# Supplementary material for: Gene Networks of Hyperglycemia, Diabetic Complications, and Human Proteins Targeted by SARS-CoV-2: What Is the Molecular Basis for Comorbidity?
Source: Int J Mol Sci. 2022 Jun 29;23(13):7247. doi: 10.3390/ijms23137247 (PMC9266766; doi:10.3390/ijms23137247)
Supplement: Supplementary file 1 [file ijms-23-07247-s001.zip]

Archive with 25 entries (25 files):
- Table S1.xlsx
- Table S10.xlsx
- Table S11.xlsx
- Table S12.xlsx
- Table S13.xlsx
- Table S14.xlsx
- Table S15.xlsx
- Table S16.xlsx
- Table S17.xlsx
- Table S18.xlsx
- Table S19.xlsx
- Table S2.xlsx
- Table S20.xlsx
- Table S21.xlsx
- Table S22.xlsx
- Table S23.xlsx
- Table S24.xlsx
- Table S25.xlsx
- Table S3.xlsx
- Table S4.xlsx
- Table S5.xlsx
- Table S6.xlsx
- Table S7.xlsx
- Table S8.xlsx
- Table S9.xlsx
