# Supplementary material for: Gene Networks of Hyperglycemia, Diabetic Complications, and Human Proteins Targeted by SARS-CoV-2: What Is the Molecular Basis for Comorbidity?
Source: Int J Mol Sci. 2022 Jun 29;23(13):7247. doi: 10.3390/ijms23137247 (PMC9266766; doi:10.3390/ijms23137247)
Supplement: Supplementary file 1 [file ijms-23-07247-s001.zip › Table S1.xlsx]

## Sheet: List of HG genes
GeneID	Symbol	Description
19	ABCA1	ATP binding cassette subfamily A member 1
6833	ABCC8	ATP binding cassette subfamily C member 8
1636	ACE	angiotensin I converting enzyme
59272	ACE2	angiotensin converting enzyme 2
43	ACHE	acetylcholinesterase (Cartwright blood group)
84059	ADGRV1	adhesion G protein-coupled receptor V1
9370	ADIPOQ	adiponectin, C1Q and collagen domain containing
51094	ADIPOR1	adiponectin receptor 1
133	ADM	adrenomedullin
150	ADRA2A	adrenoceptor alpha 2A
155	ADRB3	adrenoceptor beta 3
177	AGER	advanced glycosylation end-product specific receptor
183	AGT	angiotensinogen
185	AGTR1	angiotensin II receptor type 1
197	AHSG	alpha 2-HS glycoprotein
203	AK1	adenylate kinase 1
231	AKR1B1	aldo-keto reductase family 1 member B
213	ALB	albumin
216	ALDH1A1	aldehyde dehydrogenase 1 family member A1
217	ALDH2	aldehyde dehydrogenase 2 family member
284	ANGPT1	angiopoietin 1
285	ANGPT2	angiopoietin 2
51129	ANGPTL4	angiopoietin like 4
302	ANXA2	annexin A2
8639	AOC3	amine oxidase copper containing 3
335	APOA1	apolipoprotein A1
348	APOE	apolipoprotein E
8542	APOL1	apolipoprotein L1
55937	APOM	apolipoprotein M
351	APP	amyloid beta precursor protein
26060	APPL1	adaptor protein, phosphotyrosine interacting with PH domain and leucine zipper 1
359	AQP2	aquaporin 2
367	AR	androgen receptor
383	ARG1	arginase 1
406	ARNTL	aryl hydrocarbon receptor nuclear translocator like
374569	ASPG	asparaginase
467	ATF3	activating transcription factor 3
10159	ATP6AP2	ATPase H+ transporting accessory protein 2
551	AVP	arginine vasopressin
552	AVPR1A	arginine vasopressin receptor 1A
581	BAX	BCL2 associated X, apoptosis regulator
596	BCL2	BCL2 apoptosis regulator
627	BDNF	brain derived neurotrophic factor
632	BGLAP	bone gamma-carboxyglutamate protein
27319	BHLHE22	basic helix-loop-helix family member e22
253559	CADM2	cell adhesion molecule 2
796	CALCA	calcitonin related polypeptide alpha
801	CALM1	calmodulin 1
834	CASP1	caspase 1
23581	CASP14	caspase 14
836	CASP3	caspase 3
841	CASP8	caspase 8
847	CAT	catalase
857	CAV1	caveolin 1
875	CBS	cystathionine beta-synthase
151887	CCDC80	coiled-coil domain containing 80
885	CCK	cholecystokinin
6356	CCL11	C-C motif chemokine ligand 11
6347	CCL2	C-C motif chemokine ligand 2
1490	CCN2	cellular communication network factor 2
595	CCND1	cyclin D1
894	CCND2	cyclin D2
940	CD28	CD28 molecule
945	CD33	CD33 molecule
948	CD36	CD36 molecule
959	CD40LG	CD40 ligand
960	CD44	CD44 molecule (Indian blood group)
961	CD47	CD47 molecule
925	CD8A	CD8a molecule
999	CDH1	cadherin 1
1001	CDH3	cadherin 3
1017	CDK2	cyclin dependent kinase 2
1020	CDK5	cyclin dependent kinase 5
1026	CDKN1A	cyclin dependent kinase inhibitor 1A
1027	CDKN1B	cyclin dependent kinase inhibitor 1B
1050	CEBPA	CCAAT enhancer binding protein alpha
55847	CISD1	CDGSH iron sulfur domain 1
1182	CLCN3	chloride voltage-gated channel 3
7122	CLDN5	claudin 5
1268	CNR1	cannabinoid receptor 1
1281	COL3A1	collagen type III alpha 1 chain
1385	CREB1	cAMP responsive element binding protein 1
1390	CREM	cAMP responsive element modulator
1392	CRH	corticotropin releasing hormone
1394	CRHR1	corticotropin releasing hormone receptor 1
1401	CRP	C-reactive protein
1489	CTF1	cardiotrophin 1
1491	CTH	cystathionine gamma-lyase
1499	CTNNB1	catenin beta 1
6376	CX3CL1	C-X3-C motif chemokine ligand 1
6387	CXCL12	C-X-C motif chemokine ligand 12
3576	CXCL8	C-X-C motif chemokine ligand 8
7852	CXCR4	C-X-C motif chemokine receptor 4
1536	CYBB	cytochrome b-245 beta chain
54205	CYCS	cytochrome c, somatic
1634	DCN	decorin
1641	DCX	doublecortin
23576	DDAH1	dimethylarginine dimethylaminohydrolase 1
23564	DDAH2	dimethylarginine dimethylaminohydrolase 2
1649	DDIT3	DNA damage inducible transcript 3
27121	DKK4	dickkopf WNT signaling pathway inhibitor 4
10059	DNM1L	dynamin 1 like
1786	DNMT1	DNA methyltransferase 1
1803	DPP4	dipeptidyl peptidase 4
1848	DUSP6	dual specificity phosphatase 6
1893	ECM1	extracellular matrix protein 1
1906	EDN1	endothelin 1
1956	EGFR	epidermal growth factor receptor
1958	EGR1	early growth response 1
1978	EIF4EBP1	eukaryotic translation initiation factor 4E binding protein 1
1984	EIF5A	eukaryotic translation initiation factor 5A
2026	ENO2	enolase 2
2048	EPHB2	EPH receptor B2
2056	EPO	erythropoietin
2057	EPOR	erythropoietin receptor
2064	ERBB2	erb-b2 receptor tyrosine kinase 2
11082	ESM1	endothelial cell specific molecule 1
2137	EXTL3	exostosin like glycosyltransferase 3
2149	F2R	coagulation factor II thrombin receptor
9002	F2RL3	F2R like thrombin or trypsin receptor 3
2152	F3	coagulation factor III, tissue factor
2166	FAAH	fatty acid amide hydrolase
2168	FABP1	fatty acid binding protein 1
2167	FABP4	fatty acid binding protein 4
54097	FAM3B	FAM3 metabolism regulating signaling molecule B
10447	FAM3C	FAM3 metabolism regulating signaling molecule C
2200	FBN1	fibrillin 1
2247	FGF2	fibroblast growth factor 2
26291	FGF21	fibroblast growth factor 21
2335	FN1	fibronectin 1
252995	FNDC5	fibronectin type III domain containing 5
2353	FOS	Fos proto-oncogene, AP-1 transcription factor subunit
2308	FOXO1	forkhead box O1
2309	FOXO3	forkhead box O3
2357	FPR1	formyl peptide receptor 1
2538	G6PC1	glucose-6-phosphatase catalytic subunit 1
2590	GALNT2	polypeptide N-acetylgalactosaminyltransferase 2
2587	GALR1	galanin receptor 1
2597	GAPDH	glyceraldehyde-3-phosphate dehydrogenase
2621	GAS6	growth arrest specific 6
2520	GAST	gastrin
2626	GATA4	GATA binding protein 4
2641	GCG	glucagon
2642	GCGR	glucagon receptor
2643	GCH1	GTP cyclohydrolase 1
2645	GCK	glucokinase
9518	GDF15	growth differentiation factor 15
2668	GDNF	glial cell derived neurotrophic factor
2690	GHR	growth hormone receptor
2691	GHRH	growth hormone releasing hormone
2695	GIP	gastric inhibitory polypeptide
2739	GLO1	glyoxalase I
2740	GLP1R	glucagon like peptide 1 receptor
2746	GLUD1	glutamate dehydrogenase 1
151306	GPBAR1	G protein-coupled bile acid receptor 1
2239	GPC4	glypican 4
2863	GPR39	G protein-coupled receptor 39
2876	GPX1	glutathione peroxidase 1
2879	GPX4	glutathione peroxidase 4
2887	GRB10	growth factor receptor bound protein 10
2932	GSK3B	glycogen synthase kinase 3 beta
373156	GSTK1	glutathione S-transferase kappa 1
9563	H6PD	hexose-6-phosphate dehydrogenase/glucose 1-dehydrogenase
3061	HCRTR1	hypocretin receptor 1
10013	HDAC6	histone deacetylase 6
3082	HGF	hepatocyte growth factor
3091	HIF1A	hypoxia inducible factor 1 subunit alpha
7290	HIRA	histone cell cycle regulator
3159	HMGA1	high mobility group AT-hook 1
3146	HMGB1	high mobility group box 1
3162	HMOX1	heme oxygenase 1
6927	HNF1A	HNF1 homeobox A
10855	HPSE	heparanase
3274	HRH2	histamine receptor H2
3290	HSD11B1	hydroxysteroid 11-beta dehydrogenase 1
3308	HSPA4	heat shock protein family A (Hsp70) member 4
3329	HSPD1	heat shock protein family D (Hsp60) member 1
3339	HSPG2	heparan sulfate proteoglycan 2
3375	IAPP	islet amyloid polypeptide
3383	ICAM1	intercellular adhesion molecule 1
3416	IDE	insulin degrading enzyme
3458	IFNG	interferon gamma
3479	IGF1	insulin like growth factor 1
3480	IGF1R	insulin like growth factor 1 receptor
3481	IGF2	insulin like growth factor 2
3484	IGFBP1	insulin like growth factor binding protein 1
3486	IGFBP3	insulin like growth factor binding protein 3
3502	IGHG3	immunoglobulin heavy constant gamma 3 (G3m marker)
3586	IL10	interleukin 10
3596	IL13	interleukin 13
3606	IL18	interleukin 18
29949	IL19	interleukin 19
3552	IL1A	interleukin 1 alpha
3553	IL1B	interleukin 1 beta
3557	IL1RN	interleukin 1 receptor antagonist
3558	IL2	interleukin 2
50616	IL22	interleukin 22
3565	IL4	interleukin 4
3569	IL6	interleukin 6
22876	INPP5F	inositol polyphosphate-5-phosphatase F
3630	INS	insulin
3667	IRS1	insulin receptor substrate 1
8660	IRS2	insulin receptor substrate 2
3717	JAK2	Janus kinase 2
221895	JAZF1	JAZF zinc finger 1
3725	JUN	Jun proto-oncogene, AP-1 transcription factor subunit
3767	KCNJ11	potassium inwardly rectifying channel subfamily J member 11
3783	KCNN4	potassium calcium-activated channel subfamily N member 4
22992	KDM2A	lysine demethylase 2A
3791	KDR	kinase insert domain receptor
9817	KEAP1	kelch like ECH associated protein 1
3795	KHK	ketohexokinase
4254	KITLG	KIT ligand
9365	KL	klotho
9622	KLK4	kallikrein related peptidase 4
3818	KLKB1	kallikrein B1
84787	KMT5C	lysine methyltransferase 5C
3934	LCN2	lipocalin 2
3952	LEP	leptin
3953	LEPR	leptin receptor
54741	LEPROT	leptin receptor overlapping transcript
3958	LGALS3	galectin 3
102724560	LOC102724560	cystathionine beta-synthase like
4018	LPA	lipoprotein(a)
10162	LPCAT3	lysophosphatidylcholine acyltransferase 3
4023	LPL	lipoprotein lipase
4057	LTF	lactotransferrin
389692	MAFA	MAF bZIP transcription factor A
9935	MAFB	MAF bZIP transcription factor B
378938	MALAT1	metastasis associated lung adenocarcinoma transcript 1
4128	MAOA	monoamine oxidase A
4217	MAP3K5	mitogen-activated protein kinase kinase kinase 5
5871	MAP4K2	mitogen-activated protein kinase kinase kinase kinase 2
5594	MAPK1	mitogen-activated protein kinase 1
5598	MAPK7	mitogen-activated protein kinase 7
9479	MAPK8IP1	mitogen-activated protein kinase 8 interacting protein 1
4137	MAPT	microtubule associated protein tau
4151	MB	myoglobin
4153	MBL2	mannose binding lectin 2
4205	MEF2A	myocyte enhancer factor 2A
4208	MEF2C	myocyte enhancer factor 2C
4221	MEN1	menin 1
406902	MIR10A	microRNA 10a
406913	MIR126	microRNA 126
406937	MIR145	microRNA 145
406938	MIR146A	microRNA 146a
406947	MIR155	microRNA 155
406948	MIR15A	microRNA 15a
406949	MIR15B	microRNA 15b
406971	MIR195	microRNA 195
406991	MIR21	microRNA 21
407007	MIR222	microRNA 222
407008	MIR223	microRNA 223
407018	MIR27A	microRNA 27a
693120	MIR33B	microRNA 33b
494324	MIR375	microRNA 375
494327	MIR378A	microRNA 378a
407050	MIR93	microRNA 93
406884	MIRLET7B	microRNA let-7b
4288	MKI67	marker of proliferation Ki-67
4313	MMP2	matrix metallopeptidase 2
4314	MMP3	matrix metallopeptidase 3
4318	MMP9	matrix metallopeptidase 9
80168	MOGAT2	monoacylglycerol O-acyltransferase 2
4359	MPZ	myelin protein zero
2660	MSTN	myostatin
4544	MTNR1B	melatonin receptor 1B
2475	MTOR	mechanistic target of rapamycin kinase
4609	MYC	MYC proto-oncogene, bHLH transcription factor
10135	NAMPT	nicotinamide phosphoribosyltransferase
342977	NANOS3	nanos C2HC-type zinc finger 3
653361	NCF1	neutrophil cytosolic factor 1
4690	NCK1	NCK adaptor protein 1
4760	NEUROD1	neuronal differentiation 1
50674	NEUROG3	neurogenin 3
10725	NFAT5	nuclear factor of activated T cells 5
4775	NFATC3	nuclear factor of activated T cells 3
4780	NFE2L2	NFE2 like bZIP transcription factor 2
4803	NGF	nerve growth factor
4804	NGFR	nerve growth factor receptor
114548	NLRP3	NLR family pyrin domain containing 3
4842	NOS1	nitric oxide synthase 1
4843	NOS2	nitric oxide synthase 2
4846	NOS3	nitric oxide synthase 3
4851	NOTCH1	notch receptor 1
50507	NOX4	NADPH oxidase 4
4868	NPHS1	NPHS1 adhesion molecule, nephrin
4852	NPY	neuropeptide Y
1728	NQO1	NAD(P)H quinone dehydrogenase 1
7376	NR1H2	nuclear receptor subfamily 1 group H member 2
4306	NR3C2	nuclear receptor subfamily 3 group C member 2
3084	NRG1	neuregulin 1
145957	NRG4	neuregulin 4
9423	NTN1	netrin 1
100506658	OCLN	occludin
4952	OCRL	OCRL inositol polyphosphate-5-phosphatase
8473	OGT	O-linked N-acetylglucosamine (GlcNAc) transferase
283297	OR10A4	olfactory receptor family 10 subfamily A member 4
142	PARP1	poly(ADP-ribose) polymerase 1
5077	PAX3	paired box 3
5078	PAX4	paired box 4
5080	PAX6	paired box 6
5106	PCK2	phosphoenolpyruvate carboxykinase 2, mitochondrial
5132	PDC	phosducin
5166	PDK4	pyruvate dehydrogenase kinase 4
5170	PDPK1	3-phosphoinositide dependent protein kinase 1
3651	PDX1	pancreatic and duodenal homeobox 1
5290	PIK3CA	phosphatidylinositol-4,5-bisphosphate 3-kinase catalytic subunit alpha
5291	PIK3CB	phosphatidylinositol-4,5-bisphosphate 3-kinase catalytic subunit beta
5293	PIK3CD	phosphatidylinositol-4,5-bisphosphate 3-kinase catalytic subunit delta
5294	PIK3CG	phosphatidylinositol-4,5-bisphosphate 3-kinase catalytic subunit gamma
5295	PIK3R1	phosphoinositide-3-kinase regulatory subunit 1
5327	PLAT	plasminogen activator, tissue type
5328	PLAU	plasminogen activator, urokinase
5406	PNLIP	pancreatic lipase
5420	PODXL	podocalyxin like
5443	POMC	proopiomelanocortin
5444	PON1	paraoxonase 1
5445	PON2	paraoxonase 2
5465	PPARA	peroxisome proliferator activated receptor alpha
5468	PPARG	peroxisome proliferator activated receptor gamma
5539	PPY	pancreatic polypeptide
10549	PRDX4	peroxiredoxin 4
5562	PRKAA1	protein kinase AMP-activated catalytic subunit alpha 1
5563	PRKAA2	protein kinase AMP-activated catalytic subunit alpha 2
5564	PRKAB1	protein kinase AMP-activated non-catalytic subunit beta 1
5579	PRKCB	protein kinase C beta
5587	PRKD1	protein kinase D1
5592	PRKG1	protein kinase cGMP-dependent 1
5617	PRL	prolactin
3275	PRMT2	protein arginine methyltransferase 2
5621	PRNP	prion protein
5728	PTEN	phosphatase and tensin homolog
5732	PTGER2	prostaglandin E receptor 2
5740	PTGIS	prostaglandin I2 synthase
5743	PTGS2	prostaglandin-endoperoxide synthase 2
5741	PTH	parathyroid hormone
5524	PTPA	protein phosphatase 2 phosphatase activator
5770	PTPN1	protein tyrosine phosphatase non-receptor type 1
347148	QRFP	pyroglutamylated RFamide peptide
5879	RAC1	Rac family small GTPase 1
5906	RAP1A	RAP1A, member of RAS oncogene family
5950	RBP4	retinol binding protein 4
5967	REG1A	regenerating family member 1 alpha
5970	RELA	RELA proto-oncogene, NF-kB subunit
56729	RETN	resistin
6004	RGS16	regulator of G protein signaling 16
387	RHOA	ras homolog family member A
253260	RICTOR	RPTOR independent companion of MTOR complex 2
11035	RIPK3	receptor interacting serine/threonine kinase 3
6093	ROCK1	Rho associated coiled-coil containing protein kinase 1
9475	ROCK2	Rho associated coiled-coil containing protein kinase 2
57521	RPTOR	regulatory associated protein of MTOR complex 1
6262	RYR2	ryanodine receptor 2
6285	S100B	S100 calcium binding protein B
6328	SCN3A	sodium voltage-gated channel alpha subunit 3
6343	SCT	secretin
6383	SDC2	syndecan 2
6400	SEL1L	SEL1L adaptor subunit of ERAD E3 ubiquitin ligase
6401	SELE	selectin E
6403	SELP	selectin P
5054	SERPINE1	serpin family E member 1
5176	SERPINF1	serpin family F member 1
80854	SETD7	SET domain containing 7, histone lysine methyltransferase
6425	SFRP5	secreted frizzled related protein 5
6492	SIM1	SIM bHLH transcription factor 1
23411	SIRT1	sirtuin 1
22933	SIRT2	sirtuin 2
51548	SIRT6	sirtuin 6
2030	SLC29A1	solute carrier family 29 member 1 (Augustine blood group)
6513	SLC2A1	solute carrier family 2 member 1
6514	SLC2A2	solute carrier family 2 member 2
6517	SLC2A4	solute carrier family 2 member 4
55089	SLC38A4	solute carrier family 38 member 4
6524	SLC5A2	solute carrier family 5 member 2
6527	SLC5A4	solute carrier family 5 member 4
8140	SLC7A5	solute carrier family 7 member 5
6609	SMPD1	sphingomyelin phosphodiesterase 1
6622	SNCA	synuclein alpha
9021	SOCS3	suppressor of cytokine signaling 3
6647	SOD1	superoxide dismutase 1
6648	SOD2	superoxide dismutase 2
6652	SORD	sorbitol dehydrogenase
6272	SORT1	sortilin 1
50964	SOST	sclerostin
6667	SP1	Sp1 transcription factor
6696	SPP1	secreted phosphoprotein 1
6720	SREBF1	sterol regulatory element binding transcription factor 1
6750	SST	somatostatin
6774	STAT3	signal transducer and activator of transcription 3
6794	STK11	serine/threonine kinase 11
10494	STK25	serine/threonine kinase 25
6789	STK4	serine/threonine kinase 4
6804	STX1A	syntaxin 1A
6822	SULT2A1	sulfotransferase family 2A member 1
80834	TAS1R2	taste 1 receptor member 2
9882	TBC1D4	TBC1 domain family member 4
6915	TBXA2R	thromboxane A2 receptor
6934	TCF7L2	transcription factor 7 like 2
7018	TF	transferrin
7035	TFPI	tissue factor pathway inhibitor
7040	TGFB1	transforming growth factor beta 1
7057	THBS1	thrombospondin 1
7079	TIMP4	TIMP metallopeptidase inhibitor 4
7086	TKT	transketolase
7097	TLR2	toll like receptor 2
7099	TLR4	toll like receptor 4
7108	TM7SF2	transmembrane 7 superfamily member 2
7114	TMSB4X	thymosin beta 4 X-linked
7124	TNF	tumor necrosis factor
4982	TNFRSF11B	TNF receptor superfamily member 11b
8743	TNFSF10	TNF superfamily member 10
7157	TP53	tumor protein p53
7187	TRAF3	TNF receptor associated factor 3
57761	TRIB3	tribbles pseudokinase 3
7442	TRPV1	transient receptor potential cation channel subfamily V member 1
7249	TSC2	TSC complex subunit 2
7276	TTR	transthyretin
7295	TXN	thioredoxin
10628	TXNIP	thioredoxin interacting protein
114131	UCN3	urocortin 3
7350	UCP1	uncoupling protein 1
7351	UCP2	uncoupling protein 2
7412	VCAM1	vascular cell adhesion molecule 1
7422	VEGFA	vascular endothelial growth factor A
7423	VEGFB	vascular endothelial growth factor B
7432	VIP	vasoactive intestinal peptide
7436	VLDLR	very low density lipoprotein receptor
79679	VTCN1	V-set domain containing T cell activation inhibitor 1
10971	YWHAQ	tyrosine 3-monooxygenase/tryptophan 5-monooxygenase activation protein theta

## Sheet: HG-genes association types
The nature of association	Genes
Gene expression is up-regulated by hyperglycemia	ADM, AGER, AGT, AHSG, ALDH1A1, ANGPT2, ANXA2, AOC3, APOL1, APP, ARG1, ATF3, ATP6AP2, AVPR1A, BAX, BCL2, BDNF, CASP1, CASP14, CASP3, CASP8, CCL11, CCL2, CCN2, CCND1, CCND2, CD36, CD47, CD8A, CDK2, CDK5, CDKN1A, CEBPA, CLCN3, COL3A1, CREM, CRP, CTF1, CTH, CX3CL1, CXCL8, CXCR4, CYBB, CYCS, DCN, DCX, DNM1L, DNMT1, ECM1, EDN1, EGFR, EIF4EBP1, EIF5A, EPHB2, ERBB2, F2R, F2RL3, F3, FABP1, FAM3B, FBN1, FG…
Gene expression is down-regulated by hyperglycemia	ABCA1, ADIPOR1, AK1, ALDH2, ANGPT1, APOA1, APOM, AQP2, AR, BCL2, BGLAP, CAT, CCK, CD33, CD40LG, CD44, CDH1, CLDN5, CNR1, COL3A1, DDAH1, DDAH2, DKK4, DPP4, FABP4, FBN1, GALNT2, GAPDH, GATA4, GCH1, HIF1A, HMOX1, IDE, IRS1, IRS2, KCNJ11, KDR, KEAP1, KITLG, LTF, MAFA, MAFB, MAPK7, MEF2C, MIR126, MIR15A, MIR15B, MIR93, MPZ, NEUROD1, NFE2L2, NOS3, NOTCH1, NR1H2, NTN1, OCLN, PAX3, PAX6, PLAU, PODXL, PPA…
Molecules with hyperglycemic activity	ACHE, AGTR1, ASPG, AVP, BHLHE22, CD47, CDKN1B, CISD1, CREB1, CRH, CYBB, DDIT3, DUSP6, EGR1, GALR1, GCG, GCGR, GIP, GSK3B, HCRTR1, HRH2, IAPP, IGFBP3, IL1A, IL1B, KHK, MEN1, MIRLET7B, MOGAT2, MSTN, NOS2, PDK4, PNLIP, PRL, RBP4, RETN, SLC5A2, SLC5A4, STK25, STK4, STX1A, TCF7L2, TRIB3, UCN3
Molecules with antihyperglycemic effect	ADIPOQ, ANGPTL4, ARNTL, CAV1, CRHR1, EPO, FAAH, FGF21, GAST, GLP1R, GPC4, GPR39, HGF, IGF1, IL18, IL1RN, IL22, IL4, INS, IRS2, KDM2A, KL, LEP, LEPROT, LPCAT3, MAP4K2, MIR155, MIR375, MTOR, MYC, NEUROG3, NQO1, NRG4, PAX4, PDPK1, PPARG, PRDX4, PRKAA1, PRKAA2, PRKAB1, PTGS2, QRFP, RICTOR, SERPINF1, SIRT1, SIRT2, SLC2A4, SMPD1, STAT3, STK11, TBC1D4, TCF7L2, TMSB4X, TNFSF10
Other relations	ABCC8, ACE, ACE2, ADGRV1, ADRA2A, ADRB3, AKR1B1, ALB, APOE, APPL1, CADM2, CALCA, CALM1, CBS, CCDC80, CD28, CD47, CDH3, CTNNB1, CXCL12, ENO2, EPOR, ESM1, EXTL3, FAM3C, FNDC5, FOS, FOXO3, GAS6, GCK, GDNF, GHRH, GLO1, GLUD1, GPBAR1, GPX1, HMGA1, HNF1A, HSD11B1, HSPD1, HSPG2, ICAM1, IGF1R, IGFBP1, IGHG3, IL10, IL13, IL2, JAZF1, KCNN4, KLKB1, LEPR, LGALS3, LOC102724560, MAPK8IP1, MAPT, MIR145, MIR146A…

## Sheet: HG_genes_links
IntId	IntSchema	IntType	IntLinks	Sentences	ObjId1	ObjType1	ObjName1	ObjSymonyms1	ObjLinks1	ObjId2	ObjType2	ObjName2	ObjSymonyms2	ObjLinks2	Geneid
275890231	Hyperglycemia -- IGFBP-1	association	Pubmed central 2013:3526037;	<b>IGFBP1</b> was increased <b>fourfold</b> in the IUGR livers under basal conditions and remained increased during hyperinsulinemia, consistent with increased FOXO1 activity (Fig. 6A).[Pubmed central 2013:3526037];	1324	Disease	Hyperglycemia	Hyperglycemia;Hyperglycemia, Postprandial;Postprandial Hyperglycemia;hyperglycemia--an;postprandial type hyperglycemia;	Mesh_UI:D006943;Mesh_MN:C18.452.394.952;DOID:4195;NCI:C26797;UMLS_CUI:C0020456;ICD10CM:R73.9;SNOMEDCT_US_2016_03_01:144187006;SNOMEDCT_US_2016_03_01:154719004;SNOMEDCT_US_2016_03_01:207289007;SNOMEDCT_US_2016_03_01:207643008;SNOMEDCT_US_2016_03_01:237598005;SNOMEDCT_US_2016_03_01:270004003;SNOMEDCT_US_2016_03_01:315299009;SNOMEDCT_US_2016_03_01:390730002;SNOMEDCT_US_2016_03_01:80394007;	192533	Protein	IGFBP-1	IBP-1;IBP1;IGF-binding protein 1;IGFBP-1;IGFBP1;Insulin-like growth factor-binding protein 1;Placental protein 12;PP12;AFBP;hIGFBP-1;higfbp1;igf binding protein -1;igf binding protein 1;igf binding protein i;igf binding protein type 1;igf binding protein-1;igf binding protein-i;igf-binding protein i;igf-binding protein-1;igf-binding protein-i;igf-binding-protein-1;igf-bp 25;IGF-BP25;igfbp -1;igfb…	SWISSPROT_AC:P08833;SWISSPROT_ID:IBP1_HUMAN;EMBL:AY434089;EMBL:BC035263;EMBL:BT019685;EMBL:CH236958;EMBL:CH471128;EMBL:M20841;EMBL:M23592;EMBL:M23593;EMBL:M23594;EMBL:M23595;EMBL:M31145;EMBL:M59316;EMBL:M74587;EMBL:X12385;EMBL:X13405;EMBL:X15002;EMBL:Y00856;RefSeq:NP_000587.1;ProteinModelPortal:P08833;STRING:9606.ENSP00000275525;SWISSPROT_AC_OLD:A4D2F4;SWISSPROT_AC_OLD:D3DVL9;SWISSPROT_AC_OLD:Q8I…	3484
275890462	Hyperglycemia -- IGFBP1	association	Pubmed central 2013:3526037;	<b>IGFBP1</b> was increased <b>fourfold</b> in the IUGR livers under basal conditions and remained increased during hyperinsulinemia, consistent with increased FOXO1 activity (Fig. 6A).[Pubmed central 2013:3526037];	1324	Disease	Hyperglycemia	Hyperglycemia;Hyperglycemia, Postprandial;Postprandial Hyperglycemia;hyperglycemia--an;postprandial type hyperglycemia;	Mesh_UI:D006943;Mesh_MN:C18.452.394.952;DOID:4195;NCI:C26797;UMLS_CUI:C0020456;ICD10CM:R73.9;SNOMEDCT_US_2016_03_01:144187006;SNOMEDCT_US_2016_03_01:154719004;SNOMEDCT_US_2016_03_01:207289007;SNOMEDCT_US_2016_03_01:207643008;SNOMEDCT_US_2016_03_01:237598005;SNOMEDCT_US_2016_03_01:270004003;SNOMEDCT_US_2016_03_01:315299009;SNOMEDCT_US_2016_03_01:390730002;SNOMEDCT_US_2016_03_01:80394007;	4342655	Gene	IGFBP1	AFBP;hIGFBP-1;IBP1;IGF-BP25;IGFBP1;insulin like growth factor binding protein 1;PP12;higfbp1;IBP-1;igf binding protein -1;igf binding protein 1;igf binding protein i;igf binding protein type 1;igf binding protein-1;igf binding protein-i;IGF-binding protein 1;igf-binding protein i;igf-binding protein-1;igf-binding protein-i;igf-binding-protein-1;igf-bp 25;igfbp -1;igfbp 1;igfbp's 1;igfbp's i;igfbp…	SWISSPROT_AC:P08833;SWISSPROT_ID:IBP1_HUMAN;GeneID:3484;Ensembl:ENSG00000146678;HGNC:HGNC:5469;MIM:146730;Vega:OTTHUMG00000152343;protein_accession:AAA52540.1;protein_accession:AAA52542.1;protein_accession:AAA52783.1;protein_accession:AAA52784.1;protein_accession:AAA52785.1;protein_accession:AAH35263.2;protein_accession:AAH57806.1;protein_accession:AAQ96599.1;protein_accession:AAS07553.1;protein_…	3484
280457173	Hyperglycemia -- UCP1	association	Pubmed central 2008:2556800;	3 a, the increase in p65 expression induced by transient <b>hyperglycemia</b> was completely prevented by overexpression of either <b>uncoupling protein-1</b> (UCP-1) or manganese superoxide dismutase (MnSOD), both of which prevent hyperglycemia-induced superoxide accumulation (21, 22).[Pubmed central 2008:2556800];	1324	Disease	Hyperglycemia	Hyperglycemia;Hyperglycemia, Postprandial;Postprandial Hyperglycemia;hyperglycemia--an;postprandial type hyperglycemia;	Mesh_UI:D006943;Mesh_MN:C18.452.394.952;DOID:4195;NCI:C26797;UMLS_CUI:C0020456;ICD10CM:R73.9;SNOMEDCT_US_2016_03_01:144187006;SNOMEDCT_US_2016_03_01:154719004;SNOMEDCT_US_2016_03_01:207289007;SNOMEDCT_US_2016_03_01:207643008;SNOMEDCT_US_2016_03_01:237598005;SNOMEDCT_US_2016_03_01:270004003;SNOMEDCT_US_2016_03_01:315299009;SNOMEDCT_US_2016_03_01:390730002;SNOMEDCT_US_2016_03_01:80394007;	510314	Protein	UCP1	Mitochondrial brown fat uncoupling protein 1;SLC25A7;Solute carrier family 25 member 7;Thermogenin;UCP;UCP 1;UCP1;ucp i;uncoupling protein 1;uncoupling protein type 1;uncoupling protein-1;	SWISSPROT_AC:P25874;SWISSPROT_ID:UCP1_HUMAN;EMBL:AC108019;EMBL:BC069556;EMBL:BC098168;EMBL:BC098258;EMBL:U28480;EMBL:X51952;EMBL:X51953;EMBL:X51954;EMBL:X51955;RefSeq:NP_068605.1;ProteinModelPortal:P25874;STRING:9606.ENSP00000262999;SWISSPROT_AC_OLD:Q13218;SWISSPROT_AC_OLD:Q4KMZ3;SWISSPROT_AC_OLD:Q68G66;GeneID:7350;KEGG:hsa:7350;PIR:G01858;eggNOG:ENOG410XRV1;eggNOG:KOG0753;UniGene:Hs.249211;GO:GO…	7350
280457399	Hyperglycemia -- UCP1	association	Pubmed central 2008:2556800;	3 a, the increase in p65 expression induced by transient <b>hyperglycemia</b> was completely prevented by overexpression of either <b>uncoupling protein-1</b> (UCP-1) or manganese superoxide dismutase (MnSOD), both of which prevent hyperglycemia-induced superoxide accumulation (21, 22).[Pubmed central 2008:2556800];	1324	Disease	Hyperglycemia	Hyperglycemia;Hyperglycemia, Postprandial;Postprandial Hyperglycemia;hyperglycemia--an;postprandial type hyperglycemia;	Mesh_UI:D006943;Mesh_MN:C18.452.394.952;DOID:4195;NCI:C26797;UMLS_CUI:C0020456;ICD10CM:R73.9;SNOMEDCT_US_2016_03_01:144187006;SNOMEDCT_US_2016_03_01:154719004;SNOMEDCT_US_2016_03_01:207289007;SNOMEDCT_US_2016_03_01:207643008;SNOMEDCT_US_2016_03_01:237598005;SNOMEDCT_US_2016_03_01:270004003;SNOMEDCT_US_2016_03_01:315299009;SNOMEDCT_US_2016_03_01:390730002;SNOMEDCT_US_2016_03_01:80394007;	4345795	Gene	UCP1	SLC25A7;UCP;UCP1;uncoupling protein 1;Mitochondrial brown fat uncoupling protein 1;Solute carrier family 25 member 7;Thermogenin;UCP 1;ucp i;uncoupling protein type 1;uncoupling protein-1;	SWISSPROT_AC:P25874;SWISSPROT_ID:UCP1_HUMAN;GeneID:7350;Ensembl:ENSG00000109424;HGNC:HGNC:12517;MIM:113730;Vega:OTTHUMG00000133415;protein_accession:AAA85271.1;protein_accession:AAH69556.1;protein_accession:AAH96736.1;protein_accession:AAH98168.1;protein_accession:AAH98258.1;protein_accession:AAH98352.1;protein_accession:AAY41026.1;protein_accession:CAA36214.1;protein_accession:EAX05095.1;protein…	7350
280457185	UCP1 -<> Hyperglycemia	treatment	Pubmed central 2008:2556800;	3 a, the increase in p65 expression induced by transient <b>hyperglycemia</b> was completely prevented by overexpression of either <b>uncoupling protein-1</b> (UCP-1) or manganese superoxide dismutase (MnSOD), both of which prevent hyperglycemia-induced superoxide accumulation (21, 22).[Pubmed central 2008:2556800];	510314	Protein	UCP1	Mitochondrial brown fat uncoupling protein 1;SLC25A7;Solute carrier family 25 member 7;Thermogenin;UCP;UCP 1;UCP1;ucp i;uncoupling protein 1;uncoupling protein type 1;uncoupling protein-1;	SWISSPROT_AC:P25874;SWISSPROT_ID:UCP1_HUMAN;EMBL:AC108019;EMBL:BC069556;EMBL:BC098168;EMBL:BC098258;EMBL:U28480;EMBL:X51952;EMBL:X51953;EMBL:X51954;EMBL:X51955;RefSeq:NP_068605.1;ProteinModelPortal:P25874;STRING:9606.ENSP00000262999;SWISSPROT_AC_OLD:Q13218;SWISSPROT_AC_OLD:Q4KMZ3;SWISSPROT_AC_OLD:Q68G66;GeneID:7350;KEGG:hsa:7350;PIR:G01858;eggNOG:ENOG410XRV1;eggNOG:KOG0753;UniGene:Hs.249211;GO:GO…	1324	Disease	Hyperglycemia	Hyperglycemia;Hyperglycemia, Postprandial;Postprandial Hyperglycemia;hyperglycemia--an;postprandial type hyperglycemia;	Mesh_UI:D006943;Mesh_MN:C18.452.394.952;DOID:4195;NCI:C26797;UMLS_CUI:C0020456;ICD10CM:R73.9;SNOMEDCT_US_2016_03_01:144187006;SNOMEDCT_US_2016_03_01:154719004;SNOMEDCT_US_2016_03_01:207289007;SNOMEDCT_US_2016_03_01:207643008;SNOMEDCT_US_2016_03_01:237598005;SNOMEDCT_US_2016_03_01:270004003;SNOMEDCT_US_2016_03_01:315299009;SNOMEDCT_US_2016_03_01:390730002;SNOMEDCT_US_2016_03_01:80394007;	7350
29665308	Hyperglycemia -- GHRH	association	Pubmed 1997:9178028;	As hyperglycemia is known to blunt GH response to various stimuli, a normal GH response to <b>GHRH</b> in presence of <b>hyperglycemia</b> should also be considered inappropriate.[Pubmed 1997:9178028];	1324	Disease	Hyperglycemia	Hyperglycemia;Hyperglycemia, Postprandial;Postprandial Hyperglycemia;hyperglycemia--an;postprandial type hyperglycemia;	Mesh_UI:D006943;Mesh_MN:C18.452.394.952;DOID:4195;NCI:C26797;UMLS_CUI:C0020456;ICD10CM:R73.9;SNOMEDCT_US_2016_03_01:144187006;SNOMEDCT_US_2016_03_01:154719004;SNOMEDCT_US_2016_03_01:207289007;SNOMEDCT_US_2016_03_01:207643008;SNOMEDCT_US_2016_03_01:237598005;SNOMEDCT_US_2016_03_01:270004003;SNOMEDCT_US_2016_03_01:315299009;SNOMEDCT_US_2016_03_01:390730002;SNOMEDCT_US_2016_03_01:80394007;	451773	Protein	GHRH	GHRF;GHRH;GRF;Growth hormone-releasing factor;Growth hormone-releasing hormone;Sermorelin;SLIB;Somatocrinin;Somatoliberin;Somatorelin;grf-an;grf-type;growth hormone releasing factor;growth hormone releasing hormone;growth hormone releasing-hormone;growth hormone- releasing factor;growth hormone- releasing hormone;growth hormone--releasing hormone;growth hormone-releasing-hormone;growth-hormone re…	SWISSPROT_AC:P01286;SWISSPROT_ID:SLIB_HUMAN;EMBL:AL031659;EMBL:BC098109;EMBL:BC098161;EMBL:BC099727;EMBL:L00134;EMBL:L00135;EMBL:L00136;EMBL:L00137;EMBL:L29177;EMBL:X00094;RefSeq:NP_001171660.1;RefSeq:NP_066567.1;RefSeq:XP_011527086.1;RefSeq:XP_011527090.1;ProteinModelPortal:P01286;STRING:9606.ENSP00000237527;SWISSPROT_AC_OLD:Q4KN10;SWISSPROT_AC_OLD:Q5JYR1;SMR:P01286;GeneID:2691;KEGG:hsa:2691;PIR…	2691
29665430	Hyperglycemia -- GHRH	association	Pubmed 1997:9178028;	As hyperglycemia is known to blunt GH response to various stimuli, a normal GH response to <b>GHRH</b> in presence of <b>hyperglycemia</b> should also be considered inappropriate.[Pubmed 1997:9178028];	1324	Disease	Hyperglycemia	Hyperglycemia;Hyperglycemia, Postprandial;Postprandial Hyperglycemia;hyperglycemia--an;postprandial type hyperglycemia;	Mesh_UI:D006943;Mesh_MN:C18.452.394.952;DOID:4195;NCI:C26797;UMLS_CUI:C0020456;ICD10CM:R73.9;SNOMEDCT_US_2016_03_01:144187006;SNOMEDCT_US_2016_03_01:154719004;SNOMEDCT_US_2016_03_01:207289007;SNOMEDCT_US_2016_03_01:207643008;SNOMEDCT_US_2016_03_01:237598005;SNOMEDCT_US_2016_03_01:270004003;SNOMEDCT_US_2016_03_01:315299009;SNOMEDCT_US_2016_03_01:390730002;SNOMEDCT_US_2016_03_01:80394007;	4341995	Gene	GHRH	GHRF;GHRH;GRF;growth hormone releasing hormone;INN;grf-an;grf-type;growth hormone releasing factor;growth hormone releasing-hormone;growth hormone- releasing factor;growth hormone- releasing hormone;growth hormone--releasing hormone;Growth hormone-releasing factor;Growth hormone-releasing hormone;growth hormone-releasing-hormone;growth-hormone releasing factor;growth-hormone releasing hormone;gro…	SWISSPROT_AC:P01286;SWISSPROT_ID:SLIB_HUMAN;GeneID:2691;Ensembl:ENSG00000118702;HGNC:HGNC:4265;MIM:139190;Vega:OTTHUMG00000032413;protein_accession:AAA52608.1;protein_accession:AAA52609.1;protein_accession:AAH98109.1;protein_accession:AAH98161.1;protein_accession:AAH99727.1;protein_accession:CAA24955.1;protein_accession:CAA24956.1;protein_accession:EAW76072.1;protein_accession:NP_001171660.1;prot…	2691
275845315	Hyperglycemia -- Progranulin	association	Pubmed central 2009:2646061;	Associations between circulating <b>progranulin</b> and BMI or <b>A1C</b> are not independent of the significant relationship between circulating progranulin and CRP (Table 2).[Pubmed central 2009:2646061];Univariate regression analyses revealed significant correlations between <b>progranulin</b> serum concentrations and <b>A1C</b>, CRP serum concentrations, BMI, and total cholesterol serum conce…	1324	Disease	Hyperglycemia	Hyperglycemia;Hyperglycemia, Postprandial;Postprandial Hyperglycemia;hyperglycemia--an;postprandial type hyperglycemia;	Mesh_UI:D006943;Mesh_MN:C18.452.394.952;DOID:4195;NCI:C26797;UMLS_CUI:C0020456;ICD10CM:R73.9;SNOMEDCT_US_2016_03_01:144187006;SNOMEDCT_US_2016_03_01:154719004;SNOMEDCT_US_2016_03_01:207289007;SNOMEDCT_US_2016_03_01:207643008;SNOMEDCT_US_2016_03_01:237598005;SNOMEDCT_US_2016_03_01:270004003;SNOMEDCT_US_2016_03_01:315299009;SNOMEDCT_US_2016_03_01:390730002;SNOMEDCT_US_2016_03_01:80394007;	166642	Protein	Progranulin	Acrogranin;Glycoprotein 88;Glycoprotein of 88 Kda;GP88;Progranulin;gp-88;	TMP_SWISSPROT_AC:P28799_GP88;PARENT_SWISSPROT_AC:P28799;PARENT_SWISSPROT_ID:GRN_HUMAN;
276210455	Hyperglycemia -- ANP	association	Pubmed central 2017:5360596;	Based on this observation, <b>hyperglycemia</b> may be the mechanism underlying decreased plasma concentrations of <b>ANP</b> and its precursor, proANP, observed in obesity and type 2 diabetes.[Pubmed central 2017:5360596];	1324	Disease	Hyperglycemia	Hyperglycemia;Hyperglycemia, Postprandial;Postprandial Hyperglycemia;hyperglycemia--an;postprandial type hyperglycemia;	Mesh_UI:D006943;Mesh_MN:C18.452.394.952;DOID:4195;NCI:C26797;UMLS_CUI:C0020456;ICD10CM:R73.9;SNOMEDCT_US_2016_03_01:144187006;SNOMEDCT_US_2016_03_01:154719004;SNOMEDCT_US_2016_03_01:207289007;SNOMEDCT_US_2016_03_01:207643008;SNOMEDCT_US_2016_03_01:237598005;SNOMEDCT_US_2016_03_01:270004003;SNOMEDCT_US_2016_03_01:315299009;SNOMEDCT_US_2016_03_01:390730002;SNOMEDCT_US_2016_03_01:80394007;	17314	Protein	ANP	ANF;ANP;Atrial natriuretic factor;Atrial natriuretic peptide;anp-type;atrial natriuretic-factor;atrial natriuretic-peptide;atrial-natriuretic factor;atrial-natriuretic peptide;atrial-natriuretic-factor;atrial-natriuretic-peptide;atrial-type natriuretic peptide;factor of atrial natriuretic;natriuretic atrial factor;natriuretic atrial peptide;peptide atrial natriuretic;peptide of atrial natriuretic…	TMP_SWISSPROT_AC:P01160_ANF;PARENT_SWISSPROT_AC:P01160;PARENT_SWISSPROT_ID:ANF_HUMAN;
276210458	ANP -<> Hyperglycemia	regulation	Pubmed central 2017:5360596;	Based on this observation, <b>hyperglycemia</b> may be the mechanism underlying decreased plasma concentrations of <b>ANP</b> and its precursor, proANP, observed in obesity and type 2 diabetes.[Pubmed central 2017:5360596];	17314	Protein	ANP	ANF;ANP;Atrial natriuretic factor;Atrial natriuretic peptide;anp-type;atrial natriuretic-factor;atrial natriuretic-peptide;atrial-natriuretic factor;atrial-natriuretic peptide;atrial-natriuretic-factor;atrial-natriuretic-peptide;atrial-type natriuretic peptide;factor of atrial natriuretic;natriuretic atrial factor;natriuretic atrial peptide;peptide atrial natriuretic;peptide of atrial natriuretic…	TMP_SWISSPROT_AC:P01160_ANF;PARENT_SWISSPROT_AC:P01160;PARENT_SWISSPROT_ID:ANF_HUMAN;	1324	Disease	Hyperglycemia	Hyperglycemia;Hyperglycemia, Postprandial;Postprandial Hyperglycemia;hyperglycemia--an;postprandial type hyperglycemia;	Mesh_UI:D006943;Mesh_MN:C18.452.394.952;DOID:4195;NCI:C26797;UMLS_CUI:C0020456;ICD10CM:R73.9;SNOMEDCT_US_2016_03_01:144187006;SNOMEDCT_US_2016_03_01:154719004;SNOMEDCT_US_2016_03_01:207289007;SNOMEDCT_US_2016_03_01:207643008;SNOMEDCT_US_2016_03_01:237598005;SNOMEDCT_US_2016_03_01:270004003;SNOMEDCT_US_2016_03_01:315299009;SNOMEDCT_US_2016_03_01:390730002;SNOMEDCT_US_2016_03_01:80394007;
32911421	Hyperglycemia -- FOS	association	Pubmed 2005:16401911;Pubmed central 2008:2494674;Pubmed central 2008:2584143;	Caudal fourth ventricular (CV4) infusion of the monocarboxylate transporter inhibitor, alpha-cyano-4-hydroxycinnamic acid (4CIN), causes <b>hyperglycemia</b> coincident with <b>Fos</b> expression in the hindbrain nucleus tractus solitarius, a rare central source of metabolic deficit signaling.[Pubmed 2005:16401911];However, brain <b>hyperglycemia</b> failed to induce <b>Fos</b> or to increase the…	1324	Disease	Hyperglycemia	Hyperglycemia;Hyperglycemia, Postprandial;Postprandial Hyperglycemia;hyperglycemia--an;postprandial type hyperglycemia;	Mesh_UI:D006943;Mesh_MN:C18.452.394.952;DOID:4195;NCI:C26797;UMLS_CUI:C0020456;ICD10CM:R73.9;SNOMEDCT_US_2016_03_01:144187006;SNOMEDCT_US_2016_03_01:154719004;SNOMEDCT_US_2016_03_01:207289007;SNOMEDCT_US_2016_03_01:207643008;SNOMEDCT_US_2016_03_01:237598005;SNOMEDCT_US_2016_03_01:270004003;SNOMEDCT_US_2016_03_01:315299009;SNOMEDCT_US_2016_03_01:390730002;SNOMEDCT_US_2016_03_01:80394007;	141141	Protein	FOS	Cellular oncogene fos;FOS;G0/G1 switch regulatory protein 7;G0S7;Proto-oncogene c-Fos;ap 1;ap i;ap type-1;ap- 1;ap- i;AP-1;ap-i;c fos proto-oncogene;C-FOS;c-fos proto-oncogene;chain-fos;fos cellular oncogene;Fos proto-oncogene, AP-1 transcription factor subunit;p55;proto - oncogene c - fos;proto-oncogene c- fos;	SWISSPROT_AC:P01100;SWISSPROT_ID:FOS_HUMAN;EMBL:AF111167;EMBL:AK097379;EMBL:AK290907;EMBL:AK298659;EMBL:AY212879;EMBL:BC004490;EMBL:CH471061;EMBL:K00650;EMBL:S65138;EMBL:V01512;RefSeq:NP_005243.1;ProteinModelPortal:P01100;STRING:9606.ENSP00000306245;SWISSPROT_AC_OLD:A8K4E2;SWISSPROT_AC_OLD:B4DQ65;SWISSPROT_AC_OLD:P18849;SMR:P01100;GeneID:2353;KEGG:hsa:2353;PIR:A01342;PIR:E34223;eggNOG:ENOG4111CH5…	2353
35630522	Hyperglycemia -- STD	association	Pubmed 2009:18692843;	Concentrations of insulin, C-peptide, cortisol, T, androstenedione, 17-hydroxyprogesterone, DHEA, and <b>DHEAS</b> during <b>hyperglycemia</b>, euglycemia, and hypoglycemia.[Pubmed 2009:18692843];	1324	Disease	Hyperglycemia	Hyperglycemia;Hyperglycemia, Postprandial;Postprandial Hyperglycemia;hyperglycemia--an;postprandial type hyperglycemia;	Mesh_UI:D006943;Mesh_MN:C18.452.394.952;DOID:4195;NCI:C26797;UMLS_CUI:C0020456;ICD10CM:R73.9;SNOMEDCT_US_2016_03_01:144187006;SNOMEDCT_US_2016_03_01:154719004;SNOMEDCT_US_2016_03_01:207289007;SNOMEDCT_US_2016_03_01:207643008;SNOMEDCT_US_2016_03_01:237598005;SNOMEDCT_US_2016_03_01:270004003;SNOMEDCT_US_2016_03_01:315299009;SNOMEDCT_US_2016_03_01:390730002;SNOMEDCT_US_2016_03_01:80394007;	461464	Protein	STD	Bile salt sulfotransferase;Dehydroepiandrosterone sulfotransferase;DHEA-ST;EC 2.8.2.14;HST;Hydroxysteroid Sulfotransferase;ST2;ST2A1;ST2A3;STD;Sulfotransferase 2A1;SULT2A1;dehydroepiandrosterone-sulfotransferase;dhea st;DHEAS;hst a;hst-a;hst-alpha;hSTa;std--an;sulfotransferase family 2A member 1;sulfotransferase-2a1;	SWISSPROT_AC:Q06520;SWISSPROT_ID:ST2A1_HUMAN;EMBL:BC020755;EMBL:L20000;EMBL:L36191;EMBL:L36192;EMBL:L36193;EMBL:L36194;EMBL:L36195;EMBL:L36196;EMBL:S43859;EMBL:U08024;EMBL:U08025;EMBL:U13056;EMBL:U13057;EMBL:U13058;EMBL:U13059;EMBL:U13060;EMBL:U13061;EMBL:X70222;EMBL:X84816;RefSeq:NP_003158.2;ProteinModelPortal:Q06520;STRING:9606.ENSP00000222002;SMR:Q06520;GeneID:6822;KEGG:hsa:6822;PIR:I53037;egg…	6822
35630647	Hyperglycemia -- SULT2A1	association	Pubmed 2009:18692843;	Concentrations of insulin, C-peptide, cortisol, T, androstenedione, 17-hydroxyprogesterone, DHEA, and <b>DHEAS</b> during <b>hyperglycemia</b>, euglycemia, and hypoglycemia.[Pubmed 2009:18692843];	1324	Disease	Hyperglycemia	Hyperglycemia;Hyperglycemia, Postprandial;Postprandial Hyperglycemia;hyperglycemia--an;postprandial type hyperglycemia;	Mesh_UI:D006943;Mesh_MN:C18.452.394.952;DOID:4195;NCI:C26797;UMLS_CUI:C0020456;ICD10CM:R73.9;SNOMEDCT_US_2016_03_01:144187006;SNOMEDCT_US_2016_03_01:154719004;SNOMEDCT_US_2016_03_01:207289007;SNOMEDCT_US_2016_03_01:207643008;SNOMEDCT_US_2016_03_01:237598005;SNOMEDCT_US_2016_03_01:270004003;SNOMEDCT_US_2016_03_01:315299009;SNOMEDCT_US_2016_03_01:390730002;SNOMEDCT_US_2016_03_01:80394007;	4345329	Gene	SULT2A1	DHEA-ST;DHEAS;HST;hSTa;ST2;ST2A1;ST2A3;STD;sulfotransferase family 2A member 1;SULT2A1;Bile salt sulfotransferase;Dehydroepiandrosterone sulfotransferase;dehydroepiandrosterone-sulfotransferase;dhea st;EC 2.8.2.14;hst a;hst-a;hst-alpha;Hydroxysteroid Sulfotransferase;std--an;Sulfotransferase 2A1;sulfotransferase-2a1;	SWISSPROT_AC:Q06520;SWISSPROT_ID:ST2A1_HUMAN;GeneID:6822;Ensembl:ENSG00000105398;HGNC:HGNC:11458;MIM:125263;Vega:OTTHUMG00000162469;protein_accession:AAA17749.1;protein_accession:AAA17750.1;protein_accession:AAA35758.1;protein_accession:AAA75491.1;protein_accession:AAB23169.2;protein_accession:AAC51353.1;protein_accession:AAH20755.1;protein_accession:ABM82091.1;protein_accession:ABM85272.1;protei…	6822
36885378	Hyperglycemia -- CALC	association	Pubmed 2010:21033375;	Effect of <b>calcitonin</b> on the type of alimentary <b>hyperglycemia</b> in rats of different age and sex.[Pubmed 2010:21033375];	1324	Disease	Hyperglycemia	Hyperglycemia;Hyperglycemia, Postprandial;Postprandial Hyperglycemia;hyperglycemia--an;postprandial type hyperglycemia;	Mesh_UI:D006943;Mesh_MN:C18.452.394.952;DOID:4195;NCI:C26797;UMLS_CUI:C0020456;ICD10CM:R73.9;SNOMEDCT_US_2016_03_01:144187006;SNOMEDCT_US_2016_03_01:154719004;SNOMEDCT_US_2016_03_01:207289007;SNOMEDCT_US_2016_03_01:207643008;SNOMEDCT_US_2016_03_01:237598005;SNOMEDCT_US_2016_03_01:270004003;SNOMEDCT_US_2016_03_01:315299009;SNOMEDCT_US_2016_03_01:390730002;SNOMEDCT_US_2016_03_01:80394007;	51668	Protein	CALC	CALC;CALC1;CALCA;Calcitonin;calc i;calc-1;calc-i;calcitonin related polypeptide alpha;calcitonin-type;CGRP;CGRP-I;cgrp-type;CGRP1;CT;KC;PCT;	SWISSPROT_AC:P01258;SWISSPROT_AC:P06881;SWISSPROT_ID:CALCA_HUMAN;SWISSPROT_ID:CALC_HUMAN;EMBL:AC090835;EMBL:BC069684;EMBL:BC069704;EMBL:BC069760;EMBL:BC069778;EMBL:BC093753;EMBL:BC101599;EMBL:BC143562;EMBL:CH471064;EMBL:DQ080435;EMBL:K03513;EMBL:M12664;EMBL:M12665;EMBL:M12666;EMBL:M26095;EMBL:M64486;EMBL:X00356;EMBL:X02330;EMBL:X03662;RefSeq:NP_001029124.1;RefSeq:NP_001732.1;RefSeq:XP_016873772.1…	796
36885524	Hyperglycemia -- CALCA	association	Pubmed 2010:21033375;	Effect of <b>calcitonin</b> on the type of alimentary <b>hyperglycemia</b> in rats of different age and sex.[Pubmed 2010:21033375];	1324	Disease	Hyperglycemia	Hyperglycemia;Hyperglycemia, Postprandial;Postprandial Hyperglycemia;hyperglycemia--an;postprandial type hyperglycemia;	Mesh_UI:D006943;Mesh_MN:C18.452.394.952;DOID:4195;NCI:C26797;UMLS_CUI:C0020456;ICD10CM:R73.9;SNOMEDCT_US_2016_03_01:144187006;SNOMEDCT_US_2016_03_01:154719004;SNOMEDCT_US_2016_03_01:207289007;SNOMEDCT_US_2016_03_01:207643008;SNOMEDCT_US_2016_03_01:237598005;SNOMEDCT_US_2016_03_01:270004003;SNOMEDCT_US_2016_03_01:315299009;SNOMEDCT_US_2016_03_01:390730002;SNOMEDCT_US_2016_03_01:80394007;	4340450	Gene	CALCA	CALC1;CALCA;calcitonin related polypeptide alpha;CGRP;CGRP-I;CGRP1;CT;KC;PCT;alpha cgrp;alpha-cgrp;Alpha-type CGRP;alphacgrp;CALC;calc i;calc-1;calc-i;Calcitonin;calcitonin gene related peptide-i;Calcitonin gene-related peptide 1;Calcitonin gene-related peptide I;calcitonin gene-related peptide subtype 1;calcitonin gene-related peptide type 1;calcitonin gene-related peptide type i;calcitonin gene…	SWISSPROT_AC:P01258;SWISSPROT_AC:P06881;SWISSPROT_ID:CALCA_HUMAN;SWISSPROT_ID:CALC_HUMAN;GeneID:796;Ensembl:ENSG00000110680;HGNC:HGNC:1437;MIM:114130;Vega:OTTHUMG00000159731;protein_accession:AAA35501.1;protein_accession:AAA51912.1;protein_accession:AAA52011.1;protein_accession:AAA52012.1;protein_accession:AAA52124.1;protein_accession:AAA58403.1;protein_accession:AAH69684.1;protein_accession:AAH6…	796
36885411	Hyperglycemia -- Calcitonin	association	Pubmed 2010:21033375;	Effect of <b>calcitonin</b> on the type of alimentary <b>hyperglycemia</b> in rats of different age and sex.[Pubmed 2010:21033375];	1324	Disease	Hyperglycemia	Hyperglycemia;Hyperglycemia, Postprandial;Postprandial Hyperglycemia;hyperglycemia--an;postprandial type hyperglycemia;	Mesh_UI:D006943;Mesh_MN:C18.452.394.952;DOID:4195;NCI:C26797;UMLS_CUI:C0020456;ICD10CM:R73.9;SNOMEDCT_US_2016_03_01:144187006;SNOMEDCT_US_2016_03_01:154719004;SNOMEDCT_US_2016_03_01:207289007;SNOMEDCT_US_2016_03_01:207643008;SNOMEDCT_US_2016_03_01:237598005;SNOMEDCT_US_2016_03_01:270004003;SNOMEDCT_US_2016_03_01:315299009;SNOMEDCT_US_2016_03_01:390730002;SNOMEDCT_US_2016_03_01:80394007;	51669	Protein	Calcitonin	Calcitonin;calcitonin-type;	TMP_SWISSPROT_AC:P01258_Calcitonin;PARENT_SWISSPROT_AC:P01258;PARENT_SWISSPROT_ID:CALC_HUMAN;
275912269	Hyperglycemia -- CBS	association	Pubmed central 2014:4237991;	HHcy and HG synergistically increased M1 MÃƒÂ˜ by 4.10-, 3.95-, and 3.38-fold and decreased M2 MÃƒÂ˜ by 0.26-, 0.33-, and 0.43-fold in respective tissues in <b>Tg-hCBS</b> CbsÃ¢ÂˆÂ’/Ã¢ÂˆÂ’ApoEÃ¢ÂˆÂ’/Ã¢ÂˆÂ’ mice with <b>HG</b>.[Pubmed central 2014:4237991];HHcy and HG synergistically increased M1 MØ by 4.10-, 3.95-, and 3.38-fold and decreased M2 MØ by 0.26-, 0.33-, and 0.43-fold in respective tis…	1324	Disease	Hyperglycemia	Hyperglycemia;Hyperglycemia, Postprandial;Postprandial Hyperglycemia;hyperglycemia--an;postprandial type hyperglycemia;	Mesh_UI:D006943;Mesh_MN:C18.452.394.952;DOID:4195;NCI:C26797;UMLS_CUI:C0020456;ICD10CM:R73.9;SNOMEDCT_US_2016_03_01:144187006;SNOMEDCT_US_2016_03_01:154719004;SNOMEDCT_US_2016_03_01:207289007;SNOMEDCT_US_2016_03_01:207643008;SNOMEDCT_US_2016_03_01:237598005;SNOMEDCT_US_2016_03_01:270004003;SNOMEDCT_US_2016_03_01:315299009;SNOMEDCT_US_2016_03_01:390730002;SNOMEDCT_US_2016_03_01:80394007;	4340515	Gene	CBS	CBS;cystathionine-beta-synthase;HIP4;Beta-thionase;cbs-type;CBSL;cystathionine beta synthase-like protein;Cystathionine beta-synthase;Cystathionine beta-synthase-like protein;EC 4.2.1.22;hip 4;hip-4;Serine sulfhydrase;	SWISSPROT_AC:P0DN79;SWISSPROT_AC:P35520;SWISSPROT_ID:CBSL_HUMAN;SWISSPROT_ID:CBS_HUMAN;GeneID:875;Ensembl:ENSG00000160200;HGNC:HGNC:1550;MIM:613381;Vega:OTTHUMG00000086834;protein_accession:AAA19874.1;protein_accession:AAA98524.1;protein_accession:AAC64683.1;protein_accession:AAC64684.1;protein_accession:AAH00440.1;protein_accession:AAH10242.1;protein_accession:AAH11381.1;protein_accession:AAH123…	875
275912135	Hyperglycemia -- CBSL	association	Pubmed central 2014:4237991;	HHcy and HG synergistically increased M1 MÃƒÂ˜ by 4.10-, 3.95-, and 3.38-fold and decreased M2 MÃƒÂ˜ by 0.26-, 0.33-, and 0.43-fold in respective tissues in <b>Tg-hCBS</b> CbsÃ¢ÂˆÂ’/Ã¢ÂˆÂ’ApoEÃ¢ÂˆÂ’/Ã¢ÂˆÂ’ mice with <b>HG</b>.[Pubmed central 2014:4237991];HHcy and HG synergistically increased M1 MØ by 4.10-, 3.95-, and 3.38-fold and decreased M2 MØ by 0.26-, 0.33-, and 0.43-fold in respective tis…	1324	Disease	Hyperglycemia	Hyperglycemia;Hyperglycemia, Postprandial;Postprandial Hyperglycemia;hyperglycemia--an;postprandial type hyperglycemia;	Mesh_UI:D006943;Mesh_MN:C18.452.394.952;DOID:4195;NCI:C26797;UMLS_CUI:C0020456;ICD10CM:R73.9;SNOMEDCT_US_2016_03_01:144187006;SNOMEDCT_US_2016_03_01:154719004;SNOMEDCT_US_2016_03_01:207289007;SNOMEDCT_US_2016_03_01:207643008;SNOMEDCT_US_2016_03_01:237598005;SNOMEDCT_US_2016_03_01:270004003;SNOMEDCT_US_2016_03_01:315299009;SNOMEDCT_US_2016_03_01:390730002;SNOMEDCT_US_2016_03_01:80394007;	56380	Protein	CBSL	Beta-thionase;CBSL;Cystathionine beta-synthase-like protein;EC 4.2.1.22;Serine sulfhydrase;CBS;cbs-type;cystathionine beta synthase-like protein;cystathionine-beta-synthase;cystathionine-beta-synthase like;hip 4;hip-4;HIP4;	SWISSPROT_AC:P0DN79;SWISSPROT_AC:P35520;SWISSPROT_ID:CBSL_HUMAN;SWISSPROT_ID:CBS_HUMAN;EMBL:FP236240;RefSeq:NP_000062.1;RefSeq:NP_001171479.1;RefSeq:NP_001171480.1;RefSeq:NP_001307227.1;RefSeq:NP_001308002.1;RefSeq:XP_011544401.1;RefSeq:XP_016883703.1;RefSeq:XP_016883704.1;RefSeq:XP_016883705.1;RefSeq:XP_016883706.1;RefSeq:XP_016883707.1;RefSeq:XP_016883979.1;RefSeq:XP_016883980.1;RefSeq:XP_01688…	102724560
275912189	Hyperglycemia -- CBS	association	Pubmed central 2014:4237991;	HHcy and HG synergistically increased M1 MÃƒÂ˜ by 4.10-, 3.95-, and 3.38-fold and decreased M2 MÃƒÂ˜ by 0.26-, 0.33-, and 0.43-fold in respective tissues in <b>Tg-hCBS</b> CbsÃ¢ÂˆÂ’/Ã¢ÂˆÂ’ApoEÃ¢ÂˆÂ’/Ã¢ÂˆÂ’ mice with <b>HG</b>.[Pubmed central 2014:4237991];HHcy and HG synergistically increased M1 MØ by 4.10-, 3.95-, and 3.38-fold and decreased M2 MØ by 0.26-, 0.33-, and 0.43-fold in respective tis…	1324	Disease	Hyperglycemia	Hyperglycemia;Hyperglycemia, Postprandial;Postprandial Hyperglycemia;hyperglycemia--an;postprandial type hyperglycemia;	Mesh_UI:D006943;Mesh_MN:C18.452.394.952;DOID:4195;NCI:C26797;UMLS_CUI:C0020456;ICD10CM:R73.9;SNOMEDCT_US_2016_03_01:144187006;SNOMEDCT_US_2016_03_01:154719004;SNOMEDCT_US_2016_03_01:207289007;SNOMEDCT_US_2016_03_01:207643008;SNOMEDCT_US_2016_03_01:237598005;SNOMEDCT_US_2016_03_01:270004003;SNOMEDCT_US_2016_03_01:315299009;SNOMEDCT_US_2016_03_01:390730002;SNOMEDCT_US_2016_03_01:80394007;	56387	Protein	CBS	Beta-thionase;CBS;Cystathionine beta-synthase;EC 4.2.1.22;Serine sulfhydrase;cbs-type;cystathionine-beta-synthase;hip 4;hip-4;HIP4;	SWISSPROT_AC:P0DN79;SWISSPROT_AC:P35520;SWISSPROT_ID:CBSL_HUMAN;SWISSPROT_ID:CBS_HUMAN;EMBL:AF042836;EMBL:AK313691;EMBL:AP001630;EMBL:BC000440;EMBL:BC007257;EMBL:BC010242;EMBL:BC011381;EMBL:BT007154;EMBL:CH471079;EMBL:L14577;EMBL:L19501;EMBL:X82166;EMBL:X88562;EMBL:X91910;EMBL:X98811;EMBL:X98812;EMBL:X98813;EMBL:X98814;EMBL:X98815;EMBL:X98816;EMBL:X98817;EMBL:X98818;EMBL:X98819;EMBL:X98820;EMBL:X…	102724560
270605820	Hyperglycemia -- EPOR	association	Pubmed 2017:29174036;	However, the effect of <b>hyperglycemia</b> on renal <b>EPOR</b> expression remains unknown.[Pubmed 2017:29174036];	1324	Disease	Hyperglycemia	Hyperglycemia;Hyperglycemia, Postprandial;Postprandial Hyperglycemia;hyperglycemia--an;postprandial type hyperglycemia;	Mesh_UI:D006943;Mesh_MN:C18.452.394.952;DOID:4195;NCI:C26797;UMLS_CUI:C0020456;ICD10CM:R73.9;SNOMEDCT_US_2016_03_01:144187006;SNOMEDCT_US_2016_03_01:154719004;SNOMEDCT_US_2016_03_01:207289007;SNOMEDCT_US_2016_03_01:207643008;SNOMEDCT_US_2016_03_01:237598005;SNOMEDCT_US_2016_03_01:270004003;SNOMEDCT_US_2016_03_01:315299009;SNOMEDCT_US_2016_03_01:390730002;SNOMEDCT_US_2016_03_01:80394007;	123946	Protein	EPOR	EPO-R;EPOR;Erythropoietin receptor;erythropoietin's receptor;erythropoietin-receptor;r epo;r-epo;receptor of erythropoietin;	SWISSPROT_AC:P19235;SWISSPROT_ID:EPOR_HUMAN;EMBL:AK315097;EMBL:BC112153;EMBL:CH471106;EMBL:M34986;EMBL:M60459;EMBL:M76595;EMBL:M77244;EMBL:S45332;EMBL:X57282;RefSeq:NP_000112.1;ProteinModelPortal:P19235;STRING:9606.ENSP00000222139;SWISSPROT_AC_OLD:B2RCG4;SWISSPROT_AC_OLD:Q15443;SWISSPROT_AC_OLD:Q2M205;SMR:P19235;GeneID:2057;KEGG:hsa:2057;PIR:A43799;PIR:I38208;eggNOG:ENOG410IFGH;eggNOG:ENOG4111PGS…	2057
270606088	Hyperglycemia -- EPOR	association	Pubmed 2017:29174036;	However, the effect of <b>hyperglycemia</b> on renal <b>EPOR</b> expression remains unknown.[Pubmed 2017:29174036];	1324	Disease	Hyperglycemia	Hyperglycemia;Hyperglycemia, Postprandial;Postprandial Hyperglycemia;hyperglycemia--an;postprandial type hyperglycemia;	Mesh_UI:D006943;Mesh_MN:C18.452.394.952;DOID:4195;NCI:C26797;UMLS_CUI:C0020456;ICD10CM:R73.9;SNOMEDCT_US_2016_03_01:144187006;SNOMEDCT_US_2016_03_01:154719004;SNOMEDCT_US_2016_03_01:207289007;SNOMEDCT_US_2016_03_01:207643008;SNOMEDCT_US_2016_03_01:237598005;SNOMEDCT_US_2016_03_01:270004003;SNOMEDCT_US_2016_03_01:315299009;SNOMEDCT_US_2016_03_01:390730002;SNOMEDCT_US_2016_03_01:80394007;	4341467	Gene	EPOR	EPO-R;EPOR;erythropoietin receptor;erythropoietin's receptor;erythropoietin-receptor;r epo;r-epo;receptor of erythropoietin;	SWISSPROT_AC:P19235;SWISSPROT_ID:EPOR_HUMAN;GeneID:2057;Ensembl:ENSG00000187266;HGNC:HGNC:3416;MIM:133171;Vega:OTTHUMG00000182027;protein_accession:AAA52392.1;protein_accession:AAA52393.1;protein_accession:AAA52401.1;protein_accession:AAA52403.1;protein_accession:AAB23271.1;protein_accession:AAB34703.2;protein_accession:AAI12154.1;protein_accession:ABX71216.1;protein_accession:AFM52330.1;protein_…	2057
44128231	Hyperglycemia -- MIR145	association	Pubmed 2015:26181633;Pubmed central 2018:5672089;	However, the effect of <b>hyperglycemia</b> on the regulation of <b>miR-145</b> is unknown.[Pubmed 2015:26181633];As a result, <b>miR-145</b> stimulates <b>hyperglycemia</b> and hyperlipidemia due to insulin signaling pathway disruption (4).[Pubmed central 2018:5672089];	1324	Disease	Hyperglycemia	Hyperglycemia;Hyperglycemia, Postprandial;Postprandial Hyperglycemia;hyperglycemia--an;postprandial type hyperglycemia;	Mesh_UI:D006943;Mesh_MN:C18.452.394.952;DOID:4195;NCI:C26797;UMLS_CUI:C0020456;ICD10CM:R73.9;SNOMEDCT_US_2016_03_01:144187006;SNOMEDCT_US_2016_03_01:154719004;SNOMEDCT_US_2016_03_01:207289007;SNOMEDCT_US_2016_03_01:207643008;SNOMEDCT_US_2016_03_01:237598005;SNOMEDCT_US_2016_03_01:270004003;SNOMEDCT_US_2016_03_01:315299009;SNOMEDCT_US_2016_03_01:390730002;SNOMEDCT_US_2016_03_01:80394007;	4364638	Gene	MIR145	microRNA 145;miR-145;MIR145;MIRN145;miRNA145;microrna-145;microrna145;mir -145;mir 145;mir- 145;mirna 145;mirna-145;	GeneID:406937;Ensembl:ENSG00000276365;HGNC:HGNC:31532;MIM:611795;miRBase:MI0000461;RNA_nucleotide_accession:AJ535835.1;RNA_nucleotide_accession:LM608501.1;RNA_nucleotide_accession:NR_029686.1;genomic_nucleotide_accession:AC131025.1;genomic_nucleotide_accession:AMYH02012443.1;genomic_nucleotide_accession:NC_000005.10;genomic_nucleotide_accession:NC_018916.2;RNA_nucleotide_gi:262205329;RNA_nucleoti…	406937
275486337	Hyperglycemia -- NSE	association	Pubmed central 2010:2934321;	IIT did not affect the levels of S100B or <b>NSE</b> as compared with <b>CIT</b>.[Pubmed central 2010:2934321];	1324	Disease	Hyperglycemia	Hyperglycemia;Hyperglycemia, Postprandial;Postprandial Hyperglycemia;hyperglycemia--an;postprandial type hyperglycemia;	Mesh_UI:D006943;Mesh_MN:C18.452.394.952;DOID:4195;NCI:C26797;UMLS_CUI:C0020456;ICD10CM:R73.9;SNOMEDCT_US_2016_03_01:144187006;SNOMEDCT_US_2016_03_01:154719004;SNOMEDCT_US_2016_03_01:207289007;SNOMEDCT_US_2016_03_01:207643008;SNOMEDCT_US_2016_03_01:237598005;SNOMEDCT_US_2016_03_01:270004003;SNOMEDCT_US_2016_03_01:315299009;SNOMEDCT_US_2016_03_01:390730002;SNOMEDCT_US_2016_03_01:80394007;	121875	Protein	NSE	2-phospho-D-glycerate hydro-lyase;EC 4.2.1.11;ENO2;ENOG;Enolase 2;Gamma-enolase;Neural enolase;Neuron-specific enolase;NSE;enolase ii;enolase neuron specific;enolase neuron-specific;enolase-2;enolase2;gamma enolase;HEL-S-279;neuron -specific enolase;neuron specific enolase;neuron specific-enolase;neuron- specific enolase;neuron--specific enolase;neuron-enolase-specific;neuron-specific enolase-an;…	SWISSPROT_AC:P09104;SWISSPROT_ID:ENOG_HUMAN;EMBL:AK295220;EMBL:BC002745;EMBL:BT007383;EMBL:M22349;EMBL:M36768;EMBL:U47924;EMBL:X13120;EMBL:X14327;EMBL:X51956;RefSeq:NP_001966.1;ProteinModelPortal:P09104;STRING:9606.ENSP00000229277;SWISSPROT_AC_OLD:B7Z2X9;SWISSPROT_AC_OLD:Q96J33;SMR:P09104;GeneID:2026;KEGG:hsa:2026;PIR:JU0060;eggNOG:COG0148;eggNOG:KOG2670;UniGene:Hs.511915;GO:GO:0000015;GO:GO:0000…	2026
275486596	Hyperglycemia -- ENO2	association	Pubmed central 2010:2934321;	IIT did not affect the levels of S100B or <b>NSE</b> as compared with <b>CIT</b>.[Pubmed central 2010:2934321];	1324	Disease	Hyperglycemia	Hyperglycemia;Hyperglycemia, Postprandial;Postprandial Hyperglycemia;hyperglycemia--an;postprandial type hyperglycemia;	Mesh_UI:D006943;Mesh_MN:C18.452.394.952;DOID:4195;NCI:C26797;UMLS_CUI:C0020456;ICD10CM:R73.9;SNOMEDCT_US_2016_03_01:144187006;SNOMEDCT_US_2016_03_01:154719004;SNOMEDCT_US_2016_03_01:207289007;SNOMEDCT_US_2016_03_01:207643008;SNOMEDCT_US_2016_03_01:237598005;SNOMEDCT_US_2016_03_01:270004003;SNOMEDCT_US_2016_03_01:315299009;SNOMEDCT_US_2016_03_01:390730002;SNOMEDCT_US_2016_03_01:80394007;	4341437	Gene	ENO2	ENO2;enolase 2;HEL-S-279;NSE;2-phospho-D-glycerate hydro-lyase;EC 4.2.1.11;ENOG;enolase ii;enolase neuron specific;enolase neuron-specific;enolase-2;enolase2;gamma enolase;Gamma-enolase;Neural enolase;neuron -specific enolase;neuron specific enolase;neuron specific-enolase;neuron- specific enolase;neuron--specific enolase;neuron-enolase-specific;Neuron-specific enolase;neuron-specific enolase-an;…	SWISSPROT_AC:P09104;SWISSPROT_ID:ENOG_HUMAN;GeneID:2026;Ensembl:ENSG00000111674;HGNC:HGNC:3353;MIM:131360;Vega:OTTHUMG00000168967;protein_accession:AAA52388.1;protein_accession:AAB51320.1;protein_accession:AAB59554.1;protein_accession:AAH02745.1;protein_accession:AAP36047.1;protein_accession:ABM84745.1;protein_accession:ABW03619.1;protein_accession:ACJ13661.1;protein_accession:BAF83214.1;protein_…	2026
280467482	Hyperglycemia -- CD28	association	Pubmed central 2010:2931175;	IL-2 administration did not reverse <b>hyperglycemia</b> in <b>CD28</b> KO mice, whereas diabetes remission was observed in two out of three WT littermates (Fig. 1, e and f), suggesting that low-dose IL-2 therapy is inefficient in the absence of natural T reg cells.[Pubmed central 2010:2931175];	1324	Disease	Hyperglycemia	Hyperglycemia;Hyperglycemia, Postprandial;Postprandial Hyperglycemia;hyperglycemia--an;postprandial type hyperglycemia;	Mesh_UI:D006943;Mesh_MN:C18.452.394.952;DOID:4195;NCI:C26797;UMLS_CUI:C0020456;ICD10CM:R73.9;SNOMEDCT_US_2016_03_01:144187006;SNOMEDCT_US_2016_03_01:154719004;SNOMEDCT_US_2016_03_01:207289007;SNOMEDCT_US_2016_03_01:207643008;SNOMEDCT_US_2016_03_01:237598005;SNOMEDCT_US_2016_03_01:270004003;SNOMEDCT_US_2016_03_01:315299009;SNOMEDCT_US_2016_03_01:390730002;SNOMEDCT_US_2016_03_01:80394007;	59142	Protein	CD28	CD28;CD28 antigen;T-cell-specific surface glycoprotein CD28;TP44;antigen cd28;cd 28;cd 28 antigen;cd-28;cd-28 molecule;CD28 molecule;cd28-molecule;molecule cd28;molecule of cd28;molecule of the cd28;tp 44;	SWISSPROT_AC:P10747;SWISSPROT_ID:CD28_HUMAN;EMBL:AC125238;EMBL:AF222341;EMBL:AF222342;EMBL:AF222343;EMBL:AF411057;EMBL:AJ295273;EMBL:AJ517504;EMBL:AK292986;EMBL:AK313313;EMBL:BC093698;EMBL:BC112085;EMBL:CH471063;EMBL:EF064755;EMBL:J02988;EMBL:M37812;EMBL:M37813;EMBL:M37814;EMBL:M37815;RefSeq:NP_001230006.1;RefSeq:NP_001230007.1;RefSeq:NP_006130.1;RefSeq:XP_011510496.1;RefSeq:XP_011510499.1;Protei…	940
280467947	Hyperglycemia -- CD28	association	Pubmed central 2010:2931175;	IL-2 administration did not reverse <b>hyperglycemia</b> in <b>CD28</b> KO mice, whereas diabetes remission was observed in two out of three WT littermates (Fig. 1, e and f), suggesting that low-dose IL-2 therapy is inefficient in the absence of natural T reg cells.[Pubmed central 2010:2931175];	1324	Disease	Hyperglycemia	Hyperglycemia;Hyperglycemia, Postprandial;Postprandial Hyperglycemia;hyperglycemia--an;postprandial type hyperglycemia;	Mesh_UI:D006943;Mesh_MN:C18.452.394.952;DOID:4195;NCI:C26797;UMLS_CUI:C0020456;ICD10CM:R73.9;SNOMEDCT_US_2016_03_01:144187006;SNOMEDCT_US_2016_03_01:154719004;SNOMEDCT_US_2016_03_01:207289007;SNOMEDCT_US_2016_03_01:207643008;SNOMEDCT_US_2016_03_01:237598005;SNOMEDCT_US_2016_03_01:270004003;SNOMEDCT_US_2016_03_01:315299009;SNOMEDCT_US_2016_03_01:390730002;SNOMEDCT_US_2016_03_01:80394007;	4340569	Gene	CD28	CD28;CD28 molecule;Tp44;antigen cd28;cd 28;cd 28 antigen;cd-28;cd-28 molecule;CD28 antigen;cd28-molecule;molecule cd28;molecule of cd28;molecule of the cd28;T-cell-specific surface glycoprotein CD28;tp 44;	SWISSPROT_AC:P10747;SWISSPROT_ID:CD28_HUMAN;GeneID:940;Ensembl:ENSG00000178562;HGNC:HGNC:1653;MIM:186760;Vega:OTTHUMG00000132878;protein_accession:AAA51944.1;protein_accession:AAA51945.1;protein_accession:AAA60581.1;protein_accession:AAF33792.1;protein_accession:AAF33793.1;protein_accession:AAF33794.1;protein_accession:AAH93698.1;protein_accession:AAI12086.1;protein_accession:AAL40931.1;protein_a…	940
94379293	Hyperglycemia -- OCRL	association	Pubmed 2016:26908121;Pubmed central 2016:4764951;	Increased <b>Inpp5f</b> by <b>hyperglycemia</b> and hyperlipidemia is an important mediator of diabetic cardiomyopathy and is a promising therapeutic target for the disease.[Pubmed 2016:26908121];<b>Inpp5f</b> expression correlates well with <b>hyperglycemia</b> and hyperlipidemia in the context of diabetes, and thus inversely correlates with cardiac function.[Pubmed central 2016:4764951];Increas…	1324	Disease	Hyperglycemia	Hyperglycemia;Hyperglycemia, Postprandial;Postprandial Hyperglycemia;hyperglycemia--an;postprandial type hyperglycemia;	Mesh_UI:D006943;Mesh_MN:C18.452.394.952;DOID:4195;NCI:C26797;UMLS_CUI:C0020456;ICD10CM:R73.9;SNOMEDCT_US_2016_03_01:144187006;SNOMEDCT_US_2016_03_01:154719004;SNOMEDCT_US_2016_03_01:207289007;SNOMEDCT_US_2016_03_01:207643008;SNOMEDCT_US_2016_03_01:237598005;SNOMEDCT_US_2016_03_01:270004003;SNOMEDCT_US_2016_03_01:315299009;SNOMEDCT_US_2016_03_01:390730002;SNOMEDCT_US_2016_03_01:80394007;	292296	Protein	OCRL	EC 3.1.3.36;Inositol polyphosphate 5-phosphatase OCRL-1;INPP5F;Lowe oculocerebrorenal syndrome protein;OCRL;OCRL1;inositol polyphosphate 5-phosphatase ocrl1;LOCR;NPHL2;ocrl, an inositol polyphosphate 5-phosphatase;OCRL, inositol polyphosphate-5-phosphatase;ocrl, the inositol polyphosphate 5-phosphatase;OCRL-1;oculocerebrorenal syndrome of lowe protein;	SWISSPROT_AC:Q01968;SWISSPROT_ID:OCRL_HUMAN;EMBL:AK293107;EMBL:AL022162;EMBL:AL138745;EMBL:AL662877;EMBL:BC130612;EMBL:BC144106;EMBL:CH471107;EMBL:M88162;EMBL:S62085;EMBL:U57627;EMBL:Z73496;RefSeq:NP_000267.2;RefSeq:NP_001578.2;ProteinModelPortal:Q01968;STRING:9606.ENSP00000360154;SWISSPROT_AC_OLD:A6NKI1;SWISSPROT_AC_OLD:A8KAP2;SWISSPROT_AC_OLD:B7ZLX2;SWISSPROT_AC_OLD:O60800;SWISSPROT_AC_OLD:Q156…	4952
94379408	Hyperglycemia -- OCRL	association	Pubmed 2016:26908121;Pubmed central 2016:4764951;	Increased <b>Inpp5f</b> by <b>hyperglycemia</b> and hyperlipidemia is an important mediator of diabetic cardiomyopathy and is a promising therapeutic target for the disease.[Pubmed 2016:26908121];<b>Inpp5f</b> expression correlates well with <b>hyperglycemia</b> and hyperlipidemia in the context of diabetes, and thus inversely correlates with cardiac function.[Pubmed central 2016:4764951];Increas…	1324	Disease	Hyperglycemia	Hyperglycemia;Hyperglycemia, Postprandial;Postprandial Hyperglycemia;hyperglycemia--an;postprandial type hyperglycemia;	Mesh_UI:D006943;Mesh_MN:C18.452.394.952;DOID:4195;NCI:C26797;UMLS_CUI:C0020456;ICD10CM:R73.9;SNOMEDCT_US_2016_03_01:144187006;SNOMEDCT_US_2016_03_01:154719004;SNOMEDCT_US_2016_03_01:207289007;SNOMEDCT_US_2016_03_01:207643008;SNOMEDCT_US_2016_03_01:237598005;SNOMEDCT_US_2016_03_01:270004003;SNOMEDCT_US_2016_03_01:315299009;SNOMEDCT_US_2016_03_01:390730002;SNOMEDCT_US_2016_03_01:80394007;	4343776	Gene	OCRL	INPP5F;LOCR;NPHL2;OCRL;OCRL, inositol polyphosphate-5-phosphatase;OCRL-1;OCRL1;EC 3.1.3.36;Inositol polyphosphate 5-phosphatase OCRL-1;inositol polyphosphate 5-phosphatase ocrl1;Lowe oculocerebrorenal syndrome protein;ocrl, an inositol polyphosphate 5-phosphatase;ocrl, the inositol polyphosphate 5-phosphatase;oculocerebrorenal syndrome of lowe protein;	SWISSPROT_AC:Q01968;SWISSPROT_ID:OCRL_HUMAN;GeneID:4952;Ensembl:ENSG00000122126;HGNC:HGNC:8108;MIM:300535;Vega:OTTHUMG00000022706;protein_accession:AAB03839.2;protein_accession:AAB26926.1;protein_accession:AAD13933.1;protein_accession:AAH18003.1;protein_accession:AAH25253.1;protein_accession:AAH94726.1;protein_accession:AAI30613.1;protein_accession:AAI44107.1;protein_accession:BAF85796.1;protein_…	4952
275851383	Hyperglycemia -- PKD	association	Pubmed central 2009:2768155;	Interestingly, although d-55 hearts also showed an increase in caspase-3 activity (Fig. 2B), this was not associated with cleaved PKD (Fig. 2A), suggesting that in <b>d-55</b> hearts some protein is preventing <b>PKD</b> cleavage.[Pubmed central 2009:2768155];	1324	Disease	Hyperglycemia	Hyperglycemia;Hyperglycemia, Postprandial;Postprandial Hyperglycemia;hyperglycemia--an;postprandial type hyperglycemia;	Mesh_UI:D006943;Mesh_MN:C18.452.394.952;DOID:4195;NCI:C26797;UMLS_CUI:C0020456;ICD10CM:R73.9;SNOMEDCT_US_2016_03_01:144187006;SNOMEDCT_US_2016_03_01:154719004;SNOMEDCT_US_2016_03_01:207289007;SNOMEDCT_US_2016_03_01:207643008;SNOMEDCT_US_2016_03_01:237598005;SNOMEDCT_US_2016_03_01:270004003;SNOMEDCT_US_2016_03_01:315299009;SNOMEDCT_US_2016_03_01:390730002;SNOMEDCT_US_2016_03_01:80394007;	214331	Protein	PKD	EC 2.7.11.13;KPCD1;nPKC-D1;nPKC-mu;PKD;PKD1;PRKCM;PRKD1;Protein kinase C mu type;Protein kinase D;Serine/threonine-protein kinase D1;d-protein kinase;d1-protein kinase;kinase d1 protein;pkc isoform mu;pkc mu;PKC-MU;PKCM;protein kinase c mu;protein kinase d 1;protein kinase D1;protein kinase-d;protein kinase-d1;	SWISSPROT_AC:Q15139;SWISSPROT_ID:KPCD1_HUMAN;EMBL:AK314170;EMBL:AL135858;EMBL:CH471078;EMBL:X75756;RefSeq:NP_002733.2;ProteinModelPortal:Q15139;STRING:9606.ENSP00000333568;SWISSPROT_AC_OLD:A6NL64;SWISSPROT_AC_OLD:B2RAF6;SMR:Q15139;GeneID:5587;KEGG:hsa:5587;PIR:A53215;eggNOG:ENOG410XQZ3;eggNOG:KOG4236;UniGene:Hs.508999;GO:GO:0001525;GO:GO:0001938;GO:GO:0004674;GO:GO:0004697;GO:GO:0005524;GO:GO:000…	5587
275851931	Hyperglycemia -- PRKD1	association	Pubmed central 2009:2768155;	Interestingly, although d-55 hearts also showed an increase in caspase-3 activity (Fig. 2B), this was not associated with cleaved PKD (Fig. 2A), suggesting that in <b>d-55</b> hearts some protein is preventing <b>PKD</b> cleavage.[Pubmed central 2009:2768155];	1324	Disease	Hyperglycemia	Hyperglycemia;Hyperglycemia, Postprandial;Postprandial Hyperglycemia;hyperglycemia--an;postprandial type hyperglycemia;	Mesh_UI:D006943;Mesh_MN:C18.452.394.952;DOID:4195;NCI:C26797;UMLS_CUI:C0020456;ICD10CM:R73.9;SNOMEDCT_US_2016_03_01:144187006;SNOMEDCT_US_2016_03_01:154719004;SNOMEDCT_US_2016_03_01:207289007;SNOMEDCT_US_2016_03_01:207643008;SNOMEDCT_US_2016_03_01:237598005;SNOMEDCT_US_2016_03_01:270004003;SNOMEDCT_US_2016_03_01:315299009;SNOMEDCT_US_2016_03_01:390730002;SNOMEDCT_US_2016_03_01:80394007;	4344292	Gene	PRKD1	PKC-MU;PKCM;PKD;PRKCM;PRKD1;protein kinase D1;d-protein kinase;d1-protein kinase;EC 2.7.11.13;kinase d1 protein;KPCD1;nPKC-D1;nPKC-mu;pkc isoform mu;pkc mu;PKD1;protein kinase c mu;Protein kinase C mu type;Protein kinase D;protein kinase d 1;protein kinase-d;protein kinase-d1;Serine/threonine-protein kinase D1;	SWISSPROT_AC:Q15139;SWISSPROT_ID:KPCD1_HUMAN;GeneID:5587;Ensembl:ENSG00000184304;HGNC:HGNC:9407;MIM:605435;Vega:OTTHUMG00000140203;protein_accession:AAI60015.1;protein_accession:ABE96833.1;protein_accession:BAG36853.1;protein_accession:CAA53384.1;protein_accession:EAW65970.1;protein_accession:EAW65971.1;protein_accession:NP_001316998.1;protein_accession:NP_002733.2;protein_accession:Q15139.2;prot…	5587
275851386	PKD -<> Hyperglycemia	treatment	Pubmed central 2009:2768155;	Interestingly, although d-55 hearts also showed an increase in caspase-3 activity (Fig. 2B), this was not associated with cleaved PKD (Fig. 2A), suggesting that in <b>d-55</b> hearts some protein is preventing <b>PKD</b> cleavage.[Pubmed central 2009:2768155];	214331	Protein	PKD	EC 2.7.11.13;KPCD1;nPKC-D1;nPKC-mu;PKD;PKD1;PRKCM;PRKD1;Protein kinase C mu type;Protein kinase D;Serine/threonine-protein kinase D1;d-protein kinase;d1-protein kinase;kinase d1 protein;pkc isoform mu;pkc mu;PKC-MU;PKCM;protein kinase c mu;protein kinase d 1;protein kinase D1;protein kinase-d;protein kinase-d1;	SWISSPROT_AC:Q15139;SWISSPROT_ID:KPCD1_HUMAN;EMBL:AK314170;EMBL:AL135858;EMBL:CH471078;EMBL:X75756;RefSeq:NP_002733.2;ProteinModelPortal:Q15139;STRING:9606.ENSP00000333568;SWISSPROT_AC_OLD:A6NL64;SWISSPROT_AC_OLD:B2RAF6;SMR:Q15139;GeneID:5587;KEGG:hsa:5587;PIR:A53215;eggNOG:ENOG410XQZ3;eggNOG:KOG4236;UniGene:Hs.508999;GO:GO:0001525;GO:GO:0001938;GO:GO:0004674;GO:GO:0004697;GO:GO:0005524;GO:GO:000…	1324	Disease	Hyperglycemia	Hyperglycemia;Hyperglycemia, Postprandial;Postprandial Hyperglycemia;hyperglycemia--an;postprandial type hyperglycemia;	Mesh_UI:D006943;Mesh_MN:C18.452.394.952;DOID:4195;NCI:C26797;UMLS_CUI:C0020456;ICD10CM:R73.9;SNOMEDCT_US_2016_03_01:144187006;SNOMEDCT_US_2016_03_01:154719004;SNOMEDCT_US_2016_03_01:207289007;SNOMEDCT_US_2016_03_01:207643008;SNOMEDCT_US_2016_03_01:237598005;SNOMEDCT_US_2016_03_01:270004003;SNOMEDCT_US_2016_03_01:315299009;SNOMEDCT_US_2016_03_01:390730002;SNOMEDCT_US_2016_03_01:80394007;	5587
286742581	Hyperglycemia -- SEL1L	association	Pubmed central 2013:3854660;	It has been reported that SEL1L is highly and predominantly involved in the quality control system managing UPR-inducing stresses [2], [55] and studies on mouse models have shown that haplo-insufficiency of <b>SEL1L</b> predisposes mice to high fat-induced <b>hyperglycemia</b> probably due to elevated ER stress and up-regulation of the unfolded protein response pathway.[Pubmed central 2013:385466…	1324	Disease	Hyperglycemia	Hyperglycemia;Hyperglycemia, Postprandial;Postprandial Hyperglycemia;hyperglycemia--an;postprandial type hyperglycemia;	Mesh_UI:D006943;Mesh_MN:C18.452.394.952;DOID:4195;NCI:C26797;UMLS_CUI:C0020456;ICD10CM:R73.9;SNOMEDCT_US_2016_03_01:144187006;SNOMEDCT_US_2016_03_01:154719004;SNOMEDCT_US_2016_03_01:207289007;SNOMEDCT_US_2016_03_01:207643008;SNOMEDCT_US_2016_03_01:237598005;SNOMEDCT_US_2016_03_01:270004003;SNOMEDCT_US_2016_03_01:315299009;SNOMEDCT_US_2016_03_01:390730002;SNOMEDCT_US_2016_03_01:80394007;	445059	Protein	SEL1L	Protein sel-1 homolog 1;SE1L1;Sel-1L;SEL1L;Suppressor of lin-12-like protein 1;TSA305;PRO1063;sel 1l;sel-1-like;SEL1-LIKE;SEL1L ERAD E3 ligase adaptor subunit;SEL1L1;	SWISSPROT_AC:Q9UBV2;SWISSPROT_ID:SE1L1_HUMAN;EMBL:AB020335;EMBL:AB024763;EMBL:AF052059;EMBL:AF157516;EMBL:AF198631;EMBL:AF198632;EMBL:AF198633;EMBL:AF198634;EMBL:AF198635;EMBL:AF198636;EMBL:AF198637;EMBL:AF198638;EMBL:AF198639;EMBL:AF198640;EMBL:AF198641;EMBL:AF198642;EMBL:AF198643;EMBL:AF198644;EMBL:AF198645;EMBL:AF198646;EMBL:AF198647;EMBL:AY358651;RefSeq:NP_001231913.1;RefSeq:NP_005056.3;Prote…	6400
286742755	Hyperglycemia -- SEL1L	association	Pubmed central 2013:3854660;	It has been reported that SEL1L is highly and predominantly involved in the quality control system managing UPR-inducing stresses [2], [55] and studies on mouse models have shown that haplo-insufficiency of <b>SEL1L</b> predisposes mice to high fat-induced <b>hyperglycemia</b> probably due to elevated ER stress and up-regulation of the unfolded protein response pathway.[Pubmed central 2013:385466…	1324	Disease	Hyperglycemia	Hyperglycemia;Hyperglycemia, Postprandial;Postprandial Hyperglycemia;hyperglycemia--an;postprandial type hyperglycemia;	Mesh_UI:D006943;Mesh_MN:C18.452.394.952;DOID:4195;NCI:C26797;UMLS_CUI:C0020456;ICD10CM:R73.9;SNOMEDCT_US_2016_03_01:144187006;SNOMEDCT_US_2016_03_01:154719004;SNOMEDCT_US_2016_03_01:207289007;SNOMEDCT_US_2016_03_01:207643008;SNOMEDCT_US_2016_03_01:237598005;SNOMEDCT_US_2016_03_01:270004003;SNOMEDCT_US_2016_03_01:315299009;SNOMEDCT_US_2016_03_01:390730002;SNOMEDCT_US_2016_03_01:80394007;	4344959	Gene	SEL1L	PRO1063;SEL1-LIKE;SEL1L;SEL1L ERAD E3 ligase adaptor subunit;SEL1L1;Protein sel-1 homolog 1;SE1L1;sel 1l;sel-1-like;Sel-1L;Suppressor of lin-12-like protein 1;TSA305;	SWISSPROT_AC:Q9UBV2;SWISSPROT_ID:SE1L1_HUMAN;GeneID:6400;Ensembl:ENSG00000071537;HGNC:HGNC:10717;MIM:602329;Vega:OTTHUMG00000171419;protein_accession:AAB52516.1;protein_accession:AAF24176.1;protein_accession:AAF29413.1;protein_accession:AAH40498.1;protein_accession:AAI72282.1;protein_accession:AAI72577.1;protein_accession:AAL40905.1;protein_accession:AAQ89014.1;protein_accession:BAA87904.1;protei…	6400
30270108	Hyperglycemia -- SCT	association	Pubmed 1999:10069525;	It is concluded that 1) <b>hyperglycemia</b> significantly reduces basal pancreatico-biliary output 2) the incremental pancreaticobiliary output in response to <b>secretin</b> or secretin + CCK infusion is not significantly affected during hyperglycemia, 3) a reduction in volume output contributes to the inhibitory effect of hyperglycemia on pancreatico-biliary secretion, 4) hyperglycemia reduces…	1324	Disease	Hyperglycemia	Hyperglycemia;Hyperglycemia, Postprandial;Postprandial Hyperglycemia;hyperglycemia--an;postprandial type hyperglycemia;	Mesh_UI:D006943;Mesh_MN:C18.452.394.952;DOID:4195;NCI:C26797;UMLS_CUI:C0020456;ICD10CM:R73.9;SNOMEDCT_US_2016_03_01:144187006;SNOMEDCT_US_2016_03_01:154719004;SNOMEDCT_US_2016_03_01:207289007;SNOMEDCT_US_2016_03_01:207643008;SNOMEDCT_US_2016_03_01:237598005;SNOMEDCT_US_2016_03_01:270004003;SNOMEDCT_US_2016_03_01:315299009;SNOMEDCT_US_2016_03_01:390730002;SNOMEDCT_US_2016_03_01:80394007;	446929	Protein	SCT	SCT;SECR;Secretin;secretin-type;	SWISSPROT_AC:P09683;SWISSPROT_ID:SECR_HUMAN;EMBL:AF244355;RefSeq:NP_068739.1;ProteinModelPortal:P09683;STRING:9606.ENSP00000176195;SMR:P09683;GeneID:6343;KEGG:hsa:6343;eggNOG:ENOG410JG0Y;eggNOG:ENOG4111AMM;UniGene:Hs.632324;GO:GO:0005179;GO:GO:0005576;GO:GO:0005615;GO:GO:0007420;GO:GO:0030157;GO:GO:0030819;GO:GO:0048566;GO:GO:0090187;GO:GO:0090274;GO:GO:1903640;HOGENOM:HOG000133017;OrthoDB:EOG091…	6343
30270239	Hyperglycemia -- SCT	association	Pubmed 1999:10069525;	It is concluded that 1) <b>hyperglycemia</b> significantly reduces basal pancreatico-biliary output 2) the incremental pancreaticobiliary output in response to <b>secretin</b> or secretin + CCK infusion is not significantly affected during hyperglycemia, 3) a reduction in volume output contributes to the inhibitory effect of hyperglycemia on pancreatico-biliary secretion, 4) hyperglycemia reduces…	1324	Disease	Hyperglycemia	Hyperglycemia;Hyperglycemia, Postprandial;Postprandial Hyperglycemia;hyperglycemia--an;postprandial type hyperglycemia;	Mesh_UI:D006943;Mesh_MN:C18.452.394.952;DOID:4195;NCI:C26797;UMLS_CUI:C0020456;ICD10CM:R73.9;SNOMEDCT_US_2016_03_01:144187006;SNOMEDCT_US_2016_03_01:154719004;SNOMEDCT_US_2016_03_01:207289007;SNOMEDCT_US_2016_03_01:207643008;SNOMEDCT_US_2016_03_01:237598005;SNOMEDCT_US_2016_03_01:270004003;SNOMEDCT_US_2016_03_01:315299009;SNOMEDCT_US_2016_03_01:390730002;SNOMEDCT_US_2016_03_01:80394007;	4344910	Gene	SCT	SCT;secretin;SECR;secretin-type;	SWISSPROT_AC:P09683;SWISSPROT_ID:SECR_HUMAN;GeneID:6343;Ensembl:ENSG00000070031;HGNC:HGNC:10607;MIM:182099;Vega:OTTHUMG00000133313;protein_accession:AAG31443.1;protein_accession:AAI46572.1;protein_accession:AAI52726.1;protein_accession:EAX02368.1;protein_accession:NP_068739.1;protein_accession:P09683.2;protein_accession:XP_016873598.1;protein_gi:1034574878;protein_gi:11138667;protein_gi:11345450;…	6343
289770987	Hyperglycemia -- S100B	association	Pubmed central 2009:2778648;	The combination of <b>hyperglycemia</b> with <b>Nef</b> expressing virus in astrocytes resulted in a dose- dependent increase in total nitrate.[Pubmed central 2009:2778648];	1324	Disease	Hyperglycemia	Hyperglycemia;Hyperglycemia, Postprandial;Postprandial Hyperglycemia;hyperglycemia--an;postprandial type hyperglycemia;	Mesh_UI:D006943;Mesh_MN:C18.452.394.952;DOID:4195;NCI:C26797;UMLS_CUI:C0020456;ICD10CM:R73.9;SNOMEDCT_US_2016_03_01:144187006;SNOMEDCT_US_2016_03_01:154719004;SNOMEDCT_US_2016_03_01:207289007;SNOMEDCT_US_2016_03_01:207643008;SNOMEDCT_US_2016_03_01:237598005;SNOMEDCT_US_2016_03_01:270004003;SNOMEDCT_US_2016_03_01:315299009;SNOMEDCT_US_2016_03_01:390730002;SNOMEDCT_US_2016_03_01:80394007;	440203	Protein	S100B	Protein S100-B;S-100 protein beta chain;S-100 protein subunit beta;S100 calcium-binding protein B;S100B;NEF;nef--an;nef-type;protein of s100b;protein s100 beta;protein s100-beta;protein s100b;protein s100beta;s - 100;s -100;s 100;s- 100;s--100;s-100;s-100 calcium binding protein b;s-100 calcium-binding protein b;s-100 protein b;s-100 protein beta;s-100 protein-beta;s1-00;s10-0;S100;s100 b;s100 b …	SWISSPROT_AC:P04271;SWISSPROT_ID:S100B_HUMAN;EMBL:AP000339;EMBL:BC001766;EMBL:CH471079;EMBL:CR542123;EMBL:M59487;EMBL:M59488;RefSeq:NP_006263.1;RefSeq:XP_016883913.1;ProteinModelPortal:P04271;STRING:9606.ENSP00000291700;SWISSPROT_AC_OLD:D3DSN6;SMR:P04271;GeneID:6285;KEGG:hsa:6285;PIR:A38364;eggNOG:ENOG410IYFX;eggNOG:ENOG41127J0;UniGene:Hs.422181;GO:GO:0001726;GO:GO:0005509;GO:GO:0005576;GO:GO:000…	6285
289771097	Hyperglycemia -- S100B	association	Pubmed central 2009:2778648;	The combination of <b>hyperglycemia</b> with <b>Nef</b> expressing virus in astrocytes resulted in a dose- dependent increase in total nitrate.[Pubmed central 2009:2778648];	1324	Disease	Hyperglycemia	Hyperglycemia;Hyperglycemia, Postprandial;Postprandial Hyperglycemia;hyperglycemia--an;postprandial type hyperglycemia;	Mesh_UI:D006943;Mesh_MN:C18.452.394.952;DOID:4195;NCI:C26797;UMLS_CUI:C0020456;ICD10CM:R73.9;SNOMEDCT_US_2016_03_01:144187006;SNOMEDCT_US_2016_03_01:154719004;SNOMEDCT_US_2016_03_01:207289007;SNOMEDCT_US_2016_03_01:207643008;SNOMEDCT_US_2016_03_01:237598005;SNOMEDCT_US_2016_03_01:270004003;SNOMEDCT_US_2016_03_01:315299009;SNOMEDCT_US_2016_03_01:390730002;SNOMEDCT_US_2016_03_01:80394007;	4344861	Gene	S100B	NEF;S100;S100 calcium binding protein B;S100-B;S100B;S100beta;nef--an;nef-type;protein of s100b;protein s100 beta;Protein S100-B;protein s100-beta;protein s100b;protein s100beta;s - 100;s -100;s 100;s- 100;s--100;s-100;s-100 calcium binding protein b;s-100 calcium-binding protein b;s-100 protein b;s-100 protein beta;S-100 protein beta chain;S-100 protein subunit beta;s-100 protein-beta;s1-00;s10-…	SWISSPROT_AC:P04271;SWISSPROT_ID:S100B_HUMAN;GeneID:6285;Ensembl:ENSG00000160307;HGNC:HGNC:10500;MIM:176990;Vega:OTTHUMG00000090715;protein_accession:AAH01766.1;protein_accession:ABM83417.1;protein_accession:ABW03496.1;protein_accession:ALQ33777.1;protein_accession:ALQ33778.1;protein_accession:CAD35011.1;protein_accession:CAG46920.1;protein_accession:EAX09267.1;protein_accession:EAX09268.1;protei…	6285
282228160	Hyperglycemia -- ICAM1	association	Pubmed central 2015:4616456;	The International Diabetes Federation (IDF) Guideline for the management of post-meal glucose in diabetes also advises that post-meal hyperglycemia is harmful and should be addressed.20 Indeed, acute glucose fluctuations during post-meal periods have been shown to have a more specific effect in triggering oxidative stress and endothelial dysfunction than sustained hyperglycemia in patients with t…	1324	Disease	Hyperglycemia	Hyperglycemia;Hyperglycemia, Postprandial;Postprandial Hyperglycemia;hyperglycemia--an;postprandial type hyperglycemia;	Mesh_UI:D006943;Mesh_MN:C18.452.394.952;DOID:4195;NCI:C26797;UMLS_CUI:C0020456;ICD10CM:R73.9;SNOMEDCT_US_2016_03_01:144187006;SNOMEDCT_US_2016_03_01:154719004;SNOMEDCT_US_2016_03_01:207289007;SNOMEDCT_US_2016_03_01:207643008;SNOMEDCT_US_2016_03_01:237598005;SNOMEDCT_US_2016_03_01:270004003;SNOMEDCT_US_2016_03_01:315299009;SNOMEDCT_US_2016_03_01:390730002;SNOMEDCT_US_2016_03_01:80394007;	4342578	Gene	ICAM1	BB2;CD54;ICAM1;intercellular adhesion molecule 1;P3.58;b beta 2;bb-2;bbeta2;beta chain beta 2;beta chain of the beta 2;beta chain of the beta2;beta-chain beta 2;beta-chain of beta 2;cd 54;cd-54;CD54 antigen;icam - 1;icam -1;icam 1;icam i;icam- 1;icam- i;ICAM-1;icam-i;intercellular adhesion molecule -1;intercellular adhesion molecule i;intercellular adhesion molecule type 1;intercellular adhesion …	SWISSPROT_AC:P05362;SWISSPROT_ID:ICAM1_HUMAN;GeneID:3383;Ensembl:ENSG00000090339;HGNC:HGNC:5344;MIM:147840;Vega:OTTHUMG00000180403;protein_accession:AAA52708.1;protein_accession:AAA52709.1;protein_accession:AAA52710.1;protein_accession:AAA60392.1;protein_accession:AAA60393.1;protein_accession:AAB46863.1;protein_accession:AAB51145.1;protein_accession:AAH15969.1;protein_accession:AAO30128.1;protein…	3383
278478362	Hyperglycemia -- CAM	association	Pubmed central 2015:4400387;Pubmed central 2013:3697778;	The OVE26 mouse was reported as a diabetic model, which exhibited severe <b>hyperglycemia</b> 2-3 weeks after birth due to ÃŽÂ²-cell-specific damage in response to overexpression of <b>calmodulin</b> transgene regulated by the insulin promoter 14.[Pubmed central 2015:4400387];The OVE26 mouse was reported as a diabetic model, which exhibited severe <b>hyperglycemia</b> 2-3 weeks after birth due to…	1324	Disease	Hyperglycemia	Hyperglycemia;Hyperglycemia, Postprandial;Postprandial Hyperglycemia;hyperglycemia--an;postprandial type hyperglycemia;	Mesh_UI:D006943;Mesh_MN:C18.452.394.952;DOID:4195;NCI:C26797;UMLS_CUI:C0020456;ICD10CM:R73.9;SNOMEDCT_US_2016_03_01:144187006;SNOMEDCT_US_2016_03_01:154719004;SNOMEDCT_US_2016_03_01:207289007;SNOMEDCT_US_2016_03_01:207643008;SNOMEDCT_US_2016_03_01:237598005;SNOMEDCT_US_2016_03_01:270004003;SNOMEDCT_US_2016_03_01:315299009;SNOMEDCT_US_2016_03_01:390730002;SNOMEDCT_US_2016_03_01:80394007;	51774	Protein	CAM	CALM;CALM1;CALM2;CALM3;CALML2;Calmodulin;CAM;CAM1;CAM2;CAM3;CAMB;CAMC;CAMIII;calm 2;calm 3;calm ii;calm iii;calm-2;calmodulin 1;calmodulin 2;calmodulin 3;calmodulin i;calmodulin ii;calmodulin iii;calmodulin isoform 1;calmodulin-an;calmodulin-i;calmodulin-type;calmodulin1;calmodulin2;cam--an;cam-type;CAMI;CAMII;camii-type;chain-calmodulin;CPVT4;dd 132;DD132;HEL-S-72;LQT14;LQT15;PHKD;PHKD2;PHKD3;	SWISSPROT_AC:P62158;SWISSPROT_ID:CALM_HUMAN;EMBL:AC006536;EMBL:AC073283;EMBL:BC000454;EMBL:BC003354;EMBL:BC005137;EMBL:BC006464;EMBL:BC008437;EMBL:BC008597;EMBL:BC011834;EMBL:BC017385;EMBL:BC018677;EMBL:BC026065;EMBL:BC047523;EMBL:BT006818;EMBL:BT006855;EMBL:BT009916;EMBL:CR541990;EMBL:CR542021;EMBL:D45887;EMBL:J04046;EMBL:M19311;EMBL:M27319;EMBL:U11886;EMBL:U12022;EMBL:U94725;EMBL:U94726;EMBL:U9…	801
277164556	Hyperglycemia -- IGHG3	association	Pubmed central 2017:5671757;	The question also remains over why higher transfer might occur for <b>IgG3</b> in the context of mild gestational <b>hyperglycemia</b>.[Pubmed central 2017:5671757];	1324	Disease	Hyperglycemia	Hyperglycemia;Hyperglycemia, Postprandial;Postprandial Hyperglycemia;hyperglycemia--an;postprandial type hyperglycemia;	Mesh_UI:D006943;Mesh_MN:C18.452.394.952;DOID:4195;NCI:C26797;UMLS_CUI:C0020456;ICD10CM:R73.9;SNOMEDCT_US_2016_03_01:144187006;SNOMEDCT_US_2016_03_01:154719004;SNOMEDCT_US_2016_03_01:207289007;SNOMEDCT_US_2016_03_01:207643008;SNOMEDCT_US_2016_03_01:237598005;SNOMEDCT_US_2016_03_01:270004003;SNOMEDCT_US_2016_03_01:315299009;SNOMEDCT_US_2016_03_01:390730002;SNOMEDCT_US_2016_03_01:80394007;	196445	Protein	IGHG3	HDC;Heavy chain disease protein;Ig gamma-3 chain C region;IGHG3;ig gamma-3;ig gamma3;ig-gamma 3;igg 3;igg subtype 3;igg type iii;igg-3;igg-iii;IgG3;igg3-type;iggamma3;immunoglobulin heavy constant gamma 3 (G3m marker);	SWISSPROT_AC:P01860;SWISSPROT_ID:IGHG3_HUMAN;EMBL:AL122127;EMBL:J00231;EMBL:X03604;ProteinModelPortal:P01860;SWISSPROT_AC_OLD:A2NU35;SMR:P01860;GeneID:3502;PIR:A23511;PIR:A90442;UniGene:Hs.510635;GO:GO:0001895;GO:GO:0003823;GO:GO:0004252;GO:GO:0005576;GO:GO:0005615;GO:GO:0006910;GO:GO:0006911;GO:GO:0006956;GO:GO:0006958;GO:GO:0009897;GO:GO:0034987;GO:GO:0038096;GO:GO:0042571;GO:GO:0042742;GO:GO:0…	3502
277164688	Hyperglycemia -- IGHG3	association	Pubmed central 2017:5671757;	The question also remains over why higher transfer might occur for <b>IgG3</b> in the context of mild gestational <b>hyperglycemia</b>.[Pubmed central 2017:5671757];	1324	Disease	Hyperglycemia	Hyperglycemia;Hyperglycemia, Postprandial;Postprandial Hyperglycemia;hyperglycemia--an;postprandial type hyperglycemia;	Mesh_UI:D006943;Mesh_MN:C18.452.394.952;DOID:4195;NCI:C26797;UMLS_CUI:C0020456;ICD10CM:R73.9;SNOMEDCT_US_2016_03_01:144187006;SNOMEDCT_US_2016_03_01:154719004;SNOMEDCT_US_2016_03_01:207289007;SNOMEDCT_US_2016_03_01:207643008;SNOMEDCT_US_2016_03_01:237598005;SNOMEDCT_US_2016_03_01:270004003;SNOMEDCT_US_2016_03_01:315299009;SNOMEDCT_US_2016_03_01:390730002;SNOMEDCT_US_2016_03_01:80394007;	4342671	Gene	IGHG3	IgG3;IGHG3;immunoglobulin heavy constant gamma 3 (G3m marker);HDC;Heavy chain disease protein;ig gamma-3;Ig gamma-3 chain C region;ig gamma3;ig-gamma 3;igg 3;igg subtype 3;igg type iii;igg-3;igg-iii;igg3-type;iggamma3;	GeneID:3502;HGNC:HGNC:5527;MIM:147120;IMGT/GENE-DB:IGHG3;protein_accession:AAA02914.1;protein_accession:AAA52805.1;protein_accession:AAH89421.1;protein_accession:BAA11364.1;protein_accession:BAC86457.1;protein_accession:BAG62938.1;protein_accession:CAA27268.1;protein_accession:P01860.2;protein_gi:1799561;protein_gi:185362;protein_gi:193806361;protein_gi:194376358;protein_gi:34532522;protein_gi:56…	3502
30145362	Hyperglycemia -- HNF1A	association	Pubmed 1998:9726235;Pubmed central 2016:5036084;	The rate of glucose infusion required to produce a 5 mmol/l increase above basal glycemia was reduced by 30%, net nonoxidative glucose disposal (which is equal to net glycogen deposition) was inhibited by 39%, and net carbohydrate oxidation during <b>hyperglycemia</b> was 25% lower in <b>MODY3</b> patients compared with control subjects.[Pubmed 1998:9726235];Our results showed that resistant muta…	1324	Disease	Hyperglycemia	Hyperglycemia;Hyperglycemia, Postprandial;Postprandial Hyperglycemia;hyperglycemia--an;postprandial type hyperglycemia;	Mesh_UI:D006943;Mesh_MN:C18.452.394.952;DOID:4195;NCI:C26797;UMLS_CUI:C0020456;ICD10CM:R73.9;SNOMEDCT_US_2016_03_01:144187006;SNOMEDCT_US_2016_03_01:154719004;SNOMEDCT_US_2016_03_01:207289007;SNOMEDCT_US_2016_03_01:207643008;SNOMEDCT_US_2016_03_01:237598005;SNOMEDCT_US_2016_03_01:270004003;SNOMEDCT_US_2016_03_01:315299009;SNOMEDCT_US_2016_03_01:390730002;SNOMEDCT_US_2016_03_01:80394007;	184545	Protein	HNF1A	Hepatocyte nuclear factor 1-alpha;HNF-1-alpha;HNF-1A;HNF1A;LFB1;Liver-specific transcription factor LF-B1;TCF-1;TCF1;Transcription factor 1;factor 1 transcription;factor 1-transcription;factor i transcription;factor-1 transcription;factor-i transcription;factor1 transcription;hepatocyte nuclear factor -1 alpha;hepatocyte nuclear factor 1 alpha;hepatocyte nuclear factor 1a;hepatocyte nuclear facto…	SWISSPROT_AC:P20823;SWISSPROT_ID:HNF1A_HUMAN;EMBL:AC079602;EMBL:BC104908;EMBL:BC104910;EMBL:CH471054;EMBL:EF641294;EMBL:HM116552;EMBL:HM116557;EMBL:HM116558;EMBL:HM449088;EMBL:HM449089;EMBL:M57732;EMBL:U72612;EMBL:U72613;EMBL:U72614;EMBL:U72615;EMBL:U72616;EMBL:U72617;EMBL:U72618;EMBL:X71346;RefSeq:NP_000536.5;RefSeq:NP_001293108.1;ProteinModelPortal:P20823;STRING:9606.ENSP00000257555;SWISSPROT_A…	6927
30145502	Hyperglycemia -- HNF1A	association	Pubmed 1998:9726235;Pubmed central 2016:5036084;	The rate of glucose infusion required to produce a 5 mmol/l increase above basal glycemia was reduced by 30%, net nonoxidative glucose disposal (which is equal to net glycogen deposition) was inhibited by 39%, and net carbohydrate oxidation during <b>hyperglycemia</b> was 25% lower in <b>MODY3</b> patients compared with control subjects.[Pubmed 1998:9726235];Our results showed that resistant muta…	1324	Disease	Hyperglycemia	Hyperglycemia;Hyperglycemia, Postprandial;Postprandial Hyperglycemia;hyperglycemia--an;postprandial type hyperglycemia;	Mesh_UI:D006943;Mesh_MN:C18.452.394.952;DOID:4195;NCI:C26797;UMLS_CUI:C0020456;ICD10CM:R73.9;SNOMEDCT_US_2016_03_01:144187006;SNOMEDCT_US_2016_03_01:154719004;SNOMEDCT_US_2016_03_01:207289007;SNOMEDCT_US_2016_03_01:207643008;SNOMEDCT_US_2016_03_01:237598005;SNOMEDCT_US_2016_03_01:270004003;SNOMEDCT_US_2016_03_01:315299009;SNOMEDCT_US_2016_03_01:390730002;SNOMEDCT_US_2016_03_01:80394007;	4345419	Gene	HNF1A	HNF-1A;HNF1;HNF1 homeobox A;HNF1A;IDDM20;LFB1;MODY3;TCF-1;TCF1;factor 1 transcription;factor 1-transcription;factor i transcription;factor-1 transcription;factor-i transcription;factor1 transcription;hepatocyte nuclear factor -1 alpha;hepatocyte nuclear factor 1 alpha;Hepatocyte nuclear factor 1-alpha;hepatocyte nuclear factor 1a;hepatocyte nuclear factor 1alpha;hepatocyte nuclear factor-1 alpha;…	SWISSPROT_AC:P20823;SWISSPROT_ID:HNF1A_HUMAN;GeneID:6927;Ensembl:ENSG00000135100;HGNC:HGNC:11621;MIM:142410;Vega:OTTHUMG00000151015;protein_accession:AAA88077.1;protein_accession:AAC51137.1;protein_accession:AAD14878.1;protein_accession:AAI04909.1;protein_accession:AAI04911.1;protein_accession:ABR09270.1;protein_accession:ABZ92189.1;protein_accession:ACL15377.1;protein_accession:ACL15378.1;protei…	6927
30145367	HNF1A -<> Hyperglycemia	regulation	Pubmed 1998:9726235;	The rate of glucose infusion required to produce a 5 mmol/l increase above basal glycemia was reduced by 30%, net nonoxidative glucose disposal (which is equal to net glycogen deposition) was inhibited by 39%, and net carbohydrate oxidation during <b>hyperglycemia</b> was 25% lower in <b>MODY3</b> patients compared with control subjects.[Pubmed 1998:9726235];	184545	Protein	HNF1A	Hepatocyte nuclear factor 1-alpha;HNF-1-alpha;HNF-1A;HNF1A;LFB1;Liver-specific transcription factor LF-B1;TCF-1;TCF1;Transcription factor 1;factor 1 transcription;factor 1-transcription;factor i transcription;factor-1 transcription;factor-i transcription;factor1 transcription;hepatocyte nuclear factor -1 alpha;hepatocyte nuclear factor 1 alpha;hepatocyte nuclear factor 1a;hepatocyte nuclear facto…	SWISSPROT_AC:P20823;SWISSPROT_ID:HNF1A_HUMAN;EMBL:AC079602;EMBL:BC104908;EMBL:BC104910;EMBL:CH471054;EMBL:EF641294;EMBL:HM116552;EMBL:HM116557;EMBL:HM116558;EMBL:HM449088;EMBL:HM449089;EMBL:M57732;EMBL:U72612;EMBL:U72613;EMBL:U72614;EMBL:U72615;EMBL:U72616;EMBL:U72617;EMBL:U72618;EMBL:X71346;RefSeq:NP_000536.5;RefSeq:NP_001293108.1;ProteinModelPortal:P20823;STRING:9606.ENSP00000257555;SWISSPROT_A…	1324	Disease	Hyperglycemia	Hyperglycemia;Hyperglycemia, Postprandial;Postprandial Hyperglycemia;hyperglycemia--an;postprandial type hyperglycemia;	Mesh_UI:D006943;Mesh_MN:C18.452.394.952;DOID:4195;NCI:C26797;UMLS_CUI:C0020456;ICD10CM:R73.9;SNOMEDCT_US_2016_03_01:144187006;SNOMEDCT_US_2016_03_01:154719004;SNOMEDCT_US_2016_03_01:207289007;SNOMEDCT_US_2016_03_01:207643008;SNOMEDCT_US_2016_03_01:237598005;SNOMEDCT_US_2016_03_01:270004003;SNOMEDCT_US_2016_03_01:315299009;SNOMEDCT_US_2016_03_01:390730002;SNOMEDCT_US_2016_03_01:80394007;	6927
276202668	Hyperglycemia -- MIR378A	association	Pubmed central 2016:4816830;	These implicate that the <b>hyperglycemia</b> we observed in <b>miR-378</b> Tg mice was a result of dysregulated glucose homeostasis rather than decreased insulin secretion or insulin resistance in peripheral tissues.[Pubmed central 2016:4816830];	1324	Disease	Hyperglycemia	Hyperglycemia;Hyperglycemia, Postprandial;Postprandial Hyperglycemia;hyperglycemia--an;postprandial type hyperglycemia;	Mesh_UI:D006943;Mesh_MN:C18.452.394.952;DOID:4195;NCI:C26797;UMLS_CUI:C0020456;ICD10CM:R73.9;SNOMEDCT_US_2016_03_01:144187006;SNOMEDCT_US_2016_03_01:154719004;SNOMEDCT_US_2016_03_01:207289007;SNOMEDCT_US_2016_03_01:207643008;SNOMEDCT_US_2016_03_01:237598005;SNOMEDCT_US_2016_03_01:270004003;SNOMEDCT_US_2016_03_01:315299009;SNOMEDCT_US_2016_03_01:390730002;SNOMEDCT_US_2016_03_01:80394007;	4365761	Gene	MIR378A	hsa-mir-378;hsa-mir-378a;microRNA 378a;MIR378;MIR378A;MIRN378;miRNA378;microrna-378a;mir 378;mir- 378;mir-378;mirna-378;	GeneID:494327;Ensembl:ENSG00000199047;HGNC:HGNC:31871;MIM:611957;miRBase:MI0000786;RNA_nucleotide_accession:NR_029870.1;genomic_nucleotide_accession:AC022100.7;genomic_nucleotide_accession:AMYH02012449.1;genomic_nucleotide_accession:NC_000005.10;genomic_nucleotide_accession:NC_018916.2;RNA_nucleotide_gi:262206243;genomic_nucleotide_gi:28827850;genomic_nucleotide_gi:511816309;genomic_nucleotide_gi…	494327
280228875	Hyperglycemia -- TTR	association	Pubmed central 2014:4234235;Pubmed central 2016:5063089;Pubmed central 2013:3824316;	This suggests that the mechanisms of <b>CTS</b> in patients with diabetes result from the metabolic factors related to <b>hyperglycemia</b>.[Pubmed central 2014:4234235];In addition, <b>hyperglycemia</b> is a necessary requirement for the repressive effect of <b>TTR</b> on DR development.[Pubmed central 2016:5063089];After considering the values of glycemic variables, the diagnosis of a hyperglyc…	1324	Disease	Hyperglycemia	Hyperglycemia;Hyperglycemia, Postprandial;Postprandial Hyperglycemia;hyperglycemia--an;postprandial type hyperglycemia;	Mesh_UI:D006943;Mesh_MN:C18.452.394.952;DOID:4195;NCI:C26797;UMLS_CUI:C0020456;ICD10CM:R73.9;SNOMEDCT_US_2016_03_01:144187006;SNOMEDCT_US_2016_03_01:154719004;SNOMEDCT_US_2016_03_01:207289007;SNOMEDCT_US_2016_03_01:207643008;SNOMEDCT_US_2016_03_01:237598005;SNOMEDCT_US_2016_03_01:270004003;SNOMEDCT_US_2016_03_01:315299009;SNOMEDCT_US_2016_03_01:390730002;SNOMEDCT_US_2016_03_01:80394007;	504792	Protein	TTR	ATTR;PALB;Prealbumin;TBPA;Transthyretin;TTHY;TTR;CTS;cts-type;CTS1;HEL111;HsT2651;pal-b;transthyretin--an;transthyretin-isoform;transthyretin-type;ttr-type;	SWISSPROT_AC:P02766;SWISSPROT_ID:TTHY_HUMAN;EMBL:AF162690;EMBL:AK312051;EMBL:BC005310;EMBL:BC020791;EMBL:BT007189;EMBL:CH471088;EMBL:CR456908;EMBL:D00096;EMBL:K02091;EMBL:M10605;EMBL:M11518;EMBL:M11714;EMBL:M11844;EMBL:M15515;EMBL:M15516;EMBL:M15517;EMBL:M63285;EMBL:S63185;EMBL:S72385;EMBL:U19780;EMBL:X59498;RefSeq:NP_000362.1;ProteinModelPortal:P02766;STRING:9606.ENSP00000237014;SWISSPROT_AC_OLD…	7276
280229200	Hyperglycemia -- TTR	association	Pubmed central 2014:4234235;Pubmed central 2016:5063089;Pubmed central 2013:3824316;	This suggests that the mechanisms of <b>CTS</b> in patients with diabetes result from the metabolic factors related to <b>hyperglycemia</b>.[Pubmed central 2014:4234235];In addition, <b>hyperglycemia</b> is a necessary requirement for the repressive effect of <b>TTR</b> on DR development.[Pubmed central 2016:5063089];After considering the values of glycemic variables, the diagnosis of a hyperglyc…	1324	Disease	Hyperglycemia	Hyperglycemia;Hyperglycemia, Postprandial;Postprandial Hyperglycemia;hyperglycemia--an;postprandial type hyperglycemia;	Mesh_UI:D006943;Mesh_MN:C18.452.394.952;DOID:4195;NCI:C26797;UMLS_CUI:C0020456;ICD10CM:R73.9;SNOMEDCT_US_2016_03_01:144187006;SNOMEDCT_US_2016_03_01:154719004;SNOMEDCT_US_2016_03_01:207289007;SNOMEDCT_US_2016_03_01:207643008;SNOMEDCT_US_2016_03_01:237598005;SNOMEDCT_US_2016_03_01:270004003;SNOMEDCT_US_2016_03_01:315299009;SNOMEDCT_US_2016_03_01:390730002;SNOMEDCT_US_2016_03_01:80394007;	4345733	Gene	TTR	CTS;CTS1;HEL111;HsT2651;PALB;TBPA;transthyretin;TTR;ATTR;cts-type;pal-b;Prealbumin;transthyretin--an;transthyretin-isoform;transthyretin-type;TTHY;ttr-type;	SWISSPROT_AC:P02766;SWISSPROT_ID:TTHY_HUMAN;GeneID:7276;Ensembl:ENSG00000118271;HGNC:HGNC:12405;MIM:176300;Vega:OTTHUMG00000131984;protein_accession:AAA36784.1;protein_accession:AAA60011.1;protein_accession:AAA60012.1;protein_accession:AAA60013.1;protein_accession:AAA60018.1;protein_accession:AAA61181.1;protein_accession:AAA73473.1;protein_accession:AAA98771.1;protein_accession:AAB36045.1;protein…	7276
284836014	Hyperglycemia -- PDC	association	Pubmed central 2017:5722555;	Thus, we next examined the effect of <b>hyperglycemia</b> on the expression levels of <b>PHD</b> family, i.e.[Pubmed central 2017:5722555];	1324	Disease	Hyperglycemia	Hyperglycemia;Hyperglycemia, Postprandial;Postprandial Hyperglycemia;hyperglycemia--an;postprandial type hyperglycemia;	Mesh_UI:D006943;Mesh_MN:C18.452.394.952;DOID:4195;NCI:C26797;UMLS_CUI:C0020456;ICD10CM:R73.9;SNOMEDCT_US_2016_03_01:144187006;SNOMEDCT_US_2016_03_01:154719004;SNOMEDCT_US_2016_03_01:207289007;SNOMEDCT_US_2016_03_01:207643008;SNOMEDCT_US_2016_03_01:237598005;SNOMEDCT_US_2016_03_01:270004003;SNOMEDCT_US_2016_03_01:315299009;SNOMEDCT_US_2016_03_01:390730002;SNOMEDCT_US_2016_03_01:80394007;	312682	Protein	PDC	33 kDa phototransducing protein;PDC;PHD;PHOS;Phosducin;Protein MEKA;mek a;MEKA;meka protein;pdc-type;phd--an;phd-type;PhLOP;PhLP;	SWISSPROT_AC:P20941;SWISSPROT_ID:PHOS_HUMAN;EMBL:AF076463;EMBL:AF076464;EMBL:AL596220;EMBL:AL663036;EMBL:CH471067;EMBL:M33478;EMBL:M38058;EMBL:M38059;EMBL:M60720;RefSeq:NP_002588.3;RefSeq:NP_072098.1;RefSeq:XP_011507905.1;ProteinModelPortal:P20941;STRING:9606.ENSP00000342033;SWISSPROT_AC_OLD:Q14816;SWISSPROT_AC_OLD:Q9UP22;SWISSPROT_AC_OLD:Q9UP23;SMR:P20941;GeneID:5132;KEGG:hsa:5132;PIR:A35422;egg…	5132
284836760	Hyperglycemia -- PDC	association	Pubmed central 2017:5722555;	Thus, we next examined the effect of <b>hyperglycemia</b> on the expression levels of <b>PHD</b> family, i.e.[Pubmed central 2017:5722555];	1324	Disease	Hyperglycemia	Hyperglycemia;Hyperglycemia, Postprandial;Postprandial Hyperglycemia;hyperglycemia--an;postprandial type hyperglycemia;	Mesh_UI:D006943;Mesh_MN:C18.452.394.952;DOID:4195;NCI:C26797;UMLS_CUI:C0020456;ICD10CM:R73.9;SNOMEDCT_US_2016_03_01:144187006;SNOMEDCT_US_2016_03_01:154719004;SNOMEDCT_US_2016_03_01:207289007;SNOMEDCT_US_2016_03_01:207643008;SNOMEDCT_US_2016_03_01:237598005;SNOMEDCT_US_2016_03_01:270004003;SNOMEDCT_US_2016_03_01:315299009;SNOMEDCT_US_2016_03_01:390730002;SNOMEDCT_US_2016_03_01:80394007;	4343912	Gene	PDC	MEKA;PDC;PHD;PhLOP;PhLP;phosducin;33 kDa phototransducing protein;mek a;meka protein;pdc-type;phd--an;phd-type;PHOS;Protein MEKA;	SWISSPROT_AC:P20941;SWISSPROT_ID:PHOS_HUMAN;GeneID:5132;Ensembl:ENSG00000116703;HGNC:HGNC:8759;MIM:171490;Vega:OTTHUMG00000035575;protein_accession:AAA35486.1;protein_accession:AAA36210.1;protein_accession:AAD43142.1;protein_accession:AAH93839.1;protein_accession:AAI12135.1;protein_accession:AAI48617.1;protein_accession:AAI53183.1;protein_accession:EAW91212.1;protein_accession:EAW91213.1;protein_…	5132
106880116	Hyperglycemia -- SIM1	Involvement	Pubmed:18056790;		1324	Disease	Hyperglycemia	Hyperglycemia;Hyperglycemia, Postprandial;Postprandial Hyperglycemia;hyperglycemia--an;postprandial type hyperglycemia;	Mesh_UI:D006943;Mesh_MN:C18.452.394.952;DOID:4195;NCI:C26797;UMLS_CUI:C0020456;ICD10CM:R73.9;SNOMEDCT_US_2016_03_01:144187006;SNOMEDCT_US_2016_03_01:154719004;SNOMEDCT_US_2016_03_01:207289007;SNOMEDCT_US_2016_03_01:207643008;SNOMEDCT_US_2016_03_01:237598005;SNOMEDCT_US_2016_03_01:270004003;SNOMEDCT_US_2016_03_01:315299009;SNOMEDCT_US_2016_03_01:390730002;SNOMEDCT_US_2016_03_01:80394007;	4345043	Gene	SIM1	bHLHe14;SIM1;single-minded family bHLH transcription factor 1;Class E basic helix-loop-helix protein 14;sim-1;sim-1-type;Single-minded homolog 1;	SWISSPROT_AC:P81133;SWISSPROT_ID:SIM1_HUMAN;GeneID:6492;Ensembl:ENSG00000112246;HGNC:HGNC:10882;MIM:603128;Vega:OTTHUMG00000015275;protein_accession:AAB62395.1;protein_accession:AAI11932.1;protein_accession:AAI18501.1;protein_accession:EAW48451.1;protein_accession:NP_005059.2;protein_accession:P81133.2;protein_accession:XP_005267157.1;protein_accession:XP_011534374.1;protein_accession:XP_01686668…	6492
279436609	Visfatin -<> Hyperglycemia	regulation	Pubmed central 2016:4884299;	(41) showed that the release of <b>visfatin</b> in response to <b>hyperglycemia</b> by adipocytes is dependent on the duration and extent of glucose elevation and is also inhibited by the administration of insulin.[Pubmed central 2016:4884299];	269712	Protein	Visfatin	EC 2.4.2.12;NAmPRTase;NAMPT;Nicotinamide phosphoribosyltransferase;PBEF;PBEF1;Pre-B cell-enhancing factor;Pre-B-cell colony-enhancing factor 1;Visfatin;1110035O14Rik;enhancing factor pre-b cell;nicotinamide-phosphoribosyltransferase;phosphoribosyltransferase nicotinamide;phosphoribosyltransferase-nicotinamide;pre-b cell colony - enhancing factor 1;pre-b cell colony-enhancing factor 1;pre-b cell e…	SWISSPROT_AC:P43490;SWISSPROT_ID:NAMPT_HUMAN;EMBL:AC007032;EMBL:AK292851;EMBL:BC072439;EMBL:BC106046;EMBL:CH236947;EMBL:CH471070;EMBL:U02020;RefSeq:NP_005737.1;RefSeq:XP_005250157.1;ProteinModelPortal:P43490;STRING:9606.ENSP00000222553;SWISSPROT_AC_OLD:A4D0Q9;SWISSPROT_AC_OLD:A4D0R0;SWISSPROT_AC_OLD:Q3KQV0;SWISSPROT_AC_OLD:Q8WW95;SMR:P43490;GeneID:10135;KEGG:hsa:10135;PIR:A55927;eggNOG:COG1488;eg…	1324	Disease	Hyperglycemia	Hyperglycemia;Hyperglycemia, Postprandial;Postprandial Hyperglycemia;hyperglycemia--an;postprandial type hyperglycemia;	Mesh_UI:D006943;Mesh_MN:C18.452.394.952;DOID:4195;NCI:C26797;UMLS_CUI:C0020456;ICD10CM:R73.9;SNOMEDCT_US_2016_03_01:144187006;SNOMEDCT_US_2016_03_01:154719004;SNOMEDCT_US_2016_03_01:207289007;SNOMEDCT_US_2016_03_01:207643008;SNOMEDCT_US_2016_03_01:237598005;SNOMEDCT_US_2016_03_01:270004003;SNOMEDCT_US_2016_03_01:315299009;SNOMEDCT_US_2016_03_01:390730002;SNOMEDCT_US_2016_03_01:80394007;	10135
286722182	Hyperglycemia -- CDK2	association	Pubmed central 2013:3832533;	[12] demonstrated that <b>hyperglycemia</b> induced increased <b>CDK2</b> and Cyclin D1 expression in MCF7 cells and this effect was further enhanced with the addition of exogenous leptin.[Pubmed central 2013:3832533];	1324	Disease	Hyperglycemia	Hyperglycemia;Hyperglycemia, Postprandial;Postprandial Hyperglycemia;hyperglycemia--an;postprandial type hyperglycemia;	Mesh_UI:D006943;Mesh_MN:C18.452.394.952;DOID:4195;NCI:C26797;UMLS_CUI:C0020456;ICD10CM:R73.9;SNOMEDCT_US_2016_03_01:144187006;SNOMEDCT_US_2016_03_01:154719004;SNOMEDCT_US_2016_03_01:207289007;SNOMEDCT_US_2016_03_01:207643008;SNOMEDCT_US_2016_03_01:237598005;SNOMEDCT_US_2016_03_01:270004003;SNOMEDCT_US_2016_03_01:315299009;SNOMEDCT_US_2016_03_01:390730002;SNOMEDCT_US_2016_03_01:80394007;	60051	Protein	CDK2	CDK2;CDKN2;Cell division protein kinase 2;Cyclin-dependent kinase 2;EC 2.7.11.22;p33 protein kinase;cyclin dependent kinase 2;cyclin dependent kinase-2;cyclin-dependent kinase-2;cyclin-dependent kinase2;cyclin-dependent-kinase 2;p33(CDK2);	SWISSPROT_AC:P24941;SWISSPROT_ID:CDK2_HUMAN;EMBL:AB012305;EMBL:AC025162;EMBL:AC034102;EMBL:AF512553;EMBL:AK291941;EMBL:BC003065;EMBL:BT006821;EMBL:CH471054;EMBL:M68520;EMBL:X61622;EMBL:X62071;RefSeq:NP_001277159.1;RefSeq:NP_001789.2;RefSeq:NP_439892.2;ProteinModelPortal:P24941;STRING:9606.ENSP00000266970;SWISSPROT_AC_OLD:A8K7C6;SWISSPROT_AC_OLD:O75100;SMR:P24941;GeneID:1017;KEGG:hsa:1017;PIR:A412…	1017
286722688	Hyperglycemia -- CDK2	association	Pubmed central 2013:3832533;	[12] demonstrated that <b>hyperglycemia</b> induced increased <b>CDK2</b> and Cyclin D1 expression in MCF7 cells and this effect was further enhanced with the addition of exogenous leptin.[Pubmed central 2013:3832533];	1324	Disease	Hyperglycemia	Hyperglycemia;Hyperglycemia, Postprandial;Postprandial Hyperglycemia;hyperglycemia--an;postprandial type hyperglycemia;	Mesh_UI:D006943;Mesh_MN:C18.452.394.952;DOID:4195;NCI:C26797;UMLS_CUI:C0020456;ICD10CM:R73.9;SNOMEDCT_US_2016_03_01:144187006;SNOMEDCT_US_2016_03_01:154719004;SNOMEDCT_US_2016_03_01:207289007;SNOMEDCT_US_2016_03_01:207643008;SNOMEDCT_US_2016_03_01:237598005;SNOMEDCT_US_2016_03_01:270004003;SNOMEDCT_US_2016_03_01:315299009;SNOMEDCT_US_2016_03_01:390730002;SNOMEDCT_US_2016_03_01:80394007;	4340641	Gene	CDK2	CDK2;CDKN2;cyclin dependent kinase 2;p33(CDK2);Cell division protein kinase 2;cyclin dependent kinase-2;Cyclin-dependent kinase 2;cyclin-dependent kinase-2;cyclin-dependent kinase2;cyclin-dependent-kinase 2;EC 2.7.11.22;p33 protein kinase;	SWISSPROT_AC:P24941;SWISSPROT_ID:CDK2_HUMAN;GeneID:1017;Ensembl:ENSG00000123374;HGNC:HGNC:1771;MIM:116953;Vega:OTTHUMG00000170575;protein_accession:AAA35667.1;protein_accession:AAH03065.1;protein_accession:AAM34794.1;protein_accession:AAP35467.1;protein_accession:ABM84693.1;protein_accession:ABM92215.1;protein_accession:BAA32794.1;protein_accession:BAF84630.1;protein_accession:BAG56780.1;protein_…	1017
272078949	Hyperglycemia -- Transketolase	association	Pubmed central 2012:3510416;	[43] showed that human umbilical vein endothelial cells and bovine retinal pericytes treated in vitro with thiamine and benfotiamine (a synthetic analogue of thiamine) reduced activation of the polyol pathway of glucose metabolism and increased <b>transketolase</b> expression in the presence of <b>hyperglycemia</b>.[Pubmed central 2012:3510416];	1324	Disease	Hyperglycemia	Hyperglycemia;Hyperglycemia, Postprandial;Postprandial Hyperglycemia;hyperglycemia--an;postprandial type hyperglycemia;	Mesh_UI:D006943;Mesh_MN:C18.452.394.952;DOID:4195;NCI:C26797;UMLS_CUI:C0020456;ICD10CM:R73.9;SNOMEDCT_US_2016_03_01:144187006;SNOMEDCT_US_2016_03_01:154719004;SNOMEDCT_US_2016_03_01:207289007;SNOMEDCT_US_2016_03_01:207643008;SNOMEDCT_US_2016_03_01:237598005;SNOMEDCT_US_2016_03_01:270004003;SNOMEDCT_US_2016_03_01:315299009;SNOMEDCT_US_2016_03_01:390730002;SNOMEDCT_US_2016_03_01:80394007;	490280	Protein	Transketolase	EC 2.2.1.1;TK;TKT;Transketolase;ec 2. 2. 1. 1;HEL-S-48;HEL107;SDDHD;TKT1;	SWISSPROT_AC:P29401;SWISSPROT_ID:TKT_HUMAN;EMBL:AC097015;EMBL:AK289454;EMBL:AK293438;EMBL:BC008615;EMBL:BC009970;EMBL:BC024026;EMBL:CH471055;EMBL:L12711;EMBL:U55017;EMBL:X67688;RefSeq:NP_001055.1;RefSeq:NP_001128527.1;RefSeq:NP_001244957.1;RefSeq:XP_011532356.1;ProteinModelPortal:P29401;STRING:9606.ENSP00000405455;SWISSPROT_AC_OLD:A8K089;SWISSPROT_AC_OLD:B4DE31;SWISSPROT_AC_OLD:E7EPA7;SWISSPROT_A…	7086
272079159	Hyperglycemia -- TKT	association	Pubmed central 2012:3510416;	[43] showed that human umbilical vein endothelial cells and bovine retinal pericytes treated in vitro with thiamine and benfotiamine (a synthetic analogue of thiamine) reduced activation of the polyol pathway of glucose metabolism and increased <b>transketolase</b> expression in the presence of <b>hyperglycemia</b>.[Pubmed central 2012:3510416];	1324	Disease	Hyperglycemia	Hyperglycemia;Hyperglycemia, Postprandial;Postprandial Hyperglycemia;hyperglycemia--an;postprandial type hyperglycemia;	Mesh_UI:D006943;Mesh_MN:C18.452.394.952;DOID:4195;NCI:C26797;UMLS_CUI:C0020456;ICD10CM:R73.9;SNOMEDCT_US_2016_03_01:144187006;SNOMEDCT_US_2016_03_01:154719004;SNOMEDCT_US_2016_03_01:207289007;SNOMEDCT_US_2016_03_01:207643008;SNOMEDCT_US_2016_03_01:237598005;SNOMEDCT_US_2016_03_01:270004003;SNOMEDCT_US_2016_03_01:315299009;SNOMEDCT_US_2016_03_01:390730002;SNOMEDCT_US_2016_03_01:80394007;	4345562	Gene	TKT	HEL-S-48;HEL107;SDDHD;TK;TKT;TKT1;transketolase;ec 2. 2. 1. 1;EC 2.2.1.1;	SWISSPROT_AC:P29401;SWISSPROT_ID:TKT_HUMAN;GeneID:7086;Ensembl:ENSG00000163931;HGNC:HGNC:11834;MIM:606781;Vega:OTTHUMG00000158192;protein_accession:AAA61222.1;protein_accession:AAA98961.1;protein_accession:AAH02433.1;protein_accession:AAH08615.1;protein_accession:AAH09970.1;protein_accession:AAH24026.2;protein_accession:ABM84004.1;protein_accession:ABW03565.1;protein_accession:ACJ13721.1;protein_…	7086
286842770	GLUT2 -<> Hyperglycemia	regulation	Pubmed central 2014:3930675;	[48], who reported that <b>GLUT2</b> increases with <b>hyperglycemia</b> and decreases with hyperinsulinemia.[Pubmed central 2014:3930675];	169322	Protein	GLUT2	Glucose transporter type 2, liver;GLUT-2;GLUT2;GTR2;SLC2A2;Solute carrier family 2, facilitated glucose transporter member 2;glucose transporter isoform 2, liver;glut 2;glut-ii;gtr ii;solute carrier family 2 member 2;transporter isoform 2, liver type glucose;	SWISSPROT_AC:P11168;SWISSPROT_ID:GTR2_HUMAN;EMBL:AC061708;EMBL:AC092918;EMBL:AK290846;EMBL:AK298418;EMBL:AK313622;EMBL:CH471052;EMBL:J03810;RefSeq:NP_000331.1;RefSeq:NP_001265587.1;RefSeq:NP_001265588.1;ProteinModelPortal:P11168;STRING:9606.ENSP00000323568;SWISSPROT_AC_OLD:A8K481;SWISSPROT_AC_OLD:B2R936;SWISSPROT_AC_OLD:B7Z547;SWISSPROT_AC_OLD:F8W8V8;SWISSPROT_AC_OLD:Q9UCW9;GeneID:6514;KEGG:hsa:6…	1324	Disease	Hyperglycemia	Hyperglycemia;Hyperglycemia, Postprandial;Postprandial Hyperglycemia;hyperglycemia--an;postprandial type hyperglycemia;	Mesh_UI:D006943;Mesh_MN:C18.452.394.952;DOID:4195;NCI:C26797;UMLS_CUI:C0020456;ICD10CM:R73.9;SNOMEDCT_US_2016_03_01:144187006;SNOMEDCT_US_2016_03_01:154719004;SNOMEDCT_US_2016_03_01:207289007;SNOMEDCT_US_2016_03_01:207643008;SNOMEDCT_US_2016_03_01:237598005;SNOMEDCT_US_2016_03_01:270004003;SNOMEDCT_US_2016_03_01:315299009;SNOMEDCT_US_2016_03_01:390730002;SNOMEDCT_US_2016_03_01:80394007;	6514
279692289	Hyperglycemia -- Nephrin	association	Pubmed central 2015:4430641;Pubmed central 2012:3436561;	[64] demonstrated that <b>hyperglycemia</b> contributes to <b>nephrin</b> acetylation and renal dysfunction by impairing miR-29a signaling which resulted in improved HDAC4 action.[Pubmed central 2015:4430641];The recent evidence that <b>hyperglycemia</b> causes a PKCÃŽÂ±-dependent <b>Nephrin</b> internalization (30) suggests an important role of glucose as a stimulus for Nephrin phosphorylation a…	1324	Disease	Hyperglycemia	Hyperglycemia;Hyperglycemia, Postprandial;Postprandial Hyperglycemia;hyperglycemia--an;postprandial type hyperglycemia;	Mesh_UI:D006943;Mesh_MN:C18.452.394.952;DOID:4195;NCI:C26797;UMLS_CUI:C0020456;ICD10CM:R73.9;SNOMEDCT_US_2016_03_01:144187006;SNOMEDCT_US_2016_03_01:154719004;SNOMEDCT_US_2016_03_01:207289007;SNOMEDCT_US_2016_03_01:207643008;SNOMEDCT_US_2016_03_01:237598005;SNOMEDCT_US_2016_03_01:270004003;SNOMEDCT_US_2016_03_01:315299009;SNOMEDCT_US_2016_03_01:390730002;SNOMEDCT_US_2016_03_01:80394007;	279877	Protein	Nephrin	Nephrin;NPHN;NPHS1;Renal glomerulus-specific cell adhesion receptor;CNF;nphs 1;nphs-1;nphs-i;NPHS1, nephrin;	SWISSPROT_AC:O60500;SWISSPROT_ID:NPHN_HUMAN;EMBL:AC002133;EMBL:AF035835;EMBL:AF126957;EMBL:AF190637;EMBL:EU642886;RefSeq:NP_004637.1;ProteinModelPortal:O60500;STRING:9606.ENSP00000368190;SWISSPROT_AC_OLD:A6NDH2;SWISSPROT_AC_OLD:C3RX61;SMR:O60500;GeneID:4868;KEGG:hsa:4868;PIR:T37190;eggNOG:ENOG410XRJN;eggNOG:KOG3515;UniGene:Hs.122186;GO:GO:0005622;GO:GO:0005886;GO:GO:0005887;GO:GO:0007155;GO:GO:00…	4868
279692521	Hyperglycemia -- NPHS1	association	Pubmed central 2015:4430641;Pubmed central 2012:3436561;	[64] demonstrated that <b>hyperglycemia</b> contributes to <b>nephrin</b> acetylation and renal dysfunction by impairing miR-29a signaling which resulted in improved HDAC4 action.[Pubmed central 2015:4430641];The recent evidence that <b>hyperglycemia</b> causes a PKCÃŽÂ±-dependent <b>Nephrin</b> internalization (30) suggests an important role of glucose as a stimulus for Nephrin phosphorylation a…	1324	Disease	Hyperglycemia	Hyperglycemia;Hyperglycemia, Postprandial;Postprandial Hyperglycemia;hyperglycemia--an;postprandial type hyperglycemia;	Mesh_UI:D006943;Mesh_MN:C18.452.394.952;DOID:4195;NCI:C26797;UMLS_CUI:C0020456;ICD10CM:R73.9;SNOMEDCT_US_2016_03_01:144187006;SNOMEDCT_US_2016_03_01:154719004;SNOMEDCT_US_2016_03_01:207289007;SNOMEDCT_US_2016_03_01:207643008;SNOMEDCT_US_2016_03_01:237598005;SNOMEDCT_US_2016_03_01:270004003;SNOMEDCT_US_2016_03_01:315299009;SNOMEDCT_US_2016_03_01:390730002;SNOMEDCT_US_2016_03_01:80394007;	4343707	Gene	NPHS1	CNF;nephrin;NPHN;NPHS1;NPHS1, nephrin;nphs 1;nphs-1;nphs-i;Renal glomerulus-specific cell adhesion receptor;	SWISSPROT_AC:O60500;SWISSPROT_ID:NPHN_HUMAN;GeneID:4868;Ensembl:ENSG00000161270;HGNC:HGNC:7908;MIM:602716;Vega:OTTHUMG00000180689;protein_accession:AAB80768.1;protein_accession:AAC39687.1;protein_accession:AAF36451.1;protein_accession:AAG17141.1;protein_accession:AAI56196.1;protein_accession:AAI56936.1;protein_accession:ACH99862.1;protein_accession:AME15535.1;protein_accession:AME15536.1;protein_…	4868
94107156	Hyperglycemia -- QRFP	association	Pubmed 2016:27965532;Pubmed 2016:28327281;Pubmed central 2016:5126098;	<b>26RFa</b> reduces glucose-induced <b>hyperglycemia</b>, increases insulin sensitivity and insulinemia.[Pubmed 2016:27965532];<b>26RFa</b> reduces glucose-induced <b>hyperglycemia</b>, increases insulin sensitivity and insulinemia.[Pubmed 2016:28327281];<b>26RFa</b> reduces glucose-induced <b>hyperglycemia</b>, increases insulin sensitivity and insulinemia.[Pubmed central 2016:5126098];	1324	Disease	Hyperglycemia	Hyperglycemia;Hyperglycemia, Postprandial;Postprandial Hyperglycemia;hyperglycemia--an;postprandial type hyperglycemia;	Mesh_UI:D006943;Mesh_MN:C18.452.394.952;DOID:4195;NCI:C26797;UMLS_CUI:C0020456;ICD10CM:R73.9;SNOMEDCT_US_2016_03_01:144187006;SNOMEDCT_US_2016_03_01:154719004;SNOMEDCT_US_2016_03_01:207289007;SNOMEDCT_US_2016_03_01:207643008;SNOMEDCT_US_2016_03_01:237598005;SNOMEDCT_US_2016_03_01:270004003;SNOMEDCT_US_2016_03_01:315299009;SNOMEDCT_US_2016_03_01:390730002;SNOMEDCT_US_2016_03_01:80394007;	296272	Protein	QRFP	Orexigenic neuropeptide QRFP;OX26;P518;QRFP;26RFa;ox 26;ox-26;p-518;pyroglutamylated RFamide peptide;	SWISSPROT_AC:P83859;SWISSPROT_ID:OX26_HUMAN;EMBL:AB109625;EMBL:AL161733;EMBL:AY438326;EMBL:BC101127;RefSeq:NP_937823.1;ProteinModelPortal:P83859;STRING:9606.ENSP00000345487;SWISSPROT_AC_OLD:A3KFJ6;SWISSPROT_AC_OLD:Q495K6;GeneID:347148;KEGG:hsa:347148;eggNOG:ENOG410IZA2;eggNOG:ENOG410YYZS;UniGene:Hs.660704;GO:GO:0005184;GO:GO:0005576;GO:GO:0007218;GO:GO:0007625;GO:GO:0007626;GO:GO:0031854;GO:GO:00…	347148
94107307	Hyperglycemia -- QRFP	association	Pubmed 2016:27965532;Pubmed 2016:28327281;Pubmed central 2016:5126098;	<b>26RFa</b> reduces glucose-induced <b>hyperglycemia</b>, increases insulin sensitivity and insulinemia.[Pubmed 2016:27965532];<b>26RFa</b> reduces glucose-induced <b>hyperglycemia</b>, increases insulin sensitivity and insulinemia.[Pubmed 2016:28327281];<b>26RFa</b> reduces glucose-induced <b>hyperglycemia</b>, increases insulin sensitivity and insulinemia.[Pubmed central 2016:5126098];	1324	Disease	Hyperglycemia	Hyperglycemia;Hyperglycemia, Postprandial;Postprandial Hyperglycemia;hyperglycemia--an;postprandial type hyperglycemia;	Mesh_UI:D006943;Mesh_MN:C18.452.394.952;DOID:4195;NCI:C26797;UMLS_CUI:C0020456;ICD10CM:R73.9;SNOMEDCT_US_2016_03_01:144187006;SNOMEDCT_US_2016_03_01:154719004;SNOMEDCT_US_2016_03_01:207289007;SNOMEDCT_US_2016_03_01:207643008;SNOMEDCT_US_2016_03_01:237598005;SNOMEDCT_US_2016_03_01:270004003;SNOMEDCT_US_2016_03_01:315299009;SNOMEDCT_US_2016_03_01:390730002;SNOMEDCT_US_2016_03_01:80394007;	4362188	Gene	QRFP	26RFa;P518;pyroglutamylated RFamide peptide;QRFP;Orexigenic neuropeptide QRFP;ox 26;ox-26;OX26;p-518;	SWISSPROT_AC:P83859;SWISSPROT_ID:OX26_HUMAN;GeneID:347148;Ensembl:ENSG00000188710;HGNC:HGNC:29982;MIM:609795;Vega:OTTHUMG00000131663;protein_accession:AAI01128.1;protein_accession:AAI01129.1;protein_accession:AAR24354.1;protein_accession:ACE87775.1;protein_accession:ACT64441.1;protein_accession:BAC98934.1;protein_accession:NP_937823.1;protein_accession:P83859.1;protein_gi:190692001;protein_gi:254…	347148
94107188	QRFP -<> Hyperglycemia	regulation	Pubmed 2016:27965532;Pubmed 2016:28327281;Pubmed central 2016:5126098;	<b>26RFa</b> reduces glucose-induced <b>hyperglycemia</b>, increases insulin sensitivity and insulinemia.[Pubmed 2016:27965532];<b>26RFa</b> reduces glucose-induced <b>hyperglycemia</b>, increases insulin sensitivity and insulinemia.[Pubmed 2016:28327281];<b>26RFa</b> reduces glucose-induced <b>hyperglycemia</b>, increases insulin sensitivity and insulinemia.[Pubmed central 2016:5126098];	296272	Protein	QRFP	Orexigenic neuropeptide QRFP;OX26;P518;QRFP;26RFa;ox 26;ox-26;p-518;pyroglutamylated RFamide peptide;	SWISSPROT_AC:P83859;SWISSPROT_ID:OX26_HUMAN;EMBL:AB109625;EMBL:AL161733;EMBL:AY438326;EMBL:BC101127;RefSeq:NP_937823.1;ProteinModelPortal:P83859;STRING:9606.ENSP00000345487;SWISSPROT_AC_OLD:A3KFJ6;SWISSPROT_AC_OLD:Q495K6;GeneID:347148;KEGG:hsa:347148;eggNOG:ENOG410IZA2;eggNOG:ENOG410YYZS;UniGene:Hs.660704;GO:GO:0005184;GO:GO:0005576;GO:GO:0007218;GO:GO:0007625;GO:GO:0007626;GO:GO:0031854;GO:GO:00…	1324	Disease	Hyperglycemia	Hyperglycemia;Hyperglycemia, Postprandial;Postprandial Hyperglycemia;hyperglycemia--an;postprandial type hyperglycemia;	Mesh_UI:D006943;Mesh_MN:C18.452.394.952;DOID:4195;NCI:C26797;UMLS_CUI:C0020456;ICD10CM:R73.9;SNOMEDCT_US_2016_03_01:144187006;SNOMEDCT_US_2016_03_01:154719004;SNOMEDCT_US_2016_03_01:207289007;SNOMEDCT_US_2016_03_01:207643008;SNOMEDCT_US_2016_03_01:237598005;SNOMEDCT_US_2016_03_01:270004003;SNOMEDCT_US_2016_03_01:315299009;SNOMEDCT_US_2016_03_01:390730002;SNOMEDCT_US_2016_03_01:80394007;	347148
277132993	Hyperglycemia -- Acetylcholinesterase	association	Pubmed central 2016:5061850;	<b>Acetylcholinesterase</b> Inhibition Prevents <b>Hyperglycemia</b> and Preserves Insulin Production.[Pubmed central 2016:5061850];Consistent with this conclusion, inhibition of <b>AChE</b> failed to prevent STZ-induced <b>hyperglycemia</b> in IFNÃŽÂ³-deficient mice.[Pubmed central 2016:5061850];Consistent with this conclusion, inhibition of <b>AChE</b> failed to prevent STZ-induced <b>hyperglyc…	1324	Disease	Hyperglycemia	Hyperglycemia;Hyperglycemia, Postprandial;Postprandial Hyperglycemia;hyperglycemia--an;postprandial type hyperglycemia;	Mesh_UI:D006943;Mesh_MN:C18.452.394.952;DOID:4195;NCI:C26797;UMLS_CUI:C0020456;ICD10CM:R73.9;SNOMEDCT_US_2016_03_01:144187006;SNOMEDCT_US_2016_03_01:154719004;SNOMEDCT_US_2016_03_01:207289007;SNOMEDCT_US_2016_03_01:207643008;SNOMEDCT_US_2016_03_01:237598005;SNOMEDCT_US_2016_03_01:270004003;SNOMEDCT_US_2016_03_01:315299009;SNOMEDCT_US_2016_03_01:390730002;SNOMEDCT_US_2016_03_01:80394007;	6599	Protein	Acetylcholinesterase	ACES;Acetylcholinesterase;ACHE;EC 3.1.1.7;ACEE;acetylcholinesterase (Cartwright blood group);ache--an;ache-type;ARACHE;N-ACHE;YT;	SWISSPROT_AC:P22303;SWISSPROT_ID:ACES_HUMAN;EMBL:AC011895;EMBL:AF312032;EMBL:AF334270;EMBL:AK223443;EMBL:AK291321;EMBL:AY750146;EMBL:BC036813;EMBL:BC105060;EMBL:BC105062;EMBL:BC143469;EMBL:CH236956;EMBL:CH471091;EMBL:M55040;EMBL:S71129;RefSeq:NP_000656.1;RefSeq:NP_001269378.1;RefSeq:NP_001289550.1;RefSeq:NP_001289551.1;RefSeq:NP_056646.1;RefSeq:XP_006716058.1;RefSeq:XP_011514530.1;RefSeq:XP_01151…	43
277132994	Acetylcholinesterase -<> Hyperglycemia	treatment	Pubmed central 2016:5061850;	<b>Acetylcholinesterase</b> Inhibition Prevents <b>Hyperglycemia</b> and Preserves Insulin Production.[Pubmed central 2016:5061850];Consistent with this conclusion, inhibition of <b>AChE</b> failed to prevent STZ-induced <b>hyperglycemia</b> in IFNÃŽÂ³-deficient mice.[Pubmed central 2016:5061850];Consistent with this conclusion, inhibition of <b>AChE</b> failed to prevent STZ-induced <b>hyperglyc…	6599	Protein	Acetylcholinesterase	ACES;Acetylcholinesterase;ACHE;EC 3.1.1.7;ACEE;acetylcholinesterase (Cartwright blood group);ache--an;ache-type;ARACHE;N-ACHE;YT;	SWISSPROT_AC:P22303;SWISSPROT_ID:ACES_HUMAN;EMBL:AC011895;EMBL:AF312032;EMBL:AF334270;EMBL:AK223443;EMBL:AK291321;EMBL:AY750146;EMBL:BC036813;EMBL:BC105060;EMBL:BC105062;EMBL:BC143469;EMBL:CH236956;EMBL:CH471091;EMBL:M55040;EMBL:S71129;RefSeq:NP_000656.1;RefSeq:NP_001269378.1;RefSeq:NP_001289550.1;RefSeq:NP_001289551.1;RefSeq:NP_056646.1;RefSeq:XP_006716058.1;RefSeq:XP_011514530.1;RefSeq:XP_01151…	1324	Disease	Hyperglycemia	Hyperglycemia;Hyperglycemia, Postprandial;Postprandial Hyperglycemia;hyperglycemia--an;postprandial type hyperglycemia;	Mesh_UI:D006943;Mesh_MN:C18.452.394.952;DOID:4195;NCI:C26797;UMLS_CUI:C0020456;ICD10CM:R73.9;SNOMEDCT_US_2016_03_01:144187006;SNOMEDCT_US_2016_03_01:154719004;SNOMEDCT_US_2016_03_01:207289007;SNOMEDCT_US_2016_03_01:207643008;SNOMEDCT_US_2016_03_01:237598005;SNOMEDCT_US_2016_03_01:270004003;SNOMEDCT_US_2016_03_01:315299009;SNOMEDCT_US_2016_03_01:390730002;SNOMEDCT_US_2016_03_01:80394007;	43
94614150	Hyperglycemia -- ADRA2A	association	Pubmed 2016:27131769;	<b>Alpha2A adrenergic receptor</b> genetic variation contributes to <b>hyperglycemia</b> after myocardial infarction.[Pubmed 2016:27131769];	1324	Disease	Hyperglycemia	Hyperglycemia;Hyperglycemia, Postprandial;Postprandial Hyperglycemia;hyperglycemia--an;postprandial type hyperglycemia;	Mesh_UI:D006943;Mesh_MN:C18.452.394.952;DOID:4195;NCI:C26797;UMLS_CUI:C0020456;ICD10CM:R73.9;SNOMEDCT_US_2016_03_01:144187006;SNOMEDCT_US_2016_03_01:154719004;SNOMEDCT_US_2016_03_01:207289007;SNOMEDCT_US_2016_03_01:207643008;SNOMEDCT_US_2016_03_01:237598005;SNOMEDCT_US_2016_03_01:270004003;SNOMEDCT_US_2016_03_01:315299009;SNOMEDCT_US_2016_03_01:390730002;SNOMEDCT_US_2016_03_01:80394007;	10074	Protein	ADRA2A	ADA2A;ADRA2A;ADRA2R;ADRAR;Alpha-2 adrenergic receptor subtype C10;Alpha-2A adrenergic receptor;Alpha-2A adrenoceptor;Alpha-2A adrenoreceptor;Alpha-2AAR;ada2-a;ada2alpha;ADRA2;adrenoceptor alpha 2A;adrenoceptor of the alpha 2a;adrenoceptor subtype alpha 2a;alpha 2 a adrenoceptor;alpha 2 c10-adrenergic receptor;alpha 2-c-10-adrenergic receptor;alpha 2-c10 adrenergic receptor;alpha 2-c10-adrenergic …	SWISSPROT_AC:P08913;SWISSPROT_ID:ADA2A_HUMAN;EMBL:AF262016;EMBL:AF281308;EMBL:AF284095;EMBL:AF316894;EMBL:AL158163;EMBL:AY032736;EMBL:BC035047;EMBL:BC050414;EMBL:DQ149926;EMBL:DQ285607;EMBL:EU332846;EMBL:M18415;EMBL:M23533;RefSeq:NP_000672.3;ProteinModelPortal:P08913;STRING:9606.ENSP00000280155;SWISSPROT_AC_OLD:B0LPF6;SWISSPROT_AC_OLD:Q2I8G2;SWISSPROT_AC_OLD:Q2XN99;SWISSPROT_AC_OLD:Q86TH8;SWISSPR…	150
94614300	Hyperglycemia -- ADRA2A	association	Pubmed 2016:27131769;	<b>Alpha2A adrenergic receptor</b> genetic variation contributes to <b>hyperglycemia</b> after myocardial infarction.[Pubmed 2016:27131769];	1324	Disease	Hyperglycemia	Hyperglycemia;Hyperglycemia, Postprandial;Postprandial Hyperglycemia;hyperglycemia--an;postprandial type hyperglycemia;	Mesh_UI:D006943;Mesh_MN:C18.452.394.952;DOID:4195;NCI:C26797;UMLS_CUI:C0020456;ICD10CM:R73.9;SNOMEDCT_US_2016_03_01:144187006;SNOMEDCT_US_2016_03_01:154719004;SNOMEDCT_US_2016_03_01:207289007;SNOMEDCT_US_2016_03_01:207643008;SNOMEDCT_US_2016_03_01:237598005;SNOMEDCT_US_2016_03_01:270004003;SNOMEDCT_US_2016_03_01:315299009;SNOMEDCT_US_2016_03_01:390730002;SNOMEDCT_US_2016_03_01:80394007;	4339924	Gene	ADRA2A	ADRA2;ADRA2A;ADRA2R;ADRAR;adrenoceptor alpha 2A;ALPHA2AAR;ZNF32;ada2-a;ADA2A;ada2alpha;adrenoceptor of the alpha 2a;adrenoceptor subtype alpha 2a;alpha 2 a adrenoceptor;alpha 2 c10-adrenergic receptor;alpha 2-c-10-adrenergic receptor;alpha 2-c10 adrenergic receptor;alpha 2-c10-adrenergic receptor;alpha 2a adrenergic receptor;alpha 2a adrenoceptor;alpha 2a adrenoreceptor;alpha 2a-adrenergic recept…	SWISSPROT_AC:P08913;SWISSPROT_ID:ADA2A_HUMAN;GeneID:150;Ensembl:ENSG00000150594;HGNC:HGNC:281;MIM:104210;Vega:OTTHUMG00000019050;protein_accession:AAA51664.1;protein_accession:AAA51665.1;protein_accession:AAF91441.1;protein_accession:AAG00447.2;protein_accession:AAH35047.1;protein_accession:AAH50414.4;protein_accession:AAK01634.1;protein_accession:AAK26743.1;protein_accession:AAK51162.1;protein_a…	150
32876066	Hyperglycemia -- APOL1	association	Pubmed 2005:15604524;	<b>Apolipoprotein L-I</b> is positively associated with <b>hyperglycemia</b> and plasma triglycerides in CAD patients with low HDL.[Pubmed 2005:15604524];	1324	Disease	Hyperglycemia	Hyperglycemia;Hyperglycemia, Postprandial;Postprandial Hyperglycemia;hyperglycemia--an;postprandial type hyperglycemia;	Mesh_UI:D006943;Mesh_MN:C18.452.394.952;DOID:4195;NCI:C26797;UMLS_CUI:C0020456;ICD10CM:R73.9;SNOMEDCT_US_2016_03_01:144187006;SNOMEDCT_US_2016_03_01:154719004;SNOMEDCT_US_2016_03_01:207289007;SNOMEDCT_US_2016_03_01:207643008;SNOMEDCT_US_2016_03_01:237598005;SNOMEDCT_US_2016_03_01:270004003;SNOMEDCT_US_2016_03_01:315299009;SNOMEDCT_US_2016_03_01:390730002;SNOMEDCT_US_2016_03_01:80394007;	19990	Protein	APOL1	Apo-L;APOL;ApoL-I;APOL1;Apolipoprotein L;Apolipoprotein L-I;Apolipoprotein L1;apo l;apol 1;apol- i;apol-1;apolipoprotein l 1;apolipoprotein l-1;apolipoprotein-l;apolipoprotein-l1;FSGS4;	SWISSPROT_AC:O14791;SWISSPROT_ID:APOL1_HUMAN;EMBL:AF019225;EMBL:AF305224;EMBL:AF305428;EMBL:AF323540;EMBL:AF323543;EMBL:AF323544;EMBL:AF323545;EMBL:AF323546;EMBL:AF323547;EMBL:AF323548;EMBL:AK300454;EMBL:BC143039;EMBL:Z82215;RefSeq:NP_001130012.1;RefSeq:NP_001130013.1;RefSeq:NP_003652.2;RefSeq:XP_005261853.1;ProteinModelPortal:O14791;STRING:9606.ENSP00000317674;SWISSPROT_AC_OLD:A5PLQ4;SWISSPROT_A…	8542
32876214	Hyperglycemia -- APOL1	association	Pubmed 2005:15604524;	<b>Apolipoprotein L-I</b> is positively associated with <b>hyperglycemia</b> and plasma triglycerides in CAD patients with low HDL.[Pubmed 2005:15604524];	1324	Disease	Hyperglycemia	Hyperglycemia;Hyperglycemia, Postprandial;Postprandial Hyperglycemia;hyperglycemia--an;postprandial type hyperglycemia;	Mesh_UI:D006943;Mesh_MN:C18.452.394.952;DOID:4195;NCI:C26797;UMLS_CUI:C0020456;ICD10CM:R73.9;SNOMEDCT_US_2016_03_01:144187006;SNOMEDCT_US_2016_03_01:154719004;SNOMEDCT_US_2016_03_01:207289007;SNOMEDCT_US_2016_03_01:207643008;SNOMEDCT_US_2016_03_01:237598005;SNOMEDCT_US_2016_03_01:270004003;SNOMEDCT_US_2016_03_01:315299009;SNOMEDCT_US_2016_03_01:390730002;SNOMEDCT_US_2016_03_01:80394007;	4346552	Gene	APOL1	APO-L;APOL;APOL-I;APOL1;apolipoprotein L1;FSGS4;apo l;apol 1;apol- i;apol-1;Apolipoprotein L;apolipoprotein l 1;apolipoprotein l-1;Apolipoprotein L-I;apolipoprotein-l;apolipoprotein-l1;	SWISSPROT_AC:O14791;SWISSPROT_ID:APOL1_HUMAN;GeneID:8542;Ensembl:ENSG00000100342;HGNC:HGNC:618;MIM:603743;Vega:OTTHUMG00000030427;protein_accession:AAB81218.2;protein_accession:AAG53690.1;protein_accession:AAI12944.2;protein_accession:AAI13868.1;protein_accession:AAI14476.1;protein_accession:AAI27187.2;protein_accession:AAI41824.1;protein_accession:AAI42721.1;protein_accession:AAI43039.1;protein_…	8542
272870198	Hyperglycemia -- CEBPA	association	Pubmed central 2008:2515154;	<b>Cebpa</b> shows some correlation with the level of <b>hyperglycemia</b> in [16].[Pubmed central 2008:2515154];	1324	Disease	Hyperglycemia	Hyperglycemia;Hyperglycemia, Postprandial;Postprandial Hyperglycemia;hyperglycemia--an;postprandial type hyperglycemia;	Mesh_UI:D006943;Mesh_MN:C18.452.394.952;DOID:4195;NCI:C26797;UMLS_CUI:C0020456;ICD10CM:R73.9;SNOMEDCT_US_2016_03_01:144187006;SNOMEDCT_US_2016_03_01:154719004;SNOMEDCT_US_2016_03_01:207289007;SNOMEDCT_US_2016_03_01:207643008;SNOMEDCT_US_2016_03_01:237598005;SNOMEDCT_US_2016_03_01:270004003;SNOMEDCT_US_2016_03_01:315299009;SNOMEDCT_US_2016_03_01:390730002;SNOMEDCT_US_2016_03_01:80394007;	60706	Protein	CEBPA	C/EBP alpha;CCAAT/enhancer-binding protein alpha;CEBP;CEBPA;c/ ebp alpha;c/ebp- alpha;c/ebp-a;C/EBP-alpha;ccaat/ enhancer binding protein alpha;ccaat/ enhancer binding protein-alpha;ccaat/ enhancer-binding protein alpha;ccaat/enhancer binding protein a;CCAAT/enhancer binding protein alpha;ccaat/enhancer binding protein-alpha;ccaat/enhancer binding proteinalpha;ccaat/enhancer-binding protein-alpha…	SWISSPROT_AC:P49715;SWISSPROT_ID:CEBPA_HUMAN;EMBL:AC008738;EMBL:BC027902;EMBL:EU048234;EMBL:U34070;EMBL:Y11525;RefSeq:NP_001272758.1;RefSeq:NP_001274353.1;RefSeq:NP_001274364.1;RefSeq:NP_004355.2;ProteinModelPortal:P49715;STRING:9606.ENSP00000427514;SWISSPROT_AC_OLD:A7LNP2;SWISSPROT_AC_OLD:P78319;SWISSPROT_AC_OLD:Q05CA4;SMR:P49715;GeneID:1050;KEGG:hsa:1050;PIR:JC4311;eggNOG:ENOG410YJ8G;eggNOG:KOG…	1050
272870505	Hyperglycemia -- CEBPA	association	Pubmed central 2008:2515154;	<b>Cebpa</b> shows some correlation with the level of <b>hyperglycemia</b> in [16].[Pubmed central 2008:2515154];	1324	Disease	Hyperglycemia	Hyperglycemia;Hyperglycemia, Postprandial;Postprandial Hyperglycemia;hyperglycemia--an;postprandial type hyperglycemia;	Mesh_UI:D006943;Mesh_MN:C18.452.394.952;DOID:4195;NCI:C26797;UMLS_CUI:C0020456;ICD10CM:R73.9;SNOMEDCT_US_2016_03_01:144187006;SNOMEDCT_US_2016_03_01:154719004;SNOMEDCT_US_2016_03_01:207289007;SNOMEDCT_US_2016_03_01:207643008;SNOMEDCT_US_2016_03_01:237598005;SNOMEDCT_US_2016_03_01:270004003;SNOMEDCT_US_2016_03_01:315299009;SNOMEDCT_US_2016_03_01:390730002;SNOMEDCT_US_2016_03_01:80394007;	4340669	Gene	CEBPA	C/EBP-alpha;CCAAT/enhancer binding protein alpha;CEBP;CEBPA;c/ ebp alpha;C/EBP alpha;c/ebp- alpha;c/ebp-a;ccaat/ enhancer binding protein alpha;ccaat/ enhancer binding protein-alpha;ccaat/ enhancer-binding protein alpha;ccaat/enhancer binding protein a;ccaat/enhancer binding protein-alpha;ccaat/enhancer binding proteinalpha;CCAAT/enhancer-binding protein alpha;ccaat/enhancer-binding protein-alpha…	SWISSPROT_AC:P49715;SWISSPROT_ID:CEBPA_HUMAN;GeneID:1050;Ensembl:ENSG00000245848;HGNC:HGNC:1833;MIM:116897;Vega:OTTHUMG00000161461;protein_accession:AAB33475.1;protein_accession:AAC50235.1;protein_accession:AAH27902.1;protein_accession:AAH63874.1;protein_accession:AAI60133.1;protein_accession:ABS82765.1;protein_accession:CAA60698.1;protein_accession:CAA72289.1;protein_accession:NP_001272758.1;pro…	1050
43286352	GLP-1 receptor -<> Hyperglycemia	regulation	Pubmed 2015:26284918;Pubmed central 2015:4540491;Pubmed central 2014:4178324;	<b>GLP-1</b> improves <b>hyperglycemia</b>, and it has been reported to have favorable effects on atherosclerosis.[Pubmed 2015:26284918];<b>GLP-1</b> improves <b>hyperglycemia</b>, and it has been reported to have favorable effects on atherosclerosis.[Pubmed central 2015:4540491];Several studies also showed that <b>GLP-1R</b> expression in ÃŽÂ²-cells would decrease during <b>hyperglycemia</b> con…	158985	Protein	GLP-1 receptor	GLP-1 receptor;GLP-1-R;GLP-1R;GLP1R;Glucagon-like peptide 1 receptor;glp- 1 r;glp- 1 receptor;GLP-1;glp-1 r;glp-1 the receptor;glp-1-receptor;glp-i receptor;glp1 receptor;glp1-r;glucagon like peptide 1 receptor;glucagon like peptide-1 receptor;glucagon like-peptide 1 receptor;glucagon like-peptide-1 receptor;glucagon receptor like peptide-1;glucagon- like peptide-1 receptor;glucagon-like peptide …	SWISSPROT_AC:P43220;SWISSPROT_ID:GLP1R_HUMAN;EMBL:AB065685;EMBL:AL035690;EMBL:AY439112;EMBL:BC112126;EMBL:BC113493;EMBL:L23503;EMBL:U01104;EMBL:U01156;EMBL:U01157;EMBL:U10037;EMBL:U66062;RefSeq:NP_002053.3;ProteinModelPortal:P43220;STRING:9606.ENSP00000362353;SWISSPROT_AC_OLD:Q2M229;SWISSPROT_AC_OLD:Q99669;SMR:P43220;GeneID:2740;KEGG:hsa:2740;PIR:I84494;PIR:S71624;eggNOG:ENOG410XRS2;eggNOG:KOG456…	1324	Disease	Hyperglycemia	Hyperglycemia;Hyperglycemia, Postprandial;Postprandial Hyperglycemia;hyperglycemia--an;postprandial type hyperglycemia;	Mesh_UI:D006943;Mesh_MN:C18.452.394.952;DOID:4195;NCI:C26797;UMLS_CUI:C0020456;ICD10CM:R73.9;SNOMEDCT_US_2016_03_01:144187006;SNOMEDCT_US_2016_03_01:154719004;SNOMEDCT_US_2016_03_01:207289007;SNOMEDCT_US_2016_03_01:207643008;SNOMEDCT_US_2016_03_01:237598005;SNOMEDCT_US_2016_03_01:270004003;SNOMEDCT_US_2016_03_01:315299009;SNOMEDCT_US_2016_03_01:390730002;SNOMEDCT_US_2016_03_01:80394007;	2740
43286552	Glucagon-like peptide 1 -<> Hyperglycemia	regulation	Pubmed 2015:26284918;Pubmed central 2015:4540491;	<b>GLP-1</b> improves <b>hyperglycemia</b>, and it has been reported to have favorable effects on atherosclerosis.[Pubmed 2015:26284918];<b>GLP-1</b> improves <b>hyperglycemia</b>, and it has been reported to have favorable effects on atherosclerosis.[Pubmed central 2015:4540491];	160450	Protein	Glucagon-like peptide 1	GLP-1;Glucagon-like peptide 1;Incretin hormone;hormone of the incretin;	TMP_SWISSPROT_AC:P01275_GLP-1;PARENT_SWISSPROT_AC:P01275;PARENT_SWISSPROT_ID:GLUC_HUMAN;	1324	Disease	Hyperglycemia	Hyperglycemia;Hyperglycemia, Postprandial;Postprandial Hyperglycemia;hyperglycemia--an;postprandial type hyperglycemia;	Mesh_UI:D006943;Mesh_MN:C18.452.394.952;DOID:4195;NCI:C26797;UMLS_CUI:C0020456;ICD10CM:R73.9;SNOMEDCT_US_2016_03_01:144187006;SNOMEDCT_US_2016_03_01:154719004;SNOMEDCT_US_2016_03_01:207289007;SNOMEDCT_US_2016_03_01:207643008;SNOMEDCT_US_2016_03_01:237598005;SNOMEDCT_US_2016_03_01:270004003;SNOMEDCT_US_2016_03_01:315299009;SNOMEDCT_US_2016_03_01:390730002;SNOMEDCT_US_2016_03_01:80394007;
41730059	Hyperglycemia -- TLR2	association	Pubmed 2014:25610879;Pubmed central 2014:3972909;Pubmed central 2014:4293793;Pubmed central 2016:5123037;	<b>HG</b> (25Ã¢Â€Â‰mM) significantly induced <b>TLR2</b> and TLR4 mRNA and protein in HMVRECs.[Pubmed 2014:25610879];<b>HG</b> (25ÃƒÂ¢Ã‚Â€Ã‚Â‰mM) significantly induced <b>TLR2</b> and TLR4 mRNA and protein in HMVRECs.[Pubmed 2014:25610879];<b>HG</b> (25?mM) significantly induced <b>TLR2</b> and TLR4 mRNA and protein in HMVRECs.[Pubmed 2014:25610879];<b>Hyperglycemia</b> induces <b>Toll-like recep…	1324	Disease	Hyperglycemia	Hyperglycemia;Hyperglycemia, Postprandial;Postprandial Hyperglycemia;hyperglycemia--an;postprandial type hyperglycemia;	Mesh_UI:D006943;Mesh_MN:C18.452.394.952;DOID:4195;NCI:C26797;UMLS_CUI:C0020456;ICD10CM:R73.9;SNOMEDCT_US_2016_03_01:144187006;SNOMEDCT_US_2016_03_01:154719004;SNOMEDCT_US_2016_03_01:207289007;SNOMEDCT_US_2016_03_01:207643008;SNOMEDCT_US_2016_03_01:237598005;SNOMEDCT_US_2016_03_01:270004003;SNOMEDCT_US_2016_03_01:315299009;SNOMEDCT_US_2016_03_01:390730002;SNOMEDCT_US_2016_03_01:80394007;	490593	Protein	TLR2	CD282 antigen;TIL4;TLR2;Toll-like receptor 2;Toll/interleukin-1 receptor-like protein 4;CD282;receptor 2-toll-like;toll like receptor 2;toll like receptor ii;toll like receptor-2;toll-like receptor -2;toll-like receptor type 2;toll-like receptor-2;toll-like receptor2;toll-like-receptor 2;toll-like-receptor-2;toll-like-receptor2;	SWISSPROT_AC:O60603;SWISSPROT_ID:TLR2_HUMAN;EMBL:AB445624;EMBL:AF051152;EMBL:AF502291;EMBL:BC033756;EMBL:CH471056;EMBL:DQ012265;EMBL:DQ012266;EMBL:DQ012267;EMBL:DQ012268;EMBL:DQ012269;EMBL:DQ012270;EMBL:DQ012271;EMBL:U88878;RefSeq:NP_001305716.1;RefSeq:NP_001305718.1;RefSeq:NP_001305719.1;RefSeq:NP_001305720.1;RefSeq:NP_001305722.1;RefSeq:NP_001305724.1;RefSeq:NP_001305725.1;RefSeq:NP_003255.2;Re…	7097
44220043	Hyperglycemia -- HSPA4	association	Pubmed 2015:26318018;	<b>Hsp70</b> level is associated with <b>hyperglycemia</b> during pregnancy.[Pubmed 2015:26318018];Since heat shock protein (Hsp) 70 has been reported to be associated with diabetes and insulin resistance and its expression was reported to be negatively regulated by the membrane-permeable Hsp70 inhibitor MAL3-101 while positively regulated by the Hsp70 activator BGP-15, we investigated whether <b…	1324	Disease	Hyperglycemia	Hyperglycemia;Hyperglycemia, Postprandial;Postprandial Hyperglycemia;hyperglycemia--an;postprandial type hyperglycemia;	Mesh_UI:D006943;Mesh_MN:C18.452.394.952;DOID:4195;NCI:C26797;UMLS_CUI:C0020456;ICD10CM:R73.9;SNOMEDCT_US_2016_03_01:144187006;SNOMEDCT_US_2016_03_01:154719004;SNOMEDCT_US_2016_03_01:207289007;SNOMEDCT_US_2016_03_01:207643008;SNOMEDCT_US_2016_03_01:237598005;SNOMEDCT_US_2016_03_01:270004003;SNOMEDCT_US_2016_03_01:315299009;SNOMEDCT_US_2016_03_01:390730002;SNOMEDCT_US_2016_03_01:80394007;	188927	Protein	HSPA4	APG2;Heat shock 70 kDa protein 4;Heat shock 70-related protein APG-2;HSP70RY;HSP74;HSPA4;apg ii;APG-2;heat shock protein family A (Hsp70) member 4;heat shock-70 kda protein-4;HEL-S-5a;HS24/P52;hsp 74;hsp70;HSPH2;RY;	SWISSPROT_AC:P34932;SWISSPROT_ID:HSP74_HUMAN;EMBL:AB023420;EMBL:AC113410;EMBL:BC002526;EMBL:BC110861;EMBL:BC126122;EMBL:BC126124;EMBL:BT007375;EMBL:L12723;RefSeq:NP_002145.3;ProteinModelPortal:P34932;STRING:9606.ENSP00000302961;SWISSPROT_AC_OLD:O95756;SWISSPROT_AC_OLD:Q2TAL4;SWISSPROT_AC_OLD:Q9BUK9;SMR:P34932;GeneID:3308;KEGG:hsa:3308;PIR:I56208;eggNOG:COG0443;eggNOG:KOG0103;UniGene:Hs.90093;GO:G…	3308
36088369	Ghrelin -<> Hyperglycemia	regulation	Pubmed 2014:24302008;Pubmed 2009:19240252;Pubmed central 2017:5805851;	<b>Hyperglycemia</b> abolishes meal-induced satiety by a dysregulation of <b>ghrelin</b> and peptide YY3-36 in healthy overweight/obese humans.[Pubmed 2014:24302008];<b>Ghrelin</b> concentrations decrease with <b>hyperglycemia</b> and hyperinsulinism.[Pubmed 2009:19240252];Underling ghrelins role in glucose metabolism, <b>ghrelin</b> deletion in ob/ob mice decreases <b>hyperglycemia</b> and enhan…	154543	Protein	Ghrelin	Ghrelin;Ghrelin-28;ghrelin--an;	TMP_SWISSPROT_AC:Q9UBU3_Ghrelin;PARENT_SWISSPROT_AC:Q9UBU3;PARENT_SWISSPROT_ID:GHRL_HUMAN;	1324	Disease	Hyperglycemia	Hyperglycemia;Hyperglycemia, Postprandial;Postprandial Hyperglycemia;hyperglycemia--an;postprandial type hyperglycemia;	Mesh_UI:D006943;Mesh_MN:C18.452.394.952;DOID:4195;NCI:C26797;UMLS_CUI:C0020456;ICD10CM:R73.9;SNOMEDCT_US_2016_03_01:144187006;SNOMEDCT_US_2016_03_01:154719004;SNOMEDCT_US_2016_03_01:207289007;SNOMEDCT_US_2016_03_01:207643008;SNOMEDCT_US_2016_03_01:237598005;SNOMEDCT_US_2016_03_01:270004003;SNOMEDCT_US_2016_03_01:315299009;SNOMEDCT_US_2016_03_01:390730002;SNOMEDCT_US_2016_03_01:80394007;
36088400	Hyperglycemia -- Ghrelin	association	Pubmed 2014:24302008;Pubmed 2009:19240252;Pubmed central 2014:4135303;Pubmed central 2014:4209356;Pubmed central 2012:3586953;Pubmed central 2017:5587600;Pubmed central 2017:5805851;Pubmed central 2010:2911604;Pubmed central 2016:4722195;Pubmed central 2016:4779845;Pubmed central 2016:5183784;Pubmed central 2016:5198001;Pubmed central 2013:3632576;Pubmed central 2018:5776666;Pubmed central 2018:5…	<b>Hyperglycemia</b> abolishes meal-induced satiety by a dysregulation of <b>ghrelin</b> and peptide YY3-36 in healthy overweight/obese humans.[Pubmed 2014:24302008];<b>Ghrelin</b> concentrations decrease with <b>hyperglycemia</b> and hyperinsulinism.[Pubmed 2009:19240252];High plasma concentrations of <b>ghrelin</b> should result in <b>hyperglycemia</b> and insulin resistance, but these metaboli…	1324	Disease	Hyperglycemia	Hyperglycemia;Hyperglycemia, Postprandial;Postprandial Hyperglycemia;hyperglycemia--an;postprandial type hyperglycemia;	Mesh_UI:D006943;Mesh_MN:C18.452.394.952;DOID:4195;NCI:C26797;UMLS_CUI:C0020456;ICD10CM:R73.9;SNOMEDCT_US_2016_03_01:144187006;SNOMEDCT_US_2016_03_01:154719004;SNOMEDCT_US_2016_03_01:207289007;SNOMEDCT_US_2016_03_01:207643008;SNOMEDCT_US_2016_03_01:237598005;SNOMEDCT_US_2016_03_01:270004003;SNOMEDCT_US_2016_03_01:315299009;SNOMEDCT_US_2016_03_01:390730002;SNOMEDCT_US_2016_03_01:80394007;	154543	Protein	Ghrelin	Ghrelin;Ghrelin-28;ghrelin--an;	TMP_SWISSPROT_AC:Q9UBU3_Ghrelin;PARENT_SWISSPROT_AC:Q9UBU3;PARENT_SWISSPROT_ID:GHRL_HUMAN;
38119002	Hyperglycemia -- Caspase-1	association	Pubmed 2011:21270263;Pubmed central 2014:3885921;Pubmed central 2011:3028351;	<b>Hyperglycemia</b> activates <b>caspase-1</b> and TXNIP-mediated IL-1beta transcription in human adipose tissue.[Pubmed 2011:21270263];Although Koenen et al. demonstrate that <b>hyperglycemia</b> activates <b>caspase-1</b> and Txnip, glucose-induced activation of Txnip mediates an increase of IL-1ÃŽÂ² mRNA and intracellular pro-IL-1ÃŽÂ² rather than IL-1ÃŽÂ² processing (73).[Pubmed central 2014:…	1324	Disease	Hyperglycemia	Hyperglycemia;Hyperglycemia, Postprandial;Postprandial Hyperglycemia;hyperglycemia--an;postprandial type hyperglycemia;	Mesh_UI:D006943;Mesh_MN:C18.452.394.952;DOID:4195;NCI:C26797;UMLS_CUI:C0020456;ICD10CM:R73.9;SNOMEDCT_US_2016_03_01:144187006;SNOMEDCT_US_2016_03_01:154719004;SNOMEDCT_US_2016_03_01:207289007;SNOMEDCT_US_2016_03_01:207643008;SNOMEDCT_US_2016_03_01:237598005;SNOMEDCT_US_2016_03_01:270004003;SNOMEDCT_US_2016_03_01:315299009;SNOMEDCT_US_2016_03_01:390730002;SNOMEDCT_US_2016_03_01:80394007;	54331	Protein	Caspase-1	CASP-1;CASP1;Caspase-1;EC 3.4.22.36;ICE;IL-1 beta-converting enzyme;IL-1BC;IL1BC;IL1BCE;Interleukin-1 beta convertase;Interleukin-1 beta-converting enzyme;p45;casp 1;caspase - 1;caspase -1;caspase 1;caspase i;caspase- 1;caspase-1 --an;caspase-i;converting enzyme il-1 beta;ice--an;ice-type;il 1betaconverting enzyme;il- 1 beta converting enzyme;il-1 beta -converting enzyme;il-1 beta converting enzy…	SWISSPROT_AC:P29466;SWISSPROT_ID:CASP1_HUMAN;EMBL:AK223503;EMBL:AP001153;EMBL:AY660536;EMBL:BC041689;EMBL:BC062327;EMBL:M87507;EMBL:U13697;EMBL:U13698;EMBL:U13699;EMBL:U13700;EMBL:X65019;RefSeq:NP_001214.1;RefSeq:NP_001244047.1;RefSeq:NP_001244048.1;RefSeq:NP_150634.1;RefSeq:NP_150635.1;RefSeq:NP_150636.1;RefSeq:NP_150637.1;ProteinModelPortal:P29466;STRING:9606.ENSP00000410076;SWISSPROT_AC_OLD:B5…	834
38119332	Hyperglycemia -- CASP1	association	Pubmed 2011:21270263;Pubmed central 2014:3885921;Pubmed central 2011:3028351;	<b>Hyperglycemia</b> activates <b>caspase-1</b> and TXNIP-mediated IL-1beta transcription in human adipose tissue.[Pubmed 2011:21270263];Although Koenen et al. demonstrate that <b>hyperglycemia</b> activates <b>caspase-1</b> and Txnip, glucose-induced activation of Txnip mediates an increase of IL-1ÃŽÂ² mRNA and intracellular pro-IL-1ÃŽÂ² rather than IL-1ÃŽÂ² processing (73).[Pubmed central 2014:…	1324	Disease	Hyperglycemia	Hyperglycemia;Hyperglycemia, Postprandial;Postprandial Hyperglycemia;hyperglycemia--an;postprandial type hyperglycemia;	Mesh_UI:D006943;Mesh_MN:C18.452.394.952;DOID:4195;NCI:C26797;UMLS_CUI:C0020456;ICD10CM:R73.9;SNOMEDCT_US_2016_03_01:144187006;SNOMEDCT_US_2016_03_01:154719004;SNOMEDCT_US_2016_03_01:207289007;SNOMEDCT_US_2016_03_01:207643008;SNOMEDCT_US_2016_03_01:237598005;SNOMEDCT_US_2016_03_01:270004003;SNOMEDCT_US_2016_03_01:315299009;SNOMEDCT_US_2016_03_01:390730002;SNOMEDCT_US_2016_03_01:80394007;	4340485	Gene	CASP1	CASP1;caspase 1;ICE;IL1BC;P45;casp 1;CASP-1;caspase - 1;caspase -1;caspase i;caspase- 1;Caspase-1;caspase-1 --an;caspase-i;converting enzyme il-1 beta;EC 3.4.22.36;ice--an;ice-type;il 1betaconverting enzyme;il- 1 beta converting enzyme;il-1 beta -converting enzyme;il-1 beta converting enzyme;IL-1 beta-converting enzyme;il-1-beta-converting enzyme;il-1b converting enzyme;il-1b-converting enzyme;IL…	SWISSPROT_AC:P29466;SWISSPROT_ID:CASP1_HUMAN;GeneID:834;Ensembl:ENSG00000137752;HGNC:HGNC:1499;MIM:147678;Vega:OTTHUMG00000048072;protein_accession:AAA66942.1;protein_accession:AAC50107.1;protein_accession:AAC50108.1;protein_accession:AAC50109.1;protein_accession:AAC50110.1;protein_accession:AAD15243.1;protein_accession:AAH41689.1;protein_accession:AAH62327.1;protein_accession:AAT72297.1;protein_…	834
275876575	Hyperglycemia -- KI67	association	Pubmed central 2012:3237650;	<b>Hyperglycemia</b> alone increased <b>Ki67</b> labeling compared with normal mice (e.g., 57 Ã‚Â± 18% increase; P < 0.05).[Pubmed central 2012:3237650];<b>Hyperglycemia</b> alone increased <b>Ki67</b> labeling compared with normal mice (e.g., 57 ± 18% increase; P < 0.05).[Pubmed central 2012:3237650];	1324	Disease	Hyperglycemia	Hyperglycemia;Hyperglycemia, Postprandial;Postprandial Hyperglycemia;hyperglycemia--an;postprandial type hyperglycemia;	Mesh_UI:D006943;Mesh_MN:C18.452.394.952;DOID:4195;NCI:C26797;UMLS_CUI:C0020456;ICD10CM:R73.9;SNOMEDCT_US_2016_03_01:144187006;SNOMEDCT_US_2016_03_01:154719004;SNOMEDCT_US_2016_03_01:207289007;SNOMEDCT_US_2016_03_01:207643008;SNOMEDCT_US_2016_03_01:237598005;SNOMEDCT_US_2016_03_01:270004003;SNOMEDCT_US_2016_03_01:315299009;SNOMEDCT_US_2016_03_01:390730002;SNOMEDCT_US_2016_03_01:80394007;	212949	Protein	KI67	Antigen identified by monoclonal antibody Ki-67;Antigen KI-67;Antigen Ki67;KI67;MKI67;Proliferation marker protein Ki-67;antigen ki 67;antigen of the ki67;antigen-ki 67;antigen-ki-67;ki -67;ki 67;ki 67 antigen;ki 67 proliferation marker;ki 67-antigen;ki a;ki- 67;ki--67;ki-67;ki-67 antigen;ki-67 proliferation marker;ki-67-antigen;ki-a;ki67 antigen;ki67 marker of proliferation;ki67 proliferation ma…	SWISSPROT_AC:P46013;SWISSPROT_ID:KI67_HUMAN;EMBL:AL355529;EMBL:AL390236;EMBL:X65550;EMBL:X65551;EMBL:X94762;RefSeq:NP_001139438.1;RefSeq:NP_002408.3;ProteinModelPortal:P46013;STRING:9606.ENSP00000357643;SWISSPROT_AC_OLD:Q5VWH2;SMR:P46013;GeneID:4288;KEGG:hsa:4288;PIR:A48666;eggNOG:ENOG410JR7C;eggNOG:ENOG410ZXYW;UniGene:Hs.689823;UniGene:Hs.80976;GO:GO:0000775;GO:GO:0000793;GO:GO:0003677;GO:GO:000…	4288
276824067	Hyperglycemia -- NOTCH1	association	Pubmed central 2017:5804331;Pubmed central 2018:5772593;	<b>Hyperglycemia</b> can increase the expression of <b>Notch1</b> protein and its downstream molecules involved in the pathogenesis of endothelial cell injury [27].[Pubmed central 2017:5804331];Basu et al (36) indicated that <b>hyperglycemia</b> inhibited the expression of <b>Notch1</b> and its downstream effectors in chick embryos, as well as H9c2 and endocardial-derived cells, and increased the…	1324	Disease	Hyperglycemia	Hyperglycemia;Hyperglycemia, Postprandial;Postprandial Hyperglycemia;hyperglycemia--an;postprandial type hyperglycemia;	Mesh_UI:D006943;Mesh_MN:C18.452.394.952;DOID:4195;NCI:C26797;UMLS_CUI:C0020456;ICD10CM:R73.9;SNOMEDCT_US_2016_03_01:144187006;SNOMEDCT_US_2016_03_01:154719004;SNOMEDCT_US_2016_03_01:207289007;SNOMEDCT_US_2016_03_01:207643008;SNOMEDCT_US_2016_03_01:237598005;SNOMEDCT_US_2016_03_01:270004003;SNOMEDCT_US_2016_03_01:315299009;SNOMEDCT_US_2016_03_01:390730002;SNOMEDCT_US_2016_03_01:80394007;	279460	Protein	NOTCH1	hN1;Neurogenic locus notch homolog protein 1;NOTC1;Notch 1;NOTCH1;TAN1;Translocation-associated notch protein TAN-1;AOS5;AOVD1;hn -1;hn i;hn-1;notch -1;notch-i;tan i;tan-1;tan-i;	SWISSPROT_AC:P46531;SWISSPROT_ID:NOTC1_HUMAN;EMBL:AB209873;EMBL:AF308602;EMBL:AL354671;EMBL:AL592301;EMBL:M73980;RefSeq:NP_060087.3;ProteinModelPortal:P46531;STRING:9606.ENSP00000277541;SWISSPROT_AC_OLD:Q59ED8;SWISSPROT_AC_OLD:Q5SXM3;SMR:P46531;GeneID:4851;KEGG:hsa:4851;PIR:A40043;eggNOG:COG0666;eggNOG:ENOG410IR7G;UniGene:Hs.495473;GO:GO:0000122;GO:GO:0000139;GO:GO:0001047;GO:GO:0001190;GO:GO:000…	4851
276824310	Hyperglycemia -- NOTCH1	association	Pubmed central 2017:5804331;Pubmed central 2018:5772593;	<b>Hyperglycemia</b> can increase the expression of <b>Notch1</b> protein and its downstream molecules involved in the pathogenesis of endothelial cell injury [27].[Pubmed central 2017:5804331];Basu et al (36) indicated that <b>hyperglycemia</b> inhibited the expression of <b>Notch1</b> and its downstream effectors in chick embryos, as well as H9c2 and endocardial-derived cells, and increased the…	1324	Disease	Hyperglycemia	Hyperglycemia;Hyperglycemia, Postprandial;Postprandial Hyperglycemia;hyperglycemia--an;postprandial type hyperglycemia;	Mesh_UI:D006943;Mesh_MN:C18.452.394.952;DOID:4195;NCI:C26797;UMLS_CUI:C0020456;ICD10CM:R73.9;SNOMEDCT_US_2016_03_01:144187006;SNOMEDCT_US_2016_03_01:154719004;SNOMEDCT_US_2016_03_01:207289007;SNOMEDCT_US_2016_03_01:207643008;SNOMEDCT_US_2016_03_01:237598005;SNOMEDCT_US_2016_03_01:270004003;SNOMEDCT_US_2016_03_01:315299009;SNOMEDCT_US_2016_03_01:390730002;SNOMEDCT_US_2016_03_01:80394007;	4343693	Gene	NOTCH1	AOS5;AOVD1;hN1;notch 1;NOTCH1;TAN1;hn -1;hn i;hn-1;Neurogenic locus notch homolog protein 1;NOTC1;notch -1;notch-i;tan i;tan-1;tan-i;Translocation-associated notch protein TAN-1;	SWISSPROT_AC:P46531;SWISSPROT_ID:NOTC1_HUMAN;GeneID:4851;Ensembl:ENSG00000148400;HGNC:HGNC:7881;MIM:190198;Vega:OTTHUMG00000020935;protein_accession:AAA60614.1;protein_accession:AAG33848.1;protein_accession:AFA51166.1;protein_accession:AFA51167.1;protein_accession:AFD02281.1;protein_accession:AFD64628.1;protein_accession:AHH85782.1;protein_accession:AHJ25884.1;protein_accession:BAA90883.1;protein…	4851
278624111	Hyperglycemia -- Fibronectin	association	Pubmed central 2015:4452094;Pubmed central 2015:4627385;Pubmed central 2014:4231045;Pubmed central 2008:2538494;Pubmed central 2012:3327439;	<b>Hyperglycemia</b> causes increased expression of genes responsible for synthesis of <b>FN</b> [5, 6].[Pubmed central 2015:4452094];<b>Hyperglycemia</b> increased <b>fibronectin</b> production in the bovine trabecular meshwork, which may increase the resistance to aqueous humor outflow and lead to elevated IOP [36].[Pubmed central 2015:4627385];<b>Hyperglycemia</b> increased <b>fibronectin</b> …	1324	Disease	Hyperglycemia	Hyperglycemia;Hyperglycemia, Postprandial;Postprandial Hyperglycemia;hyperglycemia--an;postprandial type hyperglycemia;	Mesh_UI:D006943;Mesh_MN:C18.452.394.952;DOID:4195;NCI:C26797;UMLS_CUI:C0020456;ICD10CM:R73.9;SNOMEDCT_US_2016_03_01:144187006;SNOMEDCT_US_2016_03_01:154719004;SNOMEDCT_US_2016_03_01:207289007;SNOMEDCT_US_2016_03_01:207643008;SNOMEDCT_US_2016_03_01:237598005;SNOMEDCT_US_2016_03_01:270004003;SNOMEDCT_US_2016_03_01:315299009;SNOMEDCT_US_2016_03_01:390730002;SNOMEDCT_US_2016_03_01:80394007;	136502	Protein	Fibronectin	CIG;Cold-insoluble globulin;Fibronectin;FINC;FN;FN1;cold insoluble globulin;ed b;ED-B;fibronectin 1;fibronectin i;fibronectin type 1;fibronectin type i;fibronectin--an;fibronectin-1;fibronectin-type;fibronectin1;FNZ;GFND;GFND2;LETS;MSF;	SWISSPROT_AC:P02751;SWISSPROT_ID:FINC_HUMAN;EMBL:AB191261;EMBL:AB209840;EMBL:AC012462;EMBL:AC073284;EMBL:AF312399;EMBL:AJ276395;EMBL:AJ320525;EMBL:AJ320526;EMBL:AJ320527;EMBL:AJ535086;EMBL:AJ849445;EMBL:AL832202;EMBL:BC117176;EMBL:BC143763;EMBL:BX537590;EMBL:BX538017;EMBL:BX538018;EMBL:BX538045;EMBL:BX640608;EMBL:BX640731;EMBL:BX640875;EMBL:BX640920;EMBL:CH471063;EMBL:CR749281;EMBL:CR749316;EMBL:…	2335
27567110	Hyperglycemia -- KCNJ11	association	Pubmed 2007:17311891;Pubmed 2016:27561267;Pubmed central 2017:5248995;Pubmed central 2017:5579608;Pubmed central 2009:3513204;Pubmed central 2013:3753248;	<b>Hyperglycemia</b> decreased <b>Kir6.2</b> mRNA levels in the MBH in both the presence and absence of hyperinsulinemia.[Pubmed 2007:17311891];Glibenclamide (Gb) is used in type II diabetes mellitus but also in the last 10Ã‚Â years, off label, in patients with neonatal syndromic <b>hyperglycemia</b> carrying a mutation of <b>Kir6.2</b> or SUR1.[Pubmed 2016:27561267];Glibenclamide (Gb) is used in…	1324	Disease	Hyperglycemia	Hyperglycemia;Hyperglycemia, Postprandial;Postprandial Hyperglycemia;hyperglycemia--an;postprandial type hyperglycemia;	Mesh_UI:D006943;Mesh_MN:C18.452.394.952;DOID:4195;NCI:C26797;UMLS_CUI:C0020456;ICD10CM:R73.9;SNOMEDCT_US_2016_03_01:144187006;SNOMEDCT_US_2016_03_01:154719004;SNOMEDCT_US_2016_03_01:207289007;SNOMEDCT_US_2016_03_01:207643008;SNOMEDCT_US_2016_03_01:237598005;SNOMEDCT_US_2016_03_01:270004003;SNOMEDCT_US_2016_03_01:315299009;SNOMEDCT_US_2016_03_01:390730002;SNOMEDCT_US_2016_03_01:80394007;	4342886	Gene	KCNJ11	BIR;HHF2;IKATP;KCNJ11;KIR6.2;MODY13;PHHI;potassium voltage-gated channel subfamily J member 11;TNDM3;ATP-sensitive inward rectifier potassium channel 11;Inward rectifier K(+) channel Kir6.2;KCJ11;kir 6.2;kir-6.2;mody 1-3;mody-1-3;mody1-3;Potassium channel, inwardly rectifying subfamily J member 11;	SWISSPROT_AC:Q14654;SWISSPROT_ID:KCJ11_HUMAN;GeneID:3767;Ensembl:ENSG00000187486;HGNC:HGNC:6257;MIM:600937;Vega:OTTHUMG00000165914;protein_accession:AAH40617.1;protein_accession:AAH64497.1;protein_accession:AAI12359.1;protein_accession:ACR44082.1;protein_accession:ACR44083.1;protein_accession:ACZ56124.1;protein_accession:AHB14393.1;protein_accession:AHB14394.1;protein_accession:AHB14395.1;protein…	3767
34397016	Hyperglycemia -- KCNJ11	association	Pubmed 2007:17311891;Pubmed 2016:27561267;Pubmed central 2017:5248995;Pubmed central 2017:5579608;Pubmed central 2009:3513204;Pubmed central 2013:3753248;	<b>Hyperglycemia</b> decreased <b>Kir6.2</b> mRNA levels in the MBH in both the presence and absence of hyperinsulinemia.[Pubmed 2007:17311891];Glibenclamide (Gb) is used in type II diabetes mellitus but also in the last 10Ã‚Â years, off label, in patients with neonatal syndromic <b>hyperglycemia</b> carrying a mutation of <b>Kir6.2</b> or SUR1.[Pubmed 2016:27561267];Glibenclamide (Gb) is used in…	1324	Disease	Hyperglycemia	Hyperglycemia;Hyperglycemia, Postprandial;Postprandial Hyperglycemia;hyperglycemia--an;postprandial type hyperglycemia;	Mesh_UI:D006943;Mesh_MN:C18.452.394.952;DOID:4195;NCI:C26797;UMLS_CUI:C0020456;ICD10CM:R73.9;SNOMEDCT_US_2016_03_01:144187006;SNOMEDCT_US_2016_03_01:154719004;SNOMEDCT_US_2016_03_01:207289007;SNOMEDCT_US_2016_03_01:207643008;SNOMEDCT_US_2016_03_01:237598005;SNOMEDCT_US_2016_03_01:270004003;SNOMEDCT_US_2016_03_01:315299009;SNOMEDCT_US_2016_03_01:390730002;SNOMEDCT_US_2016_03_01:80394007;	208975	Protein	KCNJ11	ATP-sensitive inward rectifier potassium channel 11;IKATP;Inward rectifier K(+) channel Kir6.2;KCJ11;KCNJ11;Potassium channel, inwardly rectifying subfamily J member 11;BIR;HHF2;kir 6.2;kir-6.2;KIR6.2;mody 1-3;mody-1-3;mody1-3;MODY13;PHHI;potassium voltage-gated channel subfamily J member 11;TNDM3;	SWISSPROT_AC:Q14654;SWISSPROT_ID:KCJ11_HUMAN;EMBL:AC124798;EMBL:AK301550;EMBL:BC040617;EMBL:BC064497;EMBL:BC112358;EMBL:D50582;RefSeq:NP_001159762.1;ProteinModelPortal:Q14654;STRING:9606.ENSP00000345708;SWISSPROT_AC_OLD:B4DWI4;SWISSPROT_AC_OLD:E9PNK0;SWISSPROT_AC_OLD:Q2M1H7;SWISSPROT_AC_OLD:Q58EX3;SWISSPROT_AC_OLD:Q8IW96;SMR:Q14654;GeneID:3767;KEGG:hsa:3767;PIR:A57616;eggNOG:ENOG410XQ62;eggNOG:KO…	3767
282083906	Hyperglycemia -- ERK5	association	Pubmed central 2015:4389294;Pubmed central 2017:5547215;	<b>Hyperglycemia</b> decreased activation of <b>ERK5</b>, which lead to upregulation of ET-1, VEGF, FN expression, and function, subsequently possibly contributing to DR.[Pubmed central 2015:4389294];However, the mechanism by which <b>ERK5</b> affects <b>hyperglycemia</b> and pancreatic ÃŽÂ²-cell apoptosis has not been addressed.[Pubmed central 2017:5547215];However, the mechanism by which <b>ERK…	1324	Disease	Hyperglycemia	Hyperglycemia;Hyperglycemia, Postprandial;Postprandial Hyperglycemia;hyperglycemia--an;postprandial type hyperglycemia;	Mesh_UI:D006943;Mesh_MN:C18.452.394.952;DOID:4195;NCI:C26797;UMLS_CUI:C0020456;ICD10CM:R73.9;SNOMEDCT_US_2016_03_01:144187006;SNOMEDCT_US_2016_03_01:154719004;SNOMEDCT_US_2016_03_01:207289007;SNOMEDCT_US_2016_03_01:207643008;SNOMEDCT_US_2016_03_01:237598005;SNOMEDCT_US_2016_03_01:270004003;SNOMEDCT_US_2016_03_01:315299009;SNOMEDCT_US_2016_03_01:390730002;SNOMEDCT_US_2016_03_01:80394007;	246976	Protein	ERK5	Big MAP kinase 1;BMK-1;BMK1;EC 2.7.11.24;ERK-5;ERK5;Extracellular signal-regulated kinase 5;MAP kinase 7;MAPK 7;MAPK7;Mitogen-activated protein kinase 7;MK07;PRKM7;erk 5;ERK4;extracellular signal regulated kinase 5;extracellular signal-regulated kinase-5;extracellular-signal regulated kinase 5;extracellular-signal-regulated kinase 5;extracellular-signal-regulated kinase-5;mitogen activated protei…	SWISSPROT_AC:Q13164;SWISSPROT_ID:MK07_HUMAN;EMBL:AB209611;EMBL:AY534741;EMBL:BC007404;EMBL:BC007992;EMBL:BC009963;EMBL:BC030134;EMBL:CH471212;EMBL:U25278;EMBL:U29725;EMBL:U29726;EMBL:U29727;RefSeq:NP_002740.2;RefSeq:NP_620601.1;RefSeq:NP_620602.2;RefSeq:NP_620603.2;RefSeq:XP_011522259.1;ProteinModelPortal:Q13164;STRING:9606.ENSP00000311005;SWISSPROT_AC_OLD:Q16634;SWISSPROT_AC_OLD:Q59F50;SWISSPROT…	5598
282084056	Hyperglycemia -- MAPK7	association	Pubmed central 2015:4389294;Pubmed central 2017:5547215;	<b>Hyperglycemia</b> decreased activation of <b>ERK5</b>, which lead to upregulation of ET-1, VEGF, FN expression, and function, subsequently possibly contributing to DR.[Pubmed central 2015:4389294];However, the mechanism by which <b>ERK5</b> affects <b>hyperglycemia</b> and pancreatic ÃŽÂ²-cell apoptosis has not been addressed.[Pubmed central 2017:5547215];However, the mechanism by which <b>ERK…	1324	Disease	Hyperglycemia	Hyperglycemia;Hyperglycemia, Postprandial;Postprandial Hyperglycemia;hyperglycemia--an;postprandial type hyperglycemia;	Mesh_UI:D006943;Mesh_MN:C18.452.394.952;DOID:4195;NCI:C26797;UMLS_CUI:C0020456;ICD10CM:R73.9;SNOMEDCT_US_2016_03_01:144187006;SNOMEDCT_US_2016_03_01:154719004;SNOMEDCT_US_2016_03_01:207289007;SNOMEDCT_US_2016_03_01:207643008;SNOMEDCT_US_2016_03_01:237598005;SNOMEDCT_US_2016_03_01:270004003;SNOMEDCT_US_2016_03_01:315299009;SNOMEDCT_US_2016_03_01:390730002;SNOMEDCT_US_2016_03_01:80394007;	4344309	Gene	MAPK7	BMK1;ERK4;ERK5;MAPK7;mitogen-activated protein kinase 7;PRKM7;Big MAP kinase 1;BMK-1;EC 2.7.11.24;erk 5;ERK-5;extracellular signal regulated kinase 5;Extracellular signal-regulated kinase 5;extracellular signal-regulated kinase-5;extracellular-signal regulated kinase 5;extracellular-signal-regulated kinase 5;extracellular-signal-regulated kinase-5;MAP kinase 7;MAPK 7;mitogen activated protein kin…	SWISSPROT_AC:Q13164;SWISSPROT_ID:MK07_HUMAN;GeneID:5598;Ensembl:ENSG00000166484;HGNC:HGNC:6880;MIM:602521;Vega:OTTHUMG00000059587;protein_accession:AAA81381.1;protein_accession:AAA82931.1;protein_accession:AAA82932.1;protein_accession:AAA82933.1;protein_accession:AAH07404.1;protein_accession:AAH07992.1;protein_accession:AAH09963.1;protein_accession:AAH30134.1;protein_accession:AAS38577.1;protein_…	5598
40146186	Hyperglycemia -- SFRP5	association	Pubmed 2013:23185036;Pubmed central 2014:3922503;	<b>Hyperglycemia</b> decreased circulating <b>Sfrp5</b> levels, whereas liraglutide increased Sfrp5 levels.[Pubmed 2013:23185036];<b>Hyperglycemia</b> decreased <b>SFRP5</b> levels, whereas a 16-week intervention with liraglutide increased SFRP5 levels (31).[Pubmed central 2014:3922503];	1324	Disease	Hyperglycemia	Hyperglycemia;Hyperglycemia, Postprandial;Postprandial Hyperglycemia;hyperglycemia--an;postprandial type hyperglycemia;	Mesh_UI:D006943;Mesh_MN:C18.452.394.952;DOID:4195;NCI:C26797;UMLS_CUI:C0020456;ICD10CM:R73.9;SNOMEDCT_US_2016_03_01:144187006;SNOMEDCT_US_2016_03_01:154719004;SNOMEDCT_US_2016_03_01:207289007;SNOMEDCT_US_2016_03_01:207643008;SNOMEDCT_US_2016_03_01:237598005;SNOMEDCT_US_2016_03_01:270004003;SNOMEDCT_US_2016_03_01:315299009;SNOMEDCT_US_2016_03_01:390730002;SNOMEDCT_US_2016_03_01:80394007;	448995	Protein	SFRP5	Frizzled-related protein 1b;FRP-1b;FRP1B;SARP-3;SARP3;Secreted apoptosis-related protein 3;Secreted frizzled-related protein 5;sFRP-5;SFRP5;secreted frizzled related protein 5;secreted frizzled-related protein-5;sfrp 5;	SWISSPROT_AC:Q5T4F7;SWISSPROT_ID:SFRP5_HUMAN;EMBL:AF017988;EMBL:AF117758;EMBL:AL358938;EMBL:BC050435;EMBL:CR596705;RefSeq:NP_003006.2;ProteinModelPortal:Q5T4F7;STRING:9606.ENSP00000266066;SWISSPROT_AC_OLD:O14780;SWISSPROT_AC_OLD:Q86TH7;SMR:Q5T4F7;GeneID:6425;KEGG:hsa:6425;PIR:JE0175;eggNOG:ENOG410XRC8;eggNOG:KOG3577;UniGene:Hs.279565;GO:GO:0004930;GO:GO:0005615;GO:GO:0006915;GO:GO:0007163;GO:GO:0…	6425
40146332	Hyperglycemia -- SFRP5	association	Pubmed 2013:23185036;Pubmed central 2014:3922503;	<b>Hyperglycemia</b> decreased circulating <b>Sfrp5</b> levels, whereas liraglutide increased Sfrp5 levels.[Pubmed 2013:23185036];<b>Hyperglycemia</b> decreased <b>SFRP5</b> levels, whereas a 16-week intervention with liraglutide increased SFRP5 levels (31).[Pubmed central 2014:3922503];	1324	Disease	Hyperglycemia	Hyperglycemia;Hyperglycemia, Postprandial;Postprandial Hyperglycemia;hyperglycemia--an;postprandial type hyperglycemia;	Mesh_UI:D006943;Mesh_MN:C18.452.394.952;DOID:4195;NCI:C26797;UMLS_CUI:C0020456;ICD10CM:R73.9;SNOMEDCT_US_2016_03_01:144187006;SNOMEDCT_US_2016_03_01:154719004;SNOMEDCT_US_2016_03_01:207289007;SNOMEDCT_US_2016_03_01:207643008;SNOMEDCT_US_2016_03_01:237598005;SNOMEDCT_US_2016_03_01:270004003;SNOMEDCT_US_2016_03_01:315299009;SNOMEDCT_US_2016_03_01:390730002;SNOMEDCT_US_2016_03_01:80394007;	4344981	Gene	SFRP5	SARP3;secreted frizzled related protein 5;SFRP5;Frizzled-related protein 1b;FRP-1b;FRP1B;SARP-3;Secreted apoptosis-related protein 3;Secreted frizzled-related protein 5;secreted frizzled-related protein-5;sfrp 5;sFRP-5;	SWISSPROT_AC:Q5T4F7;SWISSPROT_ID:SFRP5_HUMAN;GeneID:6425;Ensembl:ENSG00000120057;HGNC:HGNC:10779;MIM:604158;Vega:OTTHUMG00000018866;protein_accession:AAB70794.1;protein_accession:AAD25052.1;protein_accession:AAH50435.2;protein_accession:EAW49894.1;protein_accession:NP_003006.2;protein_accession:Q5T4F7.3;protein_gi:119570279;protein_gi:150421670;protein_gi:188528609;protein_gi:2415419;protein_gi:3…	6425
94763740	Hyperglycemia -- YWHAQ	association	Pubmed 2016:27177727;	<b>Hyperglycemia</b> decreases expression of <b>14-3-3</b> proteins in an animal model of stroke.[Pubmed 2016:27177727];	1324	Disease	Hyperglycemia	Hyperglycemia;Hyperglycemia, Postprandial;Postprandial Hyperglycemia;hyperglycemia--an;postprandial type hyperglycemia;	Mesh_UI:D006943;Mesh_MN:C18.452.394.952;DOID:4195;NCI:C26797;UMLS_CUI:C0020456;ICD10CM:R73.9;SNOMEDCT_US_2016_03_01:144187006;SNOMEDCT_US_2016_03_01:154719004;SNOMEDCT_US_2016_03_01:207289007;SNOMEDCT_US_2016_03_01:207643008;SNOMEDCT_US_2016_03_01:237598005;SNOMEDCT_US_2016_03_01:270004003;SNOMEDCT_US_2016_03_01:315299009;SNOMEDCT_US_2016_03_01:390730002;SNOMEDCT_US_2016_03_01:80394007;	383	Protein	YWHAQ	14-3-3 protein T-cell;14-3-3 protein tau;14-3-3 protein theta;Protein HS1;YWHAQ;14-3-3;HS1;hs1 protein;tyrosine 3-monooxygenase/tryptophan 5-monooxygenase activation protein theta;tyrosine-3-monooxygenase/ tryptophan 5-monooxygenase activation protein theta;	SWISSPROT_AC:P27348;SWISSPROT_ID:1433T_HUMAN;EMBL:AF070556;EMBL:BC050601;EMBL:BC056867;EMBL:BC093019;EMBL:BT020014;EMBL:CH471053;EMBL:X56468;EMBL:X57347;RefSeq:NP_006817.1;ProteinModelPortal:P27348;STRING:9606.ENSP00000238081;SWISSPROT_AC_OLD:D6W4Z5;SWISSPROT_AC_OLD:Q567U5;SWISSPROT_AC_OLD:Q5TZU8;SWISSPROT_AC_OLD:Q9UP48;SMR:P27348;GeneID:10971;KEGG:hsa:10971;PIR:S15076;eggNOG:COG5040;eggNOG:KOG08…	10971
94763887	Hyperglycemia -- YWHAQ	association	Pubmed 2016:27177727;	<b>Hyperglycemia</b> decreases expression of <b>14-3-3</b> proteins in an animal model of stroke.[Pubmed 2016:27177727];	1324	Disease	Hyperglycemia	Hyperglycemia;Hyperglycemia, Postprandial;Postprandial Hyperglycemia;hyperglycemia--an;postprandial type hyperglycemia;	Mesh_UI:D006943;Mesh_MN:C18.452.394.952;DOID:4195;NCI:C26797;UMLS_CUI:C0020456;ICD10CM:R73.9;SNOMEDCT_US_2016_03_01:144187006;SNOMEDCT_US_2016_03_01:154719004;SNOMEDCT_US_2016_03_01:207289007;SNOMEDCT_US_2016_03_01:207643008;SNOMEDCT_US_2016_03_01:237598005;SNOMEDCT_US_2016_03_01:270004003;SNOMEDCT_US_2016_03_01:315299009;SNOMEDCT_US_2016_03_01:390730002;SNOMEDCT_US_2016_03_01:80394007;	4348543	Gene	YWHAQ	14-3-3;HS1;tyrosine 3-monooxygenase/tryptophan 5-monooxygenase activation protein theta;YWHAQ;14-3-3 protein T-cell;14-3-3 protein tau;14-3-3 protein theta;hs1 protein;Protein HS1;tyrosine-3-monooxygenase/ tryptophan 5-monooxygenase activation protein theta;	SWISSPROT_AC:P27348;SWISSPROT_ID:1433T_HUMAN;GeneID:10971;Ensembl:ENSG00000134308;HGNC:HGNC:12854;MIM:609009;Vega:OTTHUMG00000013848;protein_accession:AAC28640.1;protein_accession:AAH50601.1;protein_accession:AAH56867.1;protein_accession:AAH93019.1;protein_accession:AAV38817.1;protein_accession:AAX93143.1;protein_accession:AAY24326.1;protein_accession:BAG60000.1;protein_accession:BAG63566.1;prote…	10971
288785019	Hyperglycemia -- DKK4	association	Pubmed central 2016:4897783;	<b>Hyperglycemia</b> diminishes <b>DKK4</b> protein which causes activation of canonical Wnt signaling pathway through Wnt3a ligand mediated enhanced translocation of ÃŽÂ²Ã¢Â€Â“catenin into nucleus, thereby promoting proliferation of HCC cells.[Pubmed central 2016:4897783];<b>Hyperglycemia</b> diminishes <b>DKK4</b> protein which causes activation of canonical Wnt signaling pathway through Wnt3a …	1324	Disease	Hyperglycemia	Hyperglycemia;Hyperglycemia, Postprandial;Postprandial Hyperglycemia;hyperglycemia--an;postprandial type hyperglycemia;	Mesh_UI:D006943;Mesh_MN:C18.452.394.952;DOID:4195;NCI:C26797;UMLS_CUI:C0020456;ICD10CM:R73.9;SNOMEDCT_US_2016_03_01:144187006;SNOMEDCT_US_2016_03_01:154719004;SNOMEDCT_US_2016_03_01:207289007;SNOMEDCT_US_2016_03_01:207643008;SNOMEDCT_US_2016_03_01:237598005;SNOMEDCT_US_2016_03_01:270004003;SNOMEDCT_US_2016_03_01:315299009;SNOMEDCT_US_2016_03_01:390730002;SNOMEDCT_US_2016_03_01:80394007;	102889	Protein	DKK4	Dickkopf-4;Dickkopf-related protein 4;Dkk-4;DKK4;hDkk-4;dickkopf 4;dickkopf WNT signaling pathway inhibitor 4;hdkk4;	SWISSPROT_AC:Q9UBT3;SWISSPROT_ID:DKK4_HUMAN;EMBL:AB017788;EMBL:AB018005;EMBL:AF177397;EMBL:BC107046;EMBL:BC107047;RefSeq:NP_055235.1;RefSeq:XP_011542790.1;RefSeq:XP_016868805.1;ProteinModelPortal:Q9UBT3;STRING:9606.ENSP00000220812;SWISSPROT_AC_OLD:Q3KNX0;SWISSPROT_AC_OLD:Q9Y4C3;SMR:Q9UBT3;GeneID:27121;KEGG:hsa:27121;eggNOG:ENOG410IRWJ;eggNOG:ENOG410YHPI;UniGene:Hs.159311;GO:GO:0005576;GO:GO:00072…	27121
288785561	Hyperglycemia -- DKK4	association	Pubmed central 2016:4897783;	<b>Hyperglycemia</b> diminishes <b>DKK4</b> protein which causes activation of canonical Wnt signaling pathway through Wnt3a ligand mediated enhanced translocation of ÃŽÂ²Ã¢Â€Â“catenin into nucleus, thereby promoting proliferation of HCC cells.[Pubmed central 2016:4897783];<b>Hyperglycemia</b> diminishes <b>DKK4</b> protein which causes activation of canonical Wnt signaling pathway through Wnt3a …	1324	Disease	Hyperglycemia	Hyperglycemia;Hyperglycemia, Postprandial;Postprandial Hyperglycemia;hyperglycemia--an;postprandial type hyperglycemia;	Mesh_UI:D006943;Mesh_MN:C18.452.394.952;DOID:4195;NCI:C26797;UMLS_CUI:C0020456;ICD10CM:R73.9;SNOMEDCT_US_2016_03_01:144187006;SNOMEDCT_US_2016_03_01:154719004;SNOMEDCT_US_2016_03_01:207289007;SNOMEDCT_US_2016_03_01:207643008;SNOMEDCT_US_2016_03_01:237598005;SNOMEDCT_US_2016_03_01:270004003;SNOMEDCT_US_2016_03_01:315299009;SNOMEDCT_US_2016_03_01:390730002;SNOMEDCT_US_2016_03_01:80394007;	4350283	Gene	DKK4	dickkopf WNT signaling pathway inhibitor 4;DKK-4;DKK4;dickkopf 4;Dickkopf-4;Dickkopf-related protein 4;hDkk-4;hdkk4;	SWISSPROT_AC:Q9UBT3;SWISSPROT_ID:DKK4_HUMAN;GeneID:27121;Ensembl:ENSG00000104371;HGNC:HGNC:2894;MIM:605417;Vega:OTTHUMG00000164167;protein_accession:AAF02677.1;protein_accession:AAI07047.1;protein_accession:AAI07048.1;protein_accession:BAA33438.1;protein_accession:BAA33475.1;protein_accession:BAG63095.1;protein_accession:CAR82119.1;protein_accession:EAW63220.1;protein_accession:NP_055235.1;protei…	27121
43787242	Hyperglycemia -- cGKI	association	Pubmed 2015:25863494;	<b>Hyperglycemia</b> down-regulates <b>cGMP-dependent protein kinase I</b> expression in first trimester cytotrophoblast cells.[Pubmed 2015:25863494];	1324	Disease	Hyperglycemia	Hyperglycemia;Hyperglycemia, Postprandial;Postprandial Hyperglycemia;hyperglycemia--an;postprandial type hyperglycemia;	Mesh_UI:D006943;Mesh_MN:C18.452.394.952;DOID:4195;NCI:C26797;UMLS_CUI:C0020456;ICD10CM:R73.9;SNOMEDCT_US_2016_03_01:144187006;SNOMEDCT_US_2016_03_01:154719004;SNOMEDCT_US_2016_03_01:207289007;SNOMEDCT_US_2016_03_01:207643008;SNOMEDCT_US_2016_03_01:237598005;SNOMEDCT_US_2016_03_01:270004003;SNOMEDCT_US_2016_03_01:315299009;SNOMEDCT_US_2016_03_01:390730002;SNOMEDCT_US_2016_03_01:80394007;	212026	Protein	cGKI	cGK 1;cGK1;cGKI;cGMP-dependent protein kinase 1;cGMP-dependent protein kinase I;EC 2.7.11.12;KGP1;PRKG1;PRKG1B;PRKGR1A;PRKGR1B;AAT8;cGK;cgk i;cgk type i;cgk-i;cgki alpha;cgki beta;cGKI-alpha;cGKI-BETA;cgkialpha;cgkibeta;kgp-i;pk-g;PKG;protein kinase, cGMP-dependent, type I;	SWISSPROT_AC:Q13976;SWISSPROT_ID:KGP1_HUMAN;EMBL:AC009986;EMBL:AC022025;EMBL:AC022537;EMBL:AC026228;EMBL:AC027118;EMBL:AC068062;EMBL:AC069079;EMBL:AC073584;EMBL:AK093436;EMBL:AL157399;EMBL:AL391378;EMBL:AL596105;EMBL:AL607031;EMBL:AL731537;EMBL:AL928686;EMBL:BC062688;EMBL:BC127090;EMBL:CH471083;EMBL:D45864;EMBL:EF560730;EMBL:Y07512;EMBL:Z92867;EMBL:Z92868;EMBL:Z92869;EMBL:Z92870;EMBL:Z92871;EMBL:…	5592
43787374	Hyperglycemia -- PRKG1	association	Pubmed 2015:25863494;	<b>Hyperglycemia</b> down-regulates <b>cGMP-dependent protein kinase I</b> expression in first trimester cytotrophoblast cells.[Pubmed 2015:25863494];	1324	Disease	Hyperglycemia	Hyperglycemia;Hyperglycemia, Postprandial;Postprandial Hyperglycemia;hyperglycemia--an;postprandial type hyperglycemia;	Mesh_UI:D006943;Mesh_MN:C18.452.394.952;DOID:4195;NCI:C26797;UMLS_CUI:C0020456;ICD10CM:R73.9;SNOMEDCT_US_2016_03_01:144187006;SNOMEDCT_US_2016_03_01:154719004;SNOMEDCT_US_2016_03_01:207289007;SNOMEDCT_US_2016_03_01:207643008;SNOMEDCT_US_2016_03_01:237598005;SNOMEDCT_US_2016_03_01:270004003;SNOMEDCT_US_2016_03_01:315299009;SNOMEDCT_US_2016_03_01:390730002;SNOMEDCT_US_2016_03_01:80394007;	4344299	Gene	PRKG1	AAT8;cGK;cGK 1;cGK1;cGKI;cGKI-alpha;cGKI-BETA;PKG;PRKG1;PRKG1B;PRKGR1B;protein kinase, cGMP-dependent, type I;cgk i;cgk type i;cgk-i;cgki alpha;cgki beta;cgkialpha;cgkibeta;cGMP-dependent protein kinase 1;cGMP-dependent protein kinase I;EC 2.7.11.12;kgp-i;KGP1;pk-g;PRKGR1A;	SWISSPROT_AC:Q13976;SWISSPROT_ID:KGP1_HUMAN;GeneID:5592;Ensembl:ENSG00000185532;HGNC:HGNC:9414;MIM:176894;Vega:OTTHUMG00000018248;protein_accession:AAH62688.1;protein_accession:AAI27091.1;protein_accession:ABQ59040.1;protein_accession:ACT64369.1;protein_accession:ACT64370.1;protein_accession:BAA08297.1;protein_accession:BAG52715.1;protein_accession:BAG61905.1;protein_accession:CAA68810.1;protein_…	5592
275871008	Hyperglycemia -- MIR93	association	Pubmed central 2016:4915576;Pubmed central 2011:3121430;	<b>Hyperglycemia</b> downregulates <b>miR-93</b> in both the diabetic kidney and in cultured podocytes, and in podocytes transcriptional downregulation of miRNA-93 is associated with excessive secretion of VEGF.[Pubmed central 2016:4915576];They reported that <b>hyperglycemia</b> led to reduced <b>miR-93</b> expression by downregulating the promoter of the host gene MCM7 in which miR-93 resides.[…	1324	Disease	Hyperglycemia	Hyperglycemia;Hyperglycemia, Postprandial;Postprandial Hyperglycemia;hyperglycemia--an;postprandial type hyperglycemia;	Mesh_UI:D006943;Mesh_MN:C18.452.394.952;DOID:4195;NCI:C26797;UMLS_CUI:C0020456;ICD10CM:R73.9;SNOMEDCT_US_2016_03_01:144187006;SNOMEDCT_US_2016_03_01:154719004;SNOMEDCT_US_2016_03_01:207289007;SNOMEDCT_US_2016_03_01:207643008;SNOMEDCT_US_2016_03_01:237598005;SNOMEDCT_US_2016_03_01:270004003;SNOMEDCT_US_2016_03_01:315299009;SNOMEDCT_US_2016_03_01:390730002;SNOMEDCT_US_2016_03_01:80394007;	4364748	Gene	MIR93	hsa-mir-93;microRNA 93;miR-93;MIR93;MIRN9;MIRN93;	GeneID:407050;Ensembl:ENSG00000207757;HGNC:HGNC:31645;MIM:612984;miRBase:MI0000095;RNA_nucleotide_accession:AF480531.1;RNA_nucleotide_accession:AF480565.1;RNA_nucleotide_accession:AF480566.1;RNA_nucleotide_accession:LM608183.1;RNA_nucleotide_accession:NR_029510.1;genomic_nucleotide_accession:AC073842.5;genomic_nucleotide_accession:AMYH02016371.1;genomic_nucleotide_accession:CH236956.1;genomic_nuc…	407050
275824168	Hyperglycemia -- IDE	association	Pubmed central 2013:3816867;	<b>Hyperglycemia</b> downregulates the insulin-induced <b>IDE</b> activity in the liver cell model (19) and in this way may provoke the known decrease of IDE activity in T2DM (31).[Pubmed central 2013:3816867];	1324	Disease	Hyperglycemia	Hyperglycemia;Hyperglycemia, Postprandial;Postprandial Hyperglycemia;hyperglycemia--an;postprandial type hyperglycemia;	Mesh_UI:D006943;Mesh_MN:C18.452.394.952;DOID:4195;NCI:C26797;UMLS_CUI:C0020456;ICD10CM:R73.9;SNOMEDCT_US_2016_03_01:144187006;SNOMEDCT_US_2016_03_01:154719004;SNOMEDCT_US_2016_03_01:207289007;SNOMEDCT_US_2016_03_01:207643008;SNOMEDCT_US_2016_03_01:237598005;SNOMEDCT_US_2016_03_01:270004003;SNOMEDCT_US_2016_03_01:315299009;SNOMEDCT_US_2016_03_01:390730002;SNOMEDCT_US_2016_03_01:80394007;	193086	Protein	IDE	Abeta-degrading protease;EC 3.4.24.56;IDE;Insulin protease;Insulin-degrading enzyme;Insulinase;Insulysin;abeta degrading protease;insulin degrading enzyme;insulin- degrading enzyme;insulin-degrading-enzyme;	SWISSPROT_AC:P14735;SWISSPROT_ID:IDE_HUMAN;EMBL:AK312810;EMBL:AK316407;EMBL:AL356128;EMBL:BC096336;EMBL:BC096337;EMBL:BC096339;EMBL:CH471066;EMBL:M21188;RefSeq:NP_001159418.1;RefSeq:NP_004960.2;ProteinModelPortal:P14735;STRING:9606.ENSP00000265986;SWISSPROT_AC_OLD:B2R721;SWISSPROT_AC_OLD:B7ZAU2;SWISSPROT_AC_OLD:D3DR35;SWISSPROT_AC_OLD:Q5T5N2;SMR:P14735;GeneID:3416;KEGG:hsa:3416;PIR:A40119;eggNOG:…	3416
275824501	Hyperglycemia -- IDE	association	Pubmed central 2013:3816867;	<b>Hyperglycemia</b> downregulates the insulin-induced <b>IDE</b> activity in the liver cell model (19) and in this way may provoke the known decrease of IDE activity in T2DM (31).[Pubmed central 2013:3816867];	1324	Disease	Hyperglycemia	Hyperglycemia;Hyperglycemia, Postprandial;Postprandial Hyperglycemia;hyperglycemia--an;postprandial type hyperglycemia;	Mesh_UI:D006943;Mesh_MN:C18.452.394.952;DOID:4195;NCI:C26797;UMLS_CUI:C0020456;ICD10CM:R73.9;SNOMEDCT_US_2016_03_01:144187006;SNOMEDCT_US_2016_03_01:154719004;SNOMEDCT_US_2016_03_01:207289007;SNOMEDCT_US_2016_03_01:207643008;SNOMEDCT_US_2016_03_01:237598005;SNOMEDCT_US_2016_03_01:270004003;SNOMEDCT_US_2016_03_01:315299009;SNOMEDCT_US_2016_03_01:390730002;SNOMEDCT_US_2016_03_01:80394007;	4342603	Gene	IDE	IDE;insulin degrading enzyme;INSULYSIN;abeta degrading protease;Abeta-degrading protease;EC 3.4.24.56;Insulin protease;insulin- degrading enzyme;Insulin-degrading enzyme;insulin-degrading-enzyme;Insulinase;	SWISSPROT_AC:P14735;SWISSPROT_ID:IDE_HUMAN;GeneID:3416;Ensembl:ENSG00000119912;HGNC:HGNC:5381;MIM:146680;Vega:OTTHUMG00000018759;protein_accession:AAA52712.1;protein_accession:AAH96336.1;protein_accession:AAH96337.1;protein_accession:AAH96339.1;protein_accession:BAD92441.1;protein_accession:BAG35668.1;protein_accession:BAG52680.1;protein_accession:BAH13752.1;protein_accession:BAH14778.1;protein_a…	3416
42448880	Hyperglycemia -- p21	association	Pubmed:24996978;Pubmed 2017:28365567;Pubmed central 2017:5533015;Pubmed central 2017:5560096;Pubmed central 2016:4945584;	<b>Hyperglycemia</b> dramatically increased the renal expression of <b>p21</b> but not other CDK inhibitors such as p16 and p27 at 4weeks after STZ injection.[Pubmed:24996978];In this study, we noted that expressions of proapoptotic p53 gene and its downstream cascade gene such as <b>p21</b> are upregulated in <b>hyperglycemia</b>.[Pubmed 2017:28365567];In this study, we noted that expressions of…	1324	Disease	Hyperglycemia	Hyperglycemia;Hyperglycemia, Postprandial;Postprandial Hyperglycemia;hyperglycemia--an;postprandial type hyperglycemia;	Mesh_UI:D006943;Mesh_MN:C18.452.394.952;DOID:4195;NCI:C26797;UMLS_CUI:C0020456;ICD10CM:R73.9;SNOMEDCT_US_2016_03_01:144187006;SNOMEDCT_US_2016_03_01:154719004;SNOMEDCT_US_2016_03_01:207289007;SNOMEDCT_US_2016_03_01:207643008;SNOMEDCT_US_2016_03_01:237598005;SNOMEDCT_US_2016_03_01:270004003;SNOMEDCT_US_2016_03_01:315299009;SNOMEDCT_US_2016_03_01:390730002;SNOMEDCT_US_2016_03_01:80394007;	60184	Protein	p21	CAP20;CDK-interacting protein 1;CDKN1;CDKN1A;CDN1A;CIP1;Cyclin-dependent kinase inhibitor 1;MDA-6;MDA6;Melanoma differentiation-associated protein 6;p21;PIC1;SDI1;WAF1;1alpha of the cyclin-dependent kinase inhibitor;cap 20;cyclin dependent kinase inhibitor 1;cyclin dependent kinase inhibitor 1A;cyclin-dependent kinase inhibitor 1 a;cyclin-dependent kinase inhibitor i;cyclin-dependent kinase inhib…	SWISSPROT_AC:P38936;SWISSPROT_ID:CDN1A_HUMAN;EMBL:AB451290;EMBL:AB451422;EMBL:AF497972;EMBL:BC000275;EMBL:BC000312;EMBL:BC001935;EMBL:BC013967;EMBL:BT006719;EMBL:CH471081;EMBL:CR536533;EMBL:L25610;EMBL:L26165;EMBL:L47232;EMBL:L47233;EMBL:S67388;EMBL:U03106;EMBL:U09579;EMBL:Z85996;RefSeq:NP_000380.1;RefSeq:NP_001207706.1;RefSeq:NP_001207707.1;RefSeq:NP_001278478.1;RefSeq:NP_510867.1;ProteinModelPo…	1026
275779590	Hyperglycemia -- SERPINE1	association	Pubmed central 2014:4113172;Pubmed central 2008:2494657;Pubmed central 2013:3699459;	<b>Hyperglycemia</b> has been shown to increase <b>PAI-1</b> expression through activation of the hexosamine pathway (13).[Pubmed central 2014:4113172];This effect could be explained by elevated <b>plasminogen activator inhibitor 1</b> observed in <b>hyperglycemia</b> (5,6).[Pubmed central 2008:2494657];While <b>hyperglycemia</b> significantly increases <b>PAI-1</b> expression [36] in cerebral ar…	1324	Disease	Hyperglycemia	Hyperglycemia;Hyperglycemia, Postprandial;Postprandial Hyperglycemia;hyperglycemia--an;postprandial type hyperglycemia;	Mesh_UI:D006943;Mesh_MN:C18.452.394.952;DOID:4195;NCI:C26797;UMLS_CUI:C0020456;ICD10CM:R73.9;SNOMEDCT_US_2016_03_01:144187006;SNOMEDCT_US_2016_03_01:154719004;SNOMEDCT_US_2016_03_01:207289007;SNOMEDCT_US_2016_03_01:207643008;SNOMEDCT_US_2016_03_01:237598005;SNOMEDCT_US_2016_03_01:270004003;SNOMEDCT_US_2016_03_01:315299009;SNOMEDCT_US_2016_03_01:390730002;SNOMEDCT_US_2016_03_01:80394007;	4343854	Gene	SERPINE1	PAI;PAI-1;PAI1;PLANH1;serpin family E member 1;SERPINE1;activator inhibitor type-1-plasminogen;activator plasminogen inhibitor-1;Endothelial plasminogen activator inhibitor;endothelial type of plasminogen activator inhibitor;endothelial type plasminogen activator inhibitor;endothelial-type plasminogen activator inhibitor;inhibitor of type 1 plasminogen activator;inhibitor type 1 plasminogen activ…	SWISSPROT_AC:P05121;SWISSPROT_ID:PAI1_HUMAN;GeneID:5054;Ensembl:ENSG00000106366;HGNC:HGNC:8583;MIM:173360;Vega:OTTHUMG00000157107;protein_accession:AAA60003.1;protein_accession:AAA60007.1;protein_accession:AAA60008.1;protein_accession:AAA60009.1;protein_accession:AAD45828.1;protein_accession:AAH10860.1;protein_accession:AAK60338.1;protein_accession:ABM81620.1;protein_accession:ABM84803.1;protein_…	5054
282108791	Hyperglycemia -- CCL2	association	Pubmed central 2012:3457631;Pubmed central 2013:3836846;	<b>Hyperglycemia</b> has been shown to increase the <b>MCP-1</b> generation from retinal vascular endothelial cells, RPE cells, and Muller's glial cells [28, 34].[Pubmed central 2012:3457631];<b>Hyperglycemia</b> was associated with (i) <b>CCL2</b> chemokine induction at P6, (ii) a significant recruitment of inflammatory macrophages and an increase in total number of Iba+ macrophages/microglia ce…	1324	Disease	Hyperglycemia	Hyperglycemia;Hyperglycemia, Postprandial;Postprandial Hyperglycemia;hyperglycemia--an;postprandial type hyperglycemia;	Mesh_UI:D006943;Mesh_MN:C18.452.394.952;DOID:4195;NCI:C26797;UMLS_CUI:C0020456;ICD10CM:R73.9;SNOMEDCT_US_2016_03_01:144187006;SNOMEDCT_US_2016_03_01:154719004;SNOMEDCT_US_2016_03_01:207289007;SNOMEDCT_US_2016_03_01:207643008;SNOMEDCT_US_2016_03_01:237598005;SNOMEDCT_US_2016_03_01:270004003;SNOMEDCT_US_2016_03_01:315299009;SNOMEDCT_US_2016_03_01:390730002;SNOMEDCT_US_2016_03_01:80394007;	4344914	Gene	CCL2	C-C motif chemokine ligand 2;CCL2;GDCF-2;HC11;HSMCR30;MCAF;MCP-1;MCP1;SCYA2;SMC-CF;c-c chemokine motif ligand 2;C-C motif chemokine 2;c-c motif chemokine ligand-2;c-c motif ligand 2 chemokine;chemokine c-c motif ligand 2;chemokine c-c motif ligand-2;hc 11;hc-11;mcp -1;mcp 1;mcp i;mcp- 1;mcp- i;mcp--1;monocyte chemoattractant protein -1;Monocyte chemoattractant protein 1;monocyte chemoattractant p…	SWISSPROT_AC:P13500;SWISSPROT_ID:CCL2_HUMAN;GeneID:6347;Ensembl:ENSG00000108691;HGNC:HGNC:10618;MIM:158105;Vega:OTTHUMG00000132887;protein_accession:AAA18102.1;protein_accession:AAA18164.1;protein_accession:AAA36330.1;protein_accession:AAA60308.1;protein_accession:AAA60309.1;protein_accession:AAA96708.1;protein_accession:AAB20651.1;protein_accession:AAB29926.1;protein_accession:AAH09716.1;protein…	6347
279728716	Hyperglycemia -- Transcription factor Sp1	association	Pubmed central 2014:4142742;Pubmed central 2012:3356907;Pubmed central 2012:3532206;	<b>Hyperglycemia</b> has been shown to induce increased activation of <b>Sp1</b> through the hexosamine pathway.[Pubmed central 2014:4142742];<b>Sp1</b> becomes hyperglycosylated in response to <b>hyperglycemia</b> or elevated glucosamine [4].[Pubmed central 2012:3356907];The mechanism of decreased expression of the thiamine transporters in hPTECs in model <b>hyperglycemia</b> is unknown may be l…	1324	Disease	Hyperglycemia	Hyperglycemia;Hyperglycemia, Postprandial;Postprandial Hyperglycemia;hyperglycemia--an;postprandial type hyperglycemia;	Mesh_UI:D006943;Mesh_MN:C18.452.394.952;DOID:4195;NCI:C26797;UMLS_CUI:C0020456;ICD10CM:R73.9;SNOMEDCT_US_2016_03_01:144187006;SNOMEDCT_US_2016_03_01:154719004;SNOMEDCT_US_2016_03_01:207289007;SNOMEDCT_US_2016_03_01:207643008;SNOMEDCT_US_2016_03_01:237598005;SNOMEDCT_US_2016_03_01:270004003;SNOMEDCT_US_2016_03_01:315299009;SNOMEDCT_US_2016_03_01:390730002;SNOMEDCT_US_2016_03_01:80394007;	455170	Protein	Transcription factor Sp1	SP1;Transcription factor Sp1;TSFP1;sp 1 transcription factor;sp i transcription factor;sp-1 transcription factor;Sp1 transcription factor;sp1 transcription-factor;sp1-transcription factor;transcription factor of the sp1;transcription factor sp 1;transcription factor sp-1;transcription-factor sp1;	SWISSPROT_AC:P08047;SWISSPROT_ID:SP1_HUMAN;EMBL:AB039286;EMBL:AC068889;EMBL:AC073611;EMBL:AF252284;EMBL:AF255682;EMBL:AJ272134;EMBL:BC043224;EMBL:BC062539;EMBL:CH471054;EMBL:FN908228;EMBL:J03133;RefSeq:NP_001238754.1;RefSeq:NP_003100.1;RefSeq:NP_612482.2;RefSeq:XP_011536998.1;ProteinModelPortal:P08047;STRING:9606.ENSP00000329357;SWISSPROT_AC_OLD:E4Z9M7;SWISSPROT_AC_OLD:G5E9M8;SWISSPROT_AC_OLD:Q86…	6667
277682766	Hyperglycemia -- MIR195	association	Pubmed central 2014:4276920;	<b>Hyperglycemia</b> has been suggested as the cause for high <b>miR-195</b> expression levels found [76].[Pubmed central 2014:4276920];	1324	Disease	Hyperglycemia	Hyperglycemia;Hyperglycemia, Postprandial;Postprandial Hyperglycemia;hyperglycemia--an;postprandial type hyperglycemia;	Mesh_UI:D006943;Mesh_MN:C18.452.394.952;DOID:4195;NCI:C26797;UMLS_CUI:C0020456;ICD10CM:R73.9;SNOMEDCT_US_2016_03_01:144187006;SNOMEDCT_US_2016_03_01:154719004;SNOMEDCT_US_2016_03_01:207289007;SNOMEDCT_US_2016_03_01:207643008;SNOMEDCT_US_2016_03_01:237598005;SNOMEDCT_US_2016_03_01:270004003;SNOMEDCT_US_2016_03_01:315299009;SNOMEDCT_US_2016_03_01:390730002;SNOMEDCT_US_2016_03_01:80394007;	4364671	Gene	MIR195	microRNA 195;mir-195;MIR195;MIRN195;miRNA195;chain-mir-195;microrna-195;mir- 195;mirna-195;	GeneID:406971;Ensembl:ENSG00000267532;HGNC:HGNC:31566;MIM:610718;miRBase:MI0000489;RNA_nucleotide_accession:LM608528.1;RNA_nucleotide_accession:NR_029712.1;genomic_nucleotide_accession:AC040977.10;genomic_nucleotide_accession:AMYH02032882.1;genomic_nucleotide_accession:NC_000017.11;genomic_nucleotide_accession:NC_018928.2;RNA_nucleotide_gi:262205461;RNA_nucleotide_gi:667478083;genomic_nucleotide_…	406971
278803041	Hyperglycemia -- KDR	association	Pubmed central 2016:4790698;	<b>Hyperglycemia</b> impairs <b>VEGFR-2</b> activation without markedly affecting its expression.[Pubmed central 2016:4790698];The total protein level of VEGFR-2 is significantly altered only when the Golgi-localized pool of <b>VEGFR-2</b> is decreased under conditions such as chronic exposure to <b>hyperglycemia</b> and ROS, rather than a relatively transient exposure to hyperglycemia (7).[Pubme…	1324	Disease	Hyperglycemia	Hyperglycemia;Hyperglycemia, Postprandial;Postprandial Hyperglycemia;hyperglycemia--an;postprandial type hyperglycemia;	Mesh_UI:D006943;Mesh_MN:C18.452.394.952;DOID:4195;NCI:C26797;UMLS_CUI:C0020456;ICD10CM:R73.9;SNOMEDCT_US_2016_03_01:144187006;SNOMEDCT_US_2016_03_01:154719004;SNOMEDCT_US_2016_03_01:207289007;SNOMEDCT_US_2016_03_01:207643008;SNOMEDCT_US_2016_03_01:237598005;SNOMEDCT_US_2016_03_01:270004003;SNOMEDCT_US_2016_03_01:315299009;SNOMEDCT_US_2016_03_01:390730002;SNOMEDCT_US_2016_03_01:80394007;	521322	Protein	KDR	CD309 antigen;EC 2.7.10.1;Fetal liver kinase 1;FLK-1;FLK1;KDR;Kinase insert domain receptor;Protein-tyrosine kinase receptor flk-1;Vascular endothelial growth factor receptor 2;VEGFR-2;VEGFR2;VGFR2;cd-309;CD309;fetal liver kinase-1;flk 1;flk i;flk- 1;kdr -type;kdr-type;kinase domain insert receptor;kinase insert-domain receptor;kinase-insert domain receptor;receptor 2 of vascular endothelial grow…	SWISSPROT_AC:P35968;SWISSPROT_ID:VGFR2_HUMAN;EMBL:AC021220;EMBL:AC111194;EMBL:AF035121;EMBL:AF063658;EMBL:BC131822;EMBL:EU826563;EMBL:FJ899739;EMBL:L04947;EMBL:X61656;EMBL:X89776;RefSeq:NP_002244.1;ProteinModelPortal:P35968;STRING:9606.ENSP00000263923;SWISSPROT_AC_OLD:A2RRS0;SWISSPROT_AC_OLD:B5A925;SWISSPROT_AC_OLD:C5IFA0;SWISSPROT_AC_OLD:O60723;SWISSPROT_AC_OLD:Q14178;SMR:P35968;GeneID:3791;KEGG…	3791
278803195	Hyperglycemia -- KDR	association	Pubmed central 2016:4790698;	<b>Hyperglycemia</b> impairs <b>VEGFR-2</b> activation without markedly affecting its expression.[Pubmed central 2016:4790698];The total protein level of VEGFR-2 is significantly altered only when the Golgi-localized pool of <b>VEGFR-2</b> is decreased under conditions such as chronic exposure to <b>hyperglycemia</b> and ROS, rather than a relatively transient exposure to hyperglycemia (7).[Pubme…	1324	Disease	Hyperglycemia	Hyperglycemia;Hyperglycemia, Postprandial;Postprandial Hyperglycemia;hyperglycemia--an;postprandial type hyperglycemia;	Mesh_UI:D006943;Mesh_MN:C18.452.394.952;DOID:4195;NCI:C26797;UMLS_CUI:C0020456;ICD10CM:R73.9;SNOMEDCT_US_2016_03_01:144187006;SNOMEDCT_US_2016_03_01:154719004;SNOMEDCT_US_2016_03_01:207289007;SNOMEDCT_US_2016_03_01:207643008;SNOMEDCT_US_2016_03_01:237598005;SNOMEDCT_US_2016_03_01:270004003;SNOMEDCT_US_2016_03_01:315299009;SNOMEDCT_US_2016_03_01:390730002;SNOMEDCT_US_2016_03_01:80394007;	4342907	Gene	KDR	CD309;FLK1;KDR;kinase insert domain receptor;VEGFR;VEGFR2;cd-309;CD309 antigen;EC 2.7.10.1;Fetal liver kinase 1;fetal liver kinase-1;flk 1;flk i;flk- 1;FLK-1;kdr -type;kdr-type;kinase domain insert receptor;kinase insert-domain receptor;kinase-insert domain receptor;Protein-tyrosine kinase receptor flk-1;receptor 2 of vascular endothelial growth factor;receptor kinase insert domain;receptor kinas…	SWISSPROT_AC:P35968;SWISSPROT_ID:VGFR2_HUMAN;GeneID:3791;Ensembl:ENSG00000128052;HGNC:HGNC:6307;MIM:191306;Vega:OTTHUMG00000128734;protein_accession:AAA59459.1;protein_accession:AAB88005.1;protein_accession:AAC16450.1;protein_accession:AAI31823.1;protein_accession:ACF47599.1;protein_accession:ACR78514.1;protein_accession:AKN45942.1;protein_accession:AKN45943.1;protein_accession:AKN45944.1;protein…	3791
269765457	Hyperglycemia -- PIK3CA	association	Pubmed 2017:28391584;Pubmed central 2017:5497803;Pubmed central 2011:3275680;Pubmed central 2013:3771486;	<b>Hyperglycemia</b> increased <b>PI3K</b> and pAkt expression in alpha cells.[Pubmed 2017:28391584];PI3K signaling disrupts insulin signaling, and <b>hyperglycemia</b> has been considered a toxic side effect of <b>PI3K</b> inhibition;36, 37 however, a previous study revealed no puquitinibÃ¢Â€Â?related hyperglycemia.38 Thus, the specific targeted inhibition of PI3KÃŽÂ´ by puquitinib preserved PI3…	1324	Disease	Hyperglycemia	Hyperglycemia;Hyperglycemia, Postprandial;Postprandial Hyperglycemia;hyperglycemia--an;postprandial type hyperglycemia;	Mesh_UI:D006943;Mesh_MN:C18.452.394.952;DOID:4195;NCI:C26797;UMLS_CUI:C0020456;ICD10CM:R73.9;SNOMEDCT_US_2016_03_01:144187006;SNOMEDCT_US_2016_03_01:154719004;SNOMEDCT_US_2016_03_01:207289007;SNOMEDCT_US_2016_03_01:207643008;SNOMEDCT_US_2016_03_01:237598005;SNOMEDCT_US_2016_03_01:270004003;SNOMEDCT_US_2016_03_01:315299009;SNOMEDCT_US_2016_03_01:390730002;SNOMEDCT_US_2016_03_01:80394007;	314522	Protein	PIK3CA	EC 2.7.1.153;EC 2.7.11.1;p110alpha;Phosphatidylinositol 4,5-bisphosphate 3-kinase 110 kDa catalytic subunit alpha;Phosphatidylinositol 4,5-bisphosphate 3-kinase catalytic subunit alpha isoform;Phosphoinositide-3-kinase catalytic alpha polypeptide;PI3-kinase subunit alpha;PI3K-alpha;PI3Kalpha;PIK3CA;PK3CA;PtdIns-3-kinase subunit alpha;PtdIns-3-kinase subunit p110-alpha;Serine/threonine protein kin…	SWISSPROT_AC:P42336;SWISSPROT_ID:PK3CA_HUMAN;EMBL:BC113601;EMBL:BC113603;EMBL:U79143;EMBL:Z29090;RefSeq:NP_006209.2;RefSeq:XP_006713721.1;RefSeq:XP_011511196.1;ProteinModelPortal:P42336;STRING:9606.ENSP00000263967;SWISSPROT_AC_OLD:Q14CW1;SWISSPROT_AC_OLD:Q99762;SMR:P42336;GeneID:5290;KEGG:hsa:5290;PIR:I38110;eggNOG:COG5032;eggNOG:KOG0904;UniGene:Hs.553498;UniGene:Hs.715194;UniGene:Hs.732394;GO:GO…	5290
269765733	Hyperglycemia -- p110beta	association	Pubmed 2017:28391584;Pubmed central 2017:5497803;Pubmed central 2011:3275680;Pubmed central 2013:3771486;	<b>Hyperglycemia</b> increased <b>PI3K</b> and pAkt expression in alpha cells.[Pubmed 2017:28391584];PI3K signaling disrupts insulin signaling, and <b>hyperglycemia</b> has been considered a toxic side effect of <b>PI3K</b> inhibition;36, 37 however, a previous study revealed no puquitinibÃ¢Â€Â?related hyperglycemia.38 Thus, the specific targeted inhibition of PI3KÃŽÂ´ by puquitinib preserved PI3…	1324	Disease	Hyperglycemia	Hyperglycemia;Hyperglycemia, Postprandial;Postprandial Hyperglycemia;hyperglycemia--an;postprandial type hyperglycemia;	Mesh_UI:D006943;Mesh_MN:C18.452.394.952;DOID:4195;NCI:C26797;UMLS_CUI:C0020456;ICD10CM:R73.9;SNOMEDCT_US_2016_03_01:144187006;SNOMEDCT_US_2016_03_01:154719004;SNOMEDCT_US_2016_03_01:207289007;SNOMEDCT_US_2016_03_01:207643008;SNOMEDCT_US_2016_03_01:237598005;SNOMEDCT_US_2016_03_01:270004003;SNOMEDCT_US_2016_03_01:315299009;SNOMEDCT_US_2016_03_01:390730002;SNOMEDCT_US_2016_03_01:80394007;	314525	Protein	p110beta	EC 2.7.1.153;p110beta;Phosphatidylinositol 4,5-bisphosphate 3-kinase 110 kDa catalytic subunit beta;Phosphatidylinositol 4,5-bisphosphate 3-kinase catalytic subunit beta isoform;PI3-kinase subunit beta;PI3K-beta;PI3Kbeta;PIK3C1;PIK3CB;PK3CB;PtdIns-3-kinase subunit beta;PtdIns-3-kinase subunit p110-beta;phosphatidylinositol-4,5-bisphosphate 3-kinase catalytic subunit beta;PI3K;pi3k beta;pi3k-isofo…	SWISSPROT_AC:P42338;SWISSPROT_ID:PK3CB_HUMAN;EMBL:AJ297549;EMBL:AJ297550;EMBL:AJ297551;EMBL:AJ297552;EMBL:AJ297553;EMBL:AJ297554;EMBL:AJ297555;EMBL:AJ297556;EMBL:AJ297557;EMBL:AJ297558;EMBL:AJ297559;EMBL:AJ297560;EMBL:BC114432;EMBL:CH471052;EMBL:S67334;RefSeq:NP_006210.1;RefSeq:XP_005247587.1;RefSeq:XP_006713722.1;RefSeq:XP_011511197.1;RefSeq:XP_016862108.1;ProteinModelPortal:P42338;STRING:9606.E…	5291
269765967	Hyperglycemia -- p110delta	association	Pubmed 2017:28391584;Pubmed central 2017:5497803;Pubmed central 2011:3275680;Pubmed central 2013:3771486;	<b>Hyperglycemia</b> increased <b>PI3K</b> and pAkt expression in alpha cells.[Pubmed 2017:28391584];PI3K signaling disrupts insulin signaling, and <b>hyperglycemia</b> has been considered a toxic side effect of <b>PI3K</b> inhibition;36, 37 however, a previous study revealed no puquitinibÃ¢Â€Â?related hyperglycemia.38 Thus, the specific targeted inhibition of PI3KÃŽÂ´ by puquitinib preserved PI3…	1324	Disease	Hyperglycemia	Hyperglycemia;Hyperglycemia, Postprandial;Postprandial Hyperglycemia;hyperglycemia--an;postprandial type hyperglycemia;	Mesh_UI:D006943;Mesh_MN:C18.452.394.952;DOID:4195;NCI:C26797;UMLS_CUI:C0020456;ICD10CM:R73.9;SNOMEDCT_US_2016_03_01:144187006;SNOMEDCT_US_2016_03_01:154719004;SNOMEDCT_US_2016_03_01:207289007;SNOMEDCT_US_2016_03_01:207643008;SNOMEDCT_US_2016_03_01:237598005;SNOMEDCT_US_2016_03_01:270004003;SNOMEDCT_US_2016_03_01:315299009;SNOMEDCT_US_2016_03_01:390730002;SNOMEDCT_US_2016_03_01:80394007;	314528	Protein	p110delta	EC 2.7.1.153;p110delta;Phosphatidylinositol 4,5-bisphosphate 3-kinase 110 kDa catalytic subunit delta;Phosphatidylinositol 4,5-bisphosphate 3-kinase catalytic subunit delta isoform;PI3-kinase subunit delta;PI3K-delta;PI3Kdelta;PIK3CD;PK3CD;PtdIns-3-kinase subunit delta;PtdIns-3-kinase subunit p110-delta;APDS;IMD14;p110 delta;p110-delta;p110D;phosphatidylinositol 4,5-bisphosphate 3-kinase catalyti…	SWISSPROT_AC:O00329;SWISSPROT_ID:PK3CD_HUMAN;EMBL:AL691449;EMBL:BC132919;EMBL:BC132921;EMBL:DQ263594;EMBL:JN190435;EMBL:U86453;EMBL:Y10055;RefSeq:NP_005017.3;RefSeq:XP_006710750.1;RefSeq:XP_006710752.1;ProteinModelPortal:O00329;STRING:9606.ENSP00000366563;SWISSPROT_AC_OLD:A6NCG0;SWISSPROT_AC_OLD:G1FFP1;SWISSPROT_AC_OLD:O15445;SWISSPROT_AC_OLD:Q5SR49;SMR:O00329;GeneID:5293;KEGG:hsa:5293;eggNOG:COG…	5293
269766222	Hyperglycemia -- PI3Kgamma	association	Pubmed 2017:28391584;Pubmed central 2017:5497803;Pubmed central 2011:3275680;Pubmed central 2013:3771486;	<b>Hyperglycemia</b> increased <b>PI3K</b> and pAkt expression in alpha cells.[Pubmed 2017:28391584];PI3K signaling disrupts insulin signaling, and <b>hyperglycemia</b> has been considered a toxic side effect of <b>PI3K</b> inhibition;36, 37 however, a previous study revealed no puquitinibÃ¢Â€Â?related hyperglycemia.38 Thus, the specific targeted inhibition of PI3KÃŽÂ´ by puquitinib preserved PI3…	1324	Disease	Hyperglycemia	Hyperglycemia;Hyperglycemia, Postprandial;Postprandial Hyperglycemia;hyperglycemia--an;postprandial type hyperglycemia;	Mesh_UI:D006943;Mesh_MN:C18.452.394.952;DOID:4195;NCI:C26797;UMLS_CUI:C0020456;ICD10CM:R73.9;SNOMEDCT_US_2016_03_01:144187006;SNOMEDCT_US_2016_03_01:154719004;SNOMEDCT_US_2016_03_01:207289007;SNOMEDCT_US_2016_03_01:207643008;SNOMEDCT_US_2016_03_01:237598005;SNOMEDCT_US_2016_03_01:270004003;SNOMEDCT_US_2016_03_01:315299009;SNOMEDCT_US_2016_03_01:390730002;SNOMEDCT_US_2016_03_01:80394007;	314530	Protein	PI3Kgamma	EC 2.7.1.153;EC 2.7.11.1;p110gamma;p120-PI3K;Phosphatidylinositol 4,5-bisphosphate 3-kinase 110 kDa catalytic subunit gamma;Phosphatidylinositol 4,5-bisphosphate 3-kinase catalytic subunit gamma isoform;Phosphoinositide-3-kinase catalytic gamma polypeptide;PI3-kinase subunit gamma;PI3K-gamma;PI3Kgamma;PIK3CG;PK3CG;PtdIns-3-kinase subunit gamma;PtdIns-3-kinase subunit p110-gamma;Serine/threonine p…	SWISSPROT_AC:P48736;SWISSPROT_ID:PK3CG_HUMAN;EMBL:AC005018;EMBL:AF327656;EMBL:BC035683;EMBL:CH236947;EMBL:CH471070;EMBL:X83368;RefSeq:NP_001269355.1;RefSeq:NP_001269356.1;RefSeq:NP_002640.2;RefSeq:XP_005250500.1;ProteinModelPortal:P48736;STRING:9606.ENSP00000352121;SWISSPROT_AC_OLD:A4D0Q6;SWISSPROT_AC_OLD:Q8IV23;SWISSPROT_AC_OLD:Q9BZC8;SMR:P48736;GeneID:5294;KEGG:hsa:5294;eggNOG:COG5032;eggNOG:KO…	5294
43980224	Hyperglycemia -- Sclerostin	association	Pubmed 2015:26131370;Pubmed central 2015:4485060;Pubmed central 2017:5730195;Pubmed central 2018:5796151;	<b>Hyperglycemia</b> increases the expression levels of <b>sclerostin</b> in a reactive oxygen species- and tumor necrosis factor-alpha-dependent manner.[Pubmed 2015:26131370];Therefore, in this study, the effect of <b>hyperglycemia</b> on the expression of <b>sclerostin</b> in osteoblast lineage cells was examined.[Pubmed 2015:26131370];These results suggest that <b>hyperglycemia</b> increases <…	1324	Disease	Hyperglycemia	Hyperglycemia;Hyperglycemia, Postprandial;Postprandial Hyperglycemia;hyperglycemia--an;postprandial type hyperglycemia;	Mesh_UI:D006943;Mesh_MN:C18.452.394.952;DOID:4195;NCI:C26797;UMLS_CUI:C0020456;ICD10CM:R73.9;SNOMEDCT_US_2016_03_01:144187006;SNOMEDCT_US_2016_03_01:154719004;SNOMEDCT_US_2016_03_01:207289007;SNOMEDCT_US_2016_03_01:207643008;SNOMEDCT_US_2016_03_01:237598005;SNOMEDCT_US_2016_03_01:270004003;SNOMEDCT_US_2016_03_01:315299009;SNOMEDCT_US_2016_03_01:390730002;SNOMEDCT_US_2016_03_01:80394007;	454835	Protein	Sclerostin	Sclerostin;SOST;CDD;DAND6;sost-1;SOST1;VBCH;	SWISSPROT_AC:Q9BQB4;SWISSPROT_ID:SOST_HUMAN;EMBL:AC055813;EMBL:AF326736;EMBL:AF326739;EMBL:AF331844;EMBL:AY358203;EMBL:AY358627;EMBL:BC101086;EMBL:BC101087;EMBL:BC101088;EMBL:BC101089;RefSeq:NP_079513.1;ProteinModelPortal:Q9BQB4;STRING:9606.ENSP00000301691;SWISSPROT_AC_OLD:Q495N9;SMR:Q9BQB4;GeneID:50964;KEGG:hsa:50964;eggNOG:ENOG410IVV4;eggNOG:ENOG4111KFN;UniGene:Hs.349204;GO:GO:0001503;GO:GO:000…	50964
43980378	Hyperglycemia -- SOST	association	Pubmed 2015:26131370;Pubmed central 2015:4485060;Pubmed central 2017:5730195;Pubmed central 2018:5796151;	<b>Hyperglycemia</b> increases the expression levels of <b>sclerostin</b> in a reactive oxygen species- and tumor necrosis factor-alpha-dependent manner.[Pubmed 2015:26131370];Therefore, in this study, the effect of <b>hyperglycemia</b> on the expression of <b>sclerostin</b> in osteoblast lineage cells was examined.[Pubmed 2015:26131370];These results suggest that <b>hyperglycemia</b> increases <…	1324	Disease	Hyperglycemia	Hyperglycemia;Hyperglycemia, Postprandial;Postprandial Hyperglycemia;hyperglycemia--an;postprandial type hyperglycemia;	Mesh_UI:D006943;Mesh_MN:C18.452.394.952;DOID:4195;NCI:C26797;UMLS_CUI:C0020456;ICD10CM:R73.9;SNOMEDCT_US_2016_03_01:144187006;SNOMEDCT_US_2016_03_01:154719004;SNOMEDCT_US_2016_03_01:207289007;SNOMEDCT_US_2016_03_01:207643008;SNOMEDCT_US_2016_03_01:237598005;SNOMEDCT_US_2016_03_01:270004003;SNOMEDCT_US_2016_03_01:315299009;SNOMEDCT_US_2016_03_01:390730002;SNOMEDCT_US_2016_03_01:80394007;	4351385	Gene	SOST	CDD;DAND6;sclerostin;SOST;SOST1;VBCH;sost-1;	SWISSPROT_AC:Q9BQB4;SWISSPROT_ID:SOST_HUMAN;GeneID:50964;Ensembl:ENSG00000167941;HGNC:HGNC:13771;MIM:605740;Vega:OTTHUMG00000180888;protein_accession:AAI01087.1;protein_accession:AAI01088.1;protein_accession:AAI01089.1;protein_accession:AAI01090.1;protein_accession:AAK13451.1;protein_accession:AAK13454.1;protein_accession:AAK16158.1;protein_accession:AAQ13601.1;protein_accession:AAQ13694.1;protei…	50964
30390948	Hyperglycemia -- ADM	association	Pubmed 1999:10329408;Pubmed central 2013:3703263;Pubmed central 2013:3728500;Pubmed central 2013:3883323;Pubmed central 2013:3923111;	<b>Hyperglycemia</b> increases vascular <b>adrenomedullin</b> expression.[Pubmed 1999:10329408];In this report we examined the effects of <b>hyperglycemia</b> on <b>AM</b> expression in the vasculature, the main site of AM production.[Pubmed 1999:10329408];We conclude that (1) <b>hyperglycemia</b> increases vascular <b>AM</b> expression through PKC-dependent pathway, and (2) the elevated plasma A…	1324	Disease	Hyperglycemia	Hyperglycemia;Hyperglycemia, Postprandial;Postprandial Hyperglycemia;hyperglycemia--an;postprandial type hyperglycemia;	Mesh_UI:D006943;Mesh_MN:C18.452.394.952;DOID:4195;NCI:C26797;UMLS_CUI:C0020456;ICD10CM:R73.9;SNOMEDCT_US_2016_03_01:144187006;SNOMEDCT_US_2016_03_01:154719004;SNOMEDCT_US_2016_03_01:207289007;SNOMEDCT_US_2016_03_01:207643008;SNOMEDCT_US_2016_03_01:237598005;SNOMEDCT_US_2016_03_01:270004003;SNOMEDCT_US_2016_03_01:315299009;SNOMEDCT_US_2016_03_01:390730002;SNOMEDCT_US_2016_03_01:80394007;	11330	Protein	ADM	ADM;ADML;AM;adrenomedullin;am-an;am-type;PAMP;pamp-type;	SWISSPROT_AC:P35318;SWISSPROT_ID:ADML_HUMAN;EMBL:AK312893;EMBL:BC015961;EMBL:BT006902;EMBL:CH471064;EMBL:CR541995;EMBL:D14874;EMBL:D43639;EMBL:DQ143945;EMBL:S73906;RefSeq:NP_001115.1;ProteinModelPortal:P35318;STRING:9606.ENSP00000278175;SWISSPROT_AC_OLD:B2R793;SWISSPROT_AC_OLD:D3DQV3;SWISSPROT_AC_OLD:Q6FGW2;SMR:P35318;GeneID:133;KEGG:hsa:133;PIR:JC2351;eggNOG:ENOG410IK4C;eggNOG:ENOG41120TV;UniGen…	133
30391126	Hyperglycemia -- ADM	association	Pubmed 1999:10329408;Pubmed central 2013:3703263;Pubmed central 2013:3728500;Pubmed central 2013:3883323;Pubmed central 2013:3923111;	<b>Hyperglycemia</b> increases vascular <b>adrenomedullin</b> expression.[Pubmed 1999:10329408];In this report we examined the effects of <b>hyperglycemia</b> on <b>AM</b> expression in the vasculature, the main site of AM production.[Pubmed 1999:10329408];We conclude that (1) <b>hyperglycemia</b> increases vascular <b>AM</b> expression through PKC-dependent pathway, and (2) the elevated plasma A…	1324	Disease	Hyperglycemia	Hyperglycemia;Hyperglycemia, Postprandial;Postprandial Hyperglycemia;hyperglycemia--an;postprandial type hyperglycemia;	Mesh_UI:D006943;Mesh_MN:C18.452.394.952;DOID:4195;NCI:C26797;UMLS_CUI:C0020456;ICD10CM:R73.9;SNOMEDCT_US_2016_03_01:144187006;SNOMEDCT_US_2016_03_01:154719004;SNOMEDCT_US_2016_03_01:207289007;SNOMEDCT_US_2016_03_01:207643008;SNOMEDCT_US_2016_03_01:237598005;SNOMEDCT_US_2016_03_01:270004003;SNOMEDCT_US_2016_03_01:315299009;SNOMEDCT_US_2016_03_01:390730002;SNOMEDCT_US_2016_03_01:80394007;	4339910	Gene	ADM	ADM;adrenomedullin;AM;PAMP;ADML;am-an;am-type;pamp-type;	SWISSPROT_AC:P35318;SWISSPROT_ID:ADML_HUMAN;GeneID:133;Ensembl:ENSG00000148926;HGNC:HGNC:259;MIM:103275;Vega:OTTHUMG00000165907;protein_accession:AAC60642.1;protein_accession:AAH15961.1;protein_accession:AAP35548.1;protein_accession:AAZ38717.1;protein_accession:BAA03589.1;protein_accession:BAA07756.1;protein_accession:BAG35740.1;protein_accession:CAG46792.1;protein_accession:CBX47636.1;protein_ac…	133
30390982	Hyperglycemia -- Adrenomedullin	association	Pubmed 1999:10329408;Pubmed central 2013:3703263;Pubmed central 2013:3728500;Pubmed central 2013:3883323;Pubmed central 2013:3923111;	<b>Hyperglycemia</b> increases vascular <b>adrenomedullin</b> expression.[Pubmed 1999:10329408];In this report we examined the effects of <b>hyperglycemia</b> on <b>AM</b> expression in the vasculature, the main site of AM production.[Pubmed 1999:10329408];We conclude that (1) <b>hyperglycemia</b> increases vascular <b>AM</b> expression through PKC-dependent pathway, and (2) the elevated plasma A…	1324	Disease	Hyperglycemia	Hyperglycemia;Hyperglycemia, Postprandial;Postprandial Hyperglycemia;hyperglycemia--an;postprandial type hyperglycemia;	Mesh_UI:D006943;Mesh_MN:C18.452.394.952;DOID:4195;NCI:C26797;UMLS_CUI:C0020456;ICD10CM:R73.9;SNOMEDCT_US_2016_03_01:144187006;SNOMEDCT_US_2016_03_01:154719004;SNOMEDCT_US_2016_03_01:207289007;SNOMEDCT_US_2016_03_01:207643008;SNOMEDCT_US_2016_03_01:237598005;SNOMEDCT_US_2016_03_01:270004003;SNOMEDCT_US_2016_03_01:315299009;SNOMEDCT_US_2016_03_01:390730002;SNOMEDCT_US_2016_03_01:80394007;	11331	Protein	Adrenomedullin	Adrenomedullin;AM;am-an;am-type;	TMP_SWISSPROT_AC:P35318_AM;PARENT_SWISSPROT_AC:P35318;PARENT_SWISSPROT_ID:ADML_HUMAN;
278771575	Hyperglycemia -- APOM	association	Pubmed central 2015:4574082;Pubmed central 2014:4135224;Pubmed central 2014:4140822;Pubmed central 2016:5006532;	<b>Hyperglycemia</b> induced down-regulation of <b>apolipoprotein M</b> expression is not via the hexosamine pathway.[Pubmed central 2015:4574082];<b>Hyperglycemia</b> was shown to down-regulate the expression of <b>apoM</b> in vivo and in vitro [12], but the mechanism was still unknown.[Pubmed central 2015:4574082];In the present study we further examined if hexosamine pathway, one of the most i…	1324	Disease	Hyperglycemia	Hyperglycemia;Hyperglycemia, Postprandial;Postprandial Hyperglycemia;hyperglycemia--an;postprandial type hyperglycemia;	Mesh_UI:D006943;Mesh_MN:C18.452.394.952;DOID:4195;NCI:C26797;UMLS_CUI:C0020456;ICD10CM:R73.9;SNOMEDCT_US_2016_03_01:144187006;SNOMEDCT_US_2016_03_01:154719004;SNOMEDCT_US_2016_03_01:207289007;SNOMEDCT_US_2016_03_01:207643008;SNOMEDCT_US_2016_03_01:237598005;SNOMEDCT_US_2016_03_01:270004003;SNOMEDCT_US_2016_03_01:315299009;SNOMEDCT_US_2016_03_01:390730002;SNOMEDCT_US_2016_03_01:80394007;	19997	Protein	APOM	Apo-M;Apolipoprotein M;APOM;G3A;NG20;Protein G3a;apo m;g3 a;g3 alpha;g3--a;HSPC336;m apo;ng 20;ng-20;	SWISSPROT_AC:O95445;SWISSPROT_ID:APOM_HUMAN;EMBL:AF118393;EMBL:AF129756;EMBL:AF161454;EMBL:AJ245434;EMBL:AL662801;EMBL:AL670886;EMBL:AL805934;EMBL:BA000025;EMBL:BC020683;EMBL:BX511262;EMBL:CH471081;EMBL:CN428415;EMBL:CR354443;EMBL:CR753842;EMBL:CR759761;RefSeq:NP_001243098.1;RefSeq:NP_061974.2;ProteinModelPortal:O95445;STRING:9606.ENSP00000365081;SWISSPROT_AC_OLD:B0UX98;SWISSPROT_AC_OLD:Q5SRP4;SW…	55937
278771600	Hyperglycemia -- APOM	association	Pubmed central 2015:4574082;Pubmed central 2014:4135224;Pubmed central 2014:4140822;Pubmed central 2016:5006532;	<b>Hyperglycemia</b> induced down-regulation of <b>apolipoprotein M</b> expression is not via the hexosamine pathway.[Pubmed central 2015:4574082];<b>Hyperglycemia</b> was shown to down-regulate the expression of <b>apoM</b> in vivo and in vitro [12], but the mechanism was still unknown.[Pubmed central 2015:4574082];In the present study we further examined if hexosamine pathway, one of the most i…	1324	Disease	Hyperglycemia	Hyperglycemia;Hyperglycemia, Postprandial;Postprandial Hyperglycemia;hyperglycemia--an;postprandial type hyperglycemia;	Mesh_UI:D006943;Mesh_MN:C18.452.394.952;DOID:4195;NCI:C26797;UMLS_CUI:C0020456;ICD10CM:R73.9;SNOMEDCT_US_2016_03_01:144187006;SNOMEDCT_US_2016_03_01:154719004;SNOMEDCT_US_2016_03_01:207289007;SNOMEDCT_US_2016_03_01:207643008;SNOMEDCT_US_2016_03_01:237598005;SNOMEDCT_US_2016_03_01:270004003;SNOMEDCT_US_2016_03_01:315299009;SNOMEDCT_US_2016_03_01:390730002;SNOMEDCT_US_2016_03_01:80394007;	4353099	Gene	APOM	apo-M;apolipoprotein M;APOM;G3a;HSPC336;NG20;apo m;g3 a;g3 alpha;g3--a;m apo;ng 20;ng-20;Protein G3a;	SWISSPROT_AC:O95445;SWISSPROT_ID:APOM_HUMAN;GeneID:55937;Ensembl:ENSG00000204444;HGNC:HGNC:13916;MIM:606907;Vega:OTTHUMG00000031250;protein_accession:AAD11443.2;protein_accession:AAD18084.1;protein_accession:AAF29014.1;protein_accession:AAH20683.1;protein_accession:ADQ32214.1;protein_accession:AFJ77402.1;protein_accession:AFJ77403.1;protein_accession:AFJ77404.1;protein_accession:AFJ77405.1;protei…	55937
39879897	Hyperglycemia -- TLR4	association	Pubmed 2012:22874765;Pubmed central 2015:4667059;	<b>Hyperglycemia</b> induces <b>Toll like receptor 4</b> expression and activity in mouse mesangial cells: relevance to diabetic nephropathy.[Pubmed 2012:22874765];<b>TLR-4</b> for instance is upregulated in <b>hyperglycemia</b> and TLR-4 activation and this activation leads to increased inflammation possibly via reactive oxygen species (ROS) and the authors suggested this pathway also could cont…	1324	Disease	Hyperglycemia	Hyperglycemia;Hyperglycemia, Postprandial;Postprandial Hyperglycemia;hyperglycemia--an;postprandial type hyperglycemia;	Mesh_UI:D006943;Mesh_MN:C18.452.394.952;DOID:4195;NCI:C26797;UMLS_CUI:C0020456;ICD10CM:R73.9;SNOMEDCT_US_2016_03_01:144187006;SNOMEDCT_US_2016_03_01:154719004;SNOMEDCT_US_2016_03_01:207289007;SNOMEDCT_US_2016_03_01:207643008;SNOMEDCT_US_2016_03_01:237598005;SNOMEDCT_US_2016_03_01:270004003;SNOMEDCT_US_2016_03_01:315299009;SNOMEDCT_US_2016_03_01:390730002;SNOMEDCT_US_2016_03_01:80394007;	4345577	Gene	TLR4	ARMD10;CD284;TLR-4;TLR4;TOLL;toll like receptor 4;CD284 antigen;hToll;tlr 4;tlr- 4;toll like receptor-4;toll like receptor4;toll- like receptor 4;Toll-like receptor 4;toll-like receptor iv;toll-like receptor type 4;toll-like receptor- 4;toll-like receptor-4;toll-like receptor4;toll-like- receptor 4;toll-like-receptor 4;toll-like-receptor-4;	SWISSPROT_AC:O00206;SWISSPROT_ID:TLR4_HUMAN;GeneID:7099;Ensembl:ENSG00000136869;HGNC:HGNC:11850;MIM:603030;Vega:OTTHUMG00000021046;protein_accession:AAC34135.1;protein_accession:AAC80227.1;protein_accession:AAF05316.1;protein_accession:AAF07823.1;protein_accession:AAF89753.1;protein_accession:AAI17423.1;protein_accession:AAY82267.1;protein_accession:AAY82268.1;protein_accession:AAY82269.1;protein…	7099
39879767	Hyperglycemia -- TLR4	association	Pubmed 2012:22874765;Pubmed central 2015:4604707;Pubmed central 2015:4667059;Pubmed central 2014:4026484;Pubmed central 2016:5127246;	<b>Hyperglycemia</b> induces <b>Toll like receptor 4</b> expression and activity in mouse mesangial cells: relevance to diabetic nephropathy.[Pubmed 2012:22874765];Collectively, these data suggest that <b>hyperglycemia</b> activates <b>TLR4</b> expression and activity in MC and could contribute to DN.[Pubmed 2012:22874765];It is reported that <b>hyperglycemia</b> induces <b>TLR4</b> expression in…	1324	Disease	Hyperglycemia	Hyperglycemia;Hyperglycemia, Postprandial;Postprandial Hyperglycemia;hyperglycemia--an;postprandial type hyperglycemia;	Mesh_UI:D006943;Mesh_MN:C18.452.394.952;DOID:4195;NCI:C26797;UMLS_CUI:C0020456;ICD10CM:R73.9;SNOMEDCT_US_2016_03_01:144187006;SNOMEDCT_US_2016_03_01:154719004;SNOMEDCT_US_2016_03_01:207289007;SNOMEDCT_US_2016_03_01:207643008;SNOMEDCT_US_2016_03_01:237598005;SNOMEDCT_US_2016_03_01:270004003;SNOMEDCT_US_2016_03_01:315299009;SNOMEDCT_US_2016_03_01:390730002;SNOMEDCT_US_2016_03_01:80394007;	490609	Protein	TLR4	CD284 antigen;hToll;TLR4;Toll-like receptor 4;ARMD10;CD284;tlr 4;tlr- 4;TLR-4;TOLL;toll like receptor 4;toll like receptor-4;toll like receptor4;toll- like receptor 4;toll-like receptor iv;toll-like receptor type 4;toll-like receptor- 4;toll-like receptor-4;toll-like receptor4;toll-like- receptor 4;toll-like-receptor 4;toll-like-receptor-4;	SWISSPROT_AC:O00206;SWISSPROT_ID:TLR4_HUMAN;EMBL:AB445638;EMBL:AF172169;EMBL:AF172170;EMBL:AF172171;EMBL:AF177765;EMBL:AF177766;EMBL:AK290053;EMBL:AK293068;EMBL:AK303730;EMBL:AL160272;EMBL:BC117422;EMBL:CH471090;EMBL:DQ018107;EMBL:DQ018108;EMBL:DQ018109;EMBL:EF535831;EMBL:EF535832;EMBL:EF535833;EMBL:U88880;EMBL:U93091;RefSeq:NP_003257.1;RefSeq:NP_612564.1;RefSeq:NP_612567.1;ProteinModelPortal:O00…	7099
41730167	Hyperglycemia -- TLR2	association	Pubmed 2014:25610879;Pubmed central 2014:4293793;Pubmed central 2016:5123037;	<b>Hyperglycemia</b> induces <b>Toll-like receptor-2</b> and -4 expression and activity in human microvascular retinal endothelial cells: implications for diabetic retinopathy.[Pubmed 2014:25610879];<b>Hyperglycemia</b> Induces <b>Toll-Like Receptor-2</b> and -4 Expression and Activity in Human Microvascular Retinal Endothelial Cells: Implications for Diabetic Retinopathy.[Pubmed central 2014:429…	1324	Disease	Hyperglycemia	Hyperglycemia;Hyperglycemia, Postprandial;Postprandial Hyperglycemia;hyperglycemia--an;postprandial type hyperglycemia;	Mesh_UI:D006943;Mesh_MN:C18.452.394.952;DOID:4195;NCI:C26797;UMLS_CUI:C0020456;ICD10CM:R73.9;SNOMEDCT_US_2016_03_01:144187006;SNOMEDCT_US_2016_03_01:154719004;SNOMEDCT_US_2016_03_01:207289007;SNOMEDCT_US_2016_03_01:207643008;SNOMEDCT_US_2016_03_01:237598005;SNOMEDCT_US_2016_03_01:270004003;SNOMEDCT_US_2016_03_01:315299009;SNOMEDCT_US_2016_03_01:390730002;SNOMEDCT_US_2016_03_01:80394007;	4345575	Gene	TLR2	CD282;TIL4;TLR2;toll like receptor 2;CD282 antigen;receptor 2-toll-like;toll like receptor ii;toll like receptor-2;toll-like receptor -2;Toll-like receptor 2;toll-like receptor type 2;toll-like receptor-2;toll-like receptor2;toll-like-receptor 2;toll-like-receptor-2;toll-like-receptor2;Toll/interleukin-1 receptor-like protein 4;	SWISSPROT_AC:O60603;SWISSPROT_ID:TLR2_HUMAN;GeneID:7097;Ensembl:ENSG00000137462;HGNC:HGNC:11848;MIM:603028;Vega:OTTHUMG00000161525;protein_accession:AAC34133.1;protein_accession:AAC34377.1;protein_accession:AAH33756.1;protein_accession:AAM23001.1;protein_accession:AAY85644.1;protein_accession:AAY85645.1;protein_accession:AAY85646.1;protein_accession:AAY85647.1;protein_accession:AAY85648.1;protein…	7097
286250551	Hyperglycemia -- FPR	association	Pubmed central 2012:3448638;	<b>Hyperglycemia</b> Induces a Slight Increase of <b>FPR1</b> Expression in WS1 Fibroblasts.[Pubmed central 2012:3448638];	1324	Disease	Hyperglycemia	Hyperglycemia;Hyperglycemia, Postprandial;Postprandial Hyperglycemia;hyperglycemia--an;postprandial type hyperglycemia;	Mesh_UI:D006943;Mesh_MN:C18.452.394.952;DOID:4195;NCI:C26797;UMLS_CUI:C0020456;ICD10CM:R73.9;SNOMEDCT_US_2016_03_01:144187006;SNOMEDCT_US_2016_03_01:154719004;SNOMEDCT_US_2016_03_01:207289007;SNOMEDCT_US_2016_03_01:207643008;SNOMEDCT_US_2016_03_01:237598005;SNOMEDCT_US_2016_03_01:270004003;SNOMEDCT_US_2016_03_01:315299009;SNOMEDCT_US_2016_03_01:390730002;SNOMEDCT_US_2016_03_01:80394007;	141878	Protein	FPR	fMet-Leu-Phe receptor;fMLP receptor;FPR;FPR1;N-formyl peptide receptor;N-formylpeptide chemoattractant receptor;fmet-leu-phe-receptor;FMLP;fmlp-receptor;formyl peptide receptor 1;formyl peptide receptor type 1;formyl peptide receptor-1;formyl peptide receptor1;formyl peptide-receptor 1;formyl-peptide receptor 1;n-formyl peptide-receptor;n-formyl-peptide receptor;receptor n-formyl peptide;	SWISSPROT_AC:P21462;SWISSPROT_ID:FPR1_HUMAN;EMBL:AC018755;EMBL:AY301273;EMBL:BC005315;EMBL:BT007429;EMBL:L10820;EMBL:M37128;EMBL:M60626;EMBL:M60627;EMBL:S49810;RefSeq:NP_001180235.1;RefSeq:NP_002020.1;ProteinModelPortal:P21462;STRING:9606.ENSP00000302707;SWISSPROT_AC_OLD:Q14939;SWISSPROT_AC_OLD:Q7Z6A4;SWISSPROT_AC_OLD:Q86U52;SWISSPROT_AC_OLD:Q9NS48;GeneID:2357;KEGG:hsa:2357;PIR:JC2014;eggNOG:ENOG…	2357
286250730	Hyperglycemia -- FPR1	association	Pubmed central 2012:3448638;	<b>Hyperglycemia</b> Induces a Slight Increase of <b>FPR1</b> Expression in WS1 Fibroblasts.[Pubmed central 2012:3448638];	1324	Disease	Hyperglycemia	Hyperglycemia;Hyperglycemia, Postprandial;Postprandial Hyperglycemia;hyperglycemia--an;postprandial type hyperglycemia;	Mesh_UI:D006943;Mesh_MN:C18.452.394.952;DOID:4195;NCI:C26797;UMLS_CUI:C0020456;ICD10CM:R73.9;SNOMEDCT_US_2016_03_01:144187006;SNOMEDCT_US_2016_03_01:154719004;SNOMEDCT_US_2016_03_01:207289007;SNOMEDCT_US_2016_03_01:207643008;SNOMEDCT_US_2016_03_01:237598005;SNOMEDCT_US_2016_03_01:270004003;SNOMEDCT_US_2016_03_01:315299009;SNOMEDCT_US_2016_03_01:390730002;SNOMEDCT_US_2016_03_01:80394007;	4341708	Gene	FPR1	FMLP;formyl peptide receptor 1;FPR;FPR1;fMet-Leu-Phe receptor;fmet-leu-phe-receptor;fMLP receptor;fmlp-receptor;formyl peptide receptor type 1;formyl peptide receptor-1;formyl peptide receptor1;formyl peptide-receptor 1;formyl-peptide receptor 1;N-formyl peptide receptor;n-formyl peptide-receptor;n-formyl-peptide receptor;N-formylpeptide chemoattractant receptor;receptor n-formyl peptide;	SWISSPROT_AC:P21462;SWISSPROT_ID:FPR1_HUMAN;GeneID:2357;Ensembl:ENSG00000171051;HGNC:HGNC:3826;MIM:136537;Vega:OTTHUMG00000183500;protein_accession:AAA16863.1;protein_accession:AAA35846.1;protein_accession:AAA35847.1;protein_accession:AAA36362.1;protein_accession:AAD14906.1;protein_accession:AAF87842.1;protein_accession:AAH05315.1;protein_accession:AAP36097.1;protein_accession:AAP58403.1;protein_…	2357
272365533	Hyperglycemia -- MIR15A	association	Pubmed central 2017:5705777;	<b>Hyperglycemia</b> induces the down-regulation of <b>miR-15a</b> and miR-16, while overexpression of miR-15a and miR-16 significantly decreases proinflammatory signaling of IL-1ÃŽÂ², TNF-ÃŽÂ±, and NF-ÃŽÂºB in HRECs under conditions of HG.[Pubmed central 2017:5705777];<b>Hyperglycemia</b> induces the down-regulation of <b>miR-15a</b> and miR-16, while overexpression of miR-15a and miR-16 signifi…	1324	Disease	Hyperglycemia	Hyperglycemia;Hyperglycemia, Postprandial;Postprandial Hyperglycemia;hyperglycemia--an;postprandial type hyperglycemia;	Mesh_UI:D006943;Mesh_MN:C18.452.394.952;DOID:4195;NCI:C26797;UMLS_CUI:C0020456;ICD10CM:R73.9;SNOMEDCT_US_2016_03_01:144187006;SNOMEDCT_US_2016_03_01:154719004;SNOMEDCT_US_2016_03_01:207289007;SNOMEDCT_US_2016_03_01:207643008;SNOMEDCT_US_2016_03_01:237598005;SNOMEDCT_US_2016_03_01:270004003;SNOMEDCT_US_2016_03_01:315299009;SNOMEDCT_US_2016_03_01:390730002;SNOMEDCT_US_2016_03_01:80394007;	4364648	Gene	MIR15A	hsa-mir-15a;microRNA 15a;mir-15a;MIR15A;MIRN15A;miRNA15A;hsa-mir- 15a;microrna-15a;mir 15a;	GeneID:406948;Ensembl:ENSG00000231607;HGNC:HGNC:31543;MIM:609703;miRBase:MI0000069;RNA_nucleotide_accession:AJ421733.1;RNA_nucleotide_accession:LM608158.1;RNA_nucleotide_accession:NR_029485.1;genomic_nucleotide_accession:AL137060.13;genomic_nucleotide_accession:AMYH02028020.1;genomic_nucleotide_accession:NC_000013.11;genomic_nucleotide_accession:NC_018924.2;RNA_nucleotide_gi:17646018;RNA_nucleoti…	406948
275879365	Hyperglycemia -- NOX2	association	Pubmed central 2017:5426762;Pubmed central 2010:3279537;Pubmed central 2016:4794239;	<b>Hyperglycemia</b> induces the expression of <b>NOX2</b> and increases ROS production in macrophages.[Pubmed central 2017:5426762];Following the same experimental protocol as above, we analyzed the effect of <b>hyperglycemia</b> on <b>NOX2</b> expression.[Pubmed central 2017:5426762];<b>NOX2</b> deficiency decreases STZ-induced <b>hyperglycemia</b>.[Pubmed central 2010:3279537];As shown in Fig …	1324	Disease	Hyperglycemia	Hyperglycemia;Hyperglycemia, Postprandial;Postprandial Hyperglycemia;hyperglycemia--an;postprandial type hyperglycemia;	Mesh_UI:D006943;Mesh_MN:C18.452.394.952;DOID:4195;NCI:C26797;UMLS_CUI:C0020456;ICD10CM:R73.9;SNOMEDCT_US_2016_03_01:144187006;SNOMEDCT_US_2016_03_01:154719004;SNOMEDCT_US_2016_03_01:207289007;SNOMEDCT_US_2016_03_01:207643008;SNOMEDCT_US_2016_03_01:237598005;SNOMEDCT_US_2016_03_01:270004003;SNOMEDCT_US_2016_03_01:315299009;SNOMEDCT_US_2016_03_01:390730002;SNOMEDCT_US_2016_03_01:80394007;	86133	Protein	NOX2	CGD91-phox;CY24B;CYBB;Cytochrome b(558) subunit beta;Cytochrome b-245 heavy chain;Cytochrome b558 subunit beta;EC 1.-.-.-;gp91-1;gp91-phox;Heme-binding membrane glycoprotein gp91phox;NADPH oxidase 2;Neutrophil cytochrome b 91 kDa polypeptide;NOX2;p22 phagocyte B-cytochrome;Superoxide-generating NADPH oxidase heavy chain subunit;AMCBX2;CGD;cytochrome b-245 beta;cytochrome b-245 beta chain;cytochro…	SWISSPROT_AC:P04839;SWISSPROT_ID:CY24B_HUMAN;EMBL:AB013904;EMBL:AF469757;EMBL:AF469758;EMBL:AF469759;EMBL:AF469760;EMBL:AF469761;EMBL:AF469762;EMBL:AF469763;EMBL:AF469764;EMBL:AF469765;EMBL:AF469766;EMBL:AF469767;EMBL:AF469768;EMBL:AF469769;EMBL:AK289753;EMBL:BC032720;EMBL:CH471141;EMBL:DQ314869;EMBL:X04011;EMBL:X05895;RefSeq:NP_000388.2;ProteinModelPortal:P04839;STRING:9606.ENSP00000367851;SWISS…	1536
275879840	Hyperglycemia -- CYBB	association	Pubmed central 2017:5426762;Pubmed central 2010:3279537;Pubmed central 2016:4794239;	<b>Hyperglycemia</b> induces the expression of <b>NOX2</b> and increases ROS production in macrophages.[Pubmed central 2017:5426762];Following the same experimental protocol as above, we analyzed the effect of <b>hyperglycemia</b> on <b>NOX2</b> expression.[Pubmed central 2017:5426762];<b>NOX2</b> deficiency decreases STZ-induced <b>hyperglycemia</b>.[Pubmed central 2010:3279537];As shown in Fig …	1324	Disease	Hyperglycemia	Hyperglycemia;Hyperglycemia, Postprandial;Postprandial Hyperglycemia;hyperglycemia--an;postprandial type hyperglycemia;	Mesh_UI:D006943;Mesh_MN:C18.452.394.952;DOID:4195;NCI:C26797;UMLS_CUI:C0020456;ICD10CM:R73.9;SNOMEDCT_US_2016_03_01:144187006;SNOMEDCT_US_2016_03_01:154719004;SNOMEDCT_US_2016_03_01:207289007;SNOMEDCT_US_2016_03_01:207643008;SNOMEDCT_US_2016_03_01:237598005;SNOMEDCT_US_2016_03_01:270004003;SNOMEDCT_US_2016_03_01:315299009;SNOMEDCT_US_2016_03_01:390730002;SNOMEDCT_US_2016_03_01:80394007;	4341060	Gene	CYBB	AMCBX2;CGD;CYBB;cytochrome b-245 beta chain;GP91-1;GP91-PHOX;GP91PHOX;IMD34;NOX2;p91-PHOX;CGD91-phox;CY24B;Cytochrome b(558) subunit beta;cytochrome b-245 beta;cytochrome b-245 heavy;Cytochrome b-245 heavy chain;Cytochrome b558 subunit beta;EC 1.-.-.-;gp 91 phox;gp 91-phox;gp 911;gp-911;gp91 phox;gp91- phox;Heme-binding membrane glycoprotein gp91phox;NADPH oxidase 2;nadph oxidase isoform 2;nadph …	SWISSPROT_AC:P04839;SWISSPROT_ID:CY24B_HUMAN;GeneID:1536;Ensembl:ENSG00000165168;HGNC:HGNC:2578;MIM:300481;Vega:OTTHUMG00000033175;protein_accession:AAB29151.1;protein_accession:AAH32720.1;protein_accession:AAL76082.1;protein_accession:ABC40728.1;protein_accession:ABM81804.1;protein_accession:ABM84958.1;protein_accession:ABY87073.1;protein_accession:ADQ73898.1;protein_accession:ALQ33467.1;protein…	1536
275839351	Hyperglycemia -- TSP	association	Pubmed central 2008:2551672;Pubmed central 2010:2905704;	<b>Hyperglycemia</b> is associated with an increase in <b>thrombospondin-1</b> and enhanced IAPÃ¢Â€Â“thrombospondin-1 binding.[Pubmed central 2008:2551672];<b>Hyperglycemia</b> is associated with an increase in <b>thrombospondin-1</b> and enhanced IAP–thrombospondin-1 binding.[Pubmed central 2008:2551672];These current studies were undertaken to determine how TSP-1 functions to modulate the SMC r…	1324	Disease	Hyperglycemia	Hyperglycemia;Hyperglycemia, Postprandial;Postprandial Hyperglycemia;hyperglycemia--an;postprandial type hyperglycemia;	Mesh_UI:D006943;Mesh_MN:C18.452.394.952;DOID:4195;NCI:C26797;UMLS_CUI:C0020456;ICD10CM:R73.9;SNOMEDCT_US_2016_03_01:144187006;SNOMEDCT_US_2016_03_01:154719004;SNOMEDCT_US_2016_03_01:207289007;SNOMEDCT_US_2016_03_01:207643008;SNOMEDCT_US_2016_03_01:237598005;SNOMEDCT_US_2016_03_01:270004003;SNOMEDCT_US_2016_03_01:315299009;SNOMEDCT_US_2016_03_01:390730002;SNOMEDCT_US_2016_03_01:80394007;	504105	Protein	TSP	THBS1;Thrombospondin-1;TSP;TSP1;THBS;thbs 1;THBS-1;thrombospondin -1;thrombospondin 1;thrombospondin i;thrombospondin type 1;thrombospondin type i;thrombospondin type-1;thrombospondin type-i;thrombospondin- 1;thrombospondin- i;thrombospondin--type i;thrombospondin-type 1;thrombospondin1;tsp 1;tsp i;tsp of type 1;tsp type 1;tsp type i;TSP-1;tsp-i;tsp-type;tsp-type 1;	SWISSPROT_AC:P07996;SWISSPROT_ID:TSP1_HUMAN;EMBL:AB209912;EMBL:AC037198;EMBL:AK291639;EMBL:AK304754;EMBL:BC136469;EMBL:BC136470;EMBL:J04835;EMBL:M14326;EMBL:M25631;EMBL:M99425;EMBL:X04665;EMBL:X14787;RefSeq:NP_003237.2;ProteinModelPortal:P07996;STRING:9606.ENSP00000260356;SWISSPROT_AC_OLD:A8K6H4;SWISSPROT_AC_OLD:B4E3J7;SWISSPROT_AC_OLD:B9EGH6;SWISSPROT_AC_OLD:Q15667;SWISSPROT_AC_OLD:Q59E99;SMR:P0…	7057
275839949	Hyperglycemia -- THBS1	association	Pubmed central 2008:2551672;Pubmed central 2010:2905704;	<b>Hyperglycemia</b> is associated with an increase in <b>thrombospondin-1</b> and enhanced IAPÃ¢Â€Â“thrombospondin-1 binding.[Pubmed central 2008:2551672];<b>Hyperglycemia</b> is associated with an increase in <b>thrombospondin-1</b> and enhanced IAP–thrombospondin-1 binding.[Pubmed central 2008:2551672];These current studies were undertaken to determine how TSP-1 functions to modulate the SMC r…	1324	Disease	Hyperglycemia	Hyperglycemia;Hyperglycemia, Postprandial;Postprandial Hyperglycemia;hyperglycemia--an;postprandial type hyperglycemia;	Mesh_UI:D006943;Mesh_MN:C18.452.394.952;DOID:4195;NCI:C26797;UMLS_CUI:C0020456;ICD10CM:R73.9;SNOMEDCT_US_2016_03_01:144187006;SNOMEDCT_US_2016_03_01:154719004;SNOMEDCT_US_2016_03_01:207289007;SNOMEDCT_US_2016_03_01:207643008;SNOMEDCT_US_2016_03_01:237598005;SNOMEDCT_US_2016_03_01:270004003;SNOMEDCT_US_2016_03_01:315299009;SNOMEDCT_US_2016_03_01:390730002;SNOMEDCT_US_2016_03_01:80394007;	4345536	Gene	THBS1	THBS;THBS-1;THBS1;thrombospondin 1;TSP;TSP-1;TSP1;thbs 1;thrombospondin -1;thrombospondin i;thrombospondin type 1;thrombospondin type i;thrombospondin type-1;thrombospondin type-i;thrombospondin- 1;thrombospondin- i;thrombospondin--type i;Thrombospondin-1;thrombospondin-type 1;thrombospondin1;tsp 1;tsp i;tsp of type 1;tsp type 1;tsp type i;tsp-i;tsp-type;tsp-type 1;	SWISSPROT_AC:P07996;SWISSPROT_ID:TSP1_HUMAN;GeneID:7057;Ensembl:ENSG00000137801;HGNC:HGNC:11785;MIM:188060;Vega:OTTHUMG00000133665;protein_accession:AAA21126.1;protein_accession:AAA21127.1;protein_accession:AAA36741.1;protein_accession:AAA61178.1;protein_accession:AAA61237.1;protein_accession:AAB59366.1;protein_accession:AAH28145.1;protein_accession:AAI36470.1;protein_accession:AAI36471.1;protein…	7057
35647290	Hyperglycemia -- HMGB1	association	Pubmed 2008:18596634;Pubmed central 2017:5715129;Pubmed central 2016:4698939;Pubmed central 2016:4856949;Pubmed central 2016:4871869;Pubmed central 2016:5099456;Pubmed central 2013:3794813;	<b>Hyperglycemia</b> is associated with higher <b>HMGB1</b> levels and lung damage in sepsis.[Pubmed 2008:18596634];A study has proven that <b>hyperglycemia</b> accelerates the release of <b>HMGB1</b> and RAGE in human aortic endothelial cells [2,43].[Pubmed central 2017:5715129];This is in accordance with previous reports that <b>hyperglycemia</b> induced <b>HMGB-1</b> expression in endothelial …	1324	Disease	Hyperglycemia	Hyperglycemia;Hyperglycemia, Postprandial;Postprandial Hyperglycemia;hyperglycemia--an;postprandial type hyperglycemia;	Mesh_UI:D006943;Mesh_MN:C18.452.394.952;DOID:4195;NCI:C26797;UMLS_CUI:C0020456;ICD10CM:R73.9;SNOMEDCT_US_2016_03_01:144187006;SNOMEDCT_US_2016_03_01:154719004;SNOMEDCT_US_2016_03_01:207289007;SNOMEDCT_US_2016_03_01:207643008;SNOMEDCT_US_2016_03_01:237598005;SNOMEDCT_US_2016_03_01:270004003;SNOMEDCT_US_2016_03_01:315299009;SNOMEDCT_US_2016_03_01:390730002;SNOMEDCT_US_2016_03_01:80394007;	184172	Protein	HMGB1	High mobility group protein 1;High mobility group protein B1;HMG-1;HMG1;HMGB1;high mobility group b1 protein;high mobility group box -1;high mobility group box 1;high mobility group box i;high mobility group box-1;high mobility group box1;high mobility group protein-1;high mobility group protein-b1;high mobility group protein-i;high mobility group-box 1;high mobility group-box1;high mobility of g…	SWISSPROT_AC:P09429;SWISSPROT_ID:HMGB1_HUMAN;EMBL:AK122825;EMBL:AK291494;EMBL:AL353648;EMBL:AY377859;EMBL:BC003378;EMBL:BC030981;EMBL:BC066889;EMBL:BC067732;EMBL:BC141844;EMBL:BT006940;EMBL:BT020159;EMBL:CH471075;EMBL:CR456863;EMBL:CR749614;EMBL:D63874;EMBL:EF157968;EMBL:EU012027;EMBL:U51677;EMBL:X12597;RefSeq:NP_001300821.1;RefSeq:NP_001300822.1;RefSeq:NP_002119.1;ProteinModelPortal:P09429;STRIN…	3146
35647814	Hyperglycemia -- HMGB1	association	Pubmed 2008:18596634;Pubmed central 2017:5715129;Pubmed central 2016:4698939;Pubmed central 2016:4856949;Pubmed central 2016:4871869;Pubmed central 2016:5099456;Pubmed central 2013:3794813;	<b>Hyperglycemia</b> is associated with higher <b>HMGB1</b> levels and lung damage in sepsis.[Pubmed 2008:18596634];A study has proven that <b>hyperglycemia</b> accelerates the release of <b>HMGB1</b> and RAGE in human aortic endothelial cells [2,43].[Pubmed central 2017:5715129];This is in accordance with previous reports that <b>hyperglycemia</b> induced <b>HMGB-1</b> expression in endothelial …	1324	Disease	Hyperglycemia	Hyperglycemia;Hyperglycemia, Postprandial;Postprandial Hyperglycemia;hyperglycemia--an;postprandial type hyperglycemia;	Mesh_UI:D006943;Mesh_MN:C18.452.394.952;DOID:4195;NCI:C26797;UMLS_CUI:C0020456;ICD10CM:R73.9;SNOMEDCT_US_2016_03_01:144187006;SNOMEDCT_US_2016_03_01:154719004;SNOMEDCT_US_2016_03_01:207289007;SNOMEDCT_US_2016_03_01:207643008;SNOMEDCT_US_2016_03_01:237598005;SNOMEDCT_US_2016_03_01:270004003;SNOMEDCT_US_2016_03_01:315299009;SNOMEDCT_US_2016_03_01:390730002;SNOMEDCT_US_2016_03_01:80394007;	4342392	Gene	HMGB1	high mobility group box 1;HMG-1;HMG1;HMG3;HMGB1;SBP-1;high mobility group b1 protein;high mobility group box -1;high mobility group box i;high mobility group box-1;high mobility group box1;High mobility group protein 1;High mobility group protein B1;high mobility group protein-1;high mobility group protein-b1;high mobility group protein-i;high mobility group-box 1;high mobility group-box1;high mo…	SWISSPROT_AC:P09429;SWISSPROT_ID:HMGB1_HUMAN;GeneID:3146;Ensembl:ENSG00000189403;HGNC:HGNC:4983;MIM:163905;Vega:OTTHUMG00000016670;protein_accession:AAB08987.1;protein_accession:AAF71287.1;protein_accession:AAH03378.1;protein_accession:AAH30981.1;protein_accession:AAH66889.1;protein_accession:AAH67732.1;protein_accession:AAI40014.1;protein_accession:AAI40019.1;protein_accession:AAI41845.1;protein…	3146
42671858	Hyperglycemia -- Urokinase-type plasminogen activator	association	Pubmed:25179235;Pubmed central 2017:5578041;	<b>Hyperglycemia</b> is associated with lower levels of <b>urokinase-type plasminogen activator</b> and urokinase-type plasminogen activator receptor in wound fluid.[Pubmed:25179235];Compared to normoglycemic subjects, patients with <b>hyperglycemia</b> had significantly lower levels of <b>uPA</b> and uPAr in the wound fluid despite similar or even higher circulating levels.[Pubmed:25179235];Pati…	1324	Disease	Hyperglycemia	Hyperglycemia;Hyperglycemia, Postprandial;Postprandial Hyperglycemia;hyperglycemia--an;postprandial type hyperglycemia;	Mesh_UI:D006943;Mesh_MN:C18.452.394.952;DOID:4195;NCI:C26797;UMLS_CUI:C0020456;ICD10CM:R73.9;SNOMEDCT_US_2016_03_01:144187006;SNOMEDCT_US_2016_03_01:154719004;SNOMEDCT_US_2016_03_01:207289007;SNOMEDCT_US_2016_03_01:207643008;SNOMEDCT_US_2016_03_01:237598005;SNOMEDCT_US_2016_03_01:270004003;SNOMEDCT_US_2016_03_01:315299009;SNOMEDCT_US_2016_03_01:390730002;SNOMEDCT_US_2016_03_01:80394007;	515890	Protein	Urokinase-type plasminogen activator	EC 3.4.21.73;PLAU;U-plasminogen activator;uPA;UROK;Urokinase-type plasminogen activator;activator, the urokinase-type plasminogen;activator, urokinase plasminogen;activator, urokinase type plasminogen;activator, urokinase-plasminogen;activator, urokinase-type plasminogen;ATF;BDPLT5;plasminogen activator, the urokinase;plasminogen activator, the urokinase-type;plasminogen activator, urokinase;plas…	SWISSPROT_AC:P00749;SWISSPROT_ID:UROK_HUMAN;EMBL:AF377330;EMBL:AK298560;EMBL:AL596247;EMBL:BC013575;EMBL:BT007391;EMBL:CH471083;EMBL:D00244;EMBL:D11143;EMBL:K02286;EMBL:K03226;EMBL:M15476;EMBL:X02419;EMBL:X02760;RefSeq:NP_001138503.1;RefSeq:NP_001306120.1;RefSeq:NP_002649.1;ProteinModelPortal:P00749;STRING:9606.ENSP00000361850;SWISSPROT_AC_OLD:B4DPZ2;SWISSPROT_AC_OLD:Q15844;SWISSPROT_AC_OLD:Q1661…	5328
42671977	Hyperglycemia -- PLAU	association	Pubmed:25179235;Pubmed central 2017:5578041;	<b>Hyperglycemia</b> is associated with lower levels of <b>urokinase-type plasminogen activator</b> and urokinase-type plasminogen activator receptor in wound fluid.[Pubmed:25179235];Compared to normoglycemic subjects, patients with <b>hyperglycemia</b> had significantly lower levels of <b>uPA</b> and uPAr in the wound fluid despite similar or even higher circulating levels.[Pubmed:25179235];Pati…	1324	Disease	Hyperglycemia	Hyperglycemia;Hyperglycemia, Postprandial;Postprandial Hyperglycemia;hyperglycemia--an;postprandial type hyperglycemia;	Mesh_UI:D006943;Mesh_MN:C18.452.394.952;DOID:4195;NCI:C26797;UMLS_CUI:C0020456;ICD10CM:R73.9;SNOMEDCT_US_2016_03_01:144187006;SNOMEDCT_US_2016_03_01:154719004;SNOMEDCT_US_2016_03_01:207289007;SNOMEDCT_US_2016_03_01:207643008;SNOMEDCT_US_2016_03_01:237598005;SNOMEDCT_US_2016_03_01:270004003;SNOMEDCT_US_2016_03_01:315299009;SNOMEDCT_US_2016_03_01:390730002;SNOMEDCT_US_2016_03_01:80394007;	4344084	Gene	PLAU	ATF;BDPLT5;plasminogen activator, urokinase;PLAU;QPD;u-PA;UPA;URK;activator, the urokinase-type plasminogen;activator, urokinase plasminogen;activator, urokinase type plasminogen;activator, urokinase-plasminogen;activator, urokinase-type plasminogen;EC 3.4.21.73;plasminogen activator, the urokinase;plasminogen activator, the urokinase-type;plasminogen activator, urokinase-type;u- pa;u--pa;U-plasm…	SWISSPROT_AC:P00749;SWISSPROT_ID:UROK_HUMAN;GeneID:5328;Ensembl:ENSG00000122861;HGNC:HGNC:9052;MIM:191840;Vega:OTTHUMG00000018494;protein_accession:AAA61252.1;protein_accession:AAA61253.1;protein_accession:AAA61257.1;protein_accession:AAC97138.1;protein_accession:AAH13575.1;protein_accession:AAK38734.1;protein_accession:AAK53822.1;protein_accession:AAP36055.1;protein_accession:AAV70488.1;protein_…	5328
278198906	Hyperglycemia -- ECM1	association	Pubmed central 2016:5131383;	<b>Hyperglycemia</b> is known to stimulate <b>ECM1</b> synthesis in mesangial and endothelial cells through generation of reactive oxygen species, and DN is characterized by excessive accumulation of extracellular matrix in the kidney.[3435] Its relevance is further strengthened with identification of complement factor H, which is a member of the regulators of complement activation family and is …	1324	Disease	Hyperglycemia	Hyperglycemia;Hyperglycemia, Postprandial;Postprandial Hyperglycemia;hyperglycemia--an;postprandial type hyperglycemia;	Mesh_UI:D006943;Mesh_MN:C18.452.394.952;DOID:4195;NCI:C26797;UMLS_CUI:C0020456;ICD10CM:R73.9;SNOMEDCT_US_2016_03_01:144187006;SNOMEDCT_US_2016_03_01:154719004;SNOMEDCT_US_2016_03_01:207289007;SNOMEDCT_US_2016_03_01:207643008;SNOMEDCT_US_2016_03_01:237598005;SNOMEDCT_US_2016_03_01:270004003;SNOMEDCT_US_2016_03_01:315299009;SNOMEDCT_US_2016_03_01:390730002;SNOMEDCT_US_2016_03_01:80394007;	114329	Protein	ECM1	ECM1;Extracellular matrix protein 1;Secretory component p85;ecm 1;ecm-1;extracellular matrix protein type i;extracellular matrix protein type-i;extracellular matrix protein-1;extracellular matrix protein1;URBWD;	SWISSPROT_AC:Q16610;SWISSPROT_ID:ECM1_HUMAN;EMBL:AK097046;EMBL:AK292435;EMBL:AK301369;EMBL:AK302279;EMBL:AL356356;EMBL:BC023505;EMBL:CH471121;EMBL:U65932;EMBL:U65933;EMBL:U65934;EMBL:U65935;EMBL:U65936;EMBL:U65937;EMBL:U65938;EMBL:U68186;EMBL:U68187;RefSeq:NP_001189787.1;RefSeq:NP_004416.2;RefSeq:NP_073155.2;ProteinModelPortal:Q16610;STRING:9606.ENSP00000358045;SWISSPROT_AC_OLD:A8K8S0;SWISSPROT_A…	1893
278199181	Hyperglycemia -- ECM1	association	Pubmed central 2016:5131383;	<b>Hyperglycemia</b> is known to stimulate <b>ECM1</b> synthesis in mesangial and endothelial cells through generation of reactive oxygen species, and DN is characterized by excessive accumulation of extracellular matrix in the kidney.[3435] Its relevance is further strengthened with identification of complement factor H, which is a member of the regulators of complement activation family and is …	1324	Disease	Hyperglycemia	Hyperglycemia;Hyperglycemia, Postprandial;Postprandial Hyperglycemia;hyperglycemia--an;postprandial type hyperglycemia;	Mesh_UI:D006943;Mesh_MN:C18.452.394.952;DOID:4195;NCI:C26797;UMLS_CUI:C0020456;ICD10CM:R73.9;SNOMEDCT_US_2016_03_01:144187006;SNOMEDCT_US_2016_03_01:154719004;SNOMEDCT_US_2016_03_01:207289007;SNOMEDCT_US_2016_03_01:207643008;SNOMEDCT_US_2016_03_01:237598005;SNOMEDCT_US_2016_03_01:270004003;SNOMEDCT_US_2016_03_01:315299009;SNOMEDCT_US_2016_03_01:390730002;SNOMEDCT_US_2016_03_01:80394007;	4341340	Gene	ECM1	ECM1;extracellular matrix protein 1;URBWD;ecm 1;ecm-1;extracellular matrix protein type i;extracellular matrix protein type-i;extracellular matrix protein-1;extracellular matrix protein1;Secretory component p85;	SWISSPROT_AC:Q16610;SWISSPROT_ID:ECM1_HUMAN;GeneID:1893;Ensembl:ENSG00000143369;HGNC:HGNC:3153;MIM:602201;Vega:OTTHUMG00000012806;protein_accession:AAB05933.1;protein_accession:AAB05934.1;protein_accession:AAB88081.1;protein_accession:AAB88082.1;protein_accession:AAH23505.1;protein_accession:AAY57437.1;protein_accession:ABA29445.1;protein_accession:ABM83937.1;protein_accession:ABM87256.1;protein_…	1893
281904497	ASPG -<> Hyperglycemia	treatment	Pubmed central 2015:4819847;	<b>Hyperglycemia</b> is more common during phases of therapy when <b>asparaginase</b> and corticosteroids are administered together and in relatively higher doses [38,57].[Pubmed central 2015:4819847];	227405	Protein	ASPG	60 kDa lysophospholipase;ASPG;C14orf76;EC 3.1.1.5;LPP60;60-kda lysophospholipase;asp-g;asparaginase;asparaginase-type;GPA/WT;	SWISSPROT_AC:Q86U10;SWISSPROT_ID:LPP60_HUMAN;EMBL:AI373537;EMBL:AL136001;EMBL:BC035836;EMBL:BC136637;EMBL:BX247999;EMBL:CH471061;RefSeq:NP_001073933.2;RefSeq:XP_005267647.1;ProteinModelPortal:Q86U10;STRING:9606.ENSP00000450040;SWISSPROT_AC_OLD:B9EGQ2;SWISSPROT_AC_OLD:Q8IV80;SMR:Q86U10;GeneID:374569;KEGG:hsa:374569;eggNOG:COG0252;eggNOG:COG0666;eggNOG:KOG0503;UniGene:Hs.146239;GO:GO:0003847;GO:GO:…	1324	Disease	Hyperglycemia	Hyperglycemia;Hyperglycemia, Postprandial;Postprandial Hyperglycemia;hyperglycemia--an;postprandial type hyperglycemia;	Mesh_UI:D006943;Mesh_MN:C18.452.394.952;DOID:4195;NCI:C26797;UMLS_CUI:C0020456;ICD10CM:R73.9;SNOMEDCT_US_2016_03_01:144187006;SNOMEDCT_US_2016_03_01:154719004;SNOMEDCT_US_2016_03_01:207289007;SNOMEDCT_US_2016_03_01:207643008;SNOMEDCT_US_2016_03_01:237598005;SNOMEDCT_US_2016_03_01:270004003;SNOMEDCT_US_2016_03_01:315299009;SNOMEDCT_US_2016_03_01:390730002;SNOMEDCT_US_2016_03_01:80394007;	374569
274878679	Hyperglycemia -- ORAIP (EIF5A)	association	Pubmed central 2017:5755494;	<b>Hyperglycemia</b> Markedly Increases Plasma <b>ORAIP</b> Levels.[Pubmed central 2017:5755494];Findings of the present study strongly suggest that cells such as cardiac myocytes and pancreatic ÃŽÂ²-cells secrete <b>ORAIP</b> in response to <b>hyperglycemia</b>, which in turn increases plasma levels of ORAIP.[Pubmed central 2017:5755494];Findings of the present study strongly suggest that cells …	1324	Disease	Hyperglycemia	Hyperglycemia;Hyperglycemia, Postprandial;Postprandial Hyperglycemia;hyperglycemia--an;postprandial type hyperglycemia;	Mesh_UI:D006943;Mesh_MN:C18.452.394.952;DOID:4195;NCI:C26797;UMLS_CUI:C0020456;ICD10CM:R73.9;SNOMEDCT_US_2016_03_01:144187006;SNOMEDCT_US_2016_03_01:154719004;SNOMEDCT_US_2016_03_01:207289007;SNOMEDCT_US_2016_03_01:207643008;SNOMEDCT_US_2016_03_01:237598005;SNOMEDCT_US_2016_03_01:270004003;SNOMEDCT_US_2016_03_01:315299009;SNOMEDCT_US_2016_03_01:390730002;SNOMEDCT_US_2016_03_01:80394007;	314621	Protein	LAPF	Apoptosis-inducing protein;APPD;LAPF;Lysosome-associated apoptosis-inducing protein containing PH and FYVE domains;PH and FYVE domain-containing protein 1;PH domain-containing family F member 1;Phafin-1;PKHF1;Pleckstrin homology domain-containing family F member 1;PLEKHF1;ZFYVE15;Zinc finger FYVE domain-containing protein 15;apoptosis inducing protein;apoptosis-inducing-protein;PHAFIN1;pleckstrin…	SWISSPROT_AC:Q96S99;SWISSPROT_ID:PKHF1_HUMAN;EMBL:AF434818;EMBL:AK027758;EMBL:AY037145;EMBL:BC002744;RefSeq:NP_077286.3;RefSeq:XP_011525611.1;ProteinModelPortal:Q96S99;STRING:9606.ENSP00000389787;SWISSPROT_AC_OLD:Q96K11;SWISSPROT_AC_OLD:Q9BUB9;SMR:Q96S99;GeneID:79156;KEGG:hsa:79156;eggNOG:ENOG410XPJK;eggNOG:KOG1729;UniGene:Hs.466383;GO:GO:0005634;GO:GO:0005764;GO:GO:0005765;GO:GO:0006915;GO:GO:00…	79156
278490287	Hyperglycemia -- Cytochrome c	association	Pubmed central 2017:5555105;	<b>Hyperglycemia</b> per se increased cytosolic <b>cytochrome c</b>, but the increase did not reach statistical significance.[Pubmed central 2017:5555105];<b>Hyperglycemia</b> per se significantly increased the levels of <b>cytochrome c</b> compared with the euglycemic control (0.36Ã‚Â±0.07 versus 0.69Ã‚Â±0.08, p<0.01).[Pubmed central 2017:5555105];<b>Hyperglycemia</b> per se significantly increa…	1324	Disease	Hyperglycemia	Hyperglycemia;Hyperglycemia, Postprandial;Postprandial Hyperglycemia;hyperglycemia--an;postprandial type hyperglycemia;	Mesh_UI:D006943;Mesh_MN:C18.452.394.952;DOID:4195;NCI:C26797;UMLS_CUI:C0020456;ICD10CM:R73.9;SNOMEDCT_US_2016_03_01:144187006;SNOMEDCT_US_2016_03_01:154719004;SNOMEDCT_US_2016_03_01:207289007;SNOMEDCT_US_2016_03_01:207643008;SNOMEDCT_US_2016_03_01:237598005;SNOMEDCT_US_2016_03_01:270004003;SNOMEDCT_US_2016_03_01:315299009;SNOMEDCT_US_2016_03_01:390730002;SNOMEDCT_US_2016_03_01:80394007;	88737	Protein	Cytochrome c	CYC;CYCS;Cytochrome c;c - cytochrome;c -type cytochrome;c cytochrome;c type cytochrome;c- cytochrome;c-cytochrome;c-type cytochrome;cytochrome -c;cytochrome c, somatic;cytochrome c-type;cytochrome- c;cytochrome-c;cytochrome-c-type;HCS;thc 4;THC4;	SWISSPROT_AC:P99999;SWISSPROT_ID:CYC_HUMAN;EMBL:AC007487;EMBL:AK311836;EMBL:AL713681;EMBL:BC005299;EMBL:BC008475;EMBL:BC008477;EMBL:BC009578;EMBL:BC009579;EMBL:BC009582;EMBL:BC009587;EMBL:BC009602;EMBL:BC009607;EMBL:BC014359;EMBL:BC014361;EMBL:BC015130;EMBL:BC016006;EMBL:BC021994;EMBL:BC022330;EMBL:BC067222;EMBL:BC068464;EMBL:BC070156;EMBL:BC070346;EMBL:BC071761;EMBL:BT006946;EMBL:CH236948;EMBL:C…	54205
278399618	Hyperglycemia -- BAX	association	Pubmed central 2014:4678133;Pubmed central 2010:2838737;Pubmed central 2016:4794239;	<b>Hyperglycemia</b> per se was associated with significantly higher <b>Bax</b> expression, while EMD008 attenuated caspase-3 activation during normoglycemia.[Pubmed central 2014:4678133];EMD008 significantly attenuated the expression of <b>Bax</b> during <b>hyperglycemia</b> and that of activated caspase-3 under normoglycemia.[Pubmed central 2014:4678133];Mechanisms proposed to account for peric…	1324	Disease	Hyperglycemia	Hyperglycemia;Hyperglycemia, Postprandial;Postprandial Hyperglycemia;hyperglycemia--an;postprandial type hyperglycemia;	Mesh_UI:D006943;Mesh_MN:C18.452.394.952;DOID:4195;NCI:C26797;UMLS_CUI:C0020456;ICD10CM:R73.9;SNOMEDCT_US_2016_03_01:144187006;SNOMEDCT_US_2016_03_01:154719004;SNOMEDCT_US_2016_03_01:207289007;SNOMEDCT_US_2016_03_01:207643008;SNOMEDCT_US_2016_03_01:237598005;SNOMEDCT_US_2016_03_01:270004003;SNOMEDCT_US_2016_03_01:315299009;SNOMEDCT_US_2016_03_01:390730002;SNOMEDCT_US_2016_03_01:80394007;	42826	Protein	BAX	Apoptosis regulator BAX;BAX;Bcl-2-like protein 4;Bcl2-L-4;BCL2L4;bax-an;bax-type;bcl-2 like protein 4;BCL2 associated X, apoptosis regulator;	SWISSPROT_AC:Q07812;SWISSPROT_ID:BAX_HUMAN;EMBL:AF007826;EMBL:AF247393;EMBL:AF250190;EMBL:AJ417988;EMBL:AK291076;EMBL:AY217036;EMBL:BC014175;EMBL:CH471177;EMBL:L22473;EMBL:L22474;EMBL:L22475;EMBL:U19599;RefSeq:NP_001278357.1;RefSeq:NP_001278360.1;RefSeq:NP_004315.1;RefSeq:NP_620116.1;RefSeq:NP_620118.1;RefSeq:NP_620119.2;RefSeq:XP_016882566.1;ProteinModelPortal:Q07812;STRING:9606.ENSP00000293288;…	581
275839341	Hyperglycemia -- CD47	association	Pubmed central 2008:2551672;Pubmed central 2010:2905704;Pubmed central 2009:2810469;	<b>Hyperglycemia</b> regulates <b>IAP</b> cleavage.[Pubmed central 2008:2551672];Although we cannot rule out the possibility that other changes induced by STZ also contribute to changes in IAP cleavage, our data strongly support our conclusion that <b>hyperglycemia</b> is a critical regulator of <b>IAP</b> cleavage and thus allows IGF-I signaling leading to increased SMC replication (Fig. 6).[Pub…	1324	Disease	Hyperglycemia	Hyperglycemia;Hyperglycemia, Postprandial;Postprandial Hyperglycemia;hyperglycemia--an;postprandial type hyperglycemia;	Mesh_UI:D006943;Mesh_MN:C18.452.394.952;DOID:4195;NCI:C26797;UMLS_CUI:C0020456;ICD10CM:R73.9;SNOMEDCT_US_2016_03_01:144187006;SNOMEDCT_US_2016_03_01:154719004;SNOMEDCT_US_2016_03_01:207289007;SNOMEDCT_US_2016_03_01:207643008;SNOMEDCT_US_2016_03_01:237598005;SNOMEDCT_US_2016_03_01:270004003;SNOMEDCT_US_2016_03_01:315299009;SNOMEDCT_US_2016_03_01:390730002;SNOMEDCT_US_2016_03_01:80394007;	59275	Protein	CD47	Antigenic surface determinant protein OA3;CD47;CD47 antigen;IAP;Integrin-associated protein;Leukocyte surface antigen CD47;MER6;Protein MER6;antigen cd47;associated protein integrin;cd 47;cd-47;CD47 molecule;iap-type;integrin associated protein;integrin-associated-protein;molecule cd47;oa 3;oa-3;OA3;protein integrin-associated;	SWISSPROT_AC:Q08722;SWISSPROT_ID:CD47_HUMAN;EMBL:AK289813;EMBL:BC010016;EMBL:BC012884;EMBL:BC037306;EMBL:BT006907;EMBL:CH471052;EMBL:X69398;EMBL:Z25521;RefSeq:NP_001768.1;RefSeq:NP_942088.1;ProteinModelPortal:Q08722;STRING:9606.ENSP00000355361;SWISSPROT_AC_OLD:A8K198;SWISSPROT_AC_OLD:D3DN59;SWISSPROT_AC_OLD:Q53Y71;SWISSPROT_AC_OLD:Q96A60;SMR:Q08722;GeneID:961;KEGG:hsa:961;PIR:A48997;eggNOG:ENOG41…	961
275839392	Hyperglycemia -- CD47	association	Pubmed central 2008:2551672;Pubmed central 2010:2905704;Pubmed central 2009:2810469;	<b>Hyperglycemia</b> regulates <b>IAP</b> cleavage.[Pubmed central 2008:2551672];Although we cannot rule out the possibility that other changes induced by STZ also contribute to changes in IAP cleavage, our data strongly support our conclusion that <b>hyperglycemia</b> is a critical regulator of <b>IAP</b> cleavage and thus allows IGF-I signaling leading to increased SMC replication (Fig. 6).[Pub…	1324	Disease	Hyperglycemia	Hyperglycemia;Hyperglycemia, Postprandial;Postprandial Hyperglycemia;hyperglycemia--an;postprandial type hyperglycemia;	Mesh_UI:D006943;Mesh_MN:C18.452.394.952;DOID:4195;NCI:C26797;UMLS_CUI:C0020456;ICD10CM:R73.9;SNOMEDCT_US_2016_03_01:144187006;SNOMEDCT_US_2016_03_01:154719004;SNOMEDCT_US_2016_03_01:207289007;SNOMEDCT_US_2016_03_01:207643008;SNOMEDCT_US_2016_03_01:237598005;SNOMEDCT_US_2016_03_01:270004003;SNOMEDCT_US_2016_03_01:315299009;SNOMEDCT_US_2016_03_01:390730002;SNOMEDCT_US_2016_03_01:80394007;	4340591	Gene	CD47	CD47;CD47 molecule;IAP;MER6;OA3;antigen cd47;Antigenic surface determinant protein OA3;associated protein integrin;cd 47;cd-47;CD47 antigen;iap-type;integrin associated protein;Integrin-associated protein;integrin-associated-protein;Leukocyte surface antigen CD47;molecule cd47;oa 3;oa-3;protein integrin-associated;Protein MER6;	SWISSPROT_AC:Q08722;SWISSPROT_ID:CD47_HUMAN;GeneID:961;Ensembl:ENSG00000196776;HGNC:HGNC:1682;MIM:601028;Vega:OTTHUMG00000044216;protein_accession:AAH10016.1;protein_accession:AAH12884.1;protein_accession:AAH37306.1;protein_accession:AAP35553.1;protein_accession:AAQ11189.1;protein_accession:ABM81682.1;protein_accession:ABM82737.1;protein_accession:ABM84846.1;protein_accession:BAF82502.1;protein_a…	961
34653257	Hyperglycemia -- TXNIP	association	Pubmed 2007:17555594;Pubmed 2016:27381856;Pubmed central 2014:4045976;Pubmed central 2014:4137538;Pubmed central 2017:5617428;Pubmed central 2017:5659766;Pubmed central 2016:4933928;Pubmed central 2016:4942636;Pubmed central 2016:5097107;Pubmed central 2016:5102753;Pubmed central 2011:3182135;Pubmed central 2011:3237554;Pubmed central 2007:1906826;	<b>Hyperglycemia</b> regulates thioredoxin-ROS activity through induction of <b>thioredoxin-interacting protein</b> (TXNIP) in metastatic breast cancer-derived cells MDA-MB-231.[Pubmed 2007:17555594];<b>Hyperglycemia</b> upregulates <b>thioredoxin interacting protein</b> (TXNIP) expression, which in turn induces ROS production, inflammatory and fibrotic responses in the diabetic kidney.[Pubmed 20…	1324	Disease	Hyperglycemia	Hyperglycemia;Hyperglycemia, Postprandial;Postprandial Hyperglycemia;hyperglycemia--an;postprandial type hyperglycemia;	Mesh_UI:D006943;Mesh_MN:C18.452.394.952;DOID:4195;NCI:C26797;UMLS_CUI:C0020456;ICD10CM:R73.9;SNOMEDCT_US_2016_03_01:144187006;SNOMEDCT_US_2016_03_01:154719004;SNOMEDCT_US_2016_03_01:207289007;SNOMEDCT_US_2016_03_01:207643008;SNOMEDCT_US_2016_03_01:237598005;SNOMEDCT_US_2016_03_01:270004003;SNOMEDCT_US_2016_03_01:315299009;SNOMEDCT_US_2016_03_01:390730002;SNOMEDCT_US_2016_03_01:80394007;	506352	Protein	TXNIP	Thioredoxin-binding protein 2;Thioredoxin-interacting protein;TXNIP;VDUP1;Vitamin D3 up-regulated protein 1;ARRDC6;EST01027;HHCPA78;protein thioredoxin-interacting;THIF;thioredoxin interacting protein;thioredoxin-interacting-protein;vdup-1;vitamin d3 up-regulated protein-1;vitamin d3-up-regulated protein 1;	SWISSPROT_AC:Q9H3M7;SWISSPROT_ID:TXNIP_HUMAN;EMBL:AB051901;EMBL:AF333001;EMBL:AK304670;EMBL:AL138842;EMBL:AL160282;EMBL:AY594328;EMBL:BC093702;EMBL:BC093704;EMBL:S73591;RefSeq:NP_001300901.1;RefSeq:NP_006463.3;ProteinModelPortal:Q9H3M7;STRING:9606.ENSP00000358323;SWISSPROT_AC_OLD:B4E3D3;SWISSPROT_AC_OLD:Q16226;SWISSPROT_AC_OLD:Q6PML0;SWISSPROT_AC_OLD:Q9BXG9;SMR:Q9H3M7;GeneID:10628;KEGG:hsa:10628;…	10628
34653393	Hyperglycemia -- TXNIP	association	Pubmed 2007:17555594;Pubmed 2016:27381856;Pubmed central 2014:4045976;Pubmed central 2014:4137538;Pubmed central 2017:5617428;Pubmed central 2017:5659766;Pubmed central 2016:4933928;Pubmed central 2016:4942636;Pubmed central 2016:5097107;Pubmed central 2016:5102753;Pubmed central 2011:3182135;Pubmed central 2011:3237554;Pubmed central 2007:1906826;	<b>Hyperglycemia</b> regulates thioredoxin-ROS activity through induction of <b>thioredoxin-interacting protein</b> (TXNIP) in metastatic breast cancer-derived cells MDA-MB-231.[Pubmed 2007:17555594];<b>Hyperglycemia</b> upregulates <b>thioredoxin interacting protein</b> (TXNIP) expression, which in turn induces ROS production, inflammatory and fibrotic responses in the diabetic kidney.[Pubmed 20…	1324	Disease	Hyperglycemia	Hyperglycemia;Hyperglycemia, Postprandial;Postprandial Hyperglycemia;hyperglycemia--an;postprandial type hyperglycemia;	Mesh_UI:D006943;Mesh_MN:C18.452.394.952;DOID:4195;NCI:C26797;UMLS_CUI:C0020456;ICD10CM:R73.9;SNOMEDCT_US_2016_03_01:144187006;SNOMEDCT_US_2016_03_01:154719004;SNOMEDCT_US_2016_03_01:207289007;SNOMEDCT_US_2016_03_01:207643008;SNOMEDCT_US_2016_03_01:237598005;SNOMEDCT_US_2016_03_01:270004003;SNOMEDCT_US_2016_03_01:315299009;SNOMEDCT_US_2016_03_01:390730002;SNOMEDCT_US_2016_03_01:80394007;	4348263	Gene	TXNIP	ARRDC6;EST01027;HHCPA78;THIF;thioredoxin interacting protein;TXNIP;VDUP1;protein thioredoxin-interacting;Thioredoxin-binding protein 2;Thioredoxin-interacting protein;thioredoxin-interacting-protein;vdup-1;Vitamin D3 up-regulated protein 1;vitamin d3 up-regulated protein-1;vitamin d3-up-regulated protein 1;	SWISSPROT_AC:Q9H3M7;SWISSPROT_ID:TXNIP_HUMAN;GeneID:10628;Ensembl:ENSG00000265972;HGNC:HGNC:16952;MIM:606599;Vega:OTTHUMG00000013755;protein_accession:AAB31977.2;protein_accession:AAH93702.1;protein_accession:AAH93704.1;protein_accession:AAK37514.1;protein_accession:AAT01927.2;protein_accession:BAB18859.1;protein_accession:BAG62739.1;protein_accession:BAG62780.1;protein_accession:BAG65445.1;prote…	10628
34653248	TXNIP -<> Hyperglycemia	regulation	Pubmed 2007:17555594;Pubmed central 2014:4045976;Pubmed central 2007:1906826;	<b>Hyperglycemia</b> regulates thioredoxin-ROS activity through induction of <b>thioredoxin-interacting protein</b> (TXNIP) in metastatic breast cancer-derived cells MDA-MB-231.[Pubmed 2007:17555594];Disruption of <b>TXNIP</b> in obese mice (ob/ob) dramatically improve <b>hyperglycemia</b> and glucose intolerance.[Pubmed central 2014:4045976];<b>Hyperglycemia</b> regulates thioredoxin-ROS activit…	506352	Protein	TXNIP	Thioredoxin-binding protein 2;Thioredoxin-interacting protein;TXNIP;VDUP1;Vitamin D3 up-regulated protein 1;ARRDC6;EST01027;HHCPA78;protein thioredoxin-interacting;THIF;thioredoxin interacting protein;thioredoxin-interacting-protein;vdup-1;vitamin d3 up-regulated protein-1;vitamin d3-up-regulated protein 1;	SWISSPROT_AC:Q9H3M7;SWISSPROT_ID:TXNIP_HUMAN;EMBL:AB051901;EMBL:AF333001;EMBL:AK304670;EMBL:AL138842;EMBL:AL160282;EMBL:AY594328;EMBL:BC093702;EMBL:BC093704;EMBL:S73591;RefSeq:NP_001300901.1;RefSeq:NP_006463.3;ProteinModelPortal:Q9H3M7;STRING:9606.ENSP00000358323;SWISSPROT_AC_OLD:B4E3D3;SWISSPROT_AC_OLD:Q16226;SWISSPROT_AC_OLD:Q6PML0;SWISSPROT_AC_OLD:Q9BXG9;SMR:Q9H3M7;GeneID:10628;KEGG:hsa:10628;…	1324	Disease	Hyperglycemia	Hyperglycemia;Hyperglycemia, Postprandial;Postprandial Hyperglycemia;hyperglycemia--an;postprandial type hyperglycemia;	Mesh_UI:D006943;Mesh_MN:C18.452.394.952;DOID:4195;NCI:C26797;UMLS_CUI:C0020456;ICD10CM:R73.9;SNOMEDCT_US_2016_03_01:144187006;SNOMEDCT_US_2016_03_01:154719004;SNOMEDCT_US_2016_03_01:207289007;SNOMEDCT_US_2016_03_01:207643008;SNOMEDCT_US_2016_03_01:237598005;SNOMEDCT_US_2016_03_01:270004003;SNOMEDCT_US_2016_03_01:315299009;SNOMEDCT_US_2016_03_01:390730002;SNOMEDCT_US_2016_03_01:80394007;	10628
288286404	Hyperglycemia -- CD44	association	Pubmed central 2013:4297945;	<b>Hyperglycemia</b> seems to cause reduced expression of <b>heparan sulfate proteoglycan</b> and perlecan on hepatocytes resulting in raised levels of atherogenic cholesterol-enriched apolipoprotein B-containing remnant particles [21].[Pubmed central 2013:4297945];	1324	Disease	Hyperglycemia	Hyperglycemia;Hyperglycemia, Postprandial;Postprandial Hyperglycemia;hyperglycemia--an;postprandial type hyperglycemia;	Mesh_UI:D006943;Mesh_MN:C18.452.394.952;DOID:4195;NCI:C26797;UMLS_CUI:C0020456;ICD10CM:R73.9;SNOMEDCT_US_2016_03_01:144187006;SNOMEDCT_US_2016_03_01:154719004;SNOMEDCT_US_2016_03_01:207289007;SNOMEDCT_US_2016_03_01:207643008;SNOMEDCT_US_2016_03_01:237598005;SNOMEDCT_US_2016_03_01:270004003;SNOMEDCT_US_2016_03_01:315299009;SNOMEDCT_US_2016_03_01:390730002;SNOMEDCT_US_2016_03_01:80394007;	59269	Protein	CD44	CD44;CD44 antigen;CDw44;ECMR-III;Epican;Extracellular matrix receptor III;GP90 lymphocyte homing/adhesion receptor;Heparan sulfate proteoglycan;Hermes antigen;HUTCH-I;Hyaluronate receptor;LHR;MDU2;MDU3;MIC4;PGP-1;PGP-I;Phagocytic glycoprotein 1;Phagocytic glycoprotein I;antigen cd44;CD44 molecule (Indian blood group);CSPG8;HCELL;heparan sulfate proteoglycan-type;heparan sulfate-proteoglycan;hepar…	SWISSPROT_AC:P16070;SWISSPROT_ID:CD44_HUMAN;EMBL:AF098641;EMBL:AJ251595;EMBL:AL133330;EMBL:AL136989;EMBL:AL356215;EMBL:AL832642;EMBL:AY101192;EMBL:AY101193;EMBL:BC004372;EMBL:BC067348;EMBL:CH471064;EMBL:EF581837;EMBL:FJ216964;EMBL:L05407;EMBL:L05408;EMBL:L05409;EMBL:L05410;EMBL:L05411;EMBL:L05412;EMBL:L05414;EMBL:L05415;EMBL:L05416;EMBL:L05417;EMBL:L05418;EMBL:L05419;EMBL:L05420;EMBL:L05421;EMBL:…	960
288286647	Hyperglycemia -- CD44	association	Pubmed central 2013:4297945;	<b>Hyperglycemia</b> seems to cause reduced expression of <b>heparan sulfate proteoglycan</b> and perlecan on hepatocytes resulting in raised levels of atherogenic cholesterol-enriched apolipoprotein B-containing remnant particles [21].[Pubmed central 2013:4297945];	1324	Disease	Hyperglycemia	Hyperglycemia;Hyperglycemia, Postprandial;Postprandial Hyperglycemia;hyperglycemia--an;postprandial type hyperglycemia;	Mesh_UI:D006943;Mesh_MN:C18.452.394.952;DOID:4195;NCI:C26797;UMLS_CUI:C0020456;ICD10CM:R73.9;SNOMEDCT_US_2016_03_01:144187006;SNOMEDCT_US_2016_03_01:154719004;SNOMEDCT_US_2016_03_01:207289007;SNOMEDCT_US_2016_03_01:207643008;SNOMEDCT_US_2016_03_01:237598005;SNOMEDCT_US_2016_03_01:270004003;SNOMEDCT_US_2016_03_01:315299009;SNOMEDCT_US_2016_03_01:390730002;SNOMEDCT_US_2016_03_01:80394007;	4340590	Gene	CD44	CD44;CD44 molecule (Indian blood group);CDW44;CSPG8;ECMR-III;HCELL;HUTCH-I;IN;LHR;MC56;MDU2;MDU3;MIC4;Pgp1;antigen cd44;CD44 antigen;Epican;Extracellular matrix receptor III;GP90 lymphocyte homing/adhesion receptor;Heparan sulfate proteoglycan;heparan sulfate proteoglycan-type;heparan sulfate-proteoglycan;heparan- sulfate proteoglycan;heparan-sulfate proteoglycan;heparan-sulfate-proteoglycan;Herm…	SWISSPROT_AC:P16070;SWISSPROT_ID:CD44_HUMAN;GeneID:960;Ensembl:ENSG00000026508;HGNC:HGNC:1681;MIM:107269;Vega:OTTHUMG00000044388;protein_accession:AAA35674.1;protein_accession:AAA36138.1;protein_accession:AAA51950.1;protein_accession:AAA82949.1;protein_accession:AAB13622.1;protein_accession:AAB13623.1;protein_accession:AAB13624.1;protein_accession:AAB13625.1;protein_accession:AAB13626.1;protein_a…	960
94415791	Hyperglycemia -- MMP-3	association	Pubmed 2016:26839355;	<b>Hyperglycemia</b> significantly increased <b>MMP3</b> activity in the brain after stroke, and this was associated with exacerbated HT and worsened functional outcomes.[Pubmed 2016:26839355];	1324	Disease	Hyperglycemia	Hyperglycemia;Hyperglycemia, Postprandial;Postprandial Hyperglycemia;hyperglycemia--an;postprandial type hyperglycemia;	Mesh_UI:D006943;Mesh_MN:C18.452.394.952;DOID:4195;NCI:C26797;UMLS_CUI:C0020456;ICD10CM:R73.9;SNOMEDCT_US_2016_03_01:144187006;SNOMEDCT_US_2016_03_01:154719004;SNOMEDCT_US_2016_03_01:207289007;SNOMEDCT_US_2016_03_01:207643008;SNOMEDCT_US_2016_03_01:237598005;SNOMEDCT_US_2016_03_01:270004003;SNOMEDCT_US_2016_03_01:315299009;SNOMEDCT_US_2016_03_01:390730002;SNOMEDCT_US_2016_03_01:80394007;	247825	Protein	MMP-3	EC 3.4.24.17;Matrix metalloproteinase-3;MMP-3;MMP3;SL-1;STMY1;Stromelysin-1;Transin-1;CHDS6;matrix metallopeptidase 3;matrix metallopeptidase-3;matrix metallopeptidase3;matrix metalloproteinase -3;matrix metalloproteinase 3;matrix metalloproteinase type 3;matrix metalloproteinase type-3;matrix metalloproteinase3;matrix-metalloproteinase 3;matrix-metalloproteinase-3;mmp -3;mmp 3;mmp- 3;sl 1;sl i;s…	SWISSPROT_AC:P08254;SWISSPROT_ID:MMP3_HUMAN;EMBL:AF405705;EMBL:AK223283;EMBL:AK223291;EMBL:AK313310;EMBL:BC069676;EMBL:BC069716;EMBL:BC074815;EMBL:BC074869;EMBL:BC105954;EMBL:BC107490;EMBL:BC107491;EMBL:CH471065;EMBL:J03209;EMBL:U78045;EMBL:X05232;RefSeq:NP_002413.1;ProteinModelPortal:P08254;STRING:9606.ENSP00000299855;SWISSPROT_AC_OLD:B2R8B8;SWISSPROT_AC_OLD:Q3B7S0;SWISSPROT_AC_OLD:Q6GRF8;SMR:P0…	4314
94416164	Hyperglycemia -- MMP3	association	Pubmed 2016:26839355;	<b>Hyperglycemia</b> significantly increased <b>MMP3</b> activity in the brain after stroke, and this was associated with exacerbated HT and worsened functional outcomes.[Pubmed 2016:26839355];	1324	Disease	Hyperglycemia	Hyperglycemia;Hyperglycemia, Postprandial;Postprandial Hyperglycemia;hyperglycemia--an;postprandial type hyperglycemia;	Mesh_UI:D006943;Mesh_MN:C18.452.394.952;DOID:4195;NCI:C26797;UMLS_CUI:C0020456;ICD10CM:R73.9;SNOMEDCT_US_2016_03_01:144187006;SNOMEDCT_US_2016_03_01:154719004;SNOMEDCT_US_2016_03_01:207289007;SNOMEDCT_US_2016_03_01:207643008;SNOMEDCT_US_2016_03_01:237598005;SNOMEDCT_US_2016_03_01:270004003;SNOMEDCT_US_2016_03_01:315299009;SNOMEDCT_US_2016_03_01:390730002;SNOMEDCT_US_2016_03_01:80394007;	4343309	Gene	MMP3	CHDS6;matrix metallopeptidase 3;MMP-3;MMP3;SL-1;STMY;STMY1;STR1;EC 3.4.24.17;matrix metallopeptidase-3;matrix metallopeptidase3;matrix metalloproteinase -3;matrix metalloproteinase 3;matrix metalloproteinase type 3;matrix metalloproteinase type-3;Matrix metalloproteinase-3;matrix metalloproteinase3;matrix-metalloproteinase 3;matrix-metalloproteinase-3;mmp -3;mmp 3;mmp- 3;sl 1;sl i;sl1-type;strome…	SWISSPROT_AC:P08254;SWISSPROT_ID:MMP3_HUMAN;GeneID:4314;Ensembl:ENSG00000149968;HGNC:HGNC:7173;MIM:185250;Vega:OTTHUMG00000048254;protein_accession:AAA36321.1;protein_accession:AAB36942.1;protein_accession:AAD14909.1;protein_accession:AAH69676.1;protein_accession:AAH69716.1;protein_accession:AAH74815.1;protein_accession:AAH74869.1;protein_accession:AAI05955.1;protein_accession:AAI07491.1;protein_…	4314
32587687	Hyperglycemia -- GAPDH	association	Pubmed 2004:15111614;Pubmed central 2012:3380122;Pubmed central 2017:5646344;Pubmed central 2010:3154046;	<b>Hyperglycemia</b> significantly increased the amount of <b>GAPDH</b> protein in the nucleus above normal within the first 48 hours in rMC-1 and human MÃƒÂ¼ller cells.[Pubmed 2004:15111614];<b>Hyperglycemia</b> significantly increased the amount of <b>GAPDH</b> protein in the nucleus above normal within the first 48 hours in rMC-1 and human MÃƒÂƒÃ‚Â¼ller cells.[Pubmed 2004:15111614];<b>Hypergly…	1324	Disease	Hyperglycemia	Hyperglycemia;Hyperglycemia, Postprandial;Postprandial Hyperglycemia;hyperglycemia--an;postprandial type hyperglycemia;	Mesh_UI:D006943;Mesh_MN:C18.452.394.952;DOID:4195;NCI:C26797;UMLS_CUI:C0020456;ICD10CM:R73.9;SNOMEDCT_US_2016_03_01:144187006;SNOMEDCT_US_2016_03_01:154719004;SNOMEDCT_US_2016_03_01:207289007;SNOMEDCT_US_2016_03_01:207643008;SNOMEDCT_US_2016_03_01:237598005;SNOMEDCT_US_2016_03_01:270004003;SNOMEDCT_US_2016_03_01:315299009;SNOMEDCT_US_2016_03_01:390730002;SNOMEDCT_US_2016_03_01:80394007;	145474	Protein	GAPDH	EC 1.2.1.12;EC 2.6.99.-;G3P;GAPD;GAPDH;Glyceraldehyde-3-phosphate dehydrogenase;Peptidyl-cysteine S-nitrosylase GAPDH;G3PD;glyceraldehyde -3-phosphate dehydrogenase;glyceraldehyde 3 phosphate dehydrogenase;glyceraldehyde 3-phosphate dehydrogenase;glyceraldehyde 3-phosphate-dehydrogenase;glyceraldehyde- 3- phosphate dehydrogenase;glyceraldehyde- 3-phosphate dehydrogenase;glyceraldehyde-3 -phosphat…	SWISSPROT_AC:P04406;SWISSPROT_ID:G3P_HUMAN;EMBL:AB062273;EMBL:AC006064;EMBL:AF261085;EMBL:AY007133;EMBL:AY340484;EMBL:BC001601;EMBL:BC004109;EMBL:BC009081;EMBL:BC013310;EMBL:BC023632;EMBL:BC025925;EMBL:BC026907;EMBL:BC029618;EMBL:BC083511;EMBL:BT006893;EMBL:CH471116;EMBL:CR407671;EMBL:J02642;EMBL:J04038;EMBL:M17851;EMBL:M33197;EMBL:X01677;EMBL:X53778;RefSeq:NP_001243728.1;RefSeq:NP_001276674.1;Re…	2597
32587764	Hyperglycemia -- GAPDH	association	Pubmed 2004:15111614;Pubmed central 2012:3380122;Pubmed central 2017:5646344;Pubmed central 2010:3154046;	<b>Hyperglycemia</b> significantly increased the amount of <b>GAPDH</b> protein in the nucleus above normal within the first 48 hours in rMC-1 and human MÃƒÂ¼ller cells.[Pubmed 2004:15111614];<b>Hyperglycemia</b> significantly increased the amount of <b>GAPDH</b> protein in the nucleus above normal within the first 48 hours in rMC-1 and human MÃƒÂƒÃ‚Â¼ller cells.[Pubmed 2004:15111614];<b>Hypergly…	1324	Disease	Hyperglycemia	Hyperglycemia;Hyperglycemia, Postprandial;Postprandial Hyperglycemia;hyperglycemia--an;postprandial type hyperglycemia;	Mesh_UI:D006943;Mesh_MN:C18.452.394.952;DOID:4195;NCI:C26797;UMLS_CUI:C0020456;ICD10CM:R73.9;SNOMEDCT_US_2016_03_01:144187006;SNOMEDCT_US_2016_03_01:154719004;SNOMEDCT_US_2016_03_01:207289007;SNOMEDCT_US_2016_03_01:207643008;SNOMEDCT_US_2016_03_01:237598005;SNOMEDCT_US_2016_03_01:270004003;SNOMEDCT_US_2016_03_01:315299009;SNOMEDCT_US_2016_03_01:390730002;SNOMEDCT_US_2016_03_01:80394007;	4341923	Gene	GAPDH	G3PD;GAPD;GAPDH;glyceraldehyde-3-phosphate dehydrogenase;HEL-S-162eP;EC 1.2.1.12;EC 2.6.99.-;G3P;glyceraldehyde -3-phosphate dehydrogenase;glyceraldehyde 3 phosphate dehydrogenase;glyceraldehyde 3-phosphate dehydrogenase;glyceraldehyde 3-phosphate-dehydrogenase;glyceraldehyde- 3- phosphate dehydrogenase;glyceraldehyde- 3-phosphate dehydrogenase;glyceraldehyde-3 -phosphate dehydrogenase;glyceralde…	SWISSPROT_AC:P04406;SWISSPROT_ID:G3P_HUMAN;GeneID:2597;Ensembl:ENSG00000111640;HGNC:HGNC:4141;MIM:138400;Vega:OTTHUMG00000137379;protein_accession:AAA52496.1;protein_accession:AAA52518.1;protein_accession:AAA52519.1;protein_accession:AAA53191.1;protein_accession:AAA86283.1;protein_accession:AAF99678.1;protein_accession:AAG01996.1;protein_accession:AAH01601.1;protein_accession:AAH04109.1;protein_a…	2597
279584177	Hyperglycemia -- Androgen receptor	association	Pubmed central 2017:5605930;Pubmed central 2016:4802476;Pubmed central 2013:3769234;	<b>Hyperglycemia</b> stimulates <b>AR</b> enzyme, leading to the accumulation of hypertonic sorbitol and subsequent lens osmotic expansion [2], so any agent that exerts efficient AR inhibitory activity would be potential to prevent the occurrence of diabetic cataract.[Pubmed central 2017:5605930];Effect of ÃŽÂ²3 <b>AR</b> Agonism on Redox Regulation of the Vascular Na+Ã¢Â€Â?K+ Pump in S961Ã¢Â€Â?I…	1324	Disease	Hyperglycemia	Hyperglycemia;Hyperglycemia, Postprandial;Postprandial Hyperglycemia;hyperglycemia--an;postprandial type hyperglycemia;	Mesh_UI:D006943;Mesh_MN:C18.452.394.952;DOID:4195;NCI:C26797;UMLS_CUI:C0020456;ICD10CM:R73.9;SNOMEDCT_US_2016_03_01:144187006;SNOMEDCT_US_2016_03_01:154719004;SNOMEDCT_US_2016_03_01:207289007;SNOMEDCT_US_2016_03_01:207643008;SNOMEDCT_US_2016_03_01:237598005;SNOMEDCT_US_2016_03_01:270004003;SNOMEDCT_US_2016_03_01:315299009;SNOMEDCT_US_2016_03_01:390730002;SNOMEDCT_US_2016_03_01:80394007;	17165	Protein	Androgen receptor	ANDR;Androgen receptor;AR;DHTR;Dihydrotestosterone receptor;NR3C4;Nuclear receptor subfamily 3 group C member 4;AIS;ais-type;androgen receptor--an;androgen-receptor;ar 8;ar-subtype;ar-type;AR8;dihydrotestosterone-receptor;HUMARA;HYSP1;KD;nr3c4-type;receptor androgen;receptor's androgen;SBMA;SMAX1;TFM;type-ar;	SWISSPROT_AC:P10275;SWISSPROT_ID:ANDR_HUMAN;EMBL:AL049564;EMBL:AL158016;EMBL:AL356358;EMBL:AX453758;EMBL:BC132975;EMBL:CH471132;EMBL:FJ235916;EMBL:FJ235917;EMBL:L29496;EMBL:M20132;EMBL:M20260;EMBL:M21748;EMBL:M23263;EMBL:M27423;EMBL:M27424;EMBL:M27425;EMBL:M27426;EMBL:M27427;EMBL:M27428;EMBL:M27429;EMBL:M27430;EMBL:M34233;EMBL:M35844;EMBL:M35845;EMBL:M35846;EMBL:M35847;EMBL:M35848;EMBL:M35849;EMB…	367
279584296	Hyperglycemia -- AR	association	Pubmed central 2017:5605930;Pubmed central 2016:4802476;	<b>Hyperglycemia</b> stimulates <b>AR</b> enzyme, leading to the accumulation of hypertonic sorbitol and subsequent lens osmotic expansion [2], so any agent that exerts efficient AR inhibitory activity would be potential to prevent the occurrence of diabetic cataract.[Pubmed central 2017:5605930];Effect of ÃŽÂ²3 <b>AR</b> Agonism on Redox Regulation of the Vascular Na+Ã¢Â€Â?K+ Pump in S961Ã¢Â€Â?I…	1324	Disease	Hyperglycemia	Hyperglycemia;Hyperglycemia, Postprandial;Postprandial Hyperglycemia;hyperglycemia--an;postprandial type hyperglycemia;	Mesh_UI:D006943;Mesh_MN:C18.452.394.952;DOID:4195;NCI:C26797;UMLS_CUI:C0020456;ICD10CM:R73.9;SNOMEDCT_US_2016_03_01:144187006;SNOMEDCT_US_2016_03_01:154719004;SNOMEDCT_US_2016_03_01:207289007;SNOMEDCT_US_2016_03_01:207643008;SNOMEDCT_US_2016_03_01:237598005;SNOMEDCT_US_2016_03_01:270004003;SNOMEDCT_US_2016_03_01:315299009;SNOMEDCT_US_2016_03_01:390730002;SNOMEDCT_US_2016_03_01:80394007;	4340107	Gene	AR	AIS;androgen receptor;AR;AR8;DHTR;HUMARA;HYSP1;KD;NR3C4;SBMA;SMAX1;TFM;ais-type;ANDR;androgen receptor--an;androgen-receptor;ar 8;ar-subtype;ar-type;Dihydrotestosterone receptor;dihydrotestosterone-receptor;nr3c4-type;Nuclear receptor subfamily 3 group C member 4;receptor androgen;receptor's androgen;type-ar;	SWISSPROT_AC:P10275;SWISSPROT_ID:ANDR_HUMAN;GeneID:367;Ensembl:ENSG00000169083;HGNC:HGNC:644;MIM:313700;Vega:OTTHUMG00000021740;protein_accession:AAA51729.1;protein_accession:AAA51735.1;protein_accession:AAA51770.1;protein_accession:AAA51771.1;protein_accession:AAA51772.1;protein_accession:AAA51774.1;protein_accession:AAA51775.1;protein_accession:AAA51778.1;protein_accession:AAA51780.1;protein_ac…	367
288903362	Hyperglycemia -- VEGF-B	association	Pubmed central 2017:5238415;	<b>Hyperglycemia</b> suppresses <b>VEGF-B</b> expression in regenerated corneal epithelium, but not VEGF-B receptors in trigeminal ganglion neurons.[Pubmed central 2017:5238415];In conclusion, <b>hyperglycemia</b> suppressed endogenous <b>VEGF-B</b> expression in regenerated corneal epithelium of diabetic mice, while exogenous VEGF-B promoted recovery of corneal innervations and trophic functions…	1324	Disease	Hyperglycemia	Hyperglycemia;Hyperglycemia, Postprandial;Postprandial Hyperglycemia;hyperglycemia--an;postprandial type hyperglycemia;	Mesh_UI:D006943;Mesh_MN:C18.452.394.952;DOID:4195;NCI:C26797;UMLS_CUI:C0020456;ICD10CM:R73.9;SNOMEDCT_US_2016_03_01:144187006;SNOMEDCT_US_2016_03_01:154719004;SNOMEDCT_US_2016_03_01:207289007;SNOMEDCT_US_2016_03_01:207643008;SNOMEDCT_US_2016_03_01:237598005;SNOMEDCT_US_2016_03_01:270004003;SNOMEDCT_US_2016_03_01:315299009;SNOMEDCT_US_2016_03_01:390730002;SNOMEDCT_US_2016_03_01:80394007;	520251	Protein	VEGF-B	Vascular endothelial growth factor B;VEGF-B;VEGF-related factor;VEGFB;VRF;factor beta-vascular endothelial growth;growth factor beta-vascular endothelial;vascular endothelial growth factor beta;vascular endothelial growth factor type b;vascular endothelial growth factor-b;vascular endothelial growth factor-beta;vegf b;vegf related factor;vegf-beta;vegfbeta;VEGFL;	SWISSPROT_AC:P49765;SWISSPROT_ID:VEGFB_HUMAN;EMBL:BC008818;EMBL:U43368;EMBL:U43369;EMBL:U48801;EMBL:U52819;RefSeq:NP_001230662.1;RefSeq:NP_003368.1;ProteinModelPortal:P49765;STRING:9606.ENSP00000311127;SWISSPROT_AC_OLD:Q16528;SMR:P49765;GeneID:7423;KEGG:hsa:7423;eggNOG:ENOG410II0A;eggNOG:ENOG410ZN1X;UniGene:Hs.732095;GO:GO:0001525;GO:GO:0001666;GO:GO:0001938;GO:GO:0002576;GO:GO:0005576;GO:GO:0005…	7423
288903526	Hyperglycemia -- VEGFB	association	Pubmed central 2017:5238415;	<b>Hyperglycemia</b> suppresses <b>VEGF-B</b> expression in regenerated corneal epithelium, but not VEGF-B receptors in trigeminal ganglion neurons.[Pubmed central 2017:5238415];In conclusion, <b>hyperglycemia</b> suppressed endogenous <b>VEGF-B</b> expression in regenerated corneal epithelium of diabetic mice, while exogenous VEGF-B promoted recovery of corneal innervations and trophic functions…	1324	Disease	Hyperglycemia	Hyperglycemia;Hyperglycemia, Postprandial;Postprandial Hyperglycemia;hyperglycemia--an;postprandial type hyperglycemia;	Mesh_UI:D006943;Mesh_MN:C18.452.394.952;DOID:4195;NCI:C26797;UMLS_CUI:C0020456;ICD10CM:R73.9;SNOMEDCT_US_2016_03_01:144187006;SNOMEDCT_US_2016_03_01:154719004;SNOMEDCT_US_2016_03_01:207289007;SNOMEDCT_US_2016_03_01:207643008;SNOMEDCT_US_2016_03_01:237598005;SNOMEDCT_US_2016_03_01:270004003;SNOMEDCT_US_2016_03_01:315299009;SNOMEDCT_US_2016_03_01:390730002;SNOMEDCT_US_2016_03_01:80394007;	4345853	Gene	VEGFB	vascular endothelial growth factor B;VEGFB;VEGFL;VRF;factor beta-vascular endothelial growth;growth factor beta-vascular endothelial;vascular endothelial growth factor beta;vascular endothelial growth factor type b;vascular endothelial growth factor-b;vascular endothelial growth factor-beta;vegf b;vegf related factor;VEGF-B;vegf-beta;VEGF-related factor;vegfbeta;	SWISSPROT_AC:P49765;SWISSPROT_ID:VEGFB_HUMAN;GeneID:7423;Ensembl:ENSG00000173511;HGNC:HGNC:12681;MIM:601398;Vega:OTTHUMG00000167813;protein_accession:AAA91462.1;protein_accession:AAA91463.1;protein_accession:AAA91464.1;protein_accession:AAB06274.1;protein_accession:AAC50721.1;protein_accession:AAD14880.1;protein_accession:AAH08818.1;protein_accession:AAL79000.1;protein_accession:AAL79001.1;protei…	7423
282993620	Hyperglycemia -- MIR21	association	Pubmed central 2017:5398881;	<b>Hyperglycemia</b> upregulates the expression of <b>miR-21</b> through PRR signaling.[Pubmed central 2017:5398881];	1324	Disease	Hyperglycemia	Hyperglycemia;Hyperglycemia, Postprandial;Postprandial Hyperglycemia;hyperglycemia--an;postprandial type hyperglycemia;	Mesh_UI:D006943;Mesh_MN:C18.452.394.952;DOID:4195;NCI:C26797;UMLS_CUI:C0020456;ICD10CM:R73.9;SNOMEDCT_US_2016_03_01:144187006;SNOMEDCT_US_2016_03_01:154719004;SNOMEDCT_US_2016_03_01:207289007;SNOMEDCT_US_2016_03_01:207643008;SNOMEDCT_US_2016_03_01:237598005;SNOMEDCT_US_2016_03_01:270004003;SNOMEDCT_US_2016_03_01:315299009;SNOMEDCT_US_2016_03_01:390730002;SNOMEDCT_US_2016_03_01:80394007;	4364691	Gene	MIR21	hsa-mir-21;microRNA 21;miR-21;MIR21;MIRN21;miRNA21;hsa-mir21;microrna-21;microrna21;mir -21;mir 21;mir- 21;mirna 21;mirna- 21;mirna-21;	GeneID:406991;Ensembl:ENSG00000062716;HGNC:HGNC:31586;MIM:611020;miRBase:MI0000077;RNA_nucleotide_accession:AF480502.1;RNA_nucleotide_accession:AF480524.1;RNA_nucleotide_accession:AF480557.1;RNA_nucleotide_accession:AJ421741.1;RNA_nucleotide_accession:AY699265.1;RNA_nucleotide_accession:BC053563.1;RNA_nucleotide_accession:LM608166.1;RNA_nucleotide_accession:NR_029493.1;genomic_nucleotide_accessio…	406991
282832777	Hyperglycemia -- TRAF3	association	Pubmed central 2015:4731737;	<b>Hyperglycemia</b> was associated with an increase in hepatic <b>TRAF3</b> levels.[Pubmed central 2015:4731737];<b>TRAF3</b> in turn promotes <b>hyperglycemia</b> through increasing hepatic glucose production, thus forming a glucose-TRAF3 reinforcement loop in the liver.[Pubmed central 2015:4731737];Elevated levels of hepatic <b>TRAF3</b> in turn promoted <b>hyperglycemia</b> by increasing hepa…	1324	Disease	Hyperglycemia	Hyperglycemia;Hyperglycemia, Postprandial;Postprandial Hyperglycemia;hyperglycemia--an;postprandial type hyperglycemia;	Mesh_UI:D006943;Mesh_MN:C18.452.394.952;DOID:4195;NCI:C26797;UMLS_CUI:C0020456;ICD10CM:R73.9;SNOMEDCT_US_2016_03_01:144187006;SNOMEDCT_US_2016_03_01:154719004;SNOMEDCT_US_2016_03_01:207289007;SNOMEDCT_US_2016_03_01:207643008;SNOMEDCT_US_2016_03_01:237598005;SNOMEDCT_US_2016_03_01:270004003;SNOMEDCT_US_2016_03_01:315299009;SNOMEDCT_US_2016_03_01:390730002;SNOMEDCT_US_2016_03_01:80394007;	495403	Protein	TRAF3	CAP-1;CAP1;CD40 receptor-associated factor 1;CD40-binding protein;CD40BP;CRAF1;EC 6.3.2.-;LAP1;LMP1-associated protein 1;TNF receptor-associated factor 3;TRAF3;cd40 binding protein;craf-1;IIAE5;TNF receptor associated factor 3;tnf receptor-associated factor-3;tnf-receptor associated factor 3;tnf-receptor-associated factor3;tnf-receptor-associated-factor 3;traf 3;traf-3;	SWISSPROT_AC:Q13114;SWISSPROT_ID:TRAF3_HUMAN;EMBL:AF110908;EMBL:AK303172;EMBL:AL117209;EMBL:BC075086;EMBL:BC075087;EMBL:BX247977;EMBL:L38509;EMBL:U15637;EMBL:U19260;EMBL:U21092;RefSeq:NP_001186356.1;RefSeq:NP_003291.2;RefSeq:NP_663777.1;RefSeq:NP_663778.1;RefSeq:XP_011535420.1;RefSeq:XP_016877106.1;RefSeq:XP_016877107.1;ProteinModelPortal:Q13114;STRING:9606.ENSP00000376500;SWISSPROT_AC_OLD:B7Z8C4…	7187
282832989	Hyperglycemia -- TRAF3	association	Pubmed central 2015:4731737;	<b>Hyperglycemia</b> was associated with an increase in hepatic <b>TRAF3</b> levels.[Pubmed central 2015:4731737];<b>TRAF3</b> in turn promotes <b>hyperglycemia</b> through increasing hepatic glucose production, thus forming a glucose-TRAF3 reinforcement loop in the liver.[Pubmed central 2015:4731737];Elevated levels of hepatic <b>TRAF3</b> in turn promoted <b>hyperglycemia</b> by increasing hepa…	1324	Disease	Hyperglycemia	Hyperglycemia;Hyperglycemia, Postprandial;Postprandial Hyperglycemia;hyperglycemia--an;postprandial type hyperglycemia;	Mesh_UI:D006943;Mesh_MN:C18.452.394.952;DOID:4195;NCI:C26797;UMLS_CUI:C0020456;ICD10CM:R73.9;SNOMEDCT_US_2016_03_01:144187006;SNOMEDCT_US_2016_03_01:154719004;SNOMEDCT_US_2016_03_01:207289007;SNOMEDCT_US_2016_03_01:207643008;SNOMEDCT_US_2016_03_01:237598005;SNOMEDCT_US_2016_03_01:270004003;SNOMEDCT_US_2016_03_01:315299009;SNOMEDCT_US_2016_03_01:390730002;SNOMEDCT_US_2016_03_01:80394007;	4345656	Gene	TRAF3	CAP-1;CAP1;CD40bp;CRAF1;IIAE5;LAP1;TNF receptor associated factor 3;TRAF3;cd40 binding protein;CD40 receptor-associated factor 1;CD40-binding protein;craf-1;EC 6.3.2.-;LMP1-associated protein 1;TNF receptor-associated factor 3;tnf receptor-associated factor-3;tnf-receptor associated factor 3;tnf-receptor-associated factor3;tnf-receptor-associated-factor 3;traf 3;traf-3;	SWISSPROT_AC:Q13114;SWISSPROT_ID:TRAF3_HUMAN;GeneID:7187;Ensembl:ENSG00000131323;HGNC:HGNC:12033;MIM:601896;Vega:OTTHUMG00000171902;protein_accession:AAA56753.1;protein_accession:AAA65732.1;protein_accession:AAA68195.1;protein_accession:AAC50112.1;protein_accession:AAD29276.1;protein_accession:AAH75086.1;protein_accession:AAH75087.1;protein_accession:BAH13910.1;protein_accession:CAD62311.1;protei…	7187
278601367	IL-1ra -<> Hyperglycemia	treatment	Pubmed central 2010:2989452;	<b>IL-1Ra</b> treatment ameliorates <b>hyperglycemia</b> of high-fat-diet- (HFD-) induced mice.[Pubmed central 2010:2989452];	197432	Protein	IL-1ra	Anakinra;ICIL-1RA;IL-1ra;IL-1RN;IL1 inhibitor;IL1F3;IL1RA;IL1RN;Interleukin-1 receptor antagonist protein;IRAP;antagonist interleukin-1 receptor;antagonist of an interleukin-1 receptor;antagonist of interleukin 1 receptor;antagonist of interleukin-1 receptor;DIRA;il 1 inhibitor;il 1rn;il-1 inhibitor;il-1-inhibitor;il-1ra 3;il-1ra type iii;IL-1ra3;il1ralpha;inhibitor il-1;inhibitor of il-1;inhibit…	SWISSPROT_AC:P18510;SWISSPROT_ID:IL1RA_HUMAN;EMBL:AC024704;EMBL:AF043143;EMBL:AK290898;EMBL:AK290926;EMBL:AY196903;EMBL:BC009745;EMBL:BN000002;EMBL:CH471217;EMBL:M55646;EMBL:M63099;EMBL:U65590;EMBL:X52015;EMBL:X53296;EMBL:X64532;EMBL:X84348;RefSeq:NP_000568.1;RefSeq:NP_001305843.1;RefSeq:NP_776213.1;RefSeq:NP_776214.1;RefSeq:NP_776215.1;RefSeq:XP_005263718.1;RefSeq:XP_011509423.1;ProteinModelPort…	1324	Disease	Hyperglycemia	Hyperglycemia;Hyperglycemia, Postprandial;Postprandial Hyperglycemia;hyperglycemia--an;postprandial type hyperglycemia;	Mesh_UI:D006943;Mesh_MN:C18.452.394.952;DOID:4195;NCI:C26797;UMLS_CUI:C0020456;ICD10CM:R73.9;SNOMEDCT_US_2016_03_01:144187006;SNOMEDCT_US_2016_03_01:154719004;SNOMEDCT_US_2016_03_01:207289007;SNOMEDCT_US_2016_03_01:207643008;SNOMEDCT_US_2016_03_01:237598005;SNOMEDCT_US_2016_03_01:270004003;SNOMEDCT_US_2016_03_01:315299009;SNOMEDCT_US_2016_03_01:390730002;SNOMEDCT_US_2016_03_01:80394007;	3557
32782689	Leptin -<> Hyperglycemia	treatment	Pubmed:23047930;Pubmed 2012:24843554;Pubmed 2014:24929951;Pubmed 2005:15496495;Pubmed central 2015:4375980;Pubmed central 2017:5266810;Pubmed central 2016:4768050;Pubmed central 2011:3161331;Pubmed central 2011:3292314;	<b>Leptin</b> treatment has shown some success in treating <b>hyperglycemia</b> in patients with insulin receptor gene mutations.[Pubmed:23047930];As such, <b>leptin</b> might have clinical utility in treating <b>hyperglycemia</b>, particularly in conditions of leptin deficiency, such as lipodystrophy and diabetes mellitus.[Pubmed 2012:24843554];<b>Leptin</b> treatment reverses <b>hyperglycemia</…	219985	Protein	Leptin	LEP;Leptin;OB;Obese protein;Obesity factor;OBS;factor obesity;factor of obesity;LEPD;leptin--an;leptin-type;obesity--factor;protein obese;	SWISSPROT_AC:P41159;SWISSPROT_ID:LEP_HUMAN;EMBL:AF008123;EMBL:AY996373;EMBL:BC060830;EMBL:BC069452;EMBL:BC069527;EMBL:D49487;EMBL:D63519;EMBL:D63710;EMBL:U18915;EMBL:U43415;EMBL:U43653;RefSeq:NP_000221.1;RefSeq:XP_005250397.1;ProteinModelPortal:P41159;STRING:9606.ENSP00000312652;SWISSPROT_AC_OLD:O15158;SWISSPROT_AC_OLD:Q56A88;SMR:P41159;GeneID:3952;KEGG:hsa:3952;PIR:A38952;PIR:I53166;eggNOG:ENOG4…	1324	Disease	Hyperglycemia	Hyperglycemia;Hyperglycemia, Postprandial;Postprandial Hyperglycemia;hyperglycemia--an;postprandial type hyperglycemia;	Mesh_UI:D006943;Mesh_MN:C18.452.394.952;DOID:4195;NCI:C26797;UMLS_CUI:C0020456;ICD10CM:R73.9;SNOMEDCT_US_2016_03_01:144187006;SNOMEDCT_US_2016_03_01:154719004;SNOMEDCT_US_2016_03_01:207289007;SNOMEDCT_US_2016_03_01:207643008;SNOMEDCT_US_2016_03_01:237598005;SNOMEDCT_US_2016_03_01:270004003;SNOMEDCT_US_2016_03_01:315299009;SNOMEDCT_US_2016_03_01:390730002;SNOMEDCT_US_2016_03_01:80394007;	3952
29749480	Hyperglycemia -- Leptin	association	Pubmed:23047930;Pubmed 2013:23656888;Pubmed 2002:11978630;Pubmed 2012:24843554;Pubmed 2014:24929951;Pubmed 2011:21209624;Pubmed 2009:19570342;Pubmed 1999:10369428;Pubmed 1997:9225821;Pubmed 2005:15496495;Pubmed 2016:26871770;Pubmed 2017:28640857;Pubmed central 2015:4375980;Pubmed central 2014:4026966;Pubmed central 2012:3361181;Pubmed central 2012:3400662;Pubmed central 2012:3602983;Pubmed centra…	<b>Leptin</b> treatment has shown some success in treating <b>hyperglycemia</b> in patients with insulin receptor gene mutations.[Pubmed:23047930];We first performed a leptin dose-response study in C57Bl/6 mice with streptozotocin (STZ)-induced diabetes to determine a <b>leptin</b> dose insufficient to reverse <b>hyperglycemia</b>.[Pubmed 2013:23656888];We found that expression of serum <b>leptin…	1324	Disease	Hyperglycemia	Hyperglycemia;Hyperglycemia, Postprandial;Postprandial Hyperglycemia;hyperglycemia--an;postprandial type hyperglycemia;	Mesh_UI:D006943;Mesh_MN:C18.452.394.952;DOID:4195;NCI:C26797;UMLS_CUI:C0020456;ICD10CM:R73.9;SNOMEDCT_US_2016_03_01:144187006;SNOMEDCT_US_2016_03_01:154719004;SNOMEDCT_US_2016_03_01:207289007;SNOMEDCT_US_2016_03_01:207643008;SNOMEDCT_US_2016_03_01:237598005;SNOMEDCT_US_2016_03_01:270004003;SNOMEDCT_US_2016_03_01:315299009;SNOMEDCT_US_2016_03_01:390730002;SNOMEDCT_US_2016_03_01:80394007;	219985	Protein	Leptin	LEP;Leptin;OB;Obese protein;Obesity factor;OBS;factor obesity;factor of obesity;LEPD;leptin--an;leptin-type;obesity--factor;protein obese;	SWISSPROT_AC:P41159;SWISSPROT_ID:LEP_HUMAN;EMBL:AF008123;EMBL:AY996373;EMBL:BC060830;EMBL:BC069452;EMBL:BC069527;EMBL:D49487;EMBL:D63519;EMBL:D63710;EMBL:U18915;EMBL:U43415;EMBL:U43653;RefSeq:NP_000221.1;RefSeq:XP_005250397.1;ProteinModelPortal:P41159;STRING:9606.ENSP00000312652;SWISSPROT_AC_OLD:O15158;SWISSPROT_AC_OLD:Q56A88;SMR:P41159;GeneID:3952;KEGG:hsa:3952;PIR:A38952;PIR:I53166;eggNOG:ENOG4…	3952
276957808	Hyperglycemia -- MALAT1	association	Pubmed central 2016:4848934;Pubmed central 2016:5101577;	<b>MALAT1</b> expression was significantly up-regulated in a RF/6A cell model of <b>hyperglycemia</b>, in aqueous humor samples, and in the fibrovascular membranes of diabetic patients.[Pubmed central 2016:4848934];<b>MALAT1</b> is significantly upregulated during <b>hyperglycemia</b> and appears associated with diabetes mellitus and microvascular endothelial cell dysfunction.[Pubmed central 2016…	1324	Disease	Hyperglycemia	Hyperglycemia;Hyperglycemia, Postprandial;Postprandial Hyperglycemia;hyperglycemia--an;postprandial type hyperglycemia;	Mesh_UI:D006943;Mesh_MN:C18.452.394.952;DOID:4195;NCI:C26797;UMLS_CUI:C0020456;ICD10CM:R73.9;SNOMEDCT_US_2016_03_01:144187006;SNOMEDCT_US_2016_03_01:154719004;SNOMEDCT_US_2016_03_01:207289007;SNOMEDCT_US_2016_03_01:207643008;SNOMEDCT_US_2016_03_01:237598005;SNOMEDCT_US_2016_03_01:270004003;SNOMEDCT_US_2016_03_01:315299009;SNOMEDCT_US_2016_03_01:390730002;SNOMEDCT_US_2016_03_01:80394007;	4362719	Gene	MALAT1	HCN;LINC00047;MALAT1;metastasis associated lung adenocarcinoma transcript 1 (non-protein coding);NCRNA00047;NEAT2;PRO2853;malat 1;malat-1;ncrna00 047;neat 2;	GeneID:378938;HGNC:HGNC:29665;MIM:607924;RNA_nucleotide_accession:AF132202.2;RNA_nucleotide_accession:AI805768.1;RNA_nucleotide_accession:AK130345.1;RNA_nucleotide_accession:AL050210.1;RNA_nucleotide_accession:BC018448.1;RNA_nucleotide_accession:BC025986.1;RNA_nucleotide_accession:BC063689.1;RNA_nucleotide_accession:BC104662.1;RNA_nucleotide_accession:BK001411.1;RNA_nucleotide_accession:BK001418.…	378938
287557051	Hyperglycemia -- DC5	association	Pubmed central 2016:4777574;	<b>MGAT2</b> inhibition by CompA under severe diabetes ameliorated <b>hyperglycemia</b> and fatty liver in HFD-streptozotocin (STZ)-treated mice.[Pubmed central 2016:4777574];	1324	Disease	Hyperglycemia	Hyperglycemia;Hyperglycemia, Postprandial;Postprandial Hyperglycemia;hyperglycemia--an;postprandial type hyperglycemia;	Mesh_UI:D006943;Mesh_MN:C18.452.394.952;DOID:4195;NCI:C26797;UMLS_CUI:C0020456;ICD10CM:R73.9;SNOMEDCT_US_2016_03_01:144187006;SNOMEDCT_US_2016_03_01:154719004;SNOMEDCT_US_2016_03_01:207289007;SNOMEDCT_US_2016_03_01:207643008;SNOMEDCT_US_2016_03_01:237598005;SNOMEDCT_US_2016_03_01:270004003;SNOMEDCT_US_2016_03_01:315299009;SNOMEDCT_US_2016_03_01:390730002;SNOMEDCT_US_2016_03_01:80394007;	252158	Protein	DC5	2-acylglycerol O-acyltransferase 2;Acyl-CoA:monoacylglycerol acyltransferase 2;DC5;DGAT2L5;Diacylglycerol acyltransferase 2-like protein 5;Diacylglycerol O-acyltransferase candidate 5;EC 2.3.1.22;hDC5;hMGAT2;MGAT2;MOGAT2;MOGT2;Monoacylglycerol O-acyltransferase 2;dc 5;dc v;dc-5;DGAT2L5.;mgat-2;mogat-2;	SWISSPROT_AC:Q3SYC2;SWISSPROT_ID:MOGT2_HUMAN;EMBL:AK026297;EMBL:AK128620;EMBL:AK291998;EMBL:AY157608;EMBL:BC103876;EMBL:BC103877;EMBL:BC103878;EMBL:CH471076;RefSeq:NP_079374.2;ProteinModelPortal:Q3SYC2;STRING:9606.ENSP00000198801;SWISSPROT_AC_OLD:A8K7I3;SWISSPROT_AC_OLD:Q3SYC1;SWISSPROT_AC_OLD:Q6ZQZ2;SWISSPROT_AC_OLD:Q86UH6;SWISSPROT_AC_OLD:Q9H630;GeneID:80168;KEGG:hsa:80168;eggNOG:ENOG410XTG3;eg…	80168
287557378	Hyperglycemia -- MOGAT2	association	Pubmed central 2016:4777574;	<b>MGAT2</b> inhibition by CompA under severe diabetes ameliorated <b>hyperglycemia</b> and fatty liver in HFD-streptozotocin (STZ)-treated mice.[Pubmed central 2016:4777574];	1324	Disease	Hyperglycemia	Hyperglycemia;Hyperglycemia, Postprandial;Postprandial Hyperglycemia;hyperglycemia--an;postprandial type hyperglycemia;	Mesh_UI:D006943;Mesh_MN:C18.452.394.952;DOID:4195;NCI:C26797;UMLS_CUI:C0020456;ICD10CM:R73.9;SNOMEDCT_US_2016_03_01:144187006;SNOMEDCT_US_2016_03_01:154719004;SNOMEDCT_US_2016_03_01:207289007;SNOMEDCT_US_2016_03_01:207643008;SNOMEDCT_US_2016_03_01:237598005;SNOMEDCT_US_2016_03_01:270004003;SNOMEDCT_US_2016_03_01:315299009;SNOMEDCT_US_2016_03_01:390730002;SNOMEDCT_US_2016_03_01:80394007;	4355090	Gene	MOGAT2	DGAT2L5;DGAT2L5.;hDC5;MGAT2;MOGAT2;monoacylglycerol O-acyltransferase 2;2-acylglycerol O-acyltransferase 2;Acyl-CoA:monoacylglycerol acyltransferase 2;dc 5;dc v;dc-5;DC5;Diacylglycerol acyltransferase 2-like protein 5;Diacylglycerol O-acyltransferase candidate 5;EC 2.3.1.22;hMGAT2;mgat-2;mogat-2;MOGT2;	SWISSPROT_AC:Q3SYC2;SWISSPROT_ID:MOGT2_HUMAN;GeneID:80168;Ensembl:ENSG00000166391;HGNC:HGNC:23248;MIM:610270;Vega:OTTHUMG00000165341;protein_accession:AAI03877.1;protein_accession:AAI03878.1;protein_accession:AAI03879.1;protein_accession:AAO23672.1;protein_accession:BAB15436.1;protein_accession:BAC87534.1;protein_accession:BAF84687.1;protein_accession:CBF67540.1;protein_accession:CBF90899.1;prote…	80168
272286402	Hyperglycemia -- MIR146A	association	Pubmed central 2016:4779539;Pubmed central 2016:5143695;Pubmed central 2018:5775734;	<b>miR-146a</b> Decreased the Levels of NF-ÃŽÂºB in <b>Hyperglycemia</b>.[Pubmed central 2016:4779539];<b>miR-146a</b> Decreased the Levels of NF-?B in <b>Hyperglycemia</b>.[Pubmed central 2016:4779539];<b>miR-146a</b> Decreased the Levels of TNFÃŽÂ± in <b>Hyperglycemia</b>.[Pubmed central 2016:4779539];<b>miR-146a</b> Decreased the Levels of TNF? in <b>Hyperglycemia</b>.[Pubmed central 2016:4779…	1324	Disease	Hyperglycemia	Hyperglycemia;Hyperglycemia, Postprandial;Postprandial Hyperglycemia;hyperglycemia--an;postprandial type hyperglycemia;	Mesh_UI:D006943;Mesh_MN:C18.452.394.952;DOID:4195;NCI:C26797;UMLS_CUI:C0020456;ICD10CM:R73.9;SNOMEDCT_US_2016_03_01:144187006;SNOMEDCT_US_2016_03_01:154719004;SNOMEDCT_US_2016_03_01:207289007;SNOMEDCT_US_2016_03_01:207643008;SNOMEDCT_US_2016_03_01:237598005;SNOMEDCT_US_2016_03_01:270004003;SNOMEDCT_US_2016_03_01:315299009;SNOMEDCT_US_2016_03_01:390730002;SNOMEDCT_US_2016_03_01:80394007;	4364637	Gene	MIR146A	microRNA 146a;miR-146a;MIR146A;MIRN146;MIRN146A;miRNA146A;microrna-146a;mir 146a;mir- 146a;mir-146 a;	GeneID:406938;Ensembl:ENSG00000253522;HGNC:HGNC:31533;MIM:610566;miRBase:MI0000477;RNA_nucleotide_accession:LM608517.1;RNA_nucleotide_accession:NR_029701.1;genomic_nucleotide_accession:AC091842.3;genomic_nucleotide_accession:AMYH02012605.1;genomic_nucleotide_accession:NC_000005.10;genomic_nucleotide_accession:NC_018916.2;RNA_nucleotide_gi:262205399;RNA_nucleotide_gi:667478072;genomic_nucleotide_g…	406938
273375538	Myostatin -<> Hyperglycemia	regulation	Pubmed central 2012:3395051;	<b>Myostatin</b> inhibition improves <b>hyperglycemia</b> and hyperphagia in lipodystrophic mice.[Pubmed central 2012:3395051];	153182	Protein	Myostatin	GDF-8;GDF8;Growth/differentiation factor 8;MSTN;Myostatin;gdf 8;growth /differentiation factor 8;growth/differentiation factor-8;MSLHP;	SWISSPROT_AC:O14793;SWISSPROT_ID:GDF8_HUMAN;EMBL:AF019627;EMBL:AF104922;EMBL:BC074757;EMBL:DQ927096;EMBL:DQ927098;EMBL:DQ927099;RefSeq:NP_005250.1;ProteinModelPortal:O14793;STRING:9606.ENSP00000260950;SWISSPROT_AC_OLD:A1C2J7;SWISSPROT_AC_OLD:A1C2K0;SWISSPROT_AC_OLD:Q6B0H2;GeneID:2660;KEGG:hsa:2660;eggNOG:ENOG410XT8Z;eggNOG:KOG3900;UniGene:Hs.41565;GO:GO:0005102;GO:GO:0005125;GO:GO:0005160;GO:GO:0…	1324	Disease	Hyperglycemia	Hyperglycemia;Hyperglycemia, Postprandial;Postprandial Hyperglycemia;hyperglycemia--an;postprandial type hyperglycemia;	Mesh_UI:D006943;Mesh_MN:C18.452.394.952;DOID:4195;NCI:C26797;UMLS_CUI:C0020456;ICD10CM:R73.9;SNOMEDCT_US_2016_03_01:144187006;SNOMEDCT_US_2016_03_01:154719004;SNOMEDCT_US_2016_03_01:207289007;SNOMEDCT_US_2016_03_01:207643008;SNOMEDCT_US_2016_03_01:237598005;SNOMEDCT_US_2016_03_01:270004003;SNOMEDCT_US_2016_03_01:315299009;SNOMEDCT_US_2016_03_01:390730002;SNOMEDCT_US_2016_03_01:80394007;	2660
273375534	Hyperglycemia -- Myostatin	association	Pubmed central 2012:3395051;Pubmed central 2016:5007491;	<b>Myostatin</b> inhibition improves <b>hyperglycemia</b> and hyperphagia in lipodystrophic mice.[Pubmed central 2012:3395051];The lack of effect of <b>myostatin</b> inhibition on <b>hyperglycemia</b> in their study is in contrast to the current findings, and previous work using mouse models of obesity and lipodystrophy2930313233 (including studies authored by the same group [31, 32]).[Pubmed cen…	1324	Disease	Hyperglycemia	Hyperglycemia;Hyperglycemia, Postprandial;Postprandial Hyperglycemia;hyperglycemia--an;postprandial type hyperglycemia;	Mesh_UI:D006943;Mesh_MN:C18.452.394.952;DOID:4195;NCI:C26797;UMLS_CUI:C0020456;ICD10CM:R73.9;SNOMEDCT_US_2016_03_01:144187006;SNOMEDCT_US_2016_03_01:154719004;SNOMEDCT_US_2016_03_01:207289007;SNOMEDCT_US_2016_03_01:207643008;SNOMEDCT_US_2016_03_01:237598005;SNOMEDCT_US_2016_03_01:270004003;SNOMEDCT_US_2016_03_01:315299009;SNOMEDCT_US_2016_03_01:390730002;SNOMEDCT_US_2016_03_01:80394007;	153182	Protein	Myostatin	GDF-8;GDF8;Growth/differentiation factor 8;MSTN;Myostatin;gdf 8;growth /differentiation factor 8;growth/differentiation factor-8;MSLHP;	SWISSPROT_AC:O14793;SWISSPROT_ID:GDF8_HUMAN;EMBL:AF019627;EMBL:AF104922;EMBL:BC074757;EMBL:DQ927096;EMBL:DQ927098;EMBL:DQ927099;RefSeq:NP_005250.1;ProteinModelPortal:O14793;STRING:9606.ENSP00000260950;SWISSPROT_AC_OLD:A1C2J7;SWISSPROT_AC_OLD:A1C2K0;SWISSPROT_AC_OLD:Q6B0H2;GeneID:2660;KEGG:hsa:2660;eggNOG:ENOG410XT8Z;eggNOG:KOG3900;UniGene:Hs.41565;GO:GO:0005102;GO:GO:0005125;GO:GO:0005160;GO:GO:0…	2660
273376037	Hyperglycemia -- MSTN	association	Pubmed central 2012:3395051;Pubmed central 2016:5007491;	<b>Myostatin</b> inhibition improves <b>hyperglycemia</b> and hyperphagia in lipodystrophic mice.[Pubmed central 2012:3395051];The lack of effect of <b>myostatin</b> inhibition on <b>hyperglycemia</b> in their study is in contrast to the current findings, and previous work using mouse models of obesity and lipodystrophy2930313233 (including studies authored by the same group [31, 32]).[Pubmed cen…	1324	Disease	Hyperglycemia	Hyperglycemia;Hyperglycemia, Postprandial;Postprandial Hyperglycemia;hyperglycemia--an;postprandial type hyperglycemia;	Mesh_UI:D006943;Mesh_MN:C18.452.394.952;DOID:4195;NCI:C26797;UMLS_CUI:C0020456;ICD10CM:R73.9;SNOMEDCT_US_2016_03_01:144187006;SNOMEDCT_US_2016_03_01:154719004;SNOMEDCT_US_2016_03_01:207289007;SNOMEDCT_US_2016_03_01:207643008;SNOMEDCT_US_2016_03_01:237598005;SNOMEDCT_US_2016_03_01:270004003;SNOMEDCT_US_2016_03_01:315299009;SNOMEDCT_US_2016_03_01:390730002;SNOMEDCT_US_2016_03_01:80394007;	4341970	Gene	MSTN	GDF8;MSLHP;MSTN;myostatin;gdf 8;GDF-8;growth /differentiation factor 8;Growth/differentiation factor 8;growth/differentiation factor-8;	SWISSPROT_AC:O14793;SWISSPROT_ID:GDF8_HUMAN;GeneID:2660;Ensembl:ENSG00000138379;HGNC:HGNC:4223;MIM:601788;Vega:OTTHUMG00000132663;protein_accession:AAB86694.1;protein_accession:AAC96327.1;protein_accession:AAH74757.2;protein_accession:AAY24188.1;protein_accession:ABI48369.1;protein_accession:ABI48370.1;protein_accession:ABI48371.1;protein_accession:ABI48372.1;protein_accession:ABI48373.1;protein_…	2660
275879366	NOX2 -<> Hyperglycemia	regulation	Pubmed central 2010:3279537;Pubmed central 2016:4794239;	<b>NOX2</b> deficiency decreases STZ-induced <b>hyperglycemia</b>.[Pubmed central 2010:3279537];As shown in Fig 5B, <b>Nox2</b> levels increased significantly in the <b>HGC</b> group compared with the NGC group (p < 0.01).[Pubmed central 2016:4794239];	86133	Protein	NOX2	CGD91-phox;CY24B;CYBB;Cytochrome b(558) subunit beta;Cytochrome b-245 heavy chain;Cytochrome b558 subunit beta;EC 1.-.-.-;gp91-1;gp91-phox;Heme-binding membrane glycoprotein gp91phox;NADPH oxidase 2;Neutrophil cytochrome b 91 kDa polypeptide;NOX2;p22 phagocyte B-cytochrome;Superoxide-generating NADPH oxidase heavy chain subunit;AMCBX2;CGD;cytochrome b-245 beta;cytochrome b-245 beta chain;cytochro…	SWISSPROT_AC:P04839;SWISSPROT_ID:CY24B_HUMAN;EMBL:AB013904;EMBL:AF469757;EMBL:AF469758;EMBL:AF469759;EMBL:AF469760;EMBL:AF469761;EMBL:AF469762;EMBL:AF469763;EMBL:AF469764;EMBL:AF469765;EMBL:AF469766;EMBL:AF469767;EMBL:AF469768;EMBL:AF469769;EMBL:AK289753;EMBL:BC032720;EMBL:CH471141;EMBL:DQ314869;EMBL:X04011;EMBL:X05895;RefSeq:NP_000388.2;ProteinModelPortal:P04839;STRING:9606.ENSP00000367851;SWISS…	1324	Disease	Hyperglycemia	Hyperglycemia;Hyperglycemia, Postprandial;Postprandial Hyperglycemia;hyperglycemia--an;postprandial type hyperglycemia;	Mesh_UI:D006943;Mesh_MN:C18.452.394.952;DOID:4195;NCI:C26797;UMLS_CUI:C0020456;ICD10CM:R73.9;SNOMEDCT_US_2016_03_01:144187006;SNOMEDCT_US_2016_03_01:154719004;SNOMEDCT_US_2016_03_01:207289007;SNOMEDCT_US_2016_03_01:207643008;SNOMEDCT_US_2016_03_01:237598005;SNOMEDCT_US_2016_03_01:270004003;SNOMEDCT_US_2016_03_01:315299009;SNOMEDCT_US_2016_03_01:390730002;SNOMEDCT_US_2016_03_01:80394007;	1536
275869863	PAX4 -<> Hyperglycemia	treatment	Pubmed central 2011:3114382;	<b>Pax4</b> prevented development of <b>hyperglycemia</b> in animals exposed to environmental insults such as repeated STZ challenges and protected islets against cytokine-mediated apoptosis.[Pubmed central 2011:3114382];	302228	Protein	PAX4	Paired box protein Pax-4;PAX4;KPD;MODY9;paired box 4;paired box4;	SWISSPROT_AC:O43316;SWISSPROT_ID:PAX4_HUMAN;EMBL:AB008913;EMBL:AC073934;EMBL:AF043978;EMBL:BC074761;RefSeq:NP_006184.2;ProteinModelPortal:O43316;SWISSPROT_AC_OLD:O95161;SWISSPROT_AC_OLD:Q6B0H0;SMR:O43316;GeneID:5078;KEGG:hsa:5078;UniGene:Hs.129706;GO:GO:0000980;GO:GO:0001206;GO:GO:0003677;GO:GO:0005654;GO:GO:0006351;GO:GO:0007623;GO:GO:0009887;GO:GO:0030154;GO:GO:0031018;GO:GO:0042493;GO:GO:00430…	1324	Disease	Hyperglycemia	Hyperglycemia;Hyperglycemia, Postprandial;Postprandial Hyperglycemia;hyperglycemia--an;postprandial type hyperglycemia;	Mesh_UI:D006943;Mesh_MN:C18.452.394.952;DOID:4195;NCI:C26797;UMLS_CUI:C0020456;ICD10CM:R73.9;SNOMEDCT_US_2016_03_01:144187006;SNOMEDCT_US_2016_03_01:154719004;SNOMEDCT_US_2016_03_01:207289007;SNOMEDCT_US_2016_03_01:207643008;SNOMEDCT_US_2016_03_01:237598005;SNOMEDCT_US_2016_03_01:270004003;SNOMEDCT_US_2016_03_01:315299009;SNOMEDCT_US_2016_03_01:390730002;SNOMEDCT_US_2016_03_01:80394007;	5078
275869857	Hyperglycemia -- PAX4	association	Pubmed central 2011:3114382;	<b>Pax4</b> prevented development of <b>hyperglycemia</b> in animals exposed to environmental insults such as repeated STZ challenges and protected islets against cytokine-mediated apoptosis.[Pubmed central 2011:3114382];For confirmation that <b>Pax4</b> was mediating the protection against STZ-induced <b>hyperglycemia</b>, doxycycline was removed on day 27 and animals in group A received, 14 day…	1324	Disease	Hyperglycemia	Hyperglycemia;Hyperglycemia, Postprandial;Postprandial Hyperglycemia;hyperglycemia--an;postprandial type hyperglycemia;	Mesh_UI:D006943;Mesh_MN:C18.452.394.952;DOID:4195;NCI:C26797;UMLS_CUI:C0020456;ICD10CM:R73.9;SNOMEDCT_US_2016_03_01:144187006;SNOMEDCT_US_2016_03_01:154719004;SNOMEDCT_US_2016_03_01:207289007;SNOMEDCT_US_2016_03_01:207643008;SNOMEDCT_US_2016_03_01:237598005;SNOMEDCT_US_2016_03_01:270004003;SNOMEDCT_US_2016_03_01:315299009;SNOMEDCT_US_2016_03_01:390730002;SNOMEDCT_US_2016_03_01:80394007;	302228	Protein	PAX4	Paired box protein Pax-4;PAX4;KPD;MODY9;paired box 4;paired box4;	SWISSPROT_AC:O43316;SWISSPROT_ID:PAX4_HUMAN;EMBL:AB008913;EMBL:AC073934;EMBL:AF043978;EMBL:BC074761;RefSeq:NP_006184.2;ProteinModelPortal:O43316;SWISSPROT_AC_OLD:O95161;SWISSPROT_AC_OLD:Q6B0H0;SMR:O43316;GeneID:5078;KEGG:hsa:5078;UniGene:Hs.129706;GO:GO:0000980;GO:GO:0001206;GO:GO:0003677;GO:GO:0005654;GO:GO:0006351;GO:GO:0007623;GO:GO:0009887;GO:GO:0030154;GO:GO:0031018;GO:GO:0042493;GO:GO:00430…	5078
275869932	Hyperglycemia -- PAX4	association	Pubmed central 2011:3114382;	<b>Pax4</b> prevented development of <b>hyperglycemia</b> in animals exposed to environmental insults such as repeated STZ challenges and protected islets against cytokine-mediated apoptosis.[Pubmed central 2011:3114382];For confirmation that <b>Pax4</b> was mediating the protection against STZ-induced <b>hyperglycemia</b>, doxycycline was removed on day 27 and animals in group A received, 14 day…	1324	Disease	Hyperglycemia	Hyperglycemia;Hyperglycemia, Postprandial;Postprandial Hyperglycemia;hyperglycemia--an;postprandial type hyperglycemia;	Mesh_UI:D006943;Mesh_MN:C18.452.394.952;DOID:4195;NCI:C26797;UMLS_CUI:C0020456;ICD10CM:R73.9;SNOMEDCT_US_2016_03_01:144187006;SNOMEDCT_US_2016_03_01:154719004;SNOMEDCT_US_2016_03_01:207289007;SNOMEDCT_US_2016_03_01:207643008;SNOMEDCT_US_2016_03_01:237598005;SNOMEDCT_US_2016_03_01:270004003;SNOMEDCT_US_2016_03_01:315299009;SNOMEDCT_US_2016_03_01:390730002;SNOMEDCT_US_2016_03_01:80394007;	4343872	Gene	PAX4	KPD;MODY9;paired box 4;PAX4;Paired box protein Pax-4;paired box4;	SWISSPROT_AC:O43316;SWISSPROT_ID:PAX4_HUMAN;GeneID:5078;Ensembl:ENSG00000106331;HGNC:HGNC:8618;MIM:167413;Vega:OTTHUMG00000157562;protein_accession:AAD02289.1;protein_accession:AAH74761.1;protein_accession:AAI07150.1;protein_accession:AAI07151.1;protein_accession:ABD97848.1;protein_accession:ABZ92175.1;protein_accession:BAA24506.1;protein_accession:EAL24318.1;protein_accession:EAW83633.1;protein_…	5078
275884637	Hyperglycemia -- COX-2	association	Pubmed central 2012:3379658;	<b>PTGS-2</b> deficiency increases STZ-induced <b>hyperglycemia</b>.[Pubmed central 2012:3379658];	1324	Disease	Hyperglycemia	Hyperglycemia;Hyperglycemia, Postprandial;Postprandial Hyperglycemia;hyperglycemia--an;postprandial type hyperglycemia;	Mesh_UI:D006943;Mesh_MN:C18.452.394.952;DOID:4195;NCI:C26797;UMLS_CUI:C0020456;ICD10CM:R73.9;SNOMEDCT_US_2016_03_01:144187006;SNOMEDCT_US_2016_03_01:154719004;SNOMEDCT_US_2016_03_01:207289007;SNOMEDCT_US_2016_03_01:207643008;SNOMEDCT_US_2016_03_01:237598005;SNOMEDCT_US_2016_03_01:270004003;SNOMEDCT_US_2016_03_01:315299009;SNOMEDCT_US_2016_03_01:390730002;SNOMEDCT_US_2016_03_01:80394007;	310247	Protein	COX-2	COX-2;COX2;Cyclooxygenase-2;EC 1.14.99.1;PGH synthase 2;PGH2;PGHS-2;PHS II;Prostaglandin G/H synthase 2;Prostaglandin H2 synthase 2;Prostaglandin-endoperoxide synthase 2;PTGS2;cox - 2;cox -2;cox 2;cox ii;cox type 2;cox type-2;cox- 2;cox-2--an;cox-2-type;cyclooxygenase -2;cyclooxygenase -ii;cyclooxygenase 2;cyclooxygenase 2-an;cyclooxygenase ii;cyclooxygenase isoform 2;cyclooxygenase isoform-2;cyc…	SWISSPROT_AC:P35354;SWISSPROT_ID:PGH2_HUMAN;EMBL:AK292167;EMBL:AL033533;EMBL:AY229989;EMBL:AY382629;EMBL:AY462100;EMBL:BC013734;EMBL:CH471067;EMBL:D28235;EMBL:L15326;EMBL:M90100;EMBL:U04636;RefSeq:NP_000954.1;ProteinModelPortal:P35354;STRING:9606.ENSP00000356438;SWISSPROT_AC_OLD:A8K802;SWISSPROT_AC_OLD:Q16876;SMR:P35354;GeneID:5743;KEGG:hsa:5743;PIR:A46150;eggNOG:ENOG410XPZ3;eggNOG:KOG2408;UniGen…	5743
275884760	Hyperglycemia -- PTGS2	association	Pubmed central 2012:3379658;	<b>PTGS-2</b> deficiency increases STZ-induced <b>hyperglycemia</b>.[Pubmed central 2012:3379658];	1324	Disease	Hyperglycemia	Hyperglycemia;Hyperglycemia, Postprandial;Postprandial Hyperglycemia;hyperglycemia--an;postprandial type hyperglycemia;	Mesh_UI:D006943;Mesh_MN:C18.452.394.952;DOID:4195;NCI:C26797;UMLS_CUI:C0020456;ICD10CM:R73.9;SNOMEDCT_US_2016_03_01:144187006;SNOMEDCT_US_2016_03_01:154719004;SNOMEDCT_US_2016_03_01:207289007;SNOMEDCT_US_2016_03_01:207643008;SNOMEDCT_US_2016_03_01:237598005;SNOMEDCT_US_2016_03_01:270004003;SNOMEDCT_US_2016_03_01:315299009;SNOMEDCT_US_2016_03_01:390730002;SNOMEDCT_US_2016_03_01:80394007;	4344429	Gene	PTGS2	COX-2;COX2;GRIPGHS;hCox-2;PGG/HS;PGHS-2;PHS-2;prostaglandin-endoperoxide synthase 2;PTGS2;cox - 2;cox -2;cox 2;cox ii;cox type 2;cox type-2;cox- 2;cox-2--an;cox-2-type;cyclooxygenase -2;cyclooxygenase -ii;cyclooxygenase 2;cyclooxygenase 2-an;cyclooxygenase ii;cyclooxygenase isoform 2;cyclooxygenase isoform-2;cyclooxygenase of type 2;cyclooxygenase type 2;cyclooxygenase type ii;cyclooxygenase type…	SWISSPROT_AC:P35354;SWISSPROT_ID:PGH2_HUMAN;GeneID:5743;Ensembl:ENSG00000073756;HGNC:HGNC:9605;MIM:600262;Vega:OTTHUMG00000035473;protein_accession:AAA35803.1;protein_accession:AAA57317.1;protein_accession:AAA58433.1;protein_accession:AAD14842.1;protein_accession:AAF85977.1;protein_accession:AAH13734.1;protein_accession:AAN52932.1;protein_accession:AAN87129.1;protein_accession:AAO38056.1;protein_…	5743
275884640	COX-2 -<> Hyperglycemia	regulation	Pubmed central 2012:3379658;	<b>PTGS-2</b> deficiency increases STZ-induced <b>hyperglycemia</b>.[Pubmed central 2012:3379658];	310247	Protein	COX-2	COX-2;COX2;Cyclooxygenase-2;EC 1.14.99.1;PGH synthase 2;PGH2;PGHS-2;PHS II;Prostaglandin G/H synthase 2;Prostaglandin H2 synthase 2;Prostaglandin-endoperoxide synthase 2;PTGS2;cox - 2;cox -2;cox 2;cox ii;cox type 2;cox type-2;cox- 2;cox-2--an;cox-2-type;cyclooxygenase -2;cyclooxygenase -ii;cyclooxygenase 2;cyclooxygenase 2-an;cyclooxygenase ii;cyclooxygenase isoform 2;cyclooxygenase isoform-2;cyc…	SWISSPROT_AC:P35354;SWISSPROT_ID:PGH2_HUMAN;EMBL:AK292167;EMBL:AL033533;EMBL:AY229989;EMBL:AY382629;EMBL:AY462100;EMBL:BC013734;EMBL:CH471067;EMBL:D28235;EMBL:L15326;EMBL:M90100;EMBL:U04636;RefSeq:NP_000954.1;ProteinModelPortal:P35354;STRING:9606.ENSP00000356438;SWISSPROT_AC_OLD:A8K802;SWISSPROT_AC_OLD:Q16876;SMR:P35354;GeneID:5743;KEGG:hsa:5743;PIR:A46150;eggNOG:ENOG410XPZ3;eggNOG:KOG2408;UniGen…	1324	Disease	Hyperglycemia	Hyperglycemia;Hyperglycemia, Postprandial;Postprandial Hyperglycemia;hyperglycemia--an;postprandial type hyperglycemia;	Mesh_UI:D006943;Mesh_MN:C18.452.394.952;DOID:4195;NCI:C26797;UMLS_CUI:C0020456;ICD10CM:R73.9;SNOMEDCT_US_2016_03_01:144187006;SNOMEDCT_US_2016_03_01:154719004;SNOMEDCT_US_2016_03_01:207289007;SNOMEDCT_US_2016_03_01:207643008;SNOMEDCT_US_2016_03_01:237598005;SNOMEDCT_US_2016_03_01:270004003;SNOMEDCT_US_2016_03_01:315299009;SNOMEDCT_US_2016_03_01:390730002;SNOMEDCT_US_2016_03_01:80394007;	5743
279728733	Transcription factor Sp1 -<> Hyperglycemia	regulation	Pubmed central 2012:3356907;	<b>Sp1</b> becomes hyperglycosylated in response to <b>hyperglycemia</b> or elevated glucosamine [4].[Pubmed central 2012:3356907];	455170	Protein	Transcription factor Sp1	SP1;Transcription factor Sp1;TSFP1;sp 1 transcription factor;sp i transcription factor;sp-1 transcription factor;Sp1 transcription factor;sp1 transcription-factor;sp1-transcription factor;transcription factor of the sp1;transcription factor sp 1;transcription factor sp-1;transcription-factor sp1;	SWISSPROT_AC:P08047;SWISSPROT_ID:SP1_HUMAN;EMBL:AB039286;EMBL:AC068889;EMBL:AC073611;EMBL:AF252284;EMBL:AF255682;EMBL:AJ272134;EMBL:BC043224;EMBL:BC062539;EMBL:CH471054;EMBL:FN908228;EMBL:J03133;RefSeq:NP_001238754.1;RefSeq:NP_003100.1;RefSeq:NP_612482.2;RefSeq:XP_011536998.1;ProteinModelPortal:P08047;STRING:9606.ENSP00000329357;SWISSPROT_AC_OLD:E4Z9M7;SWISSPROT_AC_OLD:G5E9M8;SWISSPROT_AC_OLD:Q86…	1324	Disease	Hyperglycemia	Hyperglycemia;Hyperglycemia, Postprandial;Postprandial Hyperglycemia;hyperglycemia--an;postprandial type hyperglycemia;	Mesh_UI:D006943;Mesh_MN:C18.452.394.952;DOID:4195;NCI:C26797;UMLS_CUI:C0020456;ICD10CM:R73.9;SNOMEDCT_US_2016_03_01:144187006;SNOMEDCT_US_2016_03_01:154719004;SNOMEDCT_US_2016_03_01:207289007;SNOMEDCT_US_2016_03_01:207643008;SNOMEDCT_US_2016_03_01:237598005;SNOMEDCT_US_2016_03_01:270004003;SNOMEDCT_US_2016_03_01:315299009;SNOMEDCT_US_2016_03_01:390730002;SNOMEDCT_US_2016_03_01:80394007;	6667
40991156	Hyperglycemia -- GLP-1 receptor	association	Pubmed 2013:23806096;Pubmed 2015:25483438;Pubmed 2015:25784665;Pubmed 2015:25830090;Pubmed 2015:26284918;Pubmed 2014:24939425;Pubmed central 2015:4287776;Pubmed central 2015:4354925;Pubmed central 2015:4393893;Pubmed central 2015:4540491;Pubmed central 2014:3994957;Pubmed central 2014:4178324;Pubmed central 2014:4240857;Pubmed central 2017:5241936;Pubmed central 2017:5353273;Pubmed central 2017:5…	15 type 1 diabetic patients underwent to five experiments: a period of two hours of hypoglycemia followed by two hours of normo-glycemia or <b>hyperglycemia</b> with the concomitant infusion of <b>GLP-1</b> or vitamin C or both.[Pubmed 2013:23806096];Collectively, these results indicated that <b>hyperglycemia</b> decreases <b>GLP-1R</b> expression in RPE cells.[Pubmed 2015:25483438];Acute adminis…	1324	Disease	Hyperglycemia	Hyperglycemia;Hyperglycemia, Postprandial;Postprandial Hyperglycemia;hyperglycemia--an;postprandial type hyperglycemia;	Mesh_UI:D006943;Mesh_MN:C18.452.394.952;DOID:4195;NCI:C26797;UMLS_CUI:C0020456;ICD10CM:R73.9;SNOMEDCT_US_2016_03_01:144187006;SNOMEDCT_US_2016_03_01:154719004;SNOMEDCT_US_2016_03_01:207289007;SNOMEDCT_US_2016_03_01:207643008;SNOMEDCT_US_2016_03_01:237598005;SNOMEDCT_US_2016_03_01:270004003;SNOMEDCT_US_2016_03_01:315299009;SNOMEDCT_US_2016_03_01:390730002;SNOMEDCT_US_2016_03_01:80394007;	158985	Protein	GLP-1 receptor	GLP-1 receptor;GLP-1-R;GLP-1R;GLP1R;Glucagon-like peptide 1 receptor;glp- 1 r;glp- 1 receptor;GLP-1;glp-1 r;glp-1 the receptor;glp-1-receptor;glp-i receptor;glp1 receptor;glp1-r;glucagon like peptide 1 receptor;glucagon like peptide-1 receptor;glucagon like-peptide 1 receptor;glucagon like-peptide-1 receptor;glucagon receptor like peptide-1;glucagon- like peptide-1 receptor;glucagon-like peptide …	SWISSPROT_AC:P43220;SWISSPROT_ID:GLP1R_HUMAN;EMBL:AB065685;EMBL:AL035690;EMBL:AY439112;EMBL:BC112126;EMBL:BC113493;EMBL:L23503;EMBL:U01104;EMBL:U01156;EMBL:U01157;EMBL:U10037;EMBL:U66062;RefSeq:NP_002053.3;ProteinModelPortal:P43220;STRING:9606.ENSP00000362353;SWISSPROT_AC_OLD:Q2M229;SWISSPROT_AC_OLD:Q99669;SMR:P43220;GeneID:2740;KEGG:hsa:2740;PIR:I84494;PIR:S71624;eggNOG:ENOG410XRS2;eggNOG:KOG456…	2740
40991273	Hyperglycemia -- GLP1R	association	Pubmed 2013:23806096;Pubmed 2015:25483438;Pubmed 2015:25784665;Pubmed 2015:25830090;Pubmed 2015:26284918;Pubmed 2014:24939425;Pubmed central 2015:4287776;Pubmed central 2015:4354925;Pubmed central 2015:4393893;Pubmed central 2015:4540491;Pubmed central 2014:3994957;Pubmed central 2014:4178324;Pubmed central 2014:4240857;Pubmed central 2017:5241936;Pubmed central 2017:5353273;Pubmed central 2017:5…	15 type 1 diabetic patients underwent to five experiments: a period of two hours of hypoglycemia followed by two hours of normo-glycemia or <b>hyperglycemia</b> with the concomitant infusion of <b>GLP-1</b> or vitamin C or both.[Pubmed 2013:23806096];Collectively, these results indicated that <b>hyperglycemia</b> decreases <b>GLP-1R</b> expression in RPE cells.[Pubmed 2015:25483438];Acute adminis…	1324	Disease	Hyperglycemia	Hyperglycemia;Hyperglycemia, Postprandial;Postprandial Hyperglycemia;hyperglycemia--an;postprandial type hyperglycemia;	Mesh_UI:D006943;Mesh_MN:C18.452.394.952;DOID:4195;NCI:C26797;UMLS_CUI:C0020456;ICD10CM:R73.9;SNOMEDCT_US_2016_03_01:144187006;SNOMEDCT_US_2016_03_01:154719004;SNOMEDCT_US_2016_03_01:207289007;SNOMEDCT_US_2016_03_01:207643008;SNOMEDCT_US_2016_03_01:237598005;SNOMEDCT_US_2016_03_01:270004003;SNOMEDCT_US_2016_03_01:315299009;SNOMEDCT_US_2016_03_01:390730002;SNOMEDCT_US_2016_03_01:80394007;	4342034	Gene	GLP1R	GLP-1;GLP-1-R;GLP-1R;GLP1R;glucagon like peptide 1 receptor;glp- 1 r;glp- 1 receptor;glp-1 r;GLP-1 receptor;glp-1 the receptor;glp-1-receptor;glp-i receptor;glp1 receptor;glp1-r;glucagon like peptide-1 receptor;glucagon like-peptide 1 receptor;glucagon like-peptide-1 receptor;glucagon receptor like peptide-1;glucagon- like peptide-1 receptor;Glucagon-like peptide 1 receptor;glucagon-like peptide …	SWISSPROT_AC:P43220;SWISSPROT_ID:GLP1R_HUMAN;GeneID:2740;Ensembl:ENSG00000112164;HGNC:HGNC:4324;MIM:138032;Vega:OTTHUMG00000014638;protein_accession:AAA03614.1;protein_accession:AAA17021.1;protein_accession:AAA62471.1;protein_accession:AAA63787.1;protein_accession:AAB64013.1;protein_accession:AAC50050.1;protein_accession:AAI11844.1;protein_accession:AAI12127.1;protein_accession:AAI13494.1;protein…	2740
275944088	Hyperglycemia -- RYR2	association	Pubmed central 2012:3340112;	57 They cause altered expression and function of RyR2 via post-translational modifications of extracellular matrix components, which contribute to systolic and diastolic dysfunction.57,58 <b>Hyperglycemia</b> causes two types of post-translation modifications on <b>RyR2</b> and sarco(endo)plasmic reticulum Ca2+-ATPase;[Pubmed central 2012:3340112];	1324	Disease	Hyperglycemia	Hyperglycemia;Hyperglycemia, Postprandial;Postprandial Hyperglycemia;hyperglycemia--an;postprandial type hyperglycemia;	Mesh_UI:D006943;Mesh_MN:C18.452.394.952;DOID:4195;NCI:C26797;UMLS_CUI:C0020456;ICD10CM:R73.9;SNOMEDCT_US_2016_03_01:144187006;SNOMEDCT_US_2016_03_01:154719004;SNOMEDCT_US_2016_03_01:207289007;SNOMEDCT_US_2016_03_01:207643008;SNOMEDCT_US_2016_03_01:237598005;SNOMEDCT_US_2016_03_01:270004003;SNOMEDCT_US_2016_03_01:315299009;SNOMEDCT_US_2016_03_01:390730002;SNOMEDCT_US_2016_03_01:80394007;	440182	Protein	RYR2	Cardiac muscle ryanodine receptor;Cardiac muscle ryanodine receptor-calcium release channel;hRYR-2;Ryanodine receptor 2;RYR-2;RYR2;Type 2 ryanodine receptor;2 ryanodine receptor;ARVC2;arvd 2;ARVD2;hryr2;ryanodine receptor isoform 2;ryanodine receptor isoform-2;ryanodine receptor of cardiac muscle;ryanodine receptor of the type 2;ryanodine receptor subtype 2;ryanodine receptor type 2;ryanodine rec…	SWISSPROT_AC:Q92736;SWISSPROT_ID:RYR2_HUMAN;EMBL:AJ002511;EMBL:AJ300340;EMBL:AJ300341;EMBL:AJ300342;EMBL:AJ300343;EMBL:AJ300344;EMBL:AJ300345;EMBL:AJ300346;EMBL:AJ300347;EMBL:AJ300348;EMBL:AJ300349;EMBL:AJ300350;EMBL:AJ300351;EMBL:AJ300352;EMBL:AJ300353;EMBL:AJ300354;EMBL:AJ300355;EMBL:AJ300356;EMBL:AJ300357;EMBL:AJ300358;EMBL:AJ300359;EMBL:AJ300360;EMBL:AJ300361;EMBL:AJ300362;EMBL:AJ300363;EMBL:…	6262
275944423	Hyperglycemia -- RYR2	association	Pubmed central 2012:3340112;	57 They cause altered expression and function of RyR2 via post-translational modifications of extracellular matrix components, which contribute to systolic and diastolic dysfunction.57,58 <b>Hyperglycemia</b> causes two types of post-translation modifications on <b>RyR2</b> and sarco(endo)plasmic reticulum Ca2+-ATPase;[Pubmed central 2012:3340112];	1324	Disease	Hyperglycemia	Hyperglycemia;Hyperglycemia, Postprandial;Postprandial Hyperglycemia;hyperglycemia--an;postprandial type hyperglycemia;	Mesh_UI:D006943;Mesh_MN:C18.452.394.952;DOID:4195;NCI:C26797;UMLS_CUI:C0020456;ICD10CM:R73.9;SNOMEDCT_US_2016_03_01:144187006;SNOMEDCT_US_2016_03_01:154719004;SNOMEDCT_US_2016_03_01:207289007;SNOMEDCT_US_2016_03_01:207643008;SNOMEDCT_US_2016_03_01:237598005;SNOMEDCT_US_2016_03_01:270004003;SNOMEDCT_US_2016_03_01:315299009;SNOMEDCT_US_2016_03_01:390730002;SNOMEDCT_US_2016_03_01:80394007;	4344840	Gene	RYR2	ARVC2;ARVD2;ryanodine receptor 2;RyR;RYR-2;RYR2;VTSIP;2 ryanodine receptor;arvd 2;Cardiac muscle ryanodine receptor;Cardiac muscle ryanodine receptor-calcium release channel;hRYR-2;hryr2;ryanodine receptor isoform 2;ryanodine receptor isoform-2;ryanodine receptor of cardiac muscle;ryanodine receptor of the type 2;ryanodine receptor subtype 2;ryanodine receptor type 2;ryanodine receptor type ii;ry…	SWISSPROT_AC:Q92736;SWISSPROT_ID:RYR2_HUMAN;GeneID:6262;Ensembl:ENSG00000198626;HGNC:HGNC:10484;MIM:180902;Vega:OTTHUMG00000039543;protein_accession:BAG57915.1;protein_accession:BAG60160.1;protein_accession:BAJ10285.1;protein_accession:BAJ10286.1;protein_accession:BAJ10287.1;protein_accession:BAJ10288.1;protein_accession:BAJ10289.1;protein_accession:CAA05502.1;protein_accession:CAA62975.1;protein…	6262
275913256	Hyperglycemia -- PDPK1	association	Pubmed central 2015:4274808;Pubmed central 2017:5372489;	A previous functional study reported that liver-specific <b>Pdk1</b> deficiency in mice was associated with <b>postprandial hyperglycemia</b> (13).[Pubmed central 2015:4274808];Loss of <b>PDPK1</b> in ÃŽÂ² cells results in progressive <b>hyperglycemia</b> due to reductions in the number and size of ÃŽÂ² cells, as well as defective ÃŽÂ² cell function [88].[Pubmed central 2017:5372489];Loss of <b>P…	1324	Disease	Hyperglycemia	Hyperglycemia;Hyperglycemia, Postprandial;Postprandial Hyperglycemia;hyperglycemia--an;postprandial type hyperglycemia;	Mesh_UI:D006943;Mesh_MN:C18.452.394.952;DOID:4195;NCI:C26797;UMLS_CUI:C0020456;ICD10CM:R73.9;SNOMEDCT_US_2016_03_01:144187006;SNOMEDCT_US_2016_03_01:154719004;SNOMEDCT_US_2016_03_01:207289007;SNOMEDCT_US_2016_03_01:207643008;SNOMEDCT_US_2016_03_01:237598005;SNOMEDCT_US_2016_03_01:270004003;SNOMEDCT_US_2016_03_01:315299009;SNOMEDCT_US_2016_03_01:390730002;SNOMEDCT_US_2016_03_01:80394007;	304909	Protein	PDPK1	3-phosphoinositide-dependent protein kinase 1;EC 2.7.11.1;hPDK1;PDK1;PDPK1;3- phosphoinositide-dependent protein kinase 1;3- phosphoinositide-dependent protein kinase-1;3-phosphoinositide dependent protein kinase 1;3-phosphoinositide- dependent protein kinase-1;3-phosphoinositide-dependent protein kinase-1;3-phosphoinositide-dependent protein-kinase-1;3-phosphoinositide-dependent-protein kinase 1…	SWISSPROT_AC:O15530;SWISSPROT_ID:PDPK1_HUMAN;EMBL:AB209835;EMBL:AC093525;EMBL:AC141586;EMBL:AF017995;EMBL:BC006339;EMBL:BC012103;EMBL:BC033494;EMBL:CR536517;EMBL:Y15056;RefSeq:NP_001248745.1;RefSeq:NP_002604.1;RefSeq:NP_112558.2;ProteinModelPortal:O15530;STRING:9606.ENSP00000344220;SWISSPROT_AC_OLD:H0Y4Z0;SWISSPROT_AC_OLD:Q59EH6;SWISSPROT_AC_OLD:Q6FI20;SWISSPROT_AC_OLD:Q8IV52;SWISSPROT_AC_OLD:Q9B…	5170
275913381	Hyperglycemia -- Putative 3-phosphoinositide-dependent protein kinase 2	association	Pubmed central 2015:4274808;Pubmed central 2017:5372489;	A previous functional study reported that liver-specific <b>Pdk1</b> deficiency in mice was associated with <b>postprandial hyperglycemia</b> (13).[Pubmed central 2015:4274808];Loss of <b>PDPK1</b> in ÃŽÂ² cells results in progressive <b>hyperglycemia</b> due to reductions in the number and size of ÃŽÂ² cells, as well as defective ÃŽÂ² cell function [88].[Pubmed central 2017:5372489];Loss of <b>P…	1324	Disease	Hyperglycemia	Hyperglycemia;Hyperglycemia, Postprandial;Postprandial Hyperglycemia;hyperglycemia--an;postprandial type hyperglycemia;	Mesh_UI:D006943;Mesh_MN:C18.452.394.952;DOID:4195;NCI:C26797;UMLS_CUI:C0020456;ICD10CM:R73.9;SNOMEDCT_US_2016_03_01:144187006;SNOMEDCT_US_2016_03_01:154719004;SNOMEDCT_US_2016_03_01:207289007;SNOMEDCT_US_2016_03_01:207643008;SNOMEDCT_US_2016_03_01:237598005;SNOMEDCT_US_2016_03_01:270004003;SNOMEDCT_US_2016_03_01:315299009;SNOMEDCT_US_2016_03_01:390730002;SNOMEDCT_US_2016_03_01:80394007;	304913	Protein	Putative 3-phosphoinositide-dependent protein kinase 2	3-phosphoinositide-dependent protein kinase 2 pseudogene;EC 2.7.11.1;PDPK2;PDPK2P;Putative 3-phosphoinositide-dependent protein kinase 2;3- phosphoinositide-dependent protein kinase 1;3- phosphoinositide-dependent protein kinase-1;3-phosphoinositide dependent protein kinase 1;3-phosphoinositide- dependent protein kinase-1;3-phosphoinositide-dependent protein kinase-1;3-phosphoinositide-dependent …	SWISSPROT_AC:O15530;SWISSPROT_AC:Q6A1A2;SWISSPROT_ID:PDPK1_HUMAN;SWISSPROT_ID:PDPK2_HUMAN;EMBL:AJ785968;ProteinModelPortal:Q6A1A2;STRING:9606.ENSP00000344220;SMR:Q6A1A2;GeneID:5170;eggNOG:ENOG410XRT8;eggNOG:KOG0592;UniGene:Hs.459691;GO:GO:0004674;GO:GO:0005524;GO:GO:0005622;GO:GO:0005737;GO:GO:0016020;GO:GO:0018105;GO:GO:0035556;HOGENOM:HOG000233026;PaxDb:Q6A1A2;HOVERGEN:HBG098357;InterPro:IPR000…	5170
275913508	Hyperglycemia -- PDPK1	association	Pubmed central 2015:4274808;Pubmed central 2017:5372489;	A previous functional study reported that liver-specific <b>Pdk1</b> deficiency in mice was associated with <b>postprandial hyperglycemia</b> (13).[Pubmed central 2015:4274808];Loss of <b>PDPK1</b> in ÃŽÂ² cells results in progressive <b>hyperglycemia</b> due to reductions in the number and size of ÃŽÂ² cells, as well as defective ÃŽÂ² cell function [88].[Pubmed central 2017:5372489];Loss of <b>P…	1324	Disease	Hyperglycemia	Hyperglycemia;Hyperglycemia, Postprandial;Postprandial Hyperglycemia;hyperglycemia--an;postprandial type hyperglycemia;	Mesh_UI:D006943;Mesh_MN:C18.452.394.952;DOID:4195;NCI:C26797;UMLS_CUI:C0020456;ICD10CM:R73.9;SNOMEDCT_US_2016_03_01:144187006;SNOMEDCT_US_2016_03_01:154719004;SNOMEDCT_US_2016_03_01:207289007;SNOMEDCT_US_2016_03_01:207643008;SNOMEDCT_US_2016_03_01:237598005;SNOMEDCT_US_2016_03_01:270004003;SNOMEDCT_US_2016_03_01:315299009;SNOMEDCT_US_2016_03_01:390730002;SNOMEDCT_US_2016_03_01:80394007;	4343949	Gene	PDPK1	3-phosphoinositide dependent protein kinase 1;PDK1;PDPK1;PDPK2;PDPK2P;PRO0461;3- phosphoinositide-dependent protein kinase 1;3- phosphoinositide-dependent protein kinase-1;3-phosphoinositide- dependent protein kinase-1;3-phosphoinositide-dependent protein kinase 1;3-phosphoinositide-dependent protein kinase 2 pseudogene;3-phosphoinositide-dependent protein kinase-1;3-phosphoinositide-dependent pr…	SWISSPROT_AC:O15530;SWISSPROT_ID:PDPK1_HUMAN;GeneID:5170;Ensembl:ENSG00000140992;HGNC:HGNC:8816;MIM:605213;Vega:OTTHUMG00000128874;protein_accession:AAC33797.1;protein_accession:AAC51825.1;protein_accession:AAF16685.1;protein_accession:AAH06339.2;protein_accession:AAH12103.1;protein_accession:AAH33494.1;protein_accession:ABM83223.1;protein_accession:ABM86422.1;protein_accession:ACE87795.1;protein…	5170
274151496	Hyperglycemia -- NGF	association	Pubmed central 2012:3544459;Pubmed central 2016:5291940;	A recent study of 61 resected pancreatic tumors has provided experimental evidence that <b>hyperglycemia</b> is associated with a higher expression of <b>NGF</b> in pancreatic cancer cells and p75 neurotrophin receptor (p75NTR) in nerve fibers, and these proteins may be involved in signaling between neurons and cancer cells which aggravate the process of perineural invasion [9].[Pubmed central 20…	1324	Disease	Hyperglycemia	Hyperglycemia;Hyperglycemia, Postprandial;Postprandial Hyperglycemia;hyperglycemia--an;postprandial type hyperglycemia;	Mesh_UI:D006943;Mesh_MN:C18.452.394.952;DOID:4195;NCI:C26797;UMLS_CUI:C0020456;ICD10CM:R73.9;SNOMEDCT_US_2016_03_01:144187006;SNOMEDCT_US_2016_03_01:154719004;SNOMEDCT_US_2016_03_01:207289007;SNOMEDCT_US_2016_03_01:207643008;SNOMEDCT_US_2016_03_01:237598005;SNOMEDCT_US_2016_03_01:270004003;SNOMEDCT_US_2016_03_01:315299009;SNOMEDCT_US_2016_03_01:390730002;SNOMEDCT_US_2016_03_01:80394007;	275808	Protein	NGF	Beta-nerve growth factor;Beta-NGF;NGF;NGFB;b ngf;b-ngf;beta nerve growth factor;beta ngf;betanerve growth factor;betangf;factor nerve growth;factor--nerve growth;factor-nerve growth;growth factor nerve;growth factor-nerve;HSAN5;nerve growth factor;nerve growth factor--an;nerve growth-factor;nerve-growth factor;nerve-growth-factor;ngf beta;ngf- beta;ngf-b;ngf-beta;ngf-type;ngfbeta;	SWISSPROT_AC:P01138;SWISSPROT_ID:NGF_HUMAN;EMBL:AB037517;EMBL:AF150960;EMBL:AF411526;EMBL:AL049825;EMBL:BC032517;EMBL:BC126148;EMBL:BC126150;EMBL:BT019733;EMBL:CH471122;EMBL:CR541855;EMBL:M21062;EMBL:V01511;EMBL:X52599;RefSeq:NP_002497.2;RefSeq:XP_006710726.1;ProteinModelPortal:P01138;STRING:9606.ENSP00000358525;SWISSPROT_AC_OLD:A1A4E5;SWISSPROT_AC_OLD:Q6FHA0;SWISSPROT_AC_OLD:Q96P60;SWISSPROT_AC_…	4803
274151670	Hyperglycemia -- NGF	association	Pubmed central 2012:3544459;	A recent study of 61 resected pancreatic tumors has provided experimental evidence that <b>hyperglycemia</b> is associated with a higher expression of <b>NGF</b> in pancreatic cancer cells and p75 neurotrophin receptor (p75NTR) in nerve fibers, and these proteins may be involved in signaling between neurons and cancer cells which aggravate the process of perineural invasion [9].[Pubmed central 20…	1324	Disease	Hyperglycemia	Hyperglycemia;Hyperglycemia, Postprandial;Postprandial Hyperglycemia;hyperglycemia--an;postprandial type hyperglycemia;	Mesh_UI:D006943;Mesh_MN:C18.452.394.952;DOID:4195;NCI:C26797;UMLS_CUI:C0020456;ICD10CM:R73.9;SNOMEDCT_US_2016_03_01:144187006;SNOMEDCT_US_2016_03_01:154719004;SNOMEDCT_US_2016_03_01:207289007;SNOMEDCT_US_2016_03_01:207643008;SNOMEDCT_US_2016_03_01:237598005;SNOMEDCT_US_2016_03_01:270004003;SNOMEDCT_US_2016_03_01:315299009;SNOMEDCT_US_2016_03_01:390730002;SNOMEDCT_US_2016_03_01:80394007;	4343653	Gene	NGF	Beta-NGF;HSAN5;nerve growth factor;NGF;NGFB;b ngf;b-ngf;beta nerve growth factor;beta ngf;Beta-nerve growth factor;betanerve growth factor;betangf;factor nerve growth;factor--nerve growth;factor-nerve growth;growth factor nerve;growth factor-nerve;nerve growth factor--an;nerve growth-factor;nerve-growth factor;nerve-growth-factor;ngf beta;ngf- beta;ngf-b;ngf-beta;ngf-type;ngfbeta;	SWISSPROT_AC:P01138;SWISSPROT_ID:NGF_HUMAN;GeneID:4803;Ensembl:ENSG00000134259;HGNC:HGNC:7808;MIM:162030;Vega:OTTHUMG00000011880;protein_accession:AAA59931.1;protein_accession:AAD55975.1;protein_accession:AAH32517.2;protein_accession:AAI26149.1;protein_accession:AAI26151.1;protein_accession:AAL05874.1;protein_accession:AAV38538.1;protein_accession:ADR82879.1;protein_accession:BAA90437.1;protein_a…	4803
275870473	Hyperglycemia -- IL-4	association	Pubmed central 2010:2912295;Pubmed central 2011:3114401;Pubmed central 2013:3672854;	A single administration of <b>DC/sIL-4</b> reduces onset of <b>hyperglycemia</b> in prediabetic mice.[Pubmed central 2010:2912295];Mice were monitored weekly for the onset of hyperglycemia, and mice treated with <b>DC/sIL-4</b> maintained euglycemia or demonstrated a delay in the onset of <b>hyperglycemia</b> (Figure 6C).[Pubmed central 2010:2912295];We further demonstrate that <b>DC/sIL-4</b> re…	1324	Disease	Hyperglycemia	Hyperglycemia;Hyperglycemia, Postprandial;Postprandial Hyperglycemia;hyperglycemia--an;postprandial type hyperglycemia;	Mesh_UI:D006943;Mesh_MN:C18.452.394.952;DOID:4195;NCI:C26797;UMLS_CUI:C0020456;ICD10CM:R73.9;SNOMEDCT_US_2016_03_01:144187006;SNOMEDCT_US_2016_03_01:154719004;SNOMEDCT_US_2016_03_01:207289007;SNOMEDCT_US_2016_03_01:207643008;SNOMEDCT_US_2016_03_01:237598005;SNOMEDCT_US_2016_03_01:270004003;SNOMEDCT_US_2016_03_01:315299009;SNOMEDCT_US_2016_03_01:390730002;SNOMEDCT_US_2016_03_01:80394007;	197589	Protein	IL-4	B-cell stimulatory factor 1;Binetrakin;BSF-1;IL-4;IL4;Interleukin-4;Lymphocyte stimulatory factor 1;Pitrakinra;b cell stimulatory factor-1;b-cell stimulatory factor-1;BCGF-1;bcgf-i;BCGF1;bsf 1;BSF1;il - 4;il - iv;il -4;il 4;il- 4;il--4;il-iv;interleukin -4;interleukin 4;interleukin iv;interleukin- 4;interleukin--4;interleukin4;	SWISSPROT_AC:P05112;SWISSPROT_ID:IL4_HUMAN;EMBL:AF395008;EMBL:BC066277;EMBL:BC067514;EMBL:BC070123;EMBL:M13982;EMBL:M23442;EMBL:X06750;EMBL:X81851;RefSeq:NP_000580.1;RefSeq:NP_758858.1;ProteinModelPortal:P05112;STRING:9606.ENSP00000231449;SWISSPROT_AC_OLD:Q14630;SWISSPROT_AC_OLD:Q6NZ77;SMR:P05112;GeneID:3565;KEGG:hsa:3565;PIR:A30546;eggNOG:ENOG410XQ0R;eggNOG:KOG3886;UniGene:Hs.73917;GO:GO:0001774…	3565
277017053	Hyperglycemia -- IL4	association	Pubmed central 2010:2912295;Pubmed central 2013:3672854;	A single administration of <b>DC/sIL-4</b> reduces onset of <b>hyperglycemia</b> in prediabetic mice.[Pubmed central 2010:2912295];Mice were monitored weekly for the onset of hyperglycemia, and mice treated with <b>DC/sIL-4</b> maintained euglycemia or demonstrated a delay in the onset of <b>hyperglycemia</b> (Figure 6C).[Pubmed central 2010:2912295];We further demonstrate that <b>DC/sIL-4</b> re…	1324	Disease	Hyperglycemia	Hyperglycemia;Hyperglycemia, Postprandial;Postprandial Hyperglycemia;hyperglycemia--an;postprandial type hyperglycemia;	Mesh_UI:D006943;Mesh_MN:C18.452.394.952;DOID:4195;NCI:C26797;UMLS_CUI:C0020456;ICD10CM:R73.9;SNOMEDCT_US_2016_03_01:144187006;SNOMEDCT_US_2016_03_01:154719004;SNOMEDCT_US_2016_03_01:207289007;SNOMEDCT_US_2016_03_01:207643008;SNOMEDCT_US_2016_03_01:237598005;SNOMEDCT_US_2016_03_01:270004003;SNOMEDCT_US_2016_03_01:315299009;SNOMEDCT_US_2016_03_01:390730002;SNOMEDCT_US_2016_03_01:80394007;	4342719	Gene	IL4	BCGF-1;BCGF1;BSF-1;BSF1;IL-4;IL4;interleukin 4;b cell stimulatory factor-1;B-cell stimulatory factor 1;b-cell stimulatory factor-1;bcgf-i;Binetrakin;bsf 1;il - 4;il - iv;il -4;il 4;il- 4;il--4;il-iv;interleukin -4;interleukin iv;interleukin- 4;interleukin--4;Interleukin-4;interleukin4;Lymphocyte stimulatory factor 1;Pitrakinra;	SWISSPROT_AC:P05112;SWISSPROT_ID:IL4_HUMAN;GeneID:3565;Ensembl:ENSG00000113520;HGNC:HGNC:6014;MIM:147780;Vega:OTTHUMG00000059724;protein_accession:AAA59149.1;protein_accession:AAA59150.1;protein_accession:AAC03537.1;protein_accession:AAH66277.1;protein_accession:AAH67514.1;protein_accession:AAH67515.1;protein_accession:AAH70123.1;protein_accession:AAK71324.1;protein_accession:ABM53124.1;protein_a…	3565
285827513	IL-4 -<> Hyperglycemia	regulation	Pubmed central 2010:2912295;	A single administration of <b>DC/sIL-4</b> reduces onset of <b>hyperglycemia</b> in prediabetic mice.[Pubmed central 2010:2912295];We further demonstrate that <b>DC/sIL-4</b> reduce the progression to overt <b>hyperglycemia</b> when administered to 12Ã¢Â€Â“16 week-old prediabetic NOD mice that already have impaired responses to glucose challenge.[Pubmed central 2010:2912295];We further demonstrat…	197589	Protein	IL-4	B-cell stimulatory factor 1;Binetrakin;BSF-1;IL-4;IL4;Interleukin-4;Lymphocyte stimulatory factor 1;Pitrakinra;b cell stimulatory factor-1;b-cell stimulatory factor-1;BCGF-1;bcgf-i;BCGF1;bsf 1;BSF1;il - 4;il - iv;il -4;il 4;il- 4;il--4;il-iv;interleukin -4;interleukin 4;interleukin iv;interleukin- 4;interleukin--4;interleukin4;	SWISSPROT_AC:P05112;SWISSPROT_ID:IL4_HUMAN;EMBL:AF395008;EMBL:BC066277;EMBL:BC067514;EMBL:BC070123;EMBL:M13982;EMBL:M23442;EMBL:X06750;EMBL:X81851;RefSeq:NP_000580.1;RefSeq:NP_758858.1;ProteinModelPortal:P05112;STRING:9606.ENSP00000231449;SWISSPROT_AC_OLD:Q14630;SWISSPROT_AC_OLD:Q6NZ77;SMR:P05112;GeneID:3565;KEGG:hsa:3565;PIR:A30546;eggNOG:ENOG410XQ0R;eggNOG:KOG3886;UniGene:Hs.73917;GO:GO:0001774…	1324	Disease	Hyperglycemia	Hyperglycemia;Hyperglycemia, Postprandial;Postprandial Hyperglycemia;hyperglycemia--an;postprandial type hyperglycemia;	Mesh_UI:D006943;Mesh_MN:C18.452.394.952;DOID:4195;NCI:C26797;UMLS_CUI:C0020456;ICD10CM:R73.9;SNOMEDCT_US_2016_03_01:144187006;SNOMEDCT_US_2016_03_01:154719004;SNOMEDCT_US_2016_03_01:207289007;SNOMEDCT_US_2016_03_01:207643008;SNOMEDCT_US_2016_03_01:237598005;SNOMEDCT_US_2016_03_01:270004003;SNOMEDCT_US_2016_03_01:315299009;SNOMEDCT_US_2016_03_01:390730002;SNOMEDCT_US_2016_03_01:80394007;	3565
269274560	Hyperglycemia -- RAPTOR	association	Pubmed 2017:28727815;Pubmed central 2017:5519037;	ABCB1 rs1045642 was associated with risk of mucositis (P = 0.031), while PIK3R1 rs10515074 and <b>RAPTOR</b> rs9906827 were associated with <b>hyperglycemia</b> and non-infectious pneumonitis (P = 0.016 and 0.024, respectively).[Pubmed 2017:28727815];ABCB1 rs1045642 was associated with risk of mucositis (P = 0.031), while PIK3R1 rs10515074 and <b>RAPTOR</b> rs9906827 were associated with <b>hyper…	1324	Disease	Hyperglycemia	Hyperglycemia;Hyperglycemia, Postprandial;Postprandial Hyperglycemia;hyperglycemia--an;postprandial type hyperglycemia;	Mesh_UI:D006943;Mesh_MN:C18.452.394.952;DOID:4195;NCI:C26797;UMLS_CUI:C0020456;ICD10CM:R73.9;SNOMEDCT_US_2016_03_01:144187006;SNOMEDCT_US_2016_03_01:154719004;SNOMEDCT_US_2016_03_01:207289007;SNOMEDCT_US_2016_03_01:207643008;SNOMEDCT_US_2016_03_01:237598005;SNOMEDCT_US_2016_03_01:270004003;SNOMEDCT_US_2016_03_01:315299009;SNOMEDCT_US_2016_03_01:390730002;SNOMEDCT_US_2016_03_01:80394007;	411956	Protein	RAPTOR	KIAA1303;p150 target of rapamycin (TOR)-scaffold protein;RAPTOR;Regulatory-associated protein of mTOR;RPTOR;KOG1;Mip1;regulatory associated protein of mtor;regulatory associated protein of MTOR complex 1;regulatory associated protein of mtor complex i;	SWISSPROT_AC:Q8N122;SWISSPROT_ID:RPTOR_HUMAN;EMBL:AB037724;EMBL:AB082951;EMBL:AC016245;EMBL:AC109327;EMBL:AC127496;EMBL:AC133012;EMBL:AY090663;EMBL:BC025180;EMBL:BC033258;EMBL:BC064515;EMBL:BC136652;EMBL:BC136654;EMBL:CH471099;EMBL:GQ183898;RefSeq:NP_001156506.1;RefSeq:NP_065812.1;ProteinModelPortal:Q8N122;STRING:9606.ENSP00000307272;SWISSPROT_AC_OLD:B2RN36;SWISSPROT_AC_OLD:C6KEF2;SWISSPROT_AC_OL…	57521
269274794	Hyperglycemia -- RPTOR	association	Pubmed 2017:28727815;Pubmed central 2017:5519037;	ABCB1 rs1045642 was associated with risk of mucositis (P = 0.031), while PIK3R1 rs10515074 and <b>RAPTOR</b> rs9906827 were associated with <b>hyperglycemia</b> and non-infectious pneumonitis (P = 0.016 and 0.024, respectively).[Pubmed 2017:28727815];ABCB1 rs1045642 was associated with risk of mucositis (P = 0.031), while PIK3R1 rs10515074 and <b>RAPTOR</b> rs9906827 were associated with <b>hyper…	1324	Disease	Hyperglycemia	Hyperglycemia;Hyperglycemia, Postprandial;Postprandial Hyperglycemia;hyperglycemia--an;postprandial type hyperglycemia;	Mesh_UI:D006943;Mesh_MN:C18.452.394.952;DOID:4195;NCI:C26797;UMLS_CUI:C0020456;ICD10CM:R73.9;SNOMEDCT_US_2016_03_01:144187006;SNOMEDCT_US_2016_03_01:154719004;SNOMEDCT_US_2016_03_01:207289007;SNOMEDCT_US_2016_03_01:207643008;SNOMEDCT_US_2016_03_01:237598005;SNOMEDCT_US_2016_03_01:270004003;SNOMEDCT_US_2016_03_01:315299009;SNOMEDCT_US_2016_03_01:390730002;SNOMEDCT_US_2016_03_01:80394007;	4353633	Gene	RPTOR	KOG1;Mip1;regulatory associated protein of MTOR complex 1;RPTOR;KIAA1303;p150 target of rapamycin (TOR)-scaffold protein;RAPTOR;regulatory associated protein of mtor;regulatory associated protein of mtor complex i;Regulatory-associated protein of mTOR;	SWISSPROT_AC:Q8N122;SWISSPROT_ID:RPTOR_HUMAN;GeneID:57521;Ensembl:ENSG00000141564;HGNC:HGNC:30287;MIM:607130;Vega:OTTHUMG00000177622;protein_accession:AAH25180.1;protein_accession:AAH33258.1;protein_accession:AAH64515.1;protein_accession:AAH73898.1;protein_accession:AAI36653.1;protein_accession:AAI36655.1;protein_accession:AAM09075.1;protein_accession:ACS44766.1;protein_accession:BAA92541.1;prote…	57521
285193357	Hyperglycemia -- SOD1	association	Pubmed central 2016:4989083;	According to this, in muscle cells of diabetic animals the <b>hyperglycemia</b> increases <b>SOD</b> and catalase protein content.[Pubmed central 2016:4989083];	1324	Disease	Hyperglycemia	Hyperglycemia;Hyperglycemia, Postprandial;Postprandial Hyperglycemia;hyperglycemia--an;postprandial type hyperglycemia;	Mesh_UI:D006943;Mesh_MN:C18.452.394.952;DOID:4195;NCI:C26797;UMLS_CUI:C0020456;ICD10CM:R73.9;SNOMEDCT_US_2016_03_01:144187006;SNOMEDCT_US_2016_03_01:154719004;SNOMEDCT_US_2016_03_01:207289007;SNOMEDCT_US_2016_03_01:207643008;SNOMEDCT_US_2016_03_01:237598005;SNOMEDCT_US_2016_03_01:270004003;SNOMEDCT_US_2016_03_01:315299009;SNOMEDCT_US_2016_03_01:390730002;SNOMEDCT_US_2016_03_01:80394007;	454202	Protein	SOD1	EC 1.15.1.1;hSod1;SOD1;SODC;Superoxide dismutase 1;Superoxide dismutase [Cu-Zn];ALS;als--an;als-type;ALS1;HEL-S-44;homodimer;homodimer-type;hsod-1;ipo-a;IPOA;SOD;sod-isoform;sod-type;superoxide dismutase -1;superoxide dismutase 1, soluble;superoxide dismutase type 1;superoxide dismutase type i;superoxide dismutase type-1;superoxide dismutase-1;superoxide dismutase-i;superoxide dismutase-type 1;su…	SWISSPROT_AC:P00441;SWISSPROT_ID:SODC_HUMAN;EMBL:AK312116;EMBL:AP000253;EMBL:AY049787;EMBL:AY450286;EMBL:AY835629;EMBL:BC001034;EMBL:BT006676;EMBL:CH471079;EMBL:CR450355;EMBL:CR541742;EMBL:EF151142;EMBL:L44135;EMBL:L44136;EMBL:L44137;EMBL:L44139;EMBL:L44746;EMBL:L46374;EMBL:L46375;EMBL:X01780;EMBL:X01781;EMBL:X01782;EMBL:X01783;EMBL:X01784;EMBL:X02317;EMBL:X95228;RefSeq:NP_000445.1;ProteinModelPo…	6647
33254937	Hyperglycemia -- TPA	association	Pubmed 2014:24619488;Pubmed 2005:16002761;Pubmed central 2015:4845108;Pubmed central 2014:4113172;Pubmed central 2017:5669184;	Accordingly, this review summarizes the latest updates and recommendations about the management of HG and coadministration of <b>tPA</b> in a clinical setting while focusing more on the various experimental models studying (1) the effect of <b>HG</b> on stroke outcomes, (2) the potential mechanisms involved in worsening the neurovascular injury, (3) the different therapeutic strategies employed t…	1324	Disease	Hyperglycemia	Hyperglycemia;Hyperglycemia, Postprandial;Postprandial Hyperglycemia;hyperglycemia--an;postprandial type hyperglycemia;	Mesh_UI:D006943;Mesh_MN:C18.452.394.952;DOID:4195;NCI:C26797;UMLS_CUI:C0020456;ICD10CM:R73.9;SNOMEDCT_US_2016_03_01:144187006;SNOMEDCT_US_2016_03_01:154719004;SNOMEDCT_US_2016_03_01:207289007;SNOMEDCT_US_2016_03_01:207643008;SNOMEDCT_US_2016_03_01:237598005;SNOMEDCT_US_2016_03_01:270004003;SNOMEDCT_US_2016_03_01:315299009;SNOMEDCT_US_2016_03_01:390730002;SNOMEDCT_US_2016_03_01:80394007;	493753	Protein	TPA	Alteplase;EC 3.4.21.68;PLAT;Reteplase;t-PA;t-plasminogen activator;Tissue-type plasminogen activator;TPA;activator tissue plasminogen;activator tissue-type plasminogen;pa t;plasminogen activator - tissue-type;plasminogen activator of the tissue-type;plasminogen activator of tissue-type;plasminogen activator tissue;plasminogen activator, tissue type;plasminogen tissue activator;t- pa;t--pa;tissue …	SWISSPROT_AC:P00750;SWISSPROT_ID:TPA_HUMAN;EMBL:AF260825;EMBL:AK289387;EMBL:AK290575;EMBL:AK313342;EMBL:AY221101;EMBL:AY291060;EMBL:BC002795;EMBL:BC007231;EMBL:BC013968;EMBL:BC018636;EMBL:BC095403;EMBL:BT007060;EMBL:CH471080;EMBL:D01096;EMBL:K03021;EMBL:L00141;EMBL:L00142;EMBL:L00143;EMBL:L00144;EMBL:L00145;EMBL:L00146;EMBL:L00147;EMBL:L00148;EMBL:L00149;EMBL:L00150;EMBL:L00151;EMBL:L00153;EMBL:M…	5327
94101101	Hyperglycemia -- Caspase-8	association	Pubmed 2016:28050125;	Activation of <b>caspase-8</b> by <b>hyperglycemia</b> was found in the 661W cells and retinal explants and decreased in the presence of SST (pÃ‹Â‚0.05).[Pubmed 2016:28050125];Activation of <b>caspase-8</b> by <b>hyperglycemia</b> was found in the 661W cells and retinal explants and decreased in the presence of SST (p?0.05).[Pubmed 2016:28050125];	1324	Disease	Hyperglycemia	Hyperglycemia;Hyperglycemia, Postprandial;Postprandial Hyperglycemia;hyperglycemia--an;postprandial type hyperglycemia;	Mesh_UI:D006943;Mesh_MN:C18.452.394.952;DOID:4195;NCI:C26797;UMLS_CUI:C0020456;ICD10CM:R73.9;SNOMEDCT_US_2016_03_01:144187006;SNOMEDCT_US_2016_03_01:154719004;SNOMEDCT_US_2016_03_01:207289007;SNOMEDCT_US_2016_03_01:207643008;SNOMEDCT_US_2016_03_01:237598005;SNOMEDCT_US_2016_03_01:270004003;SNOMEDCT_US_2016_03_01:315299009;SNOMEDCT_US_2016_03_01:390730002;SNOMEDCT_US_2016_03_01:80394007;	54527	Protein	Caspase-8	Apoptotic cysteine protease;Apoptotic protease Mch-5;CAP4;CASP-8;CASP8;Caspase-8;EC 3.4.22.61;FADD-homologous ICE/ced-3-like protease;FADD-like ICE;FLICE;ICE-like apoptotic protease 5;MACH;MCH5;MORT1-associated ced-3 homolog;ALPS2B;cap -4;cap 4;cap-4;cap-iv;casp 8;caspase - 8;caspase -8;caspase 8;caspase- 8;caspase8;flice--an;mch 5;mch-5;	SWISSPROT_AC:Q14790;SWISSPROT_ID:CASP8_HUMAN;EMBL:AB038985;EMBL:AC007256;EMBL:AF009620;EMBL:AF102139;EMBL:AF102140;EMBL:AF102141;EMBL:AF102142;EMBL:AF102143;EMBL:AF102144;EMBL:AF102145;EMBL:AF102146;EMBL:AF380342;EMBL:AF422925;EMBL:AF422926;EMBL:AF422927;EMBL:AF422928;EMBL:AF422929;EMBL:BC028223;EMBL:DQ355026;EMBL:U58143;EMBL:U60520;EMBL:X98172;EMBL:X98173;EMBL:X98174;EMBL:X98175;EMBL:X98176;EMBL…	841
287566230	Catalase -<> Hyperglycemia	regulation	Pubmed central 2016:4794239;	Activities of SOD (Fig 5C) and <b>CAT</b> (Fig 5D) decreased significantly in the <b>HGC</b> group compared with the NGC group (p < 0.05), and dexmedetomidine increased the activities of SOD and CAT in both normal and diabetic rats (p < 0.05).[Pubmed central 2016:4794239];	54707	Protein	Catalase	CAT;CATA;Catalase;EC 1.11.1.6;cat--an;cat-type;catalase-type;chain-cat;	SWISSPROT_AC:P04040;SWISSPROT_ID:CATA_HUMAN;EMBL:AK291585;EMBL:AK315350;EMBL:AL035079;EMBL:AY028632;EMBL:AY545477;EMBL:BC110398;EMBL:BC112217;EMBL:BC112219;EMBL:CH471064;EMBL:K02400;EMBL:L13609;EMBL:X04076;EMBL:X04085;EMBL:X04086;EMBL:X04087;EMBL:X04088;EMBL:X04089;EMBL:X04090;EMBL:X04091;EMBL:X04092;EMBL:X04093;EMBL:X04094;EMBL:X04095;EMBL:X04096;RefSeq:NP_001743.1;ProteinModelPortal:P04040;STRI…	1324	Disease	Hyperglycemia	Hyperglycemia;Hyperglycemia, Postprandial;Postprandial Hyperglycemia;hyperglycemia--an;postprandial type hyperglycemia;	Mesh_UI:D006943;Mesh_MN:C18.452.394.952;DOID:4195;NCI:C26797;UMLS_CUI:C0020456;ICD10CM:R73.9;SNOMEDCT_US_2016_03_01:144187006;SNOMEDCT_US_2016_03_01:154719004;SNOMEDCT_US_2016_03_01:207289007;SNOMEDCT_US_2016_03_01:207643008;SNOMEDCT_US_2016_03_01:237598005;SNOMEDCT_US_2016_03_01:270004003;SNOMEDCT_US_2016_03_01:315299009;SNOMEDCT_US_2016_03_01:390730002;SNOMEDCT_US_2016_03_01:80394007;	847
280257530	Hyperglycemia -- NFATC3	association	Pubmed central 2015:4396720;Pubmed central 2013:3670844;	Acute <b>Hyperglycemia</b> Increases <b>NFATc3</b> Nuclear Accumulation and NFAT-Dependent Transcriptional Activity in Retinal Microvessels.[Pubmed central 2015:4396720];To test the effect of acute <b>hyperglycemia</b> on <b>NFATc3</b> activation in vivo, i.p. glucose tolerance tests (IP-GTT) were performed and NFATc3 nuclear accumulation was determined in retinal vessels by confocal microscopy.[…	1324	Disease	Hyperglycemia	Hyperglycemia;Hyperglycemia, Postprandial;Postprandial Hyperglycemia;hyperglycemia--an;postprandial type hyperglycemia;	Mesh_UI:D006943;Mesh_MN:C18.452.394.952;DOID:4195;NCI:C26797;UMLS_CUI:C0020456;ICD10CM:R73.9;SNOMEDCT_US_2016_03_01:144187006;SNOMEDCT_US_2016_03_01:154719004;SNOMEDCT_US_2016_03_01:207289007;SNOMEDCT_US_2016_03_01:207643008;SNOMEDCT_US_2016_03_01:237598005;SNOMEDCT_US_2016_03_01:270004003;SNOMEDCT_US_2016_03_01:315299009;SNOMEDCT_US_2016_03_01:390730002;SNOMEDCT_US_2016_03_01:80394007;	275178	Protein	NFATC3	NF-AT4;NF-ATc3;NFAC3;NFAT4;NFATC3;NFATx;Nuclear factor of activated T-cells, cytoplasmic 3;T-cell transcription factor NFAT4;nfat-4;nfatc-3;nuclear factor of activated t cells, cytoplasmic 3;nuclear factor of activated T-cells 3;	SWISSPROT_AC:Q12968;SWISSPROT_ID:NFAC3_HUMAN;EMBL:AC130462;EMBL:BC001050;EMBL:L41067;EMBL:U14510;EMBL:U85428;EMBL:U85429;EMBL:U85430;RefSeq:NP_004546.1;RefSeq:NP_775186.1;RefSeq:NP_775188.1;ProteinModelPortal:Q12968;STRING:9606.ENSP00000300659;SWISSPROT_AC_OLD:O75211;SWISSPROT_AC_OLD:Q14516;SWISSPROT_AC_OLD:Q99840;SWISSPROT_AC_OLD:Q99841;SWISSPROT_AC_OLD:Q99842;SMR:Q12968;GeneID:4775;KEGG:hsa:477…	4775
280257592	Hyperglycemia -- NFATC3	association	Pubmed central 2015:4396720;Pubmed central 2013:3670844;	Acute <b>Hyperglycemia</b> Increases <b>NFATc3</b> Nuclear Accumulation and NFAT-Dependent Transcriptional Activity in Retinal Microvessels.[Pubmed central 2015:4396720];To test the effect of acute <b>hyperglycemia</b> on <b>NFATc3</b> activation in vivo, i.p. glucose tolerance tests (IP-GTT) were performed and NFATc3 nuclear accumulation was determined in retinal vessels by confocal microscopy.[…	1324	Disease	Hyperglycemia	Hyperglycemia;Hyperglycemia, Postprandial;Postprandial Hyperglycemia;hyperglycemia--an;postprandial type hyperglycemia;	Mesh_UI:D006943;Mesh_MN:C18.452.394.952;DOID:4195;NCI:C26797;UMLS_CUI:C0020456;ICD10CM:R73.9;SNOMEDCT_US_2016_03_01:144187006;SNOMEDCT_US_2016_03_01:154719004;SNOMEDCT_US_2016_03_01:207289007;SNOMEDCT_US_2016_03_01:207643008;SNOMEDCT_US_2016_03_01:237598005;SNOMEDCT_US_2016_03_01:270004003;SNOMEDCT_US_2016_03_01:315299009;SNOMEDCT_US_2016_03_01:390730002;SNOMEDCT_US_2016_03_01:80394007;	4343629	Gene	NFATC3	NFAT4;NFATC3;NFATX;nuclear factor of activated T-cells 3;NF-AT4;NF-ATc3;NFAC3;nfat-4;nfatc-3;nuclear factor of activated t cells, cytoplasmic 3;Nuclear factor of activated T-cells, cytoplasmic 3;T-cell transcription factor NFAT4;	SWISSPROT_AC:Q12968;SWISSPROT_ID:NFAC3_HUMAN;GeneID:4775;Ensembl:ENSG00000072736;HGNC:HGNC:7777;MIM:602698;Vega:OTTHUMG00000137555;protein_accession:AAA79174.1;protein_accession:AAA86308.1;protein_accession:AAB46595.1;protein_accession:AAB46596.1;protein_accession:AAB46597.1;protein_accession:AAH01050.1;protein_accession:ABM86310.1;protein_accession:ACG55625.1;protein_accession:ACG55626.1;protein…	4775
94766429	Hyperglycemia -- Humanin	association	Pubmed 2016:27173674;	Addition of HN improved insulin sensitivity in animal models of diabetes mellitus but no clinical studies have been carried out to measure <b>HN</b> levels in humans associated with <b>hyperglycemia</b>.[Pubmed 2016:27173674];	1324	Disease	Hyperglycemia	Hyperglycemia;Hyperglycemia, Postprandial;Postprandial Hyperglycemia;hyperglycemia--an;postprandial type hyperglycemia;	Mesh_UI:D006943;Mesh_MN:C18.452.394.952;DOID:4195;NCI:C26797;UMLS_CUI:C0020456;ICD10CM:R73.9;SNOMEDCT_US_2016_03_01:144187006;SNOMEDCT_US_2016_03_01:154719004;SNOMEDCT_US_2016_03_01:207289007;SNOMEDCT_US_2016_03_01:207643008;SNOMEDCT_US_2016_03_01:237598005;SNOMEDCT_US_2016_03_01:270004003;SNOMEDCT_US_2016_03_01:315299009;SNOMEDCT_US_2016_03_01:390730002;SNOMEDCT_US_2016_03_01:80394007;	190302	Protein	Humanin	HN;HNM;Humanin;Humanin mitochondrial;HUNIN;MT-RNR2;	SWISSPROT_AC:Q8IVG9;SWISSPROT_ID:HUNIN_HUMAN;EMBL:AY029066;EMBL:BE899497;ProteinModelPortal:Q8IVG9;STRING:9606.ENSP00000468991;SMR:Q8IVG9;GO:GO:0005102;GO:GO:0005576;GO:GO:0005739;GO:GO:0006879;GO:GO:0006915;GO:GO:0030595;GO:GO:0043066;GO:GO:0048019;GO:GO:0048471;PDB:1Y32;PDB:2GD3;PDB:5GIW;PDBsum:1Y32;PDBsum:2GD3;PDBsum:5GIW;PaxDb:Q8IVG9;InterPro:IPR028139;PRIDE:Q8IVG9;Pfam:PF15040;EvolutionaryTr…
274345152	Hyperglycemia -- GDF15	association	Pubmed central 2016:4825089;Pubmed central 2016:5014962;	Additionally <b>GDF-15</b> has been linked to <b>hyperglycemia</b> and diabetes mellitus (DM) [4, 8].[Pubmed central 2016:4825089];In an in vitro study, <b>hyperglycemia</b> induced <b>GDF-15</b> expression, which resulted in umbilical endothelial cell apoptosis [31].[Pubmed central 2016:4825089];Our investigation support the hypothesis that <b>GDF-15</b> is linked to chronic <b>hyperglycemia</b>…	1324	Disease	Hyperglycemia	Hyperglycemia;Hyperglycemia, Postprandial;Postprandial Hyperglycemia;hyperglycemia--an;postprandial type hyperglycemia;	Mesh_UI:D006943;Mesh_MN:C18.452.394.952;DOID:4195;NCI:C26797;UMLS_CUI:C0020456;ICD10CM:R73.9;SNOMEDCT_US_2016_03_01:144187006;SNOMEDCT_US_2016_03_01:154719004;SNOMEDCT_US_2016_03_01:207289007;SNOMEDCT_US_2016_03_01:207643008;SNOMEDCT_US_2016_03_01:237598005;SNOMEDCT_US_2016_03_01:270004003;SNOMEDCT_US_2016_03_01:315299009;SNOMEDCT_US_2016_03_01:390730002;SNOMEDCT_US_2016_03_01:80394007;	153139	Protein	GDF15	GDF-15;GDF15;Growth/differentiation factor 15;Macrophage inhibitory cytokine 1;MIC-1;MIC1;NAG-1;NRG-1;NSAID-activated gene 1 protein;NSAID-regulated gene 1 protein;PDF;PLAB;Placental bone morphogenetic protein;Placental TGF-beta;Prostate differentiation factor;PTGFB;gdf 15;growth differentiation factor 15;growth differentiation factor 15--an;growth differentiation factor-15;growth-differentiation…	SWISSPROT_AC:Q99988;SWISSPROT_ID:GDF15_HUMAN;EMBL:AB000584;EMBL:AC008397;EMBL:AF003934;EMBL:AF008303;EMBL:AF019770;EMBL:AF173860;EMBL:AK291530;EMBL:BC000529;EMBL:BC008962;EMBL:BT019465;EMBL:CH471106;EMBL:U88323;RefSeq:NP_004855.2;ProteinModelPortal:Q99988;STRING:9606.ENSP00000252809;SWISSPROT_AC_OLD:O14629;SWISSPROT_AC_OLD:P78360;SWISSPROT_AC_OLD:Q9BWA0;SWISSPROT_AC_OLD:Q9NRT0;GeneID:9518;KEGG:hs…	9518
274345282	Hyperglycemia -- GDF15	association	Pubmed central 2016:4825089;Pubmed central 2016:5014962;	Additionally <b>GDF-15</b> has been linked to <b>hyperglycemia</b> and diabetes mellitus (DM) [4, 8].[Pubmed central 2016:4825089];In an in vitro study, <b>hyperglycemia</b> induced <b>GDF-15</b> expression, which resulted in umbilical endothelial cell apoptosis [31].[Pubmed central 2016:4825089];Our investigation support the hypothesis that <b>GDF-15</b> is linked to chronic <b>hyperglycemia</b>…	1324	Disease	Hyperglycemia	Hyperglycemia;Hyperglycemia, Postprandial;Postprandial Hyperglycemia;hyperglycemia--an;postprandial type hyperglycemia;	Mesh_UI:D006943;Mesh_MN:C18.452.394.952;DOID:4195;NCI:C26797;UMLS_CUI:C0020456;ICD10CM:R73.9;SNOMEDCT_US_2016_03_01:144187006;SNOMEDCT_US_2016_03_01:154719004;SNOMEDCT_US_2016_03_01:207289007;SNOMEDCT_US_2016_03_01:207643008;SNOMEDCT_US_2016_03_01:237598005;SNOMEDCT_US_2016_03_01:270004003;SNOMEDCT_US_2016_03_01:315299009;SNOMEDCT_US_2016_03_01:390730002;SNOMEDCT_US_2016_03_01:80394007;	4347309	Gene	GDF15	GDF-15;GDF15;growth differentiation factor 15;MIC-1;MIC1;NAG-1;PDF;PLAB;PTGFB;gdf 15;growth differentiation factor 15--an;growth differentiation factor-15;growth-differentiation factor 15;growth-differentiation factor-15;Growth/differentiation factor 15;growth/differentiation factor-15;Macrophage inhibitory cytokine 1;macrophage inhibitory cytokine- 1;macrophage inhibitory cytokine-1;macrophage-i…	SWISSPROT_AC:Q99988;SWISSPROT_ID:GDF15_HUMAN;GeneID:9518;Ensembl:ENSG00000130513;HGNC:HGNC:30142;MIM:605312;Vega:OTTHUMG00000183360;protein_accession:AAB88673.1;protein_accession:AAB88913.1;protein_accession:AAC24456.1;protein_accession:AAC39537.1;protein_accession:AAF89834.1;protein_accession:AAH00529.1;protein_accession:AAH08962.1;protein_accession:AAV38272.1;protein_accession:BAA19151.1;protei…	9518
250297885	Hyperglycemia -- GCH1	association	Pubmed central 2016:4677232;Pubmed central 2016:5120771;Pubmed central 2013:3718730;	Additionally, a reduced level of <b>GTPCH1</b> due to <b>hyperglycemia</b> in human aortic endothelial cells decreases the BH4 level and NO synthesis, which is reversed by GTPCH1 overexpression [86].[Pubmed central 2016:4677232];In comparison with those in control mice, <b>hyperglycemia</b> reduced the levels of <b>GCH1</b> mRNA and protein (Figure 7A), and the BH4 content (Figure 7B) in aortic a…	1324	Disease	Hyperglycemia	Hyperglycemia;Hyperglycemia, Postprandial;Postprandial Hyperglycemia;hyperglycemia--an;postprandial type hyperglycemia;	Mesh_UI:D006943;Mesh_MN:C18.452.394.952;DOID:4195;NCI:C26797;UMLS_CUI:C0020456;ICD10CM:R73.9;SNOMEDCT_US_2016_03_01:144187006;SNOMEDCT_US_2016_03_01:154719004;SNOMEDCT_US_2016_03_01:207289007;SNOMEDCT_US_2016_03_01:207643008;SNOMEDCT_US_2016_03_01:237598005;SNOMEDCT_US_2016_03_01:270004003;SNOMEDCT_US_2016_03_01:315299009;SNOMEDCT_US_2016_03_01:390730002;SNOMEDCT_US_2016_03_01:80394007;	4341956	Gene	GCH1	DYT14;DYT5;DYT5a;GCH;GCH1;GTP cyclohydrolase 1;GTP-CH-1;GTPCH1;HPABH4B;cyclohydrolase i gtp;dyt 1-4;dyt 5;dyt-5;EC 3.5.4.16;gtp ch i;GTP cyclohydrolase I;gtp cyclohydrolase-1;gtp-ch 1;gtp-ch i;GTP-CH-I;gtp-ch1;gtp-cyclohydrolase 1;gtp-cyclohydrolase i;gtp-cyclohydrolase-1;gtp-cyclohydrolase1;gtpch i;gtpch-1;gtpch-i;	SWISSPROT_AC:P30793;SWISSPROT_ID:GCH1_HUMAN;GeneID:2643;Ensembl:ENSG00000131979;HGNC:HGNC:4193;MIM:600225;Vega:OTTHUMG00000029754;protein_accession:AAB16861.1;protein_accession:AAB23164.1;protein_accession:AAB23165.1;protein_accession:AAB23166.1;protein_accession:AAB42186.1;protein_accession:AAB60633.1;protein_accession:AAD38866.1;protein_accession:AAD38868.1;protein_accession:AAH25415.1;protein_…	2643
274991321	Hyperglycemia -- GCH1	association	Pubmed central 2016:4677232;Pubmed central 2016:5120771;Pubmed central 2013:3718730;	Additionally, a reduced level of <b>GTPCH1</b> due to <b>hyperglycemia</b> in human aortic endothelial cells decreases the BH4 level and NO synthesis, which is reversed by GTPCH1 overexpression [86].[Pubmed central 2016:4677232];In comparison with those in control mice, <b>hyperglycemia</b> reduced the levels of <b>GCH1</b> mRNA and protein (Figure 7A), and the BH4 content (Figure 7B) in aortic a…	1324	Disease	Hyperglycemia	Hyperglycemia;Hyperglycemia, Postprandial;Postprandial Hyperglycemia;hyperglycemia--an;postprandial type hyperglycemia;	Mesh_UI:D006943;Mesh_MN:C18.452.394.952;DOID:4195;NCI:C26797;UMLS_CUI:C0020456;ICD10CM:R73.9;SNOMEDCT_US_2016_03_01:144187006;SNOMEDCT_US_2016_03_01:154719004;SNOMEDCT_US_2016_03_01:207289007;SNOMEDCT_US_2016_03_01:207643008;SNOMEDCT_US_2016_03_01:237598005;SNOMEDCT_US_2016_03_01:270004003;SNOMEDCT_US_2016_03_01:315299009;SNOMEDCT_US_2016_03_01:390730002;SNOMEDCT_US_2016_03_01:80394007;	150918	Protein	GCH1	DYT5;EC 3.5.4.16;GCH;GCH1;GTP cyclohydrolase 1;GTP cyclohydrolase I;GTP-CH-I;cyclohydrolase i gtp;dyt 1-4;dyt 5;dyt-5;DYT14;DYT5a;gtp ch i;gtp cyclohydrolase-1;gtp-ch 1;gtp-ch i;GTP-CH-1;gtp-ch1;gtp-cyclohydrolase 1;gtp-cyclohydrolase i;gtp-cyclohydrolase-1;gtp-cyclohydrolase1;gtpch i;gtpch-1;gtpch-i;GTPCH1;HPABH4B;	SWISSPROT_AC:P30793;SWISSPROT_ID:GCH1_HUMAN;EMBL:BC025415;EMBL:CH471061;EMBL:CR536551;EMBL:L29478;EMBL:S43856;EMBL:S44049;EMBL:S44053;EMBL:U19256;EMBL:U19257;EMBL:U19258;EMBL:U19259;EMBL:U19523;EMBL:U66095;EMBL:U66097;EMBL:Z16418;EMBL:Z29433;EMBL:Z29434;EMBL:Z30952;RefSeq:NP_000152.1;RefSeq:NP_001019195.1;RefSeq:NP_001019241.1;RefSeq:NP_001019242.1;ProteinModelPortal:P30793;STRING:9606.ENSP000003…	2643
277482731	Glucagon receptor -<> Hyperglycemia	regulation	Pubmed central 2015:4468146;Pubmed central 2016:5021664;Pubmed central 2013:3539678;	Additionally, disruption of <b>glucagon</b> activity was shown to improve <b>hyperglycemia</b> in ob/ob mice [6].[Pubmed central 2015:4468146];Therefore <b>Gcgr</b> gene deletion modestly improved <b>hyperglycemia</b> and hyperketonemia in InsKO pups.[Pubmed central 2016:5021664];Clinical studies showed that <b>GCGR</b> antagonism significantly reduced hyperglucagonemic stimuli-induced <b>hypergl…	159967	Protein	Glucagon receptor	GCGR;GL-R;GLR;Glucagon receptor;GGR;gl r;glucagon-receptor;receptor-glucagon;	SWISSPROT_AC:P47871;SWISSPROT_ID:GLR_HUMAN;EMBL:BC104854;EMBL:BC112041;EMBL:L20316;EMBL:L24751;EMBL:U03469;RefSeq:NP_000151.1;RefSeq:XP_006722340.1;ProteinModelPortal:P47871;STRING:9606.ENSP00000383558;SWISSPROT_AC_OLD:Q2M3M5;SMR:P47871;GeneID:2642;KEGG:hsa:2642;PIR:JC2041;eggNOG:ENOG410XRS2;eggNOG:KOG4564;UniGene:Hs.208;GO:GO:0004967;GO:GO:0005085;GO:GO:0005768;GO:GO:0005886;GO:GO:0005887;GO:GO:…	1324	Disease	Hyperglycemia	Hyperglycemia;Hyperglycemia, Postprandial;Postprandial Hyperglycemia;hyperglycemia--an;postprandial type hyperglycemia;	Mesh_UI:D006943;Mesh_MN:C18.452.394.952;DOID:4195;NCI:C26797;UMLS_CUI:C0020456;ICD10CM:R73.9;SNOMEDCT_US_2016_03_01:144187006;SNOMEDCT_US_2016_03_01:154719004;SNOMEDCT_US_2016_03_01:207289007;SNOMEDCT_US_2016_03_01:207643008;SNOMEDCT_US_2016_03_01:237598005;SNOMEDCT_US_2016_03_01:270004003;SNOMEDCT_US_2016_03_01:315299009;SNOMEDCT_US_2016_03_01:390730002;SNOMEDCT_US_2016_03_01:80394007;	2642
277046547	Hyperglycemia -- FNDC5	association	Pubmed central 2017:5694592;	Admittedly, though the series of DM1 and DM2 patients are well characterized about the endocrine and metabolic phenotype, the small sample size prevents to define the role of insulin resistance and <b>hyperglycemia</b> in regulating plasma <b>irisin</b> levels.[Pubmed central 2017:5694592];	1324	Disease	Hyperglycemia	Hyperglycemia;Hyperglycemia, Postprandial;Postprandial Hyperglycemia;hyperglycemia--an;postprandial type hyperglycemia;	Mesh_UI:D006943;Mesh_MN:C18.452.394.952;DOID:4195;NCI:C26797;UMLS_CUI:C0020456;ICD10CM:R73.9;SNOMEDCT_US_2016_03_01:144187006;SNOMEDCT_US_2016_03_01:154719004;SNOMEDCT_US_2016_03_01:207289007;SNOMEDCT_US_2016_03_01:207643008;SNOMEDCT_US_2016_03_01:237598005;SNOMEDCT_US_2016_03_01:270004003;SNOMEDCT_US_2016_03_01:315299009;SNOMEDCT_US_2016_03_01:390730002;SNOMEDCT_US_2016_03_01:80394007;	139999	Protein	FNDC5	Fibronectin type III domain-containing protein 5;Fibronectin type III repeat-containing protein 2;FNDC5;FRCP2;fibronectin type III domain containing 5;fibronectin type iii domain containing protein 5;fibronectin type iii domain-containing 5;fndc-5;irisin;	SWISSPROT_AC:Q8NAU1;SWISSPROT_ID:FNDC5_HUMAN;EMBL:AC114493;EMBL:AK092102;EMBL:BC062297;EMBL:BF221649;EMBL:BX537781;EMBL:CH471059;RefSeq:NP_001165411.2;RefSeq:NP_001165412.1;RefSeq:NP_715637.2;ProteinModelPortal:Q8NAU1;STRING:9606.ENSP00000362570;SWISSPROT_AC_OLD:A6NMC9;SWISSPROT_AC_OLD:D3DPQ6;SWISSPROT_AC_OLD:Q6P6D9;SWISSPROT_AC_OLD:Q7Z676;SMR:Q8NAU1;GeneID:252995;KEGG:hsa:252995;eggNOG:ENOG410IE…	252995
277046858	Hyperglycemia -- FNDC5	association	Pubmed central 2017:5694592;	Admittedly, though the series of DM1 and DM2 patients are well characterized about the endocrine and metabolic phenotype, the small sample size prevents to define the role of insulin resistance and <b>hyperglycemia</b> in regulating plasma <b>irisin</b> levels.[Pubmed central 2017:5694592];	1324	Disease	Hyperglycemia	Hyperglycemia;Hyperglycemia, Postprandial;Postprandial Hyperglycemia;hyperglycemia--an;postprandial type hyperglycemia;	Mesh_UI:D006943;Mesh_MN:C18.452.394.952;DOID:4195;NCI:C26797;UMLS_CUI:C0020456;ICD10CM:R73.9;SNOMEDCT_US_2016_03_01:144187006;SNOMEDCT_US_2016_03_01:154719004;SNOMEDCT_US_2016_03_01:207289007;SNOMEDCT_US_2016_03_01:207643008;SNOMEDCT_US_2016_03_01:237598005;SNOMEDCT_US_2016_03_01:270004003;SNOMEDCT_US_2016_03_01:315299009;SNOMEDCT_US_2016_03_01:390730002;SNOMEDCT_US_2016_03_01:80394007;	4360250	Gene	FNDC5	fibronectin type III domain containing 5;FNDC5;FRCP2;irisin;fibronectin type iii domain containing protein 5;fibronectin type iii domain-containing 5;Fibronectin type III domain-containing protein 5;Fibronectin type III repeat-containing protein 2;fndc-5;	SWISSPROT_AC:Q8NAU1;SWISSPROT_ID:FNDC5_HUMAN;GeneID:252995;Ensembl:ENSG00000160097;HGNC:HGNC:20240;MIM:611906;Vega:OTTHUMG00000004015;protein_accession:AAH62297.1;protein_accession:BAC03806.1;protein_accession:CAD97840.1;protein_accession:EAX07499.1;protein_accession:EAX07500.1;protein_accession:EAX07501.1;protein_accession:EAX07502.1;protein_accession:NP_001165411.2;protein_accession:NP_00116541…	252995
277046629	Hyperglycemia -- Irisin	association	Pubmed central 2017:5694592;	Admittedly, though the series of DM1 and DM2 patients are well characterized about the endocrine and metabolic phenotype, the small sample size prevents to define the role of insulin resistance and <b>hyperglycemia</b> in regulating plasma <b>irisin</b> levels.[Pubmed central 2017:5694592];	1324	Disease	Hyperglycemia	Hyperglycemia;Hyperglycemia, Postprandial;Postprandial Hyperglycemia;hyperglycemia--an;postprandial type hyperglycemia;	Mesh_UI:D006943;Mesh_MN:C18.452.394.952;DOID:4195;NCI:C26797;UMLS_CUI:C0020456;ICD10CM:R73.9;SNOMEDCT_US_2016_03_01:144187006;SNOMEDCT_US_2016_03_01:154719004;SNOMEDCT_US_2016_03_01:207289007;SNOMEDCT_US_2016_03_01:207643008;SNOMEDCT_US_2016_03_01:237598005;SNOMEDCT_US_2016_03_01:270004003;SNOMEDCT_US_2016_03_01:315299009;SNOMEDCT_US_2016_03_01:390730002;SNOMEDCT_US_2016_03_01:80394007;	140000	Protein	Irisin	Irisin;	TMP_SWISSPROT_AC:Q8NAU1_Irisin;PARENT_SWISSPROT_AC:Q8NAU1;PARENT_SWISSPROT_ID:FNDC5_HUMAN;
41570757	Hyperglycemia -- EGR-1	association	Pubmed 2014:24186862;Pubmed central 2014:3900544;Pubmed central 2017:5373519;Pubmed central 2013:3585314;	Aldose reductase drives hyperacetylation of <b>Egr-1</b> in <b>hyperglycemia</b> and consequent upregulation of proinflammatory and prothrombotic signals.[Pubmed 2014:24186862];Aldose Reductase Drives Hyperacetylation of <b>Egr-1</b> in <b>Hyperglycemia</b> and Consequent Upregulation of Proinflammatory and Prothrombotic Signals.[Pubmed central 2014:3900544];<b>Hyperglycemia</b> was induced in C5…	1324	Disease	Hyperglycemia	Hyperglycemia;Hyperglycemia, Postprandial;Postprandial Hyperglycemia;hyperglycemia--an;postprandial type hyperglycemia;	Mesh_UI:D006943;Mesh_MN:C18.452.394.952;DOID:4195;NCI:C26797;UMLS_CUI:C0020456;ICD10CM:R73.9;SNOMEDCT_US_2016_03_01:144187006;SNOMEDCT_US_2016_03_01:154719004;SNOMEDCT_US_2016_03_01:207289007;SNOMEDCT_US_2016_03_01:207643008;SNOMEDCT_US_2016_03_01:237598005;SNOMEDCT_US_2016_03_01:270004003;SNOMEDCT_US_2016_03_01:315299009;SNOMEDCT_US_2016_03_01:390730002;SNOMEDCT_US_2016_03_01:80394007;	119031	Protein	EGR-1	AT225;Early growth response protein 1;EGR-1;EGR1;KROX24;Nerve growth factor-induced protein A;NGFI-A;Transcription factor ETR103;Transcription factor Zif268;Zinc finger protein 225;Zinc finger protein Krox-24;ZNF225;early growth response -1;early growth response 1;early growth response protein-1;early growth response-1;early growth response1;early growth-response protein 1;early-growth response 1…	SWISSPROT_AC:P18146;SWISSPROT_ID:EGR1_HUMAN;EMBL:BC073983;EMBL:M62829;EMBL:M80583;EMBL:X52541;RefSeq:NP_001955.1;ProteinModelPortal:P18146;STRING:9606.ENSP00000239938;SMR:P18146;GeneID:1958;KEGG:hsa:1958;PIR:A41211;eggNOG:COG5048;eggNOG:KOG1721;UniGene:Hs.326035;UniGene:Hs.708393;GO:GO:0000122;GO:GO:0000976;GO:GO:0000977;GO:GO:0001077;GO:GO:0001666;GO:GO:0002931;GO:GO:0003677;GO:GO:0003700;GO:GO:…	1958
41571045	Hyperglycemia -- EGR1	association	Pubmed 2014:24186862;Pubmed central 2014:3900544;Pubmed central 2017:5373519;Pubmed central 2013:3585314;	Aldose reductase drives hyperacetylation of <b>Egr-1</b> in <b>hyperglycemia</b> and consequent upregulation of proinflammatory and prothrombotic signals.[Pubmed 2014:24186862];Aldose Reductase Drives Hyperacetylation of <b>Egr-1</b> in <b>Hyperglycemia</b> and Consequent Upregulation of Proinflammatory and Prothrombotic Signals.[Pubmed central 2014:3900544];<b>Hyperglycemia</b> was induced in C5…	1324	Disease	Hyperglycemia	Hyperglycemia;Hyperglycemia, Postprandial;Postprandial Hyperglycemia;hyperglycemia--an;postprandial type hyperglycemia;	Mesh_UI:D006943;Mesh_MN:C18.452.394.952;DOID:4195;NCI:C26797;UMLS_CUI:C0020456;ICD10CM:R73.9;SNOMEDCT_US_2016_03_01:144187006;SNOMEDCT_US_2016_03_01:154719004;SNOMEDCT_US_2016_03_01:207289007;SNOMEDCT_US_2016_03_01:207643008;SNOMEDCT_US_2016_03_01:237598005;SNOMEDCT_US_2016_03_01:270004003;SNOMEDCT_US_2016_03_01:315299009;SNOMEDCT_US_2016_03_01:390730002;SNOMEDCT_US_2016_03_01:80394007;	4341382	Gene	EGR1	AT225;early growth response 1;EGR1;G0S30;KROX-24;NGFI-A;TIS8;ZIF-268;ZNF225;early growth response -1;Early growth response protein 1;early growth response protein-1;early growth response-1;early growth response1;early growth-response protein 1;early-growth response 1;early-growth response protein 1;early-growth response-1;egr 1;EGR-1;egr-i;krox 24;KROX24;Nerve growth factor-induced protein A;ngfi…	SWISSPROT_AC:P18146;SWISSPROT_ID:EGR1_HUMAN;GeneID:1958;Ensembl:ENSG00000120738;HGNC:HGNC:3238;MIM:128990;Vega:OTTHUMG00000129197;protein_accession:AAA35815.1;protein_accession:AAH73983.1;protein_accession:ACE86880.1;protein_accession:ACE87567.1;protein_accession:AIR76490.1;protein_accession:BAG60386.1;protein_accession:BAG62672.1;protein_accession:CAA36777.1;protein_accession:CAB46678.1;protein_…	1958
280267750	Hyperglycemia -- ClC-3	association	Pubmed central 2016:4746354;	Also it reveals the significant role of <b>ClC-3</b> protein in mediating the <b>hyperglycemia</b> induced hippocampal neuronal apoptosis pathway.[Pubmed central 2016:4746354];In the light of our finding, we did a thorough literature search to understand the possible underlying pathway, involved in <b>hyperglycemia</b> induced <b>ClC-3</b> mediated hippocampal neuronal apoptosis, which is present…	1324	Disease	Hyperglycemia	Hyperglycemia;Hyperglycemia, Postprandial;Postprandial Hyperglycemia;hyperglycemia--an;postprandial type hyperglycemia;	Mesh_UI:D006943;Mesh_MN:C18.452.394.952;DOID:4195;NCI:C26797;UMLS_CUI:C0020456;ICD10CM:R73.9;SNOMEDCT_US_2016_03_01:144187006;SNOMEDCT_US_2016_03_01:154719004;SNOMEDCT_US_2016_03_01:207289007;SNOMEDCT_US_2016_03_01:207643008;SNOMEDCT_US_2016_03_01:237598005;SNOMEDCT_US_2016_03_01:270004003;SNOMEDCT_US_2016_03_01:315299009;SNOMEDCT_US_2016_03_01:390730002;SNOMEDCT_US_2016_03_01:80394007;	67807	Protein	ClC-3	Chloride channel protein 3;Chloride transporter ClC-3;ClC-3;CLCN3;H(+)/Cl(-) exchange transporter 3;chloride voltage-gated channel 3;CLC3;voltage-gated chloride channel-3;	SWISSPROT_AC:P51790;SWISSPROT_ID:CLCN3_HUMAN;EMBL:AB019542;EMBL:AC084724;EMBL:AC106878;EMBL:AF029346;EMBL:AF172729;EMBL:AK304362;EMBL:BC136510;EMBL:BX647119;EMBL:CH471056;EMBL:X78520;RefSeq:NP_001230301.1;RefSeq:NP_001230303.1;RefSeq:NP_001820.2;RefSeq:NP_776297.2;ProteinModelPortal:P51790;STRING:9606.ENSP00000261514;SWISSPROT_AC_OLD:B7Z932;SWISSPROT_AC_OLD:B9EGJ9;SWISSPROT_AC_OLD:D3DP34;SWISSPRO…	1182
280267824	Hyperglycemia -- CLCN3	association	Pubmed central 2016:4746354;	Also it reveals the significant role of <b>ClC-3</b> protein in mediating the <b>hyperglycemia</b> induced hippocampal neuronal apoptosis pathway.[Pubmed central 2016:4746354];In the light of our finding, we did a thorough literature search to understand the possible underlying pathway, involved in <b>hyperglycemia</b> induced <b>ClC-3</b> mediated hippocampal neuronal apoptosis, which is present…	1324	Disease	Hyperglycemia	Hyperglycemia;Hyperglycemia, Postprandial;Postprandial Hyperglycemia;hyperglycemia--an;postprandial type hyperglycemia;	Mesh_UI:D006943;Mesh_MN:C18.452.394.952;DOID:4195;NCI:C26797;UMLS_CUI:C0020456;ICD10CM:R73.9;SNOMEDCT_US_2016_03_01:144187006;SNOMEDCT_US_2016_03_01:154719004;SNOMEDCT_US_2016_03_01:207289007;SNOMEDCT_US_2016_03_01:207643008;SNOMEDCT_US_2016_03_01:237598005;SNOMEDCT_US_2016_03_01:270004003;SNOMEDCT_US_2016_03_01:315299009;SNOMEDCT_US_2016_03_01:390730002;SNOMEDCT_US_2016_03_01:80394007;	4340779	Gene	CLCN3	chloride voltage-gated channel 3;ClC-3;CLC3;CLCN3;Chloride channel protein 3;Chloride transporter ClC-3;H(+)/Cl(-) exchange transporter 3;voltage-gated chloride channel-3;	SWISSPROT_AC:P51790;SWISSPROT_ID:CLCN3_HUMAN;GeneID:1182;Ensembl:ENSG00000109572;HGNC:HGNC:2021;MIM:600580;Vega:OTTHUMG00000160973;protein_accession:AAB95161.1;protein_accession:AAD51034.1;protein_accession:AAH54877.1;protein_accession:AAI36511.1;protein_accession:AAI46698.1;protein_accession:BAC54560.1;protein_accession:BAG54512.1;protein_accession:BAH14168.1;protein_accession:CAA55280.1;protein…	1182
271164338	Hyperglycemia -- LEPR	association	Pubmed central 2014:3969278;	Also, adenovirally-mediated re-expression of leptin receptors (LEPRs) only in the hypothalamic arcuate nucleus (ARC) was shown to be sufficient to ameliorate <b>hyperglycemia</b> in otherwise <b>LEPR</b> null mice [15].[Pubmed central 2014:3969278];	1324	Disease	Hyperglycemia	Hyperglycemia;Hyperglycemia, Postprandial;Postprandial Hyperglycemia;hyperglycemia--an;postprandial type hyperglycemia;	Mesh_UI:D006943;Mesh_MN:C18.452.394.952;DOID:4195;NCI:C26797;UMLS_CUI:C0020456;ICD10CM:R73.9;SNOMEDCT_US_2016_03_01:144187006;SNOMEDCT_US_2016_03_01:154719004;SNOMEDCT_US_2016_03_01:207289007;SNOMEDCT_US_2016_03_01:207643008;SNOMEDCT_US_2016_03_01:237598005;SNOMEDCT_US_2016_03_01:270004003;SNOMEDCT_US_2016_03_01:315299009;SNOMEDCT_US_2016_03_01:390730002;SNOMEDCT_US_2016_03_01:80394007;	292160	Protein	LEPR	Endospanin-1;LEPR;LEPROT;Leptin receptor gene-related protein;Leptin receptor overlapping transcript protein;OB-R gene-related protein;OB-RGRP;OBR;OBRG;endospanin 1;leptin receptor overlapping the transcript;leptin receptor overlapping transcript;OBRGRP;VPS55;	SWISSPROT_AC:O15243;SWISSPROT_ID:OBRG_HUMAN;EMBL:AC119800;EMBL:AK074841;EMBL:BC011027;EMBL:BC056250;EMBL:CH471059;EMBL:CR541647;EMBL:CR541737;EMBL:Y12670;RefSeq:NP_001185612.1;RefSeq:NP_059996.1;ProteinModelPortal:O15243;STRING:9606.ENSP00000360104;SWISSPROT_AC_OLD:Q6FHL5;GeneID:54741;KEGG:hsa:54741;eggNOG:ENOG4111UCZ;eggNOG:KOG2174;UniGene:Hs.23581;UniGene:Hs.258228;GO:GO:0000139;GO:GO:0005102;G…	54741
271164481	Hyperglycemia -- LEPROT	association	Pubmed central 2014:3969278;	Also, adenovirally-mediated re-expression of leptin receptors (LEPRs) only in the hypothalamic arcuate nucleus (ARC) was shown to be sufficient to ameliorate <b>hyperglycemia</b> in otherwise <b>LEPR</b> null mice [15].[Pubmed central 2014:3969278];	1324	Disease	Hyperglycemia	Hyperglycemia;Hyperglycemia, Postprandial;Postprandial Hyperglycemia;hyperglycemia--an;postprandial type hyperglycemia;	Mesh_UI:D006943;Mesh_MN:C18.452.394.952;DOID:4195;NCI:C26797;UMLS_CUI:C0020456;ICD10CM:R73.9;SNOMEDCT_US_2016_03_01:144187006;SNOMEDCT_US_2016_03_01:154719004;SNOMEDCT_US_2016_03_01:207289007;SNOMEDCT_US_2016_03_01:207643008;SNOMEDCT_US_2016_03_01:237598005;SNOMEDCT_US_2016_03_01:270004003;SNOMEDCT_US_2016_03_01:315299009;SNOMEDCT_US_2016_03_01:390730002;SNOMEDCT_US_2016_03_01:80394007;	4352242	Gene	LEPROT	LEPR;LEPROT;leptin receptor overlapping transcript;OB-RGRP;OBRGRP;VPS55;endospanin 1;Endospanin-1;Leptin receptor gene-related protein;leptin receptor overlapping the transcript;Leptin receptor overlapping transcript protein;OB-R gene-related protein;OBR;OBRG;	SWISSPROT_AC:O15243;SWISSPROT_ID:OBRG_HUMAN;GeneID:54741;Ensembl:ENSG00000213625;HGNC:HGNC:29477;MIM:613461;Vega:OTTHUMG00000009065;protein_accession:AAH11027.2;protein_accession:AAH56250.1;protein_accession:ACE86923.1;protein_accession:ACE87610.1;protein_accession:BAG52014.1;protein_accession:CAA73211.1;protein_accession:CAF86819.1;protein_accession:CAG46448.1;protein_accession:CAG46537.1;protei…	54741
276714047	MEN1 -<> Hyperglycemia	treatment	Pubmed central 2010:3034935;	Although beta-cell proliferation and blood insulin levels are increased a long time after Men1 is excised in beta cells [15, 17, 18], little is known as to whether <b>Men1</b> excision within a short time can prevent development of <b>hyperglycemia</b> in diabetes mouse models and its underlying mechanisms.[Pubmed central 2010:3034935];However, whether relatively acute <b>Men1</b> excision can pr…	240235	Protein	MEN1	MEN1;Menin;SCG2;MEAI;menin 1;	SWISSPROT_AC:O00255;SWISSPROT_ID:MEN1_HUMAN;EMBL:AP001462;EMBL:BC002544;EMBL:BC002664;EMBL:EF443091;EMBL:EF443092;EMBL:EF443093;EMBL:EF443094;EMBL:EF443095;EMBL:EF443096;EMBL:EF443097;EMBL:U93236;EMBL:U93237;RefSeq:NP_000235.2;RefSeq:NP_570711.1;RefSeq:NP_570712.1;RefSeq:NP_570713.1;RefSeq:NP_570714.1;RefSeq:NP_570715.1;RefSeq:NP_570716.1;RefSeq:XP_005274058.1;RefSeq:XP_016873258.1;RefSeq:XP_0168…	1324	Disease	Hyperglycemia	Hyperglycemia;Hyperglycemia, Postprandial;Postprandial Hyperglycemia;hyperglycemia--an;postprandial type hyperglycemia;	Mesh_UI:D006943;Mesh_MN:C18.452.394.952;DOID:4195;NCI:C26797;UMLS_CUI:C0020456;ICD10CM:R73.9;SNOMEDCT_US_2016_03_01:144187006;SNOMEDCT_US_2016_03_01:154719004;SNOMEDCT_US_2016_03_01:207289007;SNOMEDCT_US_2016_03_01:207643008;SNOMEDCT_US_2016_03_01:237598005;SNOMEDCT_US_2016_03_01:270004003;SNOMEDCT_US_2016_03_01:315299009;SNOMEDCT_US_2016_03_01:390730002;SNOMEDCT_US_2016_03_01:80394007;	4221
275947159	PRKAA1 -<> Hyperglycemia	regulation	Pubmed central 2014:3928478;	Although inhibition of hepatic glucose production by metformin is considered to be the primary mechanism by which <b>AMPK</b> lowers <b>hyperglycemia</b>, its ability to increase glucose uptake in peripheral tissue is no less important.[Pubmed central 2014:3928478];	3816	Protein	PRKAA1	5'-AMP-activated protein kinase catalytic subunit alpha-1;AAPK1;ACACA kinase;Acetyl-CoA carboxylase kinase;AMPK subunit alpha-1;AMPK1;EC 2.7.11.1;EC 2.7.11.26;EC 2.7.11.27;EC 2.7.11.31;HMGCR kinase;Hydroxymethylglutaryl-CoA reductase kinase;PRKAA1;Tau-protein kinase PRKAA1;AMPK;ampk alpha 1;ampk alpha-1;ampk alpha1;ampk-1;ampk-alpha 1;ampk-alpha1;AMPKa1;kinase-acetyl-coa carboxylase;protein kinas…	SWISSPROT_AC:Q13131;SWISSPROT_ID:AAPK1_HUMAN;EMBL:AB022017;EMBL:AC008810;EMBL:AF100763;EMBL:AK312947;EMBL:BC037303;EMBL:BC048980;EMBL:U22456;EMBL:Y12856;RefSeq:NP_006242.5;RefSeq:NP_996790.3;ProteinModelPortal:Q13131;STRING:9606.ENSP00000346148;SWISSPROT_AC_OLD:A8MTQ6;SWISSPROT_AC_OLD:B2R7E1;SWISSPROT_AC_OLD:O00286;SWISSPROT_AC_OLD:Q5D0E1;SWISSPROT_AC_OLD:Q86VS1;SWISSPROT_AC_OLD:Q9UNQ4;SMR:Q13131…	1324	Disease	Hyperglycemia	Hyperglycemia;Hyperglycemia, Postprandial;Postprandial Hyperglycemia;hyperglycemia--an;postprandial type hyperglycemia;	Mesh_UI:D006943;Mesh_MN:C18.452.394.952;DOID:4195;NCI:C26797;UMLS_CUI:C0020456;ICD10CM:R73.9;SNOMEDCT_US_2016_03_01:144187006;SNOMEDCT_US_2016_03_01:154719004;SNOMEDCT_US_2016_03_01:207289007;SNOMEDCT_US_2016_03_01:207643008;SNOMEDCT_US_2016_03_01:237598005;SNOMEDCT_US_2016_03_01:270004003;SNOMEDCT_US_2016_03_01:315299009;SNOMEDCT_US_2016_03_01:390730002;SNOMEDCT_US_2016_03_01:80394007;	5562
275947451	PRKAA2 -<> Hyperglycemia	regulation	Pubmed central 2014:3928478;	Although inhibition of hepatic glucose production by metformin is considered to be the primary mechanism by which <b>AMPK</b> lowers <b>hyperglycemia</b>, its ability to increase glucose uptake in peripheral tissue is no less important.[Pubmed central 2014:3928478];	3824	Protein	PRKAA2	5'-AMP-activated protein kinase catalytic subunit alpha-2;AAPK2;ACACA kinase;Acetyl-CoA carboxylase kinase;AMPK;AMPK subunit alpha-2;AMPK2;EC 2.7.11.1;EC 2.7.11.27;EC 2.7.11.31;HMGCR kinase;Hydroxymethylglutaryl-CoA reductase kinase;PRKAA2;ampk 2;ampk alpha 2;ampk alpha-2;ampk alpha2;ampk-alpha 2;ampk-alpha2;AMPKa2;kinase-acetyl-coa carboxylase;prka alpha;PRKAA;protein kinase AMP-activated cataly…	SWISSPROT_AC:P54646;SWISSPROT_ID:AAPK2_HUMAN;EMBL:AL035705;EMBL:BC069680;EMBL:BC069740;EMBL:BC069823;EMBL:U06454;RefSeq:NP_006243.2;ProteinModelPortal:P54646;STRING:9606.ENSP00000360290;SWISSPROT_AC_OLD:Q9H1E8;SWISSPROT_AC_OLD:Q9UD43;SMR:P54646;GeneID:5563;KEGG:hsa:5563;PIR:S51025;eggNOG:ENOG410XNQ0;eggNOG:KOG0586;UniGene:Hs.437039;GO:GO:0003682;GO:GO:0004672;GO:GO:0004674;GO:GO:0004679;GO:GO:000…	1324	Disease	Hyperglycemia	Hyperglycemia;Hyperglycemia, Postprandial;Postprandial Hyperglycemia;hyperglycemia--an;postprandial type hyperglycemia;	Mesh_UI:D006943;Mesh_MN:C18.452.394.952;DOID:4195;NCI:C26797;UMLS_CUI:C0020456;ICD10CM:R73.9;SNOMEDCT_US_2016_03_01:144187006;SNOMEDCT_US_2016_03_01:154719004;SNOMEDCT_US_2016_03_01:207289007;SNOMEDCT_US_2016_03_01:207643008;SNOMEDCT_US_2016_03_01:237598005;SNOMEDCT_US_2016_03_01:270004003;SNOMEDCT_US_2016_03_01:315299009;SNOMEDCT_US_2016_03_01:390730002;SNOMEDCT_US_2016_03_01:80394007;	5563
275946908	PRKAB1 -<> Hyperglycemia	regulation	Pubmed central 2014:3928478;	Although inhibition of hepatic glucose production by metformin is considered to be the primary mechanism by which <b>AMPK</b> lowers <b>hyperglycemia</b>, its ability to increase glucose uptake in peripheral tissue is no less important.[Pubmed central 2014:3928478];	3764	Protein	PRKAB1	5'-AMP-activated protein kinase subunit beta-1;AAKB1;AMPK;AMPK subunit beta-1;AMPKb;PRKAB1;ampk beta;ampk- beta;ampk-beta;HAMPKb;prkab 1;protein kinase AMP-activated non-catalytic subunit beta 1;	SWISSPROT_AC:Q9Y478;SWISSPROT_ID:AAKB1_HUMAN;EMBL:AC002563;EMBL:AF022116;EMBL:AJ224515;EMBL:BC001007;EMBL:BC001056;EMBL:BC001823;EMBL:BC017671;EMBL:U83994;EMBL:U87271;EMBL:U87272;EMBL:U87273;EMBL:U87274;EMBL:U87275;EMBL:U87276;EMBL:Y12556;RefSeq:NP_006244.2;RefSeq:XP_005253966.1;ProteinModelPortal:Q9Y478;STRING:9606.ENSP00000229328;SWISSPROT_AC_OLD:Q9UBV0;SWISSPROT_AC_OLD:Q9UE20;SWISSPROT_AC_OLD:…	1324	Disease	Hyperglycemia	Hyperglycemia;Hyperglycemia, Postprandial;Postprandial Hyperglycemia;hyperglycemia--an;postprandial type hyperglycemia;	Mesh_UI:D006943;Mesh_MN:C18.452.394.952;DOID:4195;NCI:C26797;UMLS_CUI:C0020456;ICD10CM:R73.9;SNOMEDCT_US_2016_03_01:144187006;SNOMEDCT_US_2016_03_01:154719004;SNOMEDCT_US_2016_03_01:207289007;SNOMEDCT_US_2016_03_01:207643008;SNOMEDCT_US_2016_03_01:237598005;SNOMEDCT_US_2016_03_01:270004003;SNOMEDCT_US_2016_03_01:315299009;SNOMEDCT_US_2016_03_01:390730002;SNOMEDCT_US_2016_03_01:80394007;	5564
275896377	FGF21 -<> Hyperglycemia	regulation	Pubmed central 2015:4633491;Pubmed central 2016:4768047;Pubmed central 2013:3636653;	Although initial clinical data provide encouraging signs of efficacy in humans, it is unclear if <b>FGF21</b> could provide clinically meaningful improvements in <b>hyperglycemia</b> or more robust and durable responses in other metabolic parameters under chronic treatment conditions.[Pubmed central 2015:4633491];however, the effectiveness of <b>FGF21</b> in controlling <b>hyperglycemia</b> would…	135752	Protein	FGF21	FGF-21;FGF21;Fibroblast growth factor 21;fgf 21;fgf2 1;fibroblast growth factor -21;fibroblast growth factor-21;	SWISSPROT_AC:Q9NSA1;SWISSPROT_ID:FGF21_HUMAN;EMBL:AB021975;EMBL:AY359086;EMBL:BC018404;EMBL:CH471177;EMBL:DQ847413;RefSeq:NP_061986.1;ProteinModelPortal:Q9NSA1;STRING:9606.ENSP00000222157;SWISSPROT_AC_OLD:Q8N683;SMR:Q9NSA1;GeneID:26291;KEGG:hsa:26291;eggNOG:ENOG4111IPH;eggNOG:KOG3885;UniGene:Hs.283015;GO:GO:0005576;GO:GO:0005615;GO:GO:0005623;GO:GO:0007165;GO:GO:0007267;GO:GO:0008284;GO:GO:001089…	1324	Disease	Hyperglycemia	Hyperglycemia;Hyperglycemia, Postprandial;Postprandial Hyperglycemia;hyperglycemia--an;postprandial type hyperglycemia;	Mesh_UI:D006943;Mesh_MN:C18.452.394.952;DOID:4195;NCI:C26797;UMLS_CUI:C0020456;ICD10CM:R73.9;SNOMEDCT_US_2016_03_01:144187006;SNOMEDCT_US_2016_03_01:154719004;SNOMEDCT_US_2016_03_01:207289007;SNOMEDCT_US_2016_03_01:207643008;SNOMEDCT_US_2016_03_01:237598005;SNOMEDCT_US_2016_03_01:270004003;SNOMEDCT_US_2016_03_01:315299009;SNOMEDCT_US_2016_03_01:390730002;SNOMEDCT_US_2016_03_01:80394007;	26291
34453573	Hyperglycemia -- SUR	association	Pubmed 2007:17389331;Pubmed central 2012:3687649;	Although ketoacidosis is frequent at presentation, <b>SUR1</b> mutations associate mainly with transient <b>hyperglycemia</b>, with possible recurrence later in life.[Pubmed 2007:17389331];However, the precise mechanism of transition with age from hyperinsulinemic hypoglycemia to hypoinsulinemic <b>hyperglycemia</b> due to <b>ABCC8</b> mutation is not known.[Pubmed central 2012:3687649];	1324	Disease	Hyperglycemia	Hyperglycemia;Hyperglycemia, Postprandial;Postprandial Hyperglycemia;hyperglycemia--an;postprandial type hyperglycemia;	Mesh_UI:D006943;Mesh_MN:C18.452.394.952;DOID:4195;NCI:C26797;UMLS_CUI:C0020456;ICD10CM:R73.9;SNOMEDCT_US_2016_03_01:144187006;SNOMEDCT_US_2016_03_01:154719004;SNOMEDCT_US_2016_03_01:207289007;SNOMEDCT_US_2016_03_01:207643008;SNOMEDCT_US_2016_03_01:237598005;SNOMEDCT_US_2016_03_01:270004003;SNOMEDCT_US_2016_03_01:315299009;SNOMEDCT_US_2016_03_01:390730002;SNOMEDCT_US_2016_03_01:80394007;	4411	Protein	SUR	ABCC8;ATP-binding cassette sub-family C member 8;HRINS;Sulfonylurea receptor 1;SUR;SUR1;ABC36;ATP binding cassette subfamily C member 8;HHF1;HI;MRP8;PHHI;sulfonylurea receptor -1;sulfonylurea receptor i;sulfonylurea receptor of subtype 1;sulfonylurea receptor type 1;sulfonylurea receptor-1;sulfonylurea receptor1;SUR1delta2;TNDM2;	SWISSPROT_AC:Q09428;SWISSPROT_ID:ABCC8_HUMAN;EMBL:AC124798;EMBL:AF087138;EMBL:HM635782;EMBL:L40625;EMBL:L78207;EMBL:L78208;EMBL:L78209;EMBL:L78210;EMBL:L78211;EMBL:L78212;EMBL:L78213;EMBL:L78214;EMBL:L78215;EMBL:L78216;EMBL:L78217;EMBL:L78218;EMBL:L78219;EMBL:L78220;EMBL:L78221;EMBL:L78222;EMBL:L78223;EMBL:L78224;EMBL:L78225;EMBL:L78226;EMBL:L78227;EMBL:L78228;EMBL:L78229;EMBL:L78230;EMBL:L78231;…	6833
34453694	Hyperglycemia -- ABCC8	association	Pubmed 2007:17389331;Pubmed central 2012:3687649;	Although ketoacidosis is frequent at presentation, <b>SUR1</b> mutations associate mainly with transient <b>hyperglycemia</b>, with possible recurrence later in life.[Pubmed 2007:17389331];However, the precise mechanism of transition with age from hyperinsulinemic hypoglycemia to hypoinsulinemic <b>hyperglycemia</b> due to <b>ABCC8</b> mutation is not known.[Pubmed central 2012:3687649];	1324	Disease	Hyperglycemia	Hyperglycemia;Hyperglycemia, Postprandial;Postprandial Hyperglycemia;hyperglycemia--an;postprandial type hyperglycemia;	Mesh_UI:D006943;Mesh_MN:C18.452.394.952;DOID:4195;NCI:C26797;UMLS_CUI:C0020456;ICD10CM:R73.9;SNOMEDCT_US_2016_03_01:144187006;SNOMEDCT_US_2016_03_01:154719004;SNOMEDCT_US_2016_03_01:207289007;SNOMEDCT_US_2016_03_01:207643008;SNOMEDCT_US_2016_03_01:237598005;SNOMEDCT_US_2016_03_01:270004003;SNOMEDCT_US_2016_03_01:315299009;SNOMEDCT_US_2016_03_01:390730002;SNOMEDCT_US_2016_03_01:80394007;	4345334	Gene	ABCC8	ABC36;ABCC8;ATP binding cassette subfamily C member 8;HHF1;HI;HRINS;MRP8;PHHI;SUR;SUR1;SUR1delta2;TNDM2;ATP-binding cassette sub-family C member 8;sulfonylurea receptor -1;Sulfonylurea receptor 1;sulfonylurea receptor i;sulfonylurea receptor of subtype 1;sulfonylurea receptor type 1;sulfonylurea receptor-1;sulfonylurea receptor1;	SWISSPROT_AC:Q09428;SWISSPROT_ID:ABCC8_HUMAN;GeneID:6833;Ensembl:ENSG00000006071;HGNC:HGNC:59;MIM:600509;Vega:OTTHUMG00000166316;protein_accession:AAA99227.1;protein_accession:AAB02278.1;protein_accession:AAB02417.1;protein_accession:AAB02418.1;protein_accession:AAB36699.1;protein_accession:AAB36700.1;protein_accession:AAC36724.1;protein_accession:AAI67829.1;protein_accession:ADM67556.1;protein_a…	6833
274327006	P53 -<> Hyperglycemia	regulation	Pubmed central 2013:3617023;	Although myocardial apoptosis was not measured in cardiac tissue sections in the present study, in cardiac myocytes, <b>hyperglycemia</b> has been documented to activate <b>p53</b> leading to myocyte cell death [26].[Pubmed central 2013:3617023];	297203	Protein	P53	Antigen NY-CO-13;Cellular tumor antigen p53;P53;Phosphoprotein p53;TP53;Tumor suppressor p53;BCC7;LFS1;p 53;p 53 tumor suppressor;p-53;p-53 tumor suppressor;p5-3;p53 phosphoprotein;p53 the tumor suppressor;p53 tumor protein;p53 tumor suppressor;p53 tumor-suppressor;p53's tumor suppressor;p53--an;p53-tumor suppressor;p53-tumor-suppressor;p53-type;protein of the p53 tumor;protein p53 tumor;tp 53;tp…	SWISSPROT_AC:P04637;SWISSPROT_ID:P53_HUMAN;EMBL:AB082923;EMBL:AC007421;EMBL:AC087388;EMBL:AF135120;EMBL:AF135121;EMBL:AF136270;EMBL:AF136271;EMBL:AF209128;EMBL:AF209129;EMBL:AF209130;EMBL:AF209131;EMBL:AF209132;EMBL:AF209133;EMBL:AF209134;EMBL:AF209135;EMBL:AF209136;EMBL:AF209148;EMBL:AF209149;EMBL:AF209150;EMBL:AF209151;EMBL:AF209152;EMBL:AF209153;EMBL:AF209154;EMBL:AF209155;EMBL:AF209156;EMBL:A…	1324	Disease	Hyperglycemia	Hyperglycemia;Hyperglycemia, Postprandial;Postprandial Hyperglycemia;hyperglycemia--an;postprandial type hyperglycemia;	Mesh_UI:D006943;Mesh_MN:C18.452.394.952;DOID:4195;NCI:C26797;UMLS_CUI:C0020456;ICD10CM:R73.9;SNOMEDCT_US_2016_03_01:144187006;SNOMEDCT_US_2016_03_01:154719004;SNOMEDCT_US_2016_03_01:207289007;SNOMEDCT_US_2016_03_01:207643008;SNOMEDCT_US_2016_03_01:237598005;SNOMEDCT_US_2016_03_01:270004003;SNOMEDCT_US_2016_03_01:315299009;SNOMEDCT_US_2016_03_01:390730002;SNOMEDCT_US_2016_03_01:80394007;	7157
278765867	Hyperglycemia -- HIF1A	association	Pubmed central 2014:4052533;Pubmed central 2014:4140809;Pubmed central 2014:4252061;Pubmed central 2013:3752727;	Although ROS have been shown to stabilize and activate HIF-1a, <b>hyperglycemia</b> has been shown to downregulate <b>HIF-1a</b> [84], and the mechanism of downregulation appears to be in part due to binding of HIF-1a by methylglyoxal [85,86], a byproduct of glycolysis.[Pubmed central 2014:4052533];Moreover, <b>hyperglycemia</b> stabilized <b>hypoxia-inducible factor-1 alpha</b> (HIF-1alpha), cru…	1324	Disease	Hyperglycemia	Hyperglycemia;Hyperglycemia, Postprandial;Postprandial Hyperglycemia;hyperglycemia--an;postprandial type hyperglycemia;	Mesh_UI:D006943;Mesh_MN:C18.452.394.952;DOID:4195;NCI:C26797;UMLS_CUI:C0020456;ICD10CM:R73.9;SNOMEDCT_US_2016_03_01:144187006;SNOMEDCT_US_2016_03_01:154719004;SNOMEDCT_US_2016_03_01:207289007;SNOMEDCT_US_2016_03_01:207643008;SNOMEDCT_US_2016_03_01:237598005;SNOMEDCT_US_2016_03_01:270004003;SNOMEDCT_US_2016_03_01:315299009;SNOMEDCT_US_2016_03_01:390730002;SNOMEDCT_US_2016_03_01:80394007;	178751	Protein	HIF1A	ARNT-interacting protein;Basic-helix-loop-helix-PAS protein MOP1;BHLHE78;Class E basic helix-loop-helix protein 78;HIF-1-alpha;HIF1-alpha;HIF1A;Hypoxia-inducible factor 1-alpha;Member of PAS protein 1;MOP1;PAS domain-containing protein 8;PASD8;arnt interacting protein;hif -1alpha;hif 1 alpha;hif 1-alpha;hif 1a;hif 1alpha;hif- 1 a;hif- 1 alpha;hif- 1a;hif- 1alpha;hif-1 a;hif-1 alpha;HIF-1A;HIF-1al…	SWISSPROT_AC:Q16665;SWISSPROT_ID:HIF1A_HUMAN;EMBL:AB073325;EMBL:AF050115;EMBL:AF050116;EMBL:AF050117;EMBL:AF050118;EMBL:AF050119;EMBL:AF050120;EMBL:AF050121;EMBL:AF050122;EMBL:AF050123;EMBL:AF050124;EMBL:AF050125;EMBL:AF050126;EMBL:AF050127;EMBL:AF207601;EMBL:AF207602;EMBL:AF208487;EMBL:AF304431;EMBL:AL137129;EMBL:BC012527;EMBL:BT009776;EMBL:FJ790247;EMBL:U22431;EMBL:U29165;RefSeq:NP_001230013.1;…	3091
278765952	Hyperglycemia -- HIF1A	association	Pubmed central 2014:4052533;Pubmed central 2014:4140809;Pubmed central 2014:4252061;Pubmed central 2013:3752727;	Although ROS have been shown to stabilize and activate HIF-1a, <b>hyperglycemia</b> has been shown to downregulate <b>HIF-1a</b> [84], and the mechanism of downregulation appears to be in part due to binding of HIF-1a by methylglyoxal [85,86], a byproduct of glycolysis.[Pubmed central 2014:4052533];Moreover, <b>hyperglycemia</b> stabilized <b>hypoxia-inducible factor-1 alpha</b> (HIF-1alpha), cru…	1324	Disease	Hyperglycemia	Hyperglycemia;Hyperglycemia, Postprandial;Postprandial Hyperglycemia;hyperglycemia--an;postprandial type hyperglycemia;	Mesh_UI:D006943;Mesh_MN:C18.452.394.952;DOID:4195;NCI:C26797;UMLS_CUI:C0020456;ICD10CM:R73.9;SNOMEDCT_US_2016_03_01:144187006;SNOMEDCT_US_2016_03_01:154719004;SNOMEDCT_US_2016_03_01:207289007;SNOMEDCT_US_2016_03_01:207643008;SNOMEDCT_US_2016_03_01:237598005;SNOMEDCT_US_2016_03_01:270004003;SNOMEDCT_US_2016_03_01:315299009;SNOMEDCT_US_2016_03_01:390730002;SNOMEDCT_US_2016_03_01:80394007;	4342345	Gene	HIF1A	bHLHe78;HIF-1-alpha;HIF-1A;HIF-1alpha;HIF1;HIF1-ALPHA;HIF1A;hypoxia inducible factor 1 alpha subunit;MOP1;PASD8;arnt interacting protein;ARNT-interacting protein;Basic-helix-loop-helix-PAS protein MOP1;Class E basic helix-loop-helix protein 78;hif -1alpha;hif 1 alpha;hif 1-alpha;hif 1a;hif 1alpha;hif- 1 a;hif- 1 alpha;hif- 1a;hif- 1alpha;hif-1 a;hif-1 alpha;hif-i alpha;hif1 a;hif1 alpha;hif1-a;hy…	SWISSPROT_AC:Q16665;SWISSPROT_ID:HIF1A_HUMAN;GeneID:3091;Ensembl:ENSG00000100644;HGNC:HGNC:4910;MIM:603348;Vega:OTTHUMG00000140344;protein_accession:AAC50152.1;protein_accession:AAC51210.1;protein_accession:AAC68568.1;protein_accession:AAF20139.1;protein_accession:AAF20140.1;protein_accession:AAF20149.1;protein_accession:AAG43026.1;protein_accession:AAH12527.1;protein_accession:AAP88778.1;protein…	3091
279008846	Hyperglycemia -- Osteopontin	association	Pubmed central 2017:5412391;	Although the mechanism of action of OPN in the pancreatic duct epithelium is not clear, some reports have mentioned that hyperglycemia is involved in the proliferation of vascular smooth muscle cells (VSMC) via up-regulation of OPN [24], and it is believed that increased <b>OPN</b> expression is due to <b>hyperglycemia</b> and hyperinsulinemia in the pancreatic duct epithelium, which in turn acce…	1324	Disease	Hyperglycemia	Hyperglycemia;Hyperglycemia, Postprandial;Postprandial Hyperglycemia;hyperglycemia--an;postprandial type hyperglycemia;	Mesh_UI:D006943;Mesh_MN:C18.452.394.952;DOID:4195;NCI:C26797;UMLS_CUI:C0020456;ICD10CM:R73.9;SNOMEDCT_US_2016_03_01:144187006;SNOMEDCT_US_2016_03_01:154719004;SNOMEDCT_US_2016_03_01:207289007;SNOMEDCT_US_2016_03_01:207643008;SNOMEDCT_US_2016_03_01:237598005;SNOMEDCT_US_2016_03_01:270004003;SNOMEDCT_US_2016_03_01:315299009;SNOMEDCT_US_2016_03_01:390730002;SNOMEDCT_US_2016_03_01:80394007;	295600	Protein	Osteopontin	BNSP;Bone sialoprotein 1;Nephropontin;OPN;Osteopontin;OSTP;Secreted phosphoprotein 1;SPP-1;SPP1;Urinary stone protein;Uropontin;bone sialoprotein i;bone sialoprotein-1;bone sialoprotein-i;BSPI;eta 1;eta i;ETA-1;eta1;osteopontin--an;secreted phosphoprotein i;secreted phosphoprotein-1;secreted phosphoprotein1;spp 1;spp i;	SWISSPROT_AC:P10451;SWISSPROT_ID:OSTP_HUMAN;EMBL:AC131944;EMBL:AF052124;EMBL:AK075463;EMBL:AK290090;EMBL:AK290104;EMBL:AK296035;EMBL:AK315461;EMBL:BC007016;EMBL:BC017387;EMBL:BC022844;EMBL:BC093033;EMBL:CH471057;EMBL:D14813;EMBL:D28759;EMBL:D28760;EMBL:D28761;EMBL:DQ839491;EMBL:DQ846871;EMBL:J04765;EMBL:JF412667;EMBL:M83248;EMBL:U20758;EMBL:X13694;RefSeq:NP_000573.1;RefSeq:NP_001035147.1;RefSeq:N…	6696
274313716	Hyperglycemia -- HSPG	association	Pubmed central 2009:2739842;	Although these studies indicate that insulin has the potential to improve <b>hyperglycemia</b> induced alteration of <b>HSPG</b> in ECs, the effect is time dependent.[Pubmed central 2009:2739842];	1324	Disease	Hyperglycemia	Hyperglycemia;Hyperglycemia, Postprandial;Postprandial Hyperglycemia;hyperglycemia--an;postprandial type hyperglycemia;	Mesh_UI:D006943;Mesh_MN:C18.452.394.952;DOID:4195;NCI:C26797;UMLS_CUI:C0020456;ICD10CM:R73.9;SNOMEDCT_US_2016_03_01:144187006;SNOMEDCT_US_2016_03_01:154719004;SNOMEDCT_US_2016_03_01:207289007;SNOMEDCT_US_2016_03_01:207643008;SNOMEDCT_US_2016_03_01:237598005;SNOMEDCT_US_2016_03_01:270004003;SNOMEDCT_US_2016_03_01:315299009;SNOMEDCT_US_2016_03_01:390730002;SNOMEDCT_US_2016_03_01:80394007;	444514	Protein	HSPG	CD362 antigen;Fibroglycan;Heparan sulfate proteoglycan core protein;HSPG;HSPG1;SDC2;SYND2;Syndecan-2;CD362;core protein of heparan sulfate proteoglycan;core protein of the heparan sulfate proteoglycan;heparan sulfate proteoglycan protein core;hsp-g;hspg i;hspg-i;protein core of the heparan sulfate proteoglycan;syndecan -2;syndecan 2;syndecan2;	SWISSPROT_AC:P34741;SWISSPROT_ID:SDC2_HUMAN;EMBL:AK025488;EMBL:AK074530;EMBL:AK097839;EMBL:BC030133;EMBL:BC049836;EMBL:CH471060;EMBL:J04621;RefSeq:NP_002989.2;ProteinModelPortal:P34741;STRING:9606.ENSP00000307046;SWISSPROT_AC_OLD:B3KQA3;SWISSPROT_AC_OLD:Q6PIS6;SWISSPROT_AC_OLD:Q9H6V1;SMR:P34741;GeneID:6383;KEGG:hsa:6383;PIR:A33880;eggNOG:ENOG410IW5I;eggNOG:ENOG4111QSA;UniGene:Hs.1501;UniGene:Hs.5…	6383
274314002	Hyperglycemia -- SDC2	association	Pubmed central 2009:2739842;	Although these studies indicate that insulin has the potential to improve <b>hyperglycemia</b> induced alteration of <b>HSPG</b> in ECs, the effect is time dependent.[Pubmed central 2009:2739842];	1324	Disease	Hyperglycemia	Hyperglycemia;Hyperglycemia, Postprandial;Postprandial Hyperglycemia;hyperglycemia--an;postprandial type hyperglycemia;	Mesh_UI:D006943;Mesh_MN:C18.452.394.952;DOID:4195;NCI:C26797;UMLS_CUI:C0020456;ICD10CM:R73.9;SNOMEDCT_US_2016_03_01:144187006;SNOMEDCT_US_2016_03_01:154719004;SNOMEDCT_US_2016_03_01:207289007;SNOMEDCT_US_2016_03_01:207643008;SNOMEDCT_US_2016_03_01:237598005;SNOMEDCT_US_2016_03_01:270004003;SNOMEDCT_US_2016_03_01:315299009;SNOMEDCT_US_2016_03_01:390730002;SNOMEDCT_US_2016_03_01:80394007;	4344944	Gene	SDC2	CD362;HSPG;HSPG1;SDC2;SYND2;syndecan 2;CD362 antigen;core protein of heparan sulfate proteoglycan;core protein of the heparan sulfate proteoglycan;Fibroglycan;Heparan sulfate proteoglycan core protein;heparan sulfate proteoglycan protein core;hsp-g;hspg i;hspg-i;protein core of the heparan sulfate proteoglycan;syndecan -2;Syndecan-2;syndecan2;	SWISSPROT_AC:P34741;SWISSPROT_ID:SDC2_HUMAN;GeneID:6383;Ensembl:ENSG00000169439;HGNC:HGNC:10659;MIM:142460;Vega:OTTHUMG00000164689;protein_accession:AAA52701.1;protein_accession:AAH30133.1;protein_accession:AAH49836.1;protein_accession:ADR82698.1;protein_accession:BAB15150.1;protein_accession:BAG51965.1;protein_accession:BAG53540.1;protein_accession:BAG60818.1;protein_accession:BAG61873.1;protein…	6383
274313449	Hyperglycemia -- PLC	association	Pubmed central 2009:2739842;Pubmed central 2013:3745874;	Although these studies indicate that insulin has the potential to improve <b>hyperglycemia</b> induced alteration of <b>HSPG</b> in ECs, the effect is time dependent.[Pubmed central 2009:2739842];Subsequently, we used high glucose treatment between 24Ã¢Â€Â‰h and 48Ã¢Â€Â‰h in 3A-Sub-E cells to study the effect of <b>hyperglycemia</b> on <b>perlecan</b>, cytokines, and the angiogenesis associated m…	1324	Disease	Hyperglycemia	Hyperglycemia;Hyperglycemia, Postprandial;Postprandial Hyperglycemia;hyperglycemia--an;postprandial type hyperglycemia;	Mesh_UI:D006943;Mesh_MN:C18.452.394.952;DOID:4195;NCI:C26797;UMLS_CUI:C0020456;ICD10CM:R73.9;SNOMEDCT_US_2016_03_01:144187006;SNOMEDCT_US_2016_03_01:154719004;SNOMEDCT_US_2016_03_01:207289007;SNOMEDCT_US_2016_03_01:207643008;SNOMEDCT_US_2016_03_01:237598005;SNOMEDCT_US_2016_03_01:270004003;SNOMEDCT_US_2016_03_01:315299009;SNOMEDCT_US_2016_03_01:390730002;SNOMEDCT_US_2016_03_01:80394007;	310146	Protein	PLC	Basement membrane-specific heparan sulfate proteoglycan core protein;HSPG;HSPG2;Perlecan;PGBM;PLC;heparan sulfate proteoglycan 2;heparan sulfate proteoglycan-2;hsp-g;hspg-ii;perlecan-type;plc-type;PRCAN;SJA;sjalpha;SJS;sjs-type;sjs-type 1;SJS1;type-plc;	SWISSPROT_AC:P98160;SWISSPROT_ID:PGBM_HUMAN;EMBL:AL445795;EMBL:AL590103;EMBL:AL590556;EMBL:L22078;EMBL:M64283;EMBL:M85289;EMBL:S76436;EMBL:X62515;RefSeq:NP_001278789.1;RefSeq:NP_005520.4;ProteinModelPortal:P98160;STRING:9606.ENSP00000363827;SWISSPROT_AC_OLD:Q16287;SWISSPROT_AC_OLD:Q5SZI3;SWISSPROT_AC_OLD:Q9H3V5;SMR:P98160;GeneID:3339;KEGG:hsa:3339;PIR:A38096;eggNOG:ENOG410XTD2;eggNOG:KOG3509;UniG…	3339
274313897	Hyperglycemia -- HSPG2	association	Pubmed central 2009:2739842;Pubmed central 2013:3745874;	Although these studies indicate that insulin has the potential to improve <b>hyperglycemia</b> induced alteration of <b>HSPG</b> in ECs, the effect is time dependent.[Pubmed central 2009:2739842];Subsequently, we used high glucose treatment between 24Ã¢Â€Â‰h and 48Ã¢Â€Â‰h in 3A-Sub-E cells to study the effect of <b>hyperglycemia</b> on <b>perlecan</b>, cytokines, and the angiogenesis associated m…	1324	Disease	Hyperglycemia	Hyperglycemia;Hyperglycemia, Postprandial;Postprandial Hyperglycemia;hyperglycemia--an;postprandial type hyperglycemia;	Mesh_UI:D006943;Mesh_MN:C18.452.394.952;DOID:4195;NCI:C26797;UMLS_CUI:C0020456;ICD10CM:R73.9;SNOMEDCT_US_2016_03_01:144187006;SNOMEDCT_US_2016_03_01:154719004;SNOMEDCT_US_2016_03_01:207289007;SNOMEDCT_US_2016_03_01:207643008;SNOMEDCT_US_2016_03_01:237598005;SNOMEDCT_US_2016_03_01:270004003;SNOMEDCT_US_2016_03_01:315299009;SNOMEDCT_US_2016_03_01:390730002;SNOMEDCT_US_2016_03_01:80394007;	4342547	Gene	HSPG2	heparan sulfate proteoglycan 2;HSPG;HSPG2;PLC;PRCAN;SJA;SJS;SJS1;Basement membrane-specific heparan sulfate proteoglycan core protein;heparan sulfate proteoglycan-2;hsp-g;hspg-ii;Perlecan;perlecan-type;PGBM;plc-type;sjalpha;sjs-type;sjs-type 1;type-plc;	SWISSPROT_AC:P98160;SWISSPROT_ID:PGBM_HUMAN;GeneID:3339;Ensembl:ENSG00000142798;HGNC:HGNC:5273;MIM:142461;Vega:OTTHUMG00000002674;protein_accession:AAA52699.1;protein_accession:AAA52700.1;protein_accession:AAB21121.2;protein_accession:AAB95116.1;protein_accession:AAI09205.1;protein_accession:AAL79552.1;protein_accession:BAD93088.1;protein_accession:CAA44373.1;protein_accession:CAC18534.1;protein_…	3339
275839364	CD47 -<> Hyperglycemia	regulation	Pubmed central 2008:2551672;	Although we cannot rule out the possibility that other changes induced by STZ also contribute to changes in IAP cleavage, our data strongly support our conclusion that <b>hyperglycemia</b> is a critical regulator of <b>IAP</b> cleavage and thus allows IGF-I signaling leading to increased SMC replication (Fig. 6).[Pubmed central 2008:2551672];	59275	Protein	CD47	Antigenic surface determinant protein OA3;CD47;CD47 antigen;IAP;Integrin-associated protein;Leukocyte surface antigen CD47;MER6;Protein MER6;antigen cd47;associated protein integrin;cd 47;cd-47;CD47 molecule;iap-type;integrin associated protein;integrin-associated-protein;molecule cd47;oa 3;oa-3;OA3;protein integrin-associated;	SWISSPROT_AC:Q08722;SWISSPROT_ID:CD47_HUMAN;EMBL:AK289813;EMBL:BC010016;EMBL:BC012884;EMBL:BC037306;EMBL:BT006907;EMBL:CH471052;EMBL:X69398;EMBL:Z25521;RefSeq:NP_001768.1;RefSeq:NP_942088.1;ProteinModelPortal:Q08722;STRING:9606.ENSP00000355361;SWISSPROT_AC_OLD:A8K198;SWISSPROT_AC_OLD:D3DN59;SWISSPROT_AC_OLD:Q53Y71;SWISSPROT_AC_OLD:Q96A60;SMR:Q08722;GeneID:961;KEGG:hsa:961;PIR:A48997;eggNOG:ENOG41…	1324	Disease	Hyperglycemia	Hyperglycemia;Hyperglycemia, Postprandial;Postprandial Hyperglycemia;hyperglycemia--an;postprandial type hyperglycemia;	Mesh_UI:D006943;Mesh_MN:C18.452.394.952;DOID:4195;NCI:C26797;UMLS_CUI:C0020456;ICD10CM:R73.9;SNOMEDCT_US_2016_03_01:144187006;SNOMEDCT_US_2016_03_01:154719004;SNOMEDCT_US_2016_03_01:207289007;SNOMEDCT_US_2016_03_01:207643008;SNOMEDCT_US_2016_03_01:237598005;SNOMEDCT_US_2016_03_01:270004003;SNOMEDCT_US_2016_03_01:315299009;SNOMEDCT_US_2016_03_01:390730002;SNOMEDCT_US_2016_03_01:80394007;	961
275839586	Amylin -<> Hyperglycemia	regulation	Pubmed central 2008:2551672;	Although we cannot rule out the possibility that other changes induced by STZ also contribute to changes in IAP cleavage, our data strongly support our conclusion that <b>hyperglycemia</b> is a critical regulator of <b>IAP</b> cleavage and thus allows IGF-I signaling leading to increased SMC replication (Fig. 6).[Pubmed central 2008:2551672];	192424	Protein	Amylin	Amylin;DAP;Diabetes-associated peptide;IAPP;Insulinoma amyloid peptide;Islet amyloid polypeptide;dap-type;IAP;iap-type;islet-amyloid polypeptide;polypeptide islet amyloid;	SWISSPROT_AC:P10997;SWISSPROT_ID:IAPP_HUMAN;EMBL:CH471094;EMBL:DQ516082;EMBL:J04422;EMBL:M21785;EMBL:M26650;EMBL:M27503;EMBL:X13859;EMBL:X14902;EMBL:X14903;EMBL:X14904;EMBL:X14905;EMBL:X52818;EMBL:X52819;EMBL:X55634;EMBL:X56030;EMBL:X68830;RefSeq:NP_000406.1;RefSeq:NP_001316130.1;ProteinModelPortal:P10997;STRING:9606.ENSP00000240652;SWISSPROT_AC_OLD:Q0ZD87;SWISSPROT_AC_OLD:Q14598;SMR:P10997;GeneI…	1324	Disease	Hyperglycemia	Hyperglycemia;Hyperglycemia, Postprandial;Postprandial Hyperglycemia;hyperglycemia--an;postprandial type hyperglycemia;	Mesh_UI:D006943;Mesh_MN:C18.452.394.952;DOID:4195;NCI:C26797;UMLS_CUI:C0020456;ICD10CM:R73.9;SNOMEDCT_US_2016_03_01:144187006;SNOMEDCT_US_2016_03_01:154719004;SNOMEDCT_US_2016_03_01:207289007;SNOMEDCT_US_2016_03_01:207643008;SNOMEDCT_US_2016_03_01:237598005;SNOMEDCT_US_2016_03_01:270004003;SNOMEDCT_US_2016_03_01:315299009;SNOMEDCT_US_2016_03_01:390730002;SNOMEDCT_US_2016_03_01:80394007;	3375
250404424	Hyperglycemia -- APPL1	association	Pubmed central 2015:4545999;	Although we have recently reported that in one of our families a severe mutation in the <b>APPL1</b> gene causes <b>hyperglycemia</b> [10], further studies are needed to unravel and dissect the whole genetic background of FDA.[Pubmed central 2015:4545999];	1324	Disease	Hyperglycemia	Hyperglycemia;Hyperglycemia, Postprandial;Postprandial Hyperglycemia;hyperglycemia--an;postprandial type hyperglycemia;	Mesh_UI:D006943;Mesh_MN:C18.452.394.952;DOID:4195;NCI:C26797;UMLS_CUI:C0020456;ICD10CM:R73.9;SNOMEDCT_US_2016_03_01:144187006;SNOMEDCT_US_2016_03_01:154719004;SNOMEDCT_US_2016_03_01:207289007;SNOMEDCT_US_2016_03_01:207643008;SNOMEDCT_US_2016_03_01:237598005;SNOMEDCT_US_2016_03_01:270004003;SNOMEDCT_US_2016_03_01:315299009;SNOMEDCT_US_2016_03_01:390730002;SNOMEDCT_US_2016_03_01:80394007;	4349828	Gene	APPL1	adaptor protein, phosphotyrosine interacting with PH domain and leucine zipper 1;APPL;APPL1;DIP13alpha;MODY14;Adapter protein containing PH domain, PTB domain and leucine zipper motif 1;appl-1;DCC-interacting protein 13-alpha;dip13 alpha;Dip13-alpha;DIP13A;DP13A;KIAA1428;mody1-4;	SWISSPROT_AC:Q9UKG1;SWISSPROT_ID:DP13A_HUMAN;GeneID:26060;Ensembl:ENSG00000157500;HGNC:HGNC:24035;MIM:604299;Vega:OTTHUMG00000133756;protein_accession:AAF04012.1;protein_accession:AAH28599.1;protein_accession:AAL17835.1;protein_accession:ADZ15518.1;protein_accession:BAA92666.2;protein_accession:BAG61090.1;protein_accession:EAW65335.1;protein_accession:EAW65336.1;protein_accession:NP_036228.1;prot…	26060
287397888	Hyperglycemia -- APPL	association	Pubmed central 2015:4545999;	Although we have recently reported that in one of our families a severe mutation in the <b>APPL1</b> gene causes <b>hyperglycemia</b> [10], further studies are needed to unravel and dissect the whole genetic background of FDA.[Pubmed central 2015:4545999];	1324	Disease	Hyperglycemia	Hyperglycemia;Hyperglycemia, Postprandial;Postprandial Hyperglycemia;hyperglycemia--an;postprandial type hyperglycemia;	Mesh_UI:D006943;Mesh_MN:C18.452.394.952;DOID:4195;NCI:C26797;UMLS_CUI:C0020456;ICD10CM:R73.9;SNOMEDCT_US_2016_03_01:144187006;SNOMEDCT_US_2016_03_01:154719004;SNOMEDCT_US_2016_03_01:207289007;SNOMEDCT_US_2016_03_01:207643008;SNOMEDCT_US_2016_03_01:237598005;SNOMEDCT_US_2016_03_01:270004003;SNOMEDCT_US_2016_03_01:315299009;SNOMEDCT_US_2016_03_01:390730002;SNOMEDCT_US_2016_03_01:80394007;	107627	Protein	APPL	Adapter protein containing PH domain, PTB domain and leucine zipper motif 1;APPL;APPL1;DCC-interacting protein 13-alpha;Dip13-alpha;DIP13A;DP13A;KIAA1428;adaptor protein, phosphotyrosine interacting with PH domain and leucine zipper 1;appl-1;dip13 alpha;DIP13alpha;mody1-4;MODY14;	SWISSPROT_AC:Q9UKG1;SWISSPROT_ID:DP13A_HUMAN;EMBL:AB037849;EMBL:AF169797;EMBL:AF424738;EMBL:BC028599;RefSeq:NP_036228.1;ProteinModelPortal:Q9UKG1;STRING:9606.ENSP00000288266;SWISSPROT_AC_OLD:Q9P2B9;SMR:Q9UKG1;GeneID:26060;KEGG:hsa:26060;eggNOG:ENOG410ZWZQ;eggNOG:KOG0521;eggNOG:KOG3536;UniGene:Hs.476415;GO:GO:0005634;GO:GO:0005737;GO:GO:0005829;GO:GO:0007049;GO:GO:0007165;GO:GO:0008283;GO:GO:00082…	26060
272035931	Hyperglycemia -- PKC-beta	association	Pubmed central 2013:3910362;	Among all the PKC isoenzymes, <b>PKCÃŽÂ²</b> could be a significant isoenzyme involved in vascular dysfunction during <b>hyperglycemia</b>.[Pubmed central 2013:3910362];Among all the PKC isoenzymes, <b>PKC?</b> could be a significant isoenzyme involved in vascular dysfunction during <b>hyperglycemia</b>.[Pubmed central 2013:3910362];	1324	Disease	Hyperglycemia	Hyperglycemia;Hyperglycemia, Postprandial;Postprandial Hyperglycemia;hyperglycemia--an;postprandial type hyperglycemia;	Mesh_UI:D006943;Mesh_MN:C18.452.394.952;DOID:4195;NCI:C26797;UMLS_CUI:C0020456;ICD10CM:R73.9;SNOMEDCT_US_2016_03_01:144187006;SNOMEDCT_US_2016_03_01:154719004;SNOMEDCT_US_2016_03_01:207289007;SNOMEDCT_US_2016_03_01:207643008;SNOMEDCT_US_2016_03_01:237598005;SNOMEDCT_US_2016_03_01:270004003;SNOMEDCT_US_2016_03_01:315299009;SNOMEDCT_US_2016_03_01:390730002;SNOMEDCT_US_2016_03_01:80394007;	214325	Protein	PKC-beta	EC 2.7.11.13;KPCB;PKC-B;PKC-beta;PKCB;PRKCB;PRKCB1;Protein kinase C beta type;c beta of protein kinase;c-beta-protein kinase;cbeta of protein kinase;cbeta-protein kinase;kpc beta;pkc beta;pkc beta-isoform;pkc isoform beta;pkc type beta;pkc-beta-isoform;prkc beta;prkc-beta;PRKCB2;protein kinase c b;protein kinase C beta;protein kinase c beta-isoform;protein kinase c beta-subtype;protein kinase c i…	SWISSPROT_AC:P05771;SWISSPROT_ID:KPCB_HUMAN;EMBL:AC002299;EMBL:AC130454;EMBL:AJ002799;EMBL:AJ002800;EMBL:BC036472;EMBL:CH471145;EMBL:D10022;EMBL:FJ907246;EMBL:M13975;EMBL:M18254;EMBL:M18255;EMBL:S47311;EMBL:X05971;EMBL:X05972;EMBL:X06318;EMBL:X07109;EMBL:X62532;RefSeq:NP_002729.2;RefSeq:NP_997700.1;ProteinModelPortal:P05771;STRING:9606.ENSP00000305355;SWISSPROT_AC_OLD:C5IFJ8;SWISSPROT_AC_OLD:D3DW…	5579
272036166	Hyperglycemia -- PRKCB	association	Pubmed central 2013:3910362;	Among all the PKC isoenzymes, <b>PKCÃŽÂ²</b> could be a significant isoenzyme involved in vascular dysfunction during <b>hyperglycemia</b>.[Pubmed central 2013:3910362];Among all the PKC isoenzymes, <b>PKC?</b> could be a significant isoenzyme involved in vascular dysfunction during <b>hyperglycemia</b>.[Pubmed central 2013:3910362];	1324	Disease	Hyperglycemia	Hyperglycemia;Hyperglycemia, Postprandial;Postprandial Hyperglycemia;hyperglycemia--an;postprandial type hyperglycemia;	Mesh_UI:D006943;Mesh_MN:C18.452.394.952;DOID:4195;NCI:C26797;UMLS_CUI:C0020456;ICD10CM:R73.9;SNOMEDCT_US_2016_03_01:144187006;SNOMEDCT_US_2016_03_01:154719004;SNOMEDCT_US_2016_03_01:207289007;SNOMEDCT_US_2016_03_01:207643008;SNOMEDCT_US_2016_03_01:237598005;SNOMEDCT_US_2016_03_01:270004003;SNOMEDCT_US_2016_03_01:315299009;SNOMEDCT_US_2016_03_01:390730002;SNOMEDCT_US_2016_03_01:80394007;	4344284	Gene	PRKCB	PKC-beta;PKCB;PRKCB;PRKCB1;PRKCB2;protein kinase C beta;c beta of protein kinase;c-beta-protein kinase;cbeta of protein kinase;cbeta-protein kinase;EC 2.7.11.13;kpc beta;KPCB;pkc beta;pkc beta-isoform;pkc isoform beta;pkc type beta;PKC-B;pkc-beta-isoform;prkc beta;prkc-beta;protein kinase c b;Protein kinase C beta type;protein kinase c beta-isoform;protein kinase c beta-subtype;protein kinase c i…	SWISSPROT_AC:P05771;SWISSPROT_ID:KPCB_HUMAN;GeneID:5579;Ensembl:ENSG00000166501;HGNC:HGNC:9395;MIM:176970;Vega:OTTHUMG00000131615;protein_accession:AAA60095.1;protein_accession:AAA60096.1;protein_accession:AAA60097.1;protein_accession:AAB97933.1;protein_accession:AAB97934.1;protein_accession:AAD13852.1;protein_accession:AAH36472.1;protein_accession:ACE87802.1;protein_accession:ACS14045.1;protein_…	5579
274798016	Hyperglycemia -- P-cadherin	association	Pubmed central 2018:5832796;	and active ÃŽÂ²-catenin contributed to the dysregulation of a series of target genes, and imbalanced expression of SD proteins such as p-cadherin and ZO-1 We showed that consistent <b>hyperglycemia</b> caused striking structural mutations of podocyte-specific proteins <b>p-cadherin</b> and ZO-1, which are also key components of the SD, and a simultaneous retraction of FPs in podocytes at as early…	1324	Disease	Hyperglycemia	Hyperglycemia;Hyperglycemia, Postprandial;Postprandial Hyperglycemia;hyperglycemia--an;postprandial type hyperglycemia;	Mesh_UI:D006943;Mesh_MN:C18.452.394.952;DOID:4195;NCI:C26797;UMLS_CUI:C0020456;ICD10CM:R73.9;SNOMEDCT_US_2016_03_01:144187006;SNOMEDCT_US_2016_03_01:154719004;SNOMEDCT_US_2016_03_01:207289007;SNOMEDCT_US_2016_03_01:207643008;SNOMEDCT_US_2016_03_01:237598005;SNOMEDCT_US_2016_03_01:270004003;SNOMEDCT_US_2016_03_01:315299009;SNOMEDCT_US_2016_03_01:390730002;SNOMEDCT_US_2016_03_01:80394007;	51046	Protein	P-cadherin	CADH3;Cadherin-3;CDH3;CDHP;P-cadherin;Placental cadherin;cadherin 3;cadherin-p;HJMD;p cadherin;PCAD;placental-cadherin;	SWISSPROT_AC:P22223;SWISSPROT_ID:CADH3_HUMAN;EMBL:AK312554;EMBL:BC014462;EMBL:BC041846;EMBL:CH471092;EMBL:X63629;EMBL:X95824;RefSeq:NP_001304124.1;RefSeq:NP_001304125.1;RefSeq:NP_001784.2;ProteinModelPortal:P22223;STRING:9606.ENSP00000264012;SWISSPROT_AC_OLD:B2R6F4;SWISSPROT_AC_OLD:Q05DI6;SMR:P22223;GeneID:1001;KEGG:hsa:1001;PIR:A33659;eggNOG:ENOG410XQHI;eggNOG:KOG3594;UniGene:Hs.191842;GO:GO:000…	1001
274798495	Hyperglycemia -- CDH3	association	Pubmed central 2018:5832796;	and active ÃŽÂ²-catenin contributed to the dysregulation of a series of target genes, and imbalanced expression of SD proteins such as p-cadherin and ZO-1 We showed that consistent <b>hyperglycemia</b> caused striking structural mutations of podocyte-specific proteins <b>p-cadherin</b> and ZO-1, which are also key components of the SD, and a simultaneous retraction of FPs in podocytes at as early…	1324	Disease	Hyperglycemia	Hyperglycemia;Hyperglycemia, Postprandial;Postprandial Hyperglycemia;hyperglycemia--an;postprandial type hyperglycemia;	Mesh_UI:D006943;Mesh_MN:C18.452.394.952;DOID:4195;NCI:C26797;UMLS_CUI:C0020456;ICD10CM:R73.9;SNOMEDCT_US_2016_03_01:144187006;SNOMEDCT_US_2016_03_01:154719004;SNOMEDCT_US_2016_03_01:207289007;SNOMEDCT_US_2016_03_01:207643008;SNOMEDCT_US_2016_03_01:237598005;SNOMEDCT_US_2016_03_01:270004003;SNOMEDCT_US_2016_03_01:315299009;SNOMEDCT_US_2016_03_01:390730002;SNOMEDCT_US_2016_03_01:80394007;	4340625	Gene	CDH3	cadherin 3;CDH3;CDHP;HJMD;PCAD;CADH3;Cadherin-3;cadherin-p;p cadherin;P-cadherin;Placental cadherin;placental-cadherin;	SWISSPROT_AC:P22223;SWISSPROT_ID:CADH3_HUMAN;GeneID:1001;Ensembl:ENSG00000062038;HGNC:HGNC:1762;MIM:114021;Vega:OTTHUMG00000137560;protein_accession:AAH14462.1;protein_accession:AAH41846.1;protein_accession:ACE86889.1;protein_accession:ACE87576.1;protein_accession:BAG35451.1;protein_accession:BAG59512.1;protein_accession:CAA45177.1;protein_accession:CAA65093.1;protein_accession:CAJ34555.1;protein…	1001
[truncated: 592 more rows]

## Sheet: HG_associated genes_ints
IntId	IntSchema	IntType	IntLinks	Sentences	ObjId1	ObjType1	ObjName1	GeneID Obj1	ObjId2	ObjType2	ObjName2	GeneID Obj2
217	YWHAQ --> YWHAQ	Expression	GeneID:10971;		4348543	Gene	YWHAQ	10971	383	Protein	YWHAQ	10971
755	EIF4EBP1 --> 4E-BP1	Expression	GeneID:1978;		4341395	Gene	EIF4EBP1	1978	2084	Protein	4E-BP1	1978
1115	APP --> APP	Expression	GeneID:351;		4340093	Gene	APP	351	3186	Protein	APP	351
1258	PRKAB1 --> PRKAB1	Expression	GeneID:5564;		4344267	Gene	PRKAB1	5564	3764	Protein	PRKAB1	5564
1333	PRKAA1 --> PRKAA1	Expression	GeneID:5562;		4344268	Gene	PRKAA1	5562	3816	Protein	PRKAA1	5562
1340	PRKAA2 --> PRKAA2	Expression	GeneID:5563;		4344269	Gene	PRKAA2	5563	3824	Protein	PRKAA2	5563
1592	ABCA1 --> ABCA1	Expression	GeneID:19;		4339812	Gene	ABCA1	19	4334	Protein	ABCA1	19
1645	ABCC8 --> SUR	Expression	GeneID:6833;		4345334	Gene	ABCC8	6833	4411	Protein	SUR	6833
2482	ACE2 --> ACE2	Expression	GeneID:59272;		4353906	Gene	ACE2	59272	6378	Protein	ACE2	59272
2623	ACHE --> Acetylcholinesterase	Expression	GeneID:43;		4339834	Gene	ACHE	43	6599	Protein	Acetylcholinesterase	43
[truncated: 46,845 more rows]
