# Supplementary material for: Gene Networks of Hyperglycemia, Diabetic Complications, and Human Proteins Targeted by SARS-CoV-2: What Is the Molecular Basis for Comorbidity?
Source: Int J Mol Sci. 2022 Jun 29;23(13):7247. doi: 10.3390/ijms23137247 (PMC9266766; doi:10.3390/ijms23137247)
Supplement: Supplementary file 1 [file ijms-23-07247-s001.zip › Table S10.xlsx]

## Sheet: DPP4 interacting genes
GeneID	Symbol	description
27034	ACAD8	acyl-CoA dehydrogenase family member 8
1636	ACE	angiotensin I converting enzyme
730249	ACOD1	aconitate decarboxylase 1
23205	ACSBG1	acyl-CoA synthetase bubblegum family member 1
100	ADA	adenosine deaminase
116	ADCYAP1	adenylate cyclase activating polypeptide 1
9370	ADIPOQ	adiponectin, C1Q and collagen domain containing
135	ADORA2A	adenosine A2a receptor
136	ADORA2B	adenosine A2b receptor
185	AGTR1	angiotensin II receptor type 1
196	AHR	aryl hydrocarbon receptor
213	ALB	albumin
55821	ALLC	allantoicase
10189	ALYREF	Aly/REF export factor
261	AMCN	arthrogryposis multiplex congenita, neurogenic
283	ANG	angiogenin
290	ANPEP	alanyl aminopeptidase, membrane
338	APOB	apolipoprotein B
341	APOC1	apolipoprotein C1
359	AQP2	aquaporin 2
9138	ARHGEF1	Rho guanine nucleotide exchange factor 1
79969	ATAT1	alpha tubulin acetyltransferase 1
8455	ATRN	attractin
570	BAAT	bile acid-CoA:amino acid N-acyltransferase
8915	BCL10	BCL10 immune signaling adaptor
596	BCL2	BCL2 apoptosis regulator
114897	C1QTNF1	C1q and TNF related 1
728	C5AR1	complement C5a receptor 1
773	CACNA1A	calcium voltage-gated channel subunit alpha1 A
790	CAD	carbamoyl-phosphate synthetase 2, aspartate transcarbamylase, and dihydroorotase
793	CALB1	calbindin 1
800	CALD1	caldesmon 1
84433	CARD11	caspase recruitment domain family member 11
857	CAV1	caveolin 1
6356	CCL11	C-C motif chemokine ligand 11
6347	CCL2	C-C motif chemokine ligand 2
6367	CCL22	C-C motif chemokine ligand 22
414062	CCL3L3	C-C motif chemokine ligand 3 like 3
6352	CCL5	C-C motif chemokine ligand 5
891	CCNB1	cyclin B1
1234	CCR5	C-C motif chemokine receptor 5
1235	CCR6	C-C motif chemokine receptor 6
9034	CCRL2	C-C motif chemokine receptor like 2
8763	CD164	CD164 molecule
914	CD2	CD2 molecule
100133941	CD24	CD24 molecule
51744	CD244	CD244 molecule
80381	CD276	CD276 molecule
947	CD34	CD34 molecule
948	CD36	CD36 molecule
952	CD38	CD38 molecule
920	CD4	CD4 molecule
960	CD44	CD44 molecule (Indian blood group)
1604	CD55	CD55 molecule (Cromer blood group)
967	CD63	CD63 molecule
969	CD69	CD69 molecule
941	CD80	CD80 molecule
942	CD86	CD86 molecule
925	CD8A	CD8a molecule
928	CD9	CD9 molecule
999	CDH1	cadherin 1
1041	CDSN	corneodesmosin
1045	CDX2	caudal type homeobox 2
1056	CEL	carboxyl ester lipase
91851	CHRDL1	chordin like 1
1293	COL6A3	collagen type VI alpha 3 chain
27151	CPAMD8	C3 and PZP like alpha-2-macroglobulin domain containing 8
1385	CREB1	cAMP responsive element binding protein 1
58487	CREBZF	CREB/ATF bZIP transcription factor
1401	CRP	C-reactive protein
1437	CSF2	colony stimulating factor 2
1440	CSF3	colony stimulating factor 3
1447	CSN2	casein beta
30848	CTAG2	cancer/testis antigen 2
1508	CTSB	cathepsin B
3627	CXCL10	C-X-C motif chemokine ligand 10
6373	CXCL11	C-X-C motif chemokine ligand 11
6387	CXCL12	C-X-C motif chemokine ligand 12
4283	CXCL9	C-X-C motif chemokine ligand 9
2833	CXCR3	C-X-C motif chemokine receptor 3
7852	CXCR4	C-X-C motif chemokine receptor 4
360184	CYCSP38	CYCS pseudogene 38
51428	DDX41	DEAD-box helicase 41
50619	DEF6	DEF6 guanine nucleotide exchange factor
1677	DFFB	DNA fragmentation factor subunit beta
79665	DHX40	DEAH-box helicase 40
100188011	DIP	interstitial pneumonitis, desquamative, familial
22943	DKK1	dickkopf WNT signaling pathway inhibitor 1
57628	DPP10	dipeptidyl peptidase like 10
1804	DPP6	dipeptidyl peptidase like 6
29952	DPP7	dipeptidyl peptidase 7
54878	DPP8	dipeptidyl peptidase 8
91039	DPP9	dipeptidyl peptidase 9
1834	DSPP	dentin sialophosphoprotein
1950	EGF	epidermal growth factor
1956	EGFR	epidermal growth factor receptor
1958	EGR1	early growth response 1
79813	EHMT1	euchromatic histone lysine methyltransferase 1
953	ENTPD1	ectonucleoside triphosphate diphosphohydrolase 1
2056	EPO	erythropoietin
2064	ERBB2	erb-b2 receptor tyrosine kinase 2
157570	ESCO2	establishment of sister chromatid cohesion N-acetyltransferase 2
2150	F2RL1	F2R like trypsin receptor 1
2187	FANCB	FA complementation group B
2191	FAP	fibroblast activation protein alpha
2258	FGF13	fibroblast growth factor 13
2247	FGF2	fibroblast growth factor 2
2335	FN1	fibronectin 1
2353	FOS	Fos proto-oncogene, AP-1 transcription factor subunit
2517	FUCA1	alpha-L-fucosidase 1
2523	FUT1	fucosyltransferase 1 (H blood group)
2641	GCG	glucagon
2691	GHRH	growth hormone releasing hormone
2695	GIP	gastric inhibitory polypeptide
11146	GLMN	glomulin, FKBP associated protein
2740	GLP1R	glucagon like peptide 1 receptor
2771	GNAI2	G protein subunit alpha i2
342096	GOLGA6A	golgin A6 family member A
2719	GPC3	glypican 3
139760	GPR119	G protein-coupled receptor 119
23151	GRAMD4	GRAM domain containing 4
2922	GRP	gastrin releasing peptide
2960	GTF2E1	general transcription factor IIE subunit 1
2961	GTF2E2	general transcription factor IIE subunit 2
3091	HIF1A	hypoxia inducible factor 1 subunit alpha
3146	HMGB1	high mobility group box 1
6927	HNF1A	HNF1 homeobox A
6928	HNF1B	HNF1 homeobox B
3439	IFNA1	interferon alpha 1
3458	IFNG	interferon gamma
3482	IGF2R	insulin like growth factor 2 receptor
3551	IKBKB	inhibitor of nuclear factor kappa B kinase subunit beta
3596	IL13	interleukin 13
3600	IL15	interleukin 15
3558	IL2	interleukin 2
3562	IL3	interleukin 3
3565	IL4	interleukin 4
3569	IL6	interleukin 6
3630	INS	insulin
3654	IRAK1	interleukin 1 receptor associated kinase 1
51477	ISYNA1	inositol-3-phosphate synthase 1
3673	ITGA2	integrin subunit alpha 2
3676	ITGA4	integrin subunit alpha 4
3700	ITIH4	inter-alpha-trypsin inhibitor heavy chain 4
3752	KCND3	potassium voltage-gated channel subfamily D member 3
3753	KCNE1	potassium voltage-gated channel subfamily E regulatory subunit 1
4254	KITLG	KIT ligand
9365	KL	klotho
200942	KLHDC8B	kelch domain containing 8B
354	KLK3	kallikrein related peptidase 3
25818	KLK5	kallikrein related peptidase 5
3820	KLRB1	killer cell lectin like receptor B1
3875	KRT18	keratin 18
3920	LAMP2	lysosomal associated membrane protein 2
3952	LEP	leptin
3958	LGALS3	galectin 3
4000	LMNA	lamin A/C
4036	LRP2	LDL receptor related protein 2
4069	LYZ	lysozyme
93487	MAPK1IP1L	mitogen-activated protein kinase 1 interacting protein 1 like
4153	MBL2	mannose binding lectin 2
50488	MINK1	misshapen like kinase 1
4311	MME	membrane metalloendopeptidase
4312	MMP1	matrix metallopeptidase 1
4323	MMP14	matrix metallopeptidase 14
4313	MMP2	matrix metallopeptidase 2
4318	MMP9	matrix metallopeptidase 9
4359	MPZ	myelin protein zero
4583	MUC2	mucin 2, oligomeric mucus/gel-forming
4609	MYC	MYC proto-oncogene, bHLH transcription factor
4645	MYO5B	myosin VB
51517	NCKIPSD	NCK interacting protein with SH3 domain
10499	NCOA2	nuclear receptor coactivator 2
51497	NELFCD	negative elongation factor complex member C/D
4843	NOS2	nitric oxide synthase 2
4868	NPHS1	NPHS1 adhesion molecule, nephrin
7827	NPHS2	NPHS2 stomatin family member, podocin
4879	NPPB	natriuretic peptide B
4852	NPY	neuropeptide Y
4887	NPY2R	neuropeptide Y receptor Y2
190	NR0B1	nuclear receptor subfamily 0 group B member 1
8021	NUP214	nucleoporin 214
4942	OAT	ornithine aminotransferase
115209	OMA1	OMA1 zinc metallopeptidase
5018	OXA1L	OXA1L mitochondrial inner membrane protein
23569	PADI4	peptidyl arginine deiminase 4
84759	PCGF1	polycomb group ring finger 1
5131	PDB1	Paget disease of bone 1
5166	PDK4	pyruvate dehydrogenase kinase 4
23037	PDZD2	PDZ domain containing 2
100131801	PET100	PET100 cytochrome c oxidase chaperone
9063	PIAS2	protein inhibitor of activated STAT 2
5300	PIN1	peptidylprolyl cis/trans isomerase, NIMA-interacting 1
5327	PLAT	plasminogen activator, tissue type
5340	PLG	plasminogen
5376	PMP22	peripheral myelin protein 22
57104	PNPLA2	patatin like phospholipase domain containing 2
5430	POLR2A	RNA polymerase II subunit A
5468	PPARG	peroxisome proliferator activated receptor gamma
5539	PPY	pancreatic polypeptide
5550	PREP	prolyl endopeptidase
8842	PROM1	prominin 1
5682	PSMA1	proteasome 20S subunit alpha 1
5741	PTH	parathyroid hormone
5770	PTPN1	protein tyrosine phosphatase non-receptor type 1
5788	PTPRC	protein tyrosine phosphatase receptor type C
29108	PYCARD	PYD and CARD domain containing
5831	PYCR1	pyrroline-5-carboxylate reductase 1
5697	PYY	peptide YY
5878	RAB5C	RAB5C, member RAS oncogene family
65059	RAPH1	Ras association (RalGDS/AF-6) and pleckstrin homology domains 1
55213	RCBTB1	RCC1 and BTB domain containing protein 1
5972	REN	renin
106480993	RN7SL263P	RNA, 7SL, cytoplasmic 263, pseudogene
6238	RRBP1	ribosome binding protein 1
3053	SERPIND1	serpin family D member 1
5176	SERPINF1	serpin family F member 1
6440	SFTPC	surfactant protein C
6476	SI	sucrase-isomaltase
57282	SLC4A10	solute carrier family 4 member 10
6550	SLC9A3	solute carrier family 9 member A3
6647	SOD1	superoxide dismutase 1
6272	SORT1	sortilin 1
6696	SPP1	secreted phosphoprotein 1
6714	SRC	SRC proto-oncogene, non-receptor tyrosine kinase
412	STS	steroid sulfatase
6855	SYP	synaptophysin
134864	TAAR1	trace amine associated receptor 1
117143	TADA1	transcriptional adaptor 1
6898	TAT	tyrosine aminotransferase
6915	TBXA2R	thromboxane A2 receptor
51270	TFDP3	transcription factor Dp family member 3
7035	TFPI	tissue factor pathway inhibitor
7038	TG	thyroglobulin
7057	THBS1	thrombospondin 1
7063	THM	thymoma
7096	TLR1	toll like receptor 1
7097	TLR2	toll like receptor 2
7099	TLR4	toll like receptor 4
7124	TNF	tumor necrosis factor
943	TNFRSF8	TNF receptor superfamily member 8
54472	TOLLIP	toll interacting protein
1831	TSC22D3	TSC22 domain family member 3
7291	TWIST1	twist family bHLH transcription factor 1
7391	USF1	upstream transcription factor 1
1462	VCAN	versican
7422	VEGFA	vascular endothelial growth factor A
7432	VIP	vasoactive intestinal peptide
7535	ZAP70	zeta chain of T cell receptor associated protein kinase 70
81030	ZBP1	Z-DNA binding protein 1
100125288	ZGLP1	zinc finger GATA like protein 1

## Sheet: DPP4_genes_links
IntId	IntSchema	IntType	IntLinks	Sentences	ObjId1	ObjType1	ObjName1	ObjSymonyms1	ObjLinks1	ObjId2	ObjType2	ObjName2	ObjSymonyms2	ObjLinks2	GeneID 1	GeneID 2
510868	DPP4 -- USF	association	Pubmed 2000:11111045;Pubmed central 2011:3038146;	By using a series of deletion constructs in cotransfection experiments, a second possible site of <b>USF</b> interaction with the <b>dipeptidyl peptidase IV</b> promoter was localized to the -119/-88 region.[Pubmed 2000:11111045];Using cell culture, transient cotransfection of <b>USF</b> expression vectors with <b>dipeptidyl peptidase IV</b> promoter constructs revealed that both USF-1 and USF-2 …	4341262	Gene	DPP4	ADABP;ADCP2;CD26;dipeptidyl peptidase 4;DPP4;DPPIV;TP103;ADCP-2;Adenosine deaminase complexing protein 2;adenosine deaminase complexing protein-2;antigen cd26;cd 26;cd 26 antigen;CD26 antigen;dipeptidyl peptidase - 4;dipeptidyl peptidase -4;Dipeptidyl peptidase IV;dipeptidyl peptidase type iv;dipeptidyl peptidase type-4;dipeptidyl peptidase- 4;dipeptidyl peptidase--4;dipeptidyl peptidase-4;dipept…	SWISSPROT_AC:P27487;SWISSPROT_ID:DPP4_HUMAN;GeneID:1803;Ensembl:ENSG00000197635;HGNC:HGNC:3009;MIM:102720;Vega:OTTHUMG00000132056;protein_accession:AAA51943.1;protein_accession:AAA52308.1;protein_accession:AAB35614.1;protein_accession:AAB60646.1;protein_accession:AAH13329.2;protein_accession:AAH65265.1;protein_accession:AAX93179.1;protein_accession:BAG70153.1;protein_accession:BAG70302.1;protein_…	516114	Protein	USF	BHLHB11;Class B basic helix-loop-helix protein 11;Major late transcription factor 1;Upstream stimulatory factor 1;USF;USF1;FCHL;FCHL1;HYPLIP1;MLTF;MLTFI;UEF;upstream stimulatory factor-1;upstream transcription factor -1;upstream transcription factor 1;upstream transcription factor i;upstream transcription factor-1;upstream transcription factor1;upstream-transcription factor i;usf 1;usf-1;	SWISSPROT_AC:P22415;SWISSPROT_ID:USF1_HUMAN;EMBL:AB017568;EMBL:AB098540;EMBL:AK314876;EMBL:AL591806;EMBL:AL832119;EMBL:AY593992;EMBL:BC035505;EMBL:CH471121;EMBL:X55666;RefSeq:NP_001263302.1;RefSeq:NP_009053.1;RefSeq:NP_996888.1;ProteinModelPortal:P22415;STRING:9606.ENSP00000356999;SWISSPROT_AC_OLD:B2RBZ4;SWISSPROT_AC_OLD:Q5SY46;SWISSPROT_AC_OLD:Q7Z5Y1;SMR:P22415;GeneID:7391;KEGG:hsa:7391;PIR:S135…	1803	7391
593804	DPP4 -- IP-10	association	Pubmed 2015:26339796;Pubmed 2015:26344576;Pubmed 2016:26344576;Pubmed central 2015:4504464;Pubmed central 2014:4294325;Pubmed central 2017:5418443;Pubmed central 2017:5536003;Pubmed central 2016:4888857;Pubmed central 2006:1779382;	Association between <b>CXCL10</b> and <b>DPP4</b> Gene Polymorphisms and a Complementary Role for Unfavorable IL28B Genotype in Prediction of Treatment Response in Thai Patients with Chronic Hepatitis C Virus Infection.[Pubmed 2015:26339796];The association between functional genetic polymorphisms of <b>CXCL10</b> and <b>DPP4</b> and treatment outcome has not previously been studied.[Pubmed 2015:…	4341262	Gene	DPP4	ADABP;ADCP2;CD26;dipeptidyl peptidase 4;DPP4;DPPIV;TP103;ADCP-2;Adenosine deaminase complexing protein 2;adenosine deaminase complexing protein-2;antigen cd26;cd 26;cd 26 antigen;CD26 antigen;dipeptidyl peptidase - 4;dipeptidyl peptidase -4;Dipeptidyl peptidase IV;dipeptidyl peptidase type iv;dipeptidyl peptidase type-4;dipeptidyl peptidase- 4;dipeptidyl peptidase--4;dipeptidyl peptidase-4;dipept…	SWISSPROT_AC:P27487;SWISSPROT_ID:DPP4_HUMAN;GeneID:1803;Ensembl:ENSG00000197635;HGNC:HGNC:3009;MIM:102720;Vega:OTTHUMG00000132056;protein_accession:AAA51943.1;protein_accession:AAA52308.1;protein_accession:AAB35614.1;protein_accession:AAB60646.1;protein_accession:AAH13329.2;protein_accession:AAH65265.1;protein_accession:AAX93179.1;protein_accession:BAG70153.1;protein_accession:BAG70302.1;protein_…	86038	Protein	IP-10	10 kDa interferon gamma-induced protein;C-X-C motif chemokine 10;CXCL10;CXL10;Gamma-IP10;INP10;IP-10;SCYB10;Small-inducible cytokine B10;10-kda interferon gamma-induced protein;C-X-C motif chemokine ligand 10;c-x-c motif ligand 10 chemokine;c-x-c-motif chemokine 10;C7;chemokine c-x-c motif ligand 10;chemokine c-x-c-motif ligand 10;crg-2;cxcl 10;cxcl-10;gamma ip-10;gamma-ip-10;gammaip-10;gIP-10;IF…	SWISSPROT_AC:P02778;SWISSPROT_ID:CXL10_HUMAN;EMBL:BC010954;EMBL:X02530;RefSeq:NP_001556.2;ProteinModelPortal:P02778;STRING:9606.ENSP00000305651;SWISSPROT_AC_OLD:Q96QJ5;SMR:P02778;GeneID:3627;KEGG:hsa:3627;PIR:A03243;eggNOG:ENOG410J1VC;eggNOG:ENOG410ZTJK;UniGene:Hs.632586;GO:GO:0005102;GO:GO:0005576;GO:GO:0005615;GO:GO:0006935;GO:GO:0006954;GO:GO:0006955;GO:GO:0007165;GO:GO:0007166;GO:GO:0007186;G…	1803	3627
784985	TA1 -- CD26	association	Pubmed 1990:1975616;	Binding of the T cell activation monoclonal antibody <b>Ta1</b> to <b>dipeptidyl peptidase IV</b>.[Pubmed 1990:1975616];Comparative binding studies showed that the <b>Ta1</b> mAb binds to <b>DPP IV</b> purified from human placenta as well as in extracts of the human YT lymphoid cell line and of CD3 stimulated normal human peripheral blood mononuclear cells.[Pubmed 1990:1975616];	479320	Protein	TA1	TA1;TAAR1;TaR-1;TAR1;Trace amine receptor 1;Trace amine-associated receptor 1;TRAR1;taar 1;taar-1;tar 1;tar-i;trace amine associated receptor 1;trace amine associated receptor-1;trace amine associated-receptor 1;trace amine-associated receptor-1;trace amine-associated receptor1;	SWISSPROT_AC:Q96RJ0;SWISSPROT_ID:TAAR1_HUMAN;EMBL:AF200627;EMBL:AF380185;EMBL:AL513524;EMBL:AY180374;EMBL:BC101825;EMBL:BC112194;RefSeq:NP_612200.1;ProteinModelPortal:Q96RJ0;STRING:9606.ENSP00000275216;SWISSPROT_AC_OLD:Q2M1W5;SWISSPROT_AC_OLD:Q3MIH8;SWISSPROT_AC_OLD:Q5VUQ1;GeneID:134864;KEGG:hsa:134864;eggNOG:ENOG410XRW9;eggNOG:KOG3656;UniGene:Hs.375030;GO:GO:0001594;GO:GO:0004930;GO:GO:0005886;G…	108900	Protein	CD26	ADABP;ADCP-2;ADCP2;Adenosine deaminase complexing protein 2;CD26;CD26 antigen;Dipeptidyl peptidase 4;Dipeptidyl peptidase IV;DPP IV;DPP4;EC 3.4.14.5;T-cell activation antigen CD26;TP103;adenosine deaminase complexing protein-2;antigen cd26;cd 26;cd 26 antigen;dipeptidyl peptidase - 4;dipeptidyl peptidase -4;dipeptidyl peptidase type iv;dipeptidyl peptidase type-4;dipeptidyl peptidase- 4;dipeptidy…	SWISSPROT_AC:P27487;SWISSPROT_ID:DPP4_HUMAN;EMBL:AB451339;EMBL:AB451488;EMBL:AC008063;EMBL:BC013329;EMBL:BC065265;EMBL:CH471058;EMBL:M74777;EMBL:M80536;EMBL:S79876;EMBL:U13710;EMBL:U13711;EMBL:U13712;EMBL:U13713;EMBL:U13714;EMBL:U13715;EMBL:U13716;EMBL:U13717;EMBL:U13718;EMBL:U13719;EMBL:U13720;EMBL:U13721;EMBL:U13722;EMBL:U13723;EMBL:U13724;EMBL:U13725;EMBL:U13726;EMBL:U13727;EMBL:U13728;EMBL:U1…	134864	1803
857459	CD26 -- APPS	association	Pubmed 1991:1674512;	A significant correlation between tumour/lung ratios of specific activities of <b>DPP-IV</b> and <b>CB</b> was observed.[Pubmed 1991:1674512];	108900	Protein	CD26	ADABP;ADCP-2;ADCP2;Adenosine deaminase complexing protein 2;CD26;CD26 antigen;Dipeptidyl peptidase 4;Dipeptidyl peptidase IV;DPP IV;DPP4;EC 3.4.14.5;T-cell activation antigen CD26;TP103;adenosine deaminase complexing protein-2;antigen cd26;cd 26;cd 26 antigen;dipeptidyl peptidase - 4;dipeptidyl peptidase -4;dipeptidyl peptidase type iv;dipeptidyl peptidase type-4;dipeptidyl peptidase- 4;dipeptidy…	SWISSPROT_AC:P27487;SWISSPROT_ID:DPP4_HUMAN;EMBL:AB451339;EMBL:AB451488;EMBL:AC008063;EMBL:BC013329;EMBL:BC065265;EMBL:CH471058;EMBL:M74777;EMBL:M80536;EMBL:S79876;EMBL:U13710;EMBL:U13711;EMBL:U13712;EMBL:U13713;EMBL:U13714;EMBL:U13715;EMBL:U13716;EMBL:U13717;EMBL:U13718;EMBL:U13719;EMBL:U13720;EMBL:U13721;EMBL:U13722;EMBL:U13723;EMBL:U13724;EMBL:U13725;EMBL:U13726;EMBL:U13727;EMBL:U13728;EMBL:U1…	54781	Protein	APPS	APP secretase;APPS;CATB;Cathepsin B;Cathepsin B1;CPSB;CTSB;EC 3.4.22.1;app-secretase;cathepsin b-type;cathepsin-b;cathepsinb;cps b;cps-b;cts-b;secretase of app;	SWISSPROT_AC:P07858;SWISSPROT_ID:CATB_HUMAN;EMBL:AK075393;EMBL:AK092070;EMBL:BC010240;EMBL:BC095408;EMBL:CH471157;EMBL:L16510;EMBL:M13230;EMBL:M14221;RefSeq:NP_001899.1;RefSeq:NP_680090.1;RefSeq:NP_680091.1;RefSeq:NP_680092.1;RefSeq:NP_680093.1;RefSeq:XP_006716307.1;RefSeq:XP_006716308.1;RefSeq:XP_011542114.1;RefSeq:XP_016868586.1;RefSeq:XP_016868587.1;RefSeq:XP_016868588.1;RefSeq:XP_016868589.1;…	1803	1508
992829	CD45 -- CD26	association	Pubmed 2009:19215801;Pubmed 1991:1680916;Pubmed central 2015:4446505;Pubmed central 2010:2967539;Pubmed central 2009:2674587;Pubmed central 2009:2743358;	We have previously shown that interleukin-12 (IL-12) increases the expression of CD26, promoting the interaction of <b>CD26</b> with CD45R0 (a <b>CD45</b> isoform) and removing CD45R0 from lipid rafts.[Pubmed 2009:19215801];Coassociation of CD26 (<b>dipeptidyl peptidase IV</b>) with <b>CD45</b> on the surface of human T lymphocytes.[Pubmed 1991:1680916];These findings strongly suggest that CD26 m…	340210	Protein	CD45	CD45;CD45 antigen;EC 3.1.3.48;L-CA;Leukocyte common antigen;PTPRC;Receptor-type tyrosine-protein phosphatase C;T200;antigen cd45;b 220;b-220;B220;ca -- l;ca l;ca-l;calphal;cd 4 v;cd 45;cd-45;cd-45 antigen;cd4 v;cd4- v;cd45-isoform;CD45R;common leukocyte antigen;gp 180;GP180;l ca;l type ca;l-type ca;lc a;lc alpha;lc-a;LCA;lca-type;lcalpha;leukocyte-common antigen;leukocyte-common-antigen;LY5;prote…	SWISSPROT_AC:P08575;SWISSPROT_ID:PTPRC_HUMAN;EMBL:AK292131;EMBL:M23466;EMBL:M23467;EMBL:M23468;EMBL:M23469;EMBL:M23470;EMBL:M23471;EMBL:M23472;EMBL:M23473;EMBL:M23474;EMBL:M23475;EMBL:M23476;EMBL:M23477;EMBL:M23478;EMBL:M23479;EMBL:M23480;EMBL:M23481;EMBL:M23482;EMBL:M23483;EMBL:M23484;EMBL:M23485;EMBL:M23486;EMBL:M23487;EMBL:M23488;EMBL:M23489;EMBL:M23490;EMBL:M23491;EMBL:M23492;EMBL:M23496;EMBL…	108900	Protein	CD26	ADABP;ADCP-2;ADCP2;Adenosine deaminase complexing protein 2;CD26;CD26 antigen;Dipeptidyl peptidase 4;Dipeptidyl peptidase IV;DPP IV;DPP4;EC 3.4.14.5;T-cell activation antigen CD26;TP103;adenosine deaminase complexing protein-2;antigen cd26;cd 26;cd 26 antigen;dipeptidyl peptidase - 4;dipeptidyl peptidase -4;dipeptidyl peptidase type iv;dipeptidyl peptidase type-4;dipeptidyl peptidase- 4;dipeptidy…	SWISSPROT_AC:P27487;SWISSPROT_ID:DPP4_HUMAN;EMBL:AB451339;EMBL:AB451488;EMBL:AC008063;EMBL:BC013329;EMBL:BC065265;EMBL:CH471058;EMBL:M74777;EMBL:M80536;EMBL:S79876;EMBL:U13710;EMBL:U13711;EMBL:U13712;EMBL:U13713;EMBL:U13714;EMBL:U13715;EMBL:U13716;EMBL:U13717;EMBL:U13718;EMBL:U13719;EMBL:U13720;EMBL:U13721;EMBL:U13722;EMBL:U13723;EMBL:U13724;EMBL:U13725;EMBL:U13726;EMBL:U13727;EMBL:U13728;EMBL:U1…	5788	1803
1359686	Seprase -- CD26	association	Pubmed:15939342;Pubmed 1994:7974009;Pubmed 1993:7685106;Pubmed 1996:8986139;Pubmed 2009:19469710;Pubmed 1997:9065413;Pubmed central 2012:3464610;Pubmed central 2017:5291439;Pubmed central 2017:5418443;Pubmed central 2011:3107231;Pubmed central 2005:1297595;Pubmed central 2005:1526559;	In particular, the roles of FAP-alpha protease activity and <b>FAP-alpha</b> complex formation with <b>DPPIV</b> and other surface molecules in activating cell signaling need to be elucidated since these represent potential targets for therapeutic intervention.[Pubmed:15939342];We also use the recent identification of the ADA binding protein as <b>DPPIV</b> to propose that the gene <b>ADCP2</b> s…	447980	Protein	Seprase	170 kDa melanoma membrane-bound gelatinase;Dipeptidyl peptidase FAP;EC 3.4.14.5;EC 3.4.21.-;EC 3.4.21.26;FAP;FAPalpha;Fibroblast activation protein alpha;Gelatine degradation protease FAP;Integral membrane serine protease;Post-proline cleaving enzyme;Prolyl endopeptidase FAP;SEPR;Seprase;Serine integral membrane protease;SIMP;Surface-expressed protease;170-kda melanoma membrane-bound gelatinase;D…	SWISSPROT_AC:Q12884;SWISSPROT_ID:SEPR_HUMAN;EMBL:AC007750;EMBL:AF007822;EMBL:BC026250;EMBL:CH471058;EMBL:U09278;EMBL:U76833;RefSeq:NP_001278736.1;RefSeq:NP_004451.2;ProteinModelPortal:Q12884;STRING:9606.ENSP00000188790;SWISSPROT_AC_OLD:O00199;SWISSPROT_AC_OLD:Q53TP5;SWISSPROT_AC_OLD:Q86Z29;SWISSPROT_AC_OLD:Q99998;SWISSPROT_AC_OLD:Q9UID4;SMR:Q12884;GeneID:2191;KEGG:hsa:2191;eggNOG:COG1506;eggNOG:K…	108900	Protein	CD26	ADABP;ADCP-2;ADCP2;Adenosine deaminase complexing protein 2;CD26;CD26 antigen;Dipeptidyl peptidase 4;Dipeptidyl peptidase IV;DPP IV;DPP4;EC 3.4.14.5;T-cell activation antigen CD26;TP103;adenosine deaminase complexing protein-2;antigen cd26;cd 26;cd 26 antigen;dipeptidyl peptidase - 4;dipeptidyl peptidase -4;dipeptidyl peptidase type iv;dipeptidyl peptidase type-4;dipeptidyl peptidase- 4;dipeptidy…	SWISSPROT_AC:P27487;SWISSPROT_ID:DPP4_HUMAN;EMBL:AB451339;EMBL:AB451488;EMBL:AC008063;EMBL:BC013329;EMBL:BC065265;EMBL:CH471058;EMBL:M74777;EMBL:M80536;EMBL:S79876;EMBL:U13710;EMBL:U13711;EMBL:U13712;EMBL:U13713;EMBL:U13714;EMBL:U13715;EMBL:U13716;EMBL:U13717;EMBL:U13718;EMBL:U13719;EMBL:U13720;EMBL:U13721;EMBL:U13722;EMBL:U13723;EMBL:U13724;EMBL:U13725;EMBL:U13726;EMBL:U13727;EMBL:U13728;EMBL:U1…	2191	1803
1376887	Glucose-dependent insulinotropic polypeptide -- CD26	association	Pubmed 2006:16608883;Pubmed 2013:23633194;Pubmed 1993:8100523;Pubmed 2012:22482239;Pubmed 2015:24687574;Pubmed 2014:24186866;Pubmed 2014:24612221;Pubmed 2014:24935932;Pubmed 2014:25227623;Pubmed 2009:18957505;Pubmed 2017:27746194;Pubmed central 2015:4401208;Pubmed central 2015:4446505;Pubmed central 2015:4468832;Pubmed central 2015:4478179;Pubmed central 2015:4495701;Pubmed central 2014:4066342;P…	<b>Glucose-dependent insulinotropic polypeptide</b> [GIP-(1-42)] is degraded by <b>dipeptidyl peptidase IV</b> (DPP IV), forming GIP-(3-42).[Pubmed 2006:16608883];Inhibition of <b>dipeptidyl peptidase-4</b> (DPP-4) is a potent strategy to increase <b>glucose-dependent insulinotropic polypeptide</b> and glucagon like peptide 1 (GLP-1) induced insulin secretion in diabetes.[Pubmed 2013:23633194];<b…	154772	Protein	Glucose-dependent insulinotropic polypeptide	Gastric inhibitory polypeptide;GIP;Glucose-dependent insulinotropic polypeptide;Incretin hormone;gastric-inhibitory polypeptide;glucose dependent insulinotropic polypeptide;glucose- dependent insulinotropic polypeptide;glucose-dependent insulinotropic-polypeptide;glucose-dependent-insulinotropic polypeptide;glucose-dependent-insulinotropic-polypeptide;hormone of the incretin;polypeptide glucose-d…	SWISSPROT_AC:P09681;SWISSPROT_ID:GIP_HUMAN;EMBL:BC069100;EMBL:BC069663;EMBL:BC069686;EMBL:BC069746;EMBL:BC096146;EMBL:BC096147;EMBL:BC096148;EMBL:BC096149;EMBL:M18185;EMBL:M31675;EMBL:M31676;EMBL:M31677;EMBL:M31678;EMBL:M31679;RefSeq:NP_004114.1;ProteinModelPortal:P09681;STRING:9606.ENSP00000350005;SWISSPROT_AC_OLD:Q4VB42;SWISSPROT_AC_OLD:Q6NTD3;SMR:P09681;GeneID:2695;KEGG:hsa:2695;PIR:A28406;egg…	108900	Protein	CD26	ADABP;ADCP-2;ADCP2;Adenosine deaminase complexing protein 2;CD26;CD26 antigen;Dipeptidyl peptidase 4;Dipeptidyl peptidase IV;DPP IV;DPP4;EC 3.4.14.5;T-cell activation antigen CD26;TP103;adenosine deaminase complexing protein-2;antigen cd26;cd 26;cd 26 antigen;dipeptidyl peptidase - 4;dipeptidyl peptidase -4;dipeptidyl peptidase type iv;dipeptidyl peptidase type-4;dipeptidyl peptidase- 4;dipeptidy…	SWISSPROT_AC:P27487;SWISSPROT_ID:DPP4_HUMAN;EMBL:AB451339;EMBL:AB451488;EMBL:AC008063;EMBL:BC013329;EMBL:BC065265;EMBL:CH471058;EMBL:M74777;EMBL:M80536;EMBL:S79876;EMBL:U13710;EMBL:U13711;EMBL:U13712;EMBL:U13713;EMBL:U13714;EMBL:U13715;EMBL:U13716;EMBL:U13717;EMBL:U13718;EMBL:U13719;EMBL:U13720;EMBL:U13721;EMBL:U13722;EMBL:U13723;EMBL:U13724;EMBL:U13725;EMBL:U13726;EMBL:U13727;EMBL:U13728;EMBL:U1…	2695	1803
1424762	IL-6 -- CD26	association	Pubmed 1993:7902330;Pubmed central 2017:5526854;	In the present report, we describe that synthetic inhibitors of and polyclonal and monoclonal antibodies against the membrane ectoenzyme dipeptidyl peptidase IV (DP IV, <b>CD26</b>) inhibit the production of IL-2 and <b>IL-6</b> and, concomitantly, DNA synthesis of pokeweed mitogen-stimulated peripheral blood mononuclear cells (PBMC).[Pubmed 1993:7902330];The proinflammatory effects of DPP4 and i…	197638	Protein	IL-6	B-cell stimulatory factor 2;BSF-2;CDF;CTL differentiation factor;Hybridoma growth factor;IFN-beta-2;IFNB2;IL-6;IL6;Interferon beta-2;Interleukin-6;b cell stimulatory factor 2;b cell stimulatory factor-2;b-cell stimulatory factor-2;bsf- 2;BSF2;HGF;HSF;hsf-type;ifn beta 2;ifn-beta 2;ifn-beta2;il - 6;il -- 6;il -6;il 6;il- 6;il--6;il-6-type;il-vi;il6-type;interferon beta 2;interferon beta2;interfero…	SWISSPROT_AC:P05231;SWISSPROT_ID:IL6_HUMAN;EMBL:AF372214;EMBL:BC015511;EMBL:M14584;EMBL:M18403;EMBL:M29150;EMBL:M54894;EMBL:S56892;EMBL:X04402;EMBL:X04403;EMBL:X04430;EMBL:X04602;EMBL:Y00081;RefSeq:NP_000591.1;RefSeq:XP_011513692.1;ProteinModelPortal:P05231;STRING:9606.ENSP00000258743;SWISSPROT_AC_OLD:Q9UCU2;SWISSPROT_AC_OLD:Q9UCU3;SWISSPROT_AC_OLD:Q9UCU4;SMR:P05231;GeneID:3569;KEGG:hsa:3569;PIR:…	108900	Protein	CD26	ADABP;ADCP-2;ADCP2;Adenosine deaminase complexing protein 2;CD26;CD26 antigen;Dipeptidyl peptidase 4;Dipeptidyl peptidase IV;DPP IV;DPP4;EC 3.4.14.5;T-cell activation antigen CD26;TP103;adenosine deaminase complexing protein-2;antigen cd26;cd 26;cd 26 antigen;dipeptidyl peptidase - 4;dipeptidyl peptidase -4;dipeptidyl peptidase type iv;dipeptidyl peptidase type-4;dipeptidyl peptidase- 4;dipeptidy…	SWISSPROT_AC:P27487;SWISSPROT_ID:DPP4_HUMAN;EMBL:AB451339;EMBL:AB451488;EMBL:AC008063;EMBL:BC013329;EMBL:BC065265;EMBL:CH471058;EMBL:M74777;EMBL:M80536;EMBL:S79876;EMBL:U13710;EMBL:U13711;EMBL:U13712;EMBL:U13713;EMBL:U13714;EMBL:U13715;EMBL:U13716;EMBL:U13717;EMBL:U13718;EMBL:U13719;EMBL:U13720;EMBL:U13721;EMBL:U13722;EMBL:U13723;EMBL:U13724;EMBL:U13725;EMBL:U13726;EMBL:U13727;EMBL:U13728;EMBL:U1…	3569	1803
1484533	Peptide YY -- CD26	association	Pubmed:20432813;Pubmed 1993:7907802;Pubmed 2016:27434221;Pubmed central 2015:4643023;Pubmed central 2010:2890049;Pubmed central 2013:3687261;	In partial regression analysis adjusted for change in weight status, changes of <b>DPP-IV</b> correlated significantly to changes of <b>PYY</b> (r = -0.43), PP (r = -0.49), QUICKI (r = -0.53), and insulin (r = 0.57).[Pubmed:20432813];Proteolytic processing of neuropeptide Y and <b>peptide YY</b> by <b>dipeptidyl peptidase IV</b>.[Pubmed 1993:7907802];GLP-1 actions can be blocked using the GLP-1 r…	349480	Protein	Peptide YY	Peptide tyrosine tyrosine;Peptide YY;PYY;PYY-I;peptide tyrosine--tyrosine;peptide-tyrosine-tyrosine;pyy i;PYY1;yy peptide;	SWISSPROT_AC:P10082;SWISSPROT_ID:PYY_HUMAN;EMBL:AC007993;EMBL:BC041057;EMBL:CR542129;EMBL:D13897;EMBL:D13899;EMBL:D13902;EMBL:L25648;RefSeq:NP_004151.3;RefSeq:XP_011523337.1;ProteinModelPortal:P10082;STRING:9606.ENSP00000353198;SWISSPROT_AC_OLD:Q5U5Q6;SWISSPROT_AC_OLD:Q6FGH8;SMR:P10082;GeneID:5697;KEGG:hsa:5697;PIR:A31358;PIR:S33795;PIR:S34568;PIR:S34569;eggNOG:ENOG410J0E4;eggNOG:ENOG4111U8V;UniG…	108900	Protein	CD26	ADABP;ADCP-2;ADCP2;Adenosine deaminase complexing protein 2;CD26;CD26 antigen;Dipeptidyl peptidase 4;Dipeptidyl peptidase IV;DPP IV;DPP4;EC 3.4.14.5;T-cell activation antigen CD26;TP103;adenosine deaminase complexing protein-2;antigen cd26;cd 26;cd 26 antigen;dipeptidyl peptidase - 4;dipeptidyl peptidase -4;dipeptidyl peptidase type iv;dipeptidyl peptidase type-4;dipeptidyl peptidase- 4;dipeptidy…	SWISSPROT_AC:P27487;SWISSPROT_ID:DPP4_HUMAN;EMBL:AB451339;EMBL:AB451488;EMBL:AC008063;EMBL:BC013329;EMBL:BC065265;EMBL:CH471058;EMBL:M74777;EMBL:M80536;EMBL:S79876;EMBL:U13710;EMBL:U13711;EMBL:U13712;EMBL:U13713;EMBL:U13714;EMBL:U13715;EMBL:U13716;EMBL:U13717;EMBL:U13718;EMBL:U13719;EMBL:U13720;EMBL:U13721;EMBL:U13722;EMBL:U13723;EMBL:U13724;EMBL:U13725;EMBL:U13726;EMBL:U13727;EMBL:U13728;EMBL:U1…	5697	1803
1697228	CD26 -- CD4	association	Pubmed 1994:7916060;Pubmed 2000:10899322;Pubmed central 2015:4503416;Pubmed central 2017:5741593;	It has been proposed recently that the cell surface peptidase <b>CD26</b> acts in concert with <b>CD4</b>, the human immunodeficiency virus (HIV) primary receptor molecule, to mediate HIV entry into permissive cells.[Pubmed 1994:7916060];The HIV-1 gp120 inhibits the binding of adenosine deaminase to <b>CD26</b> by a mechanism modulated by <b>CD4</b> and CXCR4 expression.[Pubmed 2000:10899322];<b>…	108900	Protein	CD26	ADABP;ADCP-2;ADCP2;Adenosine deaminase complexing protein 2;CD26;CD26 antigen;Dipeptidyl peptidase 4;Dipeptidyl peptidase IV;DPP IV;DPP4;EC 3.4.14.5;T-cell activation antigen CD26;TP103;adenosine deaminase complexing protein-2;antigen cd26;cd 26;cd 26 antigen;dipeptidyl peptidase - 4;dipeptidyl peptidase -4;dipeptidyl peptidase type iv;dipeptidyl peptidase type-4;dipeptidyl peptidase- 4;dipeptidy…	SWISSPROT_AC:P27487;SWISSPROT_ID:DPP4_HUMAN;EMBL:AB451339;EMBL:AB451488;EMBL:AC008063;EMBL:BC013329;EMBL:BC065265;EMBL:CH471058;EMBL:M74777;EMBL:M80536;EMBL:S79876;EMBL:U13710;EMBL:U13711;EMBL:U13712;EMBL:U13713;EMBL:U13714;EMBL:U13715;EMBL:U13716;EMBL:U13717;EMBL:U13718;EMBL:U13719;EMBL:U13720;EMBL:U13721;EMBL:U13722;EMBL:U13723;EMBL:U13724;EMBL:U13725;EMBL:U13726;EMBL:U13727;EMBL:U13728;EMBL:U1…	59294	Protein	CD4	CD4;CD4 antigen;T-cell surface antigen T4/Leu-3;T-cell surface glycoprotein CD4;antigen cd4;antigen-cd4;cd - 4;cd 4;cd 4 molecule;cd iv;cd-4;CD4 molecule;cd4-antigen;cd4-molecule;cd4-subtype;cd4-type;CD4mut;molecule cd4;molecule of cd4;t cell surface glycoprotein cd4;	SWISSPROT_AC:P01730;SWISSPROT_ID:CD4_HUMAN;EMBL:AK312828;EMBL:BC025782;EMBL:BT019791;EMBL:BT019811;EMBL:CH471116;EMBL:DQ012936;EMBL:M12807;EMBL:M35160;EMBL:U47924;RefSeq:NP_000607.1;ProteinModelPortal:P01730;STRING:9606.ENSP00000011653;SWISSPROT_AC_OLD:B2R737;SWISSPROT_AC_OLD:D3DUS5;SWISSPROT_AC_OLD:Q4ZGK2;SWISSPROT_AC_OLD:Q5U066;SWISSPROT_AC_OLD:Q9UDE5;SMR:P01730;GeneID:920;KEGG:hsa:920;PIR:A908…	1803	920
1964571	CD26 -- ADA	association	Pubmed 2006:16929383;Pubmed 2001:11732862;Pubmed 2013:22936179;Pubmed 2004:14630704;Pubmed 2004:15016824;Pubmed 2004:15213224;Pubmed 2012:21856036;Pubmed 2012:22709933;Pubmed 2012:22934258;Pubmed 1995:7594462;Pubmed 2000:10899322;Pubmed 2011:21614532;Pubmed 2011:21738897;Pubmed 1996:8568233;Pubmed 1996:8635502;Pubmed 2009:20067539;Pubmed 1999:10066344;Pubmed 1999:10583373;Pubmed 1997:9103436;Pubm…	Influence of <b>dipeptidyl peptidase IV</b> on enzymatic properties of <b>adenosine deaminase</b>.[Pubmed 2006:16929383];The concentrations of IL-12 and IL-15, and soluble CD26 and <b>adenosine deaminase</b> (enzymes related to <b>CD26</b>) were analyzed in the serum of 35 patients with active and inactive RA and of healthy control subjects.[Pubmed 2001:11732862];<b>DPP4</b> has a number of nonen…	108900	Protein	CD26	ADABP;ADCP-2;ADCP2;Adenosine deaminase complexing protein 2;CD26;CD26 antigen;Dipeptidyl peptidase 4;Dipeptidyl peptidase IV;DPP IV;DPP4;EC 3.4.14.5;T-cell activation antigen CD26;TP103;adenosine deaminase complexing protein-2;antigen cd26;cd 26;cd 26 antigen;dipeptidyl peptidase - 4;dipeptidyl peptidase -4;dipeptidyl peptidase type iv;dipeptidyl peptidase type-4;dipeptidyl peptidase- 4;dipeptidy…	SWISSPROT_AC:P27487;SWISSPROT_ID:DPP4_HUMAN;EMBL:AB451339;EMBL:AB451488;EMBL:AC008063;EMBL:BC013329;EMBL:BC065265;EMBL:CH471058;EMBL:M74777;EMBL:M80536;EMBL:S79876;EMBL:U13710;EMBL:U13711;EMBL:U13712;EMBL:U13713;EMBL:U13714;EMBL:U13715;EMBL:U13716;EMBL:U13717;EMBL:U13718;EMBL:U13719;EMBL:U13720;EMBL:U13721;EMBL:U13722;EMBL:U13723;EMBL:U13724;EMBL:U13725;EMBL:U13726;EMBL:U13727;EMBL:U13728;EMBL:U1…	10185	Protein	ADA	ADA;ADA1;Adenosine aminohydrolase;Adenosine deaminase;EC 3.5.4.4;ada-type;adenosine-deaminase;deaminase adenosine;deaminase the adenosine;deaminase-adenosine;	SWISSPROT_AC:P00813;SWISSPROT_ID:ADA_HUMAN;EMBL:AK223397;EMBL:AL139352;EMBL:BC007678;EMBL:BC040226;EMBL:M13792;EMBL:X02189;EMBL:X02190;EMBL:X02191;EMBL:X02192;EMBL:X02193;EMBL:X02194;EMBL:X02195;EMBL:X02196;EMBL:X02197;EMBL:X02198;EMBL:X02199;EMBL:X02994;EMBL:Z97053;RefSeq:NP_000013.2;ProteinModelPortal:P00813;STRING:9606.ENSP00000361965;SWISSPROT_AC_OLD:Q53F92;SWISSPROT_AC_OLD:Q6LA59;SMR:P00813;…	1803	100
2017594	Prolyl endopeptidase -- CD26	association	Pubmed 1996:8919323;Pubmed 1999:9895030;	A significant and positive correlation was found between plasma <b>DPP IV</b> and <b>prolyl endopeptidase</b> (PEP) enzyme activity in the study group as a whole and in schizophrenic subjects.[Pubmed 1996:8919323];This study examines i) the activity of serum prolyl endopeptidase (PEP) and dipeptidlyl peptidase IV (DPP IV) in detoxified alcohol-dependent patients without liver disease versus norma…	325742	Protein	Prolyl endopeptidase	EC 3.4.21.26;PE;PEP;Post-proline cleaving enzyme;PPCE;PREP;Prolyl endopeptidase;an-pep;post proline cleaving enzyme;post-proline-cleaving enzyme;prolyl-endopeptidase;	SWISSPROT_AC:P48147;SWISSPROT_ID:PPCE_HUMAN;EMBL:AL133406;EMBL:AL139191;EMBL:AL590871;EMBL:AY660966;EMBL:BC030636;EMBL:CH471051;EMBL:D21102;EMBL:X74496;RefSeq:NP_002717.3;ProteinModelPortal:P48147;STRING:9606.ENSP00000358106;SWISSPROT_AC_OLD:Q8N6D4;SMR:P48147;GeneID:5550;KEGG:hsa:5550;PIR:I38134;PIR:JC2257;eggNOG:COG1505;eggNOG:KOG2237;UniGene:Hs.436564;GO:GO:0004252;GO:GO:0005634;GO:GO:0005737;G…	108900	Protein	CD26	ADABP;ADCP-2;ADCP2;Adenosine deaminase complexing protein 2;CD26;CD26 antigen;Dipeptidyl peptidase 4;Dipeptidyl peptidase IV;DPP IV;DPP4;EC 3.4.14.5;T-cell activation antigen CD26;TP103;adenosine deaminase complexing protein-2;antigen cd26;cd 26;cd 26 antigen;dipeptidyl peptidase - 4;dipeptidyl peptidase -4;dipeptidyl peptidase type iv;dipeptidyl peptidase type-4;dipeptidyl peptidase- 4;dipeptidy…	SWISSPROT_AC:P27487;SWISSPROT_ID:DPP4_HUMAN;EMBL:AB451339;EMBL:AB451488;EMBL:AC008063;EMBL:BC013329;EMBL:BC065265;EMBL:CH471058;EMBL:M74777;EMBL:M80536;EMBL:S79876;EMBL:U13710;EMBL:U13711;EMBL:U13712;EMBL:U13713;EMBL:U13714;EMBL:U13715;EMBL:U13716;EMBL:U13717;EMBL:U13718;EMBL:U13719;EMBL:U13720;EMBL:U13721;EMBL:U13722;EMBL:U13723;EMBL:U13724;EMBL:U13725;EMBL:U13726;EMBL:U13727;EMBL:U13728;EMBL:U1…	5550	1803
2021978	CD26 -- ATAT	association	Pubmed 1996:8635502;Pubmed 1996:8852605;Pubmed 1996:8925885;Pubmed 1998:9671214;Pubmed central 2014:4267154;	In contrast to previously published results, however, we could not demonstrate a specific interaction between <b>Tat</b> and human <b>CD26</b>.[Pubmed 1996:8635502];These observations indicated that the murine cells expressing human CD26 provide a highly suitable model to investigate the potential binding of HIV-1 <b>Tat</b> to <b>CD26</b>.[Pubmed 1996:8635502];Previously, it was shown that <b>Ta…	108900	Protein	CD26	ADABP;ADCP-2;ADCP2;Adenosine deaminase complexing protein 2;CD26;CD26 antigen;Dipeptidyl peptidase 4;Dipeptidyl peptidase IV;DPP IV;DPP4;EC 3.4.14.5;T-cell activation antigen CD26;TP103;adenosine deaminase complexing protein-2;antigen cd26;cd 26;cd 26 antigen;dipeptidyl peptidase - 4;dipeptidyl peptidase -4;dipeptidyl peptidase type iv;dipeptidyl peptidase type-4;dipeptidyl peptidase- 4;dipeptidy…	SWISSPROT_AC:P27487;SWISSPROT_ID:DPP4_HUMAN;EMBL:AB451339;EMBL:AB451488;EMBL:AC008063;EMBL:BC013329;EMBL:BC065265;EMBL:CH471058;EMBL:M74777;EMBL:M80536;EMBL:S79876;EMBL:U13710;EMBL:U13711;EMBL:U13712;EMBL:U13713;EMBL:U13714;EMBL:U13715;EMBL:U13716;EMBL:U13717;EMBL:U13718;EMBL:U13719;EMBL:U13720;EMBL:U13721;EMBL:U13722;EMBL:U13723;EMBL:U13724;EMBL:U13725;EMBL:U13726;EMBL:U13727;EMBL:U13728;EMBL:U1…	32460	Protein	ATAT	Acetyltransferase mec-17 homolog;Alpha-TAT;Alpha-TAT1;Alpha-tubulin N-acetyltransferase 1;ATAT;ATAT1;C6orf134;EC 2.3.1.108;MEC17;TAT;a-tat;alpha tubulin acetyltransferase 1;an-tat;Nbla00487;tat-type;	SWISSPROT_AC:Q5SQI0;SWISSPROT_ID:ATAT_HUMAN;EMBL:AB075512;EMBL:AK023220;EMBL:AL662800;EMBL:AL732442;EMBL:AL833858;EMBL:AL845353;EMBL:BC006105;EMBL:BC047303;EMBL:BX119957;EMBL:BX908728;EMBL:CH471081;EMBL:CR753328;EMBL:CR759778;RefSeq:NP_001026892.1;RefSeq:NP_001177653.1;RefSeq:NP_001241881.1;RefSeq:NP_001305691.1;RefSeq:NP_001305692.1;RefSeq:NP_079185.2;ProteinModelPortal:Q5SQI0;STRING:9606.ENSP00…	1803	79969
2022038	CD26 -- Tyrosine aminotransferase	association	Pubmed 1996:8635502;Pubmed 1996:8852605;Pubmed 1996:8925885;Pubmed 1998:9671214;Pubmed central 2014:4267154;	In contrast to previously published results, however, we could not demonstrate a specific interaction between <b>Tat</b> and human <b>CD26</b>.[Pubmed 1996:8635502];These observations indicated that the murine cells expressing human CD26 provide a highly suitable model to investigate the potential binding of HIV-1 <b>Tat</b> to <b>CD26</b>.[Pubmed 1996:8635502];Previously, it was shown that <b>Ta…	108900	Protein	CD26	ADABP;ADCP-2;ADCP2;Adenosine deaminase complexing protein 2;CD26;CD26 antigen;Dipeptidyl peptidase 4;Dipeptidyl peptidase IV;DPP IV;DPP4;EC 3.4.14.5;T-cell activation antigen CD26;TP103;adenosine deaminase complexing protein-2;antigen cd26;cd 26;cd 26 antigen;dipeptidyl peptidase - 4;dipeptidyl peptidase -4;dipeptidyl peptidase type iv;dipeptidyl peptidase type-4;dipeptidyl peptidase- 4;dipeptidy…	SWISSPROT_AC:P27487;SWISSPROT_ID:DPP4_HUMAN;EMBL:AB451339;EMBL:AB451488;EMBL:AC008063;EMBL:BC013329;EMBL:BC065265;EMBL:CH471058;EMBL:M74777;EMBL:M80536;EMBL:S79876;EMBL:U13710;EMBL:U13711;EMBL:U13712;EMBL:U13713;EMBL:U13714;EMBL:U13715;EMBL:U13716;EMBL:U13717;EMBL:U13718;EMBL:U13719;EMBL:U13720;EMBL:U13721;EMBL:U13722;EMBL:U13723;EMBL:U13724;EMBL:U13725;EMBL:U13726;EMBL:U13727;EMBL:U13728;EMBL:U1…	40938	Protein	Tyrosine aminotransferase	ATTY;EC 2.6.1.5;L-tyrosine:2-oxoglutarate aminotransferase;TAT;Tyrosine aminotransferase;an-tat;tat-type;tyrosine-aminotransferase;	SWISSPROT_AC:P17735;SWISSPROT_ID:ATTY_HUMAN;EMBL:AK313380;EMBL:CH471166;EMBL:X52509;EMBL:X52510;EMBL:X52511;EMBL:X52512;EMBL:X52513;EMBL:X52514;EMBL:X52515;EMBL:X52516;EMBL:X52517;EMBL:X52518;EMBL:X52519;EMBL:X52520;EMBL:X55675;RefSeq:NP_000344.1;ProteinModelPortal:P17735;STRING:9606.ENSP00000348234;SWISSPROT_AC_OLD:B2R8I1;SWISSPROT_AC_OLD:D3DWS2;SMR:P17735;GeneID:6898;KEGG:hsa:6898;PIR:S10887;eg…	1803	6898
2362196	Gp120 -- CD26	association	Pubmed 2001:11278278;Pubmed 1997:9103436;	Here we demonstrate that <b>gp120</b> interacts with <b>CD26</b> and that gp120-mediated disruption of ADA/CD26 interaction is a consequence of a first interaction of gp120 with a domain different from the ADA binding site.[Pubmed 2001:11278278];These results provide indirect evidence for the interaction of <b>gp120</b> with <b>CD26</b> and indicate that a specific function of gp120 is the inhibi…	205446	Protein	Gp120	Gp120;IHRP;Inter-alpha-inhibitor heavy chain 4;Inter-alpha-trypsin inhibitor family heavy chain-related protein;Inter-alpha-trypsin inhibitor heavy chain H4;ITI heavy chain H4;ITI-HC4;ITIH4;ITIHL1;PK-120;PK120;Plasma kallikrein sensitive glycoprotein 120;gp 120;gp- 120;gp-120;H4P;inter-alpha trypsin inhibitor heavy chain h4;inter-alpha-trypsin inhibitor heavy chain family member 4;interalpha-tryp…	SWISSPROT_AC:Q14624;SWISSPROT_ID:ITIH4_HUMAN;EMBL:AC006254;EMBL:AC099667;EMBL:AF119856;EMBL:AK298412;EMBL:D38535;EMBL:D38595;EMBL:U42015;EMBL:U42016;EMBL:U43155;EMBL:U43156;EMBL:U43157;EMBL:U43158;EMBL:U43159;EMBL:U43160;EMBL:U43161;EMBL:U43162;EMBL:U43163;RefSeq:NP_001159921.1;RefSeq:NP_002209.2;ProteinModelPortal:Q14624;STRING:9606.ENSP00000266041;SWISSPROT_AC_OLD:B7Z545;SWISSPROT_AC_OLD:E9PGN5…	108900	Protein	CD26	ADABP;ADCP-2;ADCP2;Adenosine deaminase complexing protein 2;CD26;CD26 antigen;Dipeptidyl peptidase 4;Dipeptidyl peptidase IV;DPP IV;DPP4;EC 3.4.14.5;T-cell activation antigen CD26;TP103;adenosine deaminase complexing protein-2;antigen cd26;cd 26;cd 26 antigen;dipeptidyl peptidase - 4;dipeptidyl peptidase -4;dipeptidyl peptidase type iv;dipeptidyl peptidase type-4;dipeptidyl peptidase- 4;dipeptidy…	SWISSPROT_AC:P27487;SWISSPROT_ID:DPP4_HUMAN;EMBL:AB451339;EMBL:AB451488;EMBL:AC008063;EMBL:BC013329;EMBL:BC065265;EMBL:CH471058;EMBL:M74777;EMBL:M80536;EMBL:S79876;EMBL:U13710;EMBL:U13711;EMBL:U13712;EMBL:U13713;EMBL:U13714;EMBL:U13715;EMBL:U13716;EMBL:U13717;EMBL:U13718;EMBL:U13719;EMBL:U13720;EMBL:U13721;EMBL:U13722;EMBL:U13723;EMBL:U13724;EMBL:U13725;EMBL:U13726;EMBL:U13727;EMBL:U13728;EMBL:U1…	3700	1803
2437402	GLP-2 -- CD26	association	Pubmed 2015:25614665;Pubmed 1999:10527714;Pubmed 1997:9219272;Pubmed central 2015:4345177;Pubmed central 2014:4066342;	GLP-1 and <b>GLP-2</b> are both cleaved by <b>dipeptidyl peptidase-4</b> (DPP-4);[Pubmed 2015:25614665];The intestinal brush-border protease dipeptidyl peptidase IV (<b>DPP IV</b>) cleaves <b>GLP-2</b> to an inactive form.[Pubmed 1999:10527714];Regulation of the biological activity of <b>glucagon-like peptide 2</b> in vivo by <b>dipeptidyl peptidase IV</b>.[Pubmed 1997:9219272];Since <b>GLP-2</b>…	160451	Protein	GLP-2	GLP-2;Glucagon-like peptide 2;	TMP_SWISSPROT_AC:P01275_GLP-2;PARENT_SWISSPROT_AC:P01275;PARENT_SWISSPROT_ID:GLUC_HUMAN;	108900	Protein	CD26	ADABP;ADCP-2;ADCP2;Adenosine deaminase complexing protein 2;CD26;CD26 antigen;Dipeptidyl peptidase 4;Dipeptidyl peptidase IV;DPP IV;DPP4;EC 3.4.14.5;T-cell activation antigen CD26;TP103;adenosine deaminase complexing protein-2;antigen cd26;cd 26;cd 26 antigen;dipeptidyl peptidase - 4;dipeptidyl peptidase -4;dipeptidyl peptidase type iv;dipeptidyl peptidase type-4;dipeptidyl peptidase- 4;dipeptidy…	SWISSPROT_AC:P27487;SWISSPROT_ID:DPP4_HUMAN;EMBL:AB451339;EMBL:AB451488;EMBL:AC008063;EMBL:BC013329;EMBL:BC065265;EMBL:CH471058;EMBL:M74777;EMBL:M80536;EMBL:S79876;EMBL:U13710;EMBL:U13711;EMBL:U13712;EMBL:U13713;EMBL:U13714;EMBL:U13715;EMBL:U13716;EMBL:U13717;EMBL:U13718;EMBL:U13719;EMBL:U13720;EMBL:U13721;EMBL:U13722;EMBL:U13723;EMBL:U13724;EMBL:U13725;EMBL:U13726;EMBL:U13727;EMBL:U13728;EMBL:U1…		1803
2524206	CD26 -- CCL5	association	Pubmed 1997:9379060;Pubmed central 2014:4172130;Pubmed central 2006:2779407;Pubmed central 1997:2199148;	Enzyme digestion of heparan sulfate (HS), but not chondroitin sulfate, from the surface of PM1(CD26H) cells (a human T cell line selected for high <b>CD26</b> expression) rendered them resistant to the antiviral effects of <b>RANTES</b> and macrophage-inflammatory protein-1beta at otherwise inhibitory chemokine concentrations.[Pubmed 1997:9379060];Interestingly, <b>CD26</b> cleavage increases the…	108900	Protein	CD26	ADABP;ADCP-2;ADCP2;Adenosine deaminase complexing protein 2;CD26;CD26 antigen;Dipeptidyl peptidase 4;Dipeptidyl peptidase IV;DPP IV;DPP4;EC 3.4.14.5;T-cell activation antigen CD26;TP103;adenosine deaminase complexing protein-2;antigen cd26;cd 26;cd 26 antigen;dipeptidyl peptidase - 4;dipeptidyl peptidase -4;dipeptidyl peptidase type iv;dipeptidyl peptidase type-4;dipeptidyl peptidase- 4;dipeptidy…	SWISSPROT_AC:P27487;SWISSPROT_ID:DPP4_HUMAN;EMBL:AB451339;EMBL:AB451488;EMBL:AC008063;EMBL:BC013329;EMBL:BC065265;EMBL:CH471058;EMBL:M74777;EMBL:M80536;EMBL:S79876;EMBL:U13710;EMBL:U13711;EMBL:U13712;EMBL:U13713;EMBL:U13714;EMBL:U13715;EMBL:U13716;EMBL:U13717;EMBL:U13718;EMBL:U13719;EMBL:U13720;EMBL:U13721;EMBL:U13722;EMBL:U13723;EMBL:U13724;EMBL:U13725;EMBL:U13726;EMBL:U13727;EMBL:U13728;EMBL:U1…	57749	Protein	CCL5	C-C motif chemokine 5;CCL5;D17S136E;EoCP;Eosinophil chemotactic cytokine;SCYA5;SIS-delta;Small-inducible cytokine A5;T cell-specific protein P228;T-cell-specific protein RANTES;TCP228;C-C motif chemokine ligand 5;c-c motif chemokine ligand type 5;ccl 5;ccl-5;chemokine c-c motif ligand 5;eosinophil-chemotactic cytokine;RANTES;scya-5;SISd;small inducible cytokine a5;	SWISSPROT_AC:P13501;SWISSPROT_ID:CCL5_HUMAN;EMBL:AF043341;EMBL:AF088219;EMBL:AF266753;EMBL:BC008600;EMBL:DQ017060;EMBL:DQ230537;EMBL:M21121;RefSeq:NP_002976.2;ProteinModelPortal:P13501;STRING:9606.ENSP00000293272;SWISSPROT_AC_OLD:O43646;SWISSPROT_AC_OLD:Q0QVW8;SWISSPROT_AC_OLD:Q4ZGJ1;SWISSPROT_AC_OLD:Q9NYA2;SWISSPROT_AC_OLD:Q9UBG2;SWISSPROT_AC_OLD:Q9UC99;SMR:P13501;GeneID:6352;KEGG:hsa:6352;PIR:A…	1803	6352
2557945	CD26 -- ALBU	association	Pubmed 1998:9821309;Pubmed central 2015:4676015;Pubmed central 2015:4705137;Pubmed central 2014:4065291;	In comparison with <b>albumin</b> fed controls the activities of <b>DPP IV</b> and lactase were decreased in rat pups, nu/nu BALB/c mice and piglets.[Pubmed 1998:9821309];To determine whether the GLP-1 derivatives were protected against the DPP IV enzyme, the derivatives were incubated in <b>DPP IV</b> enzymatic solution with or without the presence of <b>HSA</b>.[Pubmed central 2015:4676015];The…	108900	Protein	CD26	ADABP;ADCP-2;ADCP2;Adenosine deaminase complexing protein 2;CD26;CD26 antigen;Dipeptidyl peptidase 4;Dipeptidyl peptidase IV;DPP IV;DPP4;EC 3.4.14.5;T-cell activation antigen CD26;TP103;adenosine deaminase complexing protein-2;antigen cd26;cd 26;cd 26 antigen;dipeptidyl peptidase - 4;dipeptidyl peptidase -4;dipeptidyl peptidase type iv;dipeptidyl peptidase type-4;dipeptidyl peptidase- 4;dipeptidy…	SWISSPROT_AC:P27487;SWISSPROT_ID:DPP4_HUMAN;EMBL:AB451339;EMBL:AB451488;EMBL:AC008063;EMBL:BC013329;EMBL:BC065265;EMBL:CH471058;EMBL:M74777;EMBL:M80536;EMBL:S79876;EMBL:U13710;EMBL:U13711;EMBL:U13712;EMBL:U13713;EMBL:U13714;EMBL:U13715;EMBL:U13716;EMBL:U13717;EMBL:U13718;EMBL:U13719;EMBL:U13720;EMBL:U13721;EMBL:U13722;EMBL:U13723;EMBL:U13724;EMBL:U13725;EMBL:U13726;EMBL:U13727;EMBL:U13728;EMBL:U1…	14021	Protein	ALBU	ALB;ALBU;Serum albumin;albumin;hs a;hs-a;HSA;hsalpha;PRO0883;PRO0903;PRO1341;	SWISSPROT_AC:P02768;SWISSPROT_ID:ALBU_HUMAN;EMBL:A06977;EMBL:AC108157;EMBL:AF116645;EMBL:AF118090;EMBL:AF119840;EMBL:AF119890;EMBL:AF130077;EMBL:AF190168;EMBL:AF542069;EMBL:AH002596;EMBL:AY358313;EMBL:AY544124;EMBL:AY550967;EMBL:AY728024;EMBL:BC014308;EMBL:BC034023;EMBL:BC035969;EMBL:BC036003;EMBL:BC041789;EMBL:CH471057;EMBL:CR749331;EMBL:DQ986150;EMBL:EF649953;EMBL:M12523;EMBL:U22961;EMBL:V00494…	1803	213
2600850	GLP-1 receptor -- CD26	association	Pubmed 2013:23471186;Pubmed 2012:22482239;Pubmed 2015:25614665;Pubmed 2015:26473146;Pubmed 2015:26488296;Pubmed 2014:24186866;Pubmed 2014:25083081;Pubmed 2003:12808880;Pubmed 1998:9519708;Pubmed 2005:16929363;Pubmed 2016:27207543;Pubmed central 2015:4477344;Pubmed central 2015:4607261;Pubmed central 2014:4065285;Pubmed central 2014:4066335;Pubmed central 2014:4066342;Pubmed central 2014:4140159;P…	<b>GLP-1</b> is rapidly degraded by serum <b>dipeptidyl peptidase IV</b>, so analogues with a prolonged serum half-life are used clinically.[Pubmed 2013:23471186];Linagliptin (Trajenta) is a selective inhibitor of <b>dipeptidyl peptidase-4</b>, an enzyme that degrades two incretin hormones, <b>GLP-1</b> ("Glucagon-Like Peptide-1") and GIP ("Glucose-dependent Insulinotropic Polypeptide").[Pubmed 2…	158985	Protein	GLP-1 receptor	GLP-1 receptor;GLP-1-R;GLP-1R;GLP1R;Glucagon-like peptide 1 receptor;glp- 1 r;glp- 1 receptor;GLP-1;glp-1 r;glp-1 the receptor;glp-1-receptor;glp-i receptor;glp1 receptor;glp1-r;glucagon like peptide 1 receptor;glucagon like peptide-1 receptor;glucagon like-peptide 1 receptor;glucagon like-peptide-1 receptor;glucagon receptor like peptide-1;glucagon- like peptide-1 receptor;glucagon-like peptide …	SWISSPROT_AC:P43220;SWISSPROT_ID:GLP1R_HUMAN;EMBL:AB065685;EMBL:AL035690;EMBL:AY439112;EMBL:BC112126;EMBL:BC113493;EMBL:L23503;EMBL:U01104;EMBL:U01156;EMBL:U01157;EMBL:U10037;EMBL:U66062;RefSeq:NP_002053.3;ProteinModelPortal:P43220;STRING:9606.ENSP00000362353;SWISSPROT_AC_OLD:Q2M229;SWISSPROT_AC_OLD:Q99669;SMR:P43220;GeneID:2740;KEGG:hsa:2740;PIR:I84494;PIR:S71624;eggNOG:ENOG410XRS2;eggNOG:KOG456…	108900	Protein	CD26	ADABP;ADCP-2;ADCP2;Adenosine deaminase complexing protein 2;CD26;CD26 antigen;Dipeptidyl peptidase 4;Dipeptidyl peptidase IV;DPP IV;DPP4;EC 3.4.14.5;T-cell activation antigen CD26;TP103;adenosine deaminase complexing protein-2;antigen cd26;cd 26;cd 26 antigen;dipeptidyl peptidase - 4;dipeptidyl peptidase -4;dipeptidyl peptidase type iv;dipeptidyl peptidase type-4;dipeptidyl peptidase- 4;dipeptidy…	SWISSPROT_AC:P27487;SWISSPROT_ID:DPP4_HUMAN;EMBL:AB451339;EMBL:AB451488;EMBL:AC008063;EMBL:BC013329;EMBL:BC065265;EMBL:CH471058;EMBL:M74777;EMBL:M80536;EMBL:S79876;EMBL:U13710;EMBL:U13711;EMBL:U13712;EMBL:U13713;EMBL:U13714;EMBL:U13715;EMBL:U13716;EMBL:U13717;EMBL:U13718;EMBL:U13719;EMBL:U13720;EMBL:U13721;EMBL:U13722;EMBL:U13723;EMBL:U13724;EMBL:U13725;EMBL:U13726;EMBL:U13727;EMBL:U13728;EMBL:U1…	2740	1803
2600866	Glucagon-like peptide 1 -- CD26	association	Pubmed 2006:16407790;Pubmed 2006:16488579;Pubmed 2013:23471186;Pubmed 2012:22482239;Pubmed 2015:24687574;Pubmed 2015:25614665;Pubmed 2015:26473146;Pubmed 2015:26488296;Pubmed 2014:24186866;Pubmed 2014:25083081;Pubmed 2010:21154170;Pubmed 2009:18957505;Pubmed 2003:12808880;Pubmed 1998:9519708;Pubmed 2005:16929363;Pubmed 2016:27062006;Pubmed 2016:27207543;Pubmed 2017:27746194;Pubmed 2017:28630069;P…	Two strategies have been applied: the first is treatment with GLP-1, either with chronic infusions or with analogues with diminished clearance, and the second is inhibiting <b>dipeptidyl peptidase IV</b>, the enzyme that inactivates both <b>GLP-1</b> and GIP in vivo.[Pubmed 2006:16407790];<b>GLP-1</b> is rapidly inactivated by amino peptidase, <b>dipeptidyl peptidase IV</b> (DPP-IV) and the utili…	160450	Protein	Glucagon-like peptide 1	GLP-1;Glucagon-like peptide 1;Incretin hormone;hormone of the incretin;	TMP_SWISSPROT_AC:P01275_GLP-1;PARENT_SWISSPROT_AC:P01275;PARENT_SWISSPROT_ID:GLUC_HUMAN;	108900	Protein	CD26	ADABP;ADCP-2;ADCP2;Adenosine deaminase complexing protein 2;CD26;CD26 antigen;Dipeptidyl peptidase 4;Dipeptidyl peptidase IV;DPP IV;DPP4;EC 3.4.14.5;T-cell activation antigen CD26;TP103;adenosine deaminase complexing protein-2;antigen cd26;cd 26;cd 26 antigen;dipeptidyl peptidase - 4;dipeptidyl peptidase -4;dipeptidyl peptidase type iv;dipeptidyl peptidase type-4;dipeptidyl peptidase- 4;dipeptidy…	SWISSPROT_AC:P27487;SWISSPROT_ID:DPP4_HUMAN;EMBL:AB451339;EMBL:AB451488;EMBL:AC008063;EMBL:BC013329;EMBL:BC065265;EMBL:CH471058;EMBL:M74777;EMBL:M80536;EMBL:S79876;EMBL:U13710;EMBL:U13711;EMBL:U13712;EMBL:U13713;EMBL:U13714;EMBL:U13715;EMBL:U13716;EMBL:U13717;EMBL:U13718;EMBL:U13719;EMBL:U13720;EMBL:U13721;EMBL:U13722;EMBL:U13723;EMBL:U13724;EMBL:U13725;EMBL:U13726;EMBL:U13727;EMBL:U13728;EMBL:U1…		1803
2600885	ZGLP1 -- CD26	association	Pubmed 2013:23471186;Pubmed 2012:22482239;Pubmed 2015:25614665;Pubmed 2015:26434625;Pubmed 2015:26473146;Pubmed 2015:26488296;Pubmed 2014:24186866;Pubmed 2014:25083081;Pubmed 2003:12808880;Pubmed 1998:9519708;Pubmed 2005:16929363;Pubmed 2016:27207543;Pubmed 2017:28900535;Pubmed central 2015:4477344;Pubmed central 2015:4607261;Pubmed central 2014:4065285;Pubmed central 2014:4066335;Pubmed central …	<b>GLP-1</b> is rapidly degraded by serum <b>dipeptidyl peptidase IV</b>, so analogues with a prolonged serum half-life are used clinically.[Pubmed 2013:23471186];Linagliptin (Trajenta) is a selective inhibitor of <b>dipeptidyl peptidase-4</b>, an enzyme that degrades two incretin hormones, <b>GLP-1</b> ("Glucagon-Like Peptide-1") and GIP ("Glucose-dependent Insulinotropic Polypeptide").[Pubmed 2…	573048	Protein	ZGLP1	GATA-like protein 1;GATA-type zinc finger protein 1;GLP-1;GLP1;ZGLP1;gata like protein-1;gata-like protein-1;GATAD3;zinc finger, GATA-like protein 1;	SWISSPROT_AC:P0C6A0;SWISSPROT_ID:ZGLP1_HUMAN;EMBL:AC011511;EMBL:AK096830;EMBL:BC044225;RefSeq:NP_001096637.1;ProteinModelPortal:P0C6A0;STRING:9606.ENSP00000384434;SMR:P0C6A0;GeneID:100125288;KEGG:hsa:100125288;eggNOG:COG5641;eggNOG:KOG1601;UniGene:Hs.709296;GO:GO:0000122;GO:GO:0000977;GO:GO:0001085;GO:GO:0001228;GO:GO:0003682;GO:GO:0005634;GO:GO:0005667;GO:GO:0007275;GO:GO:0007283;GO:GO:0008270;G…	108900	Protein	CD26	ADABP;ADCP-2;ADCP2;Adenosine deaminase complexing protein 2;CD26;CD26 antigen;Dipeptidyl peptidase 4;Dipeptidyl peptidase IV;DPP IV;DPP4;EC 3.4.14.5;T-cell activation antigen CD26;TP103;adenosine deaminase complexing protein-2;antigen cd26;cd 26;cd 26 antigen;dipeptidyl peptidase - 4;dipeptidyl peptidase -4;dipeptidyl peptidase type iv;dipeptidyl peptidase type-4;dipeptidyl peptidase- 4;dipeptidy…	SWISSPROT_AC:P27487;SWISSPROT_ID:DPP4_HUMAN;EMBL:AB451339;EMBL:AB451488;EMBL:AC008063;EMBL:BC013329;EMBL:BC065265;EMBL:CH471058;EMBL:M74777;EMBL:M80536;EMBL:S79876;EMBL:U13710;EMBL:U13711;EMBL:U13712;EMBL:U13713;EMBL:U13714;EMBL:U13715;EMBL:U13716;EMBL:U13717;EMBL:U13718;EMBL:U13719;EMBL:U13720;EMBL:U13721;EMBL:U13722;EMBL:U13723;EMBL:U13724;EMBL:U13725;EMBL:U13726;EMBL:U13727;EMBL:U13728;EMBL:U1…	100125288	1803
2635143	Thyroglobulin -- CD26	association	Pubmed 1998:12114661;Pubmed central 1998:2149337;	There was no relationship between <b>CD26</b> and <b>Tg</b> expression.[Pubmed 1998:12114661];In MDCK cells, low concentrations of BFA (1 ÃŽÂ¼g/ml) have been shown to alter the <b>TGN</b> to surface transport of apical membrane protein <b>dipeptidyl peptidase IV</b> (Low et al., 1992).[Pubmed central 1998:2149337];In MDCK cells, low concentrations of BFA (1 ?g/ml) have been shown to alter the <b>…	488212	Protein	Thyroglobulin	TG;THYG;Thyroglobulin;AITD3;TGN;thyroglobulin-type;	SWISSPROT_AC:P01266;SWISSPROT_ID:THYG_HUMAN;EMBL:AF080472;EMBL:AF080473;EMBL:AF080474;EMBL:AF080475;EMBL:AF080476;EMBL:AF080477;EMBL:AF080478;EMBL:AF080479;EMBL:AF080480;EMBL:AF080481;EMBL:AF080482;EMBL:AF080483;EMBL:AF080484;EMBL:AF169654;EMBL:AF169655;EMBL:AF169656;EMBL:AF169657;EMBL:AF169658;EMBL:AF169659;EMBL:AF169661;EMBL:AF169662;EMBL:AF169663;EMBL:AF169664;EMBL:AF230666;EMBL:AF230667;EMBL:…	108900	Protein	CD26	ADABP;ADCP-2;ADCP2;Adenosine deaminase complexing protein 2;CD26;CD26 antigen;Dipeptidyl peptidase 4;Dipeptidyl peptidase IV;DPP IV;DPP4;EC 3.4.14.5;T-cell activation antigen CD26;TP103;adenosine deaminase complexing protein-2;antigen cd26;cd 26;cd 26 antigen;dipeptidyl peptidase - 4;dipeptidyl peptidase -4;dipeptidyl peptidase type iv;dipeptidyl peptidase type-4;dipeptidyl peptidase- 4;dipeptidy…	SWISSPROT_AC:P27487;SWISSPROT_ID:DPP4_HUMAN;EMBL:AB451339;EMBL:AB451488;EMBL:AC008063;EMBL:BC013329;EMBL:BC065265;EMBL:CH471058;EMBL:M74777;EMBL:M80536;EMBL:S79876;EMBL:U13710;EMBL:U13711;EMBL:U13712;EMBL:U13713;EMBL:U13714;EMBL:U13715;EMBL:U13716;EMBL:U13717;EMBL:U13718;EMBL:U13719;EMBL:U13720;EMBL:U13721;EMBL:U13722;EMBL:U13723;EMBL:U13724;EMBL:U13725;EMBL:U13726;EMBL:U13727;EMBL:U13728;EMBL:U1…	7038	1803
2897976	HNF1A -- CD26	association	Pubmed 1999:9931303;	Regulation of the gene for human <b>dipeptidyl peptidase IV</b> by <b>hepatocyte nuclear factor 1 alpha</b>.[Pubmed 1999:9931303];	184545	Protein	HNF1A	Hepatocyte nuclear factor 1-alpha;HNF-1-alpha;HNF-1A;HNF1A;LFB1;Liver-specific transcription factor LF-B1;TCF-1;TCF1;Transcription factor 1;factor 1 transcription;factor 1-transcription;factor i transcription;factor-1 transcription;factor-i transcription;factor1 transcription;hepatocyte nuclear factor -1 alpha;hepatocyte nuclear factor 1 alpha;hepatocyte nuclear factor 1a;hepatocyte nuclear facto…	SWISSPROT_AC:P20823;SWISSPROT_ID:HNF1A_HUMAN;EMBL:AC079602;EMBL:BC104908;EMBL:BC104910;EMBL:CH471054;EMBL:EF641294;EMBL:HM116552;EMBL:HM116557;EMBL:HM116558;EMBL:HM449088;EMBL:HM449089;EMBL:M57732;EMBL:U72612;EMBL:U72613;EMBL:U72614;EMBL:U72615;EMBL:U72616;EMBL:U72617;EMBL:U72618;EMBL:X71346;RefSeq:NP_000536.5;RefSeq:NP_001293108.1;ProteinModelPortal:P20823;STRING:9606.ENSP00000257555;SWISSPROT_A…	108900	Protein	CD26	ADABP;ADCP-2;ADCP2;Adenosine deaminase complexing protein 2;CD26;CD26 antigen;Dipeptidyl peptidase 4;Dipeptidyl peptidase IV;DPP IV;DPP4;EC 3.4.14.5;T-cell activation antigen CD26;TP103;adenosine deaminase complexing protein-2;antigen cd26;cd 26;cd 26 antigen;dipeptidyl peptidase - 4;dipeptidyl peptidase -4;dipeptidyl peptidase type iv;dipeptidyl peptidase type-4;dipeptidyl peptidase- 4;dipeptidy…	SWISSPROT_AC:P27487;SWISSPROT_ID:DPP4_HUMAN;EMBL:AB451339;EMBL:AB451488;EMBL:AC008063;EMBL:BC013329;EMBL:BC065265;EMBL:CH471058;EMBL:M74777;EMBL:M80536;EMBL:S79876;EMBL:U13710;EMBL:U13711;EMBL:U13712;EMBL:U13713;EMBL:U13714;EMBL:U13715;EMBL:U13716;EMBL:U13717;EMBL:U13718;EMBL:U13719;EMBL:U13720;EMBL:U13721;EMBL:U13722;EMBL:U13723;EMBL:U13724;EMBL:U13725;EMBL:U13726;EMBL:U13727;EMBL:U13728;EMBL:U1…	6927	1803
3192700	GCG -- CD26	association	Pubmed 2001:11111019;Pubmed 2015:26434625;Pubmed 2007:17655515;Pubmed 2000:10660533;Pubmed 2014:24296715;Pubmed 2014:24612221;Pubmed 2017:28900535;Pubmed central 2015:4401208;Pubmed central 2017:5537215;	Incubation of <b>glucagon</b> with purified porcine <b>dipeptidyl peptidase IV</b> (DP IV) yielded sequential production of glucagon(3-29) and glucagon(5-29).[Pubmed 2001:11111019];Metabolism of <b>glucagon</b> by <b>dipeptidyl peptidase IV</b> (CD26).[Pubmed 2001:11111019];Both GLP1(7)(-)(36) (via GLP1 receptor) and the <b>dipeptidyl peptidase-4</b> (DPP4) cleaved form of <b>GLP1</b> (GLP1(9)(-)…	160443	Protein	GCG	GCG;GLUC;Glucagon;GLP1;GLP2;GRPP;	SWISSPROT_AC:P01275;SWISSPROT_ID:GLUC_HUMAN;EMBL:AC007750;EMBL:BC005278;EMBL:BT006813;EMBL:J04040;EMBL:V01515;EMBL:X03991;RefSeq:NP_002045.1;ProteinModelPortal:P01275;STRING:9606.ENSP00000387662;SWISSPROT_AC_OLD:A6NN65;SWISSPROT_AC_OLD:Q53TP6;SMR:P01275;GeneID:2641;KEGG:hsa:2641;PIR:A24377;eggNOG:ENOG410IKZ8;eggNOG:ENOG4111VKC;UniGene:Hs.516494;UniGene:Hs.741174;GO:GO:0005102;GO:GO:0005179;GO:GO:…	108900	Protein	CD26	ADABP;ADCP-2;ADCP2;Adenosine deaminase complexing protein 2;CD26;CD26 antigen;Dipeptidyl peptidase 4;Dipeptidyl peptidase IV;DPP IV;DPP4;EC 3.4.14.5;T-cell activation antigen CD26;TP103;adenosine deaminase complexing protein-2;antigen cd26;cd 26;cd 26 antigen;dipeptidyl peptidase - 4;dipeptidyl peptidase -4;dipeptidyl peptidase type iv;dipeptidyl peptidase type-4;dipeptidyl peptidase- 4;dipeptidy…	SWISSPROT_AC:P27487;SWISSPROT_ID:DPP4_HUMAN;EMBL:AB451339;EMBL:AB451488;EMBL:AC008063;EMBL:BC013329;EMBL:BC065265;EMBL:CH471058;EMBL:M74777;EMBL:M80536;EMBL:S79876;EMBL:U13710;EMBL:U13711;EMBL:U13712;EMBL:U13713;EMBL:U13714;EMBL:U13715;EMBL:U13716;EMBL:U13717;EMBL:U13718;EMBL:U13719;EMBL:U13720;EMBL:U13721;EMBL:U13722;EMBL:U13723;EMBL:U13724;EMBL:U13725;EMBL:U13726;EMBL:U13727;EMBL:U13728;EMBL:U1…	2641	1803
3192728	Glucagon -- CD26	association	Pubmed 2001:11111019;Pubmed 2007:17655515;Pubmed 2000:10660533;Pubmed 2014:24296715;Pubmed 2014:24612221;Pubmed central 2015:4401208;Pubmed central 2017:5537215;	Incubation of <b>glucagon</b> with purified porcine <b>dipeptidyl peptidase IV</b> (DP IV) yielded sequential production of glucagon(3-29) and glucagon(5-29).[Pubmed 2001:11111019];Metabolism of <b>glucagon</b> by <b>dipeptidyl peptidase IV</b> (CD26).[Pubmed 2001:11111019];Clinical studies have evaluated the potential for <b>DPP-IV</b> inhibition to reduce <b>glucagon</b> levels, delay gastric e…	160448	Protein	Glucagon	Glucagon;	TMP_SWISSPROT_AC:P01275_Glucagon;PARENT_SWISSPROT_AC:P01275;PARENT_SWISSPROT_ID:GLUC_HUMAN;	108900	Protein	CD26	ADABP;ADCP-2;ADCP2;Adenosine deaminase complexing protein 2;CD26;CD26 antigen;Dipeptidyl peptidase 4;Dipeptidyl peptidase IV;DPP IV;DPP4;EC 3.4.14.5;T-cell activation antigen CD26;TP103;adenosine deaminase complexing protein-2;antigen cd26;cd 26;cd 26 antigen;dipeptidyl peptidase - 4;dipeptidyl peptidase -4;dipeptidyl peptidase type iv;dipeptidyl peptidase type-4;dipeptidyl peptidase- 4;dipeptidy…	SWISSPROT_AC:P27487;SWISSPROT_ID:DPP4_HUMAN;EMBL:AB451339;EMBL:AB451488;EMBL:AC008063;EMBL:BC013329;EMBL:BC065265;EMBL:CH471058;EMBL:M74777;EMBL:M80536;EMBL:S79876;EMBL:U13710;EMBL:U13711;EMBL:U13712;EMBL:U13713;EMBL:U13714;EMBL:U13715;EMBL:U13716;EMBL:U13717;EMBL:U13718;EMBL:U13719;EMBL:U13720;EMBL:U13721;EMBL:U13722;EMBL:U13723;EMBL:U13724;EMBL:U13725;EMBL:U13726;EMBL:U13727;EMBL:U13728;EMBL:U1…		1803
3307706	CD26 -- CXCR4	association	Pubmed 2001:11278278;Pubmed 2000:10899322;Pubmed central 2015:4528296;Pubmed central 2010:2967539;Pubmed central 2009:2743358;Pubmed central 2013:3872602;	Thus, <b>CD26</b> codistributes with <b>CXCR4</b>, and both coimmunoprecipitate from membranes of T (CD4(+)) and B (CD4(-)) cell lines.[Pubmed 2001:11278278];The HIV-1 gp120 inhibits the binding of adenosine deaminase to <b>CD26</b> by a mechanism modulated by CD4 and <b>CXCR4</b> expression.[Pubmed 2000:10899322];In fact, evidence suggests a physical association between <b>CXCR4</b> and <b>CD26<…	108900	Protein	CD26	ADABP;ADCP-2;ADCP2;Adenosine deaminase complexing protein 2;CD26;CD26 antigen;Dipeptidyl peptidase 4;Dipeptidyl peptidase IV;DPP IV;DPP4;EC 3.4.14.5;T-cell activation antigen CD26;TP103;adenosine deaminase complexing protein-2;antigen cd26;cd 26;cd 26 antigen;dipeptidyl peptidase - 4;dipeptidyl peptidase -4;dipeptidyl peptidase type iv;dipeptidyl peptidase type-4;dipeptidyl peptidase- 4;dipeptidy…	SWISSPROT_AC:P27487;SWISSPROT_ID:DPP4_HUMAN;EMBL:AB451339;EMBL:AB451488;EMBL:AC008063;EMBL:BC013329;EMBL:BC065265;EMBL:CH471058;EMBL:M74777;EMBL:M80536;EMBL:S79876;EMBL:U13710;EMBL:U13711;EMBL:U13712;EMBL:U13713;EMBL:U13714;EMBL:U13715;EMBL:U13716;EMBL:U13717;EMBL:U13718;EMBL:U13719;EMBL:U13720;EMBL:U13721;EMBL:U13722;EMBL:U13723;EMBL:U13724;EMBL:U13725;EMBL:U13726;EMBL:U13727;EMBL:U13728;EMBL:U1…	85963	Protein	CXCR4	C-X-C chemokine receptor type 4;CD184 antigen;CXC-R4;CXCR-4;CXCR4;FB22;Fusin;HM89;LAP-3;LCR1;LESTR;Leukocyte-derived seven transmembrane domain receptor;Lipopolysaccharide-associated protein 3;LPS-associated protein 3;NPYRL;SDF-1 receptor;Stromal cell-derived factor 1 receptor;c-x-c chemokine receptor 4;c-x-c chemokine receptor type-4;c-x-c chemokine receptor-4;C-X-C motif chemokine receptor 4;c-…	SWISSPROT_AC:P61073;SWISSPROT_ID:CXCR4_HUMAN;EMBL:AC068492;EMBL:AF005058;EMBL:AF025375;EMBL:AF052572;EMBL:AF147204;EMBL:AF348491;EMBL:AJ224869;EMBL:AK312244;EMBL:AY242129;EMBL:AY728138;EMBL:BC020968;EMBL:BT006660;EMBL:CH471058;EMBL:D10924;EMBL:L01639;EMBL:L06797;EMBL:M99293;EMBL:X71635;EMBL:Y14739;RefSeq:NP_001008540.1;RefSeq:NP_003458.1;ProteinModelPortal:P61073;STRING:9606.ENSP00000386884;SWISS…	1803	7852
3386545	DPP8 -- CD26	association	Pubmed 2012:22056373;Pubmed 2015:25327540;Pubmed 2000:11012666;Pubmed central 2015:4345177;Pubmed central 2015:4528296;Pubmed central 2015:4577268;Pubmed central 2008:2597758;Pubmed central 2012:3523506;Pubmed central 2010:2877018;Pubmed central 2010:3047982;Pubmed central 2010:3047989;Pubmed central 2009:3048010;	As a reversible and competitive inhibitor, DA-1229 was more selective to human <b>DPP4</b> (6000-fold) than to human <b>DPP8</b> and DPP9.[Pubmed 2012:22056373];ZYDPLA1 was more than 7000-fold selective for recombinant <b>DPP-4</b> relative to <b>DPP-8</b> and DPP-9, and more than 60Ã¢Â€Â‰000-fold selective relative to fibroblast activation protein (FAP) in vitro.[Pubmed 2015:25327540];ZYDPLA1 wa…	108950	Protein	DPP8	Dipeptidyl peptidase 8;Dipeptidyl peptidase IV-related protein 1;Dipeptidyl peptidase VIII;DP8;DPP VIII;DPP8;DPRP-1;DPRP1;EC 3.4.14.5;Prolyl dipeptidase DPP8;dipeptidyl peptidase-8;dipeptidyl peptidase8;dp 8;dp-8;dpp 8;dpp-8;MST097;MSTP097;MSTP135;MSTP141;	SWISSPROT_AC:Q6V1X1;SWISSPROT_ID:DPP8_HUMAN;EMBL:AF173382;EMBL:AF175225;EMBL:AF176779;EMBL:AF221634;EMBL:AF221635;EMBL:AF221636;EMBL:AF221637;EMBL:AK000290;EMBL:AK027826;EMBL:AY172659;EMBL:AY354202;EMBL:BC030688;EMBL:BC040203;RefSeq:NP_001307804.1;RefSeq:NP_001307805.1;RefSeq:NP_060213.2;RefSeq:NP_569118.1;RefSeq:NP_932064.1;RefSeq:NP_932065.1;RefSeq:XP_016877862.1;RefSeq:XP_016877863.1;ProteinMo…	108900	Protein	CD26	ADABP;ADCP-2;ADCP2;Adenosine deaminase complexing protein 2;CD26;CD26 antigen;Dipeptidyl peptidase 4;Dipeptidyl peptidase IV;DPP IV;DPP4;EC 3.4.14.5;T-cell activation antigen CD26;TP103;adenosine deaminase complexing protein-2;antigen cd26;cd 26;cd 26 antigen;dipeptidyl peptidase - 4;dipeptidyl peptidase -4;dipeptidyl peptidase type iv;dipeptidyl peptidase type-4;dipeptidyl peptidase- 4;dipeptidy…	SWISSPROT_AC:P27487;SWISSPROT_ID:DPP4_HUMAN;EMBL:AB451339;EMBL:AB451488;EMBL:AC008063;EMBL:BC013329;EMBL:BC065265;EMBL:CH471058;EMBL:M74777;EMBL:M80536;EMBL:S79876;EMBL:U13710;EMBL:U13711;EMBL:U13712;EMBL:U13713;EMBL:U13714;EMBL:U13715;EMBL:U13716;EMBL:U13717;EMBL:U13718;EMBL:U13719;EMBL:U13720;EMBL:U13721;EMBL:U13722;EMBL:U13723;EMBL:U13724;EMBL:U13725;EMBL:U13726;EMBL:U13727;EMBL:U13728;EMBL:U1…	54878	1803
3400750	USF -- CD26	association	Pubmed 2000:11111045;Pubmed central 2011:3038146;	By using a series of deletion constructs in cotransfection experiments, a second possible site of <b>USF</b> interaction with the <b>dipeptidyl peptidase IV</b> promoter was localized to the -119/-88 region.[Pubmed 2000:11111045];Using cell culture, transient cotransfection of <b>USF</b> expression vectors with <b>dipeptidyl peptidase IV</b> promoter constructs revealed that both USF-1 and USF-2 …	516114	Protein	USF	BHLHB11;Class B basic helix-loop-helix protein 11;Major late transcription factor 1;Upstream stimulatory factor 1;USF;USF1;FCHL;FCHL1;HYPLIP1;MLTF;MLTFI;UEF;upstream stimulatory factor-1;upstream transcription factor -1;upstream transcription factor 1;upstream transcription factor i;upstream transcription factor-1;upstream transcription factor1;upstream-transcription factor i;usf 1;usf-1;	SWISSPROT_AC:P22415;SWISSPROT_ID:USF1_HUMAN;EMBL:AB017568;EMBL:AB098540;EMBL:AK314876;EMBL:AL591806;EMBL:AL832119;EMBL:AY593992;EMBL:BC035505;EMBL:CH471121;EMBL:X55666;RefSeq:NP_001263302.1;RefSeq:NP_009053.1;RefSeq:NP_996888.1;ProteinModelPortal:P22415;STRING:9606.ENSP00000356999;SWISSPROT_AC_OLD:B2RBZ4;SWISSPROT_AC_OLD:Q5SY46;SWISSPROT_AC_OLD:Q7Z5Y1;SMR:P22415;GeneID:7391;KEGG:hsa:7391;PIR:S135…	108900	Protein	CD26	ADABP;ADCP-2;ADCP2;Adenosine deaminase complexing protein 2;CD26;CD26 antigen;Dipeptidyl peptidase 4;Dipeptidyl peptidase IV;DPP IV;DPP4;EC 3.4.14.5;T-cell activation antigen CD26;TP103;adenosine deaminase complexing protein-2;antigen cd26;cd 26;cd 26 antigen;dipeptidyl peptidase - 4;dipeptidyl peptidase -4;dipeptidyl peptidase type iv;dipeptidyl peptidase type-4;dipeptidyl peptidase- 4;dipeptidy…	SWISSPROT_AC:P27487;SWISSPROT_ID:DPP4_HUMAN;EMBL:AB451339;EMBL:AB451488;EMBL:AC008063;EMBL:BC013329;EMBL:BC065265;EMBL:CH471058;EMBL:M74777;EMBL:M80536;EMBL:S79876;EMBL:U13710;EMBL:U13711;EMBL:U13712;EMBL:U13713;EMBL:U13714;EMBL:U13715;EMBL:U13716;EMBL:U13717;EMBL:U13718;EMBL:U13719;EMBL:U13720;EMBL:U13721;EMBL:U13722;EMBL:U13723;EMBL:U13724;EMBL:U13725;EMBL:U13726;EMBL:U13727;EMBL:U13728;EMBL:U1…	7391	1803
3478464	CD26 -- Attractin	association	Pubmed 2001:11168005;	On control cells, however, <b>attractin</b> expression was up-regulated together with CD25 and <b>CD26</b>.[Pubmed 2001:11168005];	108900	Protein	CD26	ADABP;ADCP-2;ADCP2;Adenosine deaminase complexing protein 2;CD26;CD26 antigen;Dipeptidyl peptidase 4;Dipeptidyl peptidase IV;DPP IV;DPP4;EC 3.4.14.5;T-cell activation antigen CD26;TP103;adenosine deaminase complexing protein-2;antigen cd26;cd 26;cd 26 antigen;dipeptidyl peptidase - 4;dipeptidyl peptidase -4;dipeptidyl peptidase type iv;dipeptidyl peptidase type-4;dipeptidyl peptidase- 4;dipeptidy…	SWISSPROT_AC:P27487;SWISSPROT_ID:DPP4_HUMAN;EMBL:AB451339;EMBL:AB451488;EMBL:AC008063;EMBL:BC013329;EMBL:BC065265;EMBL:CH471058;EMBL:M74777;EMBL:M80536;EMBL:S79876;EMBL:U13710;EMBL:U13711;EMBL:U13712;EMBL:U13713;EMBL:U13714;EMBL:U13715;EMBL:U13716;EMBL:U13717;EMBL:U13718;EMBL:U13719;EMBL:U13720;EMBL:U13721;EMBL:U13722;EMBL:U13723;EMBL:U13724;EMBL:U13725;EMBL:U13726;EMBL:U13727;EMBL:U13728;EMBL:U1…	40832	Protein	Attractin	ATRN;Attractin;DPPT-L;KIAA0548;Mahogany homolog;MGCA;mgc a;	SWISSPROT_AC:O75882;SWISSPROT_ID:ATRN_HUMAN;EMBL:AB011120;EMBL:AF106861;EMBL:AF218889;EMBL:AF218890;EMBL:AF218891;EMBL:AF218892;EMBL:AF218893;EMBL:AF218894;EMBL:AF218895;EMBL:AF218896;EMBL:AF218897;EMBL:AF218898;EMBL:AF218899;EMBL:AF218900;EMBL:AF218901;EMBL:AF218902;EMBL:AF218903;EMBL:AF218904;EMBL:AF218905;EMBL:AF218906;EMBL:AF218907;EMBL:AF218908;EMBL:AF218909;EMBL:AF218910;EMBL:AF218911;EMBL:…	1803	8455
3560947	Plasminogen -- CD26	association	Pubmed 2001:11284727;Pubmed 2004:15016824;Pubmed 2005:15572024;Pubmed 2005:15911629;Pubmed central 2017:5356858;	Interaction of <b>plasminogen</b> with <b>dipeptidyl peptidase IV</b> initiates a signal transduction mechanism which regulates expression of matrix metalloproteinase-9 by prostate cancer cells.[Pubmed 2001:11284727];Only the highly sialylated <b>Pg</b> 2gamma, Pg 2delta and Pg 2epsilon glycoforms bind to <b>DPP IV</b> via their carbohydrate chains and induce a Ca(2+) signalling cascade;[Pubmed 2…	315492	Protein	Plasminogen	EC 3.4.21.7;Plasminogen;PLG;PLMN;pl-g;plasminogen-type;type-plasminogen;	SWISSPROT_AC:P00747;SWISSPROT_ID:PLMN_HUMAN;EMBL:AL109933;EMBL:AY192161;EMBL:BC060513;EMBL:K02922;EMBL:M33272;EMBL:M33274;EMBL:M33275;EMBL:M33278;EMBL:M33279;EMBL:M33280;EMBL:M33282;EMBL:M33283;EMBL:M33284;EMBL:M33285;EMBL:M33286;EMBL:M33287;EMBL:M33288;EMBL:M33289;EMBL:M33290;EMBL:M34272;EMBL:M34273;EMBL:M34275;EMBL:M34276;EMBL:M74220;EMBL:X05199;RefSeq:NP_000292.1;ProteinModelPortal:P00747;STRI…	108900	Protein	CD26	ADABP;ADCP-2;ADCP2;Adenosine deaminase complexing protein 2;CD26;CD26 antigen;Dipeptidyl peptidase 4;Dipeptidyl peptidase IV;DPP IV;DPP4;EC 3.4.14.5;T-cell activation antigen CD26;TP103;adenosine deaminase complexing protein-2;antigen cd26;cd 26;cd 26 antigen;dipeptidyl peptidase - 4;dipeptidyl peptidase -4;dipeptidyl peptidase type iv;dipeptidyl peptidase type-4;dipeptidyl peptidase- 4;dipeptidy…	SWISSPROT_AC:P27487;SWISSPROT_ID:DPP4_HUMAN;EMBL:AB451339;EMBL:AB451488;EMBL:AC008063;EMBL:BC013329;EMBL:BC065265;EMBL:CH471058;EMBL:M74777;EMBL:M80536;EMBL:S79876;EMBL:U13710;EMBL:U13711;EMBL:U13712;EMBL:U13713;EMBL:U13714;EMBL:U13715;EMBL:U13716;EMBL:U13717;EMBL:U13718;EMBL:U13719;EMBL:U13720;EMBL:U13721;EMBL:U13722;EMBL:U13723;EMBL:U13724;EMBL:U13725;EMBL:U13726;EMBL:U13727;EMBL:U13728;EMBL:U1…	5340	1803
3637768	IFNA1 -- CD26	association	Pubmed 2001:11443537;	<b>IFN</b> alpha-immunotherapy significantly suppressed serum <b>DPP IV</b> 2--4 weeks and 16--24 weeks after starting IFN alpha-based immunotherapy.[Pubmed 2001:11443537];	196074	Protein	IFNA1	IFN-alpha-1/13;IFNA1;IFNA13;Interferon alpha-1/13;Interferon alpha-D;LeIF D;chain-ifn;IFL;IFN;ifn alpha d;IFN-ALPHA;ifn-alpha d;ifn-alpha1/13;IFN-alphaD;ifn-subtype;ifn-type;IFNA@;interferon alpha 1;interferon alpha 13;interferon alpha1;interferon-alpha 13;interferon-alpha i;interferon-alpha-1;interferon-alpha1;	SWISSPROT_AC:P01562;SWISSPROT_ID:IFNA1_HUMAN;EMBL:AB445100;EMBL:AF439447;EMBL:AL353732;EMBL:BC069427;EMBL:BC074928;EMBL:BC074929;EMBL:BC093988;EMBL:BC112002;EMBL:BC112300;EMBL:BC112302;EMBL:CH471071;EMBL:DQ185447;EMBL:J00210;EMBL:M29884;EMBL:V00537;EMBL:V00538;EMBL:X00803;EMBL:X75934;RefSeq:NP_008831.3;RefSeq:NP_076918.1;ProteinModelPortal:P01562;STRING:9606.ENSP00000276927;SWISSPROT_AC_OLD:D4Q9M…	108900	Protein	CD26	ADABP;ADCP-2;ADCP2;Adenosine deaminase complexing protein 2;CD26;CD26 antigen;Dipeptidyl peptidase 4;Dipeptidyl peptidase IV;DPP IV;DPP4;EC 3.4.14.5;T-cell activation antigen CD26;TP103;adenosine deaminase complexing protein-2;antigen cd26;cd 26;cd 26 antigen;dipeptidyl peptidase - 4;dipeptidyl peptidase -4;dipeptidyl peptidase type iv;dipeptidyl peptidase type-4;dipeptidyl peptidase- 4;dipeptidy…	SWISSPROT_AC:P27487;SWISSPROT_ID:DPP4_HUMAN;EMBL:AB451339;EMBL:AB451488;EMBL:AC008063;EMBL:BC013329;EMBL:BC065265;EMBL:CH471058;EMBL:M74777;EMBL:M80536;EMBL:S79876;EMBL:U13710;EMBL:U13711;EMBL:U13712;EMBL:U13713;EMBL:U13714;EMBL:U13715;EMBL:U13716;EMBL:U13717;EMBL:U13718;EMBL:U13719;EMBL:U13720;EMBL:U13721;EMBL:U13722;EMBL:U13723;EMBL:U13724;EMBL:U13725;EMBL:U13726;EMBL:U13727;EMBL:U13728;EMBL:U1…	3439	1803
3702875	IL-15 -- CD26	association	Pubmed 2001:11732862;	As it has been recently described that IL-12 and <b>IL-15</b> upregulate <b>CD26</b> in vitro, we hypothesized that this CD26 overexpression might be interleukin dependent.[Pubmed 2001:11732862];	197294	Protein	IL-15	IL-15;IL15;Interleukin-15;il -15;il 15;il i-v;il- 15;interleukin 15;interleukin-1 5;interleukin15;	SWISSPROT_AC:P40933;SWISSPROT_ID:IL15_HUMAN;EMBL:AF031167;EMBL:AK122993;EMBL:AK290619;EMBL:AY720442;EMBL:BC018149;EMBL:BC100961;EMBL:BC100962;EMBL:BC100963;EMBL:CH471056;EMBL:CR541980;EMBL:CR542007;EMBL:U14407;EMBL:X91233;EMBL:X94222;EMBL:X94223;EMBL:Y09908;EMBL:Z38000;RefSeq:NP_000576.1;RefSeq:NP_751915.1;ProteinModelPortal:P40933;STRING:9606.ENSP00000296545;SWISSPROT_AC_OLD:D3DNZ2;SWISSPROT_AC_…	108900	Protein	CD26	ADABP;ADCP-2;ADCP2;Adenosine deaminase complexing protein 2;CD26;CD26 antigen;Dipeptidyl peptidase 4;Dipeptidyl peptidase IV;DPP IV;DPP4;EC 3.4.14.5;T-cell activation antigen CD26;TP103;adenosine deaminase complexing protein-2;antigen cd26;cd 26;cd 26 antigen;dipeptidyl peptidase - 4;dipeptidyl peptidase -4;dipeptidyl peptidase type iv;dipeptidyl peptidase type-4;dipeptidyl peptidase- 4;dipeptidy…	SWISSPROT_AC:P27487;SWISSPROT_ID:DPP4_HUMAN;EMBL:AB451339;EMBL:AB451488;EMBL:AC008063;EMBL:BC013329;EMBL:BC065265;EMBL:CH471058;EMBL:M74777;EMBL:M80536;EMBL:S79876;EMBL:U13710;EMBL:U13711;EMBL:U13712;EMBL:U13713;EMBL:U13714;EMBL:U13715;EMBL:U13716;EMBL:U13717;EMBL:U13718;EMBL:U13719;EMBL:U13720;EMBL:U13721;EMBL:U13722;EMBL:U13723;EMBL:U13724;EMBL:U13725;EMBL:U13726;EMBL:U13727;EMBL:U13728;EMBL:U1…	3600	1803
3923026	CD26 -- CCL22	association	Pubmed 2002:11981836;	<b>CD26</b> mediated truncation of <b>MDC</b> affects the Th cell response effected by the chemokine and may produce a Th1 bias.[Pubmed 2002:11981836];Transcripts for MDC were present in both CD26(+) and CD26(-) DC, thus <b>CD26</b> mediated modification of <b>MDC</b> may bias the immune response induced in naive T cells by DC.[Pubmed 2002:11981836];	108900	Protein	CD26	ADABP;ADCP-2;ADCP2;Adenosine deaminase complexing protein 2;CD26;CD26 antigen;Dipeptidyl peptidase 4;Dipeptidyl peptidase IV;DPP IV;DPP4;EC 3.4.14.5;T-cell activation antigen CD26;TP103;adenosine deaminase complexing protein-2;antigen cd26;cd 26;cd 26 antigen;dipeptidyl peptidase - 4;dipeptidyl peptidase -4;dipeptidyl peptidase type iv;dipeptidyl peptidase type-4;dipeptidyl peptidase- 4;dipeptidy…	SWISSPROT_AC:P27487;SWISSPROT_ID:DPP4_HUMAN;EMBL:AB451339;EMBL:AB451488;EMBL:AC008063;EMBL:BC013329;EMBL:BC065265;EMBL:CH471058;EMBL:M74777;EMBL:M80536;EMBL:S79876;EMBL:U13710;EMBL:U13711;EMBL:U13712;EMBL:U13713;EMBL:U13714;EMBL:U13715;EMBL:U13716;EMBL:U13717;EMBL:U13718;EMBL:U13719;EMBL:U13720;EMBL:U13721;EMBL:U13722;EMBL:U13723;EMBL:U13724;EMBL:U13725;EMBL:U13726;EMBL:U13727;EMBL:U13728;EMBL:U1…	57689	Protein	CCL22	C-C motif chemokine 22;CC chemokine STCP-1;CCL22;Macrophage-derived chemokine;MDC;MDC(1-69);SCYA22;Small-inducible cytokine A22;Stimulated T-cell chemotactic protein 1;A-152E5.1;abcd 1;ABCD-1;C-C motif chemokine ligand 22;ccl 22;ccl-22;ccl2 2;ccl2 ii;chemokine macrophage-derived;DC/B-CK;macrophage derived chemokine;macrophage-derived-chemokine;STCP-1;stimulated t cell chemotactic protein 1;	SWISSPROT_AC:O00626;SWISSPROT_ID:CCL22_HUMAN;EMBL:AC004382;EMBL:AC009052;EMBL:AK311970;EMBL:BC027952;EMBL:CH471092;EMBL:EF064764;EMBL:U83171;EMBL:U83239;RefSeq:NP_002981.2;RefSeq:XP_016879020.1;ProteinModelPortal:O00626;STRING:9606.ENSP00000219235;SWISSPROT_AC_OLD:A0N0Q6;SWISSPROT_AC_OLD:B2R4W2;SMR:O00626;GeneID:6367;KEGG:hsa:6367;eggNOG:ENOG410J20K;eggNOG:ENOG41113E8;UniGene:Hs.534347;GO:GO:0002…	1803	6367
3924333	TFIIE-alpha -- CD26	association	Pubmed 2002:11978643;	Chronic inhibition of circulating <b>dipeptidyl peptidase IV</b> by <b>FE</b> 999011 delays the occurrence of diabetes in male zucker diabetic fatty rats.[Pubmed 2002:11978643];	478877	Protein	TFIIE-alpha	General transcription factor IIE 56 kDa subunit;General transcription factor IIE subunit 1;GTF2E1;T2EA;TF2E1;TFIIE-alpha;Transcription initiation factor IIE subunit alpha;FE;fe-type;tfiie alpha;TFIIE-A;	SWISSPROT_AC:P29083;SWISSPROT_ID:T2EA_HUMAN;EMBL:S67859;EMBL:X63468;RefSeq:NP_005504.2;RefSeq:XP_011511046.1;RefSeq:XP_011511047.1;ProteinModelPortal:P29083;STRING:9606.ENSP00000283875;SWISSPROT_AC_OLD:Q16103;SMR:P29083;GeneID:2960;KEGG:hsa:2960;PIR:S29291;eggNOG:COG1675;eggNOG:KOG2593;UniGene:Hs.445272;GO:GO:0005634;GO:GO:0005654;GO:GO:0005669;GO:GO:0005737;GO:GO:0006355;GO:GO:0006366;GO:GO:0006…	108900	Protein	CD26	ADABP;ADCP-2;ADCP2;Adenosine deaminase complexing protein 2;CD26;CD26 antigen;Dipeptidyl peptidase 4;Dipeptidyl peptidase IV;DPP IV;DPP4;EC 3.4.14.5;T-cell activation antigen CD26;TP103;adenosine deaminase complexing protein-2;antigen cd26;cd 26;cd 26 antigen;dipeptidyl peptidase - 4;dipeptidyl peptidase -4;dipeptidyl peptidase type iv;dipeptidyl peptidase type-4;dipeptidyl peptidase- 4;dipeptidy…	SWISSPROT_AC:P27487;SWISSPROT_ID:DPP4_HUMAN;EMBL:AB451339;EMBL:AB451488;EMBL:AC008063;EMBL:BC013329;EMBL:BC065265;EMBL:CH471058;EMBL:M74777;EMBL:M80536;EMBL:S79876;EMBL:U13710;EMBL:U13711;EMBL:U13712;EMBL:U13713;EMBL:U13714;EMBL:U13715;EMBL:U13716;EMBL:U13717;EMBL:U13718;EMBL:U13719;EMBL:U13720;EMBL:U13721;EMBL:U13722;EMBL:U13723;EMBL:U13724;EMBL:U13725;EMBL:U13726;EMBL:U13727;EMBL:U13728;EMBL:U1…	2960	1803
3924354	GTF2E2 -- CD26	association	Pubmed 2002:11978643;	Chronic inhibition of circulating <b>dipeptidyl peptidase IV</b> by <b>FE</b> 999011 delays the occurrence of diabetes in male zucker diabetic fatty rats.[Pubmed 2002:11978643];	478884	Protein	GTF2E2	General transcription factor IIE subunit 2;GTF2E2;T2EB;TF2E2;TFIIE-beta;Transcription initiation factor IIE subunit beta;FE;fe-type;tfiie beta;TFIIE-B;TTD6;	SWISSPROT_AC:P29084;SWISSPROT_ID:T2EB_HUMAN;EMBL:AF292056;EMBL:AF292057;EMBL:AF292058;EMBL:AF292059;EMBL:AF292060;EMBL:AF292061;EMBL:AF292062;EMBL:BC030572;EMBL:CH471080;EMBL:S67861;EMBL:X63469;RefSeq:NP_002086.1;RefSeq:XP_016868852.1;RefSeq:XP_016868853.1;ProteinModelPortal:P29084;STRING:9606.ENSP00000348168;SWISSPROT_AC_OLD:D3DSV2;SWISSPROT_AC_OLD:Q9H2B9;SMR:P29084;GeneID:2961;KEGG:hsa:2961;PIR…	108900	Protein	CD26	ADABP;ADCP-2;ADCP2;Adenosine deaminase complexing protein 2;CD26;CD26 antigen;Dipeptidyl peptidase 4;Dipeptidyl peptidase IV;DPP IV;DPP4;EC 3.4.14.5;T-cell activation antigen CD26;TP103;adenosine deaminase complexing protein-2;antigen cd26;cd 26;cd 26 antigen;dipeptidyl peptidase - 4;dipeptidyl peptidase -4;dipeptidyl peptidase type iv;dipeptidyl peptidase type-4;dipeptidyl peptidase- 4;dipeptidy…	SWISSPROT_AC:P27487;SWISSPROT_ID:DPP4_HUMAN;EMBL:AB451339;EMBL:AB451488;EMBL:AC008063;EMBL:BC013329;EMBL:BC065265;EMBL:CH471058;EMBL:M74777;EMBL:M80536;EMBL:S79876;EMBL:U13710;EMBL:U13711;EMBL:U13712;EMBL:U13713;EMBL:U13714;EMBL:U13715;EMBL:U13716;EMBL:U13717;EMBL:U13718;EMBL:U13719;EMBL:U13720;EMBL:U13721;EMBL:U13722;EMBL:U13723;EMBL:U13724;EMBL:U13725;EMBL:U13726;EMBL:U13727;EMBL:U13728;EMBL:U1…	2961	1803
4087864	CD26 -- B7-H3	association	Pubmed 2002:12423308;Pubmed 2015:24687574;Pubmed central 2014:3944398;Pubmed central 2011:3038146;Pubmed central 2006:2779407;	CD26 is T cell <b>costimulatory molecule</b> with <b>dipeptidyl peptidase IV</b> (DPPIV) enzyme activity located in its extracellular region.[Pubmed 2002:12423308];CD26 is a T-cell <b>costimulatory molecule</b> with <b>dipeptidyl peptidase IV</b> (DPPIV) activity in its extracellular region.[Pubmed 2015:24687574];A T cell <b>costimulatory molecule</b> with <b>dipeptidyl peptidase IV</b> (DPPIV) a…	108900	Protein	CD26	ADABP;ADCP-2;ADCP2;Adenosine deaminase complexing protein 2;CD26;CD26 antigen;Dipeptidyl peptidase 4;Dipeptidyl peptidase IV;DPP IV;DPP4;EC 3.4.14.5;T-cell activation antigen CD26;TP103;adenosine deaminase complexing protein-2;antigen cd26;cd 26;cd 26 antigen;dipeptidyl peptidase - 4;dipeptidyl peptidase -4;dipeptidyl peptidase type iv;dipeptidyl peptidase type-4;dipeptidyl peptidase- 4;dipeptidy…	SWISSPROT_AC:P27487;SWISSPROT_ID:DPP4_HUMAN;EMBL:AB451339;EMBL:AB451488;EMBL:AC008063;EMBL:BC013329;EMBL:BC065265;EMBL:CH471058;EMBL:M74777;EMBL:M80536;EMBL:S79876;EMBL:U13710;EMBL:U13711;EMBL:U13712;EMBL:U13713;EMBL:U13714;EMBL:U13715;EMBL:U13716;EMBL:U13717;EMBL:U13718;EMBL:U13719;EMBL:U13720;EMBL:U13721;EMBL:U13722;EMBL:U13723;EMBL:U13724;EMBL:U13725;EMBL:U13726;EMBL:U13727;EMBL:U13728;EMBL:U1…	59131	Protein	B7-H3	4Ig-B7-H3;B7 homolog 3;B7-H3;B7H3;CD276;CD276 antigen;Costimulatory molecule;4ig isoform of b7-h3;b7-homolog 3;B7RP-2;CD276 molecule;costimulatory-molecule;	SWISSPROT_AC:Q5ZPR3;SWISSPROT_ID:CD276_HUMAN;EMBL:AF302102;EMBL:AJ583695;EMBL:AK074849;EMBL:AK074997;EMBL:AK075549;EMBL:AY358343;EMBL:BC062581;RefSeq:NP_001019907.1;RefSeq:NP_001316557.1;RefSeq:NP_001316558.1;RefSeq:NP_079516.1;RefSeq:XP_005254757.1;RefSeq:XP_011520397.1;RefSeq:XP_011520398.1;RefSeq:XP_016878127.1;ProteinModelPortal:Q5ZPR3;STRING:9606.ENSP00000320084;SWISSPROT_AC_OLD:Q6P5Y4;SWISS…	1803	80381
4318814	CD26 -- BGM	association	Pubmed 2003:12786796;	Our findings suggest that <b>CD26</b> is a marker of aggressive T-LGL <b>LPD</b> and that CD26-related signalling may be aberrant in T-LGL LPD.[Pubmed 2003:12786796];	108900	Protein	CD26	ADABP;ADCP-2;ADCP2;Adenosine deaminase complexing protein 2;CD26;CD26 antigen;Dipeptidyl peptidase 4;Dipeptidyl peptidase IV;DPP IV;DPP4;EC 3.4.14.5;T-cell activation antigen CD26;TP103;adenosine deaminase complexing protein-2;antigen cd26;cd 26;cd 26 antigen;dipeptidyl peptidase - 4;dipeptidyl peptidase -4;dipeptidyl peptidase type iv;dipeptidyl peptidase type-4;dipeptidyl peptidase- 4;dipeptidy…	SWISSPROT_AC:P27487;SWISSPROT_ID:DPP4_HUMAN;EMBL:AB451339;EMBL:AB451488;EMBL:AC008063;EMBL:BC013329;EMBL:BC065265;EMBL:CH471058;EMBL:M74777;EMBL:M80536;EMBL:S79876;EMBL:U13710;EMBL:U13711;EMBL:U13712;EMBL:U13713;EMBL:U13714;EMBL:U13715;EMBL:U13716;EMBL:U13717;EMBL:U13718;EMBL:U13719;EMBL:U13720;EMBL:U13721;EMBL:U13722;EMBL:U13723;EMBL:U13724;EMBL:U13725;EMBL:U13726;EMBL:U13727;EMBL:U13728;EMBL:U1…	5012	Protein	BGM	ACBG1;ACSBG1;Acyl-CoA synthetase bubblegum family member 1;BGM;EC 6.2.1.3;hBG1;hsBG;hsBGM;KIAA0631;Lipidosin;Long-chain-fatty-acid--CoA ligase ACSBG1;LPD;b g-1;b gamma-1;beta gamma-1;beta gamma-i;BG;bg 1;bg i;bg-1;bg-i;BG1;GR-LACS;hbg i;hbg-1;hbg-i;hbg-i-type;	SWISSPROT_AC:Q96GR2;SWISSPROT_ID:ACBG1_HUMAN;EMBL:AB014531;EMBL:AC090260;EMBL:AC090607;EMBL:AF179481;EMBL:AK314508;EMBL:BC009289;EMBL:CH471136;RefSeq:NP_001186306.1;RefSeq:NP_055977.3;ProteinModelPortal:Q96GR2;STRING:9606.ENSP00000258873;SWISSPROT_AC_OLD:B2RB61;SWISSPROT_AC_OLD:O75126;SWISSPROT_AC_OLD:Q76N27;SWISSPROT_AC_OLD:Q9HC26;GeneID:23205;KEGG:hsa:23205;eggNOG:COG1022;eggNOG:KOG1256;UniGene…	1803	23205
4318837	Lamellipodin -- CD26	association	Pubmed 2003:12786796;	Our findings suggest that <b>CD26</b> is a marker of aggressive T-LGL <b>LPD</b> and that CD26-related signalling may be aberrant in T-LGL LPD.[Pubmed 2003:12786796];	353780	Protein	Lamellipodin	ALS2CR18;ALS2CR9;Amyotrophic lateral sclerosis 2 chromosomal region candidate gene 18 protein;Amyotrophic lateral sclerosis 2 chromosomal region candidate gene 9 protein;KIAA1681;Lamellipodin;LPD;PREL-2;PREL2;Proline-rich EVH1 ligand 2;Protein RMO1;RAPH1;Ras-associated and pleckstrin homology domains-containing protein 1;RMO1;RalGDS/AF-6;ralgds/af6;Ras association (RalGDS/AF-6) and pleckstrin hom…	SWISSPROT_AC:Q70E73;SWISSPROT_ID:RAPH1_HUMAN;EMBL:AB051468;EMBL:AB053311;EMBL:AC018891;EMBL:AJ584699;EMBL:AY494951;EMBL:AY523977;EMBL:AY523978;RefSeq:NP_976241.1;RefSeq:NP_998754.1;ProteinModelPortal:Q70E73;STRING:9606.ENSP00000316543;SWISSPROT_AC_OLD:Q96Q37;SWISSPROT_AC_OLD:Q9C0I2;SMR:Q70E73;GeneID:65059;KEGG:hsa:65059;eggNOG:ENOG410XXC8;eggNOG:KOG3751;UniGene:Hs.471162;GO:GO:0005737;GO:GO:00058…	108900	Protein	CD26	ADABP;ADCP-2;ADCP2;Adenosine deaminase complexing protein 2;CD26;CD26 antigen;Dipeptidyl peptidase 4;Dipeptidyl peptidase IV;DPP IV;DPP4;EC 3.4.14.5;T-cell activation antigen CD26;TP103;adenosine deaminase complexing protein-2;antigen cd26;cd 26;cd 26 antigen;dipeptidyl peptidase - 4;dipeptidyl peptidase -4;dipeptidyl peptidase type iv;dipeptidyl peptidase type-4;dipeptidyl peptidase- 4;dipeptidy…	SWISSPROT_AC:P27487;SWISSPROT_ID:DPP4_HUMAN;EMBL:AB451339;EMBL:AB451488;EMBL:AC008063;EMBL:BC013329;EMBL:BC065265;EMBL:CH471058;EMBL:M74777;EMBL:M80536;EMBL:S79876;EMBL:U13710;EMBL:U13711;EMBL:U13712;EMBL:U13713;EMBL:U13714;EMBL:U13715;EMBL:U13716;EMBL:U13717;EMBL:U13718;EMBL:U13719;EMBL:U13720;EMBL:U13721;EMBL:U13722;EMBL:U13723;EMBL:U13724;EMBL:U13725;EMBL:U13726;EMBL:U13727;EMBL:U13728;EMBL:U1…	65059	1803
4397382	CD26 -- CD69	association	Pubmed:14611720;	Adding these molecules to CD26 or <b>CD69</b> resulted in 28-86% inhibition of <b>CD26</b> or CD69 binding to anti-CD26 or anti-CD69 antibodies.[Pubmed:14611720];	108900	Protein	CD26	ADABP;ADCP-2;ADCP2;Adenosine deaminase complexing protein 2;CD26;CD26 antigen;Dipeptidyl peptidase 4;Dipeptidyl peptidase IV;DPP IV;DPP4;EC 3.4.14.5;T-cell activation antigen CD26;TP103;adenosine deaminase complexing protein-2;antigen cd26;cd 26;cd 26 antigen;dipeptidyl peptidase - 4;dipeptidyl peptidase -4;dipeptidyl peptidase type iv;dipeptidyl peptidase type-4;dipeptidyl peptidase- 4;dipeptidy…	SWISSPROT_AC:P27487;SWISSPROT_ID:DPP4_HUMAN;EMBL:AB451339;EMBL:AB451488;EMBL:AC008063;EMBL:BC013329;EMBL:BC065265;EMBL:CH471058;EMBL:M74777;EMBL:M80536;EMBL:S79876;EMBL:U13710;EMBL:U13711;EMBL:U13712;EMBL:U13713;EMBL:U13714;EMBL:U13715;EMBL:U13716;EMBL:U13717;EMBL:U13718;EMBL:U13719;EMBL:U13720;EMBL:U13721;EMBL:U13722;EMBL:U13723;EMBL:U13724;EMBL:U13725;EMBL:U13726;EMBL:U13727;EMBL:U13728;EMBL:U1…	59361	Protein	CD69	Activation inducer molecule;AIM;BL-AC/P26;C-type lectin domain family 2 member C;CD69;CD69 antigen;CLEC2C;EA1;Early activation antigen CD69;Early T-cell activation antigen p60;GP32/28;Leukocyte surface antigen Leu-23;MLR-3;activation-inducer molecule;antigen cd69;cd 69;cd 69 antigen;cd-69;cd69 early activation antigen;CD69 molecule;cd69-antigen;mlr 3;mlr3;molecule cd69;	SWISSPROT_AC:Q07108;SWISSPROT_ID:CD69_HUMAN;EMBL:BC007037;EMBL:L07555;EMBL:Z22576;EMBL:Z30426;EMBL:Z30427;EMBL:Z30428;EMBL:Z30429;EMBL:Z30430;RefSeq:NP_001772.1;ProteinModelPortal:Q07108;STRING:9606.ENSP00000228434;SMR:Q07108;GeneID:969;KEGG:hsa:969;PIR:JH0822;eggNOG:ENOG410XPJ1;eggNOG:KOG4297;UniGene:Hs.208854;GO:GO:0004888;GO:GO:0005509;GO:GO:0005887;GO:GO:0009897;GO:GO:0030246;GO:GO:0035690;PD…	1803	969
4667959	TH1 -- CD26	association	Pubmed 2004:15049784;Pubmed 2009:18983807;Pubmed central 2015:4503416;Pubmed central 2015:4528296;	Previous data on murine abortion indicate that <b>DPP-IV</b> may play a critical role in pregnancy failure by inducing a <b>Th1</b> local response.[Pubmed 2004:15049784];<b>CD26</b> and CD30 are surface molecules expressed on activated <b>Th1</b> and Th2 cells, respectively.[Pubmed 2009:18983807];Two possible mechanisms of action of the different therapies on the <b>Th1</b> subset can be inferred…	274498	Protein	TH1	Negative elongation factor C/D;NELF-C/D;NELFCD;NELFD;TH1;TH1-like protein;TH1L;HSPC130;negative elongation factor complex member C/D;NELF-C;NELF-D;	SWISSPROT_AC:Q8IXH7;SWISSPROT_ID:NELFD_HUMAN;EMBL:AF161479;EMBL:AJ238374;EMBL:AJ238375;EMBL:AJ238379;EMBL:AK001316;EMBL:AK023310;EMBL:AK023927;EMBL:AK293410;EMBL:AL109840;EMBL:BC014952;RefSeq:NP_945327.2;ProteinModelPortal:Q8IXH7;STRING:9606.ENSP00000342300;SWISSPROT_AC_OLD:B4DE06;SWISSPROT_AC_OLD:Q9BYL2;SWISSPROT_AC_OLD:Q9H405;SWISSPROT_AC_OLD:Q9H888;SWISSPROT_AC_OLD:Q9H8T3;SWISSPROT_AC_OLD:Q9NV…	108900	Protein	CD26	ADABP;ADCP-2;ADCP2;Adenosine deaminase complexing protein 2;CD26;CD26 antigen;Dipeptidyl peptidase 4;Dipeptidyl peptidase IV;DPP IV;DPP4;EC 3.4.14.5;T-cell activation antigen CD26;TP103;adenosine deaminase complexing protein-2;antigen cd26;cd 26;cd 26 antigen;dipeptidyl peptidase - 4;dipeptidyl peptidase -4;dipeptidyl peptidase type iv;dipeptidyl peptidase type-4;dipeptidyl peptidase- 4;dipeptidy…	SWISSPROT_AC:P27487;SWISSPROT_ID:DPP4_HUMAN;EMBL:AB451339;EMBL:AB451488;EMBL:AC008063;EMBL:BC013329;EMBL:BC065265;EMBL:CH471058;EMBL:M74777;EMBL:M80536;EMBL:S79876;EMBL:U13710;EMBL:U13711;EMBL:U13712;EMBL:U13713;EMBL:U13714;EMBL:U13715;EMBL:U13716;EMBL:U13717;EMBL:U13718;EMBL:U13719;EMBL:U13720;EMBL:U13721;EMBL:U13722;EMBL:U13723;EMBL:U13724;EMBL:U13725;EMBL:U13726;EMBL:U13727;EMBL:U13728;EMBL:U1…	51497	1803
4843357	CD26 -- E-cadherin	association	Pubmed 2005:16054016;	The expression of <b>E-cadherin</b> was positively correlated with <b>DPPIV</b> expression among five independent ovarian carcinoma cell lines.[Pubmed 2005:16054016];	108900	Protein	CD26	ADABP;ADCP-2;ADCP2;Adenosine deaminase complexing protein 2;CD26;CD26 antigen;Dipeptidyl peptidase 4;Dipeptidyl peptidase IV;DPP IV;DPP4;EC 3.4.14.5;T-cell activation antigen CD26;TP103;adenosine deaminase complexing protein-2;antigen cd26;cd 26;cd 26 antigen;dipeptidyl peptidase - 4;dipeptidyl peptidase -4;dipeptidyl peptidase type iv;dipeptidyl peptidase type-4;dipeptidyl peptidase- 4;dipeptidy…	SWISSPROT_AC:P27487;SWISSPROT_ID:DPP4_HUMAN;EMBL:AB451339;EMBL:AB451488;EMBL:AC008063;EMBL:BC013329;EMBL:BC065265;EMBL:CH471058;EMBL:M74777;EMBL:M80536;EMBL:S79876;EMBL:U13710;EMBL:U13711;EMBL:U13712;EMBL:U13713;EMBL:U13714;EMBL:U13715;EMBL:U13716;EMBL:U13717;EMBL:U13718;EMBL:U13719;EMBL:U13720;EMBL:U13721;EMBL:U13722;EMBL:U13723;EMBL:U13724;EMBL:U13725;EMBL:U13726;EMBL:U13727;EMBL:U13728;EMBL:U1…	51007	Protein	E-cadherin	CADH1;Cadherin-1;CAM 120/80;CD324 antigen;CDH1;CDHE;E-cadherin;Epithelial cadherin;UVO;Uvomorulin;arc 1;arc i;Arc-1;arc-i;cadh i;cadherin 1;cadherin e;cadherin of epithelial;cadherin type 1;cadherin-e;cadherin1;cd 324;CD324;e cadherin;e- cadherin;ECAD;epithelial-cadherin;epithelial-type cadherin;LCAM;	SWISSPROT_AC:P12830;SWISSPROT_ID:CADH1_HUMAN;EMBL:AB025105;EMBL:AC099314;EMBL:AK290012;EMBL:AK312551;EMBL:CH471092;EMBL:D49685;EMBL:DQ090940;EMBL:L08599;EMBL:L34545;EMBL:S72397;EMBL:S72491;EMBL:S72492;EMBL:X12790;EMBL:X52279;EMBL:Z13009;EMBL:Z18923;EMBL:Z35402;EMBL:Z35403;EMBL:Z35404;EMBL:Z35405;EMBL:Z35406;EMBL:Z35407;EMBL:Z35408;EMBL:Z35409;EMBL:Z35410;EMBL:Z35411;EMBL:Z35412;EMBL:Z35413;EMBL:Z…	1803	999
4953699	NPY -- CD26	association	Pubmed 2015:25387699;Pubmed 2015:26549645;Pubmed 2008:18443229;Pubmed 2011:21558160;Pubmed 2009:19175376;Pubmed 2005:16415503;Pubmed 2016:26549645;Pubmed central 2015:4369645;Pubmed central 2015:4627205;Pubmed central 2015:4642005;Pubmed central 2014:4066284;Pubmed central 2017:5620027;Pubmed central 2016:4793300;Pubmed central 2013:3589443;Pubmed central 2013:3926843;Pubmed central 2018:5789721;	The functions of <b>NPY</b> are regulated by <b>dipeptidyl peptidase IV</b> (DPPIV), a hypoxia-inducible enzyme that cleaves the peptide and activates its growth-promoting actions.[Pubmed 2015:25387699];This activation is triggered by hypoxia-induced up-regulation of Y2R/Y5R expression and stimulation of <b>dipeptidyl peptidase IV</b> (DPPIV), which converts <b>NPY</b> to a selective Y2R/Y5R agon…	280275	Protein	NPY	NPY;Pro-neuropeptide Y;neuropeptide Y;neuropeptide--y;neuropeptide-y;npy--an;npy-type;PYY4;y neuropeptide;	SWISSPROT_AC:P01303;SWISSPROT_ID:NPY_HUMAN;EMBL:AC004485;EMBL:BC029497;EMBL:K01911;EMBL:M14296;EMBL:M14297;EMBL:M14298;EMBL:M15789;RefSeq:NP_000896.1;ProteinModelPortal:P01303;STRING:9606.ENSP00000242152;SMR:P01303;GeneID:4852;KEGG:hsa:4852;PIR:A25198;eggNOG:ENOG410J0KC;eggNOG:ENOG41128I2;UniGene:Hs.1832;GO:GO:0001664;GO:GO:0001878;GO:GO:0004930;GO:GO:0005102;GO:GO:0005184;GO:GO:0005246;GO:GO:000…	108900	Protein	CD26	ADABP;ADCP-2;ADCP2;Adenosine deaminase complexing protein 2;CD26;CD26 antigen;Dipeptidyl peptidase 4;Dipeptidyl peptidase IV;DPP IV;DPP4;EC 3.4.14.5;T-cell activation antigen CD26;TP103;adenosine deaminase complexing protein-2;antigen cd26;cd 26;cd 26 antigen;dipeptidyl peptidase - 4;dipeptidyl peptidase -4;dipeptidyl peptidase type iv;dipeptidyl peptidase type-4;dipeptidyl peptidase- 4;dipeptidy…	SWISSPROT_AC:P27487;SWISSPROT_ID:DPP4_HUMAN;EMBL:AB451339;EMBL:AB451488;EMBL:AC008063;EMBL:BC013329;EMBL:BC065265;EMBL:CH471058;EMBL:M74777;EMBL:M80536;EMBL:S79876;EMBL:U13710;EMBL:U13711;EMBL:U13712;EMBL:U13713;EMBL:U13714;EMBL:U13715;EMBL:U13716;EMBL:U13717;EMBL:U13718;EMBL:U13719;EMBL:U13720;EMBL:U13721;EMBL:U13722;EMBL:U13723;EMBL:U13724;EMBL:U13725;EMBL:U13726;EMBL:U13727;EMBL:U13728;EMBL:U1…	4852	1803
4953720	Neuropeptide Y -- CD26	association	Pubmed 2015:25387699;Pubmed 2015:26549645;Pubmed 2008:18443229;Pubmed 2011:21558160;Pubmed 2009:19175376;Pubmed 2005:16415503;Pubmed 2016:26549645;Pubmed central 2015:4369645;Pubmed central 2015:4627205;Pubmed central 2015:4642005;Pubmed central 2014:4066284;Pubmed central 2017:5620027;Pubmed central 2016:4793300;Pubmed central 2013:3589443;Pubmed central 2013:3926843;Pubmed central 2018:5789721;	The functions of <b>NPY</b> are regulated by <b>dipeptidyl peptidase IV</b> (DPPIV), a hypoxia-inducible enzyme that cleaves the peptide and activates its growth-promoting actions.[Pubmed 2015:25387699];This activation is triggered by hypoxia-induced up-regulation of Y2R/Y5R expression and stimulation of <b>dipeptidyl peptidase IV</b> (DPPIV), which converts <b>NPY</b> to a selective Y2R/Y5R agon…	280276	Protein	Neuropeptide Y	Neuropeptide tyrosine;Neuropeptide Y;NPY;neuropeptide--y;neuropeptide-tyrosine;neuropeptide-y;npy--an;npy-type;y neuropeptide;	TMP_SWISSPROT_AC:P01303_NPY;PARENT_SWISSPROT_AC:P01303;PARENT_SWISSPROT_ID:NPY_HUMAN;	108900	Protein	CD26	ADABP;ADCP-2;ADCP2;Adenosine deaminase complexing protein 2;CD26;CD26 antigen;Dipeptidyl peptidase 4;Dipeptidyl peptidase IV;DPP IV;DPP4;EC 3.4.14.5;T-cell activation antigen CD26;TP103;adenosine deaminase complexing protein-2;antigen cd26;cd 26;cd 26 antigen;dipeptidyl peptidase - 4;dipeptidyl peptidase -4;dipeptidyl peptidase type iv;dipeptidyl peptidase type-4;dipeptidyl peptidase- 4;dipeptidy…	SWISSPROT_AC:P27487;SWISSPROT_ID:DPP4_HUMAN;EMBL:AB451339;EMBL:AB451488;EMBL:AC008063;EMBL:BC013329;EMBL:BC065265;EMBL:CH471058;EMBL:M74777;EMBL:M80536;EMBL:S79876;EMBL:U13710;EMBL:U13711;EMBL:U13712;EMBL:U13713;EMBL:U13714;EMBL:U13715;EMBL:U13716;EMBL:U13717;EMBL:U13718;EMBL:U13719;EMBL:U13720;EMBL:U13721;EMBL:U13722;EMBL:U13723;EMBL:U13724;EMBL:U13725;EMBL:U13726;EMBL:U13727;EMBL:U13728;EMBL:U1…		1803
5041609	Angiostatin -- CD26	association	Pubmed 2005:15572024;	We studied the effect of individual plasminogen 2 glycoform-derived angiostatins and found that only <b>angiostatin</b> 2epsilon binds to <b>CD26</b> on the surface of 1-LN cells at a site also recognized by plasminogen 2epsilon.[Pubmed 2005:15572024];	315495	Protein	Angiostatin	Angiostatin;angiostatin-an;	TMP_SWISSPROT_AC:P00747_Angiostatin;PARENT_SWISSPROT_AC:P00747;PARENT_SWISSPROT_ID:PLMN_HUMAN;	108900	Protein	CD26	ADABP;ADCP-2;ADCP2;Adenosine deaminase complexing protein 2;CD26;CD26 antigen;Dipeptidyl peptidase 4;Dipeptidyl peptidase IV;DPP IV;DPP4;EC 3.4.14.5;T-cell activation antigen CD26;TP103;adenosine deaminase complexing protein-2;antigen cd26;cd 26;cd 26 antigen;dipeptidyl peptidase - 4;dipeptidyl peptidase -4;dipeptidyl peptidase type iv;dipeptidyl peptidase type-4;dipeptidyl peptidase- 4;dipeptidy…	SWISSPROT_AC:P27487;SWISSPROT_ID:DPP4_HUMAN;EMBL:AB451339;EMBL:AB451488;EMBL:AC008063;EMBL:BC013329;EMBL:BC065265;EMBL:CH471058;EMBL:M74777;EMBL:M80536;EMBL:S79876;EMBL:U13710;EMBL:U13711;EMBL:U13712;EMBL:U13713;EMBL:U13714;EMBL:U13715;EMBL:U13716;EMBL:U13717;EMBL:U13718;EMBL:U13719;EMBL:U13720;EMBL:U13721;EMBL:U13722;EMBL:U13723;EMBL:U13724;EMBL:U13725;EMBL:U13726;EMBL:U13727;EMBL:U13728;EMBL:U1…		1803
5132281	NHE3 -- CD26	association	Pubmed 2005:15911629;Pubmed central 2007:1821041;	Because the Pg 2 receptor <b>DPP IV</b> is associated with <b>NHE3</b> in kidney cell plasma membranes, we investigated a similar association in 1-LN human prostate cancer cells and a mechanistic explanation for changes in [Ca2+]i or pHi induced by Pg 2 in these cells.[Pubmed 2005:15911629];Furthermore, our results suggest that Pg 2 may regulate pHi via an association with <b>NHE3</b> linked to <…	451441	Protein	NHE3	Na(+)/H(+) exchanger 3;NHE-3;NHE3;SL9A3;SLC9A3;Sodium/hydrogen exchanger 3;Solute carrier family 9 member 3;DIAR8;na(+) /h(+) -exchanger-3;na(+) /h(+) exchanger 3;na(+) /h(+) exchanger-3;na(+)/h (+) exchanger 3;na(+)/h (+) exchanger type 3;na(+)/h(+) -exchanger 3;na(+)/h(+) exchanger isoform 3;na(+)/h(+) exchanger subtype 3;na(+)/h(+) exchanger type 3;na(+)/h(+) exchanger-3;na(+)/h(+) exchanger3;…	SWISSPROT_AC:P48764;SWISSPROT_ID:SL9A3_HUMAN;EMBL:AC010442;EMBL:AC106772;EMBL:BC101669;EMBL:BC101671;EMBL:BC143328;EMBL:U28043;RefSeq:NP_001271280.1;RefSeq:NP_004165.2;ProteinModelPortal:P48764;STRING:9606.ENSP00000264938;SWISSPROT_AC_OLD:B7ZKR2;SWISSPROT_AC_OLD:E9PF67;SWISSPROT_AC_OLD:Q3MIW3;SMR:P48764;GeneID:6550;KEGG:hsa:6550;PIR:B40205;eggNOG:COG0025;eggNOG:KOG1966;UniGene:Hs.658120;GO:GO:000…	108900	Protein	CD26	ADABP;ADCP-2;ADCP2;Adenosine deaminase complexing protein 2;CD26;CD26 antigen;Dipeptidyl peptidase 4;Dipeptidyl peptidase IV;DPP IV;DPP4;EC 3.4.14.5;T-cell activation antigen CD26;TP103;adenosine deaminase complexing protein-2;antigen cd26;cd 26;cd 26 antigen;dipeptidyl peptidase - 4;dipeptidyl peptidase -4;dipeptidyl peptidase type iv;dipeptidyl peptidase type-4;dipeptidyl peptidase- 4;dipeptidy…	SWISSPROT_AC:P27487;SWISSPROT_ID:DPP4_HUMAN;EMBL:AB451339;EMBL:AB451488;EMBL:AC008063;EMBL:BC013329;EMBL:BC065265;EMBL:CH471058;EMBL:M74777;EMBL:M80536;EMBL:S79876;EMBL:U13710;EMBL:U13711;EMBL:U13712;EMBL:U13713;EMBL:U13714;EMBL:U13715;EMBL:U13716;EMBL:U13717;EMBL:U13718;EMBL:U13719;EMBL:U13720;EMBL:U13721;EMBL:U13722;EMBL:U13723;EMBL:U13724;EMBL:U13725;EMBL:U13726;EMBL:U13727;EMBL:U13728;EMBL:U1…	6550	1803
5299293	TOLLIP -- CD26	association	Pubmed 2005:16107720;	<b>CD26</b> mediates dissociation of <b>Tollip</b> and IRAK-1 from caveolin-1 and induces upregulation of CD86 on antigen-presenting cells.[Pubmed 2005:16107720];	493028	Protein	TOLLIP	TOLIP;Toll-interacting protein;TOLLIP;IL-1RAcPIP;toll interacting protein;toll-interacting-protein;	SWISSPROT_AC:Q9H0E2;SWISSPROT_ID:TOLIP_HUMAN;EMBL:AC136297;EMBL:AJ242972;EMBL:AK022871;EMBL:AK127123;EMBL:AL136835;EMBL:BC004420;EMBL:BC012057;EMBL:BC018272;RefSeq:NP_001305441.1;RefSeq:NP_001305443.1;RefSeq:NP_001305444.1;RefSeq:NP_001305445.1;RefSeq:NP_061882.2;ProteinModelPortal:Q9H0E2;STRING:9606.ENSP00000314733;SWISSPROT_AC_OLD:B3KXC6;SWISSPROT_AC_OLD:Q9H9E6;SWISSPROT_AC_OLD:Q9UJ69;SMR:Q9H0E…	108900	Protein	CD26	ADABP;ADCP-2;ADCP2;Adenosine deaminase complexing protein 2;CD26;CD26 antigen;Dipeptidyl peptidase 4;Dipeptidyl peptidase IV;DPP IV;DPP4;EC 3.4.14.5;T-cell activation antigen CD26;TP103;adenosine deaminase complexing protein-2;antigen cd26;cd 26;cd 26 antigen;dipeptidyl peptidase - 4;dipeptidyl peptidase -4;dipeptidyl peptidase type iv;dipeptidyl peptidase type-4;dipeptidyl peptidase- 4;dipeptidy…	SWISSPROT_AC:P27487;SWISSPROT_ID:DPP4_HUMAN;EMBL:AB451339;EMBL:AB451488;EMBL:AC008063;EMBL:BC013329;EMBL:BC065265;EMBL:CH471058;EMBL:M74777;EMBL:M80536;EMBL:S79876;EMBL:U13710;EMBL:U13711;EMBL:U13712;EMBL:U13713;EMBL:U13714;EMBL:U13715;EMBL:U13716;EMBL:U13717;EMBL:U13718;EMBL:U13719;EMBL:U13720;EMBL:U13721;EMBL:U13722;EMBL:U13723;EMBL:U13724;EMBL:U13725;EMBL:U13726;EMBL:U13727;EMBL:U13728;EMBL:U1…	54472	1803
5299299	IRAK1 -- CD26	association	Pubmed 2005:16107720;	<b>CD26</b> mediates dissociation of Tollip and <b>IRAK-1</b> from caveolin-1 and induces upregulation of CD86 on antigen-presenting cells.[Pubmed 2005:16107720];	201736	Protein	IRAK1	EC 2.7.11.1;Interleukin-1 receptor-associated kinase 1;IRAK;IRAK-1;IRAK1;interleukin 1 receptor associated kinase 1;interleukin 1 receptor-associated kinase 1;interleukin-1 receptor associated kinase 1;interleukin-1 receptor associated kinase-1;interleukin-1 receptor-associated kinase-1;interleukin-1-receptor-associated kinase 1;interleukin-1-receptor-associated kinase-1;irak 1;pelle;	SWISSPROT_AC:P51617;SWISSPROT_ID:IRAK1_HUMAN;EMBL:AF030876;EMBL:AF346607;EMBL:BC014963;EMBL:BC054000;EMBL:CH471172;EMBL:DQ054788;EMBL:L76191;EMBL:U52112;RefSeq:NP_001020413.1;RefSeq:NP_001020414.1;RefSeq:NP_001560.2;ProteinModelPortal:P51617;STRING:9606.ENSP00000358997;SWISSPROT_AC_OLD:D3DWW3;SWISSPROT_AC_OLD:D3DWW4;SWISSPROT_AC_OLD:Q7Z5V4;SWISSPROT_AC_OLD:Q96C06;SWISSPROT_AC_OLD:Q96RL2;GeneID:36…	108900	Protein	CD26	ADABP;ADCP-2;ADCP2;Adenosine deaminase complexing protein 2;CD26;CD26 antigen;Dipeptidyl peptidase 4;Dipeptidyl peptidase IV;DPP IV;DPP4;EC 3.4.14.5;T-cell activation antigen CD26;TP103;adenosine deaminase complexing protein-2;antigen cd26;cd 26;cd 26 antigen;dipeptidyl peptidase - 4;dipeptidyl peptidase -4;dipeptidyl peptidase type iv;dipeptidyl peptidase type-4;dipeptidyl peptidase- 4;dipeptidy…	SWISSPROT_AC:P27487;SWISSPROT_ID:DPP4_HUMAN;EMBL:AB451339;EMBL:AB451488;EMBL:AC008063;EMBL:BC013329;EMBL:BC065265;EMBL:CH471058;EMBL:M74777;EMBL:M80536;EMBL:S79876;EMBL:U13710;EMBL:U13711;EMBL:U13712;EMBL:U13713;EMBL:U13714;EMBL:U13715;EMBL:U13716;EMBL:U13717;EMBL:U13718;EMBL:U13719;EMBL:U13720;EMBL:U13721;EMBL:U13722;EMBL:U13723;EMBL:U13724;EMBL:U13725;EMBL:U13726;EMBL:U13727;EMBL:U13728;EMBL:U1…	3654	1803
5299321	CD26 -- Caveolin-1	association	Pubmed 2005:16107720;Pubmed 2018:29113797;Pubmed central 2015:4446505;Pubmed central 2015:4528296;Pubmed central 2014:4257089;Pubmed central 2016:4851800;Pubmed central 2006:2779407;	Binding of <b>CD26</b> to <b>caveolin-1</b> therefore regulates signaling pathways in antigen-presenting cells to induce antigen-specific T-cell proliferation.[Pubmed 2005:16107720];Binding of <b>CD26</b> to <b>Cav-1</b> protein was detected.[Pubmed 2018:29113797];Next, we determined whether teneligliptin could directly inhibit the physical interaction between <b>Cav-1</b> and <b>CD26</b> using t…	108900	Protein	CD26	ADABP;ADCP-2;ADCP2;Adenosine deaminase complexing protein 2;CD26;CD26 antigen;Dipeptidyl peptidase 4;Dipeptidyl peptidase IV;DPP IV;DPP4;EC 3.4.14.5;T-cell activation antigen CD26;TP103;adenosine deaminase complexing protein-2;antigen cd26;cd 26;cd 26 antigen;dipeptidyl peptidase - 4;dipeptidyl peptidase -4;dipeptidyl peptidase type iv;dipeptidyl peptidase type-4;dipeptidyl peptidase- 4;dipeptidy…	SWISSPROT_AC:P27487;SWISSPROT_ID:DPP4_HUMAN;EMBL:AB451339;EMBL:AB451488;EMBL:AC008063;EMBL:BC013329;EMBL:BC065265;EMBL:CH471058;EMBL:M74777;EMBL:M80536;EMBL:S79876;EMBL:U13710;EMBL:U13711;EMBL:U13712;EMBL:U13713;EMBL:U13714;EMBL:U13715;EMBL:U13716;EMBL:U13717;EMBL:U13718;EMBL:U13719;EMBL:U13720;EMBL:U13721;EMBL:U13722;EMBL:U13723;EMBL:U13724;EMBL:U13725;EMBL:U13726;EMBL:U13727;EMBL:U13728;EMBL:U1…	55081	Protein	Caveolin-1	CAV;CAV1;Caveolin-1;BSCL3;cav-type;caveolin - 1;caveolin 1;caveolin i;caveolin isoform-1;caveolin- 1;caveolin- i;caveolin-i;caveolin1;CGL3;LCCNS;MSTP085;PPH3;VIP21;	SWISSPROT_AC:Q03135;SWISSPROT_ID:CAV1_HUMAN;EMBL:AF095591;EMBL:AF095592;EMBL:AF095593;EMBL:AF125348;EMBL:AJ133269;EMBL:BC009685;EMBL:BC082246;EMBL:BT007143;EMBL:Z18951;RefSeq:NP_001744.2;ProteinModelPortal:Q03135;STRING:9606.ENSP00000339191;SWISSPROT_AC_OLD:Q9UGP1;SWISSPROT_AC_OLD:Q9UNG1;SWISSPROT_AC_OLD:Q9UQH6;SMR:Q03135;GeneID:857;KEGG:hsa:857;PIR:S26884;eggNOG:ENOG410IV7A;eggNOG:ENOG4111HJR;Un…	1803	857
5363588	HNF1B -- CD26	association	Pubmed 2005:16297991;	The <b>HNF1beta</b> target genes <b>dipeptidyl peptidase 4</b> (DPP4), angiotensin converting enzyme 2 (ACE2) and osteopontin (SPP1) are most likely direct target genes, as they contain functional HNF1 binding sites in their promoter region.[Pubmed 2005:16297991];	184550	Protein	HNF1B	Hepatocyte nuclear factor 1-beta;HNF-1-beta;HNF-1B;HNF1B;Homeoprotein LFB3;TCF-2;TCF2;Transcription factor 2;Variant hepatic nuclear factor 1;vHNF1;factor 2 transcription;factor ii transcription;factor-2 transcription;FJHN;hepatocyte nuclear factor - 1 beta;hepatocyte nuclear factor -1 beta;hepatocyte nuclear factor 1 beta;hepatocyte nuclear factor 1-b;hepatocyte nuclear factor 1b;hepatocyte nucl…	SWISSPROT_AC:P35680;SWISSPROT_ID:HNF1B_HUMAN;EMBL:AC091199;EMBL:AC113211;EMBL:AK296633;EMBL:BC017714;EMBL:HM116556;EMBL:U90279;EMBL:U90280;EMBL:U90281;EMBL:U90282;EMBL:U90283;EMBL:U90284;EMBL:U90285;EMBL:U90286;EMBL:U90287;EMBL:X58840;EMBL:X71348;RefSeq:NP_000449.1;RefSeq:NP_001159395.1;RefSeq:NP_001291215.1;ProteinModelPortal:P35680;STRING:9606.ENSP00000225893;SWISSPROT_AC_OLD:B4DKM3;SWISSPROT_A…	108900	Protein	CD26	ADABP;ADCP-2;ADCP2;Adenosine deaminase complexing protein 2;CD26;CD26 antigen;Dipeptidyl peptidase 4;Dipeptidyl peptidase IV;DPP IV;DPP4;EC 3.4.14.5;T-cell activation antigen CD26;TP103;adenosine deaminase complexing protein-2;antigen cd26;cd 26;cd 26 antigen;dipeptidyl peptidase - 4;dipeptidyl peptidase -4;dipeptidyl peptidase type iv;dipeptidyl peptidase type-4;dipeptidyl peptidase- 4;dipeptidy…	SWISSPROT_AC:P27487;SWISSPROT_ID:DPP4_HUMAN;EMBL:AB451339;EMBL:AB451488;EMBL:AC008063;EMBL:BC013329;EMBL:BC065265;EMBL:CH471058;EMBL:M74777;EMBL:M80536;EMBL:S79876;EMBL:U13710;EMBL:U13711;EMBL:U13712;EMBL:U13713;EMBL:U13714;EMBL:U13715;EMBL:U13716;EMBL:U13717;EMBL:U13718;EMBL:U13719;EMBL:U13720;EMBL:U13721;EMBL:U13722;EMBL:U13723;EMBL:U13724;EMBL:U13725;EMBL:U13726;EMBL:U13727;EMBL:U13728;EMBL:U1…	6928	1803
5781883	SCF -- CD26	association	Pubmed 2006:16863912;	Treatment with G-CSF and GM-CSF but not <b>SCF</b> upregulates <b>CD26</b> expression and activity resulting in a CD26 inhibitor-reversible downregulation of CXCL12-induced chemotactic response.[Pubmed 2006:16863912];	443305	Protein	SCF	c-Kit ligand;Kit ligand;KITLG;Mast cell growth factor;MGF;SCF;Stem cell factor;c-kit-ligand;DCUA;DFNA69;factor stem cell;fph-2;FPH2;FPHH;kit- ligand;kit-ligand;Kitl;kl 1;KL-1;kl-i;ligand c-kit;ligand of c-kit;ligand of the c-kit;ligand-c-kit;mast-cell growth factor;scf-type;SF;SHEP7;stem cell factor-type;stem cell-factor;stem- cell factor;stem-cell factor;stem-cell-factor;	SWISSPROT_AC:P21583;SWISSPROT_ID:SCF_HUMAN;EMBL:AF119835;EMBL:AF400436;EMBL:AF400437;EMBL:AK290319;EMBL:AK293002;EMBL:BC069733;EMBL:BC069783;EMBL:BC069797;EMBL:BC074725;EMBL:BC126166;EMBL:BC143899;EMBL:CH471054;EMBL:CR749222;EMBL:M59964;EMBL:S42571;RefSeq:NP_000890.1;RefSeq:NP_003985.2;ProteinModelPortal:P21583;STRING:9606.ENSP00000228280;SWISSPROT_AC_OLD:A0AV09;SWISSPROT_AC_OLD:A8K2Q4;SWISSPROT_…	108900	Protein	CD26	ADABP;ADCP-2;ADCP2;Adenosine deaminase complexing protein 2;CD26;CD26 antigen;Dipeptidyl peptidase 4;Dipeptidyl peptidase IV;DPP IV;DPP4;EC 3.4.14.5;T-cell activation antigen CD26;TP103;adenosine deaminase complexing protein-2;antigen cd26;cd 26;cd 26 antigen;dipeptidyl peptidase - 4;dipeptidyl peptidase -4;dipeptidyl peptidase type iv;dipeptidyl peptidase type-4;dipeptidyl peptidase- 4;dipeptidy…	SWISSPROT_AC:P27487;SWISSPROT_ID:DPP4_HUMAN;EMBL:AB451339;EMBL:AB451488;EMBL:AC008063;EMBL:BC013329;EMBL:BC065265;EMBL:CH471058;EMBL:M74777;EMBL:M80536;EMBL:S79876;EMBL:U13710;EMBL:U13711;EMBL:U13712;EMBL:U13713;EMBL:U13714;EMBL:U13715;EMBL:U13716;EMBL:U13717;EMBL:U13718;EMBL:U13719;EMBL:U13720;EMBL:U13721;EMBL:U13722;EMBL:U13723;EMBL:U13724;EMBL:U13725;EMBL:U13726;EMBL:U13727;EMBL:U13728;EMBL:U1…	4254	1803
5848180	CD26 -- NPPB	association	Pubmed 2007:17068158;Pubmed 2007:17372040;Pubmed central 2017:5522492;	Recently, it has been reported that BNP 1-32 is rapidly cleaved by the ubiquitous enzyme <b>dipeptidyl peptidase IV</b> to <b>BNP</b> 3-32, which lacks the two NH2-terminal amino acids of BNP 1-32.[Pubmed 2007:17068158];We also evaluated the ability of pro-BNP (1-108), N-terminal peptide (NT)-pro-BNP (1-76), and BNP 3-32, the latter a cleavage product of <b>BNP</b> 1-32 by <b>dipeptidyl peptidase…	108900	Protein	CD26	ADABP;ADCP-2;ADCP2;Adenosine deaminase complexing protein 2;CD26;CD26 antigen;Dipeptidyl peptidase 4;Dipeptidyl peptidase IV;DPP IV;DPP4;EC 3.4.14.5;T-cell activation antigen CD26;TP103;adenosine deaminase complexing protein-2;antigen cd26;cd 26;cd 26 antigen;dipeptidyl peptidase - 4;dipeptidyl peptidase -4;dipeptidyl peptidase type iv;dipeptidyl peptidase type-4;dipeptidyl peptidase- 4;dipeptidy…	SWISSPROT_AC:P27487;SWISSPROT_ID:DPP4_HUMAN;EMBL:AB451339;EMBL:AB451488;EMBL:AC008063;EMBL:BC013329;EMBL:BC065265;EMBL:CH471058;EMBL:M74777;EMBL:M80536;EMBL:S79876;EMBL:U13710;EMBL:U13711;EMBL:U13712;EMBL:U13713;EMBL:U13714;EMBL:U13715;EMBL:U13716;EMBL:U13717;EMBL:U13718;EMBL:U13719;EMBL:U13720;EMBL:U13721;EMBL:U13722;EMBL:U13723;EMBL:U13724;EMBL:U13725;EMBL:U13726;EMBL:U13727;EMBL:U13728;EMBL:U1…	17200	Protein	NPPB	ANFB;Gamma-brain natriuretic peptide;Natriuretic peptides B;NPPB;anf-b;BNP;natriuretic peptide B;natriuretic peptide b-type;natriuretic peptide type-b;natriuretic peptide-b;natriuretic peptides b-type;natriuretic peptides--b-type;nppb-type;nppbeta;peptide b-type natriuretic;peptide of b-type natriuretic;peptides b-type natriuretic;peptides--b-type natriuretic;	SWISSPROT_AC:P16860;SWISSPROT_ID:ANFB_HUMAN;EMBL:AB037521;EMBL:AL021155;EMBL:BC025785;EMBL:CH471130;EMBL:CR541976;EMBL:CR542003;EMBL:EU326309;EMBL:M25296;EMBL:M31776;RefSeq:NP_002512.1;ProteinModelPortal:P16860;STRING:9606.ENSP00000365651;SWISSPROT_AC_OLD:B0ZBE9;SWISSPROT_AC_OLD:Q6FGY0;SWISSPROT_AC_OLD:Q9P2Q7;SMR:P16860;GeneID:4879;KEGG:hsa:4879;PIR:A36736;eggNOG:ENOG410J2F8;eggNOG:ENOG410ZE1B;Un…	1803	4879
6251973	Glypican-3 -- CD26	association	Pubmed 2007:17549790;	In light of the fact that inhibition of CD26 reduces the rate of cell proliferation, we propose that a number of physical findings observed in SGBS patients may be a consequence of a direct interaction of <b>GPC3</b> with <b>CD26</b>.[Pubmed 2007:17549790];	163345	Protein	Glypican-3	Glypican-3;GPC3;GTR2-2;Intestinal protein OCI-5;MXR7;OCI5;DGSX;glypican -3;glypican 3;glypican--3;glypican3;gpc 3;gpc- 3;gpc-3;OCI-5;SDYS;sg b;sg-b;SGB;sgb-type;SGBS;SGBS1;	SWISSPROT_AC:P51654;SWISSPROT_ID:GPC3_HUMAN;EMBL:AC002420;EMBL:AF003529;EMBL:AL008712;EMBL:AL009174;EMBL:AL034401;EMBL:AL662851;EMBL:CH471107;EMBL:DQ349136;EMBL:DQ349138;EMBL:L47124;EMBL:L47125;EMBL:L47176;EMBL:U50410;EMBL:Z37987;EMBL:Z97196;EMBL:Z99570;RefSeq:NP_001158089.1;RefSeq:NP_001158091.1;RefSeq:NP_004475.1;ProteinModelPortal:P51654;STRING:9606.ENSP00000377836;SWISSPROT_AC_OLD:C9JLE3;SWIS…	108900	Protein	CD26	ADABP;ADCP-2;ADCP2;Adenosine deaminase complexing protein 2;CD26;CD26 antigen;Dipeptidyl peptidase 4;Dipeptidyl peptidase IV;DPP IV;DPP4;EC 3.4.14.5;T-cell activation antigen CD26;TP103;adenosine deaminase complexing protein-2;antigen cd26;cd 26;cd 26 antigen;dipeptidyl peptidase - 4;dipeptidyl peptidase -4;dipeptidyl peptidase type iv;dipeptidyl peptidase type-4;dipeptidyl peptidase- 4;dipeptidy…	SWISSPROT_AC:P27487;SWISSPROT_ID:DPP4_HUMAN;EMBL:AB451339;EMBL:AB451488;EMBL:AC008063;EMBL:BC013329;EMBL:BC065265;EMBL:CH471058;EMBL:M74777;EMBL:M80536;EMBL:S79876;EMBL:U13710;EMBL:U13711;EMBL:U13712;EMBL:U13713;EMBL:U13714;EMBL:U13715;EMBL:U13716;EMBL:U13717;EMBL:U13718;EMBL:U13719;EMBL:U13720;EMBL:U13721;EMBL:U13722;EMBL:U13723;EMBL:U13724;EMBL:U13725;EMBL:U13726;EMBL:U13727;EMBL:U13728;EMBL:U1…	2719	1803
6895958	CD26 -- Eotaxin	association	Pubmed 2008:18606664;Pubmed central 2013:3703341;	Interestingly, <b>CCL11</b> application leads to an up-regulation of <b>DPPIV</b>, which is not associated with negative feedback inhibition via DPPIV-cleaved CCL11((3-74)).[Pubmed 2008:18606664];Cleavage of chemokines such as CXCL11, SDF-1, and <b>eotaxin</b> by <b>DPP4</b> reduces the ability of these proteins to serve as chemoattractants to T cells and monocytes [13].[Pubmed central 2013:37033…	108900	Protein	CD26	ADABP;ADCP-2;ADCP2;Adenosine deaminase complexing protein 2;CD26;CD26 antigen;Dipeptidyl peptidase 4;Dipeptidyl peptidase IV;DPP IV;DPP4;EC 3.4.14.5;T-cell activation antigen CD26;TP103;adenosine deaminase complexing protein-2;antigen cd26;cd 26;cd 26 antigen;dipeptidyl peptidase - 4;dipeptidyl peptidase -4;dipeptidyl peptidase type iv;dipeptidyl peptidase type-4;dipeptidyl peptidase- 4;dipeptidy…	SWISSPROT_AC:P27487;SWISSPROT_ID:DPP4_HUMAN;EMBL:AB451339;EMBL:AB451488;EMBL:AC008063;EMBL:BC013329;EMBL:BC065265;EMBL:CH471058;EMBL:M74777;EMBL:M80536;EMBL:S79876;EMBL:U13710;EMBL:U13711;EMBL:U13712;EMBL:U13713;EMBL:U13714;EMBL:U13715;EMBL:U13716;EMBL:U13717;EMBL:U13718;EMBL:U13719;EMBL:U13720;EMBL:U13721;EMBL:U13722;EMBL:U13723;EMBL:U13724;EMBL:U13725;EMBL:U13726;EMBL:U13727;EMBL:U13728;EMBL:U1…	57646	Protein	Eotaxin	C-C motif chemokine 11;CCL11;Eosinophil chemotactic protein;Eotaxin;SCYA11;Small-inducible cytokine A11;C-C motif chemokine ligand 11;c-c motif chemokine-11;ccl 11;ccl-11;chemokine c-c motif ligand 11;scya 11;	SWISSPROT_AC:P51671;SWISSPROT_ID:CCL11_HUMAN;EMBL:BC017850;EMBL:D49372;EMBL:U34780;EMBL:U46572;EMBL:U46573;EMBL:Z69291;EMBL:Z75668;EMBL:Z75669;EMBL:Z92709;RefSeq:NP_002977.1;ProteinModelPortal:P51671;STRING:9606.ENSP00000302234;SWISSPROT_AC_OLD:P50877;SWISSPROT_AC_OLD:Q92490;SWISSPROT_AC_OLD:Q92491;SMR:P51671;GeneID:6356;KEGG:hsa:6356;PIR:JC4912;eggNOG:ENOG410J1ST;eggNOG:ENOG410YXJU;UniGene:Hs.54…	1803	6356
7174958	Substance P -- CD26	association	Pubmed 2014:24516103;Pubmed 2009:19386216;Pubmed 2017:28365081;Pubmed central 2015:4346954;Pubmed central 2014:4129137;Pubmed central 2017:5339807;Pubmed central 2016:4962317;Pubmed central 2009:2668075;	<b>Substance P</b> increases sympathetic activity during combined ACE and <b>dipeptidyl peptidase-4</b> inhibition.[Pubmed 2014:24516103];<b>Substance P</b> increases sympathetic activity during combined angiotensin-converting enzyme and <b>dipeptidyl peptidase-4</b> inhibition.[Pubmed 2014:24516103];During ACE inhibition, <b>substance P</b> is inactivated primarily by <b>dipeptidyl peptidase-4</…	490136	Protein	Substance P	Substance P;p substance;p--substance;p-substance;substance -p;substance p--an;substance- p;substance-p;	TMP_SWISSPROT_AC:P20366_Substance P;PARENT_SWISSPROT_AC:P20366;PARENT_SWISSPROT_ID:TKN1_HUMAN;	108900	Protein	CD26	ADABP;ADCP-2;ADCP2;Adenosine deaminase complexing protein 2;CD26;CD26 antigen;Dipeptidyl peptidase 4;Dipeptidyl peptidase IV;DPP IV;DPP4;EC 3.4.14.5;T-cell activation antigen CD26;TP103;adenosine deaminase complexing protein-2;antigen cd26;cd 26;cd 26 antigen;dipeptidyl peptidase - 4;dipeptidyl peptidase -4;dipeptidyl peptidase type iv;dipeptidyl peptidase type-4;dipeptidyl peptidase- 4;dipeptidy…	SWISSPROT_AC:P27487;SWISSPROT_ID:DPP4_HUMAN;EMBL:AB451339;EMBL:AB451488;EMBL:AC008063;EMBL:BC013329;EMBL:BC065265;EMBL:CH471058;EMBL:M74777;EMBL:M80536;EMBL:S79876;EMBL:U13710;EMBL:U13711;EMBL:U13712;EMBL:U13713;EMBL:U13714;EMBL:U13715;EMBL:U13716;EMBL:U13717;EMBL:U13718;EMBL:U13719;EMBL:U13720;EMBL:U13721;EMBL:U13722;EMBL:U13723;EMBL:U13724;EMBL:U13725;EMBL:U13726;EMBL:U13727;EMBL:U13728;EMBL:U1…		1803
7174967	Bradykinin -- CD26	association	Pubmed 2009:19386216;	Angiotensin-converting enzyme inhibitors can cause fatal angioedema, which is partially explained with bradykinin excess and impairment of aminopeptidase P and <b>dipeptidyl peptidase IV</b> that are involved in the metabolism of substance P and <b>bradykinin</b>.[Pubmed 2009:19386216];	214172	Protein	Bradykinin	Bradykinin;Kallidin I;	TMP_SWISSPROT_AC:P01042_Bradykinin;PARENT_SWISSPROT_AC:P01042;PARENT_SWISSPROT_ID:KNG1_HUMAN;	108900	Protein	CD26	ADABP;ADCP-2;ADCP2;Adenosine deaminase complexing protein 2;CD26;CD26 antigen;Dipeptidyl peptidase 4;Dipeptidyl peptidase IV;DPP IV;DPP4;EC 3.4.14.5;T-cell activation antigen CD26;TP103;adenosine deaminase complexing protein-2;antigen cd26;cd 26;cd 26 antigen;dipeptidyl peptidase - 4;dipeptidyl peptidase -4;dipeptidyl peptidase type iv;dipeptidyl peptidase type-4;dipeptidyl peptidase- 4;dipeptidy…	SWISSPROT_AC:P27487;SWISSPROT_ID:DPP4_HUMAN;EMBL:AB451339;EMBL:AB451488;EMBL:AC008063;EMBL:BC013329;EMBL:BC065265;EMBL:CH471058;EMBL:M74777;EMBL:M80536;EMBL:S79876;EMBL:U13710;EMBL:U13711;EMBL:U13712;EMBL:U13713;EMBL:U13714;EMBL:U13715;EMBL:U13716;EMBL:U13717;EMBL:U13718;EMBL:U13719;EMBL:U13720;EMBL:U13721;EMBL:U13722;EMBL:U13723;EMBL:U13724;EMBL:U13725;EMBL:U13726;EMBL:U13727;EMBL:U13728;EMBL:U1…		1803
7202488	MBL -- CD26	association	Pubmed 2009:19129245;	Highly fucosylated N-glycan ligands for <b>mannan-binding protein</b> expressed specifically on <b>CD26</b> (DPPVI) isolated from a human colorectal carcinoma cell line, SW1116.[Pubmed 2009:19129245];	236495	Protein	MBL	COLEC1;Collectin-1;Mannan-binding protein;Mannose-binding lectin;Mannose-binding protein C;MBL;MBL2;MBP-C;MBP1;c-type mannose-binding protein;collectin 1;HSMBPC;mannan binding protein;mannan-binding-protein;mannose binding lectin 2;mannose- binding protein c;mannose-binding lectin2;mannose-binding protein-c;mannose-binding-lectin 2;mannose-binding-lectin-2;mbl-2;mbl-ii;mbl-type;MBL2D;MBP;mbp c;MB…	SWISSPROT_AC:P11226;SWISSPROT_ID:MBL2_HUMAN;EMBL:AF080508;EMBL:AF080509;EMBL:AF080510;EMBL:AF360991;EMBL:AF482699;EMBL:AF482700;EMBL:AY826184;EMBL:BC069338;EMBL:BC096179;EMBL:BC096180;EMBL:BC096181;EMBL:BC096182;EMBL:CH471083;EMBL:DQ217939;EMBL:EU596574;EMBL:X15422;EMBL:X15954;EMBL:X15955;EMBL:X15956;EMBL:X15957;EMBL:Y16576;EMBL:Y16577;EMBL:Y16578;EMBL:Y16579;EMBL:Y16580;EMBL:Y16581;EMBL:Y16582;R…	108900	Protein	CD26	ADABP;ADCP-2;ADCP2;Adenosine deaminase complexing protein 2;CD26;CD26 antigen;Dipeptidyl peptidase 4;Dipeptidyl peptidase IV;DPP IV;DPP4;EC 3.4.14.5;T-cell activation antigen CD26;TP103;adenosine deaminase complexing protein-2;antigen cd26;cd 26;cd 26 antigen;dipeptidyl peptidase - 4;dipeptidyl peptidase -4;dipeptidyl peptidase type iv;dipeptidyl peptidase type-4;dipeptidyl peptidase- 4;dipeptidy…	SWISSPROT_AC:P27487;SWISSPROT_ID:DPP4_HUMAN;EMBL:AB451339;EMBL:AB451488;EMBL:AC008063;EMBL:BC013329;EMBL:BC065265;EMBL:CH471058;EMBL:M74777;EMBL:M80536;EMBL:S79876;EMBL:U13710;EMBL:U13711;EMBL:U13712;EMBL:U13713;EMBL:U13714;EMBL:U13715;EMBL:U13716;EMBL:U13717;EMBL:U13718;EMBL:U13719;EMBL:U13720;EMBL:U13721;EMBL:U13722;EMBL:U13723;EMBL:U13724;EMBL:U13725;EMBL:U13726;EMBL:U13727;EMBL:U13728;EMBL:U1…	4153	1803
7382555	SUIS -- CD26	association	Pubmed 2009:19484301;Pubmed central 2017:5533308;	Here, we identified a <b>dpp IV</b> homologue from highly invasive isolate of S. <b>suis</b> 2 (SS2) causing streptococcal toxic shock syndrome (STSS).[Pubmed 2009:19484301];Indeed, it was previously suggested that both the <b>DPPIV</b> [11] and autolysin [13] are implicated in adhesion of S. <b>suis</b> serotype 2 to the human laryngeal epithelial cell line HEp-2.[Pubmed central 2017:5533308];	463842	Protein	SUIS	SI;Sucrase-isomaltase, intestinal;SUIS;si chain-type;si-an;si-type;sucrase isomaltase;sucrase-isomaltase;sucrase-isomaltase, the intestinal;type--si;	SWISSPROT_AC:P14410;SWISSPROT_ID:SUIS_HUMAN;EMBL:AC092695;EMBL:AC140119;EMBL:AC144561;EMBL:BC115034;EMBL:BC116452;EMBL:BC132834;EMBL:BC132860;EMBL:M22616;EMBL:X63597;RefSeq:NP_001032.2;ProteinModelPortal:P14410;STRING:9606.ENSP00000264382;SWISSPROT_AC_OLD:A2RUC3;SWISSPROT_AC_OLD:Q1JQ80;SWISSPROT_AC_OLD:Q1RMC2;SMR:P14410;GeneID:6476;KEGG:hsa:6476;PIR:S36082;eggNOG:COG1501;eggNOG:KOG1065;UniGene:Hs…	108900	Protein	CD26	ADABP;ADCP-2;ADCP2;Adenosine deaminase complexing protein 2;CD26;CD26 antigen;Dipeptidyl peptidase 4;Dipeptidyl peptidase IV;DPP IV;DPP4;EC 3.4.14.5;T-cell activation antigen CD26;TP103;adenosine deaminase complexing protein-2;antigen cd26;cd 26;cd 26 antigen;dipeptidyl peptidase - 4;dipeptidyl peptidase -4;dipeptidyl peptidase type iv;dipeptidyl peptidase type-4;dipeptidyl peptidase- 4;dipeptidy…	SWISSPROT_AC:P27487;SWISSPROT_ID:DPP4_HUMAN;EMBL:AB451339;EMBL:AB451488;EMBL:AC008063;EMBL:BC013329;EMBL:BC065265;EMBL:CH471058;EMBL:M74777;EMBL:M80536;EMBL:S79876;EMBL:U13710;EMBL:U13711;EMBL:U13712;EMBL:U13713;EMBL:U13714;EMBL:U13715;EMBL:U13716;EMBL:U13717;EMBL:U13718;EMBL:U13719;EMBL:U13720;EMBL:U13721;EMBL:U13722;EMBL:U13723;EMBL:U13724;EMBL:U13725;EMBL:U13726;EMBL:U13727;EMBL:U13728;EMBL:U1…	6476	1803
7585130	CD26 -- CD34	association	Pubmed 2010:19759183;	Nevertheless, there was no correlation between <b>CD34</b> and <b>CD26</b> expression in these cases.[Pubmed 2010:19759183];	108900	Protein	CD26	ADABP;ADCP-2;ADCP2;Adenosine deaminase complexing protein 2;CD26;CD26 antigen;Dipeptidyl peptidase 4;Dipeptidyl peptidase IV;DPP IV;DPP4;EC 3.4.14.5;T-cell activation antigen CD26;TP103;adenosine deaminase complexing protein-2;antigen cd26;cd 26;cd 26 antigen;dipeptidyl peptidase - 4;dipeptidyl peptidase -4;dipeptidyl peptidase type iv;dipeptidyl peptidase type-4;dipeptidyl peptidase- 4;dipeptidy…	SWISSPROT_AC:P27487;SWISSPROT_ID:DPP4_HUMAN;EMBL:AB451339;EMBL:AB451488;EMBL:AC008063;EMBL:BC013329;EMBL:BC065265;EMBL:CH471058;EMBL:M74777;EMBL:M80536;EMBL:S79876;EMBL:U13710;EMBL:U13711;EMBL:U13712;EMBL:U13713;EMBL:U13714;EMBL:U13715;EMBL:U13716;EMBL:U13717;EMBL:U13718;EMBL:U13719;EMBL:U13720;EMBL:U13721;EMBL:U13722;EMBL:U13723;EMBL:U13724;EMBL:U13725;EMBL:U13726;EMBL:U13727;EMBL:U13728;EMBL:U1…	59175	Protein	CD34	CD34;CD34 antigen;Hematopoietic progenitor cell antigen CD34;antigen cd 34;antigen cd34;antigen of cd34;cd 34;cd 34 antigen;cd-34;cd-34 antigen;cd3 4;cd34 an antigen;CD34 molecule;cd34-antigen;cd34-type;hematopoietic progenitor cell antigen cd 34;molecule cd34;	SWISSPROT_AC:P28906;SWISSPROT_ID:CD34_HUMAN;EMBL:AF523361;EMBL:AK291529;EMBL:AL356275;EMBL:BC039146;EMBL:CH471100;EMBL:M81104;EMBL:M81938;EMBL:M81939;EMBL:M81940;EMBL:M81941;EMBL:M81942;EMBL:M81943;EMBL:M81944;EMBL:M81945;EMBL:S53910;EMBL:S53911;RefSeq:NP_001020280.1;RefSeq:NP_001764.1;ProteinModelPortal:P28906;STRING:9606.ENSP00000310036;SWISSPROT_AC_OLD:A8K664;SWISSPROT_AC_OLD:Q15970;SWISSPROT_…	1803	947
7616467	CD49D -- CD26	association	Pubmed 2009:19247978;	<b>CD26</b> significantly correlated with <b>CD49d</b> and CD38 expressions (p < 0.0001) in B-CLLs, and there was a significant correlation between CD26 and ZAP-70 expressions or IgVH mutational status (p < 0.0001).[Pubmed 2009:19247978];	205277	Protein	CD49D	CD49 antigen-like family member D;CD49D;CD49d antigen;Integrin alpha-4;Integrin alpha-IV;ITA4;ITGA4;VLA-4 subunit alpha;antigen cd49d;IA4;integrin subunit alpha 4;integrin subunit alpha4;ita 4;itga-4;	SWISSPROT_AC:P13612;SWISSPROT_ID:ITA4_HUMAN;EMBL:AC020595;EMBL:BC055419;EMBL:CH471058;EMBL:L12002;EMBL:X16983;RefSeq:NP_000876.3;RefSeq:NP_001303241.1;ProteinModelPortal:P13612;STRING:9606.ENSP00000380227;SWISSPROT_AC_OLD:D3DPG4;SWISSPROT_AC_OLD:Q7Z4L6;SMR:P13612;GeneID:3676;KEGG:hsa:3676;PIR:S06046;eggNOG:ENOG410IPB2;eggNOG:ENOG410XTAR;UniGene:Hs.440955;UniGene:Hs.72981;GO:GO:0003366;GO:GO:00038…	108900	Protein	CD26	ADABP;ADCP-2;ADCP2;Adenosine deaminase complexing protein 2;CD26;CD26 antigen;Dipeptidyl peptidase 4;Dipeptidyl peptidase IV;DPP IV;DPP4;EC 3.4.14.5;T-cell activation antigen CD26;TP103;adenosine deaminase complexing protein-2;antigen cd26;cd 26;cd 26 antigen;dipeptidyl peptidase - 4;dipeptidyl peptidase -4;dipeptidyl peptidase type iv;dipeptidyl peptidase type-4;dipeptidyl peptidase- 4;dipeptidy…	SWISSPROT_AC:P27487;SWISSPROT_ID:DPP4_HUMAN;EMBL:AB451339;EMBL:AB451488;EMBL:AC008063;EMBL:BC013329;EMBL:BC065265;EMBL:CH471058;EMBL:M74777;EMBL:M80536;EMBL:S79876;EMBL:U13710;EMBL:U13711;EMBL:U13712;EMBL:U13713;EMBL:U13714;EMBL:U13715;EMBL:U13716;EMBL:U13717;EMBL:U13718;EMBL:U13719;EMBL:U13720;EMBL:U13721;EMBL:U13722;EMBL:U13723;EMBL:U13724;EMBL:U13725;EMBL:U13726;EMBL:U13727;EMBL:U13728;EMBL:U1…	3676	1803
7616470	CD26 -- CD38	association	Pubmed 2009:19247978;Pubmed central 2018:5790478;	<b>CD26</b> significantly correlated with CD49d and <b>CD38</b> expressions (p < 0.0001) in B-CLLs, and there was a significant correlation between CD26 and ZAP-70 expressions or IgVH mutational status (p < 0.0001).[Pubmed 2009:19247978];However, the increased <b>CD38</b> expression associated with decreased CD127 and <b>CD26</b> expression emphasizes the activation profile of CD8+ T cells in SS.…	108900	Protein	CD26	ADABP;ADCP-2;ADCP2;Adenosine deaminase complexing protein 2;CD26;CD26 antigen;Dipeptidyl peptidase 4;Dipeptidyl peptidase IV;DPP IV;DPP4;EC 3.4.14.5;T-cell activation antigen CD26;TP103;adenosine deaminase complexing protein-2;antigen cd26;cd 26;cd 26 antigen;dipeptidyl peptidase - 4;dipeptidyl peptidase -4;dipeptidyl peptidase type iv;dipeptidyl peptidase type-4;dipeptidyl peptidase- 4;dipeptidy…	SWISSPROT_AC:P27487;SWISSPROT_ID:DPP4_HUMAN;EMBL:AB451339;EMBL:AB451488;EMBL:AC008063;EMBL:BC013329;EMBL:BC065265;EMBL:CH471058;EMBL:M74777;EMBL:M80536;EMBL:S79876;EMBL:U13710;EMBL:U13711;EMBL:U13712;EMBL:U13713;EMBL:U13714;EMBL:U13715;EMBL:U13716;EMBL:U13717;EMBL:U13718;EMBL:U13719;EMBL:U13720;EMBL:U13721;EMBL:U13722;EMBL:U13723;EMBL:U13724;EMBL:U13725;EMBL:U13726;EMBL:U13727;EMBL:U13728;EMBL:U1…	59193	Protein	CD38	2'-phospho-ADP-ribosyl cyclase;2'-phospho-ADP-ribosyl cyclase/2'-phospho-cyclic-ADP-ribose transferase;2'-phospho-cyclic-ADP-ribose transferase;ADP-ribosyl cyclase 1;ADP-ribosyl cyclase/cyclic ADP-ribose hydrolase 1;ADPRC 1;cADPr hydrolase 1;CD38;CD38 antigen;Cyclic ADP-ribose hydrolase 1;EC 2.4.99.20;EC 3.2.2.6;T10;ADPRC1;antigen cd 38;antigen cd38;cd 38;cd 38 antigen;cd-38;CD38 molecule;cd38-an…	SWISSPROT_AC:P28907;SWISSPROT_ID:CD38_HUMAN;EMBL:BC007964;EMBL:D84276;EMBL:D84277;EMBL:D84284;EMBL:M34461;RefSeq:NP_001766.2;ProteinModelPortal:P28907;STRING:9606.ENSP00000226279;SWISSPROT_AC_OLD:O00121;SWISSPROT_AC_OLD:O00122;SWISSPROT_AC_OLD:Q96HY4;SMR:P28907;GeneID:952;KEGG:hsa:952;PIR:A43521;eggNOG:ENOG410IH8E;eggNOG:ENOG4111W33;UniGene:Hs.479214;GO:GO:0001666;GO:GO:0003953;GO:GO:0005634;GO:G…	1803	952
7616484	ZAP70 -- CD26	association	Pubmed 2011:21472850;Pubmed 2009:19247978;	<b>CD26</b> showed a correlation with <b>ZAP-70</b> expression, but it was dependent upon the method of analysis.[Pubmed 2011:21472850];CD26 significantly correlated with CD49d and CD38 expressions (p < 0.0001) in B-CLLs, and there was a significant correlation between <b>CD26</b> and <b>ZAP-70</b> expressions or IgVH mutational status (p < 0.0001).[Pubmed 2009:19247978];	572029	Protein	ZAP70	70 kDa zeta-chain associated protein;EC 2.7.10.2;SRK;Syk-related tyrosine kinase;Tyrosine-protein kinase ZAP-70;ZAP70;70 kda zeta-associated protein;70 kda zeta-associated-protein;70-kda zeta-associated protein;ADMIO2;IMD48;protein tyrosine kinase zap-70;protein tyrosine kinase zap70;protein-tyrosine kinase zap 70;protein-tyrosine kinase zap-70;protein-tyrosine kinase zap70;related tyrosine kinas…	SWISSPROT_AC:P43403;SWISSPROT_ID:ZAP70_HUMAN;EMBL:AB083211;EMBL:AC016699;EMBL:BC039039;EMBL:BC053878;EMBL:L05148;RefSeq:NP_001070.2;RefSeq:NP_997402.1;ProteinModelPortal:P43403;STRING:9606.ENSP00000264972;SWISSPROT_AC_OLD:A6NFP4;SWISSPROT_AC_OLD:Q6PIA4;SWISSPROT_AC_OLD:Q8IXD6;SWISSPROT_AC_OLD:Q9UBS6;SMR:P43403;GeneID:7535;KEGG:hsa:7535;PIR:A44266;PIR:A49955;eggNOG:COG0515;eggNOG:ENOG410IH0T;UniGe…	108900	Protein	CD26	ADABP;ADCP-2;ADCP2;Adenosine deaminase complexing protein 2;CD26;CD26 antigen;Dipeptidyl peptidase 4;Dipeptidyl peptidase IV;DPP IV;DPP4;EC 3.4.14.5;T-cell activation antigen CD26;TP103;adenosine deaminase complexing protein-2;antigen cd26;cd 26;cd 26 antigen;dipeptidyl peptidase - 4;dipeptidyl peptidase -4;dipeptidyl peptidase type iv;dipeptidyl peptidase type-4;dipeptidyl peptidase- 4;dipeptidy…	SWISSPROT_AC:P27487;SWISSPROT_ID:DPP4_HUMAN;EMBL:AB451339;EMBL:AB451488;EMBL:AC008063;EMBL:BC013329;EMBL:BC065265;EMBL:CH471058;EMBL:M74777;EMBL:M80536;EMBL:S79876;EMBL:U13710;EMBL:U13711;EMBL:U13712;EMBL:U13713;EMBL:U13714;EMBL:U13715;EMBL:U13716;EMBL:U13717;EMBL:U13718;EMBL:U13719;EMBL:U13720;EMBL:U13721;EMBL:U13722;EMBL:U13723;EMBL:U13724;EMBL:U13725;EMBL:U13726;EMBL:U13727;EMBL:U13728;EMBL:U1…	7535	1803
7966693	Insulin -- CD26	association	Pubmed 2013:23960039;Pubmed 2015:25705004;Pubmed 2015:26131231;Pubmed 2010:20336594;Pubmed 2016:26872429;Pubmed 2017:28630069;Pubmed central 2015:4626660;Pubmed central 2015:4637474;Pubmed central 2012:3266890;Pubmed central 2012:3661126;Pubmed central 2017:5704106;Pubmed central 2017:5731895;Pubmed central 2016:4735901;Pubmed central 2016:4943262;Pubmed central 2013:3709640;Pubmed central 2013:3…	Gliptins are new oral antidiabetic drugs that increase <b>insulin</b> levels through <b>dipeptidyl peptidase-4</b> inhibition.[Pubmed 2013:23960039];Since <b>DPP-4</b> could impair <b>insulin</b> action and evoke vascular damage, our present study suggests that insulin-sensitizing and atheroprotective properties of PEDF might be ascribed partly to its inhibitory actions on DPP-4.[Pubmed 2015:2570…	200308	Protein	Insulin	INS;Insulin;an-ins;IDDM;iddm 1;iddm 2;iddm type 1;iddm-1;iddm-2;iddm-type;IDDM1;IDDM2;ILPR;ins-type;insulin--an;insulin-chain;insulin-type;IRDN;mody-x;MODY10;type-insulin;	SWISSPROT_AC:P01308;SWISSPROT_ID:INS_HUMAN;EMBL:AJ009655;EMBL:AY138590;EMBL:AY899304;EMBL:BC005255;EMBL:BT006808;EMBL:CH471158;EMBL:J00265;EMBL:L15440;EMBL:M10039;EMBL:V00565;EMBL:X70508;RefSeq:NP_000198.1;RefSeq:NP_001172026.1;RefSeq:NP_001172027.1;RefSeq:NP_001278826.1;ProteinModelPortal:P01308;STRING:9606.ENSP00000250971;SWISSPROT_AC_OLD:Q5EEX2;SMR:P01308;GeneID:3630;KEGG:hsa:3630;PIR:A93222;e…	108900	Protein	CD26	ADABP;ADCP-2;ADCP2;Adenosine deaminase complexing protein 2;CD26;CD26 antigen;Dipeptidyl peptidase 4;Dipeptidyl peptidase IV;DPP IV;DPP4;EC 3.4.14.5;T-cell activation antigen CD26;TP103;adenosine deaminase complexing protein-2;antigen cd26;cd 26;cd 26 antigen;dipeptidyl peptidase - 4;dipeptidyl peptidase -4;dipeptidyl peptidase type iv;dipeptidyl peptidase type-4;dipeptidyl peptidase- 4;dipeptidy…	SWISSPROT_AC:P27487;SWISSPROT_ID:DPP4_HUMAN;EMBL:AB451339;EMBL:AB451488;EMBL:AC008063;EMBL:BC013329;EMBL:BC065265;EMBL:CH471058;EMBL:M74777;EMBL:M80536;EMBL:S79876;EMBL:U13710;EMBL:U13711;EMBL:U13712;EMBL:U13713;EMBL:U13714;EMBL:U13715;EMBL:U13716;EMBL:U13717;EMBL:U13718;EMBL:U13719;EMBL:U13720;EMBL:U13721;EMBL:U13722;EMBL:U13723;EMBL:U13724;EMBL:U13725;EMBL:U13726;EMBL:U13727;EMBL:U13728;EMBL:U1…	3630	1803
8261100	LYSC -- CD26	association	Pubmed 2011:20957357;Pubmed central 2015:4613320;	Double (tppA, and pepE) and quintuple (tppA, pepE, nptB, <b>dppIV</b>, and dppV) disruption of protease genes enhanced human <b>lysozyme</b> (HLY) and bovine chymosin (CHY) production by A. oryzae.[Pubmed 2011:20957357];Peptides derived from dairy, salmon [74], tuna [76], rice [77], amaranth and <b>lysozyme</b> proteins were found previously to inhibit <b>DPP-IV</b> in vitro.[Pubmed central 2015:…	232362	Protein	LYSC	1,4-beta-N-acetylmuramidase C;EC 3.2.1.17;LYSC;Lysozyme C;LYZ;LZM;c lysozyme;c type lysozyme;c-lysozyme;c-type lysozyme;c-type of lysozyme;lysozyme;lysozyme c-type;lysozyme--an;lysozyme-c;lysozyme-type;LYZF1;	SWISSPROT_AC:P61626;SWISSPROT_ID:LYSC_HUMAN;EMBL:BC004147;EMBL:J03801;EMBL:M19045;EMBL:M21119;EMBL:U25677;EMBL:X14008;RefSeq:NP_000230.1;ProteinModelPortal:P61626;STRING:9606.ENSP00000261267;SWISSPROT_AC_OLD:P00695;SWISSPROT_AC_OLD:Q13170;SWISSPROT_AC_OLD:Q9UCF8;SMR:P61626;GeneID:4069;KEGG:hsa:4069;PIR:S04938;eggNOG:ENOG410IXGD;eggNOG:ENOG4111QHM;UniGene:Hs.524579;GO:GO:0001895;GO:GO:0003796;GO:G…	108900	Protein	CD26	ADABP;ADCP-2;ADCP2;Adenosine deaminase complexing protein 2;CD26;CD26 antigen;Dipeptidyl peptidase 4;Dipeptidyl peptidase IV;DPP IV;DPP4;EC 3.4.14.5;T-cell activation antigen CD26;TP103;adenosine deaminase complexing protein-2;antigen cd26;cd 26;cd 26 antigen;dipeptidyl peptidase - 4;dipeptidyl peptidase -4;dipeptidyl peptidase type iv;dipeptidyl peptidase type-4;dipeptidyl peptidase- 4;dipeptidy…	SWISSPROT_AC:P27487;SWISSPROT_ID:DPP4_HUMAN;EMBL:AB451339;EMBL:AB451488;EMBL:AC008063;EMBL:BC013329;EMBL:BC065265;EMBL:CH471058;EMBL:M74777;EMBL:M80536;EMBL:S79876;EMBL:U13710;EMBL:U13711;EMBL:U13712;EMBL:U13713;EMBL:U13714;EMBL:U13715;EMBL:U13716;EMBL:U13717;EMBL:U13718;EMBL:U13719;EMBL:U13720;EMBL:U13721;EMBL:U13722;EMBL:U13723;EMBL:U13724;EMBL:U13725;EMBL:U13726;EMBL:U13727;EMBL:U13728;EMBL:U1…	4069	1803
8349535	CD26 -- ACE	association	Pubmed 2010:20557296;	Immunosuppressants decrease circulating dipeptidyl peptidase IV (DPPIV) activity in transplant patients, and decreased <b>DPPIV</b> activity has been associated with <b>angiotensin-converting enzyme</b> (ACE) inhibitor-associated angioedema.[Pubmed 2010:20557296];	108900	Protein	CD26	ADABP;ADCP-2;ADCP2;Adenosine deaminase complexing protein 2;CD26;CD26 antigen;Dipeptidyl peptidase 4;Dipeptidyl peptidase IV;DPP IV;DPP4;EC 3.4.14.5;T-cell activation antigen CD26;TP103;adenosine deaminase complexing protein-2;antigen cd26;cd 26;cd 26 antigen;dipeptidyl peptidase - 4;dipeptidyl peptidase -4;dipeptidyl peptidase type iv;dipeptidyl peptidase type-4;dipeptidyl peptidase- 4;dipeptidy…	SWISSPROT_AC:P27487;SWISSPROT_ID:DPP4_HUMAN;EMBL:AB451339;EMBL:AB451488;EMBL:AC008063;EMBL:BC013329;EMBL:BC065265;EMBL:CH471058;EMBL:M74777;EMBL:M80536;EMBL:S79876;EMBL:U13710;EMBL:U13711;EMBL:U13712;EMBL:U13713;EMBL:U13714;EMBL:U13715;EMBL:U13716;EMBL:U13717;EMBL:U13718;EMBL:U13719;EMBL:U13720;EMBL:U13721;EMBL:U13722;EMBL:U13723;EMBL:U13724;EMBL:U13725;EMBL:U13726;EMBL:U13727;EMBL:U13728;EMBL:U1…	6617	Protein	ACE	ACE;Angiotensin-converting enzyme;CD143 antigen;DCP;DCP1;Dipeptidyl carboxypeptidase I;EC 3.2.1.-;EC 3.4.15.1;Kininase II;ace--an;ACE1;angiotensin I converting enzyme;cd 143;CD143;dipeptidyl carboxypeptidase 1;dipeptidyl carboxypeptidase-1;dipeptidyl carboxypeptidase-i;dipeptidyl-carboxypeptidase i;kininase 2;kininase ii-type;kininase type ii;kininase-ii;	SWISSPROT_AC:P12821;SWISSPROT_ID:ACE_HUMAN;EMBL:AB208971;EMBL:AC113554;EMBL:AF118569;EMBL:AK301988;EMBL:AY436326;EMBL:EU332840;EMBL:J04144;EMBL:M26657;EMBL:X16295;RefSeq:NP_000780.1;RefSeq:NP_001171528.1;RefSeq:NP_690043.1;ProteinModelPortal:P12821;STRING:9606.ENSP00000290866;SWISSPROT_AC_OLD:B0LPF0;SWISSPROT_AC_OLD:B4DXI3;SWISSPROT_AC_OLD:E7EU16;SWISSPROT_AC_OLD:P22966;SWISSPROT_AC_OLD:Q53YX9;SW…	1803	1636
8370345	CD26 -- CD24	association	Pubmed 2011:21163253;	Interestingly, expression of <b>CD26</b> closely correlated with that of <b>CD24</b> in some cases.[Pubmed 2011:21163253];	108900	Protein	CD26	ADABP;ADCP-2;ADCP2;Adenosine deaminase complexing protein 2;CD26;CD26 antigen;Dipeptidyl peptidase 4;Dipeptidyl peptidase IV;DPP IV;DPP4;EC 3.4.14.5;T-cell activation antigen CD26;TP103;adenosine deaminase complexing protein-2;antigen cd26;cd 26;cd 26 antigen;dipeptidyl peptidase - 4;dipeptidyl peptidase -4;dipeptidyl peptidase type iv;dipeptidyl peptidase type-4;dipeptidyl peptidase- 4;dipeptidy…	SWISSPROT_AC:P27487;SWISSPROT_ID:DPP4_HUMAN;EMBL:AB451339;EMBL:AB451488;EMBL:AC008063;EMBL:BC013329;EMBL:BC065265;EMBL:CH471058;EMBL:M74777;EMBL:M80536;EMBL:S79876;EMBL:U13710;EMBL:U13711;EMBL:U13712;EMBL:U13713;EMBL:U13714;EMBL:U13715;EMBL:U13716;EMBL:U13717;EMBL:U13718;EMBL:U13719;EMBL:U13720;EMBL:U13721;EMBL:U13722;EMBL:U13723;EMBL:U13724;EMBL:U13725;EMBL:U13726;EMBL:U13727;EMBL:U13728;EMBL:U1…	59128	Protein	CD24	CD24;CD24 antigen;CD24A;Signal transducer CD24;Small cell lung carcinoma cluster 4 antigen;antigen cd24;cd 24;cd 24 antigen;cd-24;CD24 molecule;molecule cd24;molecule of cd24;	SWISSPROT_AC:P25063;SWISSPROT_ID:CD24_HUMAN;EMBL:BC064619;EMBL:BT007404;EMBL:L33930;EMBL:M58664;EMBL:S75311;EMBL:X69397;RefSeq:NP_001278666.1;RefSeq:NP_001278667.1;RefSeq:NP_037362.1;ProteinModelPortal:P25063;SWISSPROT_AC_OLD:Q16257;SWISSPROT_AC_OLD:Q53XS0;GeneID:100133941;KEGG:hsa:100133941;PIR:I56114;UniGene:Hs.644105;UniGene:Hs.712050;GO:GO:0001666;GO:GO:0001775;GO:GO:0001959;GO:GO:0002237;GO:…	1803	100133941
8435022	CXCL12 -- CD26	association	Pubmed 2014:24500701;Pubmed 2011:21628851;Pubmed 2016:26744452;Pubmed central 2015:4363873;Pubmed central 2015:4543903;Pubmed central 2015:4585326;Pubmed central 2015:4640216;Pubmed central 2014:4052746;Pubmed central 2012:3310200;Pubmed central 2017:5381782;Pubmed central 2017:5586325;Pubmed central 2017:5734765;Pubmed central 2017:5779884;Pubmed central 2010:2848608;Pubmed central 2016:4759256;…	These novel methods enable translational research on suppression of <b>SDF-1</b> inactivation with <b>DPP-IV</b> inhibition and can be applied to relevant clinical samples in the future to yield new insights on change of SDF-1ÃŽÂ± levels in disease settings and in response to therapeutic interventions.[Pubmed 2014:24500701];These novel methods enable translational research on suppression of <b>SD…	444570	Protein	CXCL12	C-X-C motif chemokine 12;CXCL12;hIRH;hSDF-1;Intercrine reduced in hepatomas;IRH;PBSF;Pre-B cell growth-stimulating factor;SDF-1;SDF1;SDF1A;SDF1B;Stromal cell-derived factor 1;C-X-C motif chemokine ligand 12;c-x-c motif ligand 12 chemokine;chemokine c-x-c motif ligand 12;chemokine c-x-c motif-ligand-12;cxcl 12;cxcl-12;cxcl1-2;pre-b cell growth stimulating factor;pre-b-cell growth stimulating facto…	SWISSPROT_AC:P48061;SWISSPROT_ID:SDF1_HUMAN;EMBL:AK292628;EMBL:AK311814;EMBL:AL137026;EMBL:AU120056;EMBL:AY644456;EMBL:AY802782;EMBL:AY874118;EMBL:BC039893;EMBL:CH471160;EMBL:CR450283;EMBL:DQ345517;EMBL:DQ345518;EMBL:DQ345519;EMBL:DQ345520;EMBL:L36033;EMBL:L36034;EMBL:U16752;EMBL:U19495;RefSeq:NP_000600.1;RefSeq:NP_001029058.1;RefSeq:NP_001171605.1;RefSeq:NP_001264919.1;RefSeq:NP_954637.1;Protein…	108900	Protein	CD26	ADABP;ADCP-2;ADCP2;Adenosine deaminase complexing protein 2;CD26;CD26 antigen;Dipeptidyl peptidase 4;Dipeptidyl peptidase IV;DPP IV;DPP4;EC 3.4.14.5;T-cell activation antigen CD26;TP103;adenosine deaminase complexing protein-2;antigen cd26;cd 26;cd 26 antigen;dipeptidyl peptidase - 4;dipeptidyl peptidase -4;dipeptidyl peptidase type iv;dipeptidyl peptidase type-4;dipeptidyl peptidase- 4;dipeptidy…	SWISSPROT_AC:P27487;SWISSPROT_ID:DPP4_HUMAN;EMBL:AB451339;EMBL:AB451488;EMBL:AC008063;EMBL:BC013329;EMBL:BC065265;EMBL:CH471058;EMBL:M74777;EMBL:M80536;EMBL:S79876;EMBL:U13710;EMBL:U13711;EMBL:U13712;EMBL:U13713;EMBL:U13714;EMBL:U13715;EMBL:U13716;EMBL:U13717;EMBL:U13718;EMBL:U13719;EMBL:U13720;EMBL:U13721;EMBL:U13722;EMBL:U13723;EMBL:U13724;EMBL:U13725;EMBL:U13726;EMBL:U13727;EMBL:U13728;EMBL:U1…	6387	1803
8754324	HMGB1 -- CD26	association	Pubmed 2012:21656024;Pubmed central 2013:3780627;	<b>DPP-IV</b> cleaved <b>HMGB1</b> at its N-terminal region and affected its angiogenic functions.[Pubmed 2012:21656024];<b>DPP-IV</b> cleaves <b>HMGB1</b> and, via this mechanism, inhibits HMGB1 angiogenic activity.[Pubmed 2012:21656024];Several candidates for GLP-1 independent effects of DPP-4 inhibitors in the kidney have been identified among known substrates of <b>DPP-4</b> cleavage includin…	184172	Protein	HMGB1	High mobility group protein 1;High mobility group protein B1;HMG-1;HMG1;HMGB1;high mobility group b1 protein;high mobility group box -1;high mobility group box 1;high mobility group box i;high mobility group box-1;high mobility group box1;high mobility group protein-1;high mobility group protein-b1;high mobility group protein-i;high mobility group-box 1;high mobility group-box1;high mobility of g…	SWISSPROT_AC:P09429;SWISSPROT_ID:HMGB1_HUMAN;EMBL:AK122825;EMBL:AK291494;EMBL:AL353648;EMBL:AY377859;EMBL:BC003378;EMBL:BC030981;EMBL:BC066889;EMBL:BC067732;EMBL:BC141844;EMBL:BT006940;EMBL:BT020159;EMBL:CH471075;EMBL:CR456863;EMBL:CR749614;EMBL:D63874;EMBL:EF157968;EMBL:EU012027;EMBL:U51677;EMBL:X12597;RefSeq:NP_001300821.1;RefSeq:NP_001300822.1;RefSeq:NP_002119.1;ProteinModelPortal:P09429;STRIN…	108900	Protein	CD26	ADABP;ADCP-2;ADCP2;Adenosine deaminase complexing protein 2;CD26;CD26 antigen;Dipeptidyl peptidase 4;Dipeptidyl peptidase IV;DPP IV;DPP4;EC 3.4.14.5;T-cell activation antigen CD26;TP103;adenosine deaminase complexing protein-2;antigen cd26;cd 26;cd 26 antigen;dipeptidyl peptidase - 4;dipeptidyl peptidase -4;dipeptidyl peptidase type iv;dipeptidyl peptidase type-4;dipeptidyl peptidase- 4;dipeptidy…	SWISSPROT_AC:P27487;SWISSPROT_ID:DPP4_HUMAN;EMBL:AB451339;EMBL:AB451488;EMBL:AC008063;EMBL:BC013329;EMBL:BC065265;EMBL:CH471058;EMBL:M74777;EMBL:M80536;EMBL:S79876;EMBL:U13710;EMBL:U13711;EMBL:U13712;EMBL:U13713;EMBL:U13714;EMBL:U13715;EMBL:U13716;EMBL:U13717;EMBL:U13718;EMBL:U13719;EMBL:U13720;EMBL:U13721;EMBL:U13722;EMBL:U13723;EMBL:U13724;EMBL:U13725;EMBL:U13726;EMBL:U13727;EMBL:U13728;EMBL:U1…	3146	1803
9243031	CD26 -- CTRP1	association	Pubmed 2012:22482239;Pubmed 2014:24186866;Pubmed 2014:25227623;Pubmed central 2014:4166248;Pubmed central 2010:2941781;Pubmed central 2010:3615292;Pubmed central 2016:4853229;Pubmed central 2011:3064098;Pubmed central 2013:3621175;Pubmed central 2013:3667107;Pubmed central 2013:3827171;Pubmed central 2018:5817360;	Linagliptin (Trajenta) is a selective inhibitor of <b>dipeptidyl peptidase-4</b>, an enzyme that degrades two incretin hormones, GLP-1 ("Glucagon-Like Peptide-1") and <b>GIP</b> ("Glucose-dependent Insulinotropic Polypeptide").[Pubmed 2012:22482239];In conclusion, sitagliptin increased intact GLP-1 and <b>GIP</b> through <b>DPP-4</b> inhibition but reduced total GLP-1 and GIP (feedback inhibition…	108900	Protein	CD26	ADABP;ADCP-2;ADCP2;Adenosine deaminase complexing protein 2;CD26;CD26 antigen;Dipeptidyl peptidase 4;Dipeptidyl peptidase IV;DPP IV;DPP4;EC 3.4.14.5;T-cell activation antigen CD26;TP103;adenosine deaminase complexing protein-2;antigen cd26;cd 26;cd 26 antigen;dipeptidyl peptidase - 4;dipeptidyl peptidase -4;dipeptidyl peptidase type iv;dipeptidyl peptidase type-4;dipeptidyl peptidase- 4;dipeptidy…	SWISSPROT_AC:P27487;SWISSPROT_ID:DPP4_HUMAN;EMBL:AB451339;EMBL:AB451488;EMBL:AC008063;EMBL:BC013329;EMBL:BC065265;EMBL:CH471058;EMBL:M74777;EMBL:M80536;EMBL:S79876;EMBL:U13710;EMBL:U13711;EMBL:U13712;EMBL:U13713;EMBL:U13714;EMBL:U13715;EMBL:U13716;EMBL:U13717;EMBL:U13718;EMBL:U13719;EMBL:U13720;EMBL:U13721;EMBL:U13722;EMBL:U13723;EMBL:U13724;EMBL:U13725;EMBL:U13726;EMBL:U13727;EMBL:U13728;EMBL:U1…	49619	Protein	CTRP1	C1QT1;C1QTNF1;Complement C1q tumor necrosis factor-related protein 1;CTRP1;G protein-coupled receptor-interacting protein;GIP;C1q and tumor necrosis factor related protein 1;ctrp-1;g protein-coupled receptor interacting protein;ZSIG37;	SWISSPROT_AC:Q9BXJ1;SWISSPROT_ID:C1QT1_HUMAN;EMBL:AC073624;EMBL:AF232905;EMBL:AF329840;EMBL:AJ272138;EMBL:AK055541;EMBL:AK075175;EMBL:AK172767;EMBL:AY358424;EMBL:BC021553;RefSeq:NP_112230.1;RefSeq:NP_699203.1;RefSeq:NP_940995.1;RefSeq:NP_940996.1;RefSeq:XP_006721729.1;RefSeq:XP_016879615.1;ProteinModelPortal:Q9BXJ1;STRING:9606.ENSP00000340864;SWISSPROT_AC_OLD:Q6ZMH6;SWISSPROT_AC_OLD:Q96NF2;SWISSP…	1803	114897
9243080	GNAI2 -- CD26	association	Pubmed 2012:22482239;Pubmed 2014:24186866;Pubmed 2014:25227623;Pubmed central 2014:4166248;Pubmed central 2010:2941781;Pubmed central 2010:3615292;Pubmed central 2016:4853229;Pubmed central 2011:3064098;Pubmed central 2013:3621175;Pubmed central 2013:3667107;Pubmed central 2013:3827171;Pubmed central 2018:5817360;	Linagliptin (Trajenta) is a selective inhibitor of <b>dipeptidyl peptidase-4</b>, an enzyme that degrades two incretin hormones, GLP-1 ("Glucagon-Like Peptide-1") and <b>GIP</b> ("Glucose-dependent Insulinotropic Polypeptide").[Pubmed 2012:22482239];In conclusion, sitagliptin increased intact GLP-1 and <b>GIP</b> through <b>DPP-4</b> inhibition but reduced total GLP-1 and GIP (feedback inhibition…	162273	Protein	GNAI2	Adenylate cyclase-inhibiting G alpha protein;GNAI2;GNAI2B;Guanine nucleotide-binding protein G(i) subunit alpha-2;G protein subunit alpha i2;g-protein subunit alphai2;GIP;H_LUCA15.1;H_LUCA16.1;	SWISSPROT_AC:P04899;SWISSPROT_ID:GNAI2_HUMAN;EMBL:AC002077;EMBL:AF493906;EMBL:AK096299;EMBL:AK096595;EMBL:AK302330;EMBL:AK304473;EMBL:AY677118;EMBL:BC012138;EMBL:BC016995;EMBL:CH471055;EMBL:J03004;EMBL:M20586;EMBL:M20587;EMBL:M20588;EMBL:M20589;EMBL:M20590;EMBL:M20591;EMBL:M20592;EMBL:M20593;EMBL:U73166;EMBL:U73169;EMBL:X04828;EMBL:X07854;RefSeq:NP_001159897.1;RefSeq:NP_001269546.1;RefSeq:NP_0012…	108900	Protein	CD26	ADABP;ADCP-2;ADCP2;Adenosine deaminase complexing protein 2;CD26;CD26 antigen;Dipeptidyl peptidase 4;Dipeptidyl peptidase IV;DPP IV;DPP4;EC 3.4.14.5;T-cell activation antigen CD26;TP103;adenosine deaminase complexing protein-2;antigen cd26;cd 26;cd 26 antigen;dipeptidyl peptidase - 4;dipeptidyl peptidase -4;dipeptidyl peptidase type iv;dipeptidyl peptidase type-4;dipeptidyl peptidase- 4;dipeptidy…	SWISSPROT_AC:P27487;SWISSPROT_ID:DPP4_HUMAN;EMBL:AB451339;EMBL:AB451488;EMBL:AC008063;EMBL:BC013329;EMBL:BC065265;EMBL:CH471058;EMBL:M74777;EMBL:M80536;EMBL:S79876;EMBL:U13710;EMBL:U13711;EMBL:U13712;EMBL:U13713;EMBL:U13714;EMBL:U13715;EMBL:U13716;EMBL:U13717;EMBL:U13718;EMBL:U13719;EMBL:U13720;EMBL:U13721;EMBL:U13722;EMBL:U13723;EMBL:U13724;EMBL:U13725;EMBL:U13726;EMBL:U13727;EMBL:U13728;EMBL:U1…	2771	1803
9425010	CD26 -- BNP(3-32)	association	Pubmed:22594653;	BNP(1-32) could be truncated into <b>BNP(3-32)</b> by <b>dipeptidyl peptidase IV</b> (DPP4), and BNP(3-32) has reduced biological activities.[Pubmed:22594653];	108900	Protein	CD26	ADABP;ADCP-2;ADCP2;Adenosine deaminase complexing protein 2;CD26;CD26 antigen;Dipeptidyl peptidase 4;Dipeptidyl peptidase IV;DPP IV;DPP4;EC 3.4.14.5;T-cell activation antigen CD26;TP103;adenosine deaminase complexing protein-2;antigen cd26;cd 26;cd 26 antigen;dipeptidyl peptidase - 4;dipeptidyl peptidase -4;dipeptidyl peptidase type iv;dipeptidyl peptidase type-4;dipeptidyl peptidase- 4;dipeptidy…	SWISSPROT_AC:P27487;SWISSPROT_ID:DPP4_HUMAN;EMBL:AB451339;EMBL:AB451488;EMBL:AC008063;EMBL:BC013329;EMBL:BC065265;EMBL:CH471058;EMBL:M74777;EMBL:M80536;EMBL:S79876;EMBL:U13710;EMBL:U13711;EMBL:U13712;EMBL:U13713;EMBL:U13714;EMBL:U13715;EMBL:U13716;EMBL:U13717;EMBL:U13718;EMBL:U13719;EMBL:U13720;EMBL:U13721;EMBL:U13722;EMBL:U13723;EMBL:U13724;EMBL:U13725;EMBL:U13726;EMBL:U13727;EMBL:U13728;EMBL:U1…	17206	Protein	BNP(3-32)	BNP(3-32);	TMP_SWISSPROT_AC:P16860_BNP(3-32);PARENT_SWISSPROT_AC:P16860;PARENT_SWISSPROT_ID:ANFB_HUMAN;	1803
9891588	CD26 -- Adiponectin	association	Pubmed 2013:23817599;	Given the negative correlation between serum <b>DPP4</b> and <b>adiponectin</b> levels, further investigations are warranted to elucidate the role of DPP4 on insulin sensitivity in T1DM children.[Pubmed 2013:23817599];	108900	Protein	CD26	ADABP;ADCP-2;ADCP2;Adenosine deaminase complexing protein 2;CD26;CD26 antigen;Dipeptidyl peptidase 4;Dipeptidyl peptidase IV;DPP IV;DPP4;EC 3.4.14.5;T-cell activation antigen CD26;TP103;adenosine deaminase complexing protein-2;antigen cd26;cd 26;cd 26 antigen;dipeptidyl peptidase - 4;dipeptidyl peptidase -4;dipeptidyl peptidase type iv;dipeptidyl peptidase type-4;dipeptidyl peptidase- 4;dipeptidy…	SWISSPROT_AC:P27487;SWISSPROT_ID:DPP4_HUMAN;EMBL:AB451339;EMBL:AB451488;EMBL:AC008063;EMBL:BC013329;EMBL:BC065265;EMBL:CH471058;EMBL:M74777;EMBL:M80536;EMBL:S79876;EMBL:U13710;EMBL:U13711;EMBL:U13712;EMBL:U13713;EMBL:U13714;EMBL:U13715;EMBL:U13716;EMBL:U13717;EMBL:U13718;EMBL:U13719;EMBL:U13720;EMBL:U13721;EMBL:U13722;EMBL:U13723;EMBL:U13724;EMBL:U13725;EMBL:U13726;EMBL:U13727;EMBL:U13728;EMBL:U1…	11281	Protein	Adiponectin	30 kDa adipocyte complement-related protein;ACDC;ACRP30;ADIPO;Adipocyte complement-related 30 kDa protein;Adipocyte, C1q and collagen domain-containing protein;Adiponectin;ADIPOQ;Adipose most abundant gene transcript 1 protein;apM-1;APM1;GBP28;Gelatin-binding protein;30-kda adipocyte complement-related protein;acrp 30;acrp-30;adiponectin, C1Q and collagen domain containing;adiponectin--an;adipone…	SWISSPROT_AC:Q15848;SWISSPROT_ID:ADIPO_HUMAN;EMBL:AB012165;EMBL:AJ131460;EMBL:AJ131461;EMBL:BC054496;EMBL:BC096308;EMBL:BC096309;EMBL:BC096310;EMBL:BC096311;EMBL:D45371;RefSeq:NP_001171271.1;RefSeq:NP_004788.1;ProteinModelPortal:Q15848;STRING:9606.ENSP00000320709;SWISSPROT_AC_OLD:Q58EX9;SMR:Q15848;GeneID:9370;KEGG:hsa:9370;PIR:JC4708;eggNOG:ENOG410IHSJ;eggNOG:ENOG4111F5K;UniGene:Hs.80485;GO:GO:00…	1803	9370
9899707	Neprilysin -- CD26	association	Pubmed 2013:23686701;Pubmed 2015:26442809;Pubmed 2014:24570591;Pubmed central 2014:3933717;	A significant correlation was found between <b>CD10</b> expression and <b>CD26</b> expression in osteosarcoma tissues (r = 0.83, P < 0.001).[Pubmed 2013:23686701];Synergistic relationship between <b>dipeptidyl peptidase IV</b> and <b>neutral endopeptidase</b> expression and the combined prognostic significance in osteosarcoma patients.[Pubmed 2013:23686701];The Spearman's correlation was calculat…	274655	Protein	Neprilysin	Atriopeptidase;CALLA;CD10 antigen;Common acute lymphocytic leukemia antigen;EC 3.4.24.11;Enkephalinase;EPN;MME;NEP;Neprilysin;Neutral endopeptidase;Neutral endopeptidase 24.11;SFE;Skin fibroblast elastase;antigen cd 10;antigen cd10;cd 10;cd-10;cd-x;CD10;CMT2T;ec3.4.24.11;membrane metalloendopeptidase;nep-type;neutral endopeptidase-24.11;neutral-endopeptidase;SCA43;skin fibroblast elastase-type;ty…	SWISSPROT_AC:P08473;SWISSPROT_ID:NEP_HUMAN;EMBL:AK291761;EMBL:BC101632;EMBL:BC101658;EMBL:CH471052;EMBL:EU326307;EMBL:J03779;EMBL:M26607;EMBL:M26608;EMBL:M26609;EMBL:M26610;EMBL:M26611;EMBL:M26612;EMBL:M26613;EMBL:M26614;EMBL:M26615;EMBL:M26616;EMBL:M26617;EMBL:M26618;EMBL:M26619;EMBL:M26620;EMBL:M26621;EMBL:M26622;EMBL:M26623;EMBL:M26624;EMBL:M26625;EMBL:M26626;EMBL:M26627;EMBL:M26628;EMBL:X0716…	108900	Protein	CD26	ADABP;ADCP-2;ADCP2;Adenosine deaminase complexing protein 2;CD26;CD26 antigen;Dipeptidyl peptidase 4;Dipeptidyl peptidase IV;DPP IV;DPP4;EC 3.4.14.5;T-cell activation antigen CD26;TP103;adenosine deaminase complexing protein-2;antigen cd26;cd 26;cd 26 antigen;dipeptidyl peptidase - 4;dipeptidyl peptidase -4;dipeptidyl peptidase type iv;dipeptidyl peptidase type-4;dipeptidyl peptidase- 4;dipeptidy…	SWISSPROT_AC:P27487;SWISSPROT_ID:DPP4_HUMAN;EMBL:AB451339;EMBL:AB451488;EMBL:AC008063;EMBL:BC013329;EMBL:BC065265;EMBL:CH471058;EMBL:M74777;EMBL:M80536;EMBL:S79876;EMBL:U13710;EMBL:U13711;EMBL:U13712;EMBL:U13713;EMBL:U13714;EMBL:U13715;EMBL:U13716;EMBL:U13717;EMBL:U13718;EMBL:U13719;EMBL:U13720;EMBL:U13721;EMBL:U13722;EMBL:U13723;EMBL:U13724;EMBL:U13725;EMBL:U13726;EMBL:U13727;EMBL:U13728;EMBL:U1…	4311	1803
9938246	EPI -- CD26	association	Pubmed 2013:23327927;	Glypican-3-mediated inhibition of <b>CD26</b> by <b>TFPI</b>: a novel mechanism in hematopoietic stem cell homing and maintenance.[Pubmed 2013:23327927];	484589	Protein	EPI	EPI;Extrinsic pathway inhibitor;LACI;Lipoprotein-associated coagulation inhibitor;TFPI;TFPI1;Tissue factor pathway inhibitor;epi--an;epi-type;inhibitor of extrinsic pathway;inhibitor of the extrinsic pathway;inhibitor of the tissue factor pathway;inhibitor of tissue factor pathway;inhibitor tissue factor pathway;laci-type;lipoprotein associated coagulation inhibitor;TFI;tfpi 1;tfpi-1;tissue facto…	SWISSPROT_AC:P10646;SWISSPROT_ID:TFPI1_HUMAN;EMBL:AC007319;EMBL:AF021834;EMBL:AY263365;EMBL:BC015514;EMBL:CH471058;EMBL:J03225;EMBL:M58644;EMBL:M58645;EMBL:M58646;EMBL:M58647;EMBL:M58648;EMBL:M58649;EMBL:M58650;EMBL:M59493;EMBL:M59494;EMBL:M59495;EMBL:M59496;EMBL:M59497;EMBL:M59498;EMBL:M59499;RefSeq:NP_001027452.1;RefSeq:NP_001305870.1;RefSeq:NP_001316168.1;RefSeq:NP_001316169.1;RefSeq:NP_001316…	108900	Protein	CD26	ADABP;ADCP-2;ADCP2;Adenosine deaminase complexing protein 2;CD26;CD26 antigen;Dipeptidyl peptidase 4;Dipeptidyl peptidase IV;DPP IV;DPP4;EC 3.4.14.5;T-cell activation antigen CD26;TP103;adenosine deaminase complexing protein-2;antigen cd26;cd 26;cd 26 antigen;dipeptidyl peptidase - 4;dipeptidyl peptidase -4;dipeptidyl peptidase type iv;dipeptidyl peptidase type-4;dipeptidyl peptidase- 4;dipeptidy…	SWISSPROT_AC:P27487;SWISSPROT_ID:DPP4_HUMAN;EMBL:AB451339;EMBL:AB451488;EMBL:AC008063;EMBL:BC013329;EMBL:BC065265;EMBL:CH471058;EMBL:M74777;EMBL:M80536;EMBL:S79876;EMBL:U13710;EMBL:U13711;EMBL:U13712;EMBL:U13713;EMBL:U13714;EMBL:U13715;EMBL:U13716;EMBL:U13717;EMBL:U13718;EMBL:U13719;EMBL:U13720;EMBL:U13721;EMBL:U13722;EMBL:U13723;EMBL:U13724;EMBL:U13725;EMBL:U13726;EMBL:U13727;EMBL:U13728;EMBL:U1…	7035	1803
10344117	Prostate-specific antigen -- CD26	association	Pubmed 2013:24379839;Pubmed 2014:24768141;Pubmed central 2013:3872602;	Moreover, <b>CD26</b> was correlated with <b>PSA</b> level, tumor residue, cancer stage, and tumor size in the studied samples.[Pubmed 2013:24379839];Treatment of LNCaP or PC-3 cells with Ad-SLFN12 reduced <b>PSA</b> expression by 56.6ÃƒÂ‚Ã‚Â±4.6% (P<0.05) but increased <b>DPP4</b> transcript level by 4.8ÃƒÂ‚Ã‚Â±1.0 fold (P<0.05) versus Ad-GFP-treated controls.[Pubmed 2014:24768141];Treatment of …	213840	Protein	Prostate-specific antigen	APS;EC 3.4.21.77;Gamma-seminoprotein;Kallikrein-3;KLK3;P-30 antigen;Prostate-specific antigen;PSA;Semenogelase;Seminin;antigen of prostate-specific;antigen p30;aps-type;gamma -seminoprotein;gamma seminoprotein;gammaseminoprotein;hK3;kallikrein 3;kallikrein iii;kallikrein related peptidase 3;kallikrein-related peptidase 3;kallikrein-related peptidase-3;KLK2A1;p30 antigen;prostate antigen specific;…	SWISSPROT_AC:P07288;SWISSPROT_ID:KLK3_HUMAN;EMBL:AC011523;EMBL:AF243527;EMBL:AJ512346;EMBL:BC005307;EMBL:BC050595;EMBL:BC056665;EMBL:BF679511;EMBL:BQ932072;EMBL:BT019862;EMBL:CH471135;EMBL:M21896;EMBL:M24543;EMBL:M26663;EMBL:M27274;EMBL:S75755;EMBL:U17040;EMBL:X05332;EMBL:X07730;EMBL:X13940;EMBL:X13941;EMBL:X13942;EMBL:X13943;EMBL:X13944;EMBL:X14810;RefSeq:NP_001025218.1;RefSeq:NP_001025219.1;Ref…	108900	Protein	CD26	ADABP;ADCP-2;ADCP2;Adenosine deaminase complexing protein 2;CD26;CD26 antigen;Dipeptidyl peptidase 4;Dipeptidyl peptidase IV;DPP IV;DPP4;EC 3.4.14.5;T-cell activation antigen CD26;TP103;adenosine deaminase complexing protein-2;antigen cd26;cd 26;cd 26 antigen;dipeptidyl peptidase - 4;dipeptidyl peptidase -4;dipeptidyl peptidase type iv;dipeptidyl peptidase type-4;dipeptidyl peptidase- 4;dipeptidy…	SWISSPROT_AC:P27487;SWISSPROT_ID:DPP4_HUMAN;EMBL:AB451339;EMBL:AB451488;EMBL:AC008063;EMBL:BC013329;EMBL:BC065265;EMBL:CH471058;EMBL:M74777;EMBL:M80536;EMBL:S79876;EMBL:U13710;EMBL:U13711;EMBL:U13712;EMBL:U13713;EMBL:U13714;EMBL:U13715;EMBL:U13716;EMBL:U13717;EMBL:U13718;EMBL:U13719;EMBL:U13720;EMBL:U13721;EMBL:U13722;EMBL:U13723;EMBL:U13724;EMBL:U13725;EMBL:U13726;EMBL:U13727;EMBL:U13728;EMBL:U1…	354	1803
10473063	TLR2 -- CD26	association	Pubmed 2013:24198744;Pubmed central 2013:3817300;	We could achieve normoglycemia by <b>TLR2</b> tolerization in combination with <b>DPP4</b> inhibition but not by TLR2 tolerization or DPP4 inhibition alone.[Pubmed 2013:24198744];We could achieve normoglycemia by <b>TLR2</b> tolerization in combination with <b>DPP4</b> inhibition but not by TLR2 tolerization or DPP4 inhibition alone.[Pubmed central 2013:3817300];	490593	Protein	TLR2	CD282 antigen;TIL4;TLR2;Toll-like receptor 2;Toll/interleukin-1 receptor-like protein 4;CD282;receptor 2-toll-like;toll like receptor 2;toll like receptor ii;toll like receptor-2;toll-like receptor -2;toll-like receptor type 2;toll-like receptor-2;toll-like receptor2;toll-like-receptor 2;toll-like-receptor-2;toll-like-receptor2;	SWISSPROT_AC:O60603;SWISSPROT_ID:TLR2_HUMAN;EMBL:AB445624;EMBL:AF051152;EMBL:AF502291;EMBL:BC033756;EMBL:CH471056;EMBL:DQ012265;EMBL:DQ012266;EMBL:DQ012267;EMBL:DQ012268;EMBL:DQ012269;EMBL:DQ012270;EMBL:DQ012271;EMBL:U88878;RefSeq:NP_001305716.1;RefSeq:NP_001305718.1;RefSeq:NP_001305719.1;RefSeq:NP_001305720.1;RefSeq:NP_001305722.1;RefSeq:NP_001305724.1;RefSeq:NP_001305725.1;RefSeq:NP_003255.2;Re…	108900	Protein	CD26	ADABP;ADCP-2;ADCP2;Adenosine deaminase complexing protein 2;CD26;CD26 antigen;Dipeptidyl peptidase 4;Dipeptidyl peptidase IV;DPP IV;DPP4;EC 3.4.14.5;T-cell activation antigen CD26;TP103;adenosine deaminase complexing protein-2;antigen cd26;cd 26;cd 26 antigen;dipeptidyl peptidase - 4;dipeptidyl peptidase -4;dipeptidyl peptidase type iv;dipeptidyl peptidase type-4;dipeptidyl peptidase- 4;dipeptidy…	SWISSPROT_AC:P27487;SWISSPROT_ID:DPP4_HUMAN;EMBL:AB451339;EMBL:AB451488;EMBL:AC008063;EMBL:BC013329;EMBL:BC065265;EMBL:CH471058;EMBL:M74777;EMBL:M80536;EMBL:S79876;EMBL:U13710;EMBL:U13711;EMBL:U13712;EMBL:U13713;EMBL:U13714;EMBL:U13715;EMBL:U13716;EMBL:U13717;EMBL:U13718;EMBL:U13719;EMBL:U13720;EMBL:U13721;EMBL:U13722;EMBL:U13723;EMBL:U13724;EMBL:U13725;EMBL:U13726;EMBL:U13727;EMBL:U13728;EMBL:U1…	7097	1803
10552964	CD26 -- AGTR1	association	Pubmed 2014:24225429;	Given a large body of evidence indicating anti-oxidative action of cAMP and up-regulation of cellular cAMP production by SDF-1ÃŽÂ±, the present results suggest that more powerful <b>DPP-4</b> inhibition on top of <b>angiotensin II type 1 receptor</b> blockade would offer additional protection against early-stage diabetic nephropathy beyond that attributed to glycemic control, via reduction of ren…	108900	Protein	CD26	ADABP;ADCP-2;ADCP2;Adenosine deaminase complexing protein 2;CD26;CD26 antigen;Dipeptidyl peptidase 4;Dipeptidyl peptidase IV;DPP IV;DPP4;EC 3.4.14.5;T-cell activation antigen CD26;TP103;adenosine deaminase complexing protein-2;antigen cd26;cd 26;cd 26 antigen;dipeptidyl peptidase - 4;dipeptidyl peptidase -4;dipeptidyl peptidase type iv;dipeptidyl peptidase type-4;dipeptidyl peptidase- 4;dipeptidy…	SWISSPROT_AC:P27487;SWISSPROT_ID:DPP4_HUMAN;EMBL:AB451339;EMBL:AB451488;EMBL:AC008063;EMBL:BC013329;EMBL:BC065265;EMBL:CH471058;EMBL:M74777;EMBL:M80536;EMBL:S79876;EMBL:U13710;EMBL:U13711;EMBL:U13712;EMBL:U13713;EMBL:U13714;EMBL:U13715;EMBL:U13716;EMBL:U13717;EMBL:U13718;EMBL:U13719;EMBL:U13720;EMBL:U13721;EMBL:U13722;EMBL:U13723;EMBL:U13724;EMBL:U13725;EMBL:U13726;EMBL:U13727;EMBL:U13728;EMBL:U1…	12586	Protein	AGTR1	AGTR1;AGTR1A;AGTR1B;Angiotensin II type-1 receptor;AT1;AT1AR;AT1BR;AT2R1;AT2R1B;Type-1 angiotensin II receptor;1 angiotensin ii receptor;1 angiotensin ii-receptor;1 angiotensin-2 receptor;1 angiotensin-ii receptor;1 angiotensin-ii-receptor;1 receptor of angiotensin ii;1 receptor of the angiotensin ii;1-angiotensin type 2 receptor;AG2S;agtr-1;angiotensin 2 receptor type 1;angiotensin 2 type 1 rece…	SWISSPROT_AC:P30556;SWISSPROT_ID:AGTR1_HUMAN;EMBL:AF245699;EMBL:AY221090;EMBL:BC022447;EMBL:D13814;EMBL:M87290;EMBL:M91464;EMBL:M93394;EMBL:S77410;EMBL:X65699;EMBL:Z11162;RefSeq:NP_000676.1;RefSeq:NP_004826.5;RefSeq:NP_033611.1;ProteinModelPortal:P30556;STRING:9606.ENSP00000273430;SWISSPROT_AC_OLD:Q13725;SWISSPROT_AC_OLD:Q8TBK4;SMR:P30556;GeneID:185;KEGG:hsa:185;PIR:I39418;PIR:JC1104;eggNOG:ENOG4…	1803	185
10734986	CD26 -- CD9	association	Pubmed 2014:24466195;Pubmed central 2014:3900581;Pubmed central 2017:5552337;Pubmed central 2013:3681974;	<b>CD9</b> negatively regulates <b>CD26</b> expression and inhibits CD26-mediated enhancement of invasive potential of malignant mesothelioma cells.[Pubmed 2014:24466195];Collectively, our findings suggest that CD26 potentiates tumor cell invasion through its interaction with ÃŽÂ±5ÃŽÂ²1 integrin, and CD9 negatively regulates tumor cell invasion by reducing the level of CD26-ÃŽÂ±5ÃŽÂ²1 integrin co…	108900	Protein	CD26	ADABP;ADCP-2;ADCP2;Adenosine deaminase complexing protein 2;CD26;CD26 antigen;Dipeptidyl peptidase 4;Dipeptidyl peptidase IV;DPP IV;DPP4;EC 3.4.14.5;T-cell activation antigen CD26;TP103;adenosine deaminase complexing protein-2;antigen cd26;cd 26;cd 26 antigen;dipeptidyl peptidase - 4;dipeptidyl peptidase -4;dipeptidyl peptidase type iv;dipeptidyl peptidase type-4;dipeptidyl peptidase- 4;dipeptidy…	SWISSPROT_AC:P27487;SWISSPROT_ID:DPP4_HUMAN;EMBL:AB451339;EMBL:AB451488;EMBL:AC008063;EMBL:BC013329;EMBL:BC065265;EMBL:CH471058;EMBL:M74777;EMBL:M80536;EMBL:S79876;EMBL:U13710;EMBL:U13711;EMBL:U13712;EMBL:U13713;EMBL:U13714;EMBL:U13715;EMBL:U13716;EMBL:U13717;EMBL:U13718;EMBL:U13719;EMBL:U13720;EMBL:U13721;EMBL:U13722;EMBL:U13723;EMBL:U13724;EMBL:U13725;EMBL:U13726;EMBL:U13727;EMBL:U13728;EMBL:U1…	59423	Protein	CD9	5H9 antigen;CD9;CD9 antigen;Cell growth-inhibiting gene 2 protein;Leukocyte antigen MIC3;MIC3;Motility-related protein;MRP-1;p24;Tetraspanin-29;Tspan-29;TSPAN29;antigen cd9;BTCC-1;cd 9;cd 9 antigen;cd-9;CD9 molecule;DRAP-27;molecule cd9;motility related protein;mrp 1;mrp type 1;mrp- 1;mrp-i;p 24;p-24;p2-4;	SWISSPROT_AC:P21926;SWISSPROT_ID:CD9_HUMAN;EMBL:AB079244;EMBL:AY422198;EMBL:AY423720;EMBL:BC011988;EMBL:CH471116;EMBL:L08118;EMBL:L08119;EMBL:L08120;EMBL:L08121;EMBL:L08122;EMBL:L08123;EMBL:L08124;EMBL:L08125;EMBL:L34068;EMBL:M38690;EMBL:S60462;EMBL:S60463;EMBL:S60464;EMBL:S60465;EMBL:S60472;EMBL:S60489;EMBL:S60699;EMBL:S60700;EMBL:X60111;RefSeq:NP_001317241.1;RefSeq:NP_001760.1;ProteinModelPorta…	1803	928
10871709	GLP-1(7-36) -- CD26	association	Pubmed 2014:24641952;	<b>GLP-1(7-36)</b> is rapidly metabolized by <b>dipeptidyl peptidase IV</b> to the major metabolite GLP-1(9-36)-amide, often thought to be inactive.[Pubmed 2014:24641952];	160452	Protein	GLP-1(7-36)	GLP-1(7-36);Glucagon-like peptide 1(7-36);	TMP_SWISSPROT_AC:P01275_GLP-1(7-36);PARENT_SWISSPROT_AC:P01275;PARENT_SWISSPROT_ID:GLUC_HUMAN;	108900	Protein	CD26	ADABP;ADCP-2;ADCP2;Adenosine deaminase complexing protein 2;CD26;CD26 antigen;Dipeptidyl peptidase 4;Dipeptidyl peptidase IV;DPP IV;DPP4;EC 3.4.14.5;T-cell activation antigen CD26;TP103;adenosine deaminase complexing protein-2;antigen cd26;cd 26;cd 26 antigen;dipeptidyl peptidase - 4;dipeptidyl peptidase -4;dipeptidyl peptidase type iv;dipeptidyl peptidase type-4;dipeptidyl peptidase- 4;dipeptidy…	SWISSPROT_AC:P27487;SWISSPROT_ID:DPP4_HUMAN;EMBL:AB451339;EMBL:AB451488;EMBL:AC008063;EMBL:BC013329;EMBL:BC065265;EMBL:CH471058;EMBL:M74777;EMBL:M80536;EMBL:S79876;EMBL:U13710;EMBL:U13711;EMBL:U13712;EMBL:U13713;EMBL:U13714;EMBL:U13715;EMBL:U13716;EMBL:U13717;EMBL:U13718;EMBL:U13719;EMBL:U13720;EMBL:U13721;EMBL:U13722;EMBL:U13723;EMBL:U13724;EMBL:U13725;EMBL:U13726;EMBL:U13727;EMBL:U13728;EMBL:U1…		1803
11255178	MMP-2 -- CD26	association	Pubmed 2014:25217834;Pubmed central 2015:4627205;Pubmed central 2017:5356858;	We show here that MMP1, <b>MMP2</b> and MMP14 are involved in <b>DPP4</b> shedding from human vascular smooth muscle cells (SMC) and MMP9 from adipocytes.[Pubmed 2014:25217834];Inhibition of <b>DPP4</b> has been shown to reduce the expression of <b>MMP2</b> and thus DPP4 inhibition may have a protective role in AMD.48 A reduction of DPP4 is also associated with improved cardiovascular health.[Pub…	247814	Protein	MMP-2	72 kDa gelatinase;72 kDa type IV collagenase;CLG4A;EC 3.4.24.24;Gelatinase A;Matrix metalloproteinase-2;MMP-2;MMP2;TBE-1;72 kda gelatinase-type;72 kda type gelatinase;72 kda-gelatinase;72 kda-type iv collagenase;72-kda gelatinase;72-kda type iv collagenase;72-kda type iv-collagenase;72-kda type-iv collagenase;clg 4;clg-4;CLG4;gelatinase type a;gelatinase-a;matrix metallopeptidase 2;matrix metallo…	SWISSPROT_AC:P08253;SWISSPROT_ID:MMP2_HUMAN;EMBL:AC007336;EMBL:AC092722;EMBL:AK301536;EMBL:AK310314;EMBL:AK312711;EMBL:AY738117;EMBL:BC002576;EMBL:J03210;EMBL:M33789;EMBL:M55582;EMBL:M55583;EMBL:M55584;EMBL:M55585;EMBL:M55586;EMBL:M55587;EMBL:M55588;EMBL:M55589;EMBL:M55590;EMBL:M55591;EMBL:M55592;EMBL:M55593;EMBL:M58552;RefSeq:NP_001121363.1;RefSeq:NP_001289437.1;RefSeq:NP_001289438.1;RefSeq:NP_0…	108900	Protein	CD26	ADABP;ADCP-2;ADCP2;Adenosine deaminase complexing protein 2;CD26;CD26 antigen;Dipeptidyl peptidase 4;Dipeptidyl peptidase IV;DPP IV;DPP4;EC 3.4.14.5;T-cell activation antigen CD26;TP103;adenosine deaminase complexing protein-2;antigen cd26;cd 26;cd 26 antigen;dipeptidyl peptidase - 4;dipeptidyl peptidase -4;dipeptidyl peptidase type iv;dipeptidyl peptidase type-4;dipeptidyl peptidase- 4;dipeptidy…	SWISSPROT_AC:P27487;SWISSPROT_ID:DPP4_HUMAN;EMBL:AB451339;EMBL:AB451488;EMBL:AC008063;EMBL:BC013329;EMBL:BC065265;EMBL:CH471058;EMBL:M74777;EMBL:M80536;EMBL:S79876;EMBL:U13710;EMBL:U13711;EMBL:U13712;EMBL:U13713;EMBL:U13714;EMBL:U13715;EMBL:U13716;EMBL:U13717;EMBL:U13718;EMBL:U13719;EMBL:U13720;EMBL:U13721;EMBL:U13722;EMBL:U13723;EMBL:U13724;EMBL:U13725;EMBL:U13726;EMBL:U13727;EMBL:U13728;EMBL:U1…	4313	1803
11255179	MT1-MMP -- CD26	association	Pubmed 2014:25217834;Pubmed central 2013:4228418;	We show here that MMP1, MMP2 and <b>MMP14</b> are involved in <b>DPP4</b> shedding from human vascular smooth muscle cells (SMC) and MMP9 from adipocytes.[Pubmed 2014:25217834];Enhanced expression of <b>MT1-MMP</b> is associated with <b>CD26</b> and versican in Karpas 299.[Pubmed central 2013:4228418];To further explore the mechanism involved in <b>MT1-MMP</b> upregulation associated with <b>CD26…	247752	Protein	MT1-MMP	EC 3.4.24.80;Matrix metalloproteinase-14;Membrane-type matrix metalloproteinase 1;Membrane-type-1 matrix metalloproteinase;MMP-14;MMP-X1;MMP14;MT-MMP 1;MT1-MMP;MT1MMP;MTMMP1;matrix metallopeptidase 14;matrix metallopeptidase-14;matrix metalloproteinase -14;matrix metalloproteinase 14;matrix-metalloproteinase 14;matrix-metalloproteinase-14;membrane type matrix metalloproteinase 1;membrane type mat…	SWISSPROT_AC:P50281;SWISSPROT_ID:MMP14_HUMAN;EMBL:AK291325;EMBL:AL135998;EMBL:AY795074;EMBL:BC064803;EMBL:D26512;EMBL:U41078;EMBL:X83535;EMBL:X90925;EMBL:Z48481;RefSeq:NP_004986.1;ProteinModelPortal:P50281;STRING:9606.ENSP00000308208;SWISSPROT_AC_OLD:A8K5L0;SWISSPROT_AC_OLD:Q6GSF3;SWISSPROT_AC_OLD:Q92678;SMR:P50281;GeneID:4323;KEGG:hsa:4323;PIR:I38028;eggNOG:ENOG410XQ5D;eggNOG:KOG1565;UniGene:Hs.…	108900	Protein	CD26	ADABP;ADCP-2;ADCP2;Adenosine deaminase complexing protein 2;CD26;CD26 antigen;Dipeptidyl peptidase 4;Dipeptidyl peptidase IV;DPP IV;DPP4;EC 3.4.14.5;T-cell activation antigen CD26;TP103;adenosine deaminase complexing protein-2;antigen cd26;cd 26;cd 26 antigen;dipeptidyl peptidase - 4;dipeptidyl peptidase -4;dipeptidyl peptidase type iv;dipeptidyl peptidase type-4;dipeptidyl peptidase- 4;dipeptidy…	SWISSPROT_AC:P27487;SWISSPROT_ID:DPP4_HUMAN;EMBL:AB451339;EMBL:AB451488;EMBL:AC008063;EMBL:BC013329;EMBL:BC065265;EMBL:CH471058;EMBL:M74777;EMBL:M80536;EMBL:S79876;EMBL:U13710;EMBL:U13711;EMBL:U13712;EMBL:U13713;EMBL:U13714;EMBL:U13715;EMBL:U13716;EMBL:U13717;EMBL:U13718;EMBL:U13719;EMBL:U13720;EMBL:U13721;EMBL:U13722;EMBL:U13723;EMBL:U13724;EMBL:U13725;EMBL:U13726;EMBL:U13727;EMBL:U13728;EMBL:U1…	4323	1803
11255194	MMP-1 -- CD26	association	Pubmed 2014:25217834;	We show here that <b>MMP1</b>, MMP2 and MMP14 are involved in <b>DPP4</b> shedding from human vascular smooth muscle cells (SMC) and MMP9 from adipocytes.[Pubmed 2014:25217834];	247772	Protein	MMP-1	CLG;EC 3.4.24.7;Fibroblast collagenase;Interstitial collagenase;Matrix metalloproteinase-1;MMP-1;MMP1;cl g;cl-g;CLGN;fibroblast-type collagenase;interstitial type of collagenase;interstitial-collagenase;matrix metallopeptidase 1;matrix metallopeptidase-1;matrix metallopeptidase1;	SWISSPROT_AC:P03956;SWISSPROT_ID:MMP1_HUMAN;EMBL:AY769434;EMBL:BC013875;EMBL:BT006874;EMBL:M13509;EMBL:M15996;EMBL:M16567;EMBL:U78045;EMBL:X05231;EMBL:X54925;RefSeq:NP_002412.1;ProteinModelPortal:P03956;STRING:9606.ENSP00000322788;SWISSPROT_AC_OLD:P08156;SMR:P03956;GeneID:4312;KEGG:hsa:4312;PIR:A37308;eggNOG:ENOG410XQ5D;eggNOG:KOG1565;UniGene:Hs.83169;GO:GO:0004175;GO:GO:0004222;GO:GO:0004252;GO:…	108900	Protein	CD26	ADABP;ADCP-2;ADCP2;Adenosine deaminase complexing protein 2;CD26;CD26 antigen;Dipeptidyl peptidase 4;Dipeptidyl peptidase IV;DPP IV;DPP4;EC 3.4.14.5;T-cell activation antigen CD26;TP103;adenosine deaminase complexing protein-2;antigen cd26;cd 26;cd 26 antigen;dipeptidyl peptidase - 4;dipeptidyl peptidase -4;dipeptidyl peptidase type iv;dipeptidyl peptidase type-4;dipeptidyl peptidase- 4;dipeptidy…	SWISSPROT_AC:P27487;SWISSPROT_ID:DPP4_HUMAN;EMBL:AB451339;EMBL:AB451488;EMBL:AC008063;EMBL:BC013329;EMBL:BC065265;EMBL:CH471058;EMBL:M74777;EMBL:M80536;EMBL:S79876;EMBL:U13710;EMBL:U13711;EMBL:U13712;EMBL:U13713;EMBL:U13714;EMBL:U13715;EMBL:U13716;EMBL:U13717;EMBL:U13718;EMBL:U13719;EMBL:U13720;EMBL:U13721;EMBL:U13722;EMBL:U13723;EMBL:U13724;EMBL:U13725;EMBL:U13726;EMBL:U13727;EMBL:U13728;EMBL:U1…	4312	1803
11514964	CD26 -- IP-10	association	Pubmed 2015:26339796;Pubmed 2015:26344576;Pubmed 2016:26344576;Pubmed central 2015:4504464;Pubmed central 2014:4294325;Pubmed central 2017:5418443;Pubmed central 2017:5536003;Pubmed central 2016:4888857;Pubmed central 2006:1779382;	Association between <b>CXCL10</b> and <b>DPP4</b> Gene Polymorphisms and a Complementary Role for Unfavorable IL28B Genotype in Prediction of Treatment Response in Thai Patients with Chronic Hepatitis C Virus Infection.[Pubmed 2015:26339796];The association between functional genetic polymorphisms of <b>CXCL10</b> and <b>DPP4</b> and treatment outcome has not previously been studied.[Pubmed 2015:…	108900	Protein	CD26	ADABP;ADCP-2;ADCP2;Adenosine deaminase complexing protein 2;CD26;CD26 antigen;Dipeptidyl peptidase 4;Dipeptidyl peptidase IV;DPP IV;DPP4;EC 3.4.14.5;T-cell activation antigen CD26;TP103;adenosine deaminase complexing protein-2;antigen cd26;cd 26;cd 26 antigen;dipeptidyl peptidase - 4;dipeptidyl peptidase -4;dipeptidyl peptidase type iv;dipeptidyl peptidase type-4;dipeptidyl peptidase- 4;dipeptidy…	SWISSPROT_AC:P27487;SWISSPROT_ID:DPP4_HUMAN;EMBL:AB451339;EMBL:AB451488;EMBL:AC008063;EMBL:BC013329;EMBL:BC065265;EMBL:CH471058;EMBL:M74777;EMBL:M80536;EMBL:S79876;EMBL:U13710;EMBL:U13711;EMBL:U13712;EMBL:U13713;EMBL:U13714;EMBL:U13715;EMBL:U13716;EMBL:U13717;EMBL:U13718;EMBL:U13719;EMBL:U13720;EMBL:U13721;EMBL:U13722;EMBL:U13723;EMBL:U13724;EMBL:U13725;EMBL:U13726;EMBL:U13727;EMBL:U13728;EMBL:U1…	86038	Protein	IP-10	10 kDa interferon gamma-induced protein;C-X-C motif chemokine 10;CXCL10;CXL10;Gamma-IP10;INP10;IP-10;SCYB10;Small-inducible cytokine B10;10-kda interferon gamma-induced protein;C-X-C motif chemokine ligand 10;c-x-c motif ligand 10 chemokine;c-x-c-motif chemokine 10;C7;chemokine c-x-c motif ligand 10;chemokine c-x-c-motif ligand 10;crg-2;cxcl 10;cxcl-10;gamma ip-10;gamma-ip-10;gammaip-10;gIP-10;IF…	SWISSPROT_AC:P02778;SWISSPROT_ID:CXL10_HUMAN;EMBL:BC010954;EMBL:X02530;RefSeq:NP_001556.2;ProteinModelPortal:P02778;STRING:9606.ENSP00000305651;SWISSPROT_AC_OLD:Q96QJ5;SMR:P02778;GeneID:3627;KEGG:hsa:3627;PIR:A03243;eggNOG:ENOG410J1VC;eggNOG:ENOG410ZTJK;UniGene:Hs.632586;GO:GO:0005102;GO:GO:0005576;GO:GO:0005615;GO:GO:0006935;GO:GO:0006954;GO:GO:0006955;GO:GO:0007165;GO:GO:0007166;GO:GO:0007186;G…	1803	3627
11518611	CD26 -- CACNA1A	association	Pubmed 2015:26291537;Pubmed central 2015:4546328;	Under condition of subclinical ketosis, the impact of <b>DPP4</b> inhibition via <b>BI</b> 14332 was less, as in particular ÃŽÂ²-hydroxybutyrate and the hepatic lipid content remained unaffected, but NEFA and triglyceride concentrations were decreased after treatment.[Pubmed 2015:26291537];Under condition of subclinical ketosis, the impact of <b>DPP4</b> inhibition via <b>BI</b> 14332 was less, a…	108900	Protein	CD26	ADABP;ADCP-2;ADCP2;Adenosine deaminase complexing protein 2;CD26;CD26 antigen;Dipeptidyl peptidase 4;Dipeptidyl peptidase IV;DPP IV;DPP4;EC 3.4.14.5;T-cell activation antigen CD26;TP103;adenosine deaminase complexing protein-2;antigen cd26;cd 26;cd 26 antigen;dipeptidyl peptidase - 4;dipeptidyl peptidase -4;dipeptidyl peptidase type iv;dipeptidyl peptidase type-4;dipeptidyl peptidase- 4;dipeptidy…	SWISSPROT_AC:P27487;SWISSPROT_ID:DPP4_HUMAN;EMBL:AB451339;EMBL:AB451488;EMBL:AC008063;EMBL:BC013329;EMBL:BC065265;EMBL:CH471058;EMBL:M74777;EMBL:M80536;EMBL:S79876;EMBL:U13710;EMBL:U13711;EMBL:U13712;EMBL:U13713;EMBL:U13714;EMBL:U13715;EMBL:U13716;EMBL:U13717;EMBL:U13718;EMBL:U13719;EMBL:U13720;EMBL:U13721;EMBL:U13722;EMBL:U13723;EMBL:U13724;EMBL:U13725;EMBL:U13726;EMBL:U13727;EMBL:U13728;EMBL:U1…	50825	Protein	CACNA1A	BI;Brain calcium channel I;CAC1A;CACH4;CACN3;CACNA1A;CACNL1A4;Calcium channel, L type, alpha-1 polypeptide isoform 4;Voltage-dependent P/Q-type calcium channel subunit alpha-1A;Voltage-gated calcium channel subunit alpha Cav2.1;apc a;apc alpha;apc-a;apc-alpha;APCA;bi-chain;bi-type;cacna1alpha;calcium voltage-gated channel subunit alpha1 A;cav 2.1;CAV2.1;EA2;EIEE42;FHM;hpc-a;HPCA;MHP;mhp-1;MHP1;sc…	SWISSPROT_AC:O00555;SWISSPROT_ID:CAC1A_HUMAN;EMBL:AB035727;EMBL:AC005305;EMBL:AC005513;EMBL:AC008540;EMBL:AC011446;EMBL:AC022436;EMBL:AC026805;EMBL:AC093062;EMBL:AC098781;EMBL:AC124224;EMBL:AF004883;EMBL:AF004884;EMBL:S76537;EMBL:U06702;EMBL:U79663;EMBL:U79664;EMBL:U79665;EMBL:U79666;EMBL:U79667;EMBL:U79668;EMBL:X99897;EMBL:Z80114;EMBL:Z80115;RefSeq:NP_000059.3;RefSeq:NP_001120693.1;RefSeq:NP_001…	1803	773
11642869	PEDF -- CD26	association	Pubmed 2015:25705004;	Serum levels of <b>pigment epithelium-derived factor</b> (PEDF) are inversely associated with circulating levels of <b>dipeptidyl peptidase-4</b> (DPP-4) in humans.[Pubmed 2015:25705004];Since DPP-4 could impair insulin action and evoke vascular damage, our present study suggests that insulin-sensitizing and atheroprotective properties of <b>PEDF</b> might be ascribed partly to its inhibitory act…	307000	Protein	PEDF	Cell proliferation-inducing gene 35 protein;EPC-1;PEDF;Pigment epithelium-derived factor;Serpin F1;SERPINF1;factor of pigment epithelium-derived;factor pigment epithelium-derived;factor-pigment epithelium derived;factor-pigment epithelium-derived;oi 6;oi type vi;oi-vi;OI12;OI6;PIG35;pigment epithelium derived factor;pigment epithelium derived factor--the;pigment epithelium- derived factor;pigment…	SWISSPROT_AC:P36955;SWISSPROT_ID:PEDF_HUMAN;EMBL:AB593011;EMBL:AB593012;EMBL:AB593013;EMBL:AC130343;EMBL:AC130689;EMBL:AF400442;EMBL:AH004879;EMBL:AY513280;EMBL:BC000522;EMBL:BC013984;EMBL:BT007222;EMBL:CH471108;EMBL:M76979;EMBL:M90439;EMBL:U29953;RefSeq:NP_001316832.1;RefSeq:NP_002606.3;ProteinModelPortal:P36955;STRING:9606.ENSP00000254722;SWISSPROT_AC_OLD:F1T092;SWISSPROT_AC_OLD:Q13236;SWISSPRO…	108900	Protein	CD26	ADABP;ADCP-2;ADCP2;Adenosine deaminase complexing protein 2;CD26;CD26 antigen;Dipeptidyl peptidase 4;Dipeptidyl peptidase IV;DPP IV;DPP4;EC 3.4.14.5;T-cell activation antigen CD26;TP103;adenosine deaminase complexing protein-2;antigen cd26;cd 26;cd 26 antigen;dipeptidyl peptidase - 4;dipeptidyl peptidase -4;dipeptidyl peptidase type iv;dipeptidyl peptidase type-4;dipeptidyl peptidase- 4;dipeptidy…	SWISSPROT_AC:P27487;SWISSPROT_ID:DPP4_HUMAN;EMBL:AB451339;EMBL:AB451488;EMBL:AC008063;EMBL:BC013329;EMBL:BC065265;EMBL:CH471058;EMBL:M74777;EMBL:M80536;EMBL:S79876;EMBL:U13710;EMBL:U13711;EMBL:U13712;EMBL:U13713;EMBL:U13714;EMBL:U13715;EMBL:U13716;EMBL:U13717;EMBL:U13718;EMBL:U13719;EMBL:U13720;EMBL:U13721;EMBL:U13722;EMBL:U13723;EMBL:U13724;EMBL:U13725;EMBL:U13726;EMBL:U13727;EMBL:U13728;EMBL:U1…	5176	1803
11642890	ATGL -- CD26	association	Pubmed 2015:25705004;	Serum levels of <b>pigment epithelium-derived factor</b> (PEDF) are inversely associated with circulating levels of <b>dipeptidyl peptidase-4</b> (DPP-4) in humans.[Pubmed 2015:25705004];Since DPP-4 could impair insulin action and evoke vascular damage, our present study suggests that insulin-sensitizing and atheroprotective properties of <b>PEDF</b> might be ascribed partly to its inhibitory act…	315607	Protein	ATGL	Adipose triglyceride lipase;ATGL;Calcium-independent phospholipase A2;Desnutrin;EC 3.1.1.3;IPLA2-zeta;Patatin-like phospholipase domain-containing protein 2;Pigment epithelium-derived factor;PLPL2;PNPLA2;Transport-secretion protein 2;TTS2;TTS2.2;1110001C14Rik;adipose-triglyceride lipase;calcium independent phospholipase a2;calcium-independent subtype of phospholipase a2;ec3.1.1.3;factor of pigmen…	SWISSPROT_AC:Q96AD5;SWISSPROT_ID:PLPL2_HUMAN;EMBL:AF055000;EMBL:AJ278475;EMBL:AJ278476;EMBL:AY203925;EMBL:AY894804;EMBL:BC011958;EMBL:BC017280;RefSeq:NP_065109.1;RefSeq:XP_016873517.1;ProteinModelPortal:Q96AD5;STRING:9606.ENSP00000337701;SWISSPROT_AC_OLD:O60643;SWISSPROT_AC_OLD:Q5EFF5;SWISSPROT_AC_OLD:Q6XYE5;SWISSPROT_AC_OLD:Q96ET6;SWISSPROT_AC_OLD:Q9NQ61;SWISSPROT_AC_OLD:Q9NQ62;SMR:Q96AD5;GeneID…	108900	Protein	CD26	ADABP;ADCP-2;ADCP2;Adenosine deaminase complexing protein 2;CD26;CD26 antigen;Dipeptidyl peptidase 4;Dipeptidyl peptidase IV;DPP IV;DPP4;EC 3.4.14.5;T-cell activation antigen CD26;TP103;adenosine deaminase complexing protein-2;antigen cd26;cd 26;cd 26 antigen;dipeptidyl peptidase - 4;dipeptidyl peptidase -4;dipeptidyl peptidase type iv;dipeptidyl peptidase type-4;dipeptidyl peptidase- 4;dipeptidy…	SWISSPROT_AC:P27487;SWISSPROT_ID:DPP4_HUMAN;EMBL:AB451339;EMBL:AB451488;EMBL:AC008063;EMBL:BC013329;EMBL:BC065265;EMBL:CH471058;EMBL:M74777;EMBL:M80536;EMBL:S79876;EMBL:U13710;EMBL:U13711;EMBL:U13712;EMBL:U13713;EMBL:U13714;EMBL:U13715;EMBL:U13716;EMBL:U13717;EMBL:U13718;EMBL:U13719;EMBL:U13720;EMBL:U13721;EMBL:U13722;EMBL:U13723;EMBL:U13724;EMBL:U13725;EMBL:U13726;EMBL:U13727;EMBL:U13728;EMBL:U1…	57104	1803
11725371	CD26 -- DPP10	association	Pubmed 2015:25740212;Pubmed 2016:27198182;Pubmed central 2015:4350108;Pubmed central 2014:4084682;Pubmed central 2016:4873792;Pubmed central 2013:3809881;	Difference in the entrance channels to the active sites between <b>DPP10</b> and <b>DPP4</b> provide an additional rationale for the lack of activity.[Pubmed 2015:25740212];However, fly <b>DPP10</b> exhibits approximately a 6-times-lower relative kcat value normalized with anti-Flag immunoreactivity than human <b>DPP4</b>.[Pubmed 2016:27198182];Despite the absence of the catalytic serine residue …	108900	Protein	CD26	ADABP;ADCP-2;ADCP2;Adenosine deaminase complexing protein 2;CD26;CD26 antigen;Dipeptidyl peptidase 4;Dipeptidyl peptidase IV;DPP IV;DPP4;EC 3.4.14.5;T-cell activation antigen CD26;TP103;adenosine deaminase complexing protein-2;antigen cd26;cd 26;cd 26 antigen;dipeptidyl peptidase - 4;dipeptidyl peptidase -4;dipeptidyl peptidase type iv;dipeptidyl peptidase type-4;dipeptidyl peptidase- 4;dipeptidy…	SWISSPROT_AC:P27487;SWISSPROT_ID:DPP4_HUMAN;EMBL:AB451339;EMBL:AB451488;EMBL:AC008063;EMBL:BC013329;EMBL:BC065265;EMBL:CH471058;EMBL:M74777;EMBL:M80536;EMBL:S79876;EMBL:U13710;EMBL:U13711;EMBL:U13712;EMBL:U13713;EMBL:U13714;EMBL:U13715;EMBL:U13716;EMBL:U13717;EMBL:U13718;EMBL:U13719;EMBL:U13720;EMBL:U13721;EMBL:U13722;EMBL:U13723;EMBL:U13724;EMBL:U13725;EMBL:U13726;EMBL:U13727;EMBL:U13728;EMBL:U1…	108864	Protein	DPP10	Dipeptidyl peptidase IV-related protein 3;Dipeptidyl peptidase X;Dipeptidyl peptidase-like protein 2;DPL2;DPP X;DPP10;DPRP-3;DPRP3;Inactive dipeptidyl peptidase 10;KIAA1492;dipeptidyl peptidase 10;dipeptidyl peptidase like 10;dipeptidyl-peptidase 10;dpl 2;dpp 10;DPPY;dppy-type;	SWISSPROT_AC:Q8N608;SWISSPROT_ID:DPP10_HUMAN;EMBL:AB040925;EMBL:AC010885;EMBL:AC012071;EMBL:AC016721;EMBL:AC017040;EMBL:AC066593;EMBL:AC067947;EMBL:AC068542;EMBL:AC093610;EMBL:AC105422;EMBL:AC116620;EMBL:AC118276;EMBL:AC118664;EMBL:AK289967;EMBL:AY172661;EMBL:AY387785;EMBL:BC030832;EMBL:DQ857322;RefSeq:NP_001004360.2;RefSeq:NP_001171505.1;RefSeq:NP_001308835.1;RefSeq:NP_001308840.1;RefSeq:NP_0013…	1803	57628
12075409	EHMT1 -- CD26	association	Pubmed 2015:26434625;Pubmed 2017:28900535;	Both GLP1(7)(-)(36) (via GLP1 receptor) and the <b>dipeptidyl peptidase-4</b> (DPP4) cleaved form of <b>GLP1</b> (GLP1(9)(-)(36), independently of GLP1R) may modulate the response of lymphocytes to cytokine stimuli.[Pubmed 2015:26434625];The results of ANCOVA showed a significant difference between the <b>GLP1</b> and <b>DPP4</b> levels in aerobic exercise with control group while these changes w…	119114	Protein	EHMT1	EC 2.1.1.-;EC 2.1.1.43;EHMT1;Eu-HMTase1;Euchromatic histone-lysine N-methyltransferase 1;EUHMTASE1;G9a-like protein 1;GLP;GLP1;H3-K9-HMTase 5;Histone H3-K9 methyltransferase 5;Histone-lysine N-methyltransferase EHMT1;KIAA1876;KMT1D;Lysine N-methyltransferase 1D;bA188C12.1;euchromatic histone lysine methyltransferase 1;euchromatic histone lysine n-methyltransferase 1;FP13812;	SWISSPROT_AC:Q9H9B1;SWISSPROT_ID:EHMT1_HUMAN;EMBL:AB028932;EMBL:AB058779;EMBL:AK022941;EMBL:AL590627;EMBL:AL611925;EMBL:AL713772;EMBL:AY083210;EMBL:BC011608;EMBL:BC047504;RefSeq:NP_001138999.1;RefSeq:NP_079033.4;ProteinModelPortal:Q9H9B1;STRING:9606.ENSP00000417980;SWISSPROT_AC_OLD:B1AQ58;SWISSPROT_AC_OLD:B1AQ59;SWISSPROT_AC_OLD:Q86X08;SWISSPROT_AC_OLD:Q8TCN7;SWISSPROT_AC_OLD:Q96F53;SWISSPROT_AC_…	108900	Protein	CD26	ADABP;ADCP-2;ADCP2;Adenosine deaminase complexing protein 2;CD26;CD26 antigen;Dipeptidyl peptidase 4;Dipeptidyl peptidase IV;DPP IV;DPP4;EC 3.4.14.5;T-cell activation antigen CD26;TP103;adenosine deaminase complexing protein-2;antigen cd26;cd 26;cd 26 antigen;dipeptidyl peptidase - 4;dipeptidyl peptidase -4;dipeptidyl peptidase type iv;dipeptidyl peptidase type-4;dipeptidyl peptidase- 4;dipeptidy…	SWISSPROT_AC:P27487;SWISSPROT_ID:DPP4_HUMAN;EMBL:AB451339;EMBL:AB451488;EMBL:AC008063;EMBL:BC013329;EMBL:BC065265;EMBL:CH471058;EMBL:M74777;EMBL:M80536;EMBL:S79876;EMBL:U13710;EMBL:U13711;EMBL:U13712;EMBL:U13713;EMBL:U13714;EMBL:U13715;EMBL:U13716;EMBL:U13717;EMBL:U13718;EMBL:U13719;EMBL:U13720;EMBL:U13721;EMBL:U13722;EMBL:U13723;EMBL:U13724;EMBL:U13725;EMBL:U13726;EMBL:U13727;EMBL:U13728;EMBL:U1…	79813	1803
12155724	HER2 -- CD26	association	Pubmed 2015:26471376;	Moreover patients with <b>HER2</b> positive tumors had significantly lower <b>CD26</b> serum levels (511.8Ã¢Â€Â‰Ã‚Â±Ã¢Â€Â‰84.8 pg/mL) compared with HER2 negative tumors (619.1Ã¢Â€Â‰Ã‚Â±Ã¢Â€Â‰109.9 pg/mL, pÃ¢Â€Â‰=Ã¢Â€Â‰0.006).[Pubmed 2015:26471376];Moreover patients with <b>HER2</b> positive tumors had significantly lower <b>CD26</b> serum levels (511.8ÃƒÂ¢Ã‚Â€Ã‚Â‰ÃƒÂ‚Ã‚Â±ÃƒÂ¢Ã‚Â€Ã‚Â‰84.8 pg/mL) c…	124439	Protein	HER2	CD340 antigen;EC 2.7.10.1;ERBB2;HER2;Metastatic lymph node gene 19 protein;MLN 19;MLN19;NEU;NGL;p185erbB2;Proto-oncogene c-ErbB-2;Proto-oncogene Neu;Receptor tyrosine-protein kinase erbB-2;Tyrosine kinase-type cell surface receptor HER2;c-erb b-2 proto-oncogene;c-erbb-2 proto-oncogene;c-erbb2 proto-oncogene;CD340;erb-b2 receptor tyrosine kinase 2;erbb2 receptor protein tyrosine kinase;her - 2;her…	SWISSPROT_AC:P04626;SWISSPROT_ID:ERBB2_HUMAN;EMBL:AH001455;EMBL:AK295195;EMBL:AY208911;EMBL:BC167147;EMBL:CH471152;EMBL:KJ534964;EMBL:L29395;EMBL:M11730;EMBL:M12036;EMBL:M16789;EMBL:M16790;EMBL:M16791;EMBL:M16792;EMBL:M95667;EMBL:X03363;RefSeq:NP_001005862.1;RefSeq:NP_001276865.1;RefSeq:NP_001276867.1;RefSeq:NP_004439.2;ProteinModelPortal:P04626;STRING:9606.ENSP00000269571;SWISSPROT_AC_OLD:B2RZG3…	108900	Protein	CD26	ADABP;ADCP-2;ADCP2;Adenosine deaminase complexing protein 2;CD26;CD26 antigen;Dipeptidyl peptidase 4;Dipeptidyl peptidase IV;DPP IV;DPP4;EC 3.4.14.5;T-cell activation antigen CD26;TP103;adenosine deaminase complexing protein-2;antigen cd26;cd 26;cd 26 antigen;dipeptidyl peptidase - 4;dipeptidyl peptidase -4;dipeptidyl peptidase type iv;dipeptidyl peptidase type-4;dipeptidyl peptidase- 4;dipeptidy…	SWISSPROT_AC:P27487;SWISSPROT_ID:DPP4_HUMAN;EMBL:AB451339;EMBL:AB451488;EMBL:AC008063;EMBL:BC013329;EMBL:BC065265;EMBL:CH471058;EMBL:M74777;EMBL:M80536;EMBL:S79876;EMBL:U13710;EMBL:U13711;EMBL:U13712;EMBL:U13713;EMBL:U13714;EMBL:U13715;EMBL:U13716;EMBL:U13717;EMBL:U13718;EMBL:U13719;EMBL:U13720;EMBL:U13721;EMBL:U13722;EMBL:U13723;EMBL:U13724;EMBL:U13725;EMBL:U13726;EMBL:U13727;EMBL:U13728;EMBL:U1…	2064	1803
12180092	EGF -- CD26	association	Pubmed 2015:26267432;	Activity of the transcription factor E2F1 induced by <b>EGF</b> was enhanced by <b>DPP4</b>, thus increasing PIN1 expression.[Pubmed 2015:26267432];	118940	Protein	EGF	EGF;Pro-epidermal growth factor;egf-type;epidermal factor of growth;epidermal growth factor;epidermal growth factor-type;epidermal growth-factor;epidermal- growth-factor;epidermal-growth factor;epidermal-growth-factor;factor -- epidermal growth;factor epidermal growth;factor of epidermal growth;factor of the epidermal growth;factor-epidermal growth;growth factor -- epidermal;growth factor epiderm…	SWISSPROT_AC:P01133;SWISSPROT_ID:EGF_HUMAN;EMBL:AC004050;EMBL:AC005509;EMBL:AK299306;EMBL:AY506357;EMBL:BC093731;EMBL:BC113461;EMBL:X04571;RefSeq:NP_001171601.1;RefSeq:NP_001171602.1;RefSeq:NP_001954.2;ProteinModelPortal:P01133;STRING:9606.ENSP00000265171;SWISSPROT_AC_OLD:B4DRK7;SWISSPROT_AC_OLD:E7EVD2;SWISSPROT_AC_OLD:E9PBF0;SWISSPROT_AC_OLD:Q52LZ6;SMR:P01133;GeneID:1950;KEGG:hsa:1950;PIR:A25531…	108900	Protein	CD26	ADABP;ADCP-2;ADCP2;Adenosine deaminase complexing protein 2;CD26;CD26 antigen;Dipeptidyl peptidase 4;Dipeptidyl peptidase IV;DPP IV;DPP4;EC 3.4.14.5;T-cell activation antigen CD26;TP103;adenosine deaminase complexing protein-2;antigen cd26;cd 26;cd 26 antigen;dipeptidyl peptidase - 4;dipeptidyl peptidase -4;dipeptidyl peptidase type iv;dipeptidyl peptidase type-4;dipeptidyl peptidase- 4;dipeptidy…	SWISSPROT_AC:P27487;SWISSPROT_ID:DPP4_HUMAN;EMBL:AB451339;EMBL:AB451488;EMBL:AC008063;EMBL:BC013329;EMBL:BC065265;EMBL:CH471058;EMBL:M74777;EMBL:M80536;EMBL:S79876;EMBL:U13710;EMBL:U13711;EMBL:U13712;EMBL:U13713;EMBL:U13714;EMBL:U13715;EMBL:U13716;EMBL:U13717;EMBL:U13718;EMBL:U13719;EMBL:U13720;EMBL:U13721;EMBL:U13722;EMBL:U13723;EMBL:U13724;EMBL:U13725;EMBL:U13726;EMBL:U13727;EMBL:U13728;EMBL:U1…	1950	1803
12180100	PIN1 -- CD26	association	Pubmed 2015:26267432;Pubmed central 2017:5356858;	Consistent with these observations, <b>DPP4</b> levels were positively correlated with <b>PIN1</b> expression in human breast cancer.[Pubmed 2015:26267432];Choi et al. show that <b>DPP4</b> increase the expression of <b>PIN1</b>, which is a master regulator of mitochondrial apoptosis.[Pubmed central 2017:5356858];	314123	Protein	PIN1	EC 5.2.1.8;Peptidyl-prolyl cis-trans isomerase NIMA-interacting 1;Peptidyl-prolyl cis-trans isomerase Pin1;PIN1;PPIase Pin1;Rotamase Pin1;DOD;peptidyl prolyl cis-trans isomerase pin1;peptidylprolyl cis/trans isomerase, NIMA-interacting 1;pin1 ppiase;pin1's ppiase;pin1-ppiase;pin1-type ppiase;prolyl-peptidyl cis-trans isomerase pin1;UBL5;	SWISSPROT_AC:Q13526;SWISSPROT_ID:PIN1_HUMAN;EMBL:AK291074;EMBL:BC002899;EMBL:BT019331;EMBL:CH471106;EMBL:CR407654;EMBL:U49070;RefSeq:NP_006212.1;ProteinModelPortal:Q13526;STRING:9606.ENSP00000247970;SWISSPROT_AC_OLD:A8K4V9;SWISSPROT_AC_OLD:Q53X75;SMR:Q13526;GeneID:5300;KEGG:hsa:5300;PIR:S68520;eggNOG:COG0760;eggNOG:KOG3259;UniGene:Hs.465849;GO:GO:0000413;GO:GO:0001934;GO:GO:0003755;GO:GO:0003774;…	108900	Protein	CD26	ADABP;ADCP-2;ADCP2;Adenosine deaminase complexing protein 2;CD26;CD26 antigen;Dipeptidyl peptidase 4;Dipeptidyl peptidase IV;DPP IV;DPP4;EC 3.4.14.5;T-cell activation antigen CD26;TP103;adenosine deaminase complexing protein-2;antigen cd26;cd 26;cd 26 antigen;dipeptidyl peptidase - 4;dipeptidyl peptidase -4;dipeptidyl peptidase type iv;dipeptidyl peptidase type-4;dipeptidyl peptidase- 4;dipeptidy…	SWISSPROT_AC:P27487;SWISSPROT_ID:DPP4_HUMAN;EMBL:AB451339;EMBL:AB451488;EMBL:AC008063;EMBL:BC013329;EMBL:BC065265;EMBL:CH471058;EMBL:M74777;EMBL:M80536;EMBL:S79876;EMBL:U13710;EMBL:U13711;EMBL:U13712;EMBL:U13713;EMBL:U13714;EMBL:U13715;EMBL:U13716;EMBL:U13717;EMBL:U13718;EMBL:U13719;EMBL:U13720;EMBL:U13721;EMBL:U13722;EMBL:U13723;EMBL:U13724;EMBL:U13725;EMBL:U13726;EMBL:U13727;EMBL:U13728;EMBL:U1…	5300	1803
12532042	DPP4 -- TA1	association	Pubmed 1990:1975616;	Binding of the T cell activation monoclonal antibody <b>Ta1</b> to <b>dipeptidyl peptidase IV</b>.[Pubmed 1990:1975616];Comparative binding studies showed that the <b>Ta1</b> mAb binds to <b>DPP IV</b> purified from human placenta as well as in extracts of the human YT lymphoid cell line and of CD3 stimulated normal human peripheral blood mononuclear cells.[Pubmed 1990:1975616];	4341262	Gene	DPP4	ADABP;ADCP2;CD26;dipeptidyl peptidase 4;DPP4;DPPIV;TP103;ADCP-2;Adenosine deaminase complexing protein 2;adenosine deaminase complexing protein-2;antigen cd26;cd 26;cd 26 antigen;CD26 antigen;dipeptidyl peptidase - 4;dipeptidyl peptidase -4;Dipeptidyl peptidase IV;dipeptidyl peptidase type iv;dipeptidyl peptidase type-4;dipeptidyl peptidase- 4;dipeptidyl peptidase--4;dipeptidyl peptidase-4;dipept…	SWISSPROT_AC:P27487;SWISSPROT_ID:DPP4_HUMAN;GeneID:1803;Ensembl:ENSG00000197635;HGNC:HGNC:3009;MIM:102720;Vega:OTTHUMG00000132056;protein_accession:AAA51943.1;protein_accession:AAA52308.1;protein_accession:AAB35614.1;protein_accession:AAB60646.1;protein_accession:AAH13329.2;protein_accession:AAH65265.1;protein_accession:AAX93179.1;protein_accession:BAG70153.1;protein_accession:BAG70302.1;protein_…	479320	Protein	TA1	TA1;TAAR1;TaR-1;TAR1;Trace amine receptor 1;Trace amine-associated receptor 1;TRAR1;taar 1;taar-1;tar 1;tar-i;trace amine associated receptor 1;trace amine associated receptor-1;trace amine associated-receptor 1;trace amine-associated receptor-1;trace amine-associated receptor1;	SWISSPROT_AC:Q96RJ0;SWISSPROT_ID:TAAR1_HUMAN;EMBL:AF200627;EMBL:AF380185;EMBL:AL513524;EMBL:AY180374;EMBL:BC101825;EMBL:BC112194;RefSeq:NP_612200.1;ProteinModelPortal:Q96RJ0;STRING:9606.ENSP00000275216;SWISSPROT_AC_OLD:Q2M1W5;SWISSPROT_AC_OLD:Q3MIH8;SWISSPROT_AC_OLD:Q5VUQ1;GeneID:134864;KEGG:hsa:134864;eggNOG:ENOG410XRW9;eggNOG:KOG3656;UniGene:Hs.375030;GO:GO:0001594;GO:GO:0004930;GO:GO:0005886;G…	1803	134864
12532068	TAAR1 -- CD26	association	Pubmed 1990:1975616;	Binding of the T cell activation monoclonal antibody <b>Ta1</b> to <b>dipeptidyl peptidase IV</b>.[Pubmed 1990:1975616];Comparative binding studies showed that the <b>Ta1</b> mAb binds to <b>DPP IV</b> purified from human placenta as well as in extracts of the human YT lymphoid cell line and of CD3 stimulated normal human peripheral blood mononuclear cells.[Pubmed 1990:1975616];	4358083	Gene	TAAR1	TA1;TAAR1;TAR1;trace amine associated receptor 1;TRAR1;taar 1;taar-1;tar 1;TaR-1;tar-i;trace amine associated receptor-1;trace amine associated-receptor 1;Trace amine receptor 1;Trace amine-associated receptor 1;trace amine-associated receptor-1;trace amine-associated receptor1;	SWISSPROT_AC:Q96RJ0;SWISSPROT_ID:TAAR1_HUMAN;GeneID:134864;Ensembl:ENSG00000146399;HGNC:HGNC:17734;MIM:609333;Vega:OTTHUMG00000015583;protein_accession:AAG17112.1;protein_accession:AAI01826.1;protein_accession:AAI12195.1;protein_accession:AAK71236.1;protein_accession:AAO22154.1;protein_accession:EAW48021.1;protein_accession:NP_612200.1;protein_accession:Q96RJ0.1;protein_gi:10441577;protein_gi:119…	108900	Protein	CD26	ADABP;ADCP-2;ADCP2;Adenosine deaminase complexing protein 2;CD26;CD26 antigen;Dipeptidyl peptidase 4;Dipeptidyl peptidase IV;DPP IV;DPP4;EC 3.4.14.5;T-cell activation antigen CD26;TP103;adenosine deaminase complexing protein-2;antigen cd26;cd 26;cd 26 antigen;dipeptidyl peptidase - 4;dipeptidyl peptidase -4;dipeptidyl peptidase type iv;dipeptidyl peptidase type-4;dipeptidyl peptidase- 4;dipeptidy…	SWISSPROT_AC:P27487;SWISSPROT_ID:DPP4_HUMAN;EMBL:AB451339;EMBL:AB451488;EMBL:AC008063;EMBL:BC013329;EMBL:BC065265;EMBL:CH471058;EMBL:M74777;EMBL:M80536;EMBL:S79876;EMBL:U13710;EMBL:U13711;EMBL:U13712;EMBL:U13713;EMBL:U13714;EMBL:U13715;EMBL:U13716;EMBL:U13717;EMBL:U13718;EMBL:U13719;EMBL:U13720;EMBL:U13721;EMBL:U13722;EMBL:U13723;EMBL:U13724;EMBL:U13725;EMBL:U13726;EMBL:U13727;EMBL:U13728;EMBL:U1…	134864	1803
12532137	TAAR1 -- DPP4	association	Pubmed 1990:1975616;	Binding of the T cell activation monoclonal antibody <b>Ta1</b> to <b>dipeptidyl peptidase IV</b>.[Pubmed 1990:1975616];Comparative binding studies showed that the <b>Ta1</b> mAb binds to <b>DPP IV</b> purified from human placenta as well as in extracts of the human YT lymphoid cell line and of CD3 stimulated normal human peripheral blood mononuclear cells.[Pubmed 1990:1975616];	4358083	Gene	TAAR1	TA1;TAAR1;TAR1;trace amine associated receptor 1;TRAR1;taar 1;taar-1;tar 1;TaR-1;tar-i;trace amine associated receptor-1;trace amine associated-receptor 1;Trace amine receptor 1;Trace amine-associated receptor 1;trace amine-associated receptor-1;trace amine-associated receptor1;	SWISSPROT_AC:Q96RJ0;SWISSPROT_ID:TAAR1_HUMAN;GeneID:134864;Ensembl:ENSG00000146399;HGNC:HGNC:17734;MIM:609333;Vega:OTTHUMG00000015583;protein_accession:AAG17112.1;protein_accession:AAI01826.1;protein_accession:AAI12195.1;protein_accession:AAK71236.1;protein_accession:AAO22154.1;protein_accession:EAW48021.1;protein_accession:NP_612200.1;protein_accession:Q96RJ0.1;protein_gi:10441577;protein_gi:119…	4341262	Gene	DPP4	ADABP;ADCP2;CD26;dipeptidyl peptidase 4;DPP4;DPPIV;TP103;ADCP-2;Adenosine deaminase complexing protein 2;adenosine deaminase complexing protein-2;antigen cd26;cd 26;cd 26 antigen;CD26 antigen;dipeptidyl peptidase - 4;dipeptidyl peptidase -4;Dipeptidyl peptidase IV;dipeptidyl peptidase type iv;dipeptidyl peptidase type-4;dipeptidyl peptidase- 4;dipeptidyl peptidase--4;dipeptidyl peptidase-4;dipept…	SWISSPROT_AC:P27487;SWISSPROT_ID:DPP4_HUMAN;GeneID:1803;Ensembl:ENSG00000197635;HGNC:HGNC:3009;MIM:102720;Vega:OTTHUMG00000132056;protein_accession:AAA51943.1;protein_accession:AAA52308.1;protein_accession:AAB35614.1;protein_accession:AAB60646.1;protein_accession:AAH13329.2;protein_accession:AAH65265.1;protein_accession:AAX93179.1;protein_accession:BAG70153.1;protein_accession:BAG70302.1;protein_…	134864	1803
12615164	CTSB -- CD26	association	Pubmed 1991:1674512;	A significant correlation between tumour/lung ratios of specific activities of <b>DPP-IV</b> and <b>CB</b> was observed.[Pubmed 1991:1674512];	4341036	Gene	CTSB	APPS;cathepsin B;CPSB;CTSB;APP secretase;app-secretase;CATB;cathepsin b-type;Cathepsin B1;cathepsin-b;cathepsinb;cps b;cps-b;cts-b;EC 3.4.22.1;secretase of app;	SWISSPROT_AC:P07858;SWISSPROT_ID:CATB_HUMAN;GeneID:1508;Ensembl:ENSG00000164733;HGNC:HGNC:2527;MIM:116810;Vega:OTTHUMG00000090799;protein_accession:AAA52125.1;protein_accession:AAA52129.1;protein_accession:AAC37547.1;protein_accession:AAH10240.1;protein_accession:AAH95408.1;protein_accession:AAL99368.1;protein_accession:AAL99369.1;protein_accession:BAF82928.1;protein_accession:BAG52127.1;protein_…	108900	Protein	CD26	ADABP;ADCP-2;ADCP2;Adenosine deaminase complexing protein 2;CD26;CD26 antigen;Dipeptidyl peptidase 4;Dipeptidyl peptidase IV;DPP IV;DPP4;EC 3.4.14.5;T-cell activation antigen CD26;TP103;adenosine deaminase complexing protein-2;antigen cd26;cd 26;cd 26 antigen;dipeptidyl peptidase - 4;dipeptidyl peptidase -4;dipeptidyl peptidase type iv;dipeptidyl peptidase type-4;dipeptidyl peptidase- 4;dipeptidy…	SWISSPROT_AC:P27487;SWISSPROT_ID:DPP4_HUMAN;EMBL:AB451339;EMBL:AB451488;EMBL:AC008063;EMBL:BC013329;EMBL:BC065265;EMBL:CH471058;EMBL:M74777;EMBL:M80536;EMBL:S79876;EMBL:U13710;EMBL:U13711;EMBL:U13712;EMBL:U13713;EMBL:U13714;EMBL:U13715;EMBL:U13716;EMBL:U13717;EMBL:U13718;EMBL:U13719;EMBL:U13720;EMBL:U13721;EMBL:U13722;EMBL:U13723;EMBL:U13724;EMBL:U13725;EMBL:U13726;EMBL:U13727;EMBL:U13728;EMBL:U1…	1508	1803
12615217	DPP4 -- APPS	association	Pubmed 1991:1674512;	A significant correlation between tumour/lung ratios of specific activities of <b>DPP-IV</b> and <b>CB</b> was observed.[Pubmed 1991:1674512];	4341262	Gene	DPP4	ADABP;ADCP2;CD26;dipeptidyl peptidase 4;DPP4;DPPIV;TP103;ADCP-2;Adenosine deaminase complexing protein 2;adenosine deaminase complexing protein-2;antigen cd26;cd 26;cd 26 antigen;CD26 antigen;dipeptidyl peptidase - 4;dipeptidyl peptidase -4;Dipeptidyl peptidase IV;dipeptidyl peptidase type iv;dipeptidyl peptidase type-4;dipeptidyl peptidase- 4;dipeptidyl peptidase--4;dipeptidyl peptidase-4;dipept…	SWISSPROT_AC:P27487;SWISSPROT_ID:DPP4_HUMAN;GeneID:1803;Ensembl:ENSG00000197635;HGNC:HGNC:3009;MIM:102720;Vega:OTTHUMG00000132056;protein_accession:AAA51943.1;protein_accession:AAA52308.1;protein_accession:AAB35614.1;protein_accession:AAB60646.1;protein_accession:AAH13329.2;protein_accession:AAH65265.1;protein_accession:AAX93179.1;protein_accession:BAG70153.1;protein_accession:BAG70302.1;protein_…	54781	Protein	APPS	APP secretase;APPS;CATB;Cathepsin B;Cathepsin B1;CPSB;CTSB;EC 3.4.22.1;app-secretase;cathepsin b-type;cathepsin-b;cathepsinb;cps b;cps-b;cts-b;secretase of app;	SWISSPROT_AC:P07858;SWISSPROT_ID:CATB_HUMAN;EMBL:AK075393;EMBL:AK092070;EMBL:BC010240;EMBL:BC095408;EMBL:CH471157;EMBL:L16510;EMBL:M13230;EMBL:M14221;RefSeq:NP_001899.1;RefSeq:NP_680090.1;RefSeq:NP_680091.1;RefSeq:NP_680092.1;RefSeq:NP_680093.1;RefSeq:XP_006716307.1;RefSeq:XP_006716308.1;RefSeq:XP_011542114.1;RefSeq:XP_016868586.1;RefSeq:XP_016868587.1;RefSeq:XP_016868588.1;RefSeq:XP_016868589.1;…	1803	1508
12615301	DPP4 -- CTSB	association	Pubmed 1991:1674512;	A significant correlation between tumour/lung ratios of specific activities of <b>DPP-IV</b> and <b>CB</b> was observed.[Pubmed 1991:1674512];	4341262	Gene	DPP4	ADABP;ADCP2;CD26;dipeptidyl peptidase 4;DPP4;DPPIV;TP103;ADCP-2;Adenosine deaminase complexing protein 2;adenosine deaminase complexing protein-2;antigen cd26;cd 26;cd 26 antigen;CD26 antigen;dipeptidyl peptidase - 4;dipeptidyl peptidase -4;Dipeptidyl peptidase IV;dipeptidyl peptidase type iv;dipeptidyl peptidase type-4;dipeptidyl peptidase- 4;dipeptidyl peptidase--4;dipeptidyl peptidase-4;dipept…	SWISSPROT_AC:P27487;SWISSPROT_ID:DPP4_HUMAN;GeneID:1803;Ensembl:ENSG00000197635;HGNC:HGNC:3009;MIM:102720;Vega:OTTHUMG00000132056;protein_accession:AAA51943.1;protein_accession:AAA52308.1;protein_accession:AAB35614.1;protein_accession:AAB60646.1;protein_accession:AAH13329.2;protein_accession:AAH65265.1;protein_accession:AAX93179.1;protein_accession:BAG70153.1;protein_accession:BAG70302.1;protein_…	4341036	Gene	CTSB	APPS;cathepsin B;CPSB;CTSB;APP secretase;app-secretase;CATB;cathepsin b-type;Cathepsin B1;cathepsin-b;cathepsinb;cps b;cps-b;cts-b;EC 3.4.22.1;secretase of app;	SWISSPROT_AC:P07858;SWISSPROT_ID:CATB_HUMAN;GeneID:1508;Ensembl:ENSG00000164733;HGNC:HGNC:2527;MIM:116810;Vega:OTTHUMG00000090799;protein_accession:AAA52125.1;protein_accession:AAA52129.1;protein_accession:AAC37547.1;protein_accession:AAH10240.1;protein_accession:AAH95408.1;protein_accession:AAL99368.1;protein_accession:AAL99369.1;protein_accession:BAF82928.1;protein_accession:BAG52127.1;protein_…	1803	1508
12719762	THM -- CD26	association	Pubmed 1991:1712807;	2) THAM-specific mAb H194-112-Affi-Gel immunoadsorbent was capable of removing <b>DPP IV</b> enzymatic activity from mouse <b>thymoma</b> cell detergent extracts.[Pubmed 1991:1712807];	4345542	Gene	THM	THM;thymoma;thymoma--an;type-thymoma;	GeneID:7063;HGNC:HGNC:11792;MIM:274230;	108900	Protein	CD26	ADABP;ADCP-2;ADCP2;Adenosine deaminase complexing protein 2;CD26;CD26 antigen;Dipeptidyl peptidase 4;Dipeptidyl peptidase IV;DPP IV;DPP4;EC 3.4.14.5;T-cell activation antigen CD26;TP103;adenosine deaminase complexing protein-2;antigen cd26;cd 26;cd 26 antigen;dipeptidyl peptidase - 4;dipeptidyl peptidase -4;dipeptidyl peptidase type iv;dipeptidyl peptidase type-4;dipeptidyl peptidase- 4;dipeptidy…	SWISSPROT_AC:P27487;SWISSPROT_ID:DPP4_HUMAN;EMBL:AB451339;EMBL:AB451488;EMBL:AC008063;EMBL:BC013329;EMBL:BC065265;EMBL:CH471058;EMBL:M74777;EMBL:M80536;EMBL:S79876;EMBL:U13710;EMBL:U13711;EMBL:U13712;EMBL:U13713;EMBL:U13714;EMBL:U13715;EMBL:U13716;EMBL:U13717;EMBL:U13718;EMBL:U13719;EMBL:U13720;EMBL:U13721;EMBL:U13722;EMBL:U13723;EMBL:U13724;EMBL:U13725;EMBL:U13726;EMBL:U13727;EMBL:U13728;EMBL:U1…	7063	1803
12719792	THM -- DPP4	association	Pubmed 1991:1712807;	2) THAM-specific mAb H194-112-Affi-Gel immunoadsorbent was capable of removing <b>DPP IV</b> enzymatic activity from mouse <b>thymoma</b> cell detergent extracts.[Pubmed 1991:1712807];	4345542	Gene	THM	THM;thymoma;thymoma--an;type-thymoma;	GeneID:7063;HGNC:HGNC:11792;MIM:274230;	4341262	Gene	DPP4	ADABP;ADCP2;CD26;dipeptidyl peptidase 4;DPP4;DPPIV;TP103;ADCP-2;Adenosine deaminase complexing protein 2;adenosine deaminase complexing protein-2;antigen cd26;cd 26;cd 26 antigen;CD26 antigen;dipeptidyl peptidase - 4;dipeptidyl peptidase -4;Dipeptidyl peptidase IV;dipeptidyl peptidase type iv;dipeptidyl peptidase type-4;dipeptidyl peptidase- 4;dipeptidyl peptidase--4;dipeptidyl peptidase-4;dipept…	SWISSPROT_AC:P27487;SWISSPROT_ID:DPP4_HUMAN;GeneID:1803;Ensembl:ENSG00000197635;HGNC:HGNC:3009;MIM:102720;Vega:OTTHUMG00000132056;protein_accession:AAA51943.1;protein_accession:AAA52308.1;protein_accession:AAB35614.1;protein_accession:AAB60646.1;protein_accession:AAH13329.2;protein_accession:AAH65265.1;protein_accession:AAX93179.1;protein_accession:BAG70153.1;protein_accession:BAG70302.1;protein_…	7063	1803
12775612	PTPRC -- CD26	association	Pubmed 2009:19215801;Pubmed 1991:1680916;Pubmed central 2015:4446505;Pubmed central 2010:2967539;Pubmed central 2009:2674587;Pubmed central 2009:2743358;	We have previously shown that interleukin-12 (IL-12) increases the expression of CD26, promoting the interaction of <b>CD26</b> with CD45R0 (a <b>CD45</b> isoform) and removing CD45R0 from lipid rafts.[Pubmed 2009:19215801];Coassociation of CD26 (<b>dipeptidyl peptidase IV</b>) with <b>CD45</b> on the surface of human T lymphocytes.[Pubmed 1991:1680916];These findings strongly suggest that CD26 m…	4344461	Gene	PTPRC	B220;CD45;CD45R;GP180;L-CA;LCA;LY5;protein tyrosine phosphatase, receptor type C;PTPRC;T200;antigen cd45;b 220;b-220;ca -- l;ca l;ca-l;calphal;cd 4 v;cd 45;cd-45;cd-45 antigen;cd4 v;cd4- v;CD45 antigen;cd45-isoform;common leukocyte antigen;EC 3.1.3.48;gp 180;l ca;l type ca;l-type ca;lc a;lc alpha;lc-a;lca-type;lcalpha;Leukocyte common antigen;leukocyte-common antigen;leukocyte-common-antigen;prot…	SWISSPROT_AC:P08575;SWISSPROT_ID:PTPRC_HUMAN;GeneID:5788;Ensembl:ENSG00000081237;HGNC:HGNC:9666;MIM:151460;Vega:OTTHUMG00000035702;protein_accession:AAA59497.1;protein_accession:AAD15274.2;protein_accession:AAD15275.2;protein_accession:AAG26082.1;protein_accession:AAH14239.1;protein_accession:AAH17863.1;protein_accession:AAI21087.1;protein_accession:AAI21088.1;protein_accession:AAI27657.1;protein…	108900	Protein	CD26	ADABP;ADCP-2;ADCP2;Adenosine deaminase complexing protein 2;CD26;CD26 antigen;Dipeptidyl peptidase 4;Dipeptidyl peptidase IV;DPP IV;DPP4;EC 3.4.14.5;T-cell activation antigen CD26;TP103;adenosine deaminase complexing protein-2;antigen cd26;cd 26;cd 26 antigen;dipeptidyl peptidase - 4;dipeptidyl peptidase -4;dipeptidyl peptidase type iv;dipeptidyl peptidase type-4;dipeptidyl peptidase- 4;dipeptidy…	SWISSPROT_AC:P27487;SWISSPROT_ID:DPP4_HUMAN;EMBL:AB451339;EMBL:AB451488;EMBL:AC008063;EMBL:BC013329;EMBL:BC065265;EMBL:CH471058;EMBL:M74777;EMBL:M80536;EMBL:S79876;EMBL:U13710;EMBL:U13711;EMBL:U13712;EMBL:U13713;EMBL:U13714;EMBL:U13715;EMBL:U13716;EMBL:U13717;EMBL:U13718;EMBL:U13719;EMBL:U13720;EMBL:U13721;EMBL:U13722;EMBL:U13723;EMBL:U13724;EMBL:U13725;EMBL:U13726;EMBL:U13727;EMBL:U13728;EMBL:U1…	5788	1803
12775670	DPP4 -- CD45	association	Pubmed 2009:19215801;Pubmed 1991:1680916;Pubmed central 2015:4446505;Pubmed central 2010:2967539;Pubmed central 2009:2674587;Pubmed central 2009:2743358;	We have previously shown that interleukin-12 (IL-12) increases the expression of CD26, promoting the interaction of <b>CD26</b> with CD45R0 (a <b>CD45</b> isoform) and removing CD45R0 from lipid rafts.[Pubmed 2009:19215801];Coassociation of CD26 (<b>dipeptidyl peptidase IV</b>) with <b>CD45</b> on the surface of human T lymphocytes.[Pubmed 1991:1680916];These findings strongly suggest that CD26 m…	4341262	Gene	DPP4	ADABP;ADCP2;CD26;dipeptidyl peptidase 4;DPP4;DPPIV;TP103;ADCP-2;Adenosine deaminase complexing protein 2;adenosine deaminase complexing protein-2;antigen cd26;cd 26;cd 26 antigen;CD26 antigen;dipeptidyl peptidase - 4;dipeptidyl peptidase -4;Dipeptidyl peptidase IV;dipeptidyl peptidase type iv;dipeptidyl peptidase type-4;dipeptidyl peptidase- 4;dipeptidyl peptidase--4;dipeptidyl peptidase-4;dipept…	SWISSPROT_AC:P27487;SWISSPROT_ID:DPP4_HUMAN;GeneID:1803;Ensembl:ENSG00000197635;HGNC:HGNC:3009;MIM:102720;Vega:OTTHUMG00000132056;protein_accession:AAA51943.1;protein_accession:AAA52308.1;protein_accession:AAB35614.1;protein_accession:AAB60646.1;protein_accession:AAH13329.2;protein_accession:AAH65265.1;protein_accession:AAX93179.1;protein_accession:BAG70153.1;protein_accession:BAG70302.1;protein_…	340210	Protein	CD45	CD45;CD45 antigen;EC 3.1.3.48;L-CA;Leukocyte common antigen;PTPRC;Receptor-type tyrosine-protein phosphatase C;T200;antigen cd45;b 220;b-220;B220;ca -- l;ca l;ca-l;calphal;cd 4 v;cd 45;cd-45;cd-45 antigen;cd4 v;cd4- v;cd45-isoform;CD45R;common leukocyte antigen;gp 180;GP180;l ca;l type ca;l-type ca;lc a;lc alpha;lc-a;LCA;lca-type;lcalpha;leukocyte-common antigen;leukocyte-common-antigen;LY5;prote…	SWISSPROT_AC:P08575;SWISSPROT_ID:PTPRC_HUMAN;EMBL:AK292131;EMBL:M23466;EMBL:M23467;EMBL:M23468;EMBL:M23469;EMBL:M23470;EMBL:M23471;EMBL:M23472;EMBL:M23473;EMBL:M23474;EMBL:M23475;EMBL:M23476;EMBL:M23477;EMBL:M23478;EMBL:M23479;EMBL:M23480;EMBL:M23481;EMBL:M23482;EMBL:M23483;EMBL:M23484;EMBL:M23485;EMBL:M23486;EMBL:M23487;EMBL:M23488;EMBL:M23489;EMBL:M23490;EMBL:M23491;EMBL:M23492;EMBL:M23496;EMBL…	1803	5788
12775720	PTPRC -- DPP4	association	Pubmed 2009:19215801;Pubmed 1991:1680916;Pubmed central 2015:4446505;Pubmed central 2010:2967539;Pubmed central 2009:2674587;Pubmed central 2009:2743358;	We have previously shown that interleukin-12 (IL-12) increases the expression of CD26, promoting the interaction of <b>CD26</b> with CD45R0 (a <b>CD45</b> isoform) and removing CD45R0 from lipid rafts.[Pubmed 2009:19215801];Coassociation of CD26 (<b>dipeptidyl peptidase IV</b>) with <b>CD45</b> on the surface of human T lymphocytes.[Pubmed 1991:1680916];These findings strongly suggest that CD26 m…	4344461	Gene	PTPRC	B220;CD45;CD45R;GP180;L-CA;LCA;LY5;protein tyrosine phosphatase, receptor type C;PTPRC;T200;antigen cd45;b 220;b-220;ca -- l;ca l;ca-l;calphal;cd 4 v;cd 45;cd-45;cd-45 antigen;cd4 v;cd4- v;CD45 antigen;cd45-isoform;common leukocyte antigen;EC 3.1.3.48;gp 180;l ca;l type ca;l-type ca;lc a;lc alpha;lc-a;lca-type;lcalpha;Leukocyte common antigen;leukocyte-common antigen;leukocyte-common-antigen;prot…	SWISSPROT_AC:P08575;SWISSPROT_ID:PTPRC_HUMAN;GeneID:5788;Ensembl:ENSG00000081237;HGNC:HGNC:9666;MIM:151460;Vega:OTTHUMG00000035702;protein_accession:AAA59497.1;protein_accession:AAD15274.2;protein_accession:AAD15275.2;protein_accession:AAG26082.1;protein_accession:AAH14239.1;protein_accession:AAH17863.1;protein_accession:AAI21087.1;protein_accession:AAI21088.1;protein_accession:AAI27657.1;protein…	4341262	Gene	DPP4	ADABP;ADCP2;CD26;dipeptidyl peptidase 4;DPP4;DPPIV;TP103;ADCP-2;Adenosine deaminase complexing protein 2;adenosine deaminase complexing protein-2;antigen cd26;cd 26;cd 26 antigen;CD26 antigen;dipeptidyl peptidase - 4;dipeptidyl peptidase -4;Dipeptidyl peptidase IV;dipeptidyl peptidase type iv;dipeptidyl peptidase type-4;dipeptidyl peptidase- 4;dipeptidyl peptidase--4;dipeptidyl peptidase-4;dipept…	SWISSPROT_AC:P27487;SWISSPROT_ID:DPP4_HUMAN;GeneID:1803;Ensembl:ENSG00000197635;HGNC:HGNC:3009;MIM:102720;Vega:OTTHUMG00000132056;protein_accession:AAA51943.1;protein_accession:AAA52308.1;protein_accession:AAB35614.1;protein_accession:AAB60646.1;protein_accession:AAH13329.2;protein_accession:AAH65265.1;protein_accession:AAX93179.1;protein_accession:BAG70153.1;protein_accession:BAG70302.1;protein_…	5788	1803
13090148	DSPP -- CD26	association	Pubmed 2004:15138176;Pubmed 1992:1362072;Pubmed central 2015:4345177;Pubmed central 2015:4587723;Pubmed central 2014:3973974;Pubmed central 2010:3047982;	Adding SK, HSP-60, and gliadin peptides to <b>DPP IV</b> resulted in 27 to 43% inhibition of the <b>DPP</b> IV-anti-DPP IV reaction, but DPP IV-positive peptides caused 18 to 20% enhancement of antigen-antibody reactions.[Pubmed 2004:15138176];The activity of dipeptidyl peptidase II (DPP II) was increased and that of dipeptidyl peptidase IV (<b>DPP IV</b>) was decreased resulting in the significa…	4341292	Gene	DSPP	dentin sialophosphoprotein;DFNA39;DGI1;DMP3;DPP;DSP;DSPP;dentin-sialophosphoprotein;dgi type i;dgi-1;dgi-i;dpp-type;	SWISSPROT_AC:Q9NZW4;SWISSPROT_ID:DSPP_HUMAN;GeneID:1834;Ensembl:ENSG00000152591;HGNC:HGNC:3054;MIM:125485;Vega:OTTHUMG00000161061;protein_accession:AAD16120.1;protein_accession:AAF42472.1;protein_accession:ABX82447.1;protein_accession:ABX82453.1;protein_accession:ABX82454.1;protein_accession:ABX82455.1;protein_accession:ABX82456.1;protein_accession:ABX82457.1;protein_accession:ABX82458.1;protein_…	108900	Protein	CD26	ADABP;ADCP-2;ADCP2;Adenosine deaminase complexing protein 2;CD26;CD26 antigen;Dipeptidyl peptidase 4;Dipeptidyl peptidase IV;DPP IV;DPP4;EC 3.4.14.5;T-cell activation antigen CD26;TP103;adenosine deaminase complexing protein-2;antigen cd26;cd 26;cd 26 antigen;dipeptidyl peptidase - 4;dipeptidyl peptidase -4;dipeptidyl peptidase type iv;dipeptidyl peptidase type-4;dipeptidyl peptidase- 4;dipeptidy…	SWISSPROT_AC:P27487;SWISSPROT_ID:DPP4_HUMAN;EMBL:AB451339;EMBL:AB451488;EMBL:AC008063;EMBL:BC013329;EMBL:BC065265;EMBL:CH471058;EMBL:M74777;EMBL:M80536;EMBL:S79876;EMBL:U13710;EMBL:U13711;EMBL:U13712;EMBL:U13713;EMBL:U13714;EMBL:U13715;EMBL:U13716;EMBL:U13717;EMBL:U13718;EMBL:U13719;EMBL:U13720;EMBL:U13721;EMBL:U13722;EMBL:U13723;EMBL:U13724;EMBL:U13725;EMBL:U13726;EMBL:U13727;EMBL:U13728;EMBL:U1…	1834	1803
13090270	DSPP -- DPP4	association	Pubmed 2004:15138176;Pubmed 1992:1362072;Pubmed central 2015:4345177;Pubmed central 2015:4587723;Pubmed central 2014:3973974;Pubmed central 2010:3047982;	Adding SK, HSP-60, and gliadin peptides to <b>DPP IV</b> resulted in 27 to 43% inhibition of the <b>DPP</b> IV-anti-DPP IV reaction, but DPP IV-positive peptides caused 18 to 20% enhancement of antigen-antibody reactions.[Pubmed 2004:15138176];The activity of dipeptidyl peptidase II (DPP II) was increased and that of dipeptidyl peptidase IV (<b>DPP IV</b>) was decreased resulting in the significa…	4341292	Gene	DSPP	dentin sialophosphoprotein;DFNA39;DGI1;DMP3;DPP;DSP;DSPP;dentin-sialophosphoprotein;dgi type i;dgi-1;dgi-i;dpp-type;	SWISSPROT_AC:Q9NZW4;SWISSPROT_ID:DSPP_HUMAN;GeneID:1834;Ensembl:ENSG00000152591;HGNC:HGNC:3054;MIM:125485;Vega:OTTHUMG00000161061;protein_accession:AAD16120.1;protein_accession:AAF42472.1;protein_accession:ABX82447.1;protein_accession:ABX82453.1;protein_accession:ABX82454.1;protein_accession:ABX82455.1;protein_accession:ABX82456.1;protein_accession:ABX82457.1;protein_accession:ABX82458.1;protein_…	4341262	Gene	DPP4	ADABP;ADCP2;CD26;dipeptidyl peptidase 4;DPP4;DPPIV;TP103;ADCP-2;Adenosine deaminase complexing protein 2;adenosine deaminase complexing protein-2;antigen cd26;cd 26;cd 26 antigen;CD26 antigen;dipeptidyl peptidase - 4;dipeptidyl peptidase -4;Dipeptidyl peptidase IV;dipeptidyl peptidase type iv;dipeptidyl peptidase type-4;dipeptidyl peptidase- 4;dipeptidyl peptidase--4;dipeptidyl peptidase-4;dipept…	SWISSPROT_AC:P27487;SWISSPROT_ID:DPP4_HUMAN;GeneID:1803;Ensembl:ENSG00000197635;HGNC:HGNC:3009;MIM:102720;Vega:OTTHUMG00000132056;protein_accession:AAA51943.1;protein_accession:AAA52308.1;protein_accession:AAB35614.1;protein_accession:AAB60646.1;protein_accession:AAH13329.2;protein_accession:AAH65265.1;protein_accession:AAX93179.1;protein_accession:BAG70153.1;protein_accession:BAG70302.1;protein_…	1834	1803
13206096	FAP -- CD26	association	Pubmed:15939342;Pubmed 1994:7974009;Pubmed 1993:7685106;Pubmed 1996:8986139;Pubmed 2009:19469710;Pubmed 2009:19817894;Pubmed 1997:9065413;Pubmed central 2015:4345177;Pubmed central 2012:3464610;Pubmed central 2017:5291439;Pubmed central 2017:5418443;Pubmed central 2016:5078111;Pubmed central 2011:3107231;Pubmed central 2005:1297595;Pubmed central 2005:1526559;	In particular, the roles of FAP-alpha protease activity and <b>FAP-alpha</b> complex formation with <b>DPPIV</b> and other surface molecules in activating cell signaling need to be elucidated since these represent potential targets for therapeutic intervention.[Pubmed:15939342];We also use the recent identification of the ADA binding protein as <b>DPPIV</b> to propose that the gene <b>ADCP2</b> s…	4341568	Gene	FAP	DPPIV;FAP;FAPA;FAPalpha;fibroblast activation protein alpha;SIMP;170 kDa melanoma membrane-bound gelatinase;170-kda melanoma membrane-bound gelatinase;Dipeptidyl peptidase FAP;EC 3.4.14.5;EC 3.4.21.-;EC 3.4.21.26;fap dipeptidyl peptidase;fap-type;fibroblast activation protein-a;fibroblast activation protein-alpha;fibroblast-activation protein alpha;Gelatine degradation protease FAP;Integral membr…	SWISSPROT_AC:Q12884;SWISSPROT_ID:SEPR_HUMAN;GeneID:2191;Ensembl:ENSG00000078098;HGNC:HGNC:3590;MIM:600403;Vega:OTTHUMG00000153890;protein_accession:AAB49652.1;protein_accession:AAC51668.1;protein_accession:AAH26250.1;protein_accession:AAY24205.1;protein_accession:ABM82349.1;protein_accession:ABM85523.1;protein_accession:AMN16604.1;protein_accession:AND76663.1;protein_accession:BAG37836.1;protein_…	108900	Protein	CD26	ADABP;ADCP-2;ADCP2;Adenosine deaminase complexing protein 2;CD26;CD26 antigen;Dipeptidyl peptidase 4;Dipeptidyl peptidase IV;DPP IV;DPP4;EC 3.4.14.5;T-cell activation antigen CD26;TP103;adenosine deaminase complexing protein-2;antigen cd26;cd 26;cd 26 antigen;dipeptidyl peptidase - 4;dipeptidyl peptidase -4;dipeptidyl peptidase type iv;dipeptidyl peptidase type-4;dipeptidyl peptidase- 4;dipeptidy…	SWISSPROT_AC:P27487;SWISSPROT_ID:DPP4_HUMAN;EMBL:AB451339;EMBL:AB451488;EMBL:AC008063;EMBL:BC013329;EMBL:BC065265;EMBL:CH471058;EMBL:M74777;EMBL:M80536;EMBL:S79876;EMBL:U13710;EMBL:U13711;EMBL:U13712;EMBL:U13713;EMBL:U13714;EMBL:U13715;EMBL:U13716;EMBL:U13717;EMBL:U13718;EMBL:U13719;EMBL:U13720;EMBL:U13721;EMBL:U13722;EMBL:U13723;EMBL:U13724;EMBL:U13725;EMBL:U13726;EMBL:U13727;EMBL:U13728;EMBL:U1…	2191	1803
13206114	DPP4 -- Seprase	association	Pubmed:15939342;Pubmed 1994:7974009;Pubmed 1993:7685106;Pubmed 1996:8986139;Pubmed 2009:19469710;Pubmed 1997:9065413;Pubmed central 2012:3464610;Pubmed central 2017:5291439;Pubmed central 2017:5418443;Pubmed central 2011:3107231;Pubmed central 2005:1297595;Pubmed central 2005:1526559;	In particular, the roles of FAP-alpha protease activity and <b>FAP-alpha</b> complex formation with <b>DPPIV</b> and other surface molecules in activating cell signaling need to be elucidated since these represent potential targets for therapeutic intervention.[Pubmed:15939342];We also use the recent identification of the ADA binding protein as <b>DPPIV</b> to propose that the gene <b>ADCP2</b> s…	4341262	Gene	DPP4	ADABP;ADCP2;CD26;dipeptidyl peptidase 4;DPP4;DPPIV;TP103;ADCP-2;Adenosine deaminase complexing protein 2;adenosine deaminase complexing protein-2;antigen cd26;cd 26;cd 26 antigen;CD26 antigen;dipeptidyl peptidase - 4;dipeptidyl peptidase -4;Dipeptidyl peptidase IV;dipeptidyl peptidase type iv;dipeptidyl peptidase type-4;dipeptidyl peptidase- 4;dipeptidyl peptidase--4;dipeptidyl peptidase-4;dipept…	SWISSPROT_AC:P27487;SWISSPROT_ID:DPP4_HUMAN;GeneID:1803;Ensembl:ENSG00000197635;HGNC:HGNC:3009;MIM:102720;Vega:OTTHUMG00000132056;protein_accession:AAA51943.1;protein_accession:AAA52308.1;protein_accession:AAB35614.1;protein_accession:AAB60646.1;protein_accession:AAH13329.2;protein_accession:AAH65265.1;protein_accession:AAX93179.1;protein_accession:BAG70153.1;protein_accession:BAG70302.1;protein_…	447980	Protein	Seprase	170 kDa melanoma membrane-bound gelatinase;Dipeptidyl peptidase FAP;EC 3.4.14.5;EC 3.4.21.-;EC 3.4.21.26;FAP;FAPalpha;Fibroblast activation protein alpha;Gelatine degradation protease FAP;Integral membrane serine protease;Post-proline cleaving enzyme;Prolyl endopeptidase FAP;SEPR;Seprase;Serine integral membrane protease;SIMP;Surface-expressed protease;170-kda melanoma membrane-bound gelatinase;D…	SWISSPROT_AC:Q12884;SWISSPROT_ID:SEPR_HUMAN;EMBL:AC007750;EMBL:AF007822;EMBL:BC026250;EMBL:CH471058;EMBL:U09278;EMBL:U76833;RefSeq:NP_001278736.1;RefSeq:NP_004451.2;ProteinModelPortal:Q12884;STRING:9606.ENSP00000188790;SWISSPROT_AC_OLD:O00199;SWISSPROT_AC_OLD:Q53TP5;SWISSPROT_AC_OLD:Q86Z29;SWISSPROT_AC_OLD:Q99998;SWISSPROT_AC_OLD:Q9UID4;SMR:Q12884;GeneID:2191;KEGG:hsa:2191;eggNOG:COG1506;eggNOG:K…	1803	2191
13206173	FAP -- DPP4	association	Pubmed:15939342;Pubmed 1994:7974009;Pubmed 1993:7685106;Pubmed 1996:8986139;Pubmed 2009:19469710;Pubmed 2009:19817894;Pubmed 1997:9065413;Pubmed central 2015:4345177;Pubmed central 2012:3464610;Pubmed central 2017:5291439;Pubmed central 2017:5418443;Pubmed central 2016:5078111;Pubmed central 2011:3107231;Pubmed central 2005:1297595;Pubmed central 2005:1526559;	In particular, the roles of FAP-alpha protease activity and <b>FAP-alpha</b> complex formation with <b>DPPIV</b> and other surface molecules in activating cell signaling need to be elucidated since these represent potential targets for therapeutic intervention.[Pubmed:15939342];We also use the recent identification of the ADA binding protein as <b>DPPIV</b> to propose that the gene <b>ADCP2</b> s…	4341568	Gene	FAP	DPPIV;FAP;FAPA;FAPalpha;fibroblast activation protein alpha;SIMP;170 kDa melanoma membrane-bound gelatinase;170-kda melanoma membrane-bound gelatinase;Dipeptidyl peptidase FAP;EC 3.4.14.5;EC 3.4.21.-;EC 3.4.21.26;fap dipeptidyl peptidase;fap-type;fibroblast activation protein-a;fibroblast activation protein-alpha;fibroblast-activation protein alpha;Gelatine degradation protease FAP;Integral membr…	SWISSPROT_AC:Q12884;SWISSPROT_ID:SEPR_HUMAN;GeneID:2191;Ensembl:ENSG00000078098;HGNC:HGNC:3590;MIM:600403;Vega:OTTHUMG00000153890;protein_accession:AAB49652.1;protein_accession:AAC51668.1;protein_accession:AAH26250.1;protein_accession:AAY24205.1;protein_accession:ABM82349.1;protein_accession:ABM85523.1;protein_accession:AMN16604.1;protein_accession:AND76663.1;protein_accession:BAG37836.1;protein_…	4341262	Gene	DPP4	ADABP;ADCP2;CD26;dipeptidyl peptidase 4;DPP4;DPPIV;TP103;ADCP-2;Adenosine deaminase complexing protein 2;adenosine deaminase complexing protein-2;antigen cd26;cd 26;cd 26 antigen;CD26 antigen;dipeptidyl peptidase - 4;dipeptidyl peptidase -4;Dipeptidyl peptidase IV;dipeptidyl peptidase type iv;dipeptidyl peptidase type-4;dipeptidyl peptidase- 4;dipeptidyl peptidase--4;dipeptidyl peptidase-4;dipept…	SWISSPROT_AC:P27487;SWISSPROT_ID:DPP4_HUMAN;GeneID:1803;Ensembl:ENSG00000197635;HGNC:HGNC:3009;MIM:102720;Vega:OTTHUMG00000132056;protein_accession:AAA51943.1;protein_accession:AAA52308.1;protein_accession:AAB35614.1;protein_accession:AAB60646.1;protein_accession:AAH13329.2;protein_accession:AAH65265.1;protein_accession:AAX93179.1;protein_accession:BAG70153.1;protein_accession:BAG70302.1;protein_…	2191	1803
13227606	GIP -- CD26	association	Pubmed 2006:16608883;Pubmed 2013:23633194;Pubmed 1993:8100523;Pubmed 2012:22482239;Pubmed 2015:24687574;Pubmed 2014:24186866;Pubmed 2014:24612221;Pubmed 2014:24935932;Pubmed 2014:25227623;Pubmed 2009:18957505;Pubmed 2017:27746194;Pubmed central 2015:4401208;Pubmed central 2015:4446505;Pubmed central 2015:4468832;Pubmed central 2015:4478179;Pubmed central 2015:4495701;Pubmed central 2014:4066342;P…	<b>Glucose-dependent insulinotropic polypeptide</b> [GIP-(1-42)] is degraded by <b>dipeptidyl peptidase IV</b> (DPP IV), forming GIP-(3-42).[Pubmed 2006:16608883];Inhibition of <b>dipeptidyl peptidase-4</b> (DPP-4) is a potent strategy to increase <b>glucose-dependent insulinotropic polypeptide</b> and glucagon like peptide 1 (GLP-1) induced insulin secretion in diabetes.[Pubmed 2013:23633194];<b…	4341999	Gene	GIP	gastric inhibitory polypeptide;GIP;gastric-inhibitory polypeptide;glucose dependent insulinotropic polypeptide;glucose- dependent insulinotropic polypeptide;Glucose-dependent insulinotropic polypeptide;glucose-dependent insulinotropic-polypeptide;glucose-dependent-insulinotropic polypeptide;glucose-dependent-insulinotropic-polypeptide;hormone of the incretin;Incretin hormone;polypeptide glucose-d…	SWISSPROT_AC:P09681;SWISSPROT_ID:GIP_HUMAN;GeneID:2695;Ensembl:ENSG00000159224;HGNC:HGNC:4270;MIM:137240;Vega:OTTHUMG00000161171;protein_accession:AAA88043.1;protein_accession:AAH69100.1;protein_accession:AAH69663.1;protein_accession:AAH69686.1;protein_accession:AAH69746.1;protein_accession:AAH96146.1;protein_accession:AAH96147.1;protein_accession:AAH96148.1;protein_accession:AAH96149.1;protein_a…	108900	Protein	CD26	ADABP;ADCP-2;ADCP2;Adenosine deaminase complexing protein 2;CD26;CD26 antigen;Dipeptidyl peptidase 4;Dipeptidyl peptidase IV;DPP IV;DPP4;EC 3.4.14.5;T-cell activation antigen CD26;TP103;adenosine deaminase complexing protein-2;antigen cd26;cd 26;cd 26 antigen;dipeptidyl peptidase - 4;dipeptidyl peptidase -4;dipeptidyl peptidase type iv;dipeptidyl peptidase type-4;dipeptidyl peptidase- 4;dipeptidy…	SWISSPROT_AC:P27487;SWISSPROT_ID:DPP4_HUMAN;EMBL:AB451339;EMBL:AB451488;EMBL:AC008063;EMBL:BC013329;EMBL:BC065265;EMBL:CH471058;EMBL:M74777;EMBL:M80536;EMBL:S79876;EMBL:U13710;EMBL:U13711;EMBL:U13712;EMBL:U13713;EMBL:U13714;EMBL:U13715;EMBL:U13716;EMBL:U13717;EMBL:U13718;EMBL:U13719;EMBL:U13720;EMBL:U13721;EMBL:U13722;EMBL:U13723;EMBL:U13724;EMBL:U13725;EMBL:U13726;EMBL:U13727;EMBL:U13728;EMBL:U1…	2695	1803
13227639	DPP4 -- Glucose-dependent insulinotropic polypeptide	association	Pubmed 2006:16608883;Pubmed 2013:23633194;Pubmed 1993:8100523;Pubmed 2012:22482239;Pubmed 2015:24687574;Pubmed 2014:24186866;Pubmed 2014:24612221;Pubmed 2014:24935932;Pubmed 2014:25227623;Pubmed 2009:18957505;Pubmed 2017:27746194;Pubmed central 2015:4401208;Pubmed central 2015:4446505;Pubmed central 2015:4468832;Pubmed central 2015:4478179;Pubmed central 2015:4495701;Pubmed central 2014:4066342;P…	<b>Glucose-dependent insulinotropic polypeptide</b> [GIP-(1-42)] is degraded by <b>dipeptidyl peptidase IV</b> (DPP IV), forming GIP-(3-42).[Pubmed 2006:16608883];Inhibition of <b>dipeptidyl peptidase-4</b> (DPP-4) is a potent strategy to increase <b>glucose-dependent insulinotropic polypeptide</b> and glucagon like peptide 1 (GLP-1) induced insulin secretion in diabetes.[Pubmed 2013:23633194];<b…	4341262	Gene	DPP4	ADABP;ADCP2;CD26;dipeptidyl peptidase 4;DPP4;DPPIV;TP103;ADCP-2;Adenosine deaminase complexing protein 2;adenosine deaminase complexing protein-2;antigen cd26;cd 26;cd 26 antigen;CD26 antigen;dipeptidyl peptidase - 4;dipeptidyl peptidase -4;Dipeptidyl peptidase IV;dipeptidyl peptidase type iv;dipeptidyl peptidase type-4;dipeptidyl peptidase- 4;dipeptidyl peptidase--4;dipeptidyl peptidase-4;dipept…	SWISSPROT_AC:P27487;SWISSPROT_ID:DPP4_HUMAN;GeneID:1803;Ensembl:ENSG00000197635;HGNC:HGNC:3009;MIM:102720;Vega:OTTHUMG00000132056;protein_accession:AAA51943.1;protein_accession:AAA52308.1;protein_accession:AAB35614.1;protein_accession:AAB60646.1;protein_accession:AAH13329.2;protein_accession:AAH65265.1;protein_accession:AAX93179.1;protein_accession:BAG70153.1;protein_accession:BAG70302.1;protein_…	154772	Protein	Glucose-dependent insulinotropic polypeptide	Gastric inhibitory polypeptide;GIP;Glucose-dependent insulinotropic polypeptide;Incretin hormone;gastric-inhibitory polypeptide;glucose dependent insulinotropic polypeptide;glucose- dependent insulinotropic polypeptide;glucose-dependent insulinotropic-polypeptide;glucose-dependent-insulinotropic polypeptide;glucose-dependent-insulinotropic-polypeptide;hormone of the incretin;polypeptide glucose-d…	SWISSPROT_AC:P09681;SWISSPROT_ID:GIP_HUMAN;EMBL:BC069100;EMBL:BC069663;EMBL:BC069686;EMBL:BC069746;EMBL:BC096146;EMBL:BC096147;EMBL:BC096148;EMBL:BC096149;EMBL:M18185;EMBL:M31675;EMBL:M31676;EMBL:M31677;EMBL:M31678;EMBL:M31679;RefSeq:NP_004114.1;ProteinModelPortal:P09681;STRING:9606.ENSP00000350005;SWISSPROT_AC_OLD:Q4VB42;SWISSPROT_AC_OLD:Q6NTD3;SMR:P09681;GeneID:2695;KEGG:hsa:2695;PIR:A28406;egg…	1803	2695
13227692	GIP -- DPP4	association	Pubmed 2006:16608883;Pubmed 2013:23633194;Pubmed 1993:8100523;Pubmed 2012:22482239;Pubmed 2015:24687574;Pubmed 2014:24186866;Pubmed 2014:24612221;Pubmed 2014:24935932;Pubmed 2014:25227623;Pubmed 2009:18957505;Pubmed 2017:27746194;Pubmed central 2015:4401208;Pubmed central 2015:4446505;Pubmed central 2015:4468832;Pubmed central 2015:4478179;Pubmed central 2015:4495701;Pubmed central 2014:4066342;P…	<b>Glucose-dependent insulinotropic polypeptide</b> [GIP-(1-42)] is degraded by <b>dipeptidyl peptidase IV</b> (DPP IV), forming GIP-(3-42).[Pubmed 2006:16608883];Inhibition of <b>dipeptidyl peptidase-4</b> (DPP-4) is a potent strategy to increase <b>glucose-dependent insulinotropic polypeptide</b> and glucagon like peptide 1 (GLP-1) induced insulin secretion in diabetes.[Pubmed 2013:23633194];<b…	4341999	Gene	GIP	gastric inhibitory polypeptide;GIP;gastric-inhibitory polypeptide;glucose dependent insulinotropic polypeptide;glucose- dependent insulinotropic polypeptide;Glucose-dependent insulinotropic polypeptide;glucose-dependent insulinotropic-polypeptide;glucose-dependent-insulinotropic polypeptide;glucose-dependent-insulinotropic-polypeptide;hormone of the incretin;Incretin hormone;polypeptide glucose-d…	SWISSPROT_AC:P09681;SWISSPROT_ID:GIP_HUMAN;GeneID:2695;Ensembl:ENSG00000159224;HGNC:HGNC:4270;MIM:137240;Vega:OTTHUMG00000161171;protein_accession:AAA88043.1;protein_accession:AAH69100.1;protein_accession:AAH69663.1;protein_accession:AAH69686.1;protein_accession:AAH69746.1;protein_accession:AAH96146.1;protein_accession:AAH96147.1;protein_accession:AAH96148.1;protein_accession:AAH96149.1;protein_a…	4341262	Gene	DPP4	ADABP;ADCP2;CD26;dipeptidyl peptidase 4;DPP4;DPPIV;TP103;ADCP-2;Adenosine deaminase complexing protein 2;adenosine deaminase complexing protein-2;antigen cd26;cd 26;cd 26 antigen;CD26 antigen;dipeptidyl peptidase - 4;dipeptidyl peptidase -4;Dipeptidyl peptidase IV;dipeptidyl peptidase type iv;dipeptidyl peptidase type-4;dipeptidyl peptidase- 4;dipeptidyl peptidase--4;dipeptidyl peptidase-4;dipept…	SWISSPROT_AC:P27487;SWISSPROT_ID:DPP4_HUMAN;GeneID:1803;Ensembl:ENSG00000197635;HGNC:HGNC:3009;MIM:102720;Vega:OTTHUMG00000132056;protein_accession:AAA51943.1;protein_accession:AAA52308.1;protein_accession:AAB35614.1;protein_accession:AAB60646.1;protein_accession:AAH13329.2;protein_accession:AAH65265.1;protein_accession:AAX93179.1;protein_accession:BAG70153.1;protein_accession:BAG70302.1;protein_…	2695	1803
13284728	DPP4 -- IL-6	association	Pubmed 1993:7902330;Pubmed central 2017:5526854;	In the present report, we describe that synthetic inhibitors of and polyclonal and monoclonal antibodies against the membrane ectoenzyme dipeptidyl peptidase IV (DP IV, <b>CD26</b>) inhibit the production of IL-2 and <b>IL-6</b> and, concomitantly, DNA synthesis of pokeweed mitogen-stimulated peripheral blood mononuclear cells (PBMC).[Pubmed 1993:7902330];The proinflammatory effects of DPP4 and i…	4341262	Gene	DPP4	ADABP;ADCP2;CD26;dipeptidyl peptidase 4;DPP4;DPPIV;TP103;ADCP-2;Adenosine deaminase complexing protein 2;adenosine deaminase complexing protein-2;antigen cd26;cd 26;cd 26 antigen;CD26 antigen;dipeptidyl peptidase - 4;dipeptidyl peptidase -4;Dipeptidyl peptidase IV;dipeptidyl peptidase type iv;dipeptidyl peptidase type-4;dipeptidyl peptidase- 4;dipeptidyl peptidase--4;dipeptidyl peptidase-4;dipept…	SWISSPROT_AC:P27487;SWISSPROT_ID:DPP4_HUMAN;GeneID:1803;Ensembl:ENSG00000197635;HGNC:HGNC:3009;MIM:102720;Vega:OTTHUMG00000132056;protein_accession:AAA51943.1;protein_accession:AAA52308.1;protein_accession:AAB35614.1;protein_accession:AAB60646.1;protein_accession:AAH13329.2;protein_accession:AAH65265.1;protein_accession:AAX93179.1;protein_accession:BAG70153.1;protein_accession:BAG70302.1;protein_…	197638	Protein	IL-6	B-cell stimulatory factor 2;BSF-2;CDF;CTL differentiation factor;Hybridoma growth factor;IFN-beta-2;IFNB2;IL-6;IL6;Interferon beta-2;Interleukin-6;b cell stimulatory factor 2;b cell stimulatory factor-2;b-cell stimulatory factor-2;bsf- 2;BSF2;HGF;HSF;hsf-type;ifn beta 2;ifn-beta 2;ifn-beta2;il - 6;il -- 6;il -6;il 6;il- 6;il--6;il-6-type;il-vi;il6-type;interferon beta 2;interferon beta2;interfero…	SWISSPROT_AC:P05231;SWISSPROT_ID:IL6_HUMAN;EMBL:AF372214;EMBL:BC015511;EMBL:M14584;EMBL:M18403;EMBL:M29150;EMBL:M54894;EMBL:S56892;EMBL:X04402;EMBL:X04403;EMBL:X04430;EMBL:X04602;EMBL:Y00081;RefSeq:NP_000591.1;RefSeq:XP_011513692.1;ProteinModelPortal:P05231;STRING:9606.ENSP00000258743;SWISSPROT_AC_OLD:Q9UCU2;SWISSPROT_AC_OLD:Q9UCU3;SWISSPROT_AC_OLD:Q9UCU4;SMR:P05231;GeneID:3569;KEGG:hsa:3569;PIR:…	1803	3569
13354782	DPP4 -- Peptide YY	association	Pubmed:20432813;Pubmed 1993:7907802;Pubmed 2016:27434221;Pubmed central 2015:4643023;Pubmed central 2010:2890049;Pubmed central 2013:3687261;	In partial regression analysis adjusted for change in weight status, changes of <b>DPP-IV</b> correlated significantly to changes of <b>PYY</b> (r = -0.43), PP (r = -0.49), QUICKI (r = -0.53), and insulin (r = 0.57).[Pubmed:20432813];Proteolytic processing of neuropeptide Y and <b>peptide YY</b> by <b>dipeptidyl peptidase IV</b>.[Pubmed 1993:7907802];GLP-1 actions can be blocked using the GLP-1 r…	4341262	Gene	DPP4	ADABP;ADCP2;CD26;dipeptidyl peptidase 4;DPP4;DPPIV;TP103;ADCP-2;Adenosine deaminase complexing protein 2;adenosine deaminase complexing protein-2;antigen cd26;cd 26;cd 26 antigen;CD26 antigen;dipeptidyl peptidase - 4;dipeptidyl peptidase -4;Dipeptidyl peptidase IV;dipeptidyl peptidase type iv;dipeptidyl peptidase type-4;dipeptidyl peptidase- 4;dipeptidyl peptidase--4;dipeptidyl peptidase-4;dipept…	SWISSPROT_AC:P27487;SWISSPROT_ID:DPP4_HUMAN;GeneID:1803;Ensembl:ENSG00000197635;HGNC:HGNC:3009;MIM:102720;Vega:OTTHUMG00000132056;protein_accession:AAA51943.1;protein_accession:AAA52308.1;protein_accession:AAB35614.1;protein_accession:AAB60646.1;protein_accession:AAH13329.2;protein_accession:AAH65265.1;protein_accession:AAX93179.1;protein_accession:BAG70153.1;protein_accession:BAG70302.1;protein_…	349480	Protein	Peptide YY	Peptide tyrosine tyrosine;Peptide YY;PYY;PYY-I;peptide tyrosine--tyrosine;peptide-tyrosine-tyrosine;pyy i;PYY1;yy peptide;	SWISSPROT_AC:P10082;SWISSPROT_ID:PYY_HUMAN;EMBL:AC007993;EMBL:BC041057;EMBL:CR542129;EMBL:D13897;EMBL:D13899;EMBL:D13902;EMBL:L25648;RefSeq:NP_004151.3;RefSeq:XP_011523337.1;ProteinModelPortal:P10082;STRING:9606.ENSP00000353198;SWISSPROT_AC_OLD:Q5U5Q6;SWISSPROT_AC_OLD:Q6FGH8;SMR:P10082;GeneID:5697;KEGG:hsa:5697;PIR:A31358;PIR:S33795;PIR:S34568;PIR:S34569;eggNOG:ENOG410J0E4;eggNOG:ENOG4111U8V;UniG…	1803	5697
13354956	PYY -- CD26	association	Pubmed:20432813;Pubmed 1993:7907802;Pubmed 2016:27434221;Pubmed central 2015:4643023;Pubmed central 2010:2890049;Pubmed central 2013:3687261;	In partial regression analysis adjusted for change in weight status, changes of <b>DPP-IV</b> correlated significantly to changes of <b>PYY</b> (r = -0.43), PP (r = -0.49), QUICKI (r = -0.53), and insulin (r = 0.57).[Pubmed:20432813];Proteolytic processing of neuropeptide Y and <b>peptide YY</b> by <b>dipeptidyl peptidase IV</b>.[Pubmed 1993:7907802];GLP-1 actions can be blocked using the GLP-1 r…	4344385	Gene	PYY	peptide YY;PYY;PYY-I;PYY1;Peptide tyrosine tyrosine;peptide tyrosine--tyrosine;peptide-tyrosine-tyrosine;pyy i;yy peptide;	SWISSPROT_AC:P10082;SWISSPROT_ID:PYY_HUMAN;GeneID:5697;Ensembl:ENSG00000131096;HGNC:HGNC:9748;MIM:600781;Vega:OTTHUMG00000181801;protein_accession:AAA36433.1;protein_accession:AAH41057.1;protein_accession:BAA02997.1;protein_accession:BAA02998.1;protein_accession:BAA03000.1;protein_accession:BAA03002.1;protein_accession:CAG46926.1;protein_accession:EAW51644.1;protein_accession:EAW51645.1;protein_a…	108900	Protein	CD26	ADABP;ADCP-2;ADCP2;Adenosine deaminase complexing protein 2;CD26;CD26 antigen;Dipeptidyl peptidase 4;Dipeptidyl peptidase IV;DPP IV;DPP4;EC 3.4.14.5;T-cell activation antigen CD26;TP103;adenosine deaminase complexing protein-2;antigen cd26;cd 26;cd 26 antigen;dipeptidyl peptidase - 4;dipeptidyl peptidase -4;dipeptidyl peptidase type iv;dipeptidyl peptidase type-4;dipeptidyl peptidase- 4;dipeptidy…	SWISSPROT_AC:P27487;SWISSPROT_ID:DPP4_HUMAN;EMBL:AB451339;EMBL:AB451488;EMBL:AC008063;EMBL:BC013329;EMBL:BC065265;EMBL:CH471058;EMBL:M74777;EMBL:M80536;EMBL:S79876;EMBL:U13710;EMBL:U13711;EMBL:U13712;EMBL:U13713;EMBL:U13714;EMBL:U13715;EMBL:U13716;EMBL:U13717;EMBL:U13718;EMBL:U13719;EMBL:U13720;EMBL:U13721;EMBL:U13722;EMBL:U13723;EMBL:U13724;EMBL:U13725;EMBL:U13726;EMBL:U13727;EMBL:U13728;EMBL:U1…	5697	1803
13354996	PYY -- DPP4	association	Pubmed:20432813;Pubmed 1993:7907802;Pubmed 2016:27434221;Pubmed central 2015:4643023;Pubmed central 2010:2890049;Pubmed central 2013:3687261;	In partial regression analysis adjusted for change in weight status, changes of <b>DPP-IV</b> correlated significantly to changes of <b>PYY</b> (r = -0.43), PP (r = -0.49), QUICKI (r = -0.53), and insulin (r = 0.57).[Pubmed:20432813];Proteolytic processing of neuropeptide Y and <b>peptide YY</b> by <b>dipeptidyl peptidase IV</b>.[Pubmed 1993:7907802];GLP-1 actions can be blocked using the GLP-1 r…	4344385	Gene	PYY	peptide YY;PYY;PYY-I;PYY1;Peptide tyrosine tyrosine;peptide tyrosine--tyrosine;peptide-tyrosine-tyrosine;pyy i;yy peptide;	SWISSPROT_AC:P10082;SWISSPROT_ID:PYY_HUMAN;GeneID:5697;Ensembl:ENSG00000131096;HGNC:HGNC:9748;MIM:600781;Vega:OTTHUMG00000181801;protein_accession:AAA36433.1;protein_accession:AAH41057.1;protein_accession:BAA02997.1;protein_accession:BAA02998.1;protein_accession:BAA03000.1;protein_accession:BAA03002.1;protein_accession:CAG46926.1;protein_accession:EAW51644.1;protein_accession:EAW51645.1;protein_a…	4341262	Gene	DPP4	ADABP;ADCP2;CD26;dipeptidyl peptidase 4;DPP4;DPPIV;TP103;ADCP-2;Adenosine deaminase complexing protein 2;adenosine deaminase complexing protein-2;antigen cd26;cd 26;cd 26 antigen;CD26 antigen;dipeptidyl peptidase - 4;dipeptidyl peptidase -4;Dipeptidyl peptidase IV;dipeptidyl peptidase type iv;dipeptidyl peptidase type-4;dipeptidyl peptidase- 4;dipeptidyl peptidase--4;dipeptidyl peptidase-4;dipept…	SWISSPROT_AC:P27487;SWISSPROT_ID:DPP4_HUMAN;GeneID:1803;Ensembl:ENSG00000197635;HGNC:HGNC:3009;MIM:102720;Vega:OTTHUMG00000132056;protein_accession:AAA51943.1;protein_accession:AAA52308.1;protein_accession:AAB35614.1;protein_accession:AAB60646.1;protein_accession:AAH13329.2;protein_accession:AAH65265.1;protein_accession:AAX93179.1;protein_accession:BAG70153.1;protein_accession:BAG70302.1;protein_…	5697	1803
13612111	DPP4 -- CD4	association	Pubmed 1994:7916060;Pubmed 2000:10899322;Pubmed central 2015:4503416;Pubmed central 2017:5741593;	It has been proposed recently that the cell surface peptidase <b>CD26</b> acts in concert with <b>CD4</b>, the human immunodeficiency virus (HIV) primary receptor molecule, to mediate HIV entry into permissive cells.[Pubmed 1994:7916060];The HIV-1 gp120 inhibits the binding of adenosine deaminase to <b>CD26</b> by a mechanism modulated by <b>CD4</b> and CXCR4 expression.[Pubmed 2000:10899322];<b>…	4341262	Gene	DPP4	ADABP;ADCP2;CD26;dipeptidyl peptidase 4;DPP4;DPPIV;TP103;ADCP-2;Adenosine deaminase complexing protein 2;adenosine deaminase complexing protein-2;antigen cd26;cd 26;cd 26 antigen;CD26 antigen;dipeptidyl peptidase - 4;dipeptidyl peptidase -4;Dipeptidyl peptidase IV;dipeptidyl peptidase type iv;dipeptidyl peptidase type-4;dipeptidyl peptidase- 4;dipeptidyl peptidase--4;dipeptidyl peptidase-4;dipept…	SWISSPROT_AC:P27487;SWISSPROT_ID:DPP4_HUMAN;GeneID:1803;Ensembl:ENSG00000197635;HGNC:HGNC:3009;MIM:102720;Vega:OTTHUMG00000132056;protein_accession:AAA51943.1;protein_accession:AAA52308.1;protein_accession:AAB35614.1;protein_accession:AAB60646.1;protein_accession:AAH13329.2;protein_accession:AAH65265.1;protein_accession:AAX93179.1;protein_accession:BAG70153.1;protein_accession:BAG70302.1;protein_…	59294	Protein	CD4	CD4;CD4 antigen;T-cell surface antigen T4/Leu-3;T-cell surface glycoprotein CD4;antigen cd4;antigen-cd4;cd - 4;cd 4;cd 4 molecule;cd iv;cd-4;CD4 molecule;cd4-antigen;cd4-molecule;cd4-subtype;cd4-type;CD4mut;molecule cd4;molecule of cd4;t cell surface glycoprotein cd4;	SWISSPROT_AC:P01730;SWISSPROT_ID:CD4_HUMAN;EMBL:AK312828;EMBL:BC025782;EMBL:BT019791;EMBL:BT019811;EMBL:CH471116;EMBL:DQ012936;EMBL:M12807;EMBL:M35160;EMBL:U47924;RefSeq:NP_000607.1;ProteinModelPortal:P01730;STRING:9606.ENSP00000011653;SWISSPROT_AC_OLD:B2R737;SWISSPROT_AC_OLD:D3DUS5;SWISSPROT_AC_OLD:Q4ZGK2;SWISSPROT_AC_OLD:Q5U066;SWISSPROT_AC_OLD:Q9UDE5;SMR:P01730;GeneID:920;KEGG:hsa:920;PIR:A908…	1803	920
13932256	DPP4 -- ADA	association	Pubmed 2006:16929383;Pubmed 2001:11732862;Pubmed 2013:22936179;Pubmed 2004:14630704;Pubmed 2004:15016824;Pubmed 2004:15213224;Pubmed 2012:21856036;Pubmed 2012:22709933;Pubmed 2012:22934258;Pubmed 1995:7594462;Pubmed 2000:10899322;Pubmed 2011:21614532;Pubmed 2011:21738897;Pubmed 1996:8568233;Pubmed 1996:8635502;Pubmed 2009:20067539;Pubmed 1999:10066344;Pubmed 1999:10583373;Pubmed 1997:9103436;Pubm…	Influence of <b>dipeptidyl peptidase IV</b> on enzymatic properties of <b>adenosine deaminase</b>.[Pubmed 2006:16929383];The concentrations of IL-12 and IL-15, and soluble CD26 and <b>adenosine deaminase</b> (enzymes related to <b>CD26</b>) were analyzed in the serum of 35 patients with active and inactive RA and of healthy control subjects.[Pubmed 2001:11732862];<b>DPP4</b> has a number of nonen…	4341262	Gene	DPP4	ADABP;ADCP2;CD26;dipeptidyl peptidase 4;DPP4;DPPIV;TP103;ADCP-2;Adenosine deaminase complexing protein 2;adenosine deaminase complexing protein-2;antigen cd26;cd 26;cd 26 antigen;CD26 antigen;dipeptidyl peptidase - 4;dipeptidyl peptidase -4;Dipeptidyl peptidase IV;dipeptidyl peptidase type iv;dipeptidyl peptidase type-4;dipeptidyl peptidase- 4;dipeptidyl peptidase--4;dipeptidyl peptidase-4;dipept…	SWISSPROT_AC:P27487;SWISSPROT_ID:DPP4_HUMAN;GeneID:1803;Ensembl:ENSG00000197635;HGNC:HGNC:3009;MIM:102720;Vega:OTTHUMG00000132056;protein_accession:AAA51943.1;protein_accession:AAA52308.1;protein_accession:AAB35614.1;protein_accession:AAB60646.1;protein_accession:AAH13329.2;protein_accession:AAH65265.1;protein_accession:AAX93179.1;protein_accession:BAG70153.1;protein_accession:BAG70302.1;protein_…	10185	Protein	ADA	ADA;ADA1;Adenosine aminohydrolase;Adenosine deaminase;EC 3.5.4.4;ada-type;adenosine-deaminase;deaminase adenosine;deaminase the adenosine;deaminase-adenosine;	SWISSPROT_AC:P00813;SWISSPROT_ID:ADA_HUMAN;EMBL:AK223397;EMBL:AL139352;EMBL:BC007678;EMBL:BC040226;EMBL:M13792;EMBL:X02189;EMBL:X02190;EMBL:X02191;EMBL:X02192;EMBL:X02193;EMBL:X02194;EMBL:X02195;EMBL:X02196;EMBL:X02197;EMBL:X02198;EMBL:X02199;EMBL:X02994;EMBL:Z97053;RefSeq:NP_000013.2;ProteinModelPortal:P00813;STRING:9606.ENSP00000361965;SWISSPROT_AC_OLD:Q53F92;SWISSPROT_AC_OLD:Q6LA59;SMR:P00813;…	1803	100
13932391	ADA -- CD26	association	Pubmed 2006:16929383;Pubmed 2001:11732862;Pubmed 2013:22936179;Pubmed 2004:14630704;Pubmed 2004:15016824;Pubmed 2004:15213224;Pubmed 2012:21856036;Pubmed 2012:22709933;Pubmed 2012:22934258;Pubmed 1995:7594462;Pubmed 2000:10899322;Pubmed 2011:21614532;Pubmed 2011:21738897;Pubmed 1996:8568233;Pubmed 1996:8635502;Pubmed 2009:20067539;Pubmed 1999:10066344;Pubmed 1999:10583373;Pubmed 1997:9103436;Pubm…	Influence of <b>dipeptidyl peptidase IV</b> on enzymatic properties of <b>adenosine deaminase</b>.[Pubmed 2006:16929383];The concentrations of IL-12 and IL-15, and soluble CD26 and <b>adenosine deaminase</b> (enzymes related to <b>CD26</b>) were analyzed in the serum of 35 patients with active and inactive RA and of healthy control subjects.[Pubmed 2001:11732862];<b>DPP4</b> has a number of nonen…	4339880	Gene	ADA	ADA;adenosine deaminase;ada-type;ADA1;Adenosine aminohydrolase;adenosine-deaminase;deaminase adenosine;deaminase the adenosine;deaminase-adenosine;EC 3.5.4.4;	SWISSPROT_AC:P00813;SWISSPROT_ID:ADA_HUMAN;GeneID:100;Ensembl:ENSG00000196839;HGNC:HGNC:186;MIM:608958;Vega:OTTHUMG00000033081;protein_accession:AAA78791.1;protein_accession:AAB28742.2;protein_accession:AAH07678.1;protein_accession:AAH40226.1;protein_accession:ABM83607.1;protein_accession:ABM86850.1;protein_accession:AHW56400.1;protein_accession:ALQ33350.1;protein_accession:ALQ33351.1;protein_acc…	108900	Protein	CD26	ADABP;ADCP-2;ADCP2;Adenosine deaminase complexing protein 2;CD26;CD26 antigen;Dipeptidyl peptidase 4;Dipeptidyl peptidase IV;DPP IV;DPP4;EC 3.4.14.5;T-cell activation antigen CD26;TP103;adenosine deaminase complexing protein-2;antigen cd26;cd 26;cd 26 antigen;dipeptidyl peptidase - 4;dipeptidyl peptidase -4;dipeptidyl peptidase type iv;dipeptidyl peptidase type-4;dipeptidyl peptidase- 4;dipeptidy…	SWISSPROT_AC:P27487;SWISSPROT_ID:DPP4_HUMAN;EMBL:AB451339;EMBL:AB451488;EMBL:AC008063;EMBL:BC013329;EMBL:BC065265;EMBL:CH471058;EMBL:M74777;EMBL:M80536;EMBL:S79876;EMBL:U13710;EMBL:U13711;EMBL:U13712;EMBL:U13713;EMBL:U13714;EMBL:U13715;EMBL:U13716;EMBL:U13717;EMBL:U13718;EMBL:U13719;EMBL:U13720;EMBL:U13721;EMBL:U13722;EMBL:U13723;EMBL:U13724;EMBL:U13725;EMBL:U13726;EMBL:U13727;EMBL:U13728;EMBL:U1…	100	1803
13932425	DPP4 -- ADA	association	Pubmed 2006:16929383;Pubmed 2001:11732862;Pubmed 2013:22936179;Pubmed 2004:14630704;Pubmed 2004:15016824;Pubmed 2004:15213224;Pubmed 2012:21856036;Pubmed 2012:22709933;Pubmed 2012:22934258;Pubmed 1995:7594462;Pubmed 2000:10899322;Pubmed 2011:21614532;Pubmed 2011:21738897;Pubmed 1996:8568233;Pubmed 1996:8635502;Pubmed 2009:20067539;Pubmed 1999:10066344;Pubmed 1999:10583373;Pubmed 1997:9103436;Pubm…	Influence of <b>dipeptidyl peptidase IV</b> on enzymatic properties of <b>adenosine deaminase</b>.[Pubmed 2006:16929383];The concentrations of IL-12 and IL-15, and soluble CD26 and <b>adenosine deaminase</b> (enzymes related to <b>CD26</b>) were analyzed in the serum of 35 patients with active and inactive RA and of healthy control subjects.[Pubmed 2001:11732862];<b>DPP4</b> has a number of nonen…	4341262	Gene	DPP4	ADABP;ADCP2;CD26;dipeptidyl peptidase 4;DPP4;DPPIV;TP103;ADCP-2;Adenosine deaminase complexing protein 2;adenosine deaminase complexing protein-2;antigen cd26;cd 26;cd 26 antigen;CD26 antigen;dipeptidyl peptidase - 4;dipeptidyl peptidase -4;Dipeptidyl peptidase IV;dipeptidyl peptidase type iv;dipeptidyl peptidase type-4;dipeptidyl peptidase- 4;dipeptidyl peptidase--4;dipeptidyl peptidase-4;dipept…	SWISSPROT_AC:P27487;SWISSPROT_ID:DPP4_HUMAN;GeneID:1803;Ensembl:ENSG00000197635;HGNC:HGNC:3009;MIM:102720;Vega:OTTHUMG00000132056;protein_accession:AAA51943.1;protein_accession:AAA52308.1;protein_accession:AAB35614.1;protein_accession:AAB60646.1;protein_accession:AAH13329.2;protein_accession:AAH65265.1;protein_accession:AAX93179.1;protein_accession:BAG70153.1;protein_accession:BAG70302.1;protein_…	4339880	Gene	ADA	ADA;adenosine deaminase;ada-type;ADA1;Adenosine aminohydrolase;adenosine-deaminase;deaminase adenosine;deaminase the adenosine;deaminase-adenosine;EC 3.5.4.4;	SWISSPROT_AC:P00813;SWISSPROT_ID:ADA_HUMAN;GeneID:100;Ensembl:ENSG00000196839;HGNC:HGNC:186;MIM:608958;Vega:OTTHUMG00000033081;protein_accession:AAA78791.1;protein_accession:AAB28742.2;protein_accession:AAH07678.1;protein_accession:AAH40226.1;protein_accession:ABM83607.1;protein_accession:ABM86850.1;protein_accession:AHW56400.1;protein_accession:ALQ33350.1;protein_accession:ALQ33351.1;protein_acc…	1803	100
13999413	PREP -- CD26	association	Pubmed 1996:8919323;Pubmed 1999:9895030;	A significant and positive correlation was found between plasma <b>DPP IV</b> and <b>prolyl endopeptidase</b> (PEP) enzyme activity in the study group as a whole and in schizophrenic subjects.[Pubmed 1996:8919323];This study examines i) the activity of serum prolyl endopeptidase (PEP) and dipeptidlyl peptidase IV (DPP IV) in detoxified alcohol-dependent patients without liver disease versus norma…	4344260	Gene	PREP	PE;PEP;PREP;prolyl endopeptidase;an-pep;EC 3.4.21.26;post proline cleaving enzyme;Post-proline cleaving enzyme;post-proline-cleaving enzyme;PPCE;prolyl-endopeptidase;	SWISSPROT_AC:P48147;SWISSPROT_ID:PPCE_HUMAN;GeneID:5550;Ensembl:ENSG00000085377;HGNC:HGNC:9358;MIM:600400;Vega:OTTHUMG00000015297;protein_accession:AAH30636.1;protein_accession:AAV70495.1;protein_accession:ABM84353.1;protein_accession:ABM87741.1;protein_accession:BAA04661.1;protein_accession:BAA86936.1;protein_accession:BAB19053.1;protein_accession:BAG36874.1;protein_accession:CAA52605.1;protein_…	108900	Protein	CD26	ADABP;ADCP-2;ADCP2;Adenosine deaminase complexing protein 2;CD26;CD26 antigen;Dipeptidyl peptidase 4;Dipeptidyl peptidase IV;DPP IV;DPP4;EC 3.4.14.5;T-cell activation antigen CD26;TP103;adenosine deaminase complexing protein-2;antigen cd26;cd 26;cd 26 antigen;dipeptidyl peptidase - 4;dipeptidyl peptidase -4;dipeptidyl peptidase type iv;dipeptidyl peptidase type-4;dipeptidyl peptidase- 4;dipeptidy…	SWISSPROT_AC:P27487;SWISSPROT_ID:DPP4_HUMAN;EMBL:AB451339;EMBL:AB451488;EMBL:AC008063;EMBL:BC013329;EMBL:BC065265;EMBL:CH471058;EMBL:M74777;EMBL:M80536;EMBL:S79876;EMBL:U13710;EMBL:U13711;EMBL:U13712;EMBL:U13713;EMBL:U13714;EMBL:U13715;EMBL:U13716;EMBL:U13717;EMBL:U13718;EMBL:U13719;EMBL:U13720;EMBL:U13721;EMBL:U13722;EMBL:U13723;EMBL:U13724;EMBL:U13725;EMBL:U13726;EMBL:U13727;EMBL:U13728;EMBL:U1…	5550	1803
13999441	DPP4 -- Prolyl endopeptidase	association	Pubmed 1996:8919323;Pubmed 1999:9895030;	A significant and positive correlation was found between plasma <b>DPP IV</b> and <b>prolyl endopeptidase</b> (PEP) enzyme activity in the study group as a whole and in schizophrenic subjects.[Pubmed 1996:8919323];This study examines i) the activity of serum prolyl endopeptidase (PEP) and dipeptidlyl peptidase IV (DPP IV) in detoxified alcohol-dependent patients without liver disease versus norma…	4341262	Gene	DPP4	ADABP;ADCP2;CD26;dipeptidyl peptidase 4;DPP4;DPPIV;TP103;ADCP-2;Adenosine deaminase complexing protein 2;adenosine deaminase complexing protein-2;antigen cd26;cd 26;cd 26 antigen;CD26 antigen;dipeptidyl peptidase - 4;dipeptidyl peptidase -4;Dipeptidyl peptidase IV;dipeptidyl peptidase type iv;dipeptidyl peptidase type-4;dipeptidyl peptidase- 4;dipeptidyl peptidase--4;dipeptidyl peptidase-4;dipept…	SWISSPROT_AC:P27487;SWISSPROT_ID:DPP4_HUMAN;GeneID:1803;Ensembl:ENSG00000197635;HGNC:HGNC:3009;MIM:102720;Vega:OTTHUMG00000132056;protein_accession:AAA51943.1;protein_accession:AAA52308.1;protein_accession:AAB35614.1;protein_accession:AAB60646.1;protein_accession:AAH13329.2;protein_accession:AAH65265.1;protein_accession:AAX93179.1;protein_accession:BAG70153.1;protein_accession:BAG70302.1;protein_…	325742	Protein	Prolyl endopeptidase	EC 3.4.21.26;PE;PEP;Post-proline cleaving enzyme;PPCE;PREP;Prolyl endopeptidase;an-pep;post proline cleaving enzyme;post-proline-cleaving enzyme;prolyl-endopeptidase;	SWISSPROT_AC:P48147;SWISSPROT_ID:PPCE_HUMAN;EMBL:AL133406;EMBL:AL139191;EMBL:AL590871;EMBL:AY660966;EMBL:BC030636;EMBL:CH471051;EMBL:D21102;EMBL:X74496;RefSeq:NP_002717.3;ProteinModelPortal:P48147;STRING:9606.ENSP00000358106;SWISSPROT_AC_OLD:Q8N6D4;SMR:P48147;GeneID:5550;KEGG:hsa:5550;PIR:I38134;PIR:JC2257;eggNOG:COG1505;eggNOG:KOG2237;UniGene:Hs.436564;GO:GO:0004252;GO:GO:0005634;GO:GO:0005737;G…	1803	5550
13999470	PREP -- DPP4	association	Pubmed 1996:8919323;Pubmed 1999:9895030;	A significant and positive correlation was found between plasma <b>DPP IV</b> and <b>prolyl endopeptidase</b> (PEP) enzyme activity in the study group as a whole and in schizophrenic subjects.[Pubmed 1996:8919323];This study examines i) the activity of serum prolyl endopeptidase (PEP) and dipeptidlyl peptidase IV (DPP IV) in detoxified alcohol-dependent patients without liver disease versus norma…	4344260	Gene	PREP	PE;PEP;PREP;prolyl endopeptidase;an-pep;EC 3.4.21.26;post proline cleaving enzyme;Post-proline cleaving enzyme;post-proline-cleaving enzyme;PPCE;prolyl-endopeptidase;	SWISSPROT_AC:P48147;SWISSPROT_ID:PPCE_HUMAN;GeneID:5550;Ensembl:ENSG00000085377;HGNC:HGNC:9358;MIM:600400;Vega:OTTHUMG00000015297;protein_accession:AAH30636.1;protein_accession:AAV70495.1;protein_accession:ABM84353.1;protein_accession:ABM87741.1;protein_accession:BAA04661.1;protein_accession:BAA86936.1;protein_accession:BAB19053.1;protein_accession:BAG36874.1;protein_accession:CAA52605.1;protein_…	4341262	Gene	DPP4	ADABP;ADCP2;CD26;dipeptidyl peptidase 4;DPP4;DPPIV;TP103;ADCP-2;Adenosine deaminase complexing protein 2;adenosine deaminase complexing protein-2;antigen cd26;cd 26;cd 26 antigen;CD26 antigen;dipeptidyl peptidase - 4;dipeptidyl peptidase -4;Dipeptidyl peptidase IV;dipeptidyl peptidase type iv;dipeptidyl peptidase type-4;dipeptidyl peptidase- 4;dipeptidyl peptidase--4;dipeptidyl peptidase-4;dipept…	SWISSPROT_AC:P27487;SWISSPROT_ID:DPP4_HUMAN;GeneID:1803;Ensembl:ENSG00000197635;HGNC:HGNC:3009;MIM:102720;Vega:OTTHUMG00000132056;protein_accession:AAA51943.1;protein_accession:AAA52308.1;protein_accession:AAB35614.1;protein_accession:AAB60646.1;protein_accession:AAH13329.2;protein_accession:AAH65265.1;protein_accession:AAX93179.1;protein_accession:BAG70153.1;protein_accession:BAG70302.1;protein_…	5550	1803
14004623	DPP4 -- ATAT	association	Pubmed 1996:8635502;Pubmed 1996:8852605;Pubmed 1996:8925885;Pubmed 1998:9671214;Pubmed central 2014:4267154;	In contrast to previously published results, however, we could not demonstrate a specific interaction between <b>Tat</b> and human <b>CD26</b>.[Pubmed 1996:8635502];These observations indicated that the murine cells expressing human CD26 provide a highly suitable model to investigate the potential binding of HIV-1 <b>Tat</b> to <b>CD26</b>.[Pubmed 1996:8635502];Previously, it was shown that <b>Ta…	4341262	Gene	DPP4	ADABP;ADCP2;CD26;dipeptidyl peptidase 4;DPP4;DPPIV;TP103;ADCP-2;Adenosine deaminase complexing protein 2;adenosine deaminase complexing protein-2;antigen cd26;cd 26;cd 26 antigen;CD26 antigen;dipeptidyl peptidase - 4;dipeptidyl peptidase -4;Dipeptidyl peptidase IV;dipeptidyl peptidase type iv;dipeptidyl peptidase type-4;dipeptidyl peptidase- 4;dipeptidyl peptidase--4;dipeptidyl peptidase-4;dipept…	SWISSPROT_AC:P27487;SWISSPROT_ID:DPP4_HUMAN;GeneID:1803;Ensembl:ENSG00000197635;HGNC:HGNC:3009;MIM:102720;Vega:OTTHUMG00000132056;protein_accession:AAA51943.1;protein_accession:AAA52308.1;protein_accession:AAB35614.1;protein_accession:AAB60646.1;protein_accession:AAH13329.2;protein_accession:AAH65265.1;protein_accession:AAX93179.1;protein_accession:BAG70153.1;protein_accession:BAG70302.1;protein_…	32460	Protein	ATAT	Acetyltransferase mec-17 homolog;Alpha-TAT;Alpha-TAT1;Alpha-tubulin N-acetyltransferase 1;ATAT;ATAT1;C6orf134;EC 2.3.1.108;MEC17;TAT;a-tat;alpha tubulin acetyltransferase 1;an-tat;Nbla00487;tat-type;	SWISSPROT_AC:Q5SQI0;SWISSPROT_ID:ATAT_HUMAN;EMBL:AB075512;EMBL:AK023220;EMBL:AL662800;EMBL:AL732442;EMBL:AL833858;EMBL:AL845353;EMBL:BC006105;EMBL:BC047303;EMBL:BX119957;EMBL:BX908728;EMBL:CH471081;EMBL:CR753328;EMBL:CR759778;RefSeq:NP_001026892.1;RefSeq:NP_001177653.1;RefSeq:NP_001241881.1;RefSeq:NP_001305691.1;RefSeq:NP_001305692.1;RefSeq:NP_079185.2;ProteinModelPortal:Q5SQI0;STRING:9606.ENSP00…	1803	79969
14004706	DPP4 -- Tyrosine aminotransferase	association	Pubmed 1996:8635502;Pubmed 1996:8852605;Pubmed 1996:8925885;Pubmed 1998:9671214;Pubmed central 2014:4267154;	In contrast to previously published results, however, we could not demonstrate a specific interaction between <b>Tat</b> and human <b>CD26</b>.[Pubmed 1996:8635502];These observations indicated that the murine cells expressing human CD26 provide a highly suitable model to investigate the potential binding of HIV-1 <b>Tat</b> to <b>CD26</b>.[Pubmed 1996:8635502];Previously, it was shown that <b>Ta…	4341262	Gene	DPP4	ADABP;ADCP2;CD26;dipeptidyl peptidase 4;DPP4;DPPIV;TP103;ADCP-2;Adenosine deaminase complexing protein 2;adenosine deaminase complexing protein-2;antigen cd26;cd 26;cd 26 antigen;CD26 antigen;dipeptidyl peptidase - 4;dipeptidyl peptidase -4;Dipeptidyl peptidase IV;dipeptidyl peptidase type iv;dipeptidyl peptidase type-4;dipeptidyl peptidase- 4;dipeptidyl peptidase--4;dipeptidyl peptidase-4;dipept…	SWISSPROT_AC:P27487;SWISSPROT_ID:DPP4_HUMAN;GeneID:1803;Ensembl:ENSG00000197635;HGNC:HGNC:3009;MIM:102720;Vega:OTTHUMG00000132056;protein_accession:AAA51943.1;protein_accession:AAA52308.1;protein_accession:AAB35614.1;protein_accession:AAB60646.1;protein_accession:AAH13329.2;protein_accession:AAH65265.1;protein_accession:AAX93179.1;protein_accession:BAG70153.1;protein_accession:BAG70302.1;protein_…	40938	Protein	Tyrosine aminotransferase	ATTY;EC 2.6.1.5;L-tyrosine:2-oxoglutarate aminotransferase;TAT;Tyrosine aminotransferase;an-tat;tat-type;tyrosine-aminotransferase;	SWISSPROT_AC:P17735;SWISSPROT_ID:ATTY_HUMAN;EMBL:AK313380;EMBL:CH471166;EMBL:X52509;EMBL:X52510;EMBL:X52511;EMBL:X52512;EMBL:X52513;EMBL:X52514;EMBL:X52515;EMBL:X52516;EMBL:X52517;EMBL:X52518;EMBL:X52519;EMBL:X52520;EMBL:X55675;RefSeq:NP_000344.1;ProteinModelPortal:P17735;STRING:9606.ENSP00000348234;SWISSPROT_AC_OLD:B2R8I1;SWISSPROT_AC_OLD:D3DWS2;SMR:P17735;GeneID:6898;KEGG:hsa:6898;PIR:S10887;eg…	1803	6898
14420641	DPP4 -- Gp120	association	Pubmed 2001:11278278;Pubmed 1997:9103436;	Here we demonstrate that <b>gp120</b> interacts with <b>CD26</b> and that gp120-mediated disruption of ADA/CD26 interaction is a consequence of a first interaction of gp120 with a domain different from the ADA binding site.[Pubmed 2001:11278278];These results provide indirect evidence for the interaction of <b>gp120</b> with <b>CD26</b> and indicate that a specific function of gp120 is the inhibi…	4341262	Gene	DPP4	ADABP;ADCP2;CD26;dipeptidyl peptidase 4;DPP4;DPPIV;TP103;ADCP-2;Adenosine deaminase complexing protein 2;adenosine deaminase complexing protein-2;antigen cd26;cd 26;cd 26 antigen;CD26 antigen;dipeptidyl peptidase - 4;dipeptidyl peptidase -4;Dipeptidyl peptidase IV;dipeptidyl peptidase type iv;dipeptidyl peptidase type-4;dipeptidyl peptidase- 4;dipeptidyl peptidase--4;dipeptidyl peptidase-4;dipept…	SWISSPROT_AC:P27487;SWISSPROT_ID:DPP4_HUMAN;GeneID:1803;Ensembl:ENSG00000197635;HGNC:HGNC:3009;MIM:102720;Vega:OTTHUMG00000132056;protein_accession:AAA51943.1;protein_accession:AAA52308.1;protein_accession:AAB35614.1;protein_accession:AAB60646.1;protein_accession:AAH13329.2;protein_accession:AAH65265.1;protein_accession:AAX93179.1;protein_accession:BAG70153.1;protein_accession:BAG70302.1;protein_…	205446	Protein	Gp120	Gp120;IHRP;Inter-alpha-inhibitor heavy chain 4;Inter-alpha-trypsin inhibitor family heavy chain-related protein;Inter-alpha-trypsin inhibitor heavy chain H4;ITI heavy chain H4;ITI-HC4;ITIH4;ITIHL1;PK-120;PK120;Plasma kallikrein sensitive glycoprotein 120;gp 120;gp- 120;gp-120;H4P;inter-alpha trypsin inhibitor heavy chain h4;inter-alpha-trypsin inhibitor heavy chain family member 4;interalpha-tryp…	SWISSPROT_AC:Q14624;SWISSPROT_ID:ITIH4_HUMAN;EMBL:AC006254;EMBL:AC099667;EMBL:AF119856;EMBL:AK298412;EMBL:D38535;EMBL:D38595;EMBL:U42015;EMBL:U42016;EMBL:U43155;EMBL:U43156;EMBL:U43157;EMBL:U43158;EMBL:U43159;EMBL:U43160;EMBL:U43161;EMBL:U43162;EMBL:U43163;RefSeq:NP_001159921.1;RefSeq:NP_002209.2;ProteinModelPortal:Q14624;STRING:9606.ENSP00000266041;SWISSPROT_AC_OLD:B7Z545;SWISSPROT_AC_OLD:E9PGN5…	1803	3700
14512783	DPP4 -- GLP-2	association	Pubmed 2015:25614665;Pubmed 1999:10527714;Pubmed 1997:9219272;Pubmed central 2015:4345177;Pubmed central 2014:4066342;	GLP-1 and <b>GLP-2</b> are both cleaved by <b>dipeptidyl peptidase-4</b> (DPP-4);[Pubmed 2015:25614665];The intestinal brush-border protease dipeptidyl peptidase IV (<b>DPP IV</b>) cleaves <b>GLP-2</b> to an inactive form.[Pubmed 1999:10527714];Regulation of the biological activity of <b>glucagon-like peptide 2</b> in vivo by <b>dipeptidyl peptidase IV</b>.[Pubmed 1997:9219272];Since <b>GLP-2</b>…	4341262	Gene	DPP4	ADABP;ADCP2;CD26;dipeptidyl peptidase 4;DPP4;DPPIV;TP103;ADCP-2;Adenosine deaminase complexing protein 2;adenosine deaminase complexing protein-2;antigen cd26;cd 26;cd 26 antigen;CD26 antigen;dipeptidyl peptidase - 4;dipeptidyl peptidase -4;Dipeptidyl peptidase IV;dipeptidyl peptidase type iv;dipeptidyl peptidase type-4;dipeptidyl peptidase- 4;dipeptidyl peptidase--4;dipeptidyl peptidase-4;dipept…	SWISSPROT_AC:P27487;SWISSPROT_ID:DPP4_HUMAN;GeneID:1803;Ensembl:ENSG00000197635;HGNC:HGNC:3009;MIM:102720;Vega:OTTHUMG00000132056;protein_accession:AAA51943.1;protein_accession:AAA52308.1;protein_accession:AAB35614.1;protein_accession:AAB60646.1;protein_accession:AAH13329.2;protein_accession:AAH65265.1;protein_accession:AAX93179.1;protein_accession:BAG70153.1;protein_accession:BAG70302.1;protein_…	160451	Protein	GLP-2	GLP-2;Glucagon-like peptide 2;	TMP_SWISSPROT_AC:P01275_GLP-2;PARENT_SWISSPROT_AC:P01275;PARENT_SWISSPROT_ID:GLUC_HUMAN;	1803
14621218	CCL5 -- CD26	association	Pubmed 1997:9379060;Pubmed central 2014:4172130;Pubmed central 2006:2779407;Pubmed central 1997:2199148;	Enzyme digestion of heparan sulfate (HS), but not chondroitin sulfate, from the surface of PM1(CD26H) cells (a human T cell line selected for high <b>CD26</b> expression) rendered them resistant to the antiviral effects of <b>RANTES</b> and macrophage-inflammatory protein-1beta at otherwise inhibitory chemokine concentrations.[Pubmed 1997:9379060];Interestingly, <b>CD26</b> cleavage increases the…	4344915	Gene	CCL5	C-C motif chemokine ligand 5;CCL5;D17S136E;eoCP;RANTES;SCYA5;SIS-delta;SISd;TCP228;C-C motif chemokine 5;c-c motif chemokine ligand type 5;ccl 5;ccl-5;chemokine c-c motif ligand 5;Eosinophil chemotactic cytokine;eosinophil-chemotactic cytokine;scya-5;small inducible cytokine a5;Small-inducible cytokine A5;T cell-specific protein P228;T-cell-specific protein RANTES;	SWISSPROT_AC:P13501;SWISSPROT_ID:CCL5_HUMAN;GeneID:6352;Ensembl:ENSG00000271503;HGNC:HGNC:10632;MIM:187011;Vega:OTTHUMG00000188396;protein_accession:AAA36725.1;protein_accession:AAC03541.1;protein_accession:AAC63331.1;protein_accession:AAD14942.1;protein_accession:AAF73070.1;protein_accession:AAH08600.1;protein_accession:AAY22177.1;protein_accession:ABB69929.1;protein_accession:ABM82416.1;protein…	108900	Protein	CD26	ADABP;ADCP-2;ADCP2;Adenosine deaminase complexing protein 2;CD26;CD26 antigen;Dipeptidyl peptidase 4;Dipeptidyl peptidase IV;DPP IV;DPP4;EC 3.4.14.5;T-cell activation antigen CD26;TP103;adenosine deaminase complexing protein-2;antigen cd26;cd 26;cd 26 antigen;dipeptidyl peptidase - 4;dipeptidyl peptidase -4;dipeptidyl peptidase type iv;dipeptidyl peptidase type-4;dipeptidyl peptidase- 4;dipeptidy…	SWISSPROT_AC:P27487;SWISSPROT_ID:DPP4_HUMAN;EMBL:AB451339;EMBL:AB451488;EMBL:AC008063;EMBL:BC013329;EMBL:BC065265;EMBL:CH471058;EMBL:M74777;EMBL:M80536;EMBL:S79876;EMBL:U13710;EMBL:U13711;EMBL:U13712;EMBL:U13713;EMBL:U13714;EMBL:U13715;EMBL:U13716;EMBL:U13717;EMBL:U13718;EMBL:U13719;EMBL:U13720;EMBL:U13721;EMBL:U13722;EMBL:U13723;EMBL:U13724;EMBL:U13725;EMBL:U13726;EMBL:U13727;EMBL:U13728;EMBL:U1…	6352	1803
14621233	DPP4 -- CCL5	association	Pubmed 1997:9379060;Pubmed central 2014:4172130;Pubmed central 2006:2779407;Pubmed central 1997:2199148;	Enzyme digestion of heparan sulfate (HS), but not chondroitin sulfate, from the surface of PM1(CD26H) cells (a human T cell line selected for high <b>CD26</b> expression) rendered them resistant to the antiviral effects of <b>RANTES</b> and macrophage-inflammatory protein-1beta at otherwise inhibitory chemokine concentrations.[Pubmed 1997:9379060];Interestingly, <b>CD26</b> cleavage increases the…	4341262	Gene	DPP4	ADABP;ADCP2;CD26;dipeptidyl peptidase 4;DPP4;DPPIV;TP103;ADCP-2;Adenosine deaminase complexing protein 2;adenosine deaminase complexing protein-2;antigen cd26;cd 26;cd 26 antigen;CD26 antigen;dipeptidyl peptidase - 4;dipeptidyl peptidase -4;Dipeptidyl peptidase IV;dipeptidyl peptidase type iv;dipeptidyl peptidase type-4;dipeptidyl peptidase- 4;dipeptidyl peptidase--4;dipeptidyl peptidase-4;dipept…	SWISSPROT_AC:P27487;SWISSPROT_ID:DPP4_HUMAN;GeneID:1803;Ensembl:ENSG00000197635;HGNC:HGNC:3009;MIM:102720;Vega:OTTHUMG00000132056;protein_accession:AAA51943.1;protein_accession:AAA52308.1;protein_accession:AAB35614.1;protein_accession:AAB60646.1;protein_accession:AAH13329.2;protein_accession:AAH65265.1;protein_accession:AAX93179.1;protein_accession:BAG70153.1;protein_accession:BAG70302.1;protein_…	57749	Protein	CCL5	C-C motif chemokine 5;CCL5;D17S136E;EoCP;Eosinophil chemotactic cytokine;SCYA5;SIS-delta;Small-inducible cytokine A5;T cell-specific protein P228;T-cell-specific protein RANTES;TCP228;C-C motif chemokine ligand 5;c-c motif chemokine ligand type 5;ccl 5;ccl-5;chemokine c-c motif ligand 5;eosinophil-chemotactic cytokine;RANTES;scya-5;SISd;small inducible cytokine a5;	SWISSPROT_AC:P13501;SWISSPROT_ID:CCL5_HUMAN;EMBL:AF043341;EMBL:AF088219;EMBL:AF266753;EMBL:BC008600;EMBL:DQ017060;EMBL:DQ230537;EMBL:M21121;RefSeq:NP_002976.2;ProteinModelPortal:P13501;STRING:9606.ENSP00000293272;SWISSPROT_AC_OLD:O43646;SWISSPROT_AC_OLD:Q0QVW8;SWISSPROT_AC_OLD:Q4ZGJ1;SWISSPROT_AC_OLD:Q9NYA2;SWISSPROT_AC_OLD:Q9UBG2;SWISSPROT_AC_OLD:Q9UC99;SMR:P13501;GeneID:6352;KEGG:hsa:6352;PIR:A…	1803	6352
14621250	CCL5 -- DPP4	association	Pubmed 1997:9379060;Pubmed central 2014:4172130;Pubmed central 2006:2779407;Pubmed central 1997:2199148;	Enzyme digestion of heparan sulfate (HS), but not chondroitin sulfate, from the surface of PM1(CD26H) cells (a human T cell line selected for high <b>CD26</b> expression) rendered them resistant to the antiviral effects of <b>RANTES</b> and macrophage-inflammatory protein-1beta at otherwise inhibitory chemokine concentrations.[Pubmed 1997:9379060];Interestingly, <b>CD26</b> cleavage increases the…	4344915	Gene	CCL5	C-C motif chemokine ligand 5;CCL5;D17S136E;eoCP;RANTES;SCYA5;SIS-delta;SISd;TCP228;C-C motif chemokine 5;c-c motif chemokine ligand type 5;ccl 5;ccl-5;chemokine c-c motif ligand 5;Eosinophil chemotactic cytokine;eosinophil-chemotactic cytokine;scya-5;small inducible cytokine a5;Small-inducible cytokine A5;T cell-specific protein P228;T-cell-specific protein RANTES;	SWISSPROT_AC:P13501;SWISSPROT_ID:CCL5_HUMAN;GeneID:6352;Ensembl:ENSG00000271503;HGNC:HGNC:10632;MIM:187011;Vega:OTTHUMG00000188396;protein_accession:AAA36725.1;protein_accession:AAC03541.1;protein_accession:AAC63331.1;protein_accession:AAD14942.1;protein_accession:AAF73070.1;protein_accession:AAH08600.1;protein_accession:AAY22177.1;protein_accession:ABB69929.1;protein_accession:ABM82416.1;protein…	4341262	Gene	DPP4	ADABP;ADCP2;CD26;dipeptidyl peptidase 4;DPP4;DPPIV;TP103;ADCP-2;Adenosine deaminase complexing protein 2;adenosine deaminase complexing protein-2;antigen cd26;cd 26;cd 26 antigen;CD26 antigen;dipeptidyl peptidase - 4;dipeptidyl peptidase -4;Dipeptidyl peptidase IV;dipeptidyl peptidase type iv;dipeptidyl peptidase type-4;dipeptidyl peptidase- 4;dipeptidyl peptidase--4;dipeptidyl peptidase-4;dipept…	SWISSPROT_AC:P27487;SWISSPROT_ID:DPP4_HUMAN;GeneID:1803;Ensembl:ENSG00000197635;HGNC:HGNC:3009;MIM:102720;Vega:OTTHUMG00000132056;protein_accession:AAA51943.1;protein_accession:AAA52308.1;protein_accession:AAB35614.1;protein_accession:AAB60646.1;protein_accession:AAH13329.2;protein_accession:AAH65265.1;protein_accession:AAX93179.1;protein_accession:BAG70153.1;protein_accession:BAG70302.1;protein_…	6352	1803
14661615	DPP4 -- ALBU	association	Pubmed 1998:9821309;Pubmed central 2015:4676015;Pubmed central 2015:4705137;Pubmed central 2014:4065291;	In comparison with <b>albumin</b> fed controls the activities of <b>DPP IV</b> and lactase were decreased in rat pups, nu/nu BALB/c mice and piglets.[Pubmed 1998:9821309];To determine whether the GLP-1 derivatives were protected against the DPP IV enzyme, the derivatives were incubated in <b>DPP IV</b> enzymatic solution with or without the presence of <b>HSA</b>.[Pubmed central 2015:4676015];The…	4341262	Gene	DPP4	ADABP;ADCP2;CD26;dipeptidyl peptidase 4;DPP4;DPPIV;TP103;ADCP-2;Adenosine deaminase complexing protein 2;adenosine deaminase complexing protein-2;antigen cd26;cd 26;cd 26 antigen;CD26 antigen;dipeptidyl peptidase - 4;dipeptidyl peptidase -4;Dipeptidyl peptidase IV;dipeptidyl peptidase type iv;dipeptidyl peptidase type-4;dipeptidyl peptidase- 4;dipeptidyl peptidase--4;dipeptidyl peptidase-4;dipept…	SWISSPROT_AC:P27487;SWISSPROT_ID:DPP4_HUMAN;GeneID:1803;Ensembl:ENSG00000197635;HGNC:HGNC:3009;MIM:102720;Vega:OTTHUMG00000132056;protein_accession:AAA51943.1;protein_accession:AAA52308.1;protein_accession:AAB35614.1;protein_accession:AAB60646.1;protein_accession:AAH13329.2;protein_accession:AAH65265.1;protein_accession:AAX93179.1;protein_accession:BAG70153.1;protein_accession:BAG70302.1;protein_…	14021	Protein	ALBU	ALB;ALBU;Serum albumin;albumin;hs a;hs-a;HSA;hsalpha;PRO0883;PRO0903;PRO1341;	SWISSPROT_AC:P02768;SWISSPROT_ID:ALBU_HUMAN;EMBL:A06977;EMBL:AC108157;EMBL:AF116645;EMBL:AF118090;EMBL:AF119840;EMBL:AF119890;EMBL:AF130077;EMBL:AF190168;EMBL:AF542069;EMBL:AH002596;EMBL:AY358313;EMBL:AY544124;EMBL:AY550967;EMBL:AY728024;EMBL:BC014308;EMBL:BC034023;EMBL:BC035969;EMBL:BC036003;EMBL:BC041789;EMBL:CH471057;EMBL:CR749331;EMBL:DQ986150;EMBL:EF649953;EMBL:M12523;EMBL:U22961;EMBL:V00494…	1803	213
14712711	GLP1R -- CD26	association	Pubmed 2013:23471186;Pubmed 2012:22482239;Pubmed 2015:25614665;Pubmed 2015:26473146;Pubmed 2015:26488296;Pubmed 2014:24186866;Pubmed 2014:25083081;Pubmed 2003:12808880;Pubmed 1998:9519708;Pubmed 2005:16929363;Pubmed 2016:27207543;Pubmed central 2015:4477344;Pubmed central 2015:4607261;Pubmed central 2014:4065285;Pubmed central 2014:4066335;Pubmed central 2014:4066342;Pubmed central 2014:4140159;P…	<b>GLP-1</b> is rapidly degraded by serum <b>dipeptidyl peptidase IV</b>, so analogues with a prolonged serum half-life are used clinically.[Pubmed 2013:23471186];Linagliptin (Trajenta) is a selective inhibitor of <b>dipeptidyl peptidase-4</b>, an enzyme that degrades two incretin hormones, <b>GLP-1</b> ("Glucagon-Like Peptide-1") and GIP ("Glucose-dependent Insulinotropic Polypeptide").[Pubmed 2…	4342034	Gene	GLP1R	GLP-1;GLP-1-R;GLP-1R;GLP1R;glucagon like peptide 1 receptor;glp- 1 r;glp- 1 receptor;glp-1 r;GLP-1 receptor;glp-1 the receptor;glp-1-receptor;glp-i receptor;glp1 receptor;glp1-r;glucagon like peptide-1 receptor;glucagon like-peptide 1 receptor;glucagon like-peptide-1 receptor;glucagon receptor like peptide-1;glucagon- like peptide-1 receptor;Glucagon-like peptide 1 receptor;glucagon-like peptide …	SWISSPROT_AC:P43220;SWISSPROT_ID:GLP1R_HUMAN;GeneID:2740;Ensembl:ENSG00000112164;HGNC:HGNC:4324;MIM:138032;Vega:OTTHUMG00000014638;protein_accession:AAA03614.1;protein_accession:AAA17021.1;protein_accession:AAA62471.1;protein_accession:AAA63787.1;protein_accession:AAB64013.1;protein_accession:AAC50050.1;protein_accession:AAI11844.1;protein_accession:AAI12127.1;protein_accession:AAI13494.1;protein…	108900	Protein	CD26	ADABP;ADCP-2;ADCP2;Adenosine deaminase complexing protein 2;CD26;CD26 antigen;Dipeptidyl peptidase 4;Dipeptidyl peptidase IV;DPP IV;DPP4;EC 3.4.14.5;T-cell activation antigen CD26;TP103;adenosine deaminase complexing protein-2;antigen cd26;cd 26;cd 26 antigen;dipeptidyl peptidase - 4;dipeptidyl peptidase -4;dipeptidyl peptidase type iv;dipeptidyl peptidase type-4;dipeptidyl peptidase- 4;dipeptidy…	SWISSPROT_AC:P27487;SWISSPROT_ID:DPP4_HUMAN;EMBL:AB451339;EMBL:AB451488;EMBL:AC008063;EMBL:BC013329;EMBL:BC065265;EMBL:CH471058;EMBL:M74777;EMBL:M80536;EMBL:S79876;EMBL:U13710;EMBL:U13711;EMBL:U13712;EMBL:U13713;EMBL:U13714;EMBL:U13715;EMBL:U13716;EMBL:U13717;EMBL:U13718;EMBL:U13719;EMBL:U13720;EMBL:U13721;EMBL:U13722;EMBL:U13723;EMBL:U13724;EMBL:U13725;EMBL:U13726;EMBL:U13727;EMBL:U13728;EMBL:U1…	2740	1803
14712793	ZGLP1 -- CD26	association	Pubmed 2013:23471186;Pubmed 2012:22482239;Pubmed 2015:25614665;Pubmed 2015:26434625;Pubmed 2015:26473146;Pubmed 2015:26488296;Pubmed 2014:24186866;Pubmed 2014:25083081;Pubmed 2003:12808880;Pubmed 1998:9519708;Pubmed 2005:16929363;Pubmed 2016:27207543;Pubmed 2017:28900535;Pubmed central 2015:4477344;Pubmed central 2015:4607261;Pubmed central 2014:4065285;Pubmed central 2014:4066335;Pubmed central …	<b>GLP-1</b> is rapidly degraded by serum <b>dipeptidyl peptidase IV</b>, so analogues with a prolonged serum half-life are used clinically.[Pubmed 2013:23471186];Linagliptin (Trajenta) is a selective inhibitor of <b>dipeptidyl peptidase-4</b>, an enzyme that degrades two incretin hormones, <b>GLP-1</b> ("Glucagon-Like Peptide-1") and GIP ("Glucose-dependent Insulinotropic Polypeptide").[Pubmed 2…	4369520	Gene	ZGLP1	GATAD3;GLP-1;GLP1;ZGLP1;zinc finger, GATA-like protein 1;gata like protein-1;GATA-like protein 1;gata-like protein-1;GATA-type zinc finger protein 1;	SWISSPROT_AC:P0C6A0;SWISSPROT_ID:ZGLP1_HUMAN;GeneID:100125288;Ensembl:ENSG00000220201;HGNC:HGNC:37245;MIM:611639;Vega:OTTHUMG00000152114;protein_accession:NP_001096637.1;protein_accession:P0C6A0.1;protein_gi:157266269;protein_gi:166990464;RNA_nucleotide_accession:AK096830.1;RNA_nucleotide_accession:BC029904.1;RNA_nucleotide_accession:BC044225.1;RNA_nucleotide_accession:CK826281.1;RNA_nucleotide_a…	108900	Protein	CD26	ADABP;ADCP-2;ADCP2;Adenosine deaminase complexing protein 2;CD26;CD26 antigen;Dipeptidyl peptidase 4;Dipeptidyl peptidase IV;DPP IV;DPP4;EC 3.4.14.5;T-cell activation antigen CD26;TP103;adenosine deaminase complexing protein-2;antigen cd26;cd 26;cd 26 antigen;dipeptidyl peptidase - 4;dipeptidyl peptidase -4;dipeptidyl peptidase type iv;dipeptidyl peptidase type-4;dipeptidyl peptidase- 4;dipeptidy…	SWISSPROT_AC:P27487;SWISSPROT_ID:DPP4_HUMAN;EMBL:AB451339;EMBL:AB451488;EMBL:AC008063;EMBL:BC013329;EMBL:BC065265;EMBL:CH471058;EMBL:M74777;EMBL:M80536;EMBL:S79876;EMBL:U13710;EMBL:U13711;EMBL:U13712;EMBL:U13713;EMBL:U13714;EMBL:U13715;EMBL:U13716;EMBL:U13717;EMBL:U13718;EMBL:U13719;EMBL:U13720;EMBL:U13721;EMBL:U13722;EMBL:U13723;EMBL:U13724;EMBL:U13725;EMBL:U13726;EMBL:U13727;EMBL:U13728;EMBL:U1…	100125288	1803
14712826	DPP4 -- GLP-1 receptor	association	Pubmed 2013:23471186;Pubmed 2012:22482239;Pubmed 2015:25614665;Pubmed 2015:26473146;Pubmed 2015:26488296;Pubmed 2014:24186866;Pubmed 2014:25083081;Pubmed 2003:12808880;Pubmed 1998:9519708;Pubmed 2005:16929363;Pubmed 2016:27207543;Pubmed central 2015:4477344;Pubmed central 2015:4607261;Pubmed central 2014:4065285;Pubmed central 2014:4066335;Pubmed central 2014:4066342;Pubmed central 2014:4140159;P…	<b>GLP-1</b> is rapidly degraded by serum <b>dipeptidyl peptidase IV</b>, so analogues with a prolonged serum half-life are used clinically.[Pubmed 2013:23471186];Linagliptin (Trajenta) is a selective inhibitor of <b>dipeptidyl peptidase-4</b>, an enzyme that degrades two incretin hormones, <b>GLP-1</b> ("Glucagon-Like Peptide-1") and GIP ("Glucose-dependent Insulinotropic Polypeptide").[Pubmed 2…	4341262	Gene	DPP4	ADABP;ADCP2;CD26;dipeptidyl peptidase 4;DPP4;DPPIV;TP103;ADCP-2;Adenosine deaminase complexing protein 2;adenosine deaminase complexing protein-2;antigen cd26;cd 26;cd 26 antigen;CD26 antigen;dipeptidyl peptidase - 4;dipeptidyl peptidase -4;Dipeptidyl peptidase IV;dipeptidyl peptidase type iv;dipeptidyl peptidase type-4;dipeptidyl peptidase- 4;dipeptidyl peptidase--4;dipeptidyl peptidase-4;dipept…	SWISSPROT_AC:P27487;SWISSPROT_ID:DPP4_HUMAN;GeneID:1803;Ensembl:ENSG00000197635;HGNC:HGNC:3009;MIM:102720;Vega:OTTHUMG00000132056;protein_accession:AAA51943.1;protein_accession:AAA52308.1;protein_accession:AAB35614.1;protein_accession:AAB60646.1;protein_accession:AAH13329.2;protein_accession:AAH65265.1;protein_accession:AAX93179.1;protein_accession:BAG70153.1;protein_accession:BAG70302.1;protein_…	158985	Protein	GLP-1 receptor	GLP-1 receptor;GLP-1-R;GLP-1R;GLP1R;Glucagon-like peptide 1 receptor;glp- 1 r;glp- 1 receptor;GLP-1;glp-1 r;glp-1 the receptor;glp-1-receptor;glp-i receptor;glp1 receptor;glp1-r;glucagon like peptide 1 receptor;glucagon like peptide-1 receptor;glucagon like-peptide 1 receptor;glucagon like-peptide-1 receptor;glucagon receptor like peptide-1;glucagon- like peptide-1 receptor;glucagon-like peptide …	SWISSPROT_AC:P43220;SWISSPROT_ID:GLP1R_HUMAN;EMBL:AB065685;EMBL:AL035690;EMBL:AY439112;EMBL:BC112126;EMBL:BC113493;EMBL:L23503;EMBL:U01104;EMBL:U01156;EMBL:U01157;EMBL:U10037;EMBL:U66062;RefSeq:NP_002053.3;ProteinModelPortal:P43220;STRING:9606.ENSP00000362353;SWISSPROT_AC_OLD:Q2M229;SWISSPROT_AC_OLD:Q99669;SMR:P43220;GeneID:2740;KEGG:hsa:2740;PIR:I84494;PIR:S71624;eggNOG:ENOG410XRS2;eggNOG:KOG456…	1803	2740
14712863	DPP4 -- Glucagon-like peptide 1	association	Pubmed 2006:16407790;Pubmed 2006:16488579;Pubmed 2013:23471186;Pubmed 2012:22482239;Pubmed 2015:24687574;Pubmed 2015:25614665;Pubmed 2015:26473146;Pubmed 2015:26488296;Pubmed 2014:24186866;Pubmed 2014:25083081;Pubmed 2010:21154170;Pubmed 2009:18957505;Pubmed 2003:12808880;Pubmed 1998:9519708;Pubmed 2005:16929363;Pubmed 2016:27062006;Pubmed 2016:27207543;Pubmed 2017:27746194;Pubmed 2017:28630069;P…	Two strategies have been applied: the first is treatment with GLP-1, either with chronic infusions or with analogues with diminished clearance, and the second is inhibiting <b>dipeptidyl peptidase IV</b>, the enzyme that inactivates both <b>GLP-1</b> and GIP in vivo.[Pubmed 2006:16407790];<b>GLP-1</b> is rapidly inactivated by amino peptidase, <b>dipeptidyl peptidase IV</b> (DPP-IV) and the utili…	4341262	Gene	DPP4	ADABP;ADCP2;CD26;dipeptidyl peptidase 4;DPP4;DPPIV;TP103;ADCP-2;Adenosine deaminase complexing protein 2;adenosine deaminase complexing protein-2;antigen cd26;cd 26;cd 26 antigen;CD26 antigen;dipeptidyl peptidase - 4;dipeptidyl peptidase -4;Dipeptidyl peptidase IV;dipeptidyl peptidase type iv;dipeptidyl peptidase type-4;dipeptidyl peptidase- 4;dipeptidyl peptidase--4;dipeptidyl peptidase-4;dipept…	SWISSPROT_AC:P27487;SWISSPROT_ID:DPP4_HUMAN;GeneID:1803;Ensembl:ENSG00000197635;HGNC:HGNC:3009;MIM:102720;Vega:OTTHUMG00000132056;protein_accession:AAA51943.1;protein_accession:AAA52308.1;protein_accession:AAB35614.1;protein_accession:AAB60646.1;protein_accession:AAH13329.2;protein_accession:AAH65265.1;protein_accession:AAX93179.1;protein_accession:BAG70153.1;protein_accession:BAG70302.1;protein_…	160450	Protein	Glucagon-like peptide 1	GLP-1;Glucagon-like peptide 1;Incretin hormone;hormone of the incretin;	TMP_SWISSPROT_AC:P01275_GLP-1;PARENT_SWISSPROT_AC:P01275;PARENT_SWISSPROT_ID:GLUC_HUMAN;	1803
14712913	DPP4 -- ZGLP1	association	Pubmed 2013:23471186;Pubmed 2012:22482239;Pubmed 2015:25614665;Pubmed 2015:26434625;Pubmed 2015:26473146;Pubmed 2015:26488296;Pubmed 2014:24186866;Pubmed 2014:25083081;Pubmed 2003:12808880;Pubmed 1998:9519708;Pubmed 2005:16929363;Pubmed 2016:27207543;Pubmed 2017:28900535;Pubmed central 2015:4477344;Pubmed central 2015:4607261;Pubmed central 2014:4065285;Pubmed central 2014:4066335;Pubmed central …	<b>GLP-1</b> is rapidly degraded by serum <b>dipeptidyl peptidase IV</b>, so analogues with a prolonged serum half-life are used clinically.[Pubmed 2013:23471186];Linagliptin (Trajenta) is a selective inhibitor of <b>dipeptidyl peptidase-4</b>, an enzyme that degrades two incretin hormones, <b>GLP-1</b> ("Glucagon-Like Peptide-1") and GIP ("Glucose-dependent Insulinotropic Polypeptide").[Pubmed 2…	4341262	Gene	DPP4	ADABP;ADCP2;CD26;dipeptidyl peptidase 4;DPP4;DPPIV;TP103;ADCP-2;Adenosine deaminase complexing protein 2;adenosine deaminase complexing protein-2;antigen cd26;cd 26;cd 26 antigen;CD26 antigen;dipeptidyl peptidase - 4;dipeptidyl peptidase -4;Dipeptidyl peptidase IV;dipeptidyl peptidase type iv;dipeptidyl peptidase type-4;dipeptidyl peptidase- 4;dipeptidyl peptidase--4;dipeptidyl peptidase-4;dipept…	SWISSPROT_AC:P27487;SWISSPROT_ID:DPP4_HUMAN;GeneID:1803;Ensembl:ENSG00000197635;HGNC:HGNC:3009;MIM:102720;Vega:OTTHUMG00000132056;protein_accession:AAA51943.1;protein_accession:AAA52308.1;protein_accession:AAB35614.1;protein_accession:AAB60646.1;protein_accession:AAH13329.2;protein_accession:AAH65265.1;protein_accession:AAX93179.1;protein_accession:BAG70153.1;protein_accession:BAG70302.1;protein_…	573048	Protein	ZGLP1	GATA-like protein 1;GATA-type zinc finger protein 1;GLP-1;GLP1;ZGLP1;gata like protein-1;gata-like protein-1;GATAD3;zinc finger, GATA-like protein 1;	SWISSPROT_AC:P0C6A0;SWISSPROT_ID:ZGLP1_HUMAN;EMBL:AC011511;EMBL:AK096830;EMBL:BC044225;RefSeq:NP_001096637.1;ProteinModelPortal:P0C6A0;STRING:9606.ENSP00000384434;SMR:P0C6A0;GeneID:100125288;KEGG:hsa:100125288;eggNOG:COG5641;eggNOG:KOG1601;UniGene:Hs.709296;GO:GO:0000122;GO:GO:0000977;GO:GO:0001085;GO:GO:0001228;GO:GO:0003682;GO:GO:0005634;GO:GO:0005667;GO:GO:0007275;GO:GO:0007283;GO:GO:0008270;G…	1803	100125288
14712933	GLP1R -- DPP4	association	Pubmed 2013:23471186;Pubmed 2012:22482239;Pubmed 2015:25614665;Pubmed 2015:26473146;Pubmed 2015:26488296;Pubmed 2014:24186866;Pubmed 2014:25083081;Pubmed 2003:12808880;Pubmed 1998:9519708;Pubmed 2005:16929363;Pubmed 2016:27207543;Pubmed central 2015:4477344;Pubmed central 2015:4607261;Pubmed central 2014:4065285;Pubmed central 2014:4066335;Pubmed central 2014:4066342;Pubmed central 2014:4140159;P…	<b>GLP-1</b> is rapidly degraded by serum <b>dipeptidyl peptidase IV</b>, so analogues with a prolonged serum half-life are used clinically.[Pubmed 2013:23471186];Linagliptin (Trajenta) is a selective inhibitor of <b>dipeptidyl peptidase-4</b>, an enzyme that degrades two incretin hormones, <b>GLP-1</b> ("Glucagon-Like Peptide-1") and GIP ("Glucose-dependent Insulinotropic Polypeptide").[Pubmed 2…	4342034	Gene	GLP1R	GLP-1;GLP-1-R;GLP-1R;GLP1R;glucagon like peptide 1 receptor;glp- 1 r;glp- 1 receptor;glp-1 r;GLP-1 receptor;glp-1 the receptor;glp-1-receptor;glp-i receptor;glp1 receptor;glp1-r;glucagon like peptide-1 receptor;glucagon like-peptide 1 receptor;glucagon like-peptide-1 receptor;glucagon receptor like peptide-1;glucagon- like peptide-1 receptor;Glucagon-like peptide 1 receptor;glucagon-like peptide …	SWISSPROT_AC:P43220;SWISSPROT_ID:GLP1R_HUMAN;GeneID:2740;Ensembl:ENSG00000112164;HGNC:HGNC:4324;MIM:138032;Vega:OTTHUMG00000014638;protein_accession:AAA03614.1;protein_accession:AAA17021.1;protein_accession:AAA62471.1;protein_accession:AAA63787.1;protein_accession:AAB64013.1;protein_accession:AAC50050.1;protein_accession:AAI11844.1;protein_accession:AAI12127.1;protein_accession:AAI13494.1;protein…	4341262	Gene	DPP4	ADABP;ADCP2;CD26;dipeptidyl peptidase 4;DPP4;DPPIV;TP103;ADCP-2;Adenosine deaminase complexing protein 2;adenosine deaminase complexing protein-2;antigen cd26;cd 26;cd 26 antigen;CD26 antigen;dipeptidyl peptidase - 4;dipeptidyl peptidase -4;Dipeptidyl peptidase IV;dipeptidyl peptidase type iv;dipeptidyl peptidase type-4;dipeptidyl peptidase- 4;dipeptidyl peptidase--4;dipeptidyl peptidase-4;dipept…	SWISSPROT_AC:P27487;SWISSPROT_ID:DPP4_HUMAN;GeneID:1803;Ensembl:ENSG00000197635;HGNC:HGNC:3009;MIM:102720;Vega:OTTHUMG00000132056;protein_accession:AAA51943.1;protein_accession:AAA52308.1;protein_accession:AAB35614.1;protein_accession:AAB60646.1;protein_accession:AAH13329.2;protein_accession:AAH65265.1;protein_accession:AAX93179.1;protein_accession:BAG70153.1;protein_accession:BAG70302.1;protein_…	2740	1803
14712961	ZGLP1 -- DPP4	association	Pubmed 2013:23471186;Pubmed 2012:22482239;Pubmed 2015:25614665;Pubmed 2015:26434625;Pubmed 2015:26473146;Pubmed 2015:26488296;Pubmed 2014:24186866;Pubmed 2014:25083081;Pubmed 2003:12808880;Pubmed 1998:9519708;Pubmed 2005:16929363;Pubmed 2016:27207543;Pubmed 2017:28900535;Pubmed central 2015:4477344;Pubmed central 2015:4607261;Pubmed central 2014:4065285;Pubmed central 2014:4066335;Pubmed central …	<b>GLP-1</b> is rapidly degraded by serum <b>dipeptidyl peptidase IV</b>, so analogues with a prolonged serum half-life are used clinically.[Pubmed 2013:23471186];Linagliptin (Trajenta) is a selective inhibitor of <b>dipeptidyl peptidase-4</b>, an enzyme that degrades two incretin hormones, <b>GLP-1</b> ("Glucagon-Like Peptide-1") and GIP ("Glucose-dependent Insulinotropic Polypeptide").[Pubmed 2…	4369520	Gene	ZGLP1	GATAD3;GLP-1;GLP1;ZGLP1;zinc finger, GATA-like protein 1;gata like protein-1;GATA-like protein 1;gata-like protein-1;GATA-type zinc finger protein 1;	SWISSPROT_AC:P0C6A0;SWISSPROT_ID:ZGLP1_HUMAN;GeneID:100125288;Ensembl:ENSG00000220201;HGNC:HGNC:37245;MIM:611639;Vega:OTTHUMG00000152114;protein_accession:NP_001096637.1;protein_accession:P0C6A0.1;protein_gi:157266269;protein_gi:166990464;RNA_nucleotide_accession:AK096830.1;RNA_nucleotide_accession:BC029904.1;RNA_nucleotide_accession:BC044225.1;RNA_nucleotide_accession:CK826281.1;RNA_nucleotide_a…	4341262	Gene	DPP4	ADABP;ADCP2;CD26;dipeptidyl peptidase 4;DPP4;DPPIV;TP103;ADCP-2;Adenosine deaminase complexing protein 2;adenosine deaminase complexing protein-2;antigen cd26;cd 26;cd 26 antigen;CD26 antigen;dipeptidyl peptidase - 4;dipeptidyl peptidase -4;Dipeptidyl peptidase IV;dipeptidyl peptidase type iv;dipeptidyl peptidase type-4;dipeptidyl peptidase- 4;dipeptidyl peptidase--4;dipeptidyl peptidase-4;dipept…	SWISSPROT_AC:P27487;SWISSPROT_ID:DPP4_HUMAN;GeneID:1803;Ensembl:ENSG00000197635;HGNC:HGNC:3009;MIM:102720;Vega:OTTHUMG00000132056;protein_accession:AAA51943.1;protein_accession:AAA52308.1;protein_accession:AAB35614.1;protein_accession:AAB60646.1;protein_accession:AAH13329.2;protein_accession:AAH65265.1;protein_accession:AAX93179.1;protein_accession:BAG70153.1;protein_accession:BAG70302.1;protein_…	100125288	1803
14755967	TG -- CD26	association	Pubmed 1998:12114661;Pubmed central 1998:2149337;	There was no relationship between <b>CD26</b> and <b>Tg</b> expression.[Pubmed 1998:12114661];In MDCK cells, low concentrations of BFA (1 ÃŽÂ¼g/ml) have been shown to alter the <b>TGN</b> to surface transport of apical membrane protein <b>dipeptidyl peptidase IV</b> (Low et al., 1992).[Pubmed central 1998:2149337];In MDCK cells, low concentrations of BFA (1 ?g/ml) have been shown to alter the <b>…	4345517	Gene	TG	AITD3;TG;TGN;thyroglobulin;THYG;thyroglobulin-type;	SWISSPROT_AC:P01266;SWISSPROT_ID:THYG_HUMAN;GeneID:7038;Ensembl:ENSG00000042832;HGNC:HGNC:11764;MIM:188450;Vega:OTTHUMG00000164649;protein_accession:AAB22685.1;protein_accession:AAB50656.1;protein_accession:AAC51924.1;protein_accession:AAC95473.1;protein_accession:AAD50912.2;protein_accession:AAD51647.1;protein_accession:AAF64045.1;protein_accession:AAF71743.1;protein_accession:AAI27888.1;protein…	108900	Protein	CD26	ADABP;ADCP-2;ADCP2;Adenosine deaminase complexing protein 2;CD26;CD26 antigen;Dipeptidyl peptidase 4;Dipeptidyl peptidase IV;DPP IV;DPP4;EC 3.4.14.5;T-cell activation antigen CD26;TP103;adenosine deaminase complexing protein-2;antigen cd26;cd 26;cd 26 antigen;dipeptidyl peptidase - 4;dipeptidyl peptidase -4;dipeptidyl peptidase type iv;dipeptidyl peptidase type-4;dipeptidyl peptidase- 4;dipeptidy…	SWISSPROT_AC:P27487;SWISSPROT_ID:DPP4_HUMAN;EMBL:AB451339;EMBL:AB451488;EMBL:AC008063;EMBL:BC013329;EMBL:BC065265;EMBL:CH471058;EMBL:M74777;EMBL:M80536;EMBL:S79876;EMBL:U13710;EMBL:U13711;EMBL:U13712;EMBL:U13713;EMBL:U13714;EMBL:U13715;EMBL:U13716;EMBL:U13717;EMBL:U13718;EMBL:U13719;EMBL:U13720;EMBL:U13721;EMBL:U13722;EMBL:U13723;EMBL:U13724;EMBL:U13725;EMBL:U13726;EMBL:U13727;EMBL:U13728;EMBL:U1…	7038	1803
14756018	DPP4 -- Thyroglobulin	association	Pubmed 1998:12114661;Pubmed central 1998:2149337;	There was no relationship between <b>CD26</b> and <b>Tg</b> expression.[Pubmed 1998:12114661];In MDCK cells, low concentrations of BFA (1 ÃŽÂ¼g/ml) have been shown to alter the <b>TGN</b> to surface transport of apical membrane protein <b>dipeptidyl peptidase IV</b> (Low et al., 1992).[Pubmed central 1998:2149337];In MDCK cells, low concentrations of BFA (1 ?g/ml) have been shown to alter the <b>…	4341262	Gene	DPP4	ADABP;ADCP2;CD26;dipeptidyl peptidase 4;DPP4;DPPIV;TP103;ADCP-2;Adenosine deaminase complexing protein 2;adenosine deaminase complexing protein-2;antigen cd26;cd 26;cd 26 antigen;CD26 antigen;dipeptidyl peptidase - 4;dipeptidyl peptidase -4;Dipeptidyl peptidase IV;dipeptidyl peptidase type iv;dipeptidyl peptidase type-4;dipeptidyl peptidase- 4;dipeptidyl peptidase--4;dipeptidyl peptidase-4;dipept…	SWISSPROT_AC:P27487;SWISSPROT_ID:DPP4_HUMAN;GeneID:1803;Ensembl:ENSG00000197635;HGNC:HGNC:3009;MIM:102720;Vega:OTTHUMG00000132056;protein_accession:AAA51943.1;protein_accession:AAA52308.1;protein_accession:AAB35614.1;protein_accession:AAB60646.1;protein_accession:AAH13329.2;protein_accession:AAH65265.1;protein_accession:AAX93179.1;protein_accession:BAG70153.1;protein_accession:BAG70302.1;protein_…	488212	Protein	Thyroglobulin	TG;THYG;Thyroglobulin;AITD3;TGN;thyroglobulin-type;	SWISSPROT_AC:P01266;SWISSPROT_ID:THYG_HUMAN;EMBL:AF080472;EMBL:AF080473;EMBL:AF080474;EMBL:AF080475;EMBL:AF080476;EMBL:AF080477;EMBL:AF080478;EMBL:AF080479;EMBL:AF080480;EMBL:AF080481;EMBL:AF080482;EMBL:AF080483;EMBL:AF080484;EMBL:AF169654;EMBL:AF169655;EMBL:AF169656;EMBL:AF169657;EMBL:AF169658;EMBL:AF169659;EMBL:AF169661;EMBL:AF169662;EMBL:AF169663;EMBL:AF169664;EMBL:AF230666;EMBL:AF230667;EMBL:…	1803	7038
14756072	TG -- DPP4	association	Pubmed 1998:12114661;Pubmed central 1998:2149337;	There was no relationship between <b>CD26</b> and <b>Tg</b> expression.[Pubmed 1998:12114661];In MDCK cells, low concentrations of BFA (1 ÃŽÂ¼g/ml) have been shown to alter the <b>TGN</b> to surface transport of apical membrane protein <b>dipeptidyl peptidase IV</b> (Low et al., 1992).[Pubmed central 1998:2149337];In MDCK cells, low concentrations of BFA (1 ?g/ml) have been shown to alter the <b>…	4345517	Gene	TG	AITD3;TG;TGN;thyroglobulin;THYG;thyroglobulin-type;	SWISSPROT_AC:P01266;SWISSPROT_ID:THYG_HUMAN;GeneID:7038;Ensembl:ENSG00000042832;HGNC:HGNC:11764;MIM:188450;Vega:OTTHUMG00000164649;protein_accession:AAB22685.1;protein_accession:AAB50656.1;protein_accession:AAC51924.1;protein_accession:AAC95473.1;protein_accession:AAD50912.2;protein_accession:AAD51647.1;protein_accession:AAF64045.1;protein_accession:AAF71743.1;protein_accession:AAI27888.1;protein…	4341262	Gene	DPP4	ADABP;ADCP2;CD26;dipeptidyl peptidase 4;DPP4;DPPIV;TP103;ADCP-2;Adenosine deaminase complexing protein 2;adenosine deaminase complexing protein-2;antigen cd26;cd 26;cd 26 antigen;CD26 antigen;dipeptidyl peptidase - 4;dipeptidyl peptidase -4;Dipeptidyl peptidase IV;dipeptidyl peptidase type iv;dipeptidyl peptidase type-4;dipeptidyl peptidase- 4;dipeptidyl peptidase--4;dipeptidyl peptidase-4;dipept…	SWISSPROT_AC:P27487;SWISSPROT_ID:DPP4_HUMAN;GeneID:1803;Ensembl:ENSG00000197635;HGNC:HGNC:3009;MIM:102720;Vega:OTTHUMG00000132056;protein_accession:AAA51943.1;protein_accession:AAA52308.1;protein_accession:AAB35614.1;protein_accession:AAB60646.1;protein_accession:AAH13329.2;protein_accession:AAH65265.1;protein_accession:AAX93179.1;protein_accession:BAG70153.1;protein_accession:BAG70302.1;protein_…	7038	1803
15081966	HNF1A -- CD26	association	Pubmed 1999:9931303;	Regulation of the gene for human <b>dipeptidyl peptidase IV</b> by <b>hepatocyte nuclear factor 1 alpha</b>.[Pubmed 1999:9931303];	4345419	Gene	HNF1A	HNF-1A;HNF1;HNF1 homeobox A;HNF1A;IDDM20;LFB1;MODY3;TCF-1;TCF1;factor 1 transcription;factor 1-transcription;factor i transcription;factor-1 transcription;factor-i transcription;factor1 transcription;hepatocyte nuclear factor -1 alpha;hepatocyte nuclear factor 1 alpha;Hepatocyte nuclear factor 1-alpha;hepatocyte nuclear factor 1a;hepatocyte nuclear factor 1alpha;hepatocyte nuclear factor-1 alpha;…	SWISSPROT_AC:P20823;SWISSPROT_ID:HNF1A_HUMAN;GeneID:6927;Ensembl:ENSG00000135100;HGNC:HGNC:11621;MIM:142410;Vega:OTTHUMG00000151015;protein_accession:AAA88077.1;protein_accession:AAC51137.1;protein_accession:AAD14878.1;protein_accession:AAI04909.1;protein_accession:AAI04911.1;protein_accession:ABR09270.1;protein_accession:ABZ92189.1;protein_accession:ACL15377.1;protein_accession:ACL15378.1;protei…	108900	Protein	CD26	ADABP;ADCP-2;ADCP2;Adenosine deaminase complexing protein 2;CD26;CD26 antigen;Dipeptidyl peptidase 4;Dipeptidyl peptidase IV;DPP IV;DPP4;EC 3.4.14.5;T-cell activation antigen CD26;TP103;adenosine deaminase complexing protein-2;antigen cd26;cd 26;cd 26 antigen;dipeptidyl peptidase - 4;dipeptidyl peptidase -4;dipeptidyl peptidase type iv;dipeptidyl peptidase type-4;dipeptidyl peptidase- 4;dipeptidy…	SWISSPROT_AC:P27487;SWISSPROT_ID:DPP4_HUMAN;EMBL:AB451339;EMBL:AB451488;EMBL:AC008063;EMBL:BC013329;EMBL:BC065265;EMBL:CH471058;EMBL:M74777;EMBL:M80536;EMBL:S79876;EMBL:U13710;EMBL:U13711;EMBL:U13712;EMBL:U13713;EMBL:U13714;EMBL:U13715;EMBL:U13716;EMBL:U13717;EMBL:U13718;EMBL:U13719;EMBL:U13720;EMBL:U13721;EMBL:U13722;EMBL:U13723;EMBL:U13724;EMBL:U13725;EMBL:U13726;EMBL:U13727;EMBL:U13728;EMBL:U1…	6927	1803
15082003	DPP4 -- HNF1A	association	Pubmed 1999:9931303;	Regulation of the gene for human <b>dipeptidyl peptidase IV</b> by <b>hepatocyte nuclear factor 1 alpha</b>.[Pubmed 1999:9931303];	4341262	Gene	DPP4	ADABP;ADCP2;CD26;dipeptidyl peptidase 4;DPP4;DPPIV;TP103;ADCP-2;Adenosine deaminase complexing protein 2;adenosine deaminase complexing protein-2;antigen cd26;cd 26;cd 26 antigen;CD26 antigen;dipeptidyl peptidase - 4;dipeptidyl peptidase -4;Dipeptidyl peptidase IV;dipeptidyl peptidase type iv;dipeptidyl peptidase type-4;dipeptidyl peptidase- 4;dipeptidyl peptidase--4;dipeptidyl peptidase-4;dipept…	SWISSPROT_AC:P27487;SWISSPROT_ID:DPP4_HUMAN;GeneID:1803;Ensembl:ENSG00000197635;HGNC:HGNC:3009;MIM:102720;Vega:OTTHUMG00000132056;protein_accession:AAA51943.1;protein_accession:AAA52308.1;protein_accession:AAB35614.1;protein_accession:AAB60646.1;protein_accession:AAH13329.2;protein_accession:AAH65265.1;protein_accession:AAX93179.1;protein_accession:BAG70153.1;protein_accession:BAG70302.1;protein_…	184545	Protein	HNF1A	Hepatocyte nuclear factor 1-alpha;HNF-1-alpha;HNF-1A;HNF1A;LFB1;Liver-specific transcription factor LF-B1;TCF-1;TCF1;Transcription factor 1;factor 1 transcription;factor 1-transcription;factor i transcription;factor-1 transcription;factor-i transcription;factor1 transcription;hepatocyte nuclear factor -1 alpha;hepatocyte nuclear factor 1 alpha;hepatocyte nuclear factor 1a;hepatocyte nuclear facto…	SWISSPROT_AC:P20823;SWISSPROT_ID:HNF1A_HUMAN;EMBL:AC079602;EMBL:BC104908;EMBL:BC104910;EMBL:CH471054;EMBL:EF641294;EMBL:HM116552;EMBL:HM116557;EMBL:HM116558;EMBL:HM449088;EMBL:HM449089;EMBL:M57732;EMBL:U72612;EMBL:U72613;EMBL:U72614;EMBL:U72615;EMBL:U72616;EMBL:U72617;EMBL:U72618;EMBL:X71346;RefSeq:NP_000536.5;RefSeq:NP_001293108.1;ProteinModelPortal:P20823;STRING:9606.ENSP00000257555;SWISSPROT_A…	1803	6927
15082036	HNF1A -- DPP4	association	Pubmed 1999:9931303;	Regulation of the gene for human <b>dipeptidyl peptidase IV</b> by <b>hepatocyte nuclear factor 1 alpha</b>.[Pubmed 1999:9931303];	4345419	Gene	HNF1A	HNF-1A;HNF1;HNF1 homeobox A;HNF1A;IDDM20;LFB1;MODY3;TCF-1;TCF1;factor 1 transcription;factor 1-transcription;factor i transcription;factor-1 transcription;factor-i transcription;factor1 transcription;hepatocyte nuclear factor -1 alpha;hepatocyte nuclear factor 1 alpha;Hepatocyte nuclear factor 1-alpha;hepatocyte nuclear factor 1a;hepatocyte nuclear factor 1alpha;hepatocyte nuclear factor-1 alpha;…	SWISSPROT_AC:P20823;SWISSPROT_ID:HNF1A_HUMAN;GeneID:6927;Ensembl:ENSG00000135100;HGNC:HGNC:11621;MIM:142410;Vega:OTTHUMG00000151015;protein_accession:AAA88077.1;protein_accession:AAC51137.1;protein_accession:AAD14878.1;protein_accession:AAI04909.1;protein_accession:AAI04911.1;protein_accession:ABR09270.1;protein_accession:ABZ92189.1;protein_accession:ACL15377.1;protein_accession:ACL15378.1;protei…	4341262	Gene	DPP4	ADABP;ADCP2;CD26;dipeptidyl peptidase 4;DPP4;DPPIV;TP103;ADCP-2;Adenosine deaminase complexing protein 2;adenosine deaminase complexing protein-2;antigen cd26;cd 26;cd 26 antigen;CD26 antigen;dipeptidyl peptidase - 4;dipeptidyl peptidase -4;Dipeptidyl peptidase IV;dipeptidyl peptidase type iv;dipeptidyl peptidase type-4;dipeptidyl peptidase- 4;dipeptidyl peptidase--4;dipeptidyl peptidase-4;dipept…	SWISSPROT_AC:P27487;SWISSPROT_ID:DPP4_HUMAN;GeneID:1803;Ensembl:ENSG00000197635;HGNC:HGNC:3009;MIM:102720;Vega:OTTHUMG00000132056;protein_accession:AAA51943.1;protein_accession:AAA52308.1;protein_accession:AAB35614.1;protein_accession:AAB60646.1;protein_accession:AAH13329.2;protein_accession:AAH65265.1;protein_accession:AAX93179.1;protein_accession:BAG70153.1;protein_accession:BAG70302.1;protein_…	6927	1803
15448115	DPP4 -- GCG	association	Pubmed 2001:11111019;Pubmed 2015:26434625;Pubmed 2007:17655515;Pubmed 2000:10660533;Pubmed 2014:24296715;Pubmed 2014:24612221;Pubmed 2017:28900535;Pubmed central 2015:4401208;Pubmed central 2017:5537215;	Incubation of <b>glucagon</b> with purified porcine <b>dipeptidyl peptidase IV</b> (DP IV) yielded sequential production of glucagon(3-29) and glucagon(5-29).[Pubmed 2001:11111019];Metabolism of <b>glucagon</b> by <b>dipeptidyl peptidase IV</b> (CD26).[Pubmed 2001:11111019];Both GLP1(7)(-)(36) (via GLP1 receptor) and the <b>dipeptidyl peptidase-4</b> (DPP4) cleaved form of <b>GLP1</b> (GLP1(9)(-)…	4341262	Gene	DPP4	ADABP;ADCP2;CD26;dipeptidyl peptidase 4;DPP4;DPPIV;TP103;ADCP-2;Adenosine deaminase complexing protein 2;adenosine deaminase complexing protein-2;antigen cd26;cd 26;cd 26 antigen;CD26 antigen;dipeptidyl peptidase - 4;dipeptidyl peptidase -4;Dipeptidyl peptidase IV;dipeptidyl peptidase type iv;dipeptidyl peptidase type-4;dipeptidyl peptidase- 4;dipeptidyl peptidase--4;dipeptidyl peptidase-4;dipept…	SWISSPROT_AC:P27487;SWISSPROT_ID:DPP4_HUMAN;GeneID:1803;Ensembl:ENSG00000197635;HGNC:HGNC:3009;MIM:102720;Vega:OTTHUMG00000132056;protein_accession:AAA51943.1;protein_accession:AAA52308.1;protein_accession:AAB35614.1;protein_accession:AAB60646.1;protein_accession:AAH13329.2;protein_accession:AAH65265.1;protein_accession:AAX93179.1;protein_accession:BAG70153.1;protein_accession:BAG70302.1;protein_…	160443	Protein	GCG	GCG;GLUC;Glucagon;GLP1;GLP2;GRPP;	SWISSPROT_AC:P01275;SWISSPROT_ID:GLUC_HUMAN;EMBL:AC007750;EMBL:BC005278;EMBL:BT006813;EMBL:J04040;EMBL:V01515;EMBL:X03991;RefSeq:NP_002045.1;ProteinModelPortal:P01275;STRING:9606.ENSP00000387662;SWISSPROT_AC_OLD:A6NN65;SWISSPROT_AC_OLD:Q53TP6;SMR:P01275;GeneID:2641;KEGG:hsa:2641;PIR:A24377;eggNOG:ENOG410IKZ8;eggNOG:ENOG4111VKC;UniGene:Hs.516494;UniGene:Hs.741174;GO:GO:0005102;GO:GO:0005179;GO:GO:…	1803	2641
15448139	DPP4 -- Glucagon	association	Pubmed 2001:11111019;Pubmed 2007:17655515;Pubmed 2000:10660533;Pubmed 2014:24296715;Pubmed 2014:24612221;Pubmed central 2015:4401208;Pubmed central 2017:5537215;	Incubation of <b>glucagon</b> with purified porcine <b>dipeptidyl peptidase IV</b> (DP IV) yielded sequential production of glucagon(3-29) and glucagon(5-29).[Pubmed 2001:11111019];Metabolism of <b>glucagon</b> by <b>dipeptidyl peptidase IV</b> (CD26).[Pubmed 2001:11111019];Clinical studies have evaluated the potential for <b>DPP-IV</b> inhibition to reduce <b>glucagon</b> levels, delay gastric e…	4341262	Gene	DPP4	ADABP;ADCP2;CD26;dipeptidyl peptidase 4;DPP4;DPPIV;TP103;ADCP-2;Adenosine deaminase complexing protein 2;adenosine deaminase complexing protein-2;antigen cd26;cd 26;cd 26 antigen;CD26 antigen;dipeptidyl peptidase - 4;dipeptidyl peptidase -4;Dipeptidyl peptidase IV;dipeptidyl peptidase type iv;dipeptidyl peptidase type-4;dipeptidyl peptidase- 4;dipeptidyl peptidase--4;dipeptidyl peptidase-4;dipept…	SWISSPROT_AC:P27487;SWISSPROT_ID:DPP4_HUMAN;GeneID:1803;Ensembl:ENSG00000197635;HGNC:HGNC:3009;MIM:102720;Vega:OTTHUMG00000132056;protein_accession:AAA51943.1;protein_accession:AAA52308.1;protein_accession:AAB35614.1;protein_accession:AAB60646.1;protein_accession:AAH13329.2;protein_accession:AAH65265.1;protein_accession:AAX93179.1;protein_accession:BAG70153.1;protein_accession:BAG70302.1;protein_…	160448	Protein	Glucagon	Glucagon;	TMP_SWISSPROT_AC:P01275_Glucagon;PARENT_SWISSPROT_AC:P01275;PARENT_SWISSPROT_ID:GLUC_HUMAN;	1803
15592169	DPP4 -- CXCR4	association	Pubmed 2001:11278278;Pubmed 2000:10899322;Pubmed central 2015:4528296;Pubmed central 2010:2967539;Pubmed central 2009:2743358;Pubmed central 2013:3872602;	Thus, <b>CD26</b> codistributes with <b>CXCR4</b>, and both coimmunoprecipitate from membranes of T (CD4(+)) and B (CD4(-)) cell lines.[Pubmed 2001:11278278];The HIV-1 gp120 inhibits the binding of adenosine deaminase to <b>CD26</b> by a mechanism modulated by CD4 and <b>CXCR4</b> expression.[Pubmed 2000:10899322];In fact, evidence suggests a physical association between <b>CXCR4</b> and <b>CD26<…	4341262	Gene	DPP4	ADABP;ADCP2;CD26;dipeptidyl peptidase 4;DPP4;DPPIV;TP103;ADCP-2;Adenosine deaminase complexing protein 2;adenosine deaminase complexing protein-2;antigen cd26;cd 26;cd 26 antigen;CD26 antigen;dipeptidyl peptidase - 4;dipeptidyl peptidase -4;Dipeptidyl peptidase IV;dipeptidyl peptidase type iv;dipeptidyl peptidase type-4;dipeptidyl peptidase- 4;dipeptidyl peptidase--4;dipeptidyl peptidase-4;dipept…	SWISSPROT_AC:P27487;SWISSPROT_ID:DPP4_HUMAN;GeneID:1803;Ensembl:ENSG00000197635;HGNC:HGNC:3009;MIM:102720;Vega:OTTHUMG00000132056;protein_accession:AAA51943.1;protein_accession:AAA52308.1;protein_accession:AAB35614.1;protein_accession:AAB60646.1;protein_accession:AAH13329.2;protein_accession:AAH65265.1;protein_accession:AAX93179.1;protein_accession:BAG70153.1;protein_accession:BAG70302.1;protein_…	85963	Protein	CXCR4	C-X-C chemokine receptor type 4;CD184 antigen;CXC-R4;CXCR-4;CXCR4;FB22;Fusin;HM89;LAP-3;LCR1;LESTR;Leukocyte-derived seven transmembrane domain receptor;Lipopolysaccharide-associated protein 3;LPS-associated protein 3;NPYRL;SDF-1 receptor;Stromal cell-derived factor 1 receptor;c-x-c chemokine receptor 4;c-x-c chemokine receptor type-4;c-x-c chemokine receptor-4;C-X-C motif chemokine receptor 4;c-…	SWISSPROT_AC:P61073;SWISSPROT_ID:CXCR4_HUMAN;EMBL:AC068492;EMBL:AF005058;EMBL:AF025375;EMBL:AF052572;EMBL:AF147204;EMBL:AF348491;EMBL:AJ224869;EMBL:AK312244;EMBL:AY242129;EMBL:AY728138;EMBL:BC020968;EMBL:BT006660;EMBL:CH471058;EMBL:D10924;EMBL:L01639;EMBL:L06797;EMBL:M99293;EMBL:X71635;EMBL:Y14739;RefSeq:NP_001008540.1;RefSeq:NP_003458.1;ProteinModelPortal:P61073;STRING:9606.ENSP00000386884;SWISS…	1803	7852
15689182	DPP4 -- DPP8	association	Pubmed 2012:22056373;Pubmed 2015:25327540;Pubmed 2000:11012666;Pubmed central 2015:4345177;Pubmed central 2015:4528296;Pubmed central 2015:4577268;Pubmed central 2008:2597758;Pubmed central 2012:3523506;Pubmed central 2010:2877018;Pubmed central 2010:3047982;Pubmed central 2010:3047989;Pubmed central 2009:3048010;	As a reversible and competitive inhibitor, DA-1229 was more selective to human <b>DPP4</b> (6000-fold) than to human <b>DPP8</b> and DPP9.[Pubmed 2012:22056373];ZYDPLA1 was more than 7000-fold selective for recombinant <b>DPP-4</b> relative to <b>DPP-8</b> and DPP-9, and more than 60Ã¢Â€Â‰000-fold selective relative to fibroblast activation protein (FAP) in vitro.[Pubmed 2015:25327540];ZYDPLA1 wa…	4341262	Gene	DPP4	ADABP;ADCP2;CD26;dipeptidyl peptidase 4;DPP4;DPPIV;TP103;ADCP-2;Adenosine deaminase complexing protein 2;adenosine deaminase complexing protein-2;antigen cd26;cd 26;cd 26 antigen;CD26 antigen;dipeptidyl peptidase - 4;dipeptidyl peptidase -4;Dipeptidyl peptidase IV;dipeptidyl peptidase type iv;dipeptidyl peptidase type-4;dipeptidyl peptidase- 4;dipeptidyl peptidase--4;dipeptidyl peptidase-4;dipept…	SWISSPROT_AC:P27487;SWISSPROT_ID:DPP4_HUMAN;GeneID:1803;Ensembl:ENSG00000197635;HGNC:HGNC:3009;MIM:102720;Vega:OTTHUMG00000132056;protein_accession:AAA51943.1;protein_accession:AAA52308.1;protein_accession:AAB35614.1;protein_accession:AAB60646.1;protein_accession:AAH13329.2;protein_accession:AAH65265.1;protein_accession:AAX93179.1;protein_accession:BAG70153.1;protein_accession:BAG70302.1;protein_…	108950	Protein	DPP8	Dipeptidyl peptidase 8;Dipeptidyl peptidase IV-related protein 1;Dipeptidyl peptidase VIII;DP8;DPP VIII;DPP8;DPRP-1;DPRP1;EC 3.4.14.5;Prolyl dipeptidase DPP8;dipeptidyl peptidase-8;dipeptidyl peptidase8;dp 8;dp-8;dpp 8;dpp-8;MST097;MSTP097;MSTP135;MSTP141;	SWISSPROT_AC:Q6V1X1;SWISSPROT_ID:DPP8_HUMAN;EMBL:AF173382;EMBL:AF175225;EMBL:AF176779;EMBL:AF221634;EMBL:AF221635;EMBL:AF221636;EMBL:AF221637;EMBL:AK000290;EMBL:AK027826;EMBL:AY172659;EMBL:AY354202;EMBL:BC030688;EMBL:BC040203;RefSeq:NP_001307804.1;RefSeq:NP_001307805.1;RefSeq:NP_060213.2;RefSeq:NP_569118.1;RefSeq:NP_932064.1;RefSeq:NP_932065.1;RefSeq:XP_016877862.1;RefSeq:XP_016877863.1;ProteinMo…	1803	54878
15689249	DPP8 -- CD26	association	Pubmed 2012:22056373;Pubmed 2015:25327540;Pubmed 2000:11012666;Pubmed central 2015:4345177;Pubmed central 2015:4528296;Pubmed central 2015:4577268;Pubmed central 2008:2597758;Pubmed central 2012:3523506;Pubmed central 2010:2877018;Pubmed central 2010:3047982;Pubmed central 2010:3047989;Pubmed central 2009:3048010;	As a reversible and competitive inhibitor, DA-1229 was more selective to human <b>DPP4</b> (6000-fold) than to human <b>DPP8</b> and DPP9.[Pubmed 2012:22056373];ZYDPLA1 was more than 7000-fold selective for recombinant <b>DPP-4</b> relative to <b>DPP-8</b> and DPP-9, and more than 60Ã¢Â€Â‰000-fold selective relative to fibroblast activation protein (FAP) in vitro.[Pubmed 2015:25327540];ZYDPLA1 wa…	4352342	Gene	DPP8	dipeptidyl peptidase 8;DP8;DPP8;DPRP-1;DPRP1;MST097;MSTP097;MSTP135;MSTP141;Dipeptidyl peptidase IV-related protein 1;Dipeptidyl peptidase VIII;dipeptidyl peptidase-8;dipeptidyl peptidase8;dp 8;dp-8;dpp 8;DPP VIII;dpp-8;EC 3.4.14.5;Prolyl dipeptidase DPP8;	SWISSPROT_AC:Q6V1X1;SWISSPROT_ID:DPP8_HUMAN;GeneID:54878;Ensembl:ENSG00000074603;HGNC:HGNC:16490;MIM:606819;Vega:OTTHUMG00000133150;protein_accession:AAG29766.1;protein_accession:AAG29767.1;protein_accession:AAG29768.1;protein_accession:AAG29769.1;protein_accession:AAH30688.3;protein_accession:AAO17261.1;protein_accession:AAQ13623.1;protein_accession:AAQ13650.1;protein_accession:AAQ13657.1;protei…	108900	Protein	CD26	ADABP;ADCP-2;ADCP2;Adenosine deaminase complexing protein 2;CD26;CD26 antigen;Dipeptidyl peptidase 4;Dipeptidyl peptidase IV;DPP IV;DPP4;EC 3.4.14.5;T-cell activation antigen CD26;TP103;adenosine deaminase complexing protein-2;antigen cd26;cd 26;cd 26 antigen;dipeptidyl peptidase - 4;dipeptidyl peptidase -4;dipeptidyl peptidase type iv;dipeptidyl peptidase type-4;dipeptidyl peptidase- 4;dipeptidy…	SWISSPROT_AC:P27487;SWISSPROT_ID:DPP4_HUMAN;EMBL:AB451339;EMBL:AB451488;EMBL:AC008063;EMBL:BC013329;EMBL:BC065265;EMBL:CH471058;EMBL:M74777;EMBL:M80536;EMBL:S79876;EMBL:U13710;EMBL:U13711;EMBL:U13712;EMBL:U13713;EMBL:U13714;EMBL:U13715;EMBL:U13716;EMBL:U13717;EMBL:U13718;EMBL:U13719;EMBL:U13720;EMBL:U13721;EMBL:U13722;EMBL:U13723;EMBL:U13724;EMBL:U13725;EMBL:U13726;EMBL:U13727;EMBL:U13728;EMBL:U1…	54878	1803
15689396	DPP8 -- DPP4	association	Pubmed 2012:22056373;Pubmed 2015:25327540;Pubmed 2000:11012666;Pubmed central 2015:4345177;Pubmed central 2015:4528296;Pubmed central 2015:4577268;Pubmed central 2008:2597758;Pubmed central 2012:3523506;Pubmed central 2010:2877018;Pubmed central 2010:3047982;Pubmed central 2010:3047989;Pubmed central 2009:3048010;	As a reversible and competitive inhibitor, DA-1229 was more selective to human <b>DPP4</b> (6000-fold) than to human <b>DPP8</b> and DPP9.[Pubmed 2012:22056373];ZYDPLA1 was more than 7000-fold selective for recombinant <b>DPP-4</b> relative to <b>DPP-8</b> and DPP-9, and more than 60Ã¢Â€Â‰000-fold selective relative to fibroblast activation protein (FAP) in vitro.[Pubmed 2015:25327540];ZYDPLA1 wa…	4352342	Gene	DPP8	dipeptidyl peptidase 8;DP8;DPP8;DPRP-1;DPRP1;MST097;MSTP097;MSTP135;MSTP141;Dipeptidyl peptidase IV-related protein 1;Dipeptidyl peptidase VIII;dipeptidyl peptidase-8;dipeptidyl peptidase8;dp 8;dp-8;dpp 8;DPP VIII;dpp-8;EC 3.4.14.5;Prolyl dipeptidase DPP8;	SWISSPROT_AC:Q6V1X1;SWISSPROT_ID:DPP8_HUMAN;GeneID:54878;Ensembl:ENSG00000074603;HGNC:HGNC:16490;MIM:606819;Vega:OTTHUMG00000133150;protein_accession:AAG29766.1;protein_accession:AAG29767.1;protein_accession:AAG29768.1;protein_accession:AAG29769.1;protein_accession:AAH30688.3;protein_accession:AAO17261.1;protein_accession:AAQ13623.1;protein_accession:AAQ13650.1;protein_accession:AAQ13657.1;protei…	4341262	Gene	DPP4	ADABP;ADCP2;CD26;dipeptidyl peptidase 4;DPP4;DPPIV;TP103;ADCP-2;Adenosine deaminase complexing protein 2;adenosine deaminase complexing protein-2;antigen cd26;cd 26;cd 26 antigen;CD26 antigen;dipeptidyl peptidase - 4;dipeptidyl peptidase -4;Dipeptidyl peptidase IV;dipeptidyl peptidase type iv;dipeptidyl peptidase type-4;dipeptidyl peptidase- 4;dipeptidyl peptidase--4;dipeptidyl peptidase-4;dipept…	SWISSPROT_AC:P27487;SWISSPROT_ID:DPP4_HUMAN;GeneID:1803;Ensembl:ENSG00000197635;HGNC:HGNC:3009;MIM:102720;Vega:OTTHUMG00000132056;protein_accession:AAA51943.1;protein_accession:AAA52308.1;protein_accession:AAB35614.1;protein_accession:AAB60646.1;protein_accession:AAH13329.2;protein_accession:AAH65265.1;protein_accession:AAX93179.1;protein_accession:BAG70153.1;protein_accession:BAG70302.1;protein_…	54878	1803
15706813	USF1 -- CD26	association	Pubmed 2000:11111045;Pubmed central 2011:3038146;	By using a series of deletion constructs in cotransfection experiments, a second possible site of <b>USF</b> interaction with the <b>dipeptidyl peptidase IV</b> promoter was localized to the -119/-88 region.[Pubmed 2000:11111045];Using cell culture, transient cotransfection of <b>USF</b> expression vectors with <b>dipeptidyl peptidase IV</b> promoter constructs revealed that both USF-1 and USF-2 …	4345828	Gene	USF1	bHLHb11;FCHL;FCHL1;HYPLIP1;MLTF;MLTFI;UEF;upstream transcription factor 1;USF1;Class B basic helix-loop-helix protein 11;Major late transcription factor 1;Upstream stimulatory factor 1;upstream stimulatory factor-1;upstream transcription factor -1;upstream transcription factor i;upstream transcription factor-1;upstream transcription factor1;upstream-transcription factor i;USF;usf 1;usf-1;	SWISSPROT_AC:P22415;SWISSPROT_ID:USF1_HUMAN;GeneID:7391;Ensembl:ENSG00000158773;HGNC:HGNC:12593;MIM:191523;Vega:OTTHUMG00000031472;protein_accession:AAH35505.1;protein_accession:AAS89301.1;protein_accession:ALQ33837.1;protein_accession:ALQ33838.1;protein_accession:BAA76541.1;protein_accession:BAC78384.1;protein_accession:BAG37391.1;protein_accession:CAA39201.1;protein_accession:CAL37633.1;protein…	108900	Protein	CD26	ADABP;ADCP-2;ADCP2;Adenosine deaminase complexing protein 2;CD26;CD26 antigen;Dipeptidyl peptidase 4;Dipeptidyl peptidase IV;DPP IV;DPP4;EC 3.4.14.5;T-cell activation antigen CD26;TP103;adenosine deaminase complexing protein-2;antigen cd26;cd 26;cd 26 antigen;dipeptidyl peptidase - 4;dipeptidyl peptidase -4;dipeptidyl peptidase type iv;dipeptidyl peptidase type-4;dipeptidyl peptidase- 4;dipeptidy…	SWISSPROT_AC:P27487;SWISSPROT_ID:DPP4_HUMAN;EMBL:AB451339;EMBL:AB451488;EMBL:AC008063;EMBL:BC013329;EMBL:BC065265;EMBL:CH471058;EMBL:M74777;EMBL:M80536;EMBL:S79876;EMBL:U13710;EMBL:U13711;EMBL:U13712;EMBL:U13713;EMBL:U13714;EMBL:U13715;EMBL:U13716;EMBL:U13717;EMBL:U13718;EMBL:U13719;EMBL:U13720;EMBL:U13721;EMBL:U13722;EMBL:U13723;EMBL:U13724;EMBL:U13725;EMBL:U13726;EMBL:U13727;EMBL:U13728;EMBL:U1…	7391	1803
15707018	USF1 -- DPP4	association	Pubmed 2000:11111045;Pubmed central 2011:3038146;	By using a series of deletion constructs in cotransfection experiments, a second possible site of <b>USF</b> interaction with the <b>dipeptidyl peptidase IV</b> promoter was localized to the -119/-88 region.[Pubmed 2000:11111045];Using cell culture, transient cotransfection of <b>USF</b> expression vectors with <b>dipeptidyl peptidase IV</b> promoter constructs revealed that both USF-1 and USF-2 …	4345828	Gene	USF1	bHLHb11;FCHL;FCHL1;HYPLIP1;MLTF;MLTFI;UEF;upstream transcription factor 1;USF1;Class B basic helix-loop-helix protein 11;Major late transcription factor 1;Upstream stimulatory factor 1;upstream stimulatory factor-1;upstream transcription factor -1;upstream transcription factor i;upstream transcription factor-1;upstream transcription factor1;upstream-transcription factor i;USF;usf 1;usf-1;	SWISSPROT_AC:P22415;SWISSPROT_ID:USF1_HUMAN;GeneID:7391;Ensembl:ENSG00000158773;HGNC:HGNC:12593;MIM:191523;Vega:OTTHUMG00000031472;protein_accession:AAH35505.1;protein_accession:AAS89301.1;protein_accession:ALQ33837.1;protein_accession:ALQ33838.1;protein_accession:BAA76541.1;protein_accession:BAC78384.1;protein_accession:BAG37391.1;protein_accession:CAA39201.1;protein_accession:CAL37633.1;protein…	4341262	Gene	DPP4	ADABP;ADCP2;CD26;dipeptidyl peptidase 4;DPP4;DPPIV;TP103;ADCP-2;Adenosine deaminase complexing protein 2;adenosine deaminase complexing protein-2;antigen cd26;cd 26;cd 26 antigen;CD26 antigen;dipeptidyl peptidase - 4;dipeptidyl peptidase -4;Dipeptidyl peptidase IV;dipeptidyl peptidase type iv;dipeptidyl peptidase type-4;dipeptidyl peptidase- 4;dipeptidyl peptidase--4;dipeptidyl peptidase-4;dipept…	SWISSPROT_AC:P27487;SWISSPROT_ID:DPP4_HUMAN;GeneID:1803;Ensembl:ENSG00000197635;HGNC:HGNC:3009;MIM:102720;Vega:OTTHUMG00000132056;protein_accession:AAA51943.1;protein_accession:AAA52308.1;protein_accession:AAB35614.1;protein_accession:AAB60646.1;protein_accession:AAH13329.2;protein_accession:AAH65265.1;protein_accession:AAX93179.1;protein_accession:BAG70153.1;protein_accession:BAG70302.1;protein_…	7391	1803
15804706	DPP4 -- Attractin	association	Pubmed 2001:11168005;	On control cells, however, <b>attractin</b> expression was up-regulated together with CD25 and <b>CD26</b>.[Pubmed 2001:11168005];	4341262	Gene	DPP4	ADABP;ADCP2;CD26;dipeptidyl peptidase 4;DPP4;DPPIV;TP103;ADCP-2;Adenosine deaminase complexing protein 2;adenosine deaminase complexing protein-2;antigen cd26;cd 26;cd 26 antigen;CD26 antigen;dipeptidyl peptidase - 4;dipeptidyl peptidase -4;Dipeptidyl peptidase IV;dipeptidyl peptidase type iv;dipeptidyl peptidase type-4;dipeptidyl peptidase- 4;dipeptidyl peptidase--4;dipeptidyl peptidase-4;dipept…	SWISSPROT_AC:P27487;SWISSPROT_ID:DPP4_HUMAN;GeneID:1803;Ensembl:ENSG00000197635;HGNC:HGNC:3009;MIM:102720;Vega:OTTHUMG00000132056;protein_accession:AAA51943.1;protein_accession:AAA52308.1;protein_accession:AAB35614.1;protein_accession:AAB60646.1;protein_accession:AAH13329.2;protein_accession:AAH65265.1;protein_accession:AAX93179.1;protein_accession:BAG70153.1;protein_accession:BAG70302.1;protein_…	40832	Protein	Attractin	ATRN;Attractin;DPPT-L;KIAA0548;Mahogany homolog;MGCA;mgc a;	SWISSPROT_AC:O75882;SWISSPROT_ID:ATRN_HUMAN;EMBL:AB011120;EMBL:AF106861;EMBL:AF218889;EMBL:AF218890;EMBL:AF218891;EMBL:AF218892;EMBL:AF218893;EMBL:AF218894;EMBL:AF218895;EMBL:AF218896;EMBL:AF218897;EMBL:AF218898;EMBL:AF218899;EMBL:AF218900;EMBL:AF218901;EMBL:AF218902;EMBL:AF218903;EMBL:AF218904;EMBL:AF218905;EMBL:AF218906;EMBL:AF218907;EMBL:AF218908;EMBL:AF218909;EMBL:AF218910;EMBL:AF218911;EMBL:…	1803	8455
15804799	ATRN -- CD26	association	Pubmed 2001:11168005;	On control cells, however, <b>attractin</b> expression was up-regulated together with CD25 and <b>CD26</b>.[Pubmed 2001:11168005];	4346478	Gene	ATRN	ATRN;attractin;DPPT-L;MGCA;KIAA0548;Mahogany homolog;mgc a;	SWISSPROT_AC:O75882;SWISSPROT_ID:ATRN_HUMAN;GeneID:8455;Ensembl:ENSG00000088812;HGNC:HGNC:885;MIM:603130;Vega:OTTHUMG00000031746;protein_accession:AAD03057.1;protein_accession:AAF72881.1;protein_accession:AAF72882.1;protein_accession:AAH09724.1;protein_accession:AAI01706.1;protein_accession:BAA25474.1;protein_accession:BAF85699.1;protein_accession:BAG63948.1;protein_accession:EAX10530.1;protein_a…	108900	Protein	CD26	ADABP;ADCP-2;ADCP2;Adenosine deaminase complexing protein 2;CD26;CD26 antigen;Dipeptidyl peptidase 4;Dipeptidyl peptidase IV;DPP IV;DPP4;EC 3.4.14.5;T-cell activation antigen CD26;TP103;adenosine deaminase complexing protein-2;antigen cd26;cd 26;cd 26 antigen;dipeptidyl peptidase - 4;dipeptidyl peptidase -4;dipeptidyl peptidase type iv;dipeptidyl peptidase type-4;dipeptidyl peptidase- 4;dipeptidy…	SWISSPROT_AC:P27487;SWISSPROT_ID:DPP4_HUMAN;EMBL:AB451339;EMBL:AB451488;EMBL:AC008063;EMBL:BC013329;EMBL:BC065265;EMBL:CH471058;EMBL:M74777;EMBL:M80536;EMBL:S79876;EMBL:U13710;EMBL:U13711;EMBL:U13712;EMBL:U13713;EMBL:U13714;EMBL:U13715;EMBL:U13716;EMBL:U13717;EMBL:U13718;EMBL:U13719;EMBL:U13720;EMBL:U13721;EMBL:U13722;EMBL:U13723;EMBL:U13724;EMBL:U13725;EMBL:U13726;EMBL:U13727;EMBL:U13728;EMBL:U1…	8455	1803
15804832	ATRN -- DPP4	association	Pubmed 2001:11168005;	On control cells, however, <b>attractin</b> expression was up-regulated together with CD25 and <b>CD26</b>.[Pubmed 2001:11168005];	4346478	Gene	ATRN	ATRN;attractin;DPPT-L;MGCA;KIAA0548;Mahogany homolog;mgc a;	SWISSPROT_AC:O75882;SWISSPROT_ID:ATRN_HUMAN;GeneID:8455;Ensembl:ENSG00000088812;HGNC:HGNC:885;MIM:603130;Vega:OTTHUMG00000031746;protein_accession:AAD03057.1;protein_accession:AAF72881.1;protein_accession:AAF72882.1;protein_accession:AAH09724.1;protein_accession:AAI01706.1;protein_accession:BAA25474.1;protein_accession:BAF85699.1;protein_accession:BAG63948.1;protein_accession:EAX10530.1;protein_a…	4341262	Gene	DPP4	ADABP;ADCP2;CD26;dipeptidyl peptidase 4;DPP4;DPPIV;TP103;ADCP-2;Adenosine deaminase complexing protein 2;adenosine deaminase complexing protein-2;antigen cd26;cd 26;cd 26 antigen;CD26 antigen;dipeptidyl peptidase - 4;dipeptidyl peptidase -4;Dipeptidyl peptidase IV;dipeptidyl peptidase type iv;dipeptidyl peptidase type-4;dipeptidyl peptidase- 4;dipeptidyl peptidase--4;dipeptidyl peptidase-4;dipept…	SWISSPROT_AC:P27487;SWISSPROT_ID:DPP4_HUMAN;GeneID:1803;Ensembl:ENSG00000197635;HGNC:HGNC:3009;MIM:102720;Vega:OTTHUMG00000132056;protein_accession:AAA51943.1;protein_accession:AAA52308.1;protein_accession:AAB35614.1;protein_accession:AAB60646.1;protein_accession:AAH13329.2;protein_accession:AAH65265.1;protein_accession:AAX93179.1;protein_accession:BAG70153.1;protein_accession:BAG70302.1;protein_…	8455	1803
15907077	DPP4 -- Plasminogen	association	Pubmed 2001:11284727;Pubmed 2004:15016824;Pubmed 2005:15572024;Pubmed 2005:15911629;Pubmed central 2017:5356858;	Interaction of <b>plasminogen</b> with <b>dipeptidyl peptidase IV</b> initiates a signal transduction mechanism which regulates expression of matrix metalloproteinase-9 by prostate cancer cells.[Pubmed 2001:11284727];Only the highly sialylated <b>Pg</b> 2gamma, Pg 2delta and Pg 2epsilon glycoforms bind to <b>DPP IV</b> via their carbohydrate chains and induce a Ca(2+) signalling cascade;[Pubmed 2…	4341262	Gene	DPP4	ADABP;ADCP2;CD26;dipeptidyl peptidase 4;DPP4;DPPIV;TP103;ADCP-2;Adenosine deaminase complexing protein 2;adenosine deaminase complexing protein-2;antigen cd26;cd 26;cd 26 antigen;CD26 antigen;dipeptidyl peptidase - 4;dipeptidyl peptidase -4;Dipeptidyl peptidase IV;dipeptidyl peptidase type iv;dipeptidyl peptidase type-4;dipeptidyl peptidase- 4;dipeptidyl peptidase--4;dipeptidyl peptidase-4;dipept…	SWISSPROT_AC:P27487;SWISSPROT_ID:DPP4_HUMAN;GeneID:1803;Ensembl:ENSG00000197635;HGNC:HGNC:3009;MIM:102720;Vega:OTTHUMG00000132056;protein_accession:AAA51943.1;protein_accession:AAA52308.1;protein_accession:AAB35614.1;protein_accession:AAB60646.1;protein_accession:AAH13329.2;protein_accession:AAH65265.1;protein_accession:AAX93179.1;protein_accession:BAG70153.1;protein_accession:BAG70302.1;protein_…	315492	Protein	Plasminogen	EC 3.4.21.7;Plasminogen;PLG;PLMN;pl-g;plasminogen-type;type-plasminogen;	SWISSPROT_AC:P00747;SWISSPROT_ID:PLMN_HUMAN;EMBL:AL109933;EMBL:AY192161;EMBL:BC060513;EMBL:K02922;EMBL:M33272;EMBL:M33274;EMBL:M33275;EMBL:M33278;EMBL:M33279;EMBL:M33280;EMBL:M33282;EMBL:M33283;EMBL:M33284;EMBL:M33285;EMBL:M33286;EMBL:M33287;EMBL:M33288;EMBL:M33289;EMBL:M33290;EMBL:M34272;EMBL:M34273;EMBL:M34275;EMBL:M34276;EMBL:M74220;EMBL:X05199;RefSeq:NP_000292.1;ProteinModelPortal:P00747;STRI…	1803	5340
15907099	PLG -- CD26	association	Pubmed 2001:11284727;Pubmed 2004:15016824;Pubmed 2005:15572024;Pubmed 2005:15911629;Pubmed central 2017:5356858;	Interaction of <b>plasminogen</b> with <b>dipeptidyl peptidase IV</b> initiates a signal transduction mechanism which regulates expression of matrix metalloproteinase-9 by prostate cancer cells.[Pubmed 2001:11284727];Only the highly sialylated <b>Pg</b> 2gamma, Pg 2delta and Pg 2epsilon glycoforms bind to <b>DPP IV</b> via their carbohydrate chains and induce a Ca(2+) signalling cascade;[Pubmed 2…	4344096	Gene	PLG	plasminogen;PLG;EC 3.4.21.7;pl-g;plasminogen-type;PLMN;type-plasminogen;	SWISSPROT_AC:P00747;SWISSPROT_ID:PLMN_HUMAN;GeneID:5340;Ensembl:ENSG00000122194;HGNC:HGNC:9071;MIM:173350;Vega:OTTHUMG00000015957;protein_accession:AAA36451.1;protein_accession:AAA60113.1;protein_accession:AAA60123.1;protein_accession:AAA60124.1;protein_accession:AAH60513.1;protein_accession:AAN85555.1;protein_accession:BAG35805.1;protein_accession:BAG60586.1;protein_accession:CAA28831.1;protein_…	108900	Protein	CD26	ADABP;ADCP-2;ADCP2;Adenosine deaminase complexing protein 2;CD26;CD26 antigen;Dipeptidyl peptidase 4;Dipeptidyl peptidase IV;DPP IV;DPP4;EC 3.4.14.5;T-cell activation antigen CD26;TP103;adenosine deaminase complexing protein-2;antigen cd26;cd 26;cd 26 antigen;dipeptidyl peptidase - 4;dipeptidyl peptidase -4;dipeptidyl peptidase type iv;dipeptidyl peptidase type-4;dipeptidyl peptidase- 4;dipeptidy…	SWISSPROT_AC:P27487;SWISSPROT_ID:DPP4_HUMAN;EMBL:AB451339;EMBL:AB451488;EMBL:AC008063;EMBL:BC013329;EMBL:BC065265;EMBL:CH471058;EMBL:M74777;EMBL:M80536;EMBL:S79876;EMBL:U13710;EMBL:U13711;EMBL:U13712;EMBL:U13713;EMBL:U13714;EMBL:U13715;EMBL:U13716;EMBL:U13717;EMBL:U13718;EMBL:U13719;EMBL:U13720;EMBL:U13721;EMBL:U13722;EMBL:U13723;EMBL:U13724;EMBL:U13725;EMBL:U13726;EMBL:U13727;EMBL:U13728;EMBL:U1…	5340	1803
15907124	PLG -- DPP4	association	Pubmed 2001:11284727;Pubmed 2004:15016824;Pubmed 2005:15572024;Pubmed 2005:15911629;Pubmed central 2017:5356858;	Interaction of <b>plasminogen</b> with <b>dipeptidyl peptidase IV</b> initiates a signal transduction mechanism which regulates expression of matrix metalloproteinase-9 by prostate cancer cells.[Pubmed 2001:11284727];Only the highly sialylated <b>Pg</b> 2gamma, Pg 2delta and Pg 2epsilon glycoforms bind to <b>DPP IV</b> via their carbohydrate chains and induce a Ca(2+) signalling cascade;[Pubmed 2…	4344096	Gene	PLG	plasminogen;PLG;EC 3.4.21.7;pl-g;plasminogen-type;PLMN;type-plasminogen;	SWISSPROT_AC:P00747;SWISSPROT_ID:PLMN_HUMAN;GeneID:5340;Ensembl:ENSG00000122194;HGNC:HGNC:9071;MIM:173350;Vega:OTTHUMG00000015957;protein_accession:AAA36451.1;protein_accession:AAA60113.1;protein_accession:AAA60123.1;protein_accession:AAA60124.1;protein_accession:AAH60513.1;protein_accession:AAN85555.1;protein_accession:BAG35805.1;protein_accession:BAG60586.1;protein_accession:CAA28831.1;protein_…	4341262	Gene	DPP4	ADABP;ADCP2;CD26;dipeptidyl peptidase 4;DPP4;DPPIV;TP103;ADCP-2;Adenosine deaminase complexing protein 2;adenosine deaminase complexing protein-2;antigen cd26;cd 26;cd 26 antigen;CD26 antigen;dipeptidyl peptidase - 4;dipeptidyl peptidase -4;Dipeptidyl peptidase IV;dipeptidyl peptidase type iv;dipeptidyl peptidase type-4;dipeptidyl peptidase- 4;dipeptidyl peptidase--4;dipeptidyl peptidase-4;dipept…	SWISSPROT_AC:P27487;SWISSPROT_ID:DPP4_HUMAN;GeneID:1803;Ensembl:ENSG00000197635;HGNC:HGNC:3009;MIM:102720;Vega:OTTHUMG00000132056;protein_accession:AAA51943.1;protein_accession:AAA52308.1;protein_accession:AAB35614.1;protein_accession:AAB60646.1;protein_accession:AAH13329.2;protein_accession:AAH65265.1;protein_accession:AAX93179.1;protein_accession:BAG70153.1;protein_accession:BAG70302.1;protein_…	5340	1803
16004082	DPP4 -- IFNA1	association	Pubmed 2001:11443537;	<b>IFN</b> alpha-immunotherapy significantly suppressed serum <b>DPP IV</b> 2--4 weeks and 16--24 weeks after starting IFN alpha-based immunotherapy.[Pubmed 2001:11443537];	4341262	Gene	DPP4	ADABP;ADCP2;CD26;dipeptidyl peptidase 4;DPP4;DPPIV;TP103;ADCP-2;Adenosine deaminase complexing protein 2;adenosine deaminase complexing protein-2;antigen cd26;cd 26;cd 26 antigen;CD26 antigen;dipeptidyl peptidase - 4;dipeptidyl peptidase -4;Dipeptidyl peptidase IV;dipeptidyl peptidase type iv;dipeptidyl peptidase type-4;dipeptidyl peptidase- 4;dipeptidyl peptidase--4;dipeptidyl peptidase-4;dipept…	SWISSPROT_AC:P27487;SWISSPROT_ID:DPP4_HUMAN;GeneID:1803;Ensembl:ENSG00000197635;HGNC:HGNC:3009;MIM:102720;Vega:OTTHUMG00000132056;protein_accession:AAA51943.1;protein_accession:AAA52308.1;protein_accession:AAB35614.1;protein_accession:AAB60646.1;protein_accession:AAH13329.2;protein_accession:AAH65265.1;protein_accession:AAX93179.1;protein_accession:BAG70153.1;protein_accession:BAG70302.1;protein_…	196074	Protein	IFNA1	IFN-alpha-1/13;IFNA1;IFNA13;Interferon alpha-1/13;Interferon alpha-D;LeIF D;chain-ifn;IFL;IFN;ifn alpha d;IFN-ALPHA;ifn-alpha d;ifn-alpha1/13;IFN-alphaD;ifn-subtype;ifn-type;IFNA@;interferon alpha 1;interferon alpha 13;interferon alpha1;interferon-alpha 13;interferon-alpha i;interferon-alpha-1;interferon-alpha1;	SWISSPROT_AC:P01562;SWISSPROT_ID:IFNA1_HUMAN;EMBL:AB445100;EMBL:AF439447;EMBL:AL353732;EMBL:BC069427;EMBL:BC074928;EMBL:BC074929;EMBL:BC093988;EMBL:BC112002;EMBL:BC112300;EMBL:BC112302;EMBL:CH471071;EMBL:DQ185447;EMBL:J00210;EMBL:M29884;EMBL:V00537;EMBL:V00538;EMBL:X00803;EMBL:X75934;RefSeq:NP_008831.3;RefSeq:NP_076918.1;ProteinModelPortal:P01562;STRING:9606.ENSP00000276927;SWISSPROT_AC_OLD:D4Q9M…	1803	3439
16087719	DPP4 -- IL-15	association	Pubmed 2001:11732862;	As it has been recently described that IL-12 and <b>IL-15</b> upregulate <b>CD26</b> in vitro, we hypothesized that this CD26 overexpression might be interleukin dependent.[Pubmed 2001:11732862];	4341262	Gene	DPP4	ADABP;ADCP2;CD26;dipeptidyl peptidase 4;DPP4;DPPIV;TP103;ADCP-2;Adenosine deaminase complexing protein 2;adenosine deaminase complexing protein-2;antigen cd26;cd 26;cd 26 antigen;CD26 antigen;dipeptidyl peptidase - 4;dipeptidyl peptidase -4;Dipeptidyl peptidase IV;dipeptidyl peptidase type iv;dipeptidyl peptidase type-4;dipeptidyl peptidase- 4;dipeptidyl peptidase--4;dipeptidyl peptidase-4;dipept…	SWISSPROT_AC:P27487;SWISSPROT_ID:DPP4_HUMAN;GeneID:1803;Ensembl:ENSG00000197635;HGNC:HGNC:3009;MIM:102720;Vega:OTTHUMG00000132056;protein_accession:AAA51943.1;protein_accession:AAA52308.1;protein_accession:AAB35614.1;protein_accession:AAB60646.1;protein_accession:AAH13329.2;protein_accession:AAH65265.1;protein_accession:AAX93179.1;protein_accession:BAG70153.1;protein_accession:BAG70302.1;protein_…	197294	Protein	IL-15	IL-15;IL15;Interleukin-15;il -15;il 15;il i-v;il- 15;interleukin 15;interleukin-1 5;interleukin15;	SWISSPROT_AC:P40933;SWISSPROT_ID:IL15_HUMAN;EMBL:AF031167;EMBL:AK122993;EMBL:AK290619;EMBL:AY720442;EMBL:BC018149;EMBL:BC100961;EMBL:BC100962;EMBL:BC100963;EMBL:CH471056;EMBL:CR541980;EMBL:CR542007;EMBL:U14407;EMBL:X91233;EMBL:X94222;EMBL:X94223;EMBL:Y09908;EMBL:Z38000;RefSeq:NP_000576.1;RefSeq:NP_751915.1;ProteinModelPortal:P40933;STRING:9606.ENSP00000296545;SWISSPROT_AC_OLD:D3DNZ2;SWISSPROT_AC_…	1803	3600
16087735	IL15 -- CD26	association	Pubmed 2001:11732862;	As it has been recently described that IL-12 and <b>IL-15</b> upregulate <b>CD26</b> in vitro, we hypothesized that this CD26 overexpression might be interleukin dependent.[Pubmed 2001:11732862];	4342748	Gene	IL15	IL-15;IL15;interleukin 15;il -15;il 15;il i-v;il- 15;interleukin-1 5;Interleukin-15;interleukin15;	SWISSPROT_AC:P40933;SWISSPROT_ID:IL15_HUMAN;GeneID:3600;Ensembl:ENSG00000164136;HGNC:HGNC:5977;MIM:600554;Vega:OTTHUMG00000133418;protein_accession:AAA21551.1;protein_accession:AAB97518.1;protein_accession:AAD15004.1;protein_accession:AAH18149.1;protein_accession:AAI00962.1;protein_accession:AAI00963.1;protein_accession:AAI00964.1;protein_accession:AAU21241.1;protein_accession:ABM84635.1;protein_…	108900	Protein	CD26	ADABP;ADCP-2;ADCP2;Adenosine deaminase complexing protein 2;CD26;CD26 antigen;Dipeptidyl peptidase 4;Dipeptidyl peptidase IV;DPP IV;DPP4;EC 3.4.14.5;T-cell activation antigen CD26;TP103;adenosine deaminase complexing protein-2;antigen cd26;cd 26;cd 26 antigen;dipeptidyl peptidase - 4;dipeptidyl peptidase -4;dipeptidyl peptidase type iv;dipeptidyl peptidase type-4;dipeptidyl peptidase- 4;dipeptidy…	SWISSPROT_AC:P27487;SWISSPROT_ID:DPP4_HUMAN;EMBL:AB451339;EMBL:AB451488;EMBL:AC008063;EMBL:BC013329;EMBL:BC065265;EMBL:CH471058;EMBL:M74777;EMBL:M80536;EMBL:S79876;EMBL:U13710;EMBL:U13711;EMBL:U13712;EMBL:U13713;EMBL:U13714;EMBL:U13715;EMBL:U13716;EMBL:U13717;EMBL:U13718;EMBL:U13719;EMBL:U13720;EMBL:U13721;EMBL:U13722;EMBL:U13723;EMBL:U13724;EMBL:U13725;EMBL:U13726;EMBL:U13727;EMBL:U13728;EMBL:U1…	3600	1803
16087763	IL15 -- DPP4	association	Pubmed 2001:11732862;	As it has been recently described that IL-12 and <b>IL-15</b> upregulate <b>CD26</b> in vitro, we hypothesized that this CD26 overexpression might be interleukin dependent.[Pubmed 2001:11732862];	4342748	Gene	IL15	IL-15;IL15;interleukin 15;il -15;il 15;il i-v;il- 15;interleukin-1 5;Interleukin-15;interleukin15;	SWISSPROT_AC:P40933;SWISSPROT_ID:IL15_HUMAN;GeneID:3600;Ensembl:ENSG00000164136;HGNC:HGNC:5977;MIM:600554;Vega:OTTHUMG00000133418;protein_accession:AAA21551.1;protein_accession:AAB97518.1;protein_accession:AAD15004.1;protein_accession:AAH18149.1;protein_accession:AAI00962.1;protein_accession:AAI00963.1;protein_accession:AAI00964.1;protein_accession:AAU21241.1;protein_accession:ABM84635.1;protein_…	4341262	Gene	DPP4	ADABP;ADCP2;CD26;dipeptidyl peptidase 4;DPP4;DPPIV;TP103;ADCP-2;Adenosine deaminase complexing protein 2;adenosine deaminase complexing protein-2;antigen cd26;cd 26;cd 26 antigen;CD26 antigen;dipeptidyl peptidase - 4;dipeptidyl peptidase -4;Dipeptidyl peptidase IV;dipeptidyl peptidase type iv;dipeptidyl peptidase type-4;dipeptidyl peptidase- 4;dipeptidyl peptidase--4;dipeptidyl peptidase-4;dipept…	SWISSPROT_AC:P27487;SWISSPROT_ID:DPP4_HUMAN;GeneID:1803;Ensembl:ENSG00000197635;HGNC:HGNC:3009;MIM:102720;Vega:OTTHUMG00000132056;protein_accession:AAA51943.1;protein_accession:AAA52308.1;protein_accession:AAB35614.1;protein_accession:AAB60646.1;protein_accession:AAH13329.2;protein_accession:AAH65265.1;protein_accession:AAX93179.1;protein_accession:BAG70153.1;protein_accession:BAG70302.1;protein_…	3600	1803
16365454	DPP4 -- CCL22	association	Pubmed 2002:11981836;	<b>CD26</b> mediated truncation of <b>MDC</b> affects the Th cell response effected by the chemokine and may produce a Th1 bias.[Pubmed 2002:11981836];Transcripts for MDC were present in both CD26(+) and CD26(-) DC, thus <b>CD26</b> mediated modification of <b>MDC</b> may bias the immune response induced in naive T cells by DC.[Pubmed 2002:11981836];	4341262	Gene	DPP4	ADABP;ADCP2;CD26;dipeptidyl peptidase 4;DPP4;DPPIV;TP103;ADCP-2;Adenosine deaminase complexing protein 2;adenosine deaminase complexing protein-2;antigen cd26;cd 26;cd 26 antigen;CD26 antigen;dipeptidyl peptidase - 4;dipeptidyl peptidase -4;Dipeptidyl peptidase IV;dipeptidyl peptidase type iv;dipeptidyl peptidase type-4;dipeptidyl peptidase- 4;dipeptidyl peptidase--4;dipeptidyl peptidase-4;dipept…	SWISSPROT_AC:P27487;SWISSPROT_ID:DPP4_HUMAN;GeneID:1803;Ensembl:ENSG00000197635;HGNC:HGNC:3009;MIM:102720;Vega:OTTHUMG00000132056;protein_accession:AAA51943.1;protein_accession:AAA52308.1;protein_accession:AAB35614.1;protein_accession:AAB60646.1;protein_accession:AAH13329.2;protein_accession:AAH65265.1;protein_accession:AAX93179.1;protein_accession:BAG70153.1;protein_accession:BAG70302.1;protein_…	57689	Protein	CCL22	C-C motif chemokine 22;CC chemokine STCP-1;CCL22;Macrophage-derived chemokine;MDC;MDC(1-69);SCYA22;Small-inducible cytokine A22;Stimulated T-cell chemotactic protein 1;A-152E5.1;abcd 1;ABCD-1;C-C motif chemokine ligand 22;ccl 22;ccl-22;ccl2 2;ccl2 ii;chemokine macrophage-derived;DC/B-CK;macrophage derived chemokine;macrophage-derived-chemokine;STCP-1;stimulated t cell chemotactic protein 1;	SWISSPROT_AC:O00626;SWISSPROT_ID:CCL22_HUMAN;EMBL:AC004382;EMBL:AC009052;EMBL:AK311970;EMBL:BC027952;EMBL:CH471092;EMBL:EF064764;EMBL:U83171;EMBL:U83239;RefSeq:NP_002981.2;RefSeq:XP_016879020.1;ProteinModelPortal:O00626;STRING:9606.ENSP00000219235;SWISSPROT_AC_OLD:A0N0Q6;SWISSPROT_AC_OLD:B2R4W2;SMR:O00626;GeneID:6367;KEGG:hsa:6367;eggNOG:ENOG410J20K;eggNOG:ENOG41113E8;UniGene:Hs.534347;GO:GO:0002…	1803	6367
16365565	CCL22 -- CD26	association	Pubmed 2002:11981836;	<b>CD26</b> mediated truncation of <b>MDC</b> affects the Th cell response effected by the chemokine and may produce a Th1 bias.[Pubmed 2002:11981836];Transcripts for MDC were present in both CD26(+) and CD26(-) DC, thus <b>CD26</b> mediated modification of <b>MDC</b> may bias the immune response induced in naive T cells by DC.[Pubmed 2002:11981836];	4344932	Gene	CCL22	A-152E5.1;ABCD-1;C-C motif chemokine ligand 22;CCL22;DC/B-CK;MDC;SCYA22;STCP-1;abcd 1;C-C motif chemokine 22;CC chemokine STCP-1;ccl 22;ccl-22;ccl2 2;ccl2 ii;chemokine macrophage-derived;macrophage derived chemokine;Macrophage-derived chemokine;macrophage-derived-chemokine;MDC(1-69);Small-inducible cytokine A22;stimulated t cell chemotactic protein 1;Stimulated T-cell chemotactic protein 1;	SWISSPROT_AC:O00626;SWISSPROT_ID:CCL22_HUMAN;GeneID:6367;Ensembl:ENSG00000102962;HGNC:HGNC:10621;MIM:602957;Vega:OTTHUMG00000133454;protein_accession:AAB53372.1;protein_accession:AAB58360.1;protein_accession:AAC24306.1;protein_accession:AAH27952.1;protein_accession:ABK41947.1;protein_accession:ABM81848.1;protein_accession:ABM84237.1;protein_accession:ABM84998.1;protein_accession:ABM87624.1;protei…	108900	Protein	CD26	ADABP;ADCP-2;ADCP2;Adenosine deaminase complexing protein 2;CD26;CD26 antigen;Dipeptidyl peptidase 4;Dipeptidyl peptidase IV;DPP IV;DPP4;EC 3.4.14.5;T-cell activation antigen CD26;TP103;adenosine deaminase complexing protein-2;antigen cd26;cd 26;cd 26 antigen;dipeptidyl peptidase - 4;dipeptidyl peptidase -4;dipeptidyl peptidase type iv;dipeptidyl peptidase type-4;dipeptidyl peptidase- 4;dipeptidy…	SWISSPROT_AC:P27487;SWISSPROT_ID:DPP4_HUMAN;EMBL:AB451339;EMBL:AB451488;EMBL:AC008063;EMBL:BC013329;EMBL:BC065265;EMBL:CH471058;EMBL:M74777;EMBL:M80536;EMBL:S79876;EMBL:U13710;EMBL:U13711;EMBL:U13712;EMBL:U13713;EMBL:U13714;EMBL:U13715;EMBL:U13716;EMBL:U13717;EMBL:U13718;EMBL:U13719;EMBL:U13720;EMBL:U13721;EMBL:U13722;EMBL:U13723;EMBL:U13724;EMBL:U13725;EMBL:U13726;EMBL:U13727;EMBL:U13728;EMBL:U1…	6367	1803
16365584	CCL22 -- DPP4	association	Pubmed 2002:11981836;	<b>CD26</b> mediated truncation of <b>MDC</b> affects the Th cell response effected by the chemokine and may produce a Th1 bias.[Pubmed 2002:11981836];Transcripts for MDC were present in both CD26(+) and CD26(-) DC, thus <b>CD26</b> mediated modification of <b>MDC</b> may bias the immune response induced in naive T cells by DC.[Pubmed 2002:11981836];	4344932	Gene	CCL22	A-152E5.1;ABCD-1;C-C motif chemokine ligand 22;CCL22;DC/B-CK;MDC;SCYA22;STCP-1;abcd 1;C-C motif chemokine 22;CC chemokine STCP-1;ccl 22;ccl-22;ccl2 2;ccl2 ii;chemokine macrophage-derived;macrophage derived chemokine;Macrophage-derived chemokine;macrophage-derived-chemokine;MDC(1-69);Small-inducible cytokine A22;stimulated t cell chemotactic protein 1;Stimulated T-cell chemotactic protein 1;	SWISSPROT_AC:O00626;SWISSPROT_ID:CCL22_HUMAN;GeneID:6367;Ensembl:ENSG00000102962;HGNC:HGNC:10621;MIM:602957;Vega:OTTHUMG00000133454;protein_accession:AAB53372.1;protein_accession:AAB58360.1;protein_accession:AAC24306.1;protein_accession:AAH27952.1;protein_accession:ABK41947.1;protein_accession:ABM81848.1;protein_accession:ABM84237.1;protein_accession:ABM84998.1;protein_accession:ABM87624.1;protei…	4341262	Gene	DPP4	ADABP;ADCP2;CD26;dipeptidyl peptidase 4;DPP4;DPPIV;TP103;ADCP-2;Adenosine deaminase complexing protein 2;adenosine deaminase complexing protein-2;antigen cd26;cd 26;cd 26 antigen;CD26 antigen;dipeptidyl peptidase - 4;dipeptidyl peptidase -4;Dipeptidyl peptidase IV;dipeptidyl peptidase type iv;dipeptidyl peptidase type-4;dipeptidyl peptidase- 4;dipeptidyl peptidase--4;dipeptidyl peptidase-4;dipept…	SWISSPROT_AC:P27487;SWISSPROT_ID:DPP4_HUMAN;GeneID:1803;Ensembl:ENSG00000197635;HGNC:HGNC:3009;MIM:102720;Vega:OTTHUMG00000132056;protein_accession:AAA51943.1;protein_accession:AAA52308.1;protein_accession:AAB35614.1;protein_accession:AAB60646.1;protein_accession:AAH13329.2;protein_accession:AAH65265.1;protein_accession:AAX93179.1;protein_accession:BAG70153.1;protein_accession:BAG70302.1;protein_…	6367	1803
16367129	GTF2E1 -- CD26	association	Pubmed 2002:11978643;	Chronic inhibition of circulating <b>dipeptidyl peptidase IV</b> by <b>FE</b> 999011 delays the occurrence of diabetes in male zucker diabetic fatty rats.[Pubmed 2002:11978643];	4342231	Gene	GTF2E1	FE;general transcription factor IIE subunit 1;GTF2E1;TF2E1;TFIIE-A;fe-type;General transcription factor IIE 56 kDa subunit;T2EA;tfiie alpha;TFIIE-alpha;Transcription initiation factor IIE subunit alpha;	SWISSPROT_AC:P29083;SWISSPROT_ID:T2EA_HUMAN;GeneID:2960;Ensembl:ENSG00000153767;HGNC:HGNC:4650;MIM:189962;Vega:OTTHUMG00000159667;protein_accession:AAB20413.1;protein_accession:AAH05917.1;protein_accession:AAI56225.1;protein_accession:AAI56998.1;protein_accession:BAD97121.1;protein_accession:CAA45068.1;protein_accession:EAW79519.1;protein_accession:NP_005504.2;protein_accession:P29083.2;protein_a…	108900	Protein	CD26	ADABP;ADCP-2;ADCP2;Adenosine deaminase complexing protein 2;CD26;CD26 antigen;Dipeptidyl peptidase 4;Dipeptidyl peptidase IV;DPP IV;DPP4;EC 3.4.14.5;T-cell activation antigen CD26;TP103;adenosine deaminase complexing protein-2;antigen cd26;cd 26;cd 26 antigen;dipeptidyl peptidase - 4;dipeptidyl peptidase -4;dipeptidyl peptidase type iv;dipeptidyl peptidase type-4;dipeptidyl peptidase- 4;dipeptidy…	SWISSPROT_AC:P27487;SWISSPROT_ID:DPP4_HUMAN;EMBL:AB451339;EMBL:AB451488;EMBL:AC008063;EMBL:BC013329;EMBL:BC065265;EMBL:CH471058;EMBL:M74777;EMBL:M80536;EMBL:S79876;EMBL:U13710;EMBL:U13711;EMBL:U13712;EMBL:U13713;EMBL:U13714;EMBL:U13715;EMBL:U13716;EMBL:U13717;EMBL:U13718;EMBL:U13719;EMBL:U13720;EMBL:U13721;EMBL:U13722;EMBL:U13723;EMBL:U13724;EMBL:U13725;EMBL:U13726;EMBL:U13727;EMBL:U13728;EMBL:U1…	2960	1803
16367174	GTF2E2 -- CD26	association	Pubmed 2002:11978643;	Chronic inhibition of circulating <b>dipeptidyl peptidase IV</b> by <b>FE</b> 999011 delays the occurrence of diabetes in male zucker diabetic fatty rats.[Pubmed 2002:11978643];	4342232	Gene	GTF2E2	FE;general transcription factor IIE subunit 2;GTF2E2;TF2E2;TFIIE-B;TTD6;fe-type;T2EB;tfiie beta;TFIIE-beta;Transcription initiation factor IIE subunit beta;	SWISSPROT_AC:P29084;SWISSPROT_ID:T2EB_HUMAN;GeneID:2961;Ensembl:ENSG00000197265;HGNC:HGNC:4651;MIM:189964;Vega:OTTHUMG00000163934;protein_accession:AAB20414.1;protein_accession:AAH30572.1;protein_accession:CAA45069.1;protein_accession:EAW63446.1;protein_accession:EAW63447.1;protein_accession:EAW63448.1;protein_accession:EAW63449.1;protein_accession:NP_002086.1;protein_accession:P29084.1;protein_a…	108900	Protein	CD26	ADABP;ADCP-2;ADCP2;Adenosine deaminase complexing protein 2;CD26;CD26 antigen;Dipeptidyl peptidase 4;Dipeptidyl peptidase IV;DPP IV;DPP4;EC 3.4.14.5;T-cell activation antigen CD26;TP103;adenosine deaminase complexing protein-2;antigen cd26;cd 26;cd 26 antigen;dipeptidyl peptidase - 4;dipeptidyl peptidase -4;dipeptidyl peptidase type iv;dipeptidyl peptidase type-4;dipeptidyl peptidase- 4;dipeptidy…	SWISSPROT_AC:P27487;SWISSPROT_ID:DPP4_HUMAN;EMBL:AB451339;EMBL:AB451488;EMBL:AC008063;EMBL:BC013329;EMBL:BC065265;EMBL:CH471058;EMBL:M74777;EMBL:M80536;EMBL:S79876;EMBL:U13710;EMBL:U13711;EMBL:U13712;EMBL:U13713;EMBL:U13714;EMBL:U13715;EMBL:U13716;EMBL:U13717;EMBL:U13718;EMBL:U13719;EMBL:U13720;EMBL:U13721;EMBL:U13722;EMBL:U13723;EMBL:U13724;EMBL:U13725;EMBL:U13726;EMBL:U13727;EMBL:U13728;EMBL:U1…	2961	1803
16367356	DPP4 -- TFIIE-alpha	association	Pubmed 2002:11978643;	Chronic inhibition of circulating <b>dipeptidyl peptidase IV</b> by <b>FE</b> 999011 delays the occurrence of diabetes in male zucker diabetic fatty rats.[Pubmed 2002:11978643];	4341262	Gene	DPP4	ADABP;ADCP2;CD26;dipeptidyl peptidase 4;DPP4;DPPIV;TP103;ADCP-2;Adenosine deaminase complexing protein 2;adenosine deaminase complexing protein-2;antigen cd26;cd 26;cd 26 antigen;CD26 antigen;dipeptidyl peptidase - 4;dipeptidyl peptidase -4;Dipeptidyl peptidase IV;dipeptidyl peptidase type iv;dipeptidyl peptidase type-4;dipeptidyl peptidase- 4;dipeptidyl peptidase--4;dipeptidyl peptidase-4;dipept…	SWISSPROT_AC:P27487;SWISSPROT_ID:DPP4_HUMAN;GeneID:1803;Ensembl:ENSG00000197635;HGNC:HGNC:3009;MIM:102720;Vega:OTTHUMG00000132056;protein_accession:AAA51943.1;protein_accession:AAA52308.1;protein_accession:AAB35614.1;protein_accession:AAB60646.1;protein_accession:AAH13329.2;protein_accession:AAH65265.1;protein_accession:AAX93179.1;protein_accession:BAG70153.1;protein_accession:BAG70302.1;protein_…	478877	Protein	TFIIE-alpha	General transcription factor IIE 56 kDa subunit;General transcription factor IIE subunit 1;GTF2E1;T2EA;TF2E1;TFIIE-alpha;Transcription initiation factor IIE subunit alpha;FE;fe-type;tfiie alpha;TFIIE-A;	SWISSPROT_AC:P29083;SWISSPROT_ID:T2EA_HUMAN;EMBL:S67859;EMBL:X63468;RefSeq:NP_005504.2;RefSeq:XP_011511046.1;RefSeq:XP_011511047.1;ProteinModelPortal:P29083;STRING:9606.ENSP00000283875;SWISSPROT_AC_OLD:Q16103;SMR:P29083;GeneID:2960;KEGG:hsa:2960;PIR:S29291;eggNOG:COG1675;eggNOG:KOG2593;UniGene:Hs.445272;GO:GO:0005634;GO:GO:0005654;GO:GO:0005669;GO:GO:0005737;GO:GO:0006355;GO:GO:0006366;GO:GO:0006…	1803	2960
16367456	DPP4 -- GTF2E2	association	Pubmed 2002:11978643;	Chronic inhibition of circulating <b>dipeptidyl peptidase IV</b> by <b>FE</b> 999011 delays the occurrence of diabetes in male zucker diabetic fatty rats.[Pubmed 2002:11978643];	4341262	Gene	DPP4	ADABP;ADCP2;CD26;dipeptidyl peptidase 4;DPP4;DPPIV;TP103;ADCP-2;Adenosine deaminase complexing protein 2;adenosine deaminase complexing protein-2;antigen cd26;cd 26;cd 26 antigen;CD26 antigen;dipeptidyl peptidase - 4;dipeptidyl peptidase -4;Dipeptidyl peptidase IV;dipeptidyl peptidase type iv;dipeptidyl peptidase type-4;dipeptidyl peptidase- 4;dipeptidyl peptidase--4;dipeptidyl peptidase-4;dipept…	SWISSPROT_AC:P27487;SWISSPROT_ID:DPP4_HUMAN;GeneID:1803;Ensembl:ENSG00000197635;HGNC:HGNC:3009;MIM:102720;Vega:OTTHUMG00000132056;protein_accession:AAA51943.1;protein_accession:AAA52308.1;protein_accession:AAB35614.1;protein_accession:AAB60646.1;protein_accession:AAH13329.2;protein_accession:AAH65265.1;protein_accession:AAX93179.1;protein_accession:BAG70153.1;protein_accession:BAG70302.1;protein_…	478884	Protein	GTF2E2	General transcription factor IIE subunit 2;GTF2E2;T2EB;TF2E2;TFIIE-beta;Transcription initiation factor IIE subunit beta;FE;fe-type;tfiie beta;TFIIE-B;TTD6;	SWISSPROT_AC:P29084;SWISSPROT_ID:T2EB_HUMAN;EMBL:AF292056;EMBL:AF292057;EMBL:AF292058;EMBL:AF292059;EMBL:AF292060;EMBL:AF292061;EMBL:AF292062;EMBL:BC030572;EMBL:CH471080;EMBL:S67861;EMBL:X63469;RefSeq:NP_002086.1;RefSeq:XP_016868852.1;RefSeq:XP_016868853.1;ProteinModelPortal:P29084;STRING:9606.ENSP00000348168;SWISSPROT_AC_OLD:D3DSV2;SWISSPROT_AC_OLD:Q9H2B9;SMR:P29084;GeneID:2961;KEGG:hsa:2961;PIR…	1803	2961
16367474	GTF2E1 -- DPP4	association	Pubmed 2002:11978643;	Chronic inhibition of circulating <b>dipeptidyl peptidase IV</b> by <b>FE</b> 999011 delays the occurrence of diabetes in male zucker diabetic fatty rats.[Pubmed 2002:11978643];	4342231	Gene	GTF2E1	FE;general transcription factor IIE subunit 1;GTF2E1;TF2E1;TFIIE-A;fe-type;General transcription factor IIE 56 kDa subunit;T2EA;tfiie alpha;TFIIE-alpha;Transcription initiation factor IIE subunit alpha;	SWISSPROT_AC:P29083;SWISSPROT_ID:T2EA_HUMAN;GeneID:2960;Ensembl:ENSG00000153767;HGNC:HGNC:4650;MIM:189962;Vega:OTTHUMG00000159667;protein_accession:AAB20413.1;protein_accession:AAH05917.1;protein_accession:AAI56225.1;protein_accession:AAI56998.1;protein_accession:BAD97121.1;protein_accession:CAA45068.1;protein_accession:EAW79519.1;protein_accession:NP_005504.2;protein_accession:P29083.2;protein_a…	4341262	Gene	DPP4	ADABP;ADCP2;CD26;dipeptidyl peptidase 4;DPP4;DPPIV;TP103;ADCP-2;Adenosine deaminase complexing protein 2;adenosine deaminase complexing protein-2;antigen cd26;cd 26;cd 26 antigen;CD26 antigen;dipeptidyl peptidase - 4;dipeptidyl peptidase -4;Dipeptidyl peptidase IV;dipeptidyl peptidase type iv;dipeptidyl peptidase type-4;dipeptidyl peptidase- 4;dipeptidyl peptidase--4;dipeptidyl peptidase-4;dipept…	SWISSPROT_AC:P27487;SWISSPROT_ID:DPP4_HUMAN;GeneID:1803;Ensembl:ENSG00000197635;HGNC:HGNC:3009;MIM:102720;Vega:OTTHUMG00000132056;protein_accession:AAA51943.1;protein_accession:AAA52308.1;protein_accession:AAB35614.1;protein_accession:AAB60646.1;protein_accession:AAH13329.2;protein_accession:AAH65265.1;protein_accession:AAX93179.1;protein_accession:BAG70153.1;protein_accession:BAG70302.1;protein_…	2960	1803
16367523	GTF2E2 -- DPP4	association	Pubmed 2002:11978643;	Chronic inhibition of circulating <b>dipeptidyl peptidase IV</b> by <b>FE</b> 999011 delays the occurrence of diabetes in male zucker diabetic fatty rats.[Pubmed 2002:11978643];	4342232	Gene	GTF2E2	FE;general transcription factor IIE subunit 2;GTF2E2;TF2E2;TFIIE-B;TTD6;fe-type;T2EB;tfiie beta;TFIIE-beta;Transcription initiation factor IIE subunit beta;	SWISSPROT_AC:P29084;SWISSPROT_ID:T2EB_HUMAN;GeneID:2961;Ensembl:ENSG00000197265;HGNC:HGNC:4651;MIM:189964;Vega:OTTHUMG00000163934;protein_accession:AAB20414.1;protein_accession:AAH30572.1;protein_accession:CAA45069.1;protein_accession:EAW63446.1;protein_accession:EAW63447.1;protein_accession:EAW63448.1;protein_accession:EAW63449.1;protein_accession:NP_002086.1;protein_accession:P29084.1;protein_a…	4341262	Gene	DPP4	ADABP;ADCP2;CD26;dipeptidyl peptidase 4;DPP4;DPPIV;TP103;ADCP-2;Adenosine deaminase complexing protein 2;adenosine deaminase complexing protein-2;antigen cd26;cd 26;cd 26 antigen;CD26 antigen;dipeptidyl peptidase - 4;dipeptidyl peptidase -4;Dipeptidyl peptidase IV;dipeptidyl peptidase type iv;dipeptidyl peptidase type-4;dipeptidyl peptidase- 4;dipeptidyl peptidase--4;dipeptidyl peptidase-4;dipept…	SWISSPROT_AC:P27487;SWISSPROT_ID:DPP4_HUMAN;GeneID:1803;Ensembl:ENSG00000197635;HGNC:HGNC:3009;MIM:102720;Vega:OTTHUMG00000132056;protein_accession:AAA51943.1;protein_accession:AAA52308.1;protein_accession:AAB35614.1;protein_accession:AAB60646.1;protein_accession:AAH13329.2;protein_accession:AAH65265.1;protein_accession:AAX93179.1;protein_accession:BAG70153.1;protein_accession:BAG70302.1;protein_…	2961	1803
16572908	DPP4 -- B7-H3	association	Pubmed 2002:12423308;Pubmed 2015:24687574;Pubmed central 2014:3944398;Pubmed central 2011:3038146;Pubmed central 2006:2779407;	CD26 is T cell <b>costimulatory molecule</b> with <b>dipeptidyl peptidase IV</b> (DPPIV) enzyme activity located in its extracellular region.[Pubmed 2002:12423308];CD26 is a T-cell <b>costimulatory molecule</b> with <b>dipeptidyl peptidase IV</b> (DPPIV) activity in its extracellular region.[Pubmed 2015:24687574];A T cell <b>costimulatory molecule</b> with <b>dipeptidyl peptidase IV</b> (DPPIV) a…	4341262	Gene	DPP4	ADABP;ADCP2;CD26;dipeptidyl peptidase 4;DPP4;DPPIV;TP103;ADCP-2;Adenosine deaminase complexing protein 2;adenosine deaminase complexing protein-2;antigen cd26;cd 26;cd 26 antigen;CD26 antigen;dipeptidyl peptidase - 4;dipeptidyl peptidase -4;Dipeptidyl peptidase IV;dipeptidyl peptidase type iv;dipeptidyl peptidase type-4;dipeptidyl peptidase- 4;dipeptidyl peptidase--4;dipeptidyl peptidase-4;dipept…	SWISSPROT_AC:P27487;SWISSPROT_ID:DPP4_HUMAN;GeneID:1803;Ensembl:ENSG00000197635;HGNC:HGNC:3009;MIM:102720;Vega:OTTHUMG00000132056;protein_accession:AAA51943.1;protein_accession:AAA52308.1;protein_accession:AAB35614.1;protein_accession:AAB60646.1;protein_accession:AAH13329.2;protein_accession:AAH65265.1;protein_accession:AAX93179.1;protein_accession:BAG70153.1;protein_accession:BAG70302.1;protein_…	59131	Protein	B7-H3	4Ig-B7-H3;B7 homolog 3;B7-H3;B7H3;CD276;CD276 antigen;Costimulatory molecule;4ig isoform of b7-h3;b7-homolog 3;B7RP-2;CD276 molecule;costimulatory-molecule;	SWISSPROT_AC:Q5ZPR3;SWISSPROT_ID:CD276_HUMAN;EMBL:AF302102;EMBL:AJ583695;EMBL:AK074849;EMBL:AK074997;EMBL:AK075549;EMBL:AY358343;EMBL:BC062581;RefSeq:NP_001019907.1;RefSeq:NP_001316557.1;RefSeq:NP_001316558.1;RefSeq:NP_079516.1;RefSeq:XP_005254757.1;RefSeq:XP_011520397.1;RefSeq:XP_011520398.1;RefSeq:XP_016878127.1;ProteinModelPortal:Q5ZPR3;STRING:9606.ENSP00000320084;SWISSPROT_AC_OLD:Q6P5Y4;SWISS…	1803	80381
16572971	CD276 -- CD26	association	Pubmed 2002:12423308;Pubmed 2015:24687574;Pubmed central 2014:3944398;Pubmed central 2011:3038146;Pubmed central 2006:2779407;	CD26 is T cell <b>costimulatory molecule</b> with <b>dipeptidyl peptidase IV</b> (DPPIV) enzyme activity located in its extracellular region.[Pubmed 2002:12423308];CD26 is a T-cell <b>costimulatory molecule</b> with <b>dipeptidyl peptidase IV</b> (DPPIV) activity in its extracellular region.[Pubmed 2015:24687574];A T cell <b>costimulatory molecule</b> with <b>dipeptidyl peptidase IV</b> (DPPIV) a…	4355193	Gene	CD276	4Ig-B7-H3;B7-H3;B7H3;B7RP-2;CD276;CD276 molecule;4ig isoform of b7-h3;B7 homolog 3;b7-homolog 3;CD276 antigen;Costimulatory molecule;costimulatory-molecule;	SWISSPROT_AC:Q5ZPR3;SWISSPROT_ID:CD276_HUMAN;GeneID:80381;Ensembl:ENSG00000103855;HGNC:HGNC:19137;MIM:605715;Vega:OTTHUMG00000137585;protein_accession:AAH62581.1;protein_accession:AAK15438.1;protein_accession:AAQ88709.1;protein_accession:BAC11243.1;protein_accession:BAC11344.1;protein_accession:BAC11692.1;protein_accession:BAF84410.1;protein_accession:BAF85400.1;protein_accession:BAG59038.1;prote…	108900	Protein	CD26	ADABP;ADCP-2;ADCP2;Adenosine deaminase complexing protein 2;CD26;CD26 antigen;Dipeptidyl peptidase 4;Dipeptidyl peptidase IV;DPP IV;DPP4;EC 3.4.14.5;T-cell activation antigen CD26;TP103;adenosine deaminase complexing protein-2;antigen cd26;cd 26;cd 26 antigen;dipeptidyl peptidase - 4;dipeptidyl peptidase -4;dipeptidyl peptidase type iv;dipeptidyl peptidase type-4;dipeptidyl peptidase- 4;dipeptidy…	SWISSPROT_AC:P27487;SWISSPROT_ID:DPP4_HUMAN;EMBL:AB451339;EMBL:AB451488;EMBL:AC008063;EMBL:BC013329;EMBL:BC065265;EMBL:CH471058;EMBL:M74777;EMBL:M80536;EMBL:S79876;EMBL:U13710;EMBL:U13711;EMBL:U13712;EMBL:U13713;EMBL:U13714;EMBL:U13715;EMBL:U13716;EMBL:U13717;EMBL:U13718;EMBL:U13719;EMBL:U13720;EMBL:U13721;EMBL:U13722;EMBL:U13723;EMBL:U13724;EMBL:U13725;EMBL:U13726;EMBL:U13727;EMBL:U13728;EMBL:U1…	80381	1803
16573006	CD276 -- DPP4	association	Pubmed 2002:12423308;Pubmed 2015:24687574;Pubmed central 2014:3944398;Pubmed central 2011:3038146;Pubmed central 2006:2779407;	CD26 is T cell <b>costimulatory molecule</b> with <b>dipeptidyl peptidase IV</b> (DPPIV) enzyme activity located in its extracellular region.[Pubmed 2002:12423308];CD26 is a T-cell <b>costimulatory molecule</b> with <b>dipeptidyl peptidase IV</b> (DPPIV) activity in its extracellular region.[Pubmed 2015:24687574];A T cell <b>costimulatory molecule</b> with <b>dipeptidyl peptidase IV</b> (DPPIV) a…	4355193	Gene	CD276	4Ig-B7-H3;B7-H3;B7H3;B7RP-2;CD276;CD276 molecule;4ig isoform of b7-h3;B7 homolog 3;b7-homolog 3;CD276 antigen;Costimulatory molecule;costimulatory-molecule;	SWISSPROT_AC:Q5ZPR3;SWISSPROT_ID:CD276_HUMAN;GeneID:80381;Ensembl:ENSG00000103855;HGNC:HGNC:19137;MIM:605715;Vega:OTTHUMG00000137585;protein_accession:AAH62581.1;protein_accession:AAK15438.1;protein_accession:AAQ88709.1;protein_accession:BAC11243.1;protein_accession:BAC11344.1;protein_accession:BAC11692.1;protein_accession:BAF84410.1;protein_accession:BAF85400.1;protein_accession:BAG59038.1;prote…	4341262	Gene	DPP4	ADABP;ADCP2;CD26;dipeptidyl peptidase 4;DPP4;DPPIV;TP103;ADCP-2;Adenosine deaminase complexing protein 2;adenosine deaminase complexing protein-2;antigen cd26;cd 26;cd 26 antigen;CD26 antigen;dipeptidyl peptidase - 4;dipeptidyl peptidase -4;Dipeptidyl peptidase IV;dipeptidyl peptidase type iv;dipeptidyl peptidase type-4;dipeptidyl peptidase- 4;dipeptidyl peptidase--4;dipeptidyl peptidase-4;dipept…	SWISSPROT_AC:P27487;SWISSPROT_ID:DPP4_HUMAN;GeneID:1803;Ensembl:ENSG00000197635;HGNC:HGNC:3009;MIM:102720;Vega:OTTHUMG00000132056;protein_accession:AAA51943.1;protein_accession:AAA52308.1;protein_accession:AAB35614.1;protein_accession:AAB60646.1;protein_accession:AAH13329.2;protein_accession:AAH65265.1;protein_accession:AAX93179.1;protein_accession:BAG70153.1;protein_accession:BAG70302.1;protein_…	80381	1803
16863406	ACSBG1 -- CD26	association	Pubmed 2003:12786796;	Our findings suggest that <b>CD26</b> is a marker of aggressive T-LGL <b>LPD</b> and that CD26-related signalling may be aberrant in T-LGL LPD.[Pubmed 2003:12786796];	4349160	Gene	ACSBG1	ACSBG1;acyl-CoA synthetase bubblegum family member 1;BG;BG1;BGM;GR-LACS;LPD;ACBG1;b g-1;b gamma-1;beta gamma-1;beta gamma-i;bg 1;bg i;bg-1;bg-i;EC 6.2.1.3;hbg i;hbg-1;hbg-i;hbg-i-type;hBG1;hsBG;hsBGM;KIAA0631;Lipidosin;Long-chain-fatty-acid--CoA ligase ACSBG1;	SWISSPROT_AC:Q96GR2;SWISSPROT_ID:ACBG1_HUMAN;GeneID:23205;Ensembl:ENSG00000103740;HGNC:HGNC:29567;MIM:614362;Vega:OTTHUMG00000143734;protein_accession:AAG09404.1;protein_accession:AAH09289.1;protein_accession:ABM87427.1;protein_accession:ABW03887.1;protein_accession:BAG37108.1;protein_accession:BAG51439.1;protein_accession:BAH11696.1;protein_accession:BAH12022.1;protein_accession:BAH13077.1;prote…	108900	Protein	CD26	ADABP;ADCP-2;ADCP2;Adenosine deaminase complexing protein 2;CD26;CD26 antigen;Dipeptidyl peptidase 4;Dipeptidyl peptidase IV;DPP IV;DPP4;EC 3.4.14.5;T-cell activation antigen CD26;TP103;adenosine deaminase complexing protein-2;antigen cd26;cd 26;cd 26 antigen;dipeptidyl peptidase - 4;dipeptidyl peptidase -4;dipeptidyl peptidase type iv;dipeptidyl peptidase type-4;dipeptidyl peptidase- 4;dipeptidy…	SWISSPROT_AC:P27487;SWISSPROT_ID:DPP4_HUMAN;EMBL:AB451339;EMBL:AB451488;EMBL:AC008063;EMBL:BC013329;EMBL:BC065265;EMBL:CH471058;EMBL:M74777;EMBL:M80536;EMBL:S79876;EMBL:U13710;EMBL:U13711;EMBL:U13712;EMBL:U13713;EMBL:U13714;EMBL:U13715;EMBL:U13716;EMBL:U13717;EMBL:U13718;EMBL:U13719;EMBL:U13720;EMBL:U13721;EMBL:U13722;EMBL:U13723;EMBL:U13724;EMBL:U13725;EMBL:U13726;EMBL:U13727;EMBL:U13728;EMBL:U1…	23205	1803
16863480	RAPH1 -- CD26	association	Pubmed 2003:12786796;	Our findings suggest that <b>CD26</b> is a marker of aggressive T-LGL <b>LPD</b> and that CD26-related signalling may be aberrant in T-LGL LPD.[Pubmed 2003:12786796];	4354359	Gene	RAPH1	ALS2CR18;ALS2CR9;LPD;PREL-2;PREL2;RalGDS/AF-6;RAPH1;Ras association (RalGDS/AF-6) and pleckstrin homology domains 1;RMO1;Amyotrophic lateral sclerosis 2 chromosomal region candidate gene 18 protein;Amyotrophic lateral sclerosis 2 chromosomal region candidate gene 9 protein;KIAA1681;Lamellipodin;Proline-rich EVH1 ligand 2;Protein RMO1;ralgds/af6;Ras-associated and pleckstrin homology domains-conta…	SWISSPROT_AC:Q70E73;SWISSPROT_ID:RAPH1_HUMAN;GeneID:65059;Ensembl:ENSG00000173166;HGNC:HGNC:14436;MIM:609035;Vega:OTTHUMG00000132876;protein_accession:AAI56183.1;protein_accession:AAI56923.1;protein_accession:AAS16935.1;protein_accession:AAS16936.1;protein_accession:AAS82582.1;protein_accession:AAY14676.1;protein_accession:BAB21772.1;protein_accession:BAB69020.1;protein_accession:BAC04744.1;prote…	108900	Protein	CD26	ADABP;ADCP-2;ADCP2;Adenosine deaminase complexing protein 2;CD26;CD26 antigen;Dipeptidyl peptidase 4;Dipeptidyl peptidase IV;DPP IV;DPP4;EC 3.4.14.5;T-cell activation antigen CD26;TP103;adenosine deaminase complexing protein-2;antigen cd26;cd 26;cd 26 antigen;dipeptidyl peptidase - 4;dipeptidyl peptidase -4;dipeptidyl peptidase type iv;dipeptidyl peptidase type-4;dipeptidyl peptidase- 4;dipeptidy…	SWISSPROT_AC:P27487;SWISSPROT_ID:DPP4_HUMAN;EMBL:AB451339;EMBL:AB451488;EMBL:AC008063;EMBL:BC013329;EMBL:BC065265;EMBL:CH471058;EMBL:M74777;EMBL:M80536;EMBL:S79876;EMBL:U13710;EMBL:U13711;EMBL:U13712;EMBL:U13713;EMBL:U13714;EMBL:U13715;EMBL:U13716;EMBL:U13717;EMBL:U13718;EMBL:U13719;EMBL:U13720;EMBL:U13721;EMBL:U13722;EMBL:U13723;EMBL:U13724;EMBL:U13725;EMBL:U13726;EMBL:U13727;EMBL:U13728;EMBL:U1…	65059	1803
16863506	DPP4 -- BGM	association	Pubmed 2003:12786796;	Our findings suggest that <b>CD26</b> is a marker of aggressive T-LGL <b>LPD</b> and that CD26-related signalling may be aberrant in T-LGL LPD.[Pubmed 2003:12786796];	4341262	Gene	DPP4	ADABP;ADCP2;CD26;dipeptidyl peptidase 4;DPP4;DPPIV;TP103;ADCP-2;Adenosine deaminase complexing protein 2;adenosine deaminase complexing protein-2;antigen cd26;cd 26;cd 26 antigen;CD26 antigen;dipeptidyl peptidase - 4;dipeptidyl peptidase -4;Dipeptidyl peptidase IV;dipeptidyl peptidase type iv;dipeptidyl peptidase type-4;dipeptidyl peptidase- 4;dipeptidyl peptidase--4;dipeptidyl peptidase-4;dipept…	SWISSPROT_AC:P27487;SWISSPROT_ID:DPP4_HUMAN;GeneID:1803;Ensembl:ENSG00000197635;HGNC:HGNC:3009;MIM:102720;Vega:OTTHUMG00000132056;protein_accession:AAA51943.1;protein_accession:AAA52308.1;protein_accession:AAB35614.1;protein_accession:AAB60646.1;protein_accession:AAH13329.2;protein_accession:AAH65265.1;protein_accession:AAX93179.1;protein_accession:BAG70153.1;protein_accession:BAG70302.1;protein_…	5012	Protein	BGM	ACBG1;ACSBG1;Acyl-CoA synthetase bubblegum family member 1;BGM;EC 6.2.1.3;hBG1;hsBG;hsBGM;KIAA0631;Lipidosin;Long-chain-fatty-acid--CoA ligase ACSBG1;LPD;b g-1;b gamma-1;beta gamma-1;beta gamma-i;BG;bg 1;bg i;bg-1;bg-i;BG1;GR-LACS;hbg i;hbg-1;hbg-i;hbg-i-type;	SWISSPROT_AC:Q96GR2;SWISSPROT_ID:ACBG1_HUMAN;EMBL:AB014531;EMBL:AC090260;EMBL:AC090607;EMBL:AF179481;EMBL:AK314508;EMBL:BC009289;EMBL:CH471136;RefSeq:NP_001186306.1;RefSeq:NP_055977.3;ProteinModelPortal:Q96GR2;STRING:9606.ENSP00000258873;SWISSPROT_AC_OLD:B2RB61;SWISSPROT_AC_OLD:O75126;SWISSPROT_AC_OLD:Q76N27;SWISSPROT_AC_OLD:Q9HC26;GeneID:23205;KEGG:hsa:23205;eggNOG:COG1022;eggNOG:KOG1256;UniGene…	1803	23205
16863551	DPP4 -- Lamellipodin	association	Pubmed 2003:12786796;	Our findings suggest that <b>CD26</b> is a marker of aggressive T-LGL <b>LPD</b> and that CD26-related signalling may be aberrant in T-LGL LPD.[Pubmed 2003:12786796];	4341262	Gene	DPP4	ADABP;ADCP2;CD26;dipeptidyl peptidase 4;DPP4;DPPIV;TP103;ADCP-2;Adenosine deaminase complexing protein 2;adenosine deaminase complexing protein-2;antigen cd26;cd 26;cd 26 antigen;CD26 antigen;dipeptidyl peptidase - 4;dipeptidyl peptidase -4;Dipeptidyl peptidase IV;dipeptidyl peptidase type iv;dipeptidyl peptidase type-4;dipeptidyl peptidase- 4;dipeptidyl peptidase--4;dipeptidyl peptidase-4;dipept…	SWISSPROT_AC:P27487;SWISSPROT_ID:DPP4_HUMAN;GeneID:1803;Ensembl:ENSG00000197635;HGNC:HGNC:3009;MIM:102720;Vega:OTTHUMG00000132056;protein_accession:AAA51943.1;protein_accession:AAA52308.1;protein_accession:AAB35614.1;protein_accession:AAB60646.1;protein_accession:AAH13329.2;protein_accession:AAH65265.1;protein_accession:AAX93179.1;protein_accession:BAG70153.1;protein_accession:BAG70302.1;protein_…	353780	Protein	Lamellipodin	ALS2CR18;ALS2CR9;Amyotrophic lateral sclerosis 2 chromosomal region candidate gene 18 protein;Amyotrophic lateral sclerosis 2 chromosomal region candidate gene 9 protein;KIAA1681;Lamellipodin;LPD;PREL-2;PREL2;Proline-rich EVH1 ligand 2;Protein RMO1;RAPH1;Ras-associated and pleckstrin homology domains-containing protein 1;RMO1;RalGDS/AF-6;ralgds/af6;Ras association (RalGDS/AF-6) and pleckstrin hom…	SWISSPROT_AC:Q70E73;SWISSPROT_ID:RAPH1_HUMAN;EMBL:AB051468;EMBL:AB053311;EMBL:AC018891;EMBL:AJ584699;EMBL:AY494951;EMBL:AY523977;EMBL:AY523978;RefSeq:NP_976241.1;RefSeq:NP_998754.1;ProteinModelPortal:Q70E73;STRING:9606.ENSP00000316543;SWISSPROT_AC_OLD:Q96Q37;SWISSPROT_AC_OLD:Q9C0I2;SMR:Q70E73;GeneID:65059;KEGG:hsa:65059;eggNOG:ENOG410XXC8;eggNOG:KOG3751;UniGene:Hs.471162;GO:GO:0005737;GO:GO:00058…	1803	65059
16863581	ACSBG1 -- DPP4	association	Pubmed 2003:12786796;	Our findings suggest that <b>CD26</b> is a marker of aggressive T-LGL <b>LPD</b> and that CD26-related signalling may be aberrant in T-LGL LPD.[Pubmed 2003:12786796];	4349160	Gene	ACSBG1	ACSBG1;acyl-CoA synthetase bubblegum family member 1;BG;BG1;BGM;GR-LACS;LPD;ACBG1;b g-1;b gamma-1;beta gamma-1;beta gamma-i;bg 1;bg i;bg-1;bg-i;EC 6.2.1.3;hbg i;hbg-1;hbg-i;hbg-i-type;hBG1;hsBG;hsBGM;KIAA0631;Lipidosin;Long-chain-fatty-acid--CoA ligase ACSBG1;	SWISSPROT_AC:Q96GR2;SWISSPROT_ID:ACBG1_HUMAN;GeneID:23205;Ensembl:ENSG00000103740;HGNC:HGNC:29567;MIM:614362;Vega:OTTHUMG00000143734;protein_accession:AAG09404.1;protein_accession:AAH09289.1;protein_accession:ABM87427.1;protein_accession:ABW03887.1;protein_accession:BAG37108.1;protein_accession:BAG51439.1;protein_accession:BAH11696.1;protein_accession:BAH12022.1;protein_accession:BAH13077.1;prote…	4341262	Gene	DPP4	ADABP;ADCP2;CD26;dipeptidyl peptidase 4;DPP4;DPPIV;TP103;ADCP-2;Adenosine deaminase complexing protein 2;adenosine deaminase complexing protein-2;antigen cd26;cd 26;cd 26 antigen;CD26 antigen;dipeptidyl peptidase - 4;dipeptidyl peptidase -4;Dipeptidyl peptidase IV;dipeptidyl peptidase type iv;dipeptidyl peptidase type-4;dipeptidyl peptidase- 4;dipeptidyl peptidase--4;dipeptidyl peptidase-4;dipept…	SWISSPROT_AC:P27487;SWISSPROT_ID:DPP4_HUMAN;GeneID:1803;Ensembl:ENSG00000197635;HGNC:HGNC:3009;MIM:102720;Vega:OTTHUMG00000132056;protein_accession:AAA51943.1;protein_accession:AAA52308.1;protein_accession:AAB35614.1;protein_accession:AAB60646.1;protein_accession:AAH13329.2;protein_accession:AAH65265.1;protein_accession:AAX93179.1;protein_accession:BAG70153.1;protein_accession:BAG70302.1;protein_…	23205	1803
16863614	RAPH1 -- DPP4	association	Pubmed 2003:12786796;	Our findings suggest that <b>CD26</b> is a marker of aggressive T-LGL <b>LPD</b> and that CD26-related signalling may be aberrant in T-LGL LPD.[Pubmed 2003:12786796];	4354359	Gene	RAPH1	ALS2CR18;ALS2CR9;LPD;PREL-2;PREL2;RalGDS/AF-6;RAPH1;Ras association (RalGDS/AF-6) and pleckstrin homology domains 1;RMO1;Amyotrophic lateral sclerosis 2 chromosomal region candidate gene 18 protein;Amyotrophic lateral sclerosis 2 chromosomal region candidate gene 9 protein;KIAA1681;Lamellipodin;Proline-rich EVH1 ligand 2;Protein RMO1;ralgds/af6;Ras-associated and pleckstrin homology domains-conta…	SWISSPROT_AC:Q70E73;SWISSPROT_ID:RAPH1_HUMAN;GeneID:65059;Ensembl:ENSG00000173166;HGNC:HGNC:14436;MIM:609035;Vega:OTTHUMG00000132876;protein_accession:AAI56183.1;protein_accession:AAI56923.1;protein_accession:AAS16935.1;protein_accession:AAS16936.1;protein_accession:AAS82582.1;protein_accession:AAY14676.1;protein_accession:BAB21772.1;protein_accession:BAB69020.1;protein_accession:BAC04744.1;prote…	4341262	Gene	DPP4	ADABP;ADCP2;CD26;dipeptidyl peptidase 4;DPP4;DPPIV;TP103;ADCP-2;Adenosine deaminase complexing protein 2;adenosine deaminase complexing protein-2;antigen cd26;cd 26;cd 26 antigen;CD26 antigen;dipeptidyl peptidase - 4;dipeptidyl peptidase -4;Dipeptidyl peptidase IV;dipeptidyl peptidase type iv;dipeptidyl peptidase type-4;dipeptidyl peptidase- 4;dipeptidyl peptidase--4;dipeptidyl peptidase-4;dipept…	SWISSPROT_AC:P27487;SWISSPROT_ID:DPP4_HUMAN;GeneID:1803;Ensembl:ENSG00000197635;HGNC:HGNC:3009;MIM:102720;Vega:OTTHUMG00000132056;protein_accession:AAA51943.1;protein_accession:AAA52308.1;protein_accession:AAB35614.1;protein_accession:AAB60646.1;protein_accession:AAH13329.2;protein_accession:AAH65265.1;protein_accession:AAX93179.1;protein_accession:BAG70153.1;protein_accession:BAG70302.1;protein_…	65059	1803
16966149	DPP4 -- CD69	association	Pubmed:14611720;	Adding these molecules to CD26 or <b>CD69</b> resulted in 28-86% inhibition of <b>CD26</b> or CD69 binding to anti-CD26 or anti-CD69 antibodies.[Pubmed:14611720];	4341262	Gene	DPP4	ADABP;ADCP2;CD26;dipeptidyl peptidase 4;DPP4;DPPIV;TP103;ADCP-2;Adenosine deaminase complexing protein 2;adenosine deaminase complexing protein-2;antigen cd26;cd 26;cd 26 antigen;CD26 antigen;dipeptidyl peptidase - 4;dipeptidyl peptidase -4;Dipeptidyl peptidase IV;dipeptidyl peptidase type iv;dipeptidyl peptidase type-4;dipeptidyl peptidase- 4;dipeptidyl peptidase--4;dipeptidyl peptidase-4;dipept…	SWISSPROT_AC:P27487;SWISSPROT_ID:DPP4_HUMAN;GeneID:1803;Ensembl:ENSG00000197635;HGNC:HGNC:3009;MIM:102720;Vega:OTTHUMG00000132056;protein_accession:AAA51943.1;protein_accession:AAA52308.1;protein_accession:AAB35614.1;protein_accession:AAB60646.1;protein_accession:AAH13329.2;protein_accession:AAH65265.1;protein_accession:AAX93179.1;protein_accession:BAG70153.1;protein_accession:BAG70302.1;protein_…	59361	Protein	CD69	Activation inducer molecule;AIM;BL-AC/P26;C-type lectin domain family 2 member C;CD69;CD69 antigen;CLEC2C;EA1;Early activation antigen CD69;Early T-cell activation antigen p60;GP32/28;Leukocyte surface antigen Leu-23;MLR-3;activation-inducer molecule;antigen cd69;cd 69;cd 69 antigen;cd-69;cd69 early activation antigen;CD69 molecule;cd69-antigen;mlr 3;mlr3;molecule cd69;	SWISSPROT_AC:Q07108;SWISSPROT_ID:CD69_HUMAN;EMBL:BC007037;EMBL:L07555;EMBL:Z22576;EMBL:Z30426;EMBL:Z30427;EMBL:Z30428;EMBL:Z30429;EMBL:Z30430;RefSeq:NP_001772.1;ProteinModelPortal:Q07108;STRING:9606.ENSP00000228434;SMR:Q07108;GeneID:969;KEGG:hsa:969;PIR:JH0822;eggNOG:ENOG410XPJ1;eggNOG:KOG4297;UniGene:Hs.208854;GO:GO:0004888;GO:GO:0005509;GO:GO:0005887;GO:GO:0009897;GO:GO:0030246;GO:GO:0035690;PD…	1803	969
16966174	CD69 -- CD26	association	Pubmed:14611720;	Adding these molecules to CD26 or <b>CD69</b> resulted in 28-86% inhibition of <b>CD26</b> or CD69 binding to anti-CD26 or anti-CD69 antibodies.[Pubmed:14611720];	4340598	Gene	CD69	AIM;BL-AC/P26;CD69;CD69 molecule;CLEC2C;EA1;GP32/28;MLR-3;Activation inducer molecule;activation-inducer molecule;antigen cd69;C-type lectin domain family 2 member C;cd 69;cd 69 antigen;cd-69;CD69 antigen;cd69 early activation antigen;cd69-antigen;Early activation antigen CD69;Early T-cell activation antigen p60;Leukocyte surface antigen Leu-23;mlr 3;mlr3;molecule cd69;	SWISSPROT_AC:Q07108;SWISSPROT_ID:CD69_HUMAN;GeneID:969;Ensembl:ENSG00000110848;HGNC:HGNC:1694;MIM:107273;Vega:OTTHUMG00000168481;protein_accession:AAB46359.1;protein_accession:AAH07037.1;protein_accession:AAO63584.1;protein_accession:ABM84101.1;protein_accession:ABM87473.1;protein_accession:BAF84558.1;protein_accession:BAG64271.1;protein_accession:BAG64439.1;protein_accession:CAA80298.1;protein_a…	108900	Protein	CD26	ADABP;ADCP-2;ADCP2;Adenosine deaminase complexing protein 2;CD26;CD26 antigen;Dipeptidyl peptidase 4;Dipeptidyl peptidase IV;DPP IV;DPP4;EC 3.4.14.5;T-cell activation antigen CD26;TP103;adenosine deaminase complexing protein-2;antigen cd26;cd 26;cd 26 antigen;dipeptidyl peptidase - 4;dipeptidyl peptidase -4;dipeptidyl peptidase type iv;dipeptidyl peptidase type-4;dipeptidyl peptidase- 4;dipeptidy…	SWISSPROT_AC:P27487;SWISSPROT_ID:DPP4_HUMAN;EMBL:AB451339;EMBL:AB451488;EMBL:AC008063;EMBL:BC013329;EMBL:BC065265;EMBL:CH471058;EMBL:M74777;EMBL:M80536;EMBL:S79876;EMBL:U13710;EMBL:U13711;EMBL:U13712;EMBL:U13713;EMBL:U13714;EMBL:U13715;EMBL:U13716;EMBL:U13717;EMBL:U13718;EMBL:U13719;EMBL:U13720;EMBL:U13721;EMBL:U13722;EMBL:U13723;EMBL:U13724;EMBL:U13725;EMBL:U13726;EMBL:U13727;EMBL:U13728;EMBL:U1…	969	1803
16966192	DPP4 -- CD69	association	Pubmed:14611720;	Adding these molecules to CD26 or <b>CD69</b> resulted in 28-86% inhibition of <b>CD26</b> or CD69 binding to anti-CD26 or anti-CD69 antibodies.[Pubmed:14611720];	4341262	Gene	DPP4	ADABP;ADCP2;CD26;dipeptidyl peptidase 4;DPP4;DPPIV;TP103;ADCP-2;Adenosine deaminase complexing protein 2;adenosine deaminase complexing protein-2;antigen cd26;cd 26;cd 26 antigen;CD26 antigen;dipeptidyl peptidase - 4;dipeptidyl peptidase -4;Dipeptidyl peptidase IV;dipeptidyl peptidase type iv;dipeptidyl peptidase type-4;dipeptidyl peptidase- 4;dipeptidyl peptidase--4;dipeptidyl peptidase-4;dipept…	SWISSPROT_AC:P27487;SWISSPROT_ID:DPP4_HUMAN;GeneID:1803;Ensembl:ENSG00000197635;HGNC:HGNC:3009;MIM:102720;Vega:OTTHUMG00000132056;protein_accession:AAA51943.1;protein_accession:AAA52308.1;protein_accession:AAB35614.1;protein_accession:AAB60646.1;protein_accession:AAH13329.2;protein_accession:AAH65265.1;protein_accession:AAX93179.1;protein_accession:BAG70153.1;protein_accession:BAG70302.1;protein_…	4340598	Gene	CD69	AIM;BL-AC/P26;CD69;CD69 molecule;CLEC2C;EA1;GP32/28;MLR-3;Activation inducer molecule;activation-inducer molecule;antigen cd69;C-type lectin domain family 2 member C;cd 69;cd 69 antigen;cd-69;CD69 antigen;cd69 early activation antigen;cd69-antigen;Early activation antigen CD69;Early T-cell activation antigen p60;Leukocyte surface antigen Leu-23;mlr 3;mlr3;molecule cd69;	SWISSPROT_AC:Q07108;SWISSPROT_ID:CD69_HUMAN;GeneID:969;Ensembl:ENSG00000110848;HGNC:HGNC:1694;MIM:107273;Vega:OTTHUMG00000168481;protein_accession:AAB46359.1;protein_accession:AAH07037.1;protein_accession:AAO63584.1;protein_accession:ABM84101.1;protein_accession:ABM87473.1;protein_accession:BAF84558.1;protein_accession:BAG64271.1;protein_accession:BAG64439.1;protein_accession:CAA80298.1;protein_a…	1803	969
17312832	DPP4 -- TH1	association	Pubmed 2004:15049784;Pubmed 2009:18983807;Pubmed central 2015:4503416;Pubmed central 2015:4528296;	Previous data on murine abortion indicate that <b>DPP-IV</b> may play a critical role in pregnancy failure by inducing a <b>Th1</b> local response.[Pubmed 2004:15049784];<b>CD26</b> and CD30 are surface molecules expressed on activated <b>Th1</b> and Th2 cells, respectively.[Pubmed 2009:18983807];Two possible mechanisms of action of the different therapies on the <b>Th1</b> subset can be inferred…	4341262	Gene	DPP4	ADABP;ADCP2;CD26;dipeptidyl peptidase 4;DPP4;DPPIV;TP103;ADCP-2;Adenosine deaminase complexing protein 2;adenosine deaminase complexing protein-2;antigen cd26;cd 26;cd 26 antigen;CD26 antigen;dipeptidyl peptidase - 4;dipeptidyl peptidase -4;Dipeptidyl peptidase IV;dipeptidyl peptidase type iv;dipeptidyl peptidase type-4;dipeptidyl peptidase- 4;dipeptidyl peptidase--4;dipeptidyl peptidase-4;dipept…	SWISSPROT_AC:P27487;SWISSPROT_ID:DPP4_HUMAN;GeneID:1803;Ensembl:ENSG00000197635;HGNC:HGNC:3009;MIM:102720;Vega:OTTHUMG00000132056;protein_accession:AAA51943.1;protein_accession:AAA52308.1;protein_accession:AAB35614.1;protein_accession:AAB60646.1;protein_accession:AAH13329.2;protein_accession:AAH65265.1;protein_accession:AAX93179.1;protein_accession:BAG70153.1;protein_accession:BAG70302.1;protein_…	274498	Protein	TH1	Negative elongation factor C/D;NELF-C/D;NELFCD;NELFD;TH1;TH1-like protein;TH1L;HSPC130;negative elongation factor complex member C/D;NELF-C;NELF-D;	SWISSPROT_AC:Q8IXH7;SWISSPROT_ID:NELFD_HUMAN;EMBL:AF161479;EMBL:AJ238374;EMBL:AJ238375;EMBL:AJ238379;EMBL:AK001316;EMBL:AK023310;EMBL:AK023927;EMBL:AK293410;EMBL:AL109840;EMBL:BC014952;RefSeq:NP_945327.2;ProteinModelPortal:Q8IXH7;STRING:9606.ENSP00000342300;SWISSPROT_AC_OLD:B4DE06;SWISSPROT_AC_OLD:Q9BYL2;SWISSPROT_AC_OLD:Q9H405;SWISSPROT_AC_OLD:Q9H888;SWISSPROT_AC_OLD:Q9H8T3;SWISSPROT_AC_OLD:Q9NV…	1803	51497
17536407	DPP4 -- E-cadherin	association	Pubmed 2005:16054016;	The expression of <b>E-cadherin</b> was positively correlated with <b>DPPIV</b> expression among five independent ovarian carcinoma cell lines.[Pubmed 2005:16054016];	4341262	Gene	DPP4	ADABP;ADCP2;CD26;dipeptidyl peptidase 4;DPP4;DPPIV;TP103;ADCP-2;Adenosine deaminase complexing protein 2;adenosine deaminase complexing protein-2;antigen cd26;cd 26;cd 26 antigen;CD26 antigen;dipeptidyl peptidase - 4;dipeptidyl peptidase -4;Dipeptidyl peptidase IV;dipeptidyl peptidase type iv;dipeptidyl peptidase type-4;dipeptidyl peptidase- 4;dipeptidyl peptidase--4;dipeptidyl peptidase-4;dipept…	SWISSPROT_AC:P27487;SWISSPROT_ID:DPP4_HUMAN;GeneID:1803;Ensembl:ENSG00000197635;HGNC:HGNC:3009;MIM:102720;Vega:OTTHUMG00000132056;protein_accession:AAA51943.1;protein_accession:AAA52308.1;protein_accession:AAB35614.1;protein_accession:AAB60646.1;protein_accession:AAH13329.2;protein_accession:AAH65265.1;protein_accession:AAX93179.1;protein_accession:BAG70153.1;protein_accession:BAG70302.1;protein_…	51007	Protein	E-cadherin	CADH1;Cadherin-1;CAM 120/80;CD324 antigen;CDH1;CDHE;E-cadherin;Epithelial cadherin;UVO;Uvomorulin;arc 1;arc i;Arc-1;arc-i;cadh i;cadherin 1;cadherin e;cadherin of epithelial;cadherin type 1;cadherin-e;cadherin1;cd 324;CD324;e cadherin;e- cadherin;ECAD;epithelial-cadherin;epithelial-type cadherin;LCAM;	SWISSPROT_AC:P12830;SWISSPROT_ID:CADH1_HUMAN;EMBL:AB025105;EMBL:AC099314;EMBL:AK290012;EMBL:AK312551;EMBL:CH471092;EMBL:D49685;EMBL:DQ090940;EMBL:L08599;EMBL:L34545;EMBL:S72397;EMBL:S72491;EMBL:S72492;EMBL:X12790;EMBL:X52279;EMBL:Z13009;EMBL:Z18923;EMBL:Z35402;EMBL:Z35403;EMBL:Z35404;EMBL:Z35405;EMBL:Z35406;EMBL:Z35407;EMBL:Z35408;EMBL:Z35409;EMBL:Z35410;EMBL:Z35411;EMBL:Z35412;EMBL:Z35413;EMBL:Z…	1803	999
17676959	DPP4 -- NPY	association	Pubmed 2015:25387699;Pubmed 2015:26549645;Pubmed 2008:18443229;Pubmed 2011:21558160;Pubmed 2009:19175376;Pubmed 2005:16415503;Pubmed 2016:26549645;Pubmed central 2015:4369645;Pubmed central 2015:4627205;Pubmed central 2015:4642005;Pubmed central 2014:4066284;Pubmed central 2017:5620027;Pubmed central 2016:4793300;Pubmed central 2013:3589443;Pubmed central 2013:3926843;Pubmed central 2018:5789721;	The functions of <b>NPY</b> are regulated by <b>dipeptidyl peptidase IV</b> (DPPIV), a hypoxia-inducible enzyme that cleaves the peptide and activates its growth-promoting actions.[Pubmed 2015:25387699];This activation is triggered by hypoxia-induced up-regulation of Y2R/Y5R expression and stimulation of <b>dipeptidyl peptidase IV</b> (DPPIV), which converts <b>NPY</b> to a selective Y2R/Y5R agon…	4341262	Gene	DPP4	ADABP;ADCP2;CD26;dipeptidyl peptidase 4;DPP4;DPPIV;TP103;ADCP-2;Adenosine deaminase complexing protein 2;adenosine deaminase complexing protein-2;antigen cd26;cd 26;cd 26 antigen;CD26 antigen;dipeptidyl peptidase - 4;dipeptidyl peptidase -4;Dipeptidyl peptidase IV;dipeptidyl peptidase type iv;dipeptidyl peptidase type-4;dipeptidyl peptidase- 4;dipeptidyl peptidase--4;dipeptidyl peptidase-4;dipept…	SWISSPROT_AC:P27487;SWISSPROT_ID:DPP4_HUMAN;GeneID:1803;Ensembl:ENSG00000197635;HGNC:HGNC:3009;MIM:102720;Vega:OTTHUMG00000132056;protein_accession:AAA51943.1;protein_accession:AAA52308.1;protein_accession:AAB35614.1;protein_accession:AAB60646.1;protein_accession:AAH13329.2;protein_accession:AAH65265.1;protein_accession:AAX93179.1;protein_accession:BAG70153.1;protein_accession:BAG70302.1;protein_…	280275	Protein	NPY	NPY;Pro-neuropeptide Y;neuropeptide Y;neuropeptide--y;neuropeptide-y;npy--an;npy-type;PYY4;y neuropeptide;	SWISSPROT_AC:P01303;SWISSPROT_ID:NPY_HUMAN;EMBL:AC004485;EMBL:BC029497;EMBL:K01911;EMBL:M14296;EMBL:M14297;EMBL:M14298;EMBL:M15789;RefSeq:NP_000896.1;ProteinModelPortal:P01303;STRING:9606.ENSP00000242152;SMR:P01303;GeneID:4852;KEGG:hsa:4852;PIR:A25198;eggNOG:ENOG410J0KC;eggNOG:ENOG41128I2;UniGene:Hs.1832;GO:GO:0001664;GO:GO:0001878;GO:GO:0004930;GO:GO:0005102;GO:GO:0005184;GO:GO:0005246;GO:GO:000…	1803	4852
17677016	DPP4 -- Neuropeptide Y	association	Pubmed 2015:25387699;Pubmed 2015:26549645;Pubmed 2008:18443229;Pubmed 2011:21558160;Pubmed 2009:19175376;Pubmed 2005:16415503;Pubmed 2016:26549645;Pubmed central 2015:4369645;Pubmed central 2015:4627205;Pubmed central 2015:4642005;Pubmed central 2014:4066284;Pubmed central 2017:5620027;Pubmed central 2016:4793300;Pubmed central 2013:3589443;Pubmed central 2013:3926843;Pubmed central 2018:5789721;	The functions of <b>NPY</b> are regulated by <b>dipeptidyl peptidase IV</b> (DPPIV), a hypoxia-inducible enzyme that cleaves the peptide and activates its growth-promoting actions.[Pubmed 2015:25387699];This activation is triggered by hypoxia-induced up-regulation of Y2R/Y5R expression and stimulation of <b>dipeptidyl peptidase IV</b> (DPPIV), which converts <b>NPY</b> to a selective Y2R/Y5R agon…	4341262	Gene	DPP4	ADABP;ADCP2;CD26;dipeptidyl peptidase 4;DPP4;DPPIV;TP103;ADCP-2;Adenosine deaminase complexing protein 2;adenosine deaminase complexing protein-2;antigen cd26;cd 26;cd 26 antigen;CD26 antigen;dipeptidyl peptidase - 4;dipeptidyl peptidase -4;Dipeptidyl peptidase IV;dipeptidyl peptidase type iv;dipeptidyl peptidase type-4;dipeptidyl peptidase- 4;dipeptidyl peptidase--4;dipeptidyl peptidase-4;dipept…	SWISSPROT_AC:P27487;SWISSPROT_ID:DPP4_HUMAN;GeneID:1803;Ensembl:ENSG00000197635;HGNC:HGNC:3009;MIM:102720;Vega:OTTHUMG00000132056;protein_accession:AAA51943.1;protein_accession:AAA52308.1;protein_accession:AAB35614.1;protein_accession:AAB60646.1;protein_accession:AAH13329.2;protein_accession:AAH65265.1;protein_accession:AAX93179.1;protein_accession:BAG70153.1;protein_accession:BAG70302.1;protein_…	280276	Protein	Neuropeptide Y	Neuropeptide tyrosine;Neuropeptide Y;NPY;neuropeptide--y;neuropeptide-tyrosine;neuropeptide-y;npy--an;npy-type;y neuropeptide;	TMP_SWISSPROT_AC:P01303_NPY;PARENT_SWISSPROT_AC:P01303;PARENT_SWISSPROT_ID:NPY_HUMAN;	1803
17788144	DPP4 -- Angiostatin	association	Pubmed 2005:15572024;	We studied the effect of individual plasminogen 2 glycoform-derived angiostatins and found that only <b>angiostatin</b> 2epsilon binds to <b>CD26</b> on the surface of 1-LN cells at a site also recognized by plasminogen 2epsilon.[Pubmed 2005:15572024];	4341262	Gene	DPP4	ADABP;ADCP2;CD26;dipeptidyl peptidase 4;DPP4;DPPIV;TP103;ADCP-2;Adenosine deaminase complexing protein 2;adenosine deaminase complexing protein-2;antigen cd26;cd 26;cd 26 antigen;CD26 antigen;dipeptidyl peptidase - 4;dipeptidyl peptidase -4;Dipeptidyl peptidase IV;dipeptidyl peptidase type iv;dipeptidyl peptidase type-4;dipeptidyl peptidase- 4;dipeptidyl peptidase--4;dipeptidyl peptidase-4;dipept…	SWISSPROT_AC:P27487;SWISSPROT_ID:DPP4_HUMAN;GeneID:1803;Ensembl:ENSG00000197635;HGNC:HGNC:3009;MIM:102720;Vega:OTTHUMG00000132056;protein_accession:AAA51943.1;protein_accession:AAA52308.1;protein_accession:AAB35614.1;protein_accession:AAB60646.1;protein_accession:AAH13329.2;protein_accession:AAH65265.1;protein_accession:AAX93179.1;protein_accession:BAG70153.1;protein_accession:BAG70302.1;protein_…	315495	Protein	Angiostatin	Angiostatin;angiostatin-an;	TMP_SWISSPROT_AC:P00747_Angiostatin;PARENT_SWISSPROT_AC:P00747;PARENT_SWISSPROT_ID:PLMN_HUMAN;	1803
17903318	SLC9A3 -- CD26	association	Pubmed 2005:15911629;Pubmed central 2007:1821041;	Because the Pg 2 receptor <b>DPP IV</b> is associated with <b>NHE3</b> in kidney cell plasma membranes, we investigated a similar association in 1-LN human prostate cancer cells and a mechanistic explanation for changes in [Ca2+]i or pHi induced by Pg 2 in these cells.[Pubmed 2005:15911629];Furthermore, our results suggest that Pg 2 may regulate pHi via an association with <b>NHE3</b> linked to <…	4345089	Gene	SLC9A3	DIAR8;NHE-3;NHE3;SLC9A3;solute carrier family 9 member A3;na(+) /h(+) -exchanger-3;na(+) /h(+) exchanger 3;na(+) /h(+) exchanger-3;na(+)/h (+) exchanger 3;na(+)/h (+) exchanger type 3;na(+)/h(+) -exchanger 3;Na(+)/H(+) exchanger 3;na(+)/h(+) exchanger isoform 3;na(+)/h(+) exchanger subtype 3;na(+)/h(+) exchanger type 3;na(+)/h(+) exchanger-3;na(+)/h(+) exchanger3;na(+)/h(+)-exchanger 3;na(+)/h(+)…	SWISSPROT_AC:P48764;SWISSPROT_ID:SL9A3_HUMAN;GeneID:6550;Ensembl:ENSG00000066230;HGNC:HGNC:11073;MIM:182307;Vega:OTTHUMG00000090315;protein_accession:AAB48990.1;protein_accession:AAB50819.1;protein_accession:AAI01670.1;protein_accession:AAI01672.1;protein_accession:AAI43329.1;protein_accession:AAM53435.1;protein_accession:EAW51006.1;protein_accession:EAW51007.1;protein_accession:NP_001271280.1;pr…	108900	Protein	CD26	ADABP;ADCP-2;ADCP2;Adenosine deaminase complexing protein 2;CD26;CD26 antigen;Dipeptidyl peptidase 4;Dipeptidyl peptidase IV;DPP IV;DPP4;EC 3.4.14.5;T-cell activation antigen CD26;TP103;adenosine deaminase complexing protein-2;antigen cd26;cd 26;cd 26 antigen;dipeptidyl peptidase - 4;dipeptidyl peptidase -4;dipeptidyl peptidase type iv;dipeptidyl peptidase type-4;dipeptidyl peptidase- 4;dipeptidy…	SWISSPROT_AC:P27487;SWISSPROT_ID:DPP4_HUMAN;EMBL:AB451339;EMBL:AB451488;EMBL:AC008063;EMBL:BC013329;EMBL:BC065265;EMBL:CH471058;EMBL:M74777;EMBL:M80536;EMBL:S79876;EMBL:U13710;EMBL:U13711;EMBL:U13712;EMBL:U13713;EMBL:U13714;EMBL:U13715;EMBL:U13716;EMBL:U13717;EMBL:U13718;EMBL:U13719;EMBL:U13720;EMBL:U13721;EMBL:U13722;EMBL:U13723;EMBL:U13724;EMBL:U13725;EMBL:U13726;EMBL:U13727;EMBL:U13728;EMBL:U1…	6550	1803
17903327	DPP4 -- NHE3	association	Pubmed 2005:15911629;Pubmed central 2007:1821041;	Because the Pg 2 receptor <b>DPP IV</b> is associated with <b>NHE3</b> in kidney cell plasma membranes, we investigated a similar association in 1-LN human prostate cancer cells and a mechanistic explanation for changes in [Ca2+]i or pHi induced by Pg 2 in these cells.[Pubmed 2005:15911629];Furthermore, our results suggest that Pg 2 may regulate pHi via an association with <b>NHE3</b> linked to <…	4341262	Gene	DPP4	ADABP;ADCP2;CD26;dipeptidyl peptidase 4;DPP4;DPPIV;TP103;ADCP-2;Adenosine deaminase complexing protein 2;adenosine deaminase complexing protein-2;antigen cd26;cd 26;cd 26 antigen;CD26 antigen;dipeptidyl peptidase - 4;dipeptidyl peptidase -4;Dipeptidyl peptidase IV;dipeptidyl peptidase type iv;dipeptidyl peptidase type-4;dipeptidyl peptidase- 4;dipeptidyl peptidase--4;dipeptidyl peptidase-4;dipept…	SWISSPROT_AC:P27487;SWISSPROT_ID:DPP4_HUMAN;GeneID:1803;Ensembl:ENSG00000197635;HGNC:HGNC:3009;MIM:102720;Vega:OTTHUMG00000132056;protein_accession:AAA51943.1;protein_accession:AAA52308.1;protein_accession:AAB35614.1;protein_accession:AAB60646.1;protein_accession:AAH13329.2;protein_accession:AAH65265.1;protein_accession:AAX93179.1;protein_accession:BAG70153.1;protein_accession:BAG70302.1;protein_…	451441	Protein	NHE3	Na(+)/H(+) exchanger 3;NHE-3;NHE3;SL9A3;SLC9A3;Sodium/hydrogen exchanger 3;Solute carrier family 9 member 3;DIAR8;na(+) /h(+) -exchanger-3;na(+) /h(+) exchanger 3;na(+) /h(+) exchanger-3;na(+)/h (+) exchanger 3;na(+)/h (+) exchanger type 3;na(+)/h(+) -exchanger 3;na(+)/h(+) exchanger isoform 3;na(+)/h(+) exchanger subtype 3;na(+)/h(+) exchanger type 3;na(+)/h(+) exchanger-3;na(+)/h(+) exchanger3;…	SWISSPROT_AC:P48764;SWISSPROT_ID:SL9A3_HUMAN;EMBL:AC010442;EMBL:AC106772;EMBL:BC101669;EMBL:BC101671;EMBL:BC143328;EMBL:U28043;RefSeq:NP_001271280.1;RefSeq:NP_004165.2;ProteinModelPortal:P48764;STRING:9606.ENSP00000264938;SWISSPROT_AC_OLD:B7ZKR2;SWISSPROT_AC_OLD:E9PF67;SWISSPROT_AC_OLD:Q3MIW3;SMR:P48764;GeneID:6550;KEGG:hsa:6550;PIR:B40205;eggNOG:COG0025;eggNOG:KOG1966;UniGene:Hs.658120;GO:GO:000…	1803	6550
17903350	SLC9A3 -- DPP4	association	Pubmed 2005:15911629;Pubmed central 2007:1821041;	Because the Pg 2 receptor <b>DPP IV</b> is associated with <b>NHE3</b> in kidney cell plasma membranes, we investigated a similar association in 1-LN human prostate cancer cells and a mechanistic explanation for changes in [Ca2+]i or pHi induced by Pg 2 in these cells.[Pubmed 2005:15911629];Furthermore, our results suggest that Pg 2 may regulate pHi via an association with <b>NHE3</b> linked to <…	4345089	Gene	SLC9A3	DIAR8;NHE-3;NHE3;SLC9A3;solute carrier family 9 member A3;na(+) /h(+) -exchanger-3;na(+) /h(+) exchanger 3;na(+) /h(+) exchanger-3;na(+)/h (+) exchanger 3;na(+)/h (+) exchanger type 3;na(+)/h(+) -exchanger 3;Na(+)/H(+) exchanger 3;na(+)/h(+) exchanger isoform 3;na(+)/h(+) exchanger subtype 3;na(+)/h(+) exchanger type 3;na(+)/h(+) exchanger-3;na(+)/h(+) exchanger3;na(+)/h(+)-exchanger 3;na(+)/h(+)…	SWISSPROT_AC:P48764;SWISSPROT_ID:SL9A3_HUMAN;GeneID:6550;Ensembl:ENSG00000066230;HGNC:HGNC:11073;MIM:182307;Vega:OTTHUMG00000090315;protein_accession:AAB48990.1;protein_accession:AAB50819.1;protein_accession:AAI01670.1;protein_accession:AAI01672.1;protein_accession:AAI43329.1;protein_accession:AAM53435.1;protein_accession:EAW51006.1;protein_accession:EAW51007.1;protein_accession:NP_001271280.1;pr…	4341262	Gene	DPP4	ADABP;ADCP2;CD26;dipeptidyl peptidase 4;DPP4;DPPIV;TP103;ADCP-2;Adenosine deaminase complexing protein 2;adenosine deaminase complexing protein-2;antigen cd26;cd 26;cd 26 antigen;CD26 antigen;dipeptidyl peptidase - 4;dipeptidyl peptidase -4;Dipeptidyl peptidase IV;dipeptidyl peptidase type iv;dipeptidyl peptidase type-4;dipeptidyl peptidase- 4;dipeptidyl peptidase--4;dipeptidyl peptidase-4;dipept…	SWISSPROT_AC:P27487;SWISSPROT_ID:DPP4_HUMAN;GeneID:1803;Ensembl:ENSG00000197635;HGNC:HGNC:3009;MIM:102720;Vega:OTTHUMG00000132056;protein_accession:AAA51943.1;protein_accession:AAA52308.1;protein_accession:AAB35614.1;protein_accession:AAB60646.1;protein_accession:AAH13329.2;protein_accession:AAH65265.1;protein_accession:AAX93179.1;protein_accession:BAG70153.1;protein_accession:BAG70302.1;protein_…	6550	1803
18115265	DPP4 -- Caveolin-1	association	Pubmed 2005:16107720;Pubmed 2018:29113797;Pubmed central 2015:4446505;Pubmed central 2015:4528296;Pubmed central 2014:4257089;Pubmed central 2016:4851800;Pubmed central 2006:2779407;	Binding of <b>CD26</b> to <b>caveolin-1</b> therefore regulates signaling pathways in antigen-presenting cells to induce antigen-specific T-cell proliferation.[Pubmed 2005:16107720];Binding of <b>CD26</b> to <b>Cav-1</b> protein was detected.[Pubmed 2018:29113797];Next, we determined whether teneligliptin could directly inhibit the physical interaction between <b>Cav-1</b> and <b>CD26</b> using t…	4341262	Gene	DPP4	ADABP;ADCP2;CD26;dipeptidyl peptidase 4;DPP4;DPPIV;TP103;ADCP-2;Adenosine deaminase complexing protein 2;adenosine deaminase complexing protein-2;antigen cd26;cd 26;cd 26 antigen;CD26 antigen;dipeptidyl peptidase - 4;dipeptidyl peptidase -4;Dipeptidyl peptidase IV;dipeptidyl peptidase type iv;dipeptidyl peptidase type-4;dipeptidyl peptidase- 4;dipeptidyl peptidase--4;dipeptidyl peptidase-4;dipept…	SWISSPROT_AC:P27487;SWISSPROT_ID:DPP4_HUMAN;GeneID:1803;Ensembl:ENSG00000197635;HGNC:HGNC:3009;MIM:102720;Vega:OTTHUMG00000132056;protein_accession:AAA51943.1;protein_accession:AAA52308.1;protein_accession:AAB35614.1;protein_accession:AAB60646.1;protein_accession:AAH13329.2;protein_accession:AAH65265.1;protein_accession:AAX93179.1;protein_accession:BAG70153.1;protein_accession:BAG70302.1;protein_…	55081	Protein	Caveolin-1	CAV;CAV1;Caveolin-1;BSCL3;cav-type;caveolin - 1;caveolin 1;caveolin i;caveolin isoform-1;caveolin- 1;caveolin- i;caveolin-i;caveolin1;CGL3;LCCNS;MSTP085;PPH3;VIP21;	SWISSPROT_AC:Q03135;SWISSPROT_ID:CAV1_HUMAN;EMBL:AF095591;EMBL:AF095592;EMBL:AF095593;EMBL:AF125348;EMBL:AJ133269;EMBL:BC009685;EMBL:BC082246;EMBL:BT007143;EMBL:Z18951;RefSeq:NP_001744.2;ProteinModelPortal:Q03135;STRING:9606.ENSP00000339191;SWISSPROT_AC_OLD:Q9UGP1;SWISSPROT_AC_OLD:Q9UNG1;SWISSPROT_AC_OLD:Q9UQH6;SMR:Q03135;GeneID:857;KEGG:hsa:857;PIR:S26884;eggNOG:ENOG410IV7A;eggNOG:ENOG4111HJR;Un…	1803	857
18115274	IRAK1 -- CD26	association	Pubmed 2005:16107720;	<b>CD26</b> mediates dissociation of Tollip and <b>IRAK-1</b> from caveolin-1 and induces upregulation of CD86 on antigen-presenting cells.[Pubmed 2005:16107720];	4342789	Gene	IRAK1	interleukin 1 receptor associated kinase 1;IRAK;IRAK1;pelle;EC 2.7.11.1;interleukin 1 receptor-associated kinase 1;interleukin-1 receptor associated kinase 1;interleukin-1 receptor associated kinase-1;Interleukin-1 receptor-associated kinase 1;interleukin-1 receptor-associated kinase-1;interleukin-1-receptor-associated kinase 1;interleukin-1-receptor-associated kinase-1;irak 1;IRAK-1;	SWISSPROT_AC:P51617;SWISSPROT_ID:IRAK1_HUMAN;GeneID:3654;Ensembl:ENSG00000184216;HGNC:HGNC:6112;MIM:300283;Vega:OTTHUMG00000024228;protein_accession:AAC08756.1;protein_accession:AAC41949.1;protein_accession:AAH14963.1;protein_accession:AAH54000.1;protein_accession:AAK62888.1;protein_accession:AAY88246.1;protein_accession:ACE86439.1;protein_accession:ACE87114.1;protein_accession:CAL37502.1;protein…	108900	Protein	CD26	ADABP;ADCP-2;ADCP2;Adenosine deaminase complexing protein 2;CD26;CD26 antigen;Dipeptidyl peptidase 4;Dipeptidyl peptidase IV;DPP IV;DPP4;EC 3.4.14.5;T-cell activation antigen CD26;TP103;adenosine deaminase complexing protein-2;antigen cd26;cd 26;cd 26 antigen;dipeptidyl peptidase - 4;dipeptidyl peptidase -4;dipeptidyl peptidase type iv;dipeptidyl peptidase type-4;dipeptidyl peptidase- 4;dipeptidy…	SWISSPROT_AC:P27487;SWISSPROT_ID:DPP4_HUMAN;EMBL:AB451339;EMBL:AB451488;EMBL:AC008063;EMBL:BC013329;EMBL:BC065265;EMBL:CH471058;EMBL:M74777;EMBL:M80536;EMBL:S79876;EMBL:U13710;EMBL:U13711;EMBL:U13712;EMBL:U13713;EMBL:U13714;EMBL:U13715;EMBL:U13716;EMBL:U13717;EMBL:U13718;EMBL:U13719;EMBL:U13720;EMBL:U13721;EMBL:U13722;EMBL:U13723;EMBL:U13724;EMBL:U13725;EMBL:U13726;EMBL:U13727;EMBL:U13728;EMBL:U1…	3654	1803
18115290	TOLLIP -- CD26	association	Pubmed 2005:16107720;	<b>CD26</b> mediates dissociation of <b>Tollip</b> and IRAK-1 from caveolin-1 and induces upregulation of CD86 on antigen-presenting cells.[Pubmed 2005:16107720];	4352112	Gene	TOLLIP	IL-1RAcPIP;toll interacting protein;TOLLIP;TOLIP;Toll-interacting protein;toll-interacting-protein;	SWISSPROT_AC:Q9H0E2;SWISSPROT_ID:TOLIP_HUMAN;GeneID:54472;Ensembl:ENSG00000078902;HGNC:HGNC:16476;MIM:606277;Vega:OTTHUMG00000133333;protein_accession:AAH04420.1;protein_accession:AAH12057.1;protein_accession:AAH18272.1;protein_accession:AAX22229.1;protein_accession:ABM82728.1;protein_accession:ABM85912.1;protein_accession:BAB14283.1;protein_accession:BAC04844.1;protein_accession:BAD92778.1;prote…	108900	Protein	CD26	ADABP;ADCP-2;ADCP2;Adenosine deaminase complexing protein 2;CD26;CD26 antigen;Dipeptidyl peptidase 4;Dipeptidyl peptidase IV;DPP IV;DPP4;EC 3.4.14.5;T-cell activation antigen CD26;TP103;adenosine deaminase complexing protein-2;antigen cd26;cd 26;cd 26 antigen;dipeptidyl peptidase - 4;dipeptidyl peptidase -4;dipeptidyl peptidase type iv;dipeptidyl peptidase type-4;dipeptidyl peptidase- 4;dipeptidy…	SWISSPROT_AC:P27487;SWISSPROT_ID:DPP4_HUMAN;EMBL:AB451339;EMBL:AB451488;EMBL:AC008063;EMBL:BC013329;EMBL:BC065265;EMBL:CH471058;EMBL:M74777;EMBL:M80536;EMBL:S79876;EMBL:U13710;EMBL:U13711;EMBL:U13712;EMBL:U13713;EMBL:U13714;EMBL:U13715;EMBL:U13716;EMBL:U13717;EMBL:U13718;EMBL:U13719;EMBL:U13720;EMBL:U13721;EMBL:U13722;EMBL:U13723;EMBL:U13724;EMBL:U13725;EMBL:U13726;EMBL:U13727;EMBL:U13728;EMBL:U1…	54472	1803
18115310	DPP4 -- IRAK1	association	Pubmed 2005:16107720;	<b>CD26</b> mediates dissociation of Tollip and <b>IRAK-1</b> from caveolin-1 and induces upregulation of CD86 on antigen-presenting cells.[Pubmed 2005:16107720];	4341262	Gene	DPP4	ADABP;ADCP2;CD26;dipeptidyl peptidase 4;DPP4;DPPIV;TP103;ADCP-2;Adenosine deaminase complexing protein 2;adenosine deaminase complexing protein-2;antigen cd26;cd 26;cd 26 antigen;CD26 antigen;dipeptidyl peptidase - 4;dipeptidyl peptidase -4;Dipeptidyl peptidase IV;dipeptidyl peptidase type iv;dipeptidyl peptidase type-4;dipeptidyl peptidase- 4;dipeptidyl peptidase--4;dipeptidyl peptidase-4;dipept…	SWISSPROT_AC:P27487;SWISSPROT_ID:DPP4_HUMAN;GeneID:1803;Ensembl:ENSG00000197635;HGNC:HGNC:3009;MIM:102720;Vega:OTTHUMG00000132056;protein_accession:AAA51943.1;protein_accession:AAA52308.1;protein_accession:AAB35614.1;protein_accession:AAB60646.1;protein_accession:AAH13329.2;protein_accession:AAH65265.1;protein_accession:AAX93179.1;protein_accession:BAG70153.1;protein_accession:BAG70302.1;protein_…	201736	Protein	IRAK1	EC 2.7.11.1;Interleukin-1 receptor-associated kinase 1;IRAK;IRAK-1;IRAK1;interleukin 1 receptor associated kinase 1;interleukin 1 receptor-associated kinase 1;interleukin-1 receptor associated kinase 1;interleukin-1 receptor associated kinase-1;interleukin-1 receptor-associated kinase-1;interleukin-1-receptor-associated kinase 1;interleukin-1-receptor-associated kinase-1;irak 1;pelle;	SWISSPROT_AC:P51617;SWISSPROT_ID:IRAK1_HUMAN;EMBL:AF030876;EMBL:AF346607;EMBL:BC014963;EMBL:BC054000;EMBL:CH471172;EMBL:DQ054788;EMBL:L76191;EMBL:U52112;RefSeq:NP_001020413.1;RefSeq:NP_001020414.1;RefSeq:NP_001560.2;ProteinModelPortal:P51617;STRING:9606.ENSP00000358997;SWISSPROT_AC_OLD:D3DWW3;SWISSPROT_AC_OLD:D3DWW4;SWISSPROT_AC_OLD:Q7Z5V4;SWISSPROT_AC_OLD:Q96C06;SWISSPROT_AC_OLD:Q96RL2;GeneID:36…	1803	3654
18115314	DPP4 -- TOLLIP	association	Pubmed 2005:16107720;	<b>CD26</b> mediates dissociation of <b>Tollip</b> and IRAK-1 from caveolin-1 and induces upregulation of CD86 on antigen-presenting cells.[Pubmed 2005:16107720];	4341262	Gene	DPP4	ADABP;ADCP2;CD26;dipeptidyl peptidase 4;DPP4;DPPIV;TP103;ADCP-2;Adenosine deaminase complexing protein 2;adenosine deaminase complexing protein-2;antigen cd26;cd 26;cd 26 antigen;CD26 antigen;dipeptidyl peptidase - 4;dipeptidyl peptidase -4;Dipeptidyl peptidase IV;dipeptidyl peptidase type iv;dipeptidyl peptidase type-4;dipeptidyl peptidase- 4;dipeptidyl peptidase--4;dipeptidyl peptidase-4;dipept…	SWISSPROT_AC:P27487;SWISSPROT_ID:DPP4_HUMAN;GeneID:1803;Ensembl:ENSG00000197635;HGNC:HGNC:3009;MIM:102720;Vega:OTTHUMG00000132056;protein_accession:AAA51943.1;protein_accession:AAA52308.1;protein_accession:AAB35614.1;protein_accession:AAB60646.1;protein_accession:AAH13329.2;protein_accession:AAH65265.1;protein_accession:AAX93179.1;protein_accession:BAG70153.1;protein_accession:BAG70302.1;protein_…	493028	Protein	TOLLIP	TOLIP;Toll-interacting protein;TOLLIP;IL-1RAcPIP;toll interacting protein;toll-interacting-protein;	SWISSPROT_AC:Q9H0E2;SWISSPROT_ID:TOLIP_HUMAN;EMBL:AC136297;EMBL:AJ242972;EMBL:AK022871;EMBL:AK127123;EMBL:AL136835;EMBL:BC004420;EMBL:BC012057;EMBL:BC018272;RefSeq:NP_001305441.1;RefSeq:NP_001305443.1;RefSeq:NP_001305444.1;RefSeq:NP_001305445.1;RefSeq:NP_061882.2;ProteinModelPortal:Q9H0E2;STRING:9606.ENSP00000314733;SWISSPROT_AC_OLD:B3KXC6;SWISSPROT_AC_OLD:Q9H9E6;SWISSPROT_AC_OLD:Q9UJ69;SMR:Q9H0E…	1803	54472
18115322	IRAK1 -- DPP4	association	Pubmed 2005:16107720;	<b>CD26</b> mediates dissociation of Tollip and <b>IRAK-1</b> from caveolin-1 and induces upregulation of CD86 on antigen-presenting cells.[Pubmed 2005:16107720];	4342789	Gene	IRAK1	interleukin 1 receptor associated kinase 1;IRAK;IRAK1;pelle;EC 2.7.11.1;interleukin 1 receptor-associated kinase 1;interleukin-1 receptor associated kinase 1;interleukin-1 receptor associated kinase-1;Interleukin-1 receptor-associated kinase 1;interleukin-1 receptor-associated kinase-1;interleukin-1-receptor-associated kinase 1;interleukin-1-receptor-associated kinase-1;irak 1;IRAK-1;	SWISSPROT_AC:P51617;SWISSPROT_ID:IRAK1_HUMAN;GeneID:3654;Ensembl:ENSG00000184216;HGNC:HGNC:6112;MIM:300283;Vega:OTTHUMG00000024228;protein_accession:AAC08756.1;protein_accession:AAC41949.1;protein_accession:AAH14963.1;protein_accession:AAH54000.1;protein_accession:AAK62888.1;protein_accession:AAY88246.1;protein_accession:ACE86439.1;protein_accession:ACE87114.1;protein_accession:CAL37502.1;protein…	4341262	Gene	DPP4	ADABP;ADCP2;CD26;dipeptidyl peptidase 4;DPP4;DPPIV;TP103;ADCP-2;Adenosine deaminase complexing protein 2;adenosine deaminase complexing protein-2;antigen cd26;cd 26;cd 26 antigen;CD26 antigen;dipeptidyl peptidase - 4;dipeptidyl peptidase -4;Dipeptidyl peptidase IV;dipeptidyl peptidase type iv;dipeptidyl peptidase type-4;dipeptidyl peptidase- 4;dipeptidyl peptidase--4;dipeptidyl peptidase-4;dipept…	SWISSPROT_AC:P27487;SWISSPROT_ID:DPP4_HUMAN;GeneID:1803;Ensembl:ENSG00000197635;HGNC:HGNC:3009;MIM:102720;Vega:OTTHUMG00000132056;protein_accession:AAA51943.1;protein_accession:AAA52308.1;protein_accession:AAB35614.1;protein_accession:AAB60646.1;protein_accession:AAH13329.2;protein_accession:AAH65265.1;protein_accession:AAX93179.1;protein_accession:BAG70153.1;protein_accession:BAG70302.1;protein_…	3654	1803
18115335	TOLLIP -- DPP4	association	Pubmed 2005:16107720;	<b>CD26</b> mediates dissociation of <b>Tollip</b> and IRAK-1 from caveolin-1 and induces upregulation of CD86 on antigen-presenting cells.[Pubmed 2005:16107720];	4352112	Gene	TOLLIP	IL-1RAcPIP;toll interacting protein;TOLLIP;TOLIP;Toll-interacting protein;toll-interacting-protein;	SWISSPROT_AC:Q9H0E2;SWISSPROT_ID:TOLIP_HUMAN;GeneID:54472;Ensembl:ENSG00000078902;HGNC:HGNC:16476;MIM:606277;Vega:OTTHUMG00000133333;protein_accession:AAH04420.1;protein_accession:AAH12057.1;protein_accession:AAH18272.1;protein_accession:AAX22229.1;protein_accession:ABM82728.1;protein_accession:ABM85912.1;protein_accession:BAB14283.1;protein_accession:BAC04844.1;protein_accession:BAD92778.1;prote…	4341262	Gene	DPP4	ADABP;ADCP2;CD26;dipeptidyl peptidase 4;DPP4;DPPIV;TP103;ADCP-2;Adenosine deaminase complexing protein 2;adenosine deaminase complexing protein-2;antigen cd26;cd 26;cd 26 antigen;CD26 antigen;dipeptidyl peptidase - 4;dipeptidyl peptidase -4;Dipeptidyl peptidase IV;dipeptidyl peptidase type iv;dipeptidyl peptidase type-4;dipeptidyl peptidase- 4;dipeptidyl peptidase--4;dipeptidyl peptidase-4;dipept…	SWISSPROT_AC:P27487;SWISSPROT_ID:DPP4_HUMAN;GeneID:1803;Ensembl:ENSG00000197635;HGNC:HGNC:3009;MIM:102720;Vega:OTTHUMG00000132056;protein_accession:AAA51943.1;protein_accession:AAA52308.1;protein_accession:AAB35614.1;protein_accession:AAB60646.1;protein_accession:AAH13329.2;protein_accession:AAH65265.1;protein_accession:AAX93179.1;protein_accession:BAG70153.1;protein_accession:BAG70302.1;protein_…	54472	1803
18197588	DPP4 -- HNF1B	association	Pubmed 2005:16297991;	The <b>HNF1beta</b> target genes <b>dipeptidyl peptidase 4</b> (DPP4), angiotensin converting enzyme 2 (ACE2) and osteopontin (SPP1) are most likely direct target genes, as they contain functional HNF1 binding sites in their promoter region.[Pubmed 2005:16297991];	4341262	Gene	DPP4	ADABP;ADCP2;CD26;dipeptidyl peptidase 4;DPP4;DPPIV;TP103;ADCP-2;Adenosine deaminase complexing protein 2;adenosine deaminase complexing protein-2;antigen cd26;cd 26;cd 26 antigen;CD26 antigen;dipeptidyl peptidase - 4;dipeptidyl peptidase -4;Dipeptidyl peptidase IV;dipeptidyl peptidase type iv;dipeptidyl peptidase type-4;dipeptidyl peptidase- 4;dipeptidyl peptidase--4;dipeptidyl peptidase-4;dipept…	SWISSPROT_AC:P27487;SWISSPROT_ID:DPP4_HUMAN;GeneID:1803;Ensembl:ENSG00000197635;HGNC:HGNC:3009;MIM:102720;Vega:OTTHUMG00000132056;protein_accession:AAA51943.1;protein_accession:AAA52308.1;protein_accession:AAB35614.1;protein_accession:AAB60646.1;protein_accession:AAH13329.2;protein_accession:AAH65265.1;protein_accession:AAX93179.1;protein_accession:BAG70153.1;protein_accession:BAG70302.1;protein_…	184550	Protein	HNF1B	Hepatocyte nuclear factor 1-beta;HNF-1-beta;HNF-1B;HNF1B;Homeoprotein LFB3;TCF-2;TCF2;Transcription factor 2;Variant hepatic nuclear factor 1;vHNF1;factor 2 transcription;factor ii transcription;factor-2 transcription;FJHN;hepatocyte nuclear factor - 1 beta;hepatocyte nuclear factor -1 beta;hepatocyte nuclear factor 1 beta;hepatocyte nuclear factor 1-b;hepatocyte nuclear factor 1b;hepatocyte nucl…	SWISSPROT_AC:P35680;SWISSPROT_ID:HNF1B_HUMAN;EMBL:AC091199;EMBL:AC113211;EMBL:AK296633;EMBL:BC017714;EMBL:HM116556;EMBL:U90279;EMBL:U90280;EMBL:U90281;EMBL:U90282;EMBL:U90283;EMBL:U90284;EMBL:U90285;EMBL:U90286;EMBL:U90287;EMBL:X58840;EMBL:X71348;RefSeq:NP_000449.1;RefSeq:NP_001159395.1;RefSeq:NP_001291215.1;ProteinModelPortal:P35680;STRING:9606.ENSP00000225893;SWISSPROT_AC_OLD:B4DKM3;SWISSPROT_A…	1803	6928
18197632	HNF1B -- CD26	association	Pubmed 2005:16297991;	The <b>HNF1beta</b> target genes <b>dipeptidyl peptidase 4</b> (DPP4), angiotensin converting enzyme 2 (ACE2) and osteopontin (SPP1) are most likely direct target genes, as they contain functional HNF1 binding sites in their promoter region.[Pubmed 2005:16297991];	4345421	Gene	HNF1B	FJHN;HNF-1-beta;HNF-1B;HNF1 homeobox B;HNF1B;HNF1beta;HNF2;HPC11;LF-B3;LFB3;MODY5;TCF-2;TCF2;VHNF1;factor 2 transcription;factor ii transcription;factor-2 transcription;hepatocyte nuclear factor - 1 beta;hepatocyte nuclear factor -1 beta;hepatocyte nuclear factor 1 beta;hepatocyte nuclear factor 1-b;Hepatocyte nuclear factor 1-beta;hepatocyte nuclear factor 1b;hepatocyte nuclear factor 1beta;hepa…	SWISSPROT_AC:P35680;SWISSPROT_ID:HNF1B_HUMAN;GeneID:6928;Ensembl:ENSG00000275410;HGNC:HGNC:11630;MIM:189907;Vega:OTTHUMG00000188478;protein_accession:AAC63388.1;protein_accession:AAH17714.1;protein_accession:AAP35790.1;protein_accession:ABM82454.1;protein_accession:ABW03416.1;protein_accession:ADM43490.1;protein_accession:ADM43491.1;protein_accession:ADM43492.1;protein_accession:ADM43493.1;protei…	108900	Protein	CD26	ADABP;ADCP-2;ADCP2;Adenosine deaminase complexing protein 2;CD26;CD26 antigen;Dipeptidyl peptidase 4;Dipeptidyl peptidase IV;DPP IV;DPP4;EC 3.4.14.5;T-cell activation antigen CD26;TP103;adenosine deaminase complexing protein-2;antigen cd26;cd 26;cd 26 antigen;dipeptidyl peptidase - 4;dipeptidyl peptidase -4;dipeptidyl peptidase type iv;dipeptidyl peptidase type-4;dipeptidyl peptidase- 4;dipeptidy…	SWISSPROT_AC:P27487;SWISSPROT_ID:DPP4_HUMAN;EMBL:AB451339;EMBL:AB451488;EMBL:AC008063;EMBL:BC013329;EMBL:BC065265;EMBL:CH471058;EMBL:M74777;EMBL:M80536;EMBL:S79876;EMBL:U13710;EMBL:U13711;EMBL:U13712;EMBL:U13713;EMBL:U13714;EMBL:U13715;EMBL:U13716;EMBL:U13717;EMBL:U13718;EMBL:U13719;EMBL:U13720;EMBL:U13721;EMBL:U13722;EMBL:U13723;EMBL:U13724;EMBL:U13725;EMBL:U13726;EMBL:U13727;EMBL:U13728;EMBL:U1…	6928	1803
[truncated: 796 more rows]
