# Supplementary material for: Gene Networks of Hyperglycemia, Diabetic Complications, and Human Proteins Targeted by SARS-CoV-2: What Is the Molecular Basis for Comorbidity?
Source: Int J Mol Sci. 2022 Jun 29;23(13):7247. doi: 10.3390/ijms23137247 (PMC9266766; doi:10.3390/ijms23137247)
Supplement: Supplementary file 1 [file ijms-23-07247-s001.zip › Table S11.xlsx]

## Sheet: Pivot table GOEA DPP4
Gene Ontology biological process	Hyperglycemia	CVD	Diabetic neuropathy	Diabetic nephropathy	Diabetic retinopathy	Insulin resistance	Beta-cell dysfunction
GO:0001666~response to hypoxia	3.681177642071992E-13	1.9976337928072327E-7	1.5006652932565025E-5	8.139257194847924E-13	1.928131261474552E-9	3.708835830627301E-10
GO:0070374~positive regulation of ERK1 and ERK2 cascade	1.7807190815030412E-9	7.386537073326426E-5	3.0612762612146585E-6	2.1259019761744834E-10	1.1399780242144307E-8	1.1008062002730358E-10
GO:0048661~positive regulation of smooth muscle cell proliferation	1.7807190815030412E-9	2.2261486830713295E-4	1.5457514480272873E-4	1.4702305397894074E-6	2.1125829990096973E-7	2.4077981912303228E-4
GO:0014823~response to activity	1.2768836764591597E-8	8.421082276466053E-5	1.0271254002243309E-4	7.238749582796353E-6	5.262900290223054E-4	9.713456997985934E-4
GO:0032757~positive regulation of interleukin-8 production	3.338605057109437E-5	9.360520624459846E-6	0.0022136030967936397	4.08146768894117E-8	1.4758034555437706E-7	1.2025969654211122E-6
GO:0007568~aging	2.5912465892334233E-4	0.0015870163950123311	1.9355703051723733E-4	5.178708566008194E-5	5.1380041559729E-6	1.8679837584488097E-4
GO:0014068~positive regulation of phosphatidylinositol 3-kinase signaling	0.0012135026688528763	4.5407056675592295E-4	1.9355703051723733E-4	1.09084091419921E-8	5.425927298602949E-7	5.452756527049948E-4	3.0650936417338107E-4
GO:0010888~negative regulation of lipid storage	8.409841673684378E-5	5.314225659599334E-6	0.0022136030967936397	4.575363336384392E-6	1.7120896191287825E-6	2.5225280138788296E-5
GO:0071222~cellular response to lipopolysaccharide	2.5912465892334233E-4	1.9976337928072327E-7	0.0022136030967936397	7.187283726542545E-7	5.1380041559729E-6	6.637053192821499E-8
GO:0006953~acute-phase response	1.5142058116080547E-4	6.184033692172955E-4	8.11866799821771E-4	4.083506888616635E-5	8.325015369109379E-6	0.0038795683688663497
GO:0032755~positive regulation of interleukin-6 production	1.3662079838094625E-5	8.421082276466053E-5	0.005865328686298072	3.6503582468074253E-9	1.7120896191287825E-6	9.198405887982913E-10
GO:0010628~positive regulation of gene expression	4.0047630902300224E-10	0.006206488761532078	8.515367003123223E-4	5.246209857924072E-9	2.6308860840020193E-7	3.8322410946084185E-9
GO:0050830~defense response to Gram-positive bacterium	3.339398520231273E-4	1.552638826975404E-4	0.007413749646470337	2.3098621620517866E-6	4.6616258909513514E-5	4.985797969245959E-5
GO:0007566~embryo implantation	0.0028553248391453828	3.3381900888781514E-5	8.11866799821771E-4	8.345412452888243E-4	2.1116068739661535E-4	0.0038795683688663497
GO:0051897~positive regulation of protein kinase B signaling	4.8817584829192513E-4	0.013579776758207577	8.11866799821771E-4	4.0731382748343757E-7	5.738156885392991E-6	9.486652240654475E-5	5.886250627765387E-4
GO:0008284~positive regulation of cell proliferation	5.5113302374509624E-8	8.421082276466053E-5	1.7883575268983482E-4	2.843692105448845E-6	6.937811542729819E-9	7.829310184015552E-9	0.018042684439109842
GO:0006954~inflammatory response	4.229119316854174E-7	9.360520624459846E-6	0.02149926960149205	2.1259019761744834E-10	1.923565001476138E-11	1.1008062002730358E-10
GO:0050796~regulation of insulin secretion	7.975358536110063E-6	2.4429837945632536E-6	0.024591706754953046	2.859231112965675E-6	2.895917781533665E-4	2.0690813702511662E-6
GO:0030335~positive regulation of cell migration	1.4046804010452832E-5	0.019271764747872854	0.005655403725746405	9.326584288709145E-7	3.346824839579286E-5	0.0014246248985626006
GO:0045471~response to ethanol	4.939350200524049E-4	0.0025585730670832293	8.11866799821771E-4	0.004136601329935478	8.159504267246271E-5	9.755187564461124E-5	0.025879795745617194
GO:0043406~positive regulation of MAP kinase activity	8.36439357117575E-5	0.026830553128090007	0.0033377009707658356	4.697491479156137E-5	7.4668211794610986E-6	5.1271814323557415E-5
GO:0043410~positive regulation of MAPK cascade	0.0011128997451962113	0.005158043784180638	1.5457514480272873E-4	1.8241631195276436E-5	1.7120896191287825E-6	9.19309690604425E-6	0.034344560802145006
GO:0042593~glucose homeostasis	2.47685408859981E-5	0.009812367730216404	0.007413749646470337	2.6401501055582174E-5	0.005629579237298772	4.843169810802087E-5	0.023592479109454563
GO:0033138~positive regulation of peptidyl-serine phosphorylation	7.975358536110063E-6	0.006370726479020273	2.6112858940147875E-4	7.150650732659459E-6	0.025294387093761167	1.0149329239906127E-4	0.018042684439109842
GO:0042531~positive regulation of tyrosine phosphorylation of STAT protein	4.388685187143346E-5	0.0027549428838948287	0.04412487240226182	3.5184176532992984E-4	4.225182418952762E-6	1.8716112547829557E-6
GO:0045944~positive regulation of transcription from RNA polymerase II promoter	3.577769864331889E-5	0.04231840410662552	0.006795233804498556	4.8407152392874076E-5	1.667701457337334E-4	1.236404451753464E-5
GO:0001934~positive regulation of protein phosphorylation	3.657864750410607E-4	0.04514698787608282	0.0026941586224911314	0.004136601329935478	7.036781991387513E-4	2.997292194335135E-4
GO:0032731~positive regulation of interleukin-1 beta production	1.4418311551687217E-6	0.002479365799655435	0.04070452375333933	1.645382131233268E-5	0.012010814067101284	1.6083360624311217E-5
GO:0001541~ovarian follicle development	0.04938318941775505	7.050421560200314E-4	8.515367003123223E-4	9.430524340186911E-4	0.005146824186048164	0.004339765446607657
GO:0042311~vasodilation	0.042954634541521854	0.007132417855946855	0.020252405503663404	1.4702305397894074E-6	1.8304085239105212E-4	1.749753113407994E-5
GO:0051384~response to glucocorticoid	0.008801282534937865	0.002716317093731197	0.04256889705880754	0.004042633708057658	0.013176439619006304	0.0021800977121434
GO:1900017~positive regulation of cytokine production involved in inflammatory response	0.0011128997451962113	0.0421294361475862	0.010854614291787785	0.004251488287963352	0.03050990020825817	0.01423298694785825
GO:0006006~glucose metabolic process	0.007621591957860675	0.017625167934244186	0.04070452375333933	0.0286636685972025	0.011807543889538105	0.013907073659779352	0.014383694347581568
GO:0007189~adenylate cyclase-activating G-protein coupled receptor signaling pathway	4.6451143649817785E-4		0.009370957440800425	0.004042633708057658	7.658703742937322E-5	1.251506692328714E-5
GO:0006935~chemotaxis	0.004096851241470987	0.012606490618825133		4.048647994582532E-4	5.1380041559729E-6	7.483261800983792E-5
GO:0050729~positive regulation of inflammatory response	0.0024957703489815936	0.008004046981486627		0.0017642884132515835	2.6435958613292305E-5	2.5225280138788296E-5
GO:0032735~positive regulation of interleukin-12 production	0.0029713466639427343	0.00846498055878603		8.973593410136288E-4	0.004955828331817308	3.287671950175314E-4
GO:2000343~positive regulation of chemokine (C-X-C motif) ligand 2 production	0.0071227307467766135	0.013579776758207577		0.01863482268184401	0.009508046684213014	0.037197993008358424
GO:0071346~cellular response to interferon-gamma	0.0021777900357227375	9.022509055339646E-4		0.0014879085216900696	2.937086227060984E-4	0.0014432080110134127
GO:0006955~immune response	1.0210789142416482E-4	0.013579776758207577		1.5969428904217978E-4	2.6575238708173045E-4	2.917956436196345E-7
GO:0032760~positive regulation of tumor necrosis factor production	2.5507665510563735E-4	0.008550622662412417		1.9074848867754604E-4	3.903523843060975E-4	3.0006470980364704E-5
GO:0061844~antimicrobial humoral immune response mediated by antimicrobial peptide	0.0028553248391453828	0.0013670150523969527		0.01687713332539945	0.005146824186048164	0.013788263926140151
GO:0050728~negative regulation of inflammatory response	0.0046386425905530744	0.013579776758207577		0.00410454058761302	8.870230900876458E-4	9.486652240654475E-5
GO:0045087~innate immune response	0.030303068536996842	0.009549689504175956		0.003105678005631543	0.015643713405218425	0.0025572527928720396
GO:0010629~negative regulation of gene expression	1.873328268851854E-9	0.002479365799655435		1.8676206323445035E-4	1.0685849887171626E-4	2.300912221053069E-4
GO:0010745~negative regulation of macrophage derived foam cell differentiation	0.0071227307467766135	0.013579776758207577		0.01863482268184401	0.009508046684213014	0.037197993008358424
GO:0032722~positive regulation of chemokine production	7.975358536110063E-6		0.024192709821720604	1.0474080111733073E-7	0.00526399791621441	7.923551320641256E-8
GO:0009410~response to xenobiotic stimulus	8.409841673684378E-5	6.184033692172955E-4		0.007954800162931524	1.971247647215888E-5	0.01524723428630904
GO:0050731~positive regulation of peptidyl-tyrosine phosphorylation	0.001769492045851881	0.006370726479020273	0.004993945878443654	1.0321054849287979E-4		1.2363076003699952E-6
GO:1901224~positive regulation of NIK/NF-kappaB signaling	0.009330874991605455	0.020332969060351664		0.004150039714000247	0.0011823577691049511	0.002556000847165871
GO:0071492~cellular response to UV-A		0.011187409816757685	0.0024771579332032146	0.014656129993864543	0.007267480802527483	0.02935763400399377
GO:0007623~circadian rhythm	6.60234336855014E-4	0.0027549428838948287		0.004067738343262744	0.001097690148919232	0.016881029738144468
GO:0043065~positive regulation of apoptotic process	0.0028553248391453828	0.002978245533823706	0.011007928634241188	0.007815731689155652	0.0010725243353027552
GO:0035690~cellular response to drug	6.373345187735665E-4	0.019271764747872854		0.03243985763412775	0.013176439619006304	0.01629237182779992
GO:0001938~positive regulation of endothelial cell proliferation	5.936476517336342E-5		0.04954879173989976	4.49106180014955E-4	0.015643713405218425	0.020959751739665487
GO:0050829~defense response to Gram-negative bacterium	0.001769492045851881	0.006370726479020273		0.009967776115815374	0.02667147430666106	0.037197993008358424
GO:1904707~positive regulation of vascular smooth muscle cell proliferation	0.0045972910327948344		0.00118862072440025	0.01863482268184401	0.007116187163472408	0.04940362620432864
GO:0042327~positive regulation of phosphorylation	0.0290109153827894	0.04898927583310612		1.1402612522775785E-5	8.159504267246271E-5	0.0014776555512876401
GO:0007204~positive regulation of cytosolic calcium ion concentration	0.008414390733900889	0.004882171419947383		1.4551744669986477E-4	1.8402837000509726E-4	7.48662892631288E-8
GO:0001525~angiogenesis	0.03390296291669987	0.017923809572673713		4.083506888616635E-5	0.010686467869733617	0.01856963406830643
GO:1901215~negative regulation of neuron death	5.441270749895564E-4	0.017923809572673713	0.04070452375333933	0.029720523735743687		0.014290125826091203
GO:0043537~negative regulation of blood vessel endothelial cell migration	1.288507953392006E-4			7.011970425594987E-4	1.8304085239105212E-4	0.003399114357717531
GO:0002548~monocyte chemotaxis		0.00909677786759588		0.013896598109894317	0.00526399791621441	0.037197993008358424
GO:0030324~lung development	0.017754525062782214			0.008910061938076783	0.024730796745469616	0.03495149085438702
GO:0007155~cell adhesion	0.001297633699050846	0.0221961923466049		0.007954800162931524		4.776777277227904E-4
GO:0048143~astrocyte activation	0.01046357576849948			0.028601201552973632	4.284920248852383E-4	0.0041326385288570555
GO:0060252~positive regulation of glial cell proliferation	3.867706524750495E-4	0.0205816423133499		0.030975387658475698	0.015193497336284388
GO:0090280~positive regulation of calcium ion import	0.01046357576849948	0.019271764747872854		0.001257747357360325	0.013885124135592064
GO:0009615~response to virus	0.0029713466639427343	0.009390117418544463			0.039743582387557465	0.01423298694785825
GO:0007165~signal transduction	7.120452528273666E-4			0.018545630567612898	0.002822741339478059	0.002556000847165871
GO:0008217~regulation of blood pressure		2.9277142556617246E-4		4.49106180014955E-4	9.633951343291237E-5	3.287671950175314E-4
GO:0032930~positive regulation of superoxide anion generation		0.02616471527867721		0.0022512080281836314	0.019095035267281894	3.557911548488651E-4
GO:0050918~positive chemotaxis	0.0031357731005600357			9.430524340186911E-4	1.0052894669662719E-5	0.004339765446607657
GO:0071300~cellular response to retinoic acid	8.356600672590288E-4	0.021856466719790548		0.03970594007236427	0.015193497336284388
GO:0001890~placenta development		0.00654937808057662		2.7453443369691567E-5	0.0480398026290438	1.4130355541493111E-5
GO:0033280~response to vitamin D	0.01046357576849948	0.019271764747872854			0.013885124135592064	0.0041326385288570555
GO:0070098~chemokine-mediated signaling pathway		0.020332969060351664		0.004150039714000247	0.0011823577691049511	0.01845053657054138
GO:0043066~negative regulation of apoptotic process	1.648402023203834E-4			2.920821865614721E-4	0.002302424696097224	0.0033838221638816533
GO:0032733~positive regulation of interleukin-10 production	0.0027865557630835343			3.8975237664155194E-5	0.004366428460480475	1.941906161650856E-5
GO:0006508~proteolysis		0.0027549428838948287		0.028601201552973632	0.018658607060226345	0.011503950552917981
GO:0043536~positive regulation of blood vessel endothelial cell migration	2.5912465892334233E-4			0.0014781598174711604	0.006897612901461811	0.006688909824068158
GO:1902895~positive regulation of pri-miRNA transcription from RNA polymerase II promoter	7.975358536110063E-6			0.001103669156718638	0.0055395505475989235	0.004961517250421707
GO:0031663~lipopolysaccharide-mediated signaling pathway		0.006370726479020273		5.23343527727251E-4	1.4560669906888213E-4	0.02529584242960932
GO:0032496~response to lipopolysaccharide		0.02059898840551678		0.008366408774674178	1.7120896191287825E-6	3.2330252548128276E-4
GO:2000573~positive regulation of DNA biosynthetic process	4.457636211123811E-4		0.0058915010833713545	0.033089726378453664	0.01605631868670192
GO:0048678~response to axon injury	0.035919797837113514		0.01597251962847776		0.043068553768960724	0.022649571742611344
GO:0045893~positive regulation of transcription, DNA-templated	5.475272875087556E-6			1.1340228407098304E-4	0.002282944322458416	2.3914796734054932E-4
GO:0090026~positive regulation of monocyte chemotaxis		0.030030622141554237		0.04577402816775252	0.0010086029516479871
GO:0035987~endodermal cell differentiation	0.025047672002003352	0.0421294361475862			0.03050990020825817
GO:0046427~positive regulation of JAK-STAT cascade		0.006370726479020273		0.008366408774674178	0.003313824845197627
GO:0046325~negative regulation of glucose import		0.019271764747872854		0.028601201552973632	0.013885124135592064
GO:0030225~macrophage differentiation	0.016899558530177668				0.020771806846496932	4.230849666560183E-4
GO:0048246~macrophage chemotaxis		0.013579776758207577		0.01863482268184401	0.009508046684213014
GO:0033993~response to lipid	0.0071227307467766135	0.013579776758207577				0.037197993008358424
GO:0010573~vascular endothelial growth factor production	0.0025591353974397926			0.006990781432110928		0.01524723428630904
GO:0000122~negative regulation of transcription from RNA polymerase II promoter	0.0018587501118190585			0.008366408774674178		0.019195577463440576
GO:0071347~cellular response to interleukin-1	0.0016072769592837372	0.006206488761532078				0.03381102681479115
GO:0000165~MAPK cascade		0.009669191116321158		0.01863482268184401	0.040803085606120504
GO:0001774~microglial cell activation	0.02569291225261226				0.032169092444462935	6.401742531992933E-5
GO:0007186~G-protein coupled receptor signaling pathway				0.007962955903868304	3.5384993704030466E-4	0.018321209140246344
GO:0051092~positive regulation of NF-kappaB transcription factor activity	0.009039442379720389			0.008910061938076783		0.012157361486352708
GO:0031175~neuron projection development	0.03645862628093957			0.023055089829119583	0.0480398026290438
GO:0009749~response to glucose	9.096264055432583E-4			0.04217228147357473		0.0033838221638816533
GO:0050679~positive regulation of epithelial cell proliferation	0.007884157699614737				0.012010814067101284	0.0018113060778252857
GO:0007267~cell-cell signaling				0.031079358740760257	1.642062215944954E-5	0.013814249980751083
GO:0045785~positive regulation of cell adhesion			0.030549184669357816	0.01863482268184401	0.00733823590278194
GO:0031100~animal organ regeneration		0.00909677786759588			0.00526399791621441	0.004613252353931059
GO:0043154~negative regulation of cysteine-type endopeptidase activity involved in apoptotic process	0.008975433194064294			0.004067738343262744	0.01360383797015082
GO:0043388~positive regulation of DNA binding	0.0016962407828838794			0.006781142616358945	0.0025105444853169207
GO:0001503~ossification		0.005059483154229702			0.0021770229089303358	0.028304576074886883
GO:0045776~negative regulation of blood pressure	0.02374722015882646	0.040024131962749405			0.029369948469087824
GO:0051770~positive regulation of nitric-oxide synthase biosynthetic process				0.030975387658475698	0.015193497336284388	0.004613252353931059
GO:0048245~eosinophil chemotaxis		0.019271764747872854		0.028601201552973632	0.013885124135592064
GO:0046718~viral entry into host cell		0.007132417855946855		0.012442517360225913		1.7381945451657983E-4
GO:0007202~activation of phospholipase C activity		0.04637547576816021			0.03384423051453814	0.0013709944976494552
GO:0001822~kidney development				3.962633367455563E-4	0.007085859358849898	0.0036944368420858973
GO:0007565~female pregnancy		0.00654937808057662			0.028933392044950577	0.008585701473187246
GO:0031334~positive regulation of protein complex assembly	0.00559434353463918				0.008545955013399316	0.009192537081840878
GO:0031018~endocrine pancreas development	0.014240256366893661					0.006210402621589265
GO:0042177~negative regulation of protein catabolic process	0.04046681373848252				0.0480398026290438
GO:0002639~positive regulation of immunoglobulin production	0.021182894944682968					0.011354865008525998
GO:0007596~blood coagulation		0.03226893456755747				0.03159587509730846
GO:0045429~positive regulation of nitric oxide biosynthetic process	0.003949215502773465					0.04215902754103238
GO:0019233~sensory perception of pain				0.020381402677807425		0.008768347805098107
GO:0042102~positive regulation of T cell proliferation				0.0035571809223923605		0.0018113060778252857
GO:0034383~low-density lipoprotein particle clearance		0.015332040904528076				0.04176569170566658
GO:0009314~response to radiation	0.02569291225261226	0.04424699501700636
GO:0010744~positive regulation of macrophage derived foam cell differentiation		0.021888982033311858			0.01605631868670192
GO:0002003~angiotensin maturation				0.012442517360225913		0.025863573004078114
GO:1903672~positive regulation of sprouting angiogenesis	0.02569291225261226				0.032169092444462935
GO:0030574~collagen catabolic process		0.00654937808057662			0.0480398026290438
GO:0007595~lactation	0.0037632988304425637					0.040820434918757274
GO:0048662~negative regulation of smooth muscle cell proliferation	0.03731875782873934					0.023752755365606785
GO:0030593~neutrophil chemotaxis					1.411798270934693E-4	0.02644725362128028
GO:0031640~killing of cells of other organism				0.0355412853129389	0.013885124135592064
GO:0045765~regulation of angiogenesis					0.03988153606480003	0.01994047182103595
GO:0048469~cell maturation					0.0480398026290438	0.02644725362128028
GO:0007611~learning or memory	0.0073631703289673426			0.028601201552973632
GO:0045599~negative regulation of fat cell differentiation			0.03695201529420493		0.009508046684213014
GO:0030890~positive regulation of B cell proliferation	0.04938318941775505					0.004339765446607657
GO:0071549~cellular response to dexamethasone stimulus	0.03872218008516615				0.04730902026204694
GO:0042493~response to drug	0.001769492045851881				0.01785898167749829
GO:0002674~negative regulation of acute inflammatory response				0.008366408774674178		0.01873294658808518
GO:0002407~dendritic cell chemotaxis		0.019271764747872854		0.028601201552973632
GO:0007166~cell surface receptor signaling pathway		0.031716444443927246				3.89246037247469E-5
GO:0071677~positive regulation of mononuclear cell migration				0.004042633708057658		0.008768347805098107
GO:2001237~negative regulation of extrinsic apoptotic signaling pathway				0.008366408774674178		0.02529584242960932
GO:0043627~response to estrogen	0.00904797972692242			0.034399182321031965
GO:0001819~positive regulation of cytokine production			0.042266107475217356			0.0020639559880707547
GO:0050769~positive regulation of neurogenesis				0.006781142616358945		0.01994047182103595
GO:0060100~positive regulation of phagocytosis, engulfment				0.01863482268184401		0.037197993008358424
GO:0051968~positive regulation of synaptic transmission, glutamatergic				0.00410454058761302	0.0014934427796039675
GO:0071223~cellular response to lipoteichoic acid				0.014656129993864543		0.02935763400399377
GO:1905278~positive regulation of epithelial tube formation				0.004042633708057658	0.001890656125701927
GO:0006959~humoral immune response		0.016284207793227715				0.012870362035797988
GO:2000379~positive regulation of reactive oxygen species metabolic process					0.043068553768960724	0.022649571742611344
GO:0007631~feeding behavior	0.02569291225261226					0.01524723428630904
GO:0010595~positive regulation of endothelial cell migration				0.03243985763412775	0.013176439619006304
GO:0045766~positive regulation of angiogenesis	0.00904797972692242					0.012416523856053555
GO:0034614~cellular response to reactive oxygen species	0.03872218008516615				0.003313824845197627
GO:0007218~neuropeptide signaling pathway					0.03905997117720729	0.013907073659779352
GO:0042104~positive regulation of activated T cell proliferation	0.025047672002003352				0.03050990020825817
GO:0050435~beta-amyloid metabolic process				0.01863482268184401		0.037197993008358424
GO:0007254~JNK cascade						0.0470214485295133
GO:0019933~cAMP-mediated signaling					0.04131280008666538
GO:0042310~vasoconstriction				0.033089726378453664
GO:0050966~detection of mechanical stimulus involved in sensory perception of pain	0.008875597160758926
GO:0032868~response to insulin						0.023335208142927104
GO:0097746~regulation of blood vessel diameter		0.030030622141554237
GO:0051173~positive regulation of nitrogen compound metabolic process	0.047094884840011314
GO:0009636~response to toxic substance					0.02286069571365365
GO:0032092~positive regulation of protein binding				0.040930717931370444
GO:0030514~negative regulation of BMP signaling pathway				0.0231459265074947
GO:2000406~positive regulation of T cell migration					0.012010814067101284
GO:0030073~insulin secretion						0.01873294658808518
GO:0030224~monocyte differentiation					0.013885124135592064
GO:0045860~positive regulation of protein kinase activity			0.03852476564215736
GO:0022617~extracellular matrix disassembly		0.009390117418544463
GO:0035094~response to nicotine	0.042954634541521854
GO:0071356~cellular response to tumor necrosis factor						0.02935763400399377
GO:0001878~response to yeast		0.015332040904528076
GO:0042110~T cell activation						6.195941659779285E-4
GO:0044267~cellular protein metabolic process		0.019271764747872854
GO:1904646~cellular response to beta-amyloid						0.040820434918757274
GO:0014911~positive regulation of smooth muscle cell migration		0.030030622141554237
GO:0050766~positive regulation of phagocytosis						0.04215902754103238
GO:0046326~positive regulation of glucose import	0.04154054609653397
GO:0010575~positive regulation of vascular endothelial growth factor production						0.01641587700437475
GO:0031295~T cell costimulation						0.03094287388575443
GO:0042755~eating behavior					0.03050990020825817
GO:0008203~cholesterol metabolic process						0.027291562013866812
GO:1990478~response to ultrasound	0.047094884840011314
GO:0051000~positive regulation of nitric-oxide synthase activity	0.022458616668945875
GO:0032570~response to progesterone					0.04730902026204694
GO:0043407~negative regulation of MAP kinase activity						0.037197993008358424
GO:0043306~positive regulation of mast cell degranulation						0.02935763400399377
GO:0019732~antifungal humoral response		0.01292774449380159
GO:0042953~lipoprotein transport		0.021888982033311858
GO:0060557~positive regulation of vitamin D biosynthetic process	0.047094884840011314
GO:0006874~cellular calcium ion homeostasis	0.02569291225261226
GO:0009967~positive regulation of signal transduction						0.025863573004078114
GO:0006968~cellular defense response				0.019498400556001917
GO:0045821~positive regulation of glycolytic process	5.441270749895564E-4
GO:0035902~response to immobilization stress					0.024277564829787875
GO:0046330~positive regulation of JNK cascade						0.040820434918757274
GO:0030217~T cell differentiation						0.0024659159798198923
GO:1903078~positive regulation of protein localization to plasma membrane	0.006457451048687051
GO:0097421~liver regeneration	0.0026302248647461697
GO:0032743~positive regulation of interleukin-2 production						0.023752755365606785
GO:0007252~I-kappaB phosphorylation						0.03381102681479115
GO:0045840~positive regulation of mitotic nuclear division					0.03384423051453814
GO:0043032~positive regulation of macrophage activation	0.014240256366893661
GO:2000334~positive regulation of blood microparticle formation	0.047094884840011314
GO:0036120~cellular response to platelet-derived growth factor stimulus	0.022458616668945875
GO:0045348~positive regulation of MHC class II biosynthetic process						0.02935763400399377
GO:1900273~positive regulation of long-term synaptic potentiation				0.04577402816775252
GO:0045672~positive regulation of osteoclast differentiation	0.016899558530177668
GO:0008015~blood circulation					0.002700532233386251
GO:0043123~positive regulation of I-kappaB kinase/NF-kappaB signaling						0.02268843976443651
GO:0003085~negative regulation of systemic arterial blood pressure		0.0205816423133499
GO:0033674~positive regulation of kinase activity						0.020195152695030385
GO:0050995~negative regulation of lipid catabolic process				0.028601201552973632
GO:0016525~negative regulation of angiogenesis						0.020959751739665487
GO:0001889~liver development						0.03159587509730846
GO:0010759~positive regulation of macrophage chemotaxis					0.01605631868670192
GO:0071466~cellular response to xenobiotic stimulus	0.007041747391542544
GO:0050768~negative regulation of neurogenesis	0.019717897461935786
GO:0042594~response to starvation						0.0038795683688663497
GO:0042116~macrophage activation						0.04176569170566658
GO:0007399~nervous system development					0.040435988512919165
GO:0006629~lipid metabolic process				0.022751124817846496
GO:0010875~positive regulation of cholesterol efflux	0.02374722015882646
GO:0071456~cellular response to hypoxia	0.04154054609653397
GO:0071276~cellular response to cadmium ion					0.004366428460480475
GO:0001937~negative regulation of endothelial cell proliferation	0.04154054609653397

## Sheet: GOEA_HG_DPP4
Category	Term	Count	%	PValue	Genes	List Total	Pop Hits	Pop Total	Fold Enrichment	Bonferroni	Benjamini	FDR
GOTERM_BP_DIRECT	GO:0001666~response to hypoxia	14	29.166666666666668	2.992827351278042E-16	7057, 3091, 7422, 6387, 7124, 7852, 2056, 1385, 9370, 4313, 857, 4843, 5327, 1958	48	180	19157	31.041435185185186	4.5430326167661406E-13	4.0822165071432493E-13	3.681177642071992E-13
GOTERM_BP_DIRECT	GO:0010628~positive regulation of gene expression	16	33.33333333333333	6.511809902813045E-13	7099, 3091, 7422, 7124, 3596, 3569, 4609, 3458, 1401, 2247, 2335, 3630, 5468, 857, 1958, 948	48	509	19157	12.545514079895218	8.881628765777805E-10	4.4410543537184965E-10	4.0047630902300224E-10
GOTERM_BP_DIRECT	GO:0048661~positive regulation of smooth muscle cell proliferation	9	18.75	5.2401515925836656E-12	7099, 7057, 3569, 4609, 2247, 7124, 3596, 4313, 1956	48	69	19157	52.057065217391305	7.147553215958169E-9	1.974716119650527E-9	1.7807190815030412E-9
GOTERM_BP_DIRECT	GO:0070374~positive regulation of ERK1 and ERK2 cascade	12	25.0	5.790956362611516E-12	7099, 960, 2247, 7422, 7124, 2641, 6356, 3146, 2056, 4852, 948, 1956	48	226	19157	21.19137168141593	7.89881937635073E-9	1.974716119650527E-9	1.7807190815030412E-9
GOTERM_BP_DIRECT	GO:0010629~negative regulation of gene expression	13	27.083333333333332	7.615155564438431E-12	3091, 5176, 7422, 7124, 5741, 1385, 4609, 3458, 2247, 3630, 5468, 4843, 948	48	308	19157	16.845305735930733	1.0387038340553545E-8	2.077414437978804E-9	1.873328268851854E-9
GOTERM_BP_DIRECT	GO:0014823~response to activity	8	16.666666666666664	6.228700860776389E-11	3569, 9365, 7124, 2641, 7852, 1385, 4313, 9370	48	55	19157	58.05151515151515	8.495940084785047E-8	1.415991329016499E-8	1.2768836764591597E-8
GOTERM_BP_DIRECT	GO:0008284~positive regulation of cell proliferation	14	29.166666666666668	3.136529403427377E-10	7057, 7422, 7432, 2056, 2691, 3558, 3569, 4609, 3458, 2247, 2335, 3630, 4852, 1956	48	534	19157	10.463405118601749	4.278225902432098E-7	6.111751580392775E-8	5.5113302374509624E-8
GOTERM_BP_DIRECT	GO:0006954~inflammatory response	12	25.0	2.750646710149056E-9	7099, 7057, 3569, 960, 1401, 6696, 7124, 6356, 3146, 7852, 3596, 4843	48	403	19157	11.883995037220842	3.7518750798382072E-6	4.6898526408041407E-7	4.229119316854174E-7
GOTERM_BP_DIRECT	GO:0032731~positive regulation of interleukin-1 beta production	7	14.583333333333334	1.054998406221016E-8	7099, 3569, 3458, 7124, 3146, 1958, 948	48	64	19157	43.65201822916667	1.4390074861814206E-5	1.5989086956505174E-6	1.4418311551687217E-6
GOTERM_BP_DIRECT	GO:0045893~positive regulation of transcription, DNA-templated	13	27.083333333333332	4.4514413618598015E-8	3091, 6696, 7124, 2056, 1385, 6927, 3569, 4609, 2247, 999, 5468, 1958, 1956	48	661	19157	7.84924987392839	6.071581822142402E-5	6.071766017576769E-6	5.475272875087556E-6
GOTERM_BP_DIRECT	GO:0032722~positive regulation of chemokine production	6	2022-05-12	8.105751789848593E-8	7099, 3569, 3091, 3458, 7124, 1958	48	45	19157	53.21388888888889	1.1055634712042739E-4	8.844218734352947E-6	7.975358536110063E-6
GOTERM_BP_DIRECT	GO:0033138~positive regulation of peptidyl-serine phosphorylation	7	14.583333333333334	8.925511750467048E-8	3569, 960, 7422, 7124, 2641, 857, 1956	48	91	19157	30.70032051282051	1.2173657523095738E-4	8.844218734352947E-6	7.975358536110063E-6
GOTERM_BP_DIRECT	GO:0050796~regulation of insulin secretion	6	2022-05-12	9.077643862239095E-8	3569, 3458, 7124, 2641, 2695, 4843	48	46	19157	52.057065217391305	1.2381140258987955E-4	8.844218734352947E-6	7.975358536110063E-6
GOTERM_BP_DIRECT	GO:1902895~positive regulation of pri-miRNA transcription from RNA polymerase II promoter	6	2022-05-12	9.077643862239095E-8	3091, 4609, 2247, 7124, 5468, 1958	48	46	19157	52.057065217391305	1.2381140258987955E-4	8.844218734352947E-6	7.975358536110063E-6
GOTERM_BP_DIRECT	GO:0032755~positive regulation of interleukin-6 production	7	14.583333333333334	1.6661072973286128E-7	7099, 3569, 3458, 7124, 3146, 4843, 948	48	101	19157	27.66068481848185	2.2723123340717688E-4	1.5150469023708186E-5	1.3662079838094625E-5
GOTERM_BP_DIRECT	GO:0030335~positive regulation of cell migration	9	18.75	1.8272265379450838E-7	7057, 7422, 6387, 6356, 3630, 4313, 857, 1956, 4318	48	256	19157	14.031005859375	2.4920266638950306E-4	1.557710623598184E-5	1.4046804010452832E-5
GOTERM_BP_DIRECT	GO:0042593~glucose homeostasis	7	14.583333333333334	3.4232942687964854E-7	6927, 3569, 3091, 2641, 3630, 9370, 5468	48	114	19157	24.50639619883041	4.668284199270678E-4	2.7466902250814152E-5	2.47685408859981E-5
GOTERM_BP_DIRECT	GO:0032757~positive regulation of interleukin-8 production	6	2022-05-12	4.885763498208932E-7	7099, 3569, 7124, 3146, 9370, 4843	48	64	19157	37.416015625	6.661962965965884E-4	3.702323006420546E-5	3.338605057109437E-5
GOTERM_BP_DIRECT	GO:0045944~positive regulation of transcription from RNA polymerase II promoter	15	31.25	5.526636375797226E-7	7099, 3091, 7422, 7124, 5741, 1385, 6927, 3558, 3569, 4609, 2247, 3146, 5468, 1958, 1956	48	1185	19157	5.051951476793248	7.535493490157252E-4	3.9675431666249554E-5	3.577769864331889E-5
GOTERM_BP_DIRECT	GO:0042531~positive regulation of tyrosine phosphorylation of STAT protein	6	2022-05-12	7.136073475029831E-7	3569, 3558, 3458, 7124, 2056, 3596	48	69	19157	34.70471014492754	9.72887207420059E-4	4.866802109970345E-5	4.388685187143346E-5
GOTERM_BP_DIRECT	GO:0001938~positive regulation of endothelial cell proliferation	6	2022-05-12	1.0135447712525463E-6	3091, 2247, 7422, 6387, 7432, 6356	48	74	19157	32.3597972972973	0.0013815205891440918	6.583214609468919E-5	5.936476517336342E-5
GOTERM_BP_DIRECT	GO:0043406~positive regulation of MAP kinase activity	6	2022-05-12	1.4960703948444433E-6	7099, 7057, 2247, 7422, 7124, 1956	48	80	19157	29.9328125	0.0020385608515663955	9.275636448035549E-5	8.36439357117575E-5
GOTERM_BP_DIRECT	GO:0009410~response to xenobiotic stimulus	8	16.666666666666664	1.628844709664416E-6	7057, 4609, 7124, 2695, 5741, 1385, 999, 4313	48	236	19157	13.528954802259886	0.0022192797425950594	9.326035807240239E-5	8.409841673684378E-5
GOTERM_BP_DIRECT	GO:0010888~negative regulation of lipid storage	4	8.333333333333332	1.6409447168164642E-6	3569, 1401, 7124, 5468	48	10	19157	159.64166666666668	0.0022357474154154344	9.326035807240239E-5	8.409841673684378E-5
GOTERM_BP_DIRECT	GO:0006955~immune response	10	20.833333333333336	2.0753636468326183E-6	7099, 7057, 3558, 6387, 7124, 6356, 7852, 3596, 925, 948	48	479	19157	8.332028531663187	0.0028267960184438223	1.1323184057118766E-4	1.0210789142416482E-4
GOTERM_BP_DIRECT	GO:0043537~negative regulation of blood vessel endothelial cell migration	5	10.416666666666668	2.723675348633509E-6	7057, 2247, 7124, 3146, 5468	48	40	19157	49.888020833333336	0.0037082057954010983	1.42888199059081E-4	1.288507953392006E-4
GOTERM_BP_DIRECT	GO:0006953~acute-phase response	5	10.416666666666668	3.323866415724998E-6	3569, 1401, 2335, 2056, 3630	48	42	19157	47.51240079365079	0.004523499344361359	1.6791680707588507E-4	1.5142058116080547E-4
GOTERM_BP_DIRECT	GO:0043066~negative regulation of apoptotic process	10	20.833333333333336	3.7524598902201096E-6	7057, 3569, 3558, 960, 4609, 7422, 7432, 2641, 1956, 4318	48	515	19157	7.749595469255664	0.005105288383588258	1.8279840322357963E-4	1.648402023203834E-4
GOTERM_BP_DIRECT	GO:0032760~positive regulation of tumor necrosis factor production	6	2022-05-12	6.014002437449986E-6	7099, 7057, 3569, 3458, 3146, 948	48	106	19157	22.590801886792452	0.008169570181331909	2.828654939545442E-4	2.5507665510563735E-4
GOTERM_BP_DIRECT	GO:0071222~cellular response to lipopolysaccharide	7	14.583333333333334	6.534109741313807E-6	7099, 3569, 7035, 7124, 3146, 4843, 948	48	189	19157	14.781635802469138	0.008872955718691511	2.87354499814178E-4	2.5912465892334233E-4
GOTERM_BP_DIRECT	GO:0007568~aging	7	14.583333333333334	6.734784364837941E-6	9365, 5176, 2247, 2056, 1385, 4852, 4313	48	190	19157	14.703837719298246	0.009144211871965235	2.87354499814178E-4	2.5912465892334233E-4
GOTERM_BP_DIRECT	GO:0043536~positive regulation of blood vessel endothelial cell migration	5	10.416666666666668	6.7414545410950844E-6	7057, 3091, 2247, 7422, 3146	48	50	19157	39.91041666666666	0.009153226816881577	2.87354499814178E-4	2.5912465892334233E-4
GOTERM_BP_DIRECT	GO:0050830~defense response to Gram-positive bacterium	6	2022-05-12	8.959361883547317E-6	3569, 1401, 7124, 7432, 4852, 948	48	115	19157	20.82282608695652	0.012146255775621562	3.7032029118662244E-4	3.339398520231273E-4
GOTERM_BP_DIRECT	GO:0001934~positive regulation of protein phosphorylation	7	14.583333333333334	1.0111170854793546E-5	3458, 2247, 7422, 7124, 9370, 1956, 4318	48	204	19157	13.694750816993464	0.01369703690282753	4.056363837040705E-4	3.657864750410607E-4
GOTERM_BP_DIRECT	GO:0060252~positive regulation of glial cell proliferation	4	8.333333333333332	1.1005668972867262E-5	3569, 4609, 7124, 1956	48	18	19157	88.68981481481481	0.014899699511080722	4.289066422568841E-4	3.867706524750495E-4
GOTERM_BP_DIRECT	GO:2000573~positive regulation of DNA biosynthetic process	4	8.333333333333332	1.3046740130118472E-5	4609, 2247, 7422, 7124	48	19	19157	84.0219298245614	0.01763845827929922	4.943264871522665E-4	4.457636211123811E-4
GOTERM_BP_DIRECT	GO:0007189~adenylate cyclase-activating G-protein coupled receptor signaling pathway	6	2022-05-12	1.3973108252384212E-5	7432, 2641, 2740, 2695, 5741, 2691	48	126	19157	19.00496031746032	0.018878969899667197	5.151167474662721E-4	4.6451143649817785E-4
GOTERM_BP_DIRECT	GO:0051897~positive regulation of protein kinase B signaling	6	2022-05-12	1.5081855475685491E-5	7057, 2247, 7422, 7124, 3630, 1956	48	128	19157	18.7080078125	0.020361649962239547	5.41359233390395E-4	4.8817584829192513E-4
GOTERM_BP_DIRECT	GO:0045471~response to ethanol	6	2022-05-12	1.5661354294344545E-5	3558, 4609, 7124, 5741, 3596, 9370	48	129	19157	18.56298449612403	0.021135697702049816	5.477458271150246E-4	4.939350200524049E-4
GOTERM_BP_DIRECT	GO:0045821~positive regulation of glycolytic process	4	8.333333333333332	1.784571440716424E-5	3091, 4609, 3458, 3630	48	21	19157	76.01984126984127	0.024047900007794554	6.034059595819146E-4	5.441270749895564E-4
GOTERM_BP_DIRECT	GO:1901215~negative regulation of neuron death	5	10.416666666666668	1.8137569166318547E-5	5176, 2056, 1385, 3596, 4852	48	64	19157	31.180013020833336	0.02443634633873304	6.034059595819146E-4	5.441270749895564E-4
GOTERM_BP_DIRECT	GO:0035690~cellular response to drug	5	10.416666666666668	2.1762642104463244E-5	4609, 7852, 9370, 4843, 1956	48	67	19157	29.783893034825873	0.02924830746549023	7.06767710249711E-4	6.373345187735665E-4
GOTERM_BP_DIRECT	GO:0007623~circadian rhythm	5	10.416666666666668	2.3081362995744392E-5	7124, 1385, 9370, 4843, 1956	48	68	19157	29.34589460784314	0.030992902412865342	7.32162305260357E-4	6.60234336855014E-4
GOTERM_BP_DIRECT	GO:0007165~signal transduction	13	27.083333333333332	2.5471537499515552E-5	3091, 6696, 6387, 6356, 2056, 1385, 3596, 9370, 2247, 2695, 3146, 5468, 1956	48	1211	19157	4.28435521607487	0.03414698973846331	7.896176624849821E-4	7.120452528273666E-4
GOTERM_BP_DIRECT	GO:0071300~cellular response to retinoic acid	5	10.416666666666668	3.057292928996447E-5	4609, 5176, 7124, 1385, 5468	48	73	19157	27.33590182648402	0.04084454206884214	9.266994567002563E-4	8.356600672590288E-4
GOTERM_BP_DIRECT	GO:0009749~response to glucose	5	10.416666666666668	3.4018548499991776E-5	6927, 7057, 2695, 9370, 1958	48	75	19157	26.606944444444448	0.045341972888710225	0.0010087239163910605	9.096264055432583E-4
GOTERM_BP_DIRECT	GO:0043410~positive regulation of MAPK cascade	6	2022-05-12	4.281097740464101E-5	3569, 2247, 7422, 7124, 3146, 3630	48	159	19157	15.060534591194969	0.05672311985356726	0.0012341424816647417	0.0011128997451962113
GOTERM_BP_DIRECT	GO:1900017~positive regulation of cytokine production involved in inflammatory response	4	8.333333333333332	4.343023395887654E-5	7099, 3569, 3091, 7124	48	28	19157	57.01488095238095	0.05751957163450494	0.0012341424816647417	0.0011128997451962113
GOTERM_BP_DIRECT	GO:0014068~positive regulation of phosphatidylinositol 3-kinase signaling	5	10.416666666666668	4.83427892469845E-5	2247, 7422, 2335, 7124, 3630	48	82	19157	24.33561991869919	0.06381405068317847	0.001345705398630344	0.0012135026688528763
GOTERM_BP_DIRECT	GO:0007155~cell adhesion	9	18.75	5.2749337359790486E-5	7057, 3558, 960, 6696, 2335, 6387, 6356, 948, 4868	48	552	19157	6.507133152173913	0.0694244319437185	0.0014390019231750844	0.001297633699050846
GOTERM_BP_DIRECT	GO:0071347~cellular response to interleukin-1	5	10.416666666666668	6.664319099469154E-5	3091, 7035, 4609, 6356, 4313	48	89	19157	22.421582397003746	0.08689494713557766	0.0017823786767992014	0.0016072769592837372
GOTERM_BP_DIRECT	GO:0043388~positive regulation of DNA binding	4	8.333333333333332	7.171099244712336E-5	4609, 3146, 5468, 4318	48	33	19157	48.37626262626262	0.09318543729062989	0.001881034494189928	0.0016962407828838794
GOTERM_BP_DIRECT	GO:0042493~response to drug	7	14.583333333333334	7.708967586637989E-5	7057, 4609, 2695, 5741, 1385, 999, 5468	48	293	19157	9.534911831626848	0.09981445076645723	0.0019622659760503785	0.001769492045851881
GOTERM_BP_DIRECT	GO:0050731~positive regulation of peptidyl-tyrosine phosphorylation	5	10.416666666666668	7.912362806654752E-5	3569, 960, 7422, 9370, 948	48	93	19157	21.457213261648747	0.1023085787236151	0.0019622659760503785	0.001769492045851881
GOTERM_BP_DIRECT	GO:0050829~defense response to Gram-negative bacterium	5	10.416666666666668	7.912362806654752E-5	7099, 3569, 7432, 4852, 4843	48	93	19157	21.457213261648747	0.1023085787236151	0.0019622659760503785	0.001769492045851881
GOTERM_BP_DIRECT	GO:0000122~negative regulation of transcription from RNA polymerase II promoter	11	22.916666666666664	8.46260213511116E-5	6927, 4609, 3458, 7422, 7124, 3146, 2056, 5468, 857, 1958, 948	48	952	19157	4.611497724089636	0.10902131787636649	0.002061248091480647	0.0018587501118190585
GOTERM_BP_DIRECT	GO:0071346~cellular response to interferon-gamma	5	10.416666666666668	1.0092197726520003E-4	7099, 4609, 7124, 6356, 4843	48	99	19157	20.156776094276097	0.1286090263464421	0.0024150452103461903	0.0021777900357227375
GOTERM_BP_DIRECT	GO:0050729~positive regulation of inflammatory response	5	10.416666666666668	1.176867319031971E-4	7099, 3558, 3458, 7124, 1956	48	103	19157	19.37398867313916	0.14831126113341542	0.0027676672813096697	0.0024957703489815936
GOTERM_BP_DIRECT	GO:0010573~vascular endothelial growth factor production	3	2025-06-01	1.2275527516174614E-4	3569, 3091, 7124	48	7	19157	171.04464285714286	0.15417980136024367	0.0028379355139088428	0.0025591353974397926
GOTERM_BP_DIRECT	GO:0097421~liver regeneration	4	8.333333333333332	1.2830365193883754E-4	3569, 4609, 7124, 1956	48	40	19157	39.91041666666667	0.16055759335444597	0.0029167696874095738	0.0026302248647461697
GOTERM_BP_DIRECT	GO:0032733~positive regulation of interleukin-10 production	4	8.333333333333332	1.381950419090208E-4	7099, 3569, 3146, 3596	48	41	19157	38.9369918699187	0.17180865898485576	0.0030901317567853174	0.0027865557630835343
GOTERM_BP_DIRECT	GO:0043065~positive regulation of apoptotic process	7	14.583333333333334	1.4543622407639699E-4	3569, 7124, 3146, 1385, 4313, 5468, 4318	48	329	19157	8.491578014184398	0.1799495666216091	0.0031663927484506522	0.0028553248391453828
GOTERM_BP_DIRECT	GO:0061844~antimicrobial humoral immune response mediated by antimicrobial peptide	5	10.416666666666668	1.4650090090520673E-4	3958, 6387, 7432, 6356, 4852	48	109	19157	18.307530581039757	0.181139768907029	0.0031663927484506522	0.0028553248391453828
GOTERM_BP_DIRECT	GO:0007566~embryo implantation	4	8.333333333333332	1.4856974772788984E-4	6696, 2056, 4313, 4318	48	42	19157	38.00992063492063	0.18344759909302688	0.0031663927484506522	0.0028553248391453828
GOTERM_BP_DIRECT	GO:0009615~response to virus	5	10.416666666666668	1.5714856856433046E-4	3458, 6387, 7124, 6356, 7852	48	111	19157	17.977665165165167	0.1929482543266018	0.003295054349282837	0.0029713466639427343
GOTERM_BP_DIRECT	GO:0032735~positive regulation of interleukin-12 production	4	8.333333333333332	1.5943811367497598E-4	7099, 3458, 3146, 948	48	43	19157	37.125968992248055	0.1954650945101074	0.003295054349282837	0.0029713466639427343
GOTERM_BP_DIRECT	GO:0050918~positive chemotaxis	4	8.333333333333332	1.7081040466465235E-4	3958, 2247, 7422, 3146	48	44	19157	36.28219696969697	0.20785061885279588	0.00347739390988934	0.0031357731005600357
GOTERM_BP_DIRECT	GO:0007595~lactation	4	8.333333333333332	2.0805229306511733E-4	3091, 7422, 1385, 857	48	47	19157	33.966312056737586	0.2470924638819999	0.0041732842314826475	0.0037632988304425637
GOTERM_BP_DIRECT	GO:0045429~positive regulation of nitric oxide biosynthetic process	4	8.333333333333332	2.2154135747265782E-4	7099, 3458, 7124, 948	48	48	19157	33.25868055555556	0.2608215331984489	0.004379455240473989	0.003949215502773465
GOTERM_BP_DIRECT	GO:0006935~chemotaxis	5	10.416666666666668	2.3315413569347077E-4	2247, 6387, 6356, 3146, 7852	48	123	19157	16.223746612466126	0.2724403723938019	0.00454317487265563	0.004096851241470987
GOTERM_BP_DIRECT	GO:1904707~positive regulation of vascular smooth muscle cell proliferation	4	8.333333333333332	2.6537208400685626E-4	2247, 7124, 4313, 4318	48	51	19157	31.302287581699343	0.30372846561616906	0.00509813412092045	0.0045972910327948344
GOTERM_BP_DIRECT	GO:0050728~negative regulation of inflammatory response	5	10.416666666666668	2.7153029798359464E-4	3558, 5176, 3596, 9370, 5468	48	128	19157	15.590006510416668	0.309554072592211	0.005143990645133653	0.0046386425905530744
GOTERM_BP_DIRECT	GO:0031334~positive regulation of protein complex assembly	4	8.333333333333332	3.3202201465744725E-4	3958, 3458, 7422, 7124	48	55	19157	29.025757575757574	0.3642521314730005	0.006203808602640521	0.00559434353463918
GOTERM_BP_DIRECT	GO:1903078~positive regulation of protein localization to plasma membrane	4	8.333333333333332	3.8849705496166E-4	3958, 3458, 7124, 1956	48	58	19157	27.52442528735632	0.4114026490980558	0.007160945715779787	0.006457451048687051
GOTERM_BP_DIRECT	GO:0071466~cellular response to xenobiotic stimulus	4	8.333333333333332	4.2937484094771614E-4	4609, 7852, 9370, 4843	48	60	19157	26.606944444444444	0.44333577832757065	0.007808897107369131	0.007041747391542544
GOTERM_BP_DIRECT	GO:0010745~negative regulation of macrophage derived foam cell differentiation	3	2025-06-01	4.5168536442973645E-4	1401, 9370, 5468	48	13	19157	92.10096153846153	0.46002801500527246	0.007898703039514877	0.0071227307467766135
GOTERM_BP_DIRECT	GO:2000343~positive regulation of chemokine (C-X-C motif) ligand 2 production	3	2025-06-01	4.5168536442973645E-4	7099, 7124, 3146	48	13	19157	92.10096153846153	0.46002801500527246	0.007898703039514877	0.0071227307467766135
GOTERM_BP_DIRECT	GO:0033993~response to lipid	3	2025-06-01	4.5168536442973645E-4	2695, 5468, 948	48	13	19157	92.10096153846153	0.46002801500527246	0.007898703039514877	0.0071227307467766135
GOTERM_BP_DIRECT	GO:0007611~learning or memory	4	8.333333333333332	4.729190699092846E-4	7432, 2740, 6356, 1956	48	62	19157	25.748655913978492	0.47544982355563725	0.008165336852610939	0.0073631703289673426
GOTERM_BP_DIRECT	GO:0006006~glucose metabolic process	4	8.333333333333332	4.95713298072239E-4	4609, 7124, 3630, 9370	48	63	19157	25.33994708994709	0.49151551892038825	0.008451911732131676	0.007621591957860675
GOTERM_BP_DIRECT	GO:0050679~positive regulation of epithelial cell proliferation	4	8.333333333333332	5.192006289990193E-4	4609, 2247, 7422, 1956	48	64	19157	24.944010416666668	0.5075555259997965	0.008743082196971138	0.007884157699614737
GOTERM_BP_DIRECT	GO:0007204~positive regulation of cytosolic calcium ion concentration	5	10.416666666666668	5.609593822600593E-4	3558, 2740, 3146, 7852, 948	48	155	19157	12.874327956989248	0.5348350877818165	0.009331080456130741	0.008414390733900889
GOTERM_BP_DIRECT	GO:0051384~response to glucocorticoid	4	8.333333333333332	5.939076832519048E-4	3569, 7124, 3146, 9370	48	67	19157	23.827114427860696	0.5552890394065713	0.009760121445248168	0.008801282534937865
GOTERM_BP_DIRECT	GO:0050966~detection of mechanical stimulus involved in sensory perception of pain	3	2025-06-01	6.061383426859754E-4	6387, 7124, 7852	48	15	19157	79.82083333333333	0.5626508226211007	0.009842532135996077	0.008875597160758926
GOTERM_BP_DIRECT	GO:0043154~negative regulation of cysteine-type endopeptidase activity involved in apoptotic process	4	8.333333333333332	6.202535134109471E-4	7057, 960, 7422, 7124	48	68	19157	23.47671568627451	0.5709956739493952	0.009953244615206257	0.008975433194064294
GOTERM_BP_DIRECT	GO:0051092~positive regulation of NF-kappaB transcription factor activity	5	10.416666666666668	6.320260525658158E-4	7099, 7124, 3630, 857, 948	48	160	19157	12.472005208333334	0.5778337478844078	0.010024227159299683	0.009039442379720389
GOTERM_BP_DIRECT	GO:0045766~positive regulation of angiogenesis	5	10.416666666666668	6.469708668871022E-4	7057, 3091, 2247, 7422, 6356	48	161	19157	12.39453933747412	0.586357767406053	0.010033694591481446	0.00904797972692242
GOTERM_BP_DIRECT	GO:0043627~response to estrogen	4	8.333333333333332	6.473351349342869E-4	2056, 4313, 5468, 857	48	69	19157	23.13647342995169	0.5865633723293397	0.010033694591481446	0.00904797972692242
GOTERM_BP_DIRECT	GO:1901224~positive regulation of NIK/NF-kappaB signaling	4	8.333333333333332	6.751608733763297E-4	7099, 7124, 3146, 1956	48	70	19157	22.80595238095238	0.6019710173703006	0.010347409340284422	0.009330874991605455
GOTERM_BP_DIRECT	GO:0090280~positive regulation of calcium ion import	3	2025-06-01	7.82641439595083E-4	3958, 6387, 2641	48	17	19157	70.43014705882354	0.6562844611128792	0.011603510039214057	0.01046357576849948
GOTERM_BP_DIRECT	GO:0048143~astrocyte activation	3	2025-06-01	7.82641439595083E-4	3458, 7124, 1956	48	17	19157	70.43014705882354	0.6562844611128792	0.011603510039214057	0.01046357576849948
GOTERM_BP_DIRECT	GO:0033280~response to vitamin D	3	2025-06-01	7.82641439595083E-4	9365, 6696, 5741	48	17	19157	70.43014705882354	0.6562844611128792	0.011603510039214057	0.01046357576849948
GOTERM_BP_DIRECT	GO:0031018~endocrine pancreas development	3	2025-06-01	0.001088279754868296	6927, 3569, 2695	48	20	19157	59.865625	0.7735479147909743	0.015791633889791018	0.014240256366893661
GOTERM_BP_DIRECT	GO:0043032~positive regulation of macrophage activation	3	2025-06-01	0.001088279754868296	7099, 7057, 3596	48	20	19157	59.865625	0.7735479147909743	0.015791633889791018	0.014240256366893661
GOTERM_BP_DIRECT	GO:0045672~positive regulation of osteoclast differentiation	3	2025-06-01	0.0013189899340626473	3458, 7124, 1385	48	22	19157	54.42329545454545	0.8347490106546496	0.01874064864647345	0.016899558530177668
GOTERM_BP_DIRECT	GO:0030225~macrophage differentiation	3	2025-06-01	0.0013189899340626473	3458, 7422, 4318	48	22	19157	54.42329545454545	0.8347490106546496	0.01874064864647345	0.016899558530177668
GOTERM_BP_DIRECT	GO:0030324~lung development	4	8.333333333333332	0.0014001536025120933	2247, 7422, 3146, 1956	48	90	19157	17.73796296296296	0.8520894790883379	0.01968875787449995	0.017754525062782214
GOTERM_BP_DIRECT	GO:0050768~negative regulation of neurogenesis	3	2025-06-01	0.0015710194725769976	3569, 7124, 6356	48	24	19157	49.888020833333336	0.8828799229977699	0.021866026128520663	0.019717897461935786
GOTERM_BP_DIRECT	GO:0002639~positive regulation of immunoglobulin production	3	2025-06-01	0.0017049647150598486	3569, 3558, 3596	48	25	19157	47.8925	0.9024662333796843	0.023490624963046804	0.021182894944682968
GOTERM_BP_DIRECT	GO:0036120~cellular response to platelet-derived growth factor stimulus	3	2025-06-01	0.0018441628321654742	7099, 4609, 1385	48	26	19157	46.05048076923077	0.9193599937671635	0.024905327753205017	0.022458616668945875
GOTERM_BP_DIRECT	GO:0051000~positive regulation of nitric-oxide synthase activity	3	2025-06-01	0.0018441628321654742	3091, 7124, 3630	48	26	19157	46.05048076923077	0.9193599937671635	0.024905327753205017	0.022458616668945875
GOTERM_BP_DIRECT	GO:0010875~positive regulation of cholesterol efflux	3	2025-06-01	0.0019885883547635166	9370, 5468, 857	48	27	19157	44.344907407407405	0.9338039876666753	0.026334315688324627	0.02374722015882646
GOTERM_BP_DIRECT	GO:0045776~negative regulation of blood pressure	3	2025-06-01	0.0019885883547635166	4852, 9370, 4843	48	27	19157	44.344907407407405	0.9338039876666753	0.026334315688324627	0.02374722015882646
GOTERM_BP_DIRECT	GO:0035987~endodermal cell differentiation	3	2025-06-01	0.0021382159026100424	2335, 4313, 4318	48	28	19157	42.761160714285715	0.9460473799862009	0.027776442772953314	0.025047672002003352
GOTERM_BP_DIRECT	GO:0042104~positive regulation of activated T cell proliferation	3	2025-06-01	0.0021382159026100424	3558, 3146, 2056	48	28	19157	42.761160714285715	0.9460473799862009	0.027776442772953314	0.025047672002003352
GOTERM_BP_DIRECT	GO:0009314~response to radiation	3	2025-06-01	0.00229302018347232	6387, 7124, 6356	48	29	19157	41.286637931034484	0.9563377300446867	0.028491977489888718	0.02569291225261226
GOTERM_BP_DIRECT	GO:0007631~feeding behavior	3	2025-06-01	0.00229302018347232	2641, 4852, 5539	48	29	19157	41.286637931034484	0.9563377300446867	0.028491977489888718	0.02569291225261226
GOTERM_BP_DIRECT	GO:0001774~microglial cell activation	3	2025-06-01	0.00229302018347232	3458, 7124, 3596	48	29	19157	41.286637931034484	0.9563377300446867	0.028491977489888718	0.02569291225261226
GOTERM_BP_DIRECT	GO:1903672~positive regulation of sprouting angiogenesis	3	2025-06-01	0.00229302018347232	2247, 7422, 3146	48	29	19157	41.286637931034484	0.9563377300446867	0.028491977489888718	0.02569291225261226
GOTERM_BP_DIRECT	GO:0006874~cellular calcium ion homeostasis	4	8.333333333333332	0.002297740120152316	6387, 6356, 5741, 857	48	107	19157	14.919781931464172	0.9566185671025706	0.028491977489888718	0.02569291225261226
GOTERM_BP_DIRECT	GO:0042327~positive regulation of phosphorylation	3	2025-06-01	0.0026180582174712384	7057, 7422, 1956	48	31	19157	38.622983870967744	0.9720045747934339	0.03217145413180873	0.0290109153827894
GOTERM_BP_DIRECT	GO:0045087~innate immune response	7	14.583333333333334	0.0027593038017428018	7099, 3958, 1401, 7432, 3146, 4852, 5468	48	578	19157	4.833441464821223	0.9769223933315146	0.03360437844265341	0.030303068536996842
GOTERM_BP_DIRECT	GO:0001525~angiogenesis	5	10.416666666666668	0.0031146624468187684	3091, 7422, 2335, 4313, 857	48	247	19157	8.079031713900136	0.9858073281292933	0.0375964564377062	0.03390296291669987
GOTERM_BP_DIRECT	GO:0048678~response to axon injury	3	2025-06-01	0.0033291519946593013	2247, 2695, 2056	48	35	19157	34.20892857142857	0.9894173447737935	0.03983301158522182	0.035919797837113514
GOTERM_BP_DIRECT	GO:0031175~neuron projection development	4	8.333333333333332	0.00340873335146996	3569, 3146, 4852, 999	48	123	19157	12.978997289972899	0.9905094130566324	0.04043054166439153	0.03645862628093957
GOTERM_BP_DIRECT	GO:0048662~negative regulation of smooth muscle cell proliferation	3	2025-06-01	0.003519492608238832	3458, 7432, 5468	48	36	19157	33.25868055555556	0.9918444418967033	0.04138437860032558	0.03731875782873934
GOTERM_BP_DIRECT	GO:0071549~cellular response to dexamethasone stimulus	3	2025-06-01	0.003714810772398053	5176, 5327, 1956	48	37	19157	32.3597972972973	0.9937578883175207	0.04294069401314359	0.03872218008516615
GOTERM_BP_DIRECT	GO:0034614~cellular response to reactive oxygen species	3	2025-06-01	0.003714810772398053	4313, 1956, 4318	48	37	19157	32.3597972972973	0.9937578883175207	0.04294069401314359	0.03872218008516615
GOTERM_BP_DIRECT	GO:0042177~negative regulation of protein catabolic process	3	2025-06-01	0.003915081979576764	3630, 4843, 1956	48	38	19157	31.508223684210527	0.9952549475356751	0.044875393446577365	0.04046681373848252
GOTERM_BP_DIRECT	GO:0071456~cellular response to hypoxia	4	8.333333333333332	0.004068302863484876	3091, 4609, 7422, 5468	48	131	19157	12.186386768447838	0.9961530846382681	0.046066101524936856	0.04154054609653397
GOTERM_BP_DIRECT	GO:0001937~negative regulation of endothelial cell proliferation	3	2025-06-01	0.004120281807948898	7057, 7124, 857	48	39	19157	30.700320512820515	0.9964174284006334	0.046066101524936856	0.04154054609653397
GOTERM_BP_DIRECT	GO:0046326~positive regulation of glucose import	3	2025-06-01	0.004120281807948898	5741, 3630, 9370	48	39	19157	30.700320512820515	0.9964174284006334	0.046066101524936856	0.04154054609653397
GOTERM_BP_DIRECT	GO:0035094~response to nicotine	3	2025-06-01	0.004330385921259113	1385, 3596, 4313	48	40	19157	29.9328125	0.9973133829178551	0.04763424513385024	0.042954634541521854
GOTERM_BP_DIRECT	GO:0042311~vasodilation	3	2025-06-01	0.004330385921259113	7124, 3630, 1956	48	40	19157	29.9328125	0.9973133829178551	0.04763424513385024	0.042954634541521854
GOTERM_BP_DIRECT	GO:0051173~positive regulation of nitrogen compound metabolic process	2	4.166666666666666	0.00490093110530199	3458, 7124	48	2	19157	399.1041666666667	0.998770693132065	0.05222554709087433	0.047094884840011314
GOTERM_BP_DIRECT	GO:1990478~response to ultrasound	2	4.166666666666666	0.00490093110530199	6387, 7852	48	2	19157	399.1041666666667	0.998770693132065	0.05222554709087433	0.047094884840011314
GOTERM_BP_DIRECT	GO:2000334~positive regulation of blood microparticle formation	2	4.166666666666666	0.00490093110530199	7124, 948	48	2	19157	399.1041666666667	0.998770693132065	0.05222554709087433	0.047094884840011314
GOTERM_BP_DIRECT	GO:0060557~positive regulation of vitamin D biosynthetic process	2	4.166666666666666	0.00490093110530199	3458, 7124	48	2	19157	399.1041666666667	0.998770693132065	0.05222554709087433	0.047094884840011314
GOTERM_BP_DIRECT	GO:0030890~positive regulation of B cell proliferation	3	2025-06-01	0.005219361483177362	7099, 3558, 3596	48	44	19157	27.211647727272727	0.9992055438984946	0.054763146638876326	0.04938318941775505
GOTERM_BP_DIRECT	GO:0001541~ovarian follicle development	3	2025-06-01	0.005219361483177362	4609, 7422, 4313	48	44	19157	27.211647727272727	0.9992055438984946	0.054763146638876326	0.04938318941775505
GOTERM_BP_DIRECT	GO:0002548~monocyte chemotaxis	3	2025-06-01	0.005453624956652319	3958, 3569, 6356	48	45	19157	26.606944444444444	0.9994238269755923	0.05635412455207396	0.050817868914260246
GOTERM_BP_DIRECT	GO:0043407~negative regulation of MAP kinase activity	3	2025-06-01	0.005453624956652319	9370, 5468, 857	48	45	19157	26.606944444444444	0.9994238269755923	0.05635412455207396	0.050817868914260246
GOTERM_BP_DIRECT	GO:1904646~cellular response to beta-amyloid	3	2025-06-01	0.005936408311093937	7099, 7124, 948	48	47	19157	25.47473404255319	0.9997028848559177	0.06088166117542954	0.054900618215380025
GOTERM_BP_DIRECT	GO:0007166~cell surface receptor signaling pathway	5	10.416666666666668	0.006267063848668705	3458, 2740, 925, 948, 1956	48	301	19157	6.6296373200442975	0.9998112663555346	0.06379309768346354	0.05752603383479483
GOTERM_BP_DIRECT	GO:0032496~response to lipopolysaccharide	4	8.333333333333332	0.0066079717636345825	7099, 2056, 3596, 4843	48	156	19157	10.23344017094017	0.9998818062175875	0.06676498878220423	0.060205964957559525
GOTERM_BP_DIRECT	GO:0045785~positive regulation of cell adhesion	3	2025-06-01	0.007225426843504097	7422, 6387, 7124	48	52	19157	23.025240384615383	0.9999493848535719	0.0705300702887399	0.06360116309028598
GOTERM_BP_DIRECT	GO:0048146~positive regulation of fibroblast proliferation	3	2025-06-01	0.007225426843504097	4609, 2335, 1956	48	52	19157	23.025240384615383	0.9999493848535719	0.0705300702887399	0.06360116309028598
GOTERM_BP_DIRECT	GO:0033861~negative regulation of NAD(P)H oxidase activity	2	4.166666666666666	0.007342573299854153	3596, 3630	48	3	19157	266.06944444444446	0.9999569100122532	0.0705300702887399	0.06360116309028598
GOTERM_BP_DIRECT	GO:2001258~negative regulation of cation channel activity	2	4.166666666666666	0.007342573299854153	2056, 4318	48	3	19157	266.06944444444446	0.9999569100122532	0.0705300702887399	0.06360116309028598
GOTERM_BP_DIRECT	GO:0070543~response to linoleic acid	2	4.166666666666666	0.007342573299854153	9370, 948	48	3	19157	266.06944444444446	0.9999569100122532	0.0705300702887399	0.06360116309028598
GOTERM_BP_DIRECT	GO:0046886~positive regulation of hormone biosynthetic process	2	4.166666666666666	0.007342573299854153	3091, 1958	48	3	19157	266.06944444444446	0.9999569100122532	0.0705300702887399	0.06360116309028598
GOTERM_BP_DIRECT	GO:0060559~positive regulation of calcidiol 1-monooxygenase activity	2	4.166666666666666	0.007342573299854153	3458, 7124	48	3	19157	266.06944444444446	0.9999569100122532	0.0705300702887399	0.06360116309028598
GOTERM_BP_DIRECT	GO:0007186~G-protein coupled receptor signaling pathway	8	16.666666666666664	0.00770085177239937	6387, 7432, 2641, 6356, 7852, 5741, 3630, 5468	48	943	19157	3.38582537999293	0.9999736650970424	0.07345427844442476	0.06623809566469388
GOTERM_BP_DIRECT	GO:0043280~positive regulation of cysteine-type endopeptidase activity involved in apoptotic process	3	2025-06-01	0.0077733666629387415	4609, 7124, 3146	48	54	19157	22.172453703703702	0.999976163605099	0.07363105644616974	0.06639750691260174
GOTERM_BP_DIRECT	GO:0071230~cellular response to amino acid stimulus	3	2025-06-01	0.008054172121543223	7124, 4313, 1956	48	55	19157	21.769318181818182	0.9999837979194682	0.07576476395713763	0.06832159799653907
GOTERM_BP_DIRECT	GO:0045599~negative regulation of fat cell differentiation	3	2025-06-01	0.00892365491598824	3569, 7124, 9370	48	58	19157	20.643318965517242	0.9999951010973875	0.08336894044799971	0.07517873662099682
GOTERM_BP_DIRECT	GO:0071635~negative regulation of transforming growth factor beta production	2	4.166666666666666	0.00977835167803949	2335, 3596	48	4	19157	199.55208333333334	0.9999984898629538	0.0888249316371409	0.08009872867572089
GOTERM_BP_DIRECT	GO:0022029~telencephalon cell migration	2	4.166666666666666	0.00977835167803949	6387, 7852	48	4	19157	199.55208333333334	0.9999984898629538	0.0888249316371409	0.08009872867572089
GOTERM_BP_DIRECT	GO:0006959~humoral immune response	3	2025-06-01	0.009833258561003134	3569, 3458, 7124	48	61	19157	19.628073770491802	0.9999985998690628	0.0888249316371409	0.08009872867572089
GOTERM_BP_DIRECT	GO:0009612~response to mechanical stimulus	3	2025-06-01	0.009833258561003134	7057, 4313, 5468	48	61	19157	19.628073770491802	0.9999985998690628	0.0888249316371409	0.08009872867572089
GOTERM_BP_DIRECT	GO:0051592~response to calcium ion	3	2025-06-01	0.009833258561003134	7057, 857, 1956	48	61	19157	19.628073770491802	0.9999985998690628	0.0888249316371409	0.08009872867572089
GOTERM_BP_DIRECT	GO:0098609~cell-cell adhesion	4	8.333333333333332	0.011306887550305397	960, 999, 4868, 1956	48	190	19157	8.402192982456139	0.9999998163893313	0.1014644382803721	0.09149652425576078
GOTERM_BP_DIRECT	GO:0001819~positive regulation of cytokine production	3	2025-06-01	0.011436767836700853	3458, 7124, 3630	48	66	19157	18.141098484848484	0.9999998465118899	0.10157211390778484	0.09159362177901417
GOTERM_BP_DIRECT	GO:0043123~positive regulation of I-kappaB kinase/NF-kappaB signaling	4	8.333333333333332	0.011467819312169255	7099, 7124, 9370, 948	48	191	19157	8.358202443280977	0.999999852949183	0.10157211390778484	0.09159362177901417
GOTERM_BP_DIRECT	GO:0010595~positive regulation of endothelial cell migration	3	2025-06-01	0.01177039430231229	7057, 2247, 7422	48	67	19157	17.870335820895523	0.9999999031450779	0.10357946986034816	0.09340377414092979
GOTERM_BP_DIRECT	GO:0010750~positive regulation of nitric oxide mediated signal transduction	2	4.166666666666666	0.012208280016412693	3630, 1956	48	5	19157	159.64166666666668	0.9999999470848205	0.10473015058104977	0.09444141144772082
GOTERM_BP_DIRECT	GO:0071677~positive regulation of mononuclear cell migration	2	4.166666666666666	0.012208280016412693	3958, 7124	48	5	19157	159.64166666666668	0.9999999470848205	0.10473015058104977	0.09444141144772082
GOTERM_BP_DIRECT	GO:1905278~positive regulation of epithelial tube formation	2	4.166666666666666	0.012208280016412693	2247, 7422	48	5	19157	159.64166666666668	0.9999999470848205	0.10473015058104977	0.09444141144772082
GOTERM_BP_DIRECT	GO:0045923~positive regulation of fatty acid metabolic process	2	4.166666666666666	0.012208280016412693	9370, 5468	48	5	19157	159.64166666666668	0.9999999470848205	0.10473015058104977	0.09444141144772082
GOTERM_BP_DIRECT	GO:0031640~killing of cells of other organism	3	2025-06-01	0.012796725451750217	3958, 6387, 6356	48	70	19157	17.104464285714286	0.9999999765261135	0.10909208447617061	0.0983748269103298
GOTERM_BP_DIRECT	GO:0033674~positive regulation of kinase activity	3	2025-06-01	0.013860775440087793	3558, 960, 1956	48	73	19157	16.401541095890412	0.9999999946079908	0.11742917826260714	0.10589288069135395
GOTERM_BP_DIRECT	GO:1903223~positive regulation of oxidative stress-induced neuron death	2	4.166666666666666	0.014632372060715224	7099, 7124	48	6	19157	133.03472222222223	0.9999999981461777	0.1209609423685792	0.10907768263442258
GOTERM_BP_DIRECT	GO:0051712~positive regulation of killing of cells of other organism	2	4.166666666666666	0.014632372060715224	3458, 4843	48	6	19157	133.03472222222223	0.9999999981461777	0.1209609423685792	0.10907768263442258
GOTERM_BP_DIRECT	GO:0061419~positive regulation of transcription from RNA polymerase II promoter in response to hypoxia	2	4.166666666666666	0.014632372060715224	3091, 7422	48	6	19157	133.03472222222223	0.9999999981461777	0.1209609423685792	0.10907768263442258
GOTERM_BP_DIRECT	GO:0042541~hemoglobin biosynthetic process	2	4.166666666666666	0.014632372060715224	3091, 2056	48	6	19157	133.03472222222223	0.9999999981461777	0.1209609423685792	0.10907768263442258
GOTERM_BP_DIRECT	GO:0032729~positive regulation of interferon-gamma production	3	2025-06-01	0.01609969963493546	7099, 3558, 7124	48	79	19157	15.155854430379746	0.9999999997571763	0.13228909820513232	0.11929295512632901
GOTERM_BP_DIRECT	GO:0045727~positive regulation of translation	3	2025-06-01	0.01687821891681404	7057, 3569, 4609	48	81	19157	14.781635802469136	0.9999999999175138	0.1376158286398004	0.12409638506374965
GOTERM_BP_DIRECT	GO:0071455~cellular response to hyperoxia	2	4.166666666666666	0.01705064152501926	5468, 857	48	7	19157	114.0297619047619	0.9999999999350648	0.1376158286398004	0.12409638506374965
GOTERM_BP_DIRECT	GO:0048842~positive regulation of axon extension involved in axon guidance	2	4.166666666666666	0.01705064152501926	7422, 6387	48	7	19157	114.0297619047619	0.9999999999350648	0.1376158286398004	0.12409638506374965
GOTERM_BP_DIRECT	GO:0001503~ossification	3	2025-06-01	0.01767256274153714	6696, 1956, 4318	48	83	19157	14.425451807228916	0.9999999999726121	0.14179632693798033	0.12786618924759224
GOTERM_BP_DIRECT	GO:0071260~cellular response to mechanical stimulus	3	2025-06-01	0.018075616675274665	7099, 3596, 1956	48	84	19157	14.253720238095237	0.9999999999843522	0.14418211195950084	0.13001759362916865
GOTERM_BP_DIRECT	GO:0007267~cell-cell signaling	4	8.333333333333332	0.01857983468438531	3558, 5741, 3630, 2691	48	229	19157	6.971251819505094	0.9999999999922341	0.14734240993896255	0.1328674224522903
GOTERM_BP_DIRECT	GO:0030307~positive regulation of cell growth	3	2025-06-01	0.01930805787800428	3558, 3630, 1956	48	87	19157	13.762212643678161	0.9999999999971785	0.1513574192275738	0.136487995344513
GOTERM_BP_DIRECT	GO:0007596~blood coagulation	3	2025-06-01	0.01930805787800428	7035, 5327, 948	48	87	19157	13.762212643678161	0.9999999999971785	0.1513574192275738	0.136487995344513
GOTERM_BP_DIRECT	GO:0002674~negative regulation of acute inflammatory response	2	4.166666666666666	0.019463102091452484	3630, 5468	48	8	19157	99.77604166666667	0.9999999999977258	0.1517009785870925	0.13679780327135174
GOTERM_BP_DIRECT	GO:0006357~regulation of transcription from RNA polymerase II promoter	10	20.833333333333336	0.020730355811297032	6927, 3091, 4609, 7422, 7124, 3146, 2056, 1385, 5468, 1958	48	1699	19157	2.3490533647243477	0.9999999999996103	0.160660257537552	0.14487691845395084
GOTERM_BP_DIRECT	GO:0030855~epithelial cell differentiation	3	2025-06-01	0.02143849337062677	3958, 7422, 5468	48	92	19157	13.014266304347826	0.9999999999998547	0.1652096325284458	0.14897936071113518
GOTERM_BP_DIRECT	GO:0035767~endothelial cell chemotaxis	2	4.166666666666666	0.021869767411179488	7422, 3146	48	9	19157	88.68981481481481	0.9999999999999204	0.16572423749360457	0.14944341064305983
GOTERM_BP_DIRECT	GO:0042698~ovulation cycle	2	4.166666666666666	0.021869767411179488	5176, 1956	48	9	19157	88.68981481481481	0.9999999999999204	0.16572423749360457	0.14944341064305983
GOTERM_BP_DIRECT	GO:0010960~magnesium ion homeostasis	2	4.166666666666666	0.021869767411179488	5741, 1956	48	9	19157	88.68981481481481	0.9999999999999204	0.16572423749360457	0.14944341064305983
GOTERM_BP_DIRECT	GO:0046330~positive regulation of JNK cascade	3	2025-06-01	0.02321011165460358	7099, 7124, 3146	48	96	19157	12.472005208333334	0.9999999999999877	0.1749093497065154	0.15772617312244422
GOTERM_BP_DIRECT	GO:0010468~regulation of gene expression	4	8.333333333333332	0.02408872860517584	3091, 4609, 5741, 999	48	253	19157	6.309947299077733	0.9999999999999964	0.1770329845190889	0.15964118105460362
GOTERM_BP_DIRECT	GO:0030214~hyaluronan catabolic process	2	4.166666666666666	0.02427065110342348	960, 2247	48	10	19157	79.82083333333334	0.9999999999999972	0.1770329845190889	0.15964118105460362
GOTERM_BP_DIRECT	GO:0009967~positive regulation of signal transduction	2	4.166666666666666	0.02427065110342348	5741, 9370	48	10	19157	79.82083333333334	0.9999999999999972	0.1770329845190889	0.15964118105460362
GOTERM_BP_DIRECT	GO:0009651~response to salt stress	2	4.166666666666666	0.02427065110342348	7124, 2056	48	10	19157	79.82083333333334	0.9999999999999972	0.1770329845190889	0.15964118105460362
GOTERM_BP_DIRECT	GO:0033622~integrin activation	2	4.166666666666666	0.02427065110342348	2335, 6387	48	10	19157	79.82083333333334	0.9999999999999972	0.1770329845190889	0.15964118105460362
GOTERM_BP_DIRECT	GO:0002544~chronic inflammatory response	2	4.166666666666666	0.02427065110342348	7057, 6356	48	10	19157	79.82083333333334	0.9999999999999972	0.1770329845190889	0.15964118105460362
GOTERM_BP_DIRECT	GO:0042060~wound healing	3	2025-06-01	0.025040139377993254	2247, 3630, 1956	48	100	19157	11.973125	0.999999999999999	0.1816742027211851	0.1638264438028282
GOTERM_BP_DIRECT	GO:0071492~cellular response to UV-A	2	4.166666666666666	0.02666576675519309	4313, 4318	48	11	19157	72.56439393939394	0.9999999999999999	0.18845650701597602	0.16994245134138602
GOTERM_BP_DIRECT	GO:0071394~cellular response to testosterone stimulus	2	4.166666666666666	0.02666576675519309	4609, 6696	48	11	19157	72.56439393939394	0.9999999999999999	0.18845650701597602	0.16994245134138602
GOTERM_BP_DIRECT	GO:0045348~positive regulation of MHC class II biosynthetic process	2	4.166666666666666	0.02666576675519309	7099, 3458	48	11	19157	72.56439393939394	0.9999999999999999	0.18845650701597602	0.16994245134138602
GOTERM_BP_DIRECT	GO:0071223~cellular response to lipoteichoic acid	2	4.166666666666666	0.02666576675519309	7099, 948	48	11	19157	72.56439393939394	0.9999999999999999	0.18845650701597602	0.16994245134138602
GOTERM_BP_DIRECT	GO:1900222~negative regulation of beta-amyloid clearance	2	4.166666666666666	0.02666576675519309	3458, 7124	48	11	19157	72.56439393939394	0.9999999999999999	0.18845650701597602	0.16994245134138602
GOTERM_BP_DIRECT	GO:1903800~positive regulation of production of miRNAs involved in gene silencing by miRNA	2	4.166666666666666	0.02905512792435071	3569, 1956	48	12	19157	66.51736111111111	1.0	0.20117357608535213	0.18141018957843336
GOTERM_BP_DIRECT	GO:1900227~positive regulation of NLRP3 inflammasome complex assembly	2	4.166666666666666	0.02905512792435071	7099, 948	48	12	19157	66.51736111111111	1.0	0.20117357608535213	0.18141018957843336
GOTERM_BP_DIRECT	GO:2000273~positive regulation of receptor activity	2	4.166666666666666	0.02905512792435071	3091, 3458	48	12	19157	66.51736111111111	1.0	0.20117357608535213	0.18141018957843336
GOTERM_BP_DIRECT	GO:0019732~antifungal humoral response	2	4.166666666666666	0.02905512792435071	7432, 4852	48	12	19157	66.51736111111111	1.0	0.20117357608535213	0.18141018957843336
GOTERM_BP_DIRECT	GO:0090263~positive regulation of canonical Wnt signaling pathway	3	2025-06-01	0.029364764790773355	2247, 857, 1956	48	109	19157	10.984518348623853	1.0	0.20127406620409474	0.18150080750075995
GOTERM_BP_DIRECT	GO:0032869~cellular response to insulin stimulus	3	2025-06-01	0.029364764790773355	4609, 9370, 5468	48	109	19157	10.984518348623853	1.0	0.20127406620409474	0.18150080750075995
GOTERM_BP_DIRECT	GO:0009617~response to bacterium	3	2025-06-01	0.02986252655793003	9370, 857, 4843	48	110	19157	10.884659090909091	1.0	0.2036624311250828	0.18365453833126968
GOTERM_BP_DIRECT	GO:0000165~MAPK cascade	3	2025-06-01	0.03137601567788205	4609, 7124, 1956	48	113	19157	10.595685840707965	1.0	0.2091826949399655	0.1886324888388252
GOTERM_BP_DIRECT	GO:0060907~positive regulation of macrophage cytokine production	2	4.166666666666666	0.0314387481398042	7099, 948	48	13	19157	61.40064102564102	1.0	0.2091826949399655	0.1886324888388252
GOTERM_BP_DIRECT	GO:0030857~negative regulation of epithelial cell differentiation	2	4.166666666666666	0.0314387481398042	3458, 857	48	13	19157	61.40064102564102	1.0	0.2091826949399655	0.1886324888388252
GOTERM_BP_DIRECT	GO:0048546~digestive tract morphogenesis	2	4.166666666666666	0.0314387481398042	3091, 1956	48	13	19157	61.40064102564102	1.0	0.2091826949399655	0.1886324888388252
GOTERM_BP_DIRECT	GO:0060100~positive regulation of phagocytosis, engulfment	2	4.166666666666666	0.0314387481398042	5468, 948	48	13	19157	61.40064102564102	1.0	0.2091826949399655	0.1886324888388252
GOTERM_BP_DIRECT	GO:0032732~positive regulation of interleukin-1 production	2	4.166666666666666	0.03381664089060588	7099, 3146	48	14	19157	57.01488095238095	1.0	0.21655351255768274	0.19527919387532974
GOTERM_BP_DIRECT	GO:0010447~response to acidic pH	2	4.166666666666666	0.03381664089060588	5176, 2695	48	14	19157	57.01488095238095	1.0	0.21655351255768274	0.19527919387532974
GOTERM_BP_DIRECT	GO:0006112~energy reserve metabolic process	2	4.166666666666666	0.03381664089060588	4609, 9365	48	14	19157	57.01488095238095	1.0	0.21655351255768274	0.19527919387532974
GOTERM_BP_DIRECT	GO:0034383~low-density lipoprotein particle clearance	2	4.166666666666666	0.03381664089060588	9370, 948	48	14	19157	57.01488095238095	1.0	0.21655351255768274	0.19527919387532974
GOTERM_BP_DIRECT	GO:1904996~positive regulation of leukocyte adhesion to vascular endothelial cell	2	4.166666666666666	0.03381664089060588	3569, 7124	48	14	19157	57.01488095238095	1.0	0.21655351255768274	0.19527919387532974
GOTERM_BP_DIRECT	GO:0001878~response to yeast	2	4.166666666666666	0.03381664089060588	7432, 4852	48	14	19157	57.01488095238095	1.0	0.21655351255768274	0.19527919387532974
GOTERM_BP_DIRECT	GO:0010952~positive regulation of peptidase activity	2	4.166666666666666	0.03381664089060588	2335, 857	48	14	19157	57.01488095238095	1.0	0.21655351255768274	0.19527919387532974
GOTERM_BP_DIRECT	GO:0042116~macrophage activation	2	4.166666666666666	0.03381664089060588	7099, 3596	48	14	19157	57.01488095238095	1.0	0.21655351255768274	0.19527919387532974
GOTERM_BP_DIRECT	GO:0051091~positive regulation of sequence-specific DNA binding transcription factor activity	3	2025-06-01	0.03449223188566939	3569, 7124, 5468	48	119	19157	10.061449579831933	1.0	0.21984768360772453	0.1982497440157633
GOTERM_BP_DIRECT	GO:1904645~response to beta-amyloid	2	4.166666666666666	0.03618881964443445	4313, 4318	48	15	19157	53.21388888888889	1.0	0.22539520545666022	0.20325227471531676
GOTERM_BP_DIRECT	GO:0050930~induction of positive chemotaxis	2	4.166666666666666	0.03618881964443445	7422, 6387	48	15	19157	53.21388888888889	1.0	0.22539520545666022	0.20325227471531676
GOTERM_BP_DIRECT	GO:0002281~macrophage activation involved in immune response	2	4.166666666666666	0.03618881964443445	3458, 3146	48	15	19157	53.21388888888889	1.0	0.22539520545666022	0.20325227471531676
GOTERM_BP_DIRECT	GO:0030194~positive regulation of blood coagulation	2	4.166666666666666	0.03618881964443445	7057, 948	48	15	19157	53.21388888888889	1.0	0.22539520545666022	0.20325227471531676
GOTERM_BP_DIRECT	GO:0015909~long-chain fatty acid transport	2	4.166666666666666	0.03618881964443445	5468, 948	48	15	19157	53.21388888888889	1.0	0.22539520545666022	0.20325227471531676
GOTERM_BP_DIRECT	GO:0016525~negative regulation of angiogenesis	3	2025-06-01	0.03827374197953626	7057, 5176, 5468	48	126	19157	9.50248015873016	1.0	0.233730783305146	0.21076896148484575
GOTERM_BP_DIRECT	GO:0071639~positive regulation of monocyte chemotactic protein-1 production	2	4.166666666666666	0.03855529783259373	3146, 9370	48	16	19157	49.888020833333336	1.0	0.233730783305146	0.21076896148484575
GOTERM_BP_DIRECT	GO:0045725~positive regulation of glycogen biosynthetic process	2	4.166666666666666	0.03855529783259373	5741, 3630	48	16	19157	49.888020833333336	1.0	0.233730783305146	0.21076896148484575
GOTERM_BP_DIRECT	GO:0019395~fatty acid oxidation	2	4.166666666666666	0.03855529783259373	9370, 5468	48	16	19157	49.888020833333336	1.0	0.233730783305146	0.21076896148484575
GOTERM_BP_DIRECT	GO:0034116~positive regulation of heterotypic cell-cell adhesion	2	4.166666666666666	0.03855529783259373	960, 7124	48	16	19157	49.888020833333336	1.0	0.233730783305146	0.21076896148484575
GOTERM_BP_DIRECT	GO:0032966~negative regulation of collagen biosynthetic process	2	4.166666666666666	0.03855529783259373	3569, 5468	48	16	19157	49.888020833333336	1.0	0.233730783305146	0.21076896148484575
GOTERM_BP_DIRECT	GO:0048245~eosinophil chemotaxis	2	4.166666666666666	0.04091608885509686	3958, 6356	48	17	19157	46.95343137254902	1.0	0.24159976276342907	0.21786488870895732
GOTERM_BP_DIRECT	GO:0030224~monocyte differentiation	2	4.166666666666666	0.04091608885509686	7422, 5468	48	17	19157	46.95343137254902	1.0	0.24159976276342907	0.21786488870895732
GOTERM_BP_DIRECT	GO:0002407~dendritic cell chemotaxis	2	4.166666666666666	0.04091608885509686	3146, 7852	48	17	19157	46.95343137254902	1.0	0.24159976276342907	0.21786488870895732
GOTERM_BP_DIRECT	GO:0050995~negative regulation of lipid catabolic process	2	4.166666666666666	0.04091608885509686	7124, 3630	48	17	19157	46.95343137254902	1.0	0.24159976276342907	0.21786488870895732
GOTERM_BP_DIRECT	GO:0050708~regulation of protein secretion	2	4.166666666666666	0.04091608885509686	7124, 3630	48	17	19157	46.95343137254902	1.0	0.24159976276342907	0.21786488870895732
GOTERM_BP_DIRECT	GO:0046325~negative regulation of glucose import	2	4.166666666666666	0.04091608885509686	4609, 7124	48	17	19157	46.95343137254902	1.0	0.24159976276342907	0.21786488870895732
GOTERM_BP_DIRECT	GO:0051726~regulation of cell cycle	4	8.333333333333332	0.04132220323367981	7057, 4609, 3458, 2247	48	313	19157	5.100372736954206	1.0	0.24294605694284166	0.21907892231649212
GOTERM_BP_DIRECT	GO:1903428~positive regulation of reactive oxygen species biosynthetic process	2	4.166666666666666	0.043271206086913275	7099, 948	48	18	19157	44.344907407407405	1.0	0.24490425353755066	0.22084474475893495
GOTERM_BP_DIRECT	GO:0046889~positive regulation of lipid biosynthetic process	2	4.166666666666666	0.043271206086913275	1385, 3630	48	18	19157	44.344907407407405	1.0	0.24490425353755066	0.22084474475893495
GOTERM_BP_DIRECT	GO:0007263~nitric oxide mediated signal transduction	2	4.166666666666666	0.043271206086913275	4843, 948	48	18	19157	44.344907407407405	1.0	0.24490425353755066	0.22084474475893495
GOTERM_BP_DIRECT	GO:0050965~detection of temperature stimulus involved in sensory perception of pain	2	4.166666666666666	0.043271206086913275	6387, 7852	48	18	19157	44.344907407407405	1.0	0.24490425353755066	0.22084474475893495
GOTERM_BP_DIRECT	GO:0045721~negative regulation of gluconeogenesis	2	4.166666666666666	0.043271206086913275	3630, 9370	48	18	19157	44.344907407407405	1.0	0.24490425353755066	0.22084474475893495
GOTERM_BP_DIRECT	GO:0051770~positive regulation of nitric-oxide synthase biosynthetic process	2	4.166666666666666	0.043271206086913275	7099, 3458	48	18	19157	44.344907407407405	1.0	0.24490425353755066	0.22084474475893495
GOTERM_BP_DIRECT	GO:0003085~negative regulation of systemic arterial blood pressure	2	4.166666666666666	0.043271206086913275	9365, 7124	48	18	19157	44.344907407407405	1.0	0.24490425353755066	0.22084474475893495
GOTERM_BP_DIRECT	GO:0002526~acute inflammatory response	2	4.166666666666666	0.043271206086913275	9365, 7124	48	18	19157	44.344907407407405	1.0	0.24490425353755066	0.22084474475893495
GOTERM_BP_DIRECT	GO:0051044~positive regulation of membrane protein ectodomain proteolysis	2	4.166666666666666	0.043271206086913275	3458, 7124	48	18	19157	44.344907407407405	1.0	0.24490425353755066	0.22084474475893495
GOTERM_BP_DIRECT	GO:0043277~apoptotic cell clearance	2	4.166666666666666	0.0456206628666822	3146, 948	48	19	19157	42.0109649122807	1.0	0.2519294904864555	0.22717981913368057
GOTERM_BP_DIRECT	GO:0050921~positive regulation of chemotaxis	2	4.166666666666666	0.0456206628666822	7057, 7852	48	19	19157	42.0109649122807	1.0	0.2519294904864555	0.22717981913368057
GOTERM_BP_DIRECT	GO:0042310~vasoconstriction	2	4.166666666666666	0.0456206628666822	1401, 857	48	19	19157	42.0109649122807	1.0	0.2519294904864555	0.22717981913368057
GOTERM_BP_DIRECT	GO:0055093~response to hyperoxia	2	4.166666666666666	0.0456206628666822	2056, 4313	48	19	19157	42.0109649122807	1.0	0.2519294904864555	0.22717981913368057
GOTERM_BP_DIRECT	GO:0042953~lipoprotein transport	2	4.166666666666666	0.0456206628666822	5468, 948	48	19	19157	42.0109649122807	1.0	0.2519294904864555	0.22717981913368057
GOTERM_BP_DIRECT	GO:0001892~embryonic placenta development	2	4.166666666666666	0.0456206628666822	3091, 1956	48	19	19157	42.0109649122807	1.0	0.2519294904864555	0.22717981913368057
GOTERM_BP_DIRECT	GO:0071404~cellular response to low-density lipoprotein particle stimulus	2	4.166666666666666	0.04796447250606163	5468, 948	48	20	19157	39.91041666666667	1.0	0.26169416199307227	0.23598520472982323
GOTERM_BP_DIRECT	GO:0033189~response to vitamin A	2	4.166666666666666	0.04796447250606163	2056, 5468	48	20	19157	39.91041666666667	1.0	0.26169416199307227	0.23598520472982323
GOTERM_BP_DIRECT	GO:0045780~positive regulation of bone resorption	2	4.166666666666666	0.04796447250606163	6696, 1956	48	20	19157	39.91041666666667	1.0	0.26169416199307227	0.23598520472982323
GOTERM_BP_DIRECT	GO:0002042~cell migration involved in sprouting angiogenesis	2	4.166666666666666	0.05030264828219259	2247, 7422	48	21	19157	38.00992063492063	1.0	0.27012918211382164	0.24359156451612948
GOTERM_BP_DIRECT	GO:0030301~cholesterol transport	2	4.166666666666666	0.05030264828219259	857, 948	48	21	19157	38.00992063492063	1.0	0.27012918211382164	0.24359156451612948
GOTERM_BP_DIRECT	GO:1902004~positive regulation of beta-amyloid formation	2	4.166666666666666	0.05030264828219259	3458, 7124	48	21	19157	38.00992063492063	1.0	0.27012918211382164	0.24359156451612948
GOTERM_BP_DIRECT	GO:0032930~positive regulation of superoxide anion generation	2	4.166666666666666	0.05030264828219259	1401, 1956	48	21	19157	38.00992063492063	1.0	0.27012918211382164	0.24359156451612948
GOTERM_BP_DIRECT	GO:0071542~dopaminergic neuron differentiation	2	4.166666666666666	0.05263520344128836	3091, 7422	48	22	19157	36.28219696969697	1.0	0.28044694333561454	0.25289570403431516
GOTERM_BP_DIRECT	GO:0040037~negative regulation of fibroblast growth factor receptor signaling pathway	2	4.166666666666666	0.05263520344128836	7057, 2247	48	22	19157	36.28219696969697	1.0	0.28044694333561454	0.25289570403431516
GOTERM_BP_DIRECT	GO:0006366~transcription from RNA polymerase II promoter	3	2025-06-01	0.05359660894411328	6927, 4609, 1385	48	152	19157	7.877055921052632	1.0	0.28445826692517706	0.2565129533122931
GOTERM_BP_DIRECT	GO:0008360~regulation of cell shape	3	2025-06-01	0.05422353637069084	7422, 2335, 6356	48	153	19157	7.825571895424837	1.0	0.2850508526207712	0.25704732311110595
GOTERM_BP_DIRECT	GO:0090026~positive regulation of monocyte chemotaxis	2	4.166666666666666	0.05496215120180558	6387, 3146	48	23	19157	34.70471014492753	1.0	0.2850508526207712	0.25704732311110595
GOTERM_BP_DIRECT	GO:0032700~negative regulation of interleukin-17 production	2	4.166666666666666	0.05496215120180558	7099, 3458	48	23	19157	34.70471014492753	1.0	0.2850508526207712	0.25704732311110595
GOTERM_BP_DIRECT	GO:0014911~positive regulation of smooth muscle cell migration	2	4.166666666666666	0.05496215120180558	7099, 4609	48	23	19157	34.70471014492753	1.0	0.2850508526207712	0.25704732311110595
GOTERM_BP_DIRECT	GO:1900273~positive regulation of long-term synaptic potentiation	2	4.166666666666666	0.05496215120180558	1385, 3630	48	23	19157	34.70471014492753	1.0	0.2850508526207712	0.25704732311110595
GOTERM_BP_DIRECT	GO:0048714~positive regulation of oligodendrocyte differentiation	2	4.166666666666666	0.05496215120180558	7852, 5468	48	23	19157	34.70471014492753	1.0	0.2850508526207712	0.25704732311110595
GOTERM_BP_DIRECT	GO:0072659~protein localization to plasma membrane	3	2025-06-01	0.05675738826555655	7124, 999, 9370	48	157	19157	7.626194267515924	1.0	0.288892718541332	0.2605117623209959
GOTERM_BP_DIRECT	GO:0045861~negative regulation of proteolysis	2	4.166666666666666	0.05728350475679843	3630, 5327	48	24	19157	33.25868055555556	1.0	0.288892718541332	0.2605117623209959
GOTERM_BP_DIRECT	GO:0032740~positive regulation of interleukin-17 production	2	4.166666666666666	0.05728350475679843	3569, 3558	48	24	19157	33.25868055555556	1.0	0.288892718541332	0.2605117623209959
GOTERM_BP_DIRECT	GO:0032727~positive regulation of interferon-alpha production	2	4.166666666666666	0.05728350475679843	7099, 3146	48	24	19157	33.25868055555556	1.0	0.288892718541332	0.2605117623209959
GOTERM_BP_DIRECT	GO:0070542~response to fatty acid	2	4.166666666666666	0.05728350475679843	5327, 948	48	24	19157	33.25868055555556	1.0	0.288892718541332	0.2605117623209959
GOTERM_BP_DIRECT	GO:0002052~positive regulation of neuroblast proliferation	2	4.166666666666666	0.05728350475679843	3091, 7422	48	24	19157	33.25868055555556	1.0	0.288892718541332	0.2605117623209959
GOTERM_BP_DIRECT	GO:0031954~positive regulation of protein autophosphorylation	2	4.166666666666666	0.05728350475679843	7422, 3630	48	24	19157	33.25868055555556	1.0	0.288892718541332	0.2605117623209959
GOTERM_BP_DIRECT	GO:0030198~extracellular matrix organization	3	2025-06-01	0.0573973069829186	7124, 4313, 4318	48	158	19157	7.577927215189873	1.0	0.288892718541332	0.2605117623209959
GOTERM_BP_DIRECT	GO:0010596~negative regulation of endothelial cell migration	2	4.166666666666666	0.05959927725807219	7057, 5176	48	25	19157	31.92833333333333	1.0	0.29669129262777544	0.2675442008300321
GOTERM_BP_DIRECT	GO:1905564~positive regulation of vascular endothelial cell proliferation	2	4.166666666666666	0.05959927725807219	2247, 3146	48	25	19157	31.92833333333333	1.0	0.29669129262777544	0.2675442008300321
GOTERM_BP_DIRECT	GO:0019915~lipid storage	2	4.166666666666666	0.05959927725807219	857, 948	48	25	19157	31.92833333333333	1.0	0.29669129262777544	0.2675442008300321
GOTERM_BP_DIRECT	GO:0055074~calcium ion homeostasis	2	4.166666666666666	0.06190948183502028	9365, 857	48	26	19157	30.70032051282051	1.0	0.3070710299017006	0.2769042278439089
GOTERM_BP_DIRECT	GO:0045453~bone resorption	2	4.166666666666666	0.0642141315835761	6927, 5741	48	27	19157	29.563271604938272	1.0	0.3162024385559487	0.28513856262743176
GOTERM_BP_DIRECT	GO:2001238~positive regulation of extrinsic apoptotic signaling pathway	2	4.166666666666666	0.0642141315835761	7124, 857	48	27	19157	29.563271604938272	1.0	0.3162024385559487	0.28513856262743176
GOTERM_BP_DIRECT	GO:0070372~regulation of ERK1 and ERK2 cascade	2	4.166666666666666	0.06880681883387038	2335, 1956	48	29	19157	27.52442528735632	1.0	0.33638889207669964	0.30334188948265434
GOTERM_BP_DIRECT	GO:0010033~response to organic substance	2	4.166666666666666	0.06880681883387038	1385, 999	48	29	19157	27.52442528735632	1.0	0.33638889207669964	0.30334188948265434
GOTERM_BP_DIRECT	GO:0045840~positive regulation of mitotic nuclear division	2	4.166666666666666	0.07109488238283104	7124, 3630	48	30	19157	26.606944444444444	1.0	0.33906790059504033	0.3057577109471405
GOTERM_BP_DIRECT	GO:0010575~positive regulation of vascular endothelial growth factor production	2	4.166666666666666	0.07109488238283104	3569, 3091	48	30	19157	26.606944444444444	1.0	0.33906790059504033	0.3057577109471405
GOTERM_BP_DIRECT	GO:0018149~peptide cross-linking	2	4.166666666666666	0.07109488238283104	7057, 2335	48	30	19157	26.606944444444444	1.0	0.33906790059504033	0.3057577109471405
GOTERM_BP_DIRECT	GO:0050909~sensory perception of taste	2	4.166666666666666	0.07109488238283104	4852, 948	48	30	19157	26.606944444444444	1.0	0.33906790059504033	0.3057577109471405
GOTERM_BP_DIRECT	GO:0007202~activation of phospholipase C activity	2	4.166666666666666	0.07109488238283104	5741, 1956	48	30	19157	26.606944444444444	1.0	0.33906790059504033	0.3057577109471405
GOTERM_BP_DIRECT	GO:0051602~response to electrical stimulus	2	4.166666666666666	0.07109488238283104	2056, 4313	48	30	19157	26.606944444444444	1.0	0.33906790059504033	0.3057577109471405
GOTERM_BP_DIRECT	GO:0021983~pituitary gland development	2	4.166666666666666	0.07109488238283104	1385, 999	48	30	19157	26.606944444444444	1.0	0.33906790059504033	0.3057577109471405
GOTERM_BP_DIRECT	GO:0002218~activation of innate immune response	2	4.166666666666666	0.07337744318805958	7099, 3146	48	31	19157	25.748655913978492	1.0	0.34873460804360024	0.31447475652025536
GOTERM_BP_DIRECT	GO:0002040~sprouting angiogenesis	2	4.166666666666666	0.07565451419930301	7057, 7422	48	32	19157	24.944010416666668	1.0	0.35583709437189415	0.32087949125911275
GOTERM_BP_DIRECT	GO:0040018~positive regulation of multicellular organism growth	2	4.166666666666666	0.07565451419930301	1385, 2691	48	32	19157	24.944010416666668	1.0	0.35583709437189415	0.32087949125911275
GOTERM_BP_DIRECT	GO:0071345~cellular response to cytokine stimulus	2	4.166666666666666	0.07565451419930301	7852, 3596	48	32	19157	24.944010416666668	1.0	0.35583709437189415	0.32087949125911275
GOTERM_BP_DIRECT	GO:0045765~regulation of angiogenesis	2	4.166666666666666	0.07792610833470612	3569, 2247	48	33	19157	24.18813131313131	1.0	0.36276864084825644	0.3271300793572987
GOTERM_BP_DIRECT	GO:0044344~cellular response to fibroblast growth factor stimulus	2	4.166666666666666	0.07792610833470612	960, 4609	48	33	19157	24.18813131313131	1.0	0.36276864084825644	0.3271300793572987
GOTERM_BP_DIRECT	GO:0050769~positive regulation of neurogenesis	2	4.166666666666666	0.07792610833470612	3458, 5176	48	33	19157	24.18813131313131	1.0	0.36276864084825644	0.3271300793572987
GOTERM_BP_DIRECT	GO:0030154~cell differentiation	5	10.416666666666668	0.07918339464017793	2247, 7422, 5468, 857, 1956	48	664	19157	3.0053024598393576	1.0	0.3673678581265398	0.33127746737217295
GOTERM_BP_DIRECT	GO:0008015~blood circulation	2	4.166666666666666	0.08019223848055487	6387, 2056	48	34	19157	23.47671568627451	1.0	0.37078716368636216	0.3343608587494322
GOTERM_BP_DIRECT	GO:0090050~positive regulation of cell migration involved in sprouting angiogenesis	2	4.166666666666666	0.08245291749566122	2247, 7422	48	35	19157	22.80595238095238	1.0	0.37867265812822193	0.3414716785173848
GOTERM_BP_DIRECT	GO:0045930~negative regulation of mitotic cell cycle	2	4.166666666666666	0.08245291749566122	7124, 1956	48	35	19157	22.80595238095238	1.0	0.37867265812822193	0.3414716785173848
GOTERM_BP_DIRECT	GO:0030217~T cell differentiation	2	4.166666666666666	0.08470815820698602	3558, 1958	48	36	19157	22.172453703703702	1.0	0.38772458991385544	0.34963434427715706
GOTERM_BP_DIRECT	GO:0031663~lipopolysaccharide-mediated signaling pathway	2	4.166666666666666	0.08695797341185019	7099, 7124	48	37	19157	21.573198198198195	1.0	0.3927505818998797	0.3541665804522375
GOTERM_BP_DIRECT	GO:0032570~response to progesterone	2	4.166666666666666	0.08695797341185019	7057, 857	48	37	19157	21.573198198198195	1.0	0.3927505818998797	0.3541665804522375
GOTERM_BP_DIRECT	GO:2001237~negative regulation of extrinsic apoptotic signaling pathway	2	4.166666666666666	0.08695797341185019	3958, 7057	48	37	19157	21.573198198198195	1.0	0.3927505818998797	0.3541665804522375
GOTERM_BP_DIRECT	GO:0046427~positive regulation of JAK-STAT cascade	2	4.166666666666666	0.08695797341185019	3569, 7124	48	37	19157	21.573198198198195	1.0	0.3927505818998797	0.3541665804522375
GOTERM_BP_DIRECT	GO:0030574~collagen catabolic process	2	4.166666666666666	0.08920237588296066	4313, 4318	48	38	19157	21.00548245614035	1.0	0.3937606495286678	0.3550774185632415
GOTERM_BP_DIRECT	GO:0070371~ERK1 and ERK2 cascade	2	4.166666666666666	0.08920237588296066	4609, 6356	48	38	19157	21.00548245614035	1.0	0.3937606495286678	0.3550774185632415
GOTERM_BP_DIRECT	GO:0048469~cell maturation	2	4.166666666666666	0.08920237588296066	7422, 5468	48	38	19157	21.00548245614035	1.0	0.3937606495286678	0.3550774185632415
GOTERM_BP_DIRECT	GO:0035774~positive regulation of insulin secretion involved in cellular response to glucose stimulus	2	4.166666666666666	0.08920237588296066	3091, 2641	48	38	19157	21.00548245614035	1.0	0.3937606495286678	0.3550774185632415
GOTERM_BP_DIRECT	GO:0001890~placenta development	2	4.166666666666666	0.08920237588296066	6927, 5468	48	38	19157	21.00548245614035	1.0	0.3937606495286678	0.3550774185632415
GOTERM_BP_DIRECT	GO:0045907~positive regulation of vasoconstriction	2	4.166666666666666	0.08920237588296066	857, 1956	48	38	19157	21.00548245614035	1.0	0.3937606495286678	0.3550774185632415
GOTERM_BP_DIRECT	GO:0010634~positive regulation of epithelial cell migration	2	4.166666666666666	0.08920237588296066	3091, 3458	48	38	19157	21.00548245614035	1.0	0.3937606495286678	0.3550774185632415
GOTERM_BP_DIRECT	GO:0033574~response to testosterone	2	4.166666666666666	0.0914413783563362	7057, 2056	48	39	19157	20.46688034188034	1.0	0.4023420647678793	0.36281579154288235
GOTERM_BP_DIRECT	GO:0030501~positive regulation of bone mineralization	2	4.166666666666666	0.093674993548733	9365, 5741	48	40	19157	19.955208333333335	1.0	0.4108446662394592	0.37048309345640384
GOTERM_BP_DIRECT	GO:0001658~branching involved in ureteric bud morphogenesis	2	4.166666666666666	0.09590323413492774	4609, 2247	48	41	19157	19.46849593495935	1.0	0.41792974875412603	0.3768721341404509
GOTERM_BP_DIRECT	GO:0071276~cellular response to cadmium ion	2	4.166666666666666	0.09590323413492774	1956, 4318	48	41	19157	19.46849593495935	1.0	0.41792974875412603	0.3768721341404509
GOTERM_BP_DIRECT	GO:0042594~response to starvation	2	4.166666666666666	0.09812611277621967	2695, 5468	48	42	19157	19.004960317460316	1.0	0.42222087642512185	0.38074169941561575
GOTERM_BP_DIRECT	GO:1901216~positive regulation of neuron death	2	4.166666666666666	0.09812611277621967	3458, 1958	48	42	19157	19.004960317460316	1.0	0.42222087642512185	0.38074169941561575
GOTERM_BP_DIRECT	GO:0032728~positive regulation of interferon-beta production	2	4.166666666666666	0.09812611277621967	7099, 3146	48	42	19157	19.004960317460316	1.0	0.42222087642512185	0.38074169941561575
GOTERM_BP_DIRECT	GO:0071392~cellular response to estradiol stimulus	2	4.166666666666666	0.09812611277621967	4313, 1956	48	42	19157	19.004960317460316	1.0	0.42222087642512185	0.38074169941561575
GOTERM_BP_DIRECT	GO:0007507~heart development	3	2025-06-01	0.09915576040804046	2335, 4313, 5468	48	217	19157	5.5175691244239635	1.0	0.4250581608514195	0.38330024768859683

## Sheet: GOEA_CVD_DPP4
Category	Term	Count	%	PValue	Genes	List Total	Pop Hits	Pop Total	Fold Enrichment	Bonferroni	Benjamini	FDR
GOTERM_BP_DIRECT	GO:0001666~response to hypoxia	11	18.0327868852459	2.0959575558527494E-10	6387, 7124, 2056, 4313, 9370, 3952, 4843, 5327, 1803, 283, 1636	61	180	19157	19.191894353369765	2.7247448364242643E-7	2.1989195009732453E-7	1.9976337928072327E-7
GOTERM_BP_DIRECT	GO:0071222~cellular response to lipopolysaccharide	11	18.0327868852459	3.3829530784203773E-10	7099, 3569, 7035, 1234, 7124, 3146, 1440, 6347, 4843, 730249, 948	61	189	19157	18.27799462225692	4.3978376829123533E-7	2.1989195009732453E-7	1.9976337928072327E-7
GOTERM_BP_DIRECT	GO:0050796~regulation of insulin secretion	7	11.475409836065573	6.205716666968468E-9	3569, 6352, 7124, 2695, 3952, 4843, 1803	61	46	19157	47.79009265858874	8.06739921710431E-6	2.6891438890196695E-6	2.4429837945632536E-6
GOTERM_BP_DIRECT	GO:0010888~negative regulation of lipid storage	5	8.19672131147541	1.799907081998081E-8	3569, 1401, 7124, 5468, 3952	61	10	19157	157.02459016393442	2.33985184870944E-5	5.849698016493763E-6	5.314225659599334E-6
GOTERM_BP_DIRECT	GO:0006954~inflammatory response	12	19.672131147540984	4.234753210176114E-8	7099, 3569, 6352, 1401, 6696, 1234, 7124, 3146, 6347, 4843, 730249, 185	61	403	19157	9.351340357157385	5.505027763541559E-5	1.0303706021844028E-5	9.360520624459846E-6
GOTERM_BP_DIRECT	GO:0032757~positive regulation of interleukin-8 production	7	11.475409836065573	4.755556625466475E-8	7099, 3569, 7124, 3146, 9370, 3952, 4843	61	64	19157	34.349129098360656	6.182032665635884E-5	1.0303706021844028E-5	9.360520624459846E-6
GOTERM_BP_DIRECT	GO:0007566~embryo implantation	6	9.836065573770492	1.9786054718160084E-7	6696, 2056, 4313, 6647, 730249, 4318	61	42	19157	44.86416861826697	2.5718565886279077E-4	3.674553019086873E-5	3.3381900888781514E-5
GOTERM_BP_DIRECT	GO:0070374~positive regulation of ERK1 and ERK2 cascade	9	14.754098360655737	5.00358142138962E-7	7099, 6352, 7124, 3146, 2056, 4852, 6347, 948, 1956	61	226	19157	12.506383287393007	6.502542405343315E-4	8.130819809758132E-5	7.386537073326426E-5
GOTERM_BP_DIRECT	GO:0008284~positive regulation of cell proliferation	12	19.672131147540984	7.090902560775755E-7	3569, 596, 2335, 7432, 4254, 1440, 2056, 3630, 4852, 3952, 1803, 1956	61	534	19157	7.0572849511880635	9.213929163375267E-4	9.269607924983802E-5	8.421082276466053E-5
GOTERM_BP_DIRECT	GO:0032755~positive regulation of interleukin-6 production	7	11.475409836065573	7.350481079691194E-7	7099, 3569, 7124, 3146, 3952, 4843, 948	61	101	19157	21.76578477519883	9.551064866755166E-4	9.269607924983802E-5	8.421082276466053E-5
GOTERM_BP_DIRECT	GO:0014823~response to activity	6	9.836065573770492	7.843514398063217E-7	3569, 9365, 7124, 4313, 9370, 3952	61	55	19157	34.25991058122206	0.0010191375977907091	9.269607924983802E-5	8.421082276466053E-5
GOTERM_BP_DIRECT	GO:0050830~defense response to Gram-positive bacterium	7	11.475409836065573	1.577617775080851E-6	3569, 1401, 7124, 7432, 4852, 948, 283	61	115	19157	19.116037063435495	0.0020488030573040383	1.709085923004255E-4	1.552638826975404E-4
GOTERM_BP_DIRECT	GO:0048661~positive regulation of smooth muscle cell proliferation	6	9.836065573770492	2.4504600237025643E-6	7099, 3569, 6352, 7124, 4313, 1956	61	69	19157	27.30862437633642	0.003180533287689191	2.4504600237025646E-4	2.2261486830713295E-4
GOTERM_BP_DIRECT	GO:0008217~regulation of blood pressure	6	9.836065573770492	3.470618084611697E-6	4852, 5468, 6647, 3952, 4879, 1636	61	74	19157	25.463447053610988	0.004501648408729686	3.222716792853719E-4	2.9277142556617246E-4
GOTERM_BP_DIRECT	GO:0014068~positive regulation of phosphatidylinositol 3-kinase signaling	6	9.836065573770492	5.767196021455414E-6	6352, 2335, 7124, 1440, 3630, 3952	61	82	19157	22.979208316673333	0.007469341227762993	4.998236551928026E-4	4.5407056675592295E-4
GOTERM_BP_DIRECT	GO:0009410~response to xenobiotic stimulus	8	13.114754098360656	8.731267611319655E-6	596, 7124, 2695, 5741, 4313, 6647, 196, 1636	61	236	19157	10.645734926368435	0.011286521325638899	6.807149703492669E-4	6.184033692172955E-4
GOTERM_BP_DIRECT	GO:0006953~acute-phase response	5	8.19672131147541	8.901657304567336E-6	3569, 1401, 2335, 2056, 3630	61	42	19157	37.38680718188914	0.011505505564420981	6.807149703492669E-4	6.184033692172955E-4
GOTERM_BP_DIRECT	GO:0001541~ovarian follicle development	5	8.19672131147541	1.074577375813765E-5	596, 4254, 4313, 6647, 283	61	44	19157	35.68740685543964	0.013872459123207781	7.760836603099415E-4	7.050421560200314E-4
GOTERM_BP_DIRECT	GO:0071346~cellular response to interferon-gamma	6	9.836065573770492	1.451546757421281E-5	7099, 6352, 7124, 6347, 4843, 730249	61	99	19157	19.033283656234477	0.01869331637471372	9.931635708671923E-4	9.022509055339646E-4
GOTERM_BP_DIRECT	GO:0061844~antimicrobial humoral immune response mediated by antimicrobial peptide	6	9.836065573770492	2.315012789833959E-5	3958, 6387, 7432, 4852, 283, 4879	61	109	19157	17.2871108437359	0.02964715376777427	0.0015047583133920733	0.0013670150523969527
GOTERM_BP_DIRECT	GO:0007568~aging	7	11.475409836065573	2.82195972017434E-5	9365, 5176, 2056, 4852, 4313, 6647, 1636	61	190	19157	11.5702329594478	0.036021217045153264	0.0017469274458222104	0.0015870163950123311
GOTERM_BP_DIRECT	GO:0032731~positive regulation of interleukin-1 beta production	5	8.19672131147541	4.79999924535482E-5	7099, 3569, 7124, 3146, 948	61	64	19157	24.535092213114755	0.06049438901530979	0.002729191820111825	0.002479365799655435
GOTERM_BP_DIRECT	GO:0010629~negative regulation of gene expression	8	13.114754098360656	4.8285701432747676E-5	5176, 7124, 5741, 3630, 5468, 4843, 948, 1636	61	308	19157	8.157121566957633	0.06084329375902631	0.002729191820111825	0.002479365799655435
GOTERM_BP_DIRECT	GO:0045471~response to ethanol	6	9.836065573770492	5.1994710931411936E-5	7124, 5741, 1440, 9370, 6647, 3952	61	129	19157	14.606938619900877	0.06536096355819843	0.0028163801754514796	0.0025585730670832293
GOTERM_BP_DIRECT	GO:0051384~response to glucocorticoid	5	8.19672131147541	5.7500361848670556E-5	3569, 596, 7124, 3146, 9370	61	67	19157	23.436505994617075	0.072026979703807	0.0029900188161308687	0.002716317093731197
GOTERM_BP_DIRECT	GO:0007623~circadian rhythm	5	8.19672131147541	6.095173858034307E-5	7124, 9370, 3952, 4843, 1956	61	68	19157	23.091851494696236	0.07618151835669296	0.0030325366207140363	0.0027549428838948287
GOTERM_BP_DIRECT	GO:0042531~positive regulation of tyrosine phosphorylation of STAT protein	5	8.19672131147541	6.455181726137458E-5	3569, 6352, 7124, 2056, 3952	61	69	19157	22.757186980280352	0.08049525180719552	0.0030325366207140363	0.0027549428838948287
GOTERM_BP_DIRECT	GO:0006508~proteolysis	9	14.754098360655737	6.53161733692254E-5	354, 5340, 4312, 4313, 1508, 5327, 1803, 4318, 1636	61	440	19157	6.423733233979136	0.08140853507893042	0.0030325366207140363	0.0027549428838948287
GOTERM_BP_DIRECT	GO:0043065~positive regulation of apoptotic process	8	13.114754098360656	7.313219346391827E-5	3569, 7124, 3146, 4313, 5468, 6647, 4318, 1636	61	329	19157	7.636454232896508	0.09069556426817704	0.003278339707003233	0.002978245533823706
GOTERM_BP_DIRECT	GO:0007204~positive regulation of cytosolic calcium ion concentration	6	9.836065573770492	1.2401790228486155E-4	1234, 2740, 3146, 948, 1604, 185	61	155	19157	12.1567424643046	0.1489064875563718	0.005374109099010667	0.004882171419947383
GOTERM_BP_DIRECT	GO:0001503~ossification	5	8.19672131147541	1.3280607771475086E-4	596, 6696, 91851, 1956, 4318	61	83	19157	18.918625320955954	0.15857581660805864	0.0055692871299734235	0.005059483154229702
GOTERM_BP_DIRECT	GO:0043410~positive regulation of MAPK cascade	6	9.836065573770492	1.3976071218779035E-4	3569, 7124, 3146, 3630, 6647, 3952	61	159	19157	11.850912465202597	0.16614989543481007	0.005677778932628983	0.005158043784180638
GOTERM_BP_DIRECT	GO:0071347~cellular response to interleukin-1	5	8.19672131147541	1.7400733376690447E-4	7035, 6352, 4313, 6347, 730249	61	89	19157	17.64321237797016	0.20246472812069516	0.0068318673920336175	0.006206488761532078
GOTERM_BP_DIRECT	GO:0010628~positive regulation of gene expression	9	14.754098360655737	1.7867960871472538E-4	7099, 3569, 1401, 2335, 7124, 338, 3630, 5468, 948	61	509	19157	5.552932461592966	0.20729509065430596	0.0068318673920336175	0.006206488761532078
GOTERM_BP_DIRECT	GO:0033138~positive regulation of peptidyl-serine phosphorylation	5	8.19672131147541	1.8958746875947474E-4	3569, 596, 7124, 1440, 1956	61	91	19157	17.25544946856422	0.2184585375394954	0.0070126540412585574	0.006370726479020273
GOTERM_BP_DIRECT	GO:0050731~positive regulation of peptidyl-tyrosine phosphorylation	5	8.19672131147541	2.0615024148329337E-4	3569, 4254, 1440, 9370, 948	61	93	19157	16.884364533756386	0.2351097667318094	0.0070126540412585574	0.006370726479020273
GOTERM_BP_DIRECT	GO:0050829~defense response to Gram-negative bacterium	5	8.19672131147541	2.0615024148329337E-4	7099, 3569, 7432, 4852, 4843	61	93	19157	16.884364533756386	0.2351097667318094	0.0070126540412585574	0.006370726479020273
GOTERM_BP_DIRECT	GO:0046427~positive regulation of JAK-STAT cascade	4	6.557377049180328	2.103796212377567E-4	3569, 6352, 7124, 3952	61	37	19157	33.95126273814798	0.23930461241131806	0.0070126540412585574	0.006370726479020273
GOTERM_BP_DIRECT	GO:0031663~lipopolysaccharide-mediated signaling pathway	4	6.557377049180328	2.103796212377567E-4	7099, 6352, 7124, 6347	61	37	19157	33.95126273814798	0.23930461241131806	0.0070126540412585574	0.006370726479020273
GOTERM_BP_DIRECT	GO:0030574~collagen catabolic process	4	6.557377049180328	2.2790425540468833E-4	4312, 4313, 1508, 4318	61	38	19157	33.057808455565144	0.25644258865541514	0.0072093069472900975	0.00654937808057662
GOTERM_BP_DIRECT	GO:0001890~placenta development	4	6.557377049180328	2.2790425540468833E-4	5468, 6647, 3952, 283	61	38	19157	33.057808455565144	0.25644258865541514	0.0072093069472900975	0.00654937808057662
GOTERM_BP_DIRECT	GO:0007565~female pregnancy	5	8.19672131147541	2.32916070604757E-4	596, 2695, 3952, 790, 1636	61	96	19157	16.356728142076502	0.2612724941762199	0.0072093069472900975	0.00654937808057662
GOTERM_BP_DIRECT	GO:0046718~viral entry into host cell	5	8.19672131147541	2.620977242107835E-4	1234, 1508, 1956, 1604, 185	61	99	19157	15.861069713528728	0.2887787393441851	0.007851095015013474	0.007132417855946855
GOTERM_BP_DIRECT	GO:0042311~vasodilation	4	6.557377049180328	2.657293697389176E-4	7124, 3630, 1956, 4879	61	40	19157	31.404918032786888	0.2921294823272004	0.007851095015013474	0.007132417855946855
GOTERM_BP_DIRECT	GO:0050729~positive regulation of inflammatory response	5	8.19672131147541	3.0498062164851673E-4	7099, 7124, 1956, 185, 1636	61	103	19157	15.245105841158681	0.32735345401827143	0.008810551292068262	0.008004046981486627
GOTERM_BP_DIRECT	GO:0032735~positive regulation of interleukin-12 production	4	6.557377049180328	3.2971135114661927E-4	7099, 3146, 3952, 948	61	43	19157	29.213877239801754	0.3486417189514798	0.009317929488926197	0.00846498055878603
GOTERM_BP_DIRECT	GO:0032760~positive regulation of tumor necrosis factor production	5	8.19672131147541	3.402872693762774E-4	7099, 3569, 3146, 3952, 948	61	106	19157	14.813640581503247	0.3575387236459683	0.009412201067854483	0.008550622662412417
GOTERM_BP_DIRECT	GO:0002548~monocyte chemotaxis	4	6.557377049180328	3.774277015344607E-4	3958, 3569, 6352, 6347	61	45	19157	27.915482695810567	0.38783206400111714	0.010013387999893856	0.00909677786759588
GOTERM_BP_DIRECT	GO:0031100~animal organ regeneration	4	6.557377049180328	3.774277015344607E-4	6387, 5468, 790, 1636	61	45	19157	27.915482695810567	0.38783206400111714	0.010013387999893856	0.00909677786759588
GOTERM_BP_DIRECT	GO:0022617~extracellular matrix disassembly	4	6.557377049180328	4.028628548413303E-4	5340, 4312, 4313, 4318	61	46	19157	27.308624376336425	0.4077504724400389	0.010336285050048943	0.009390117418544463
GOTERM_BP_DIRECT	GO:0009615~response to virus	5	8.19672131147541	4.055004135019201E-4	6352, 6387, 7124, 58487, 338	61	111	19157	14.146359474228325	0.40977853395403907	0.010336285050048943	0.009390117418544463
GOTERM_BP_DIRECT	GO:0045087~innate immune response	9	14.754098360655737	4.2047743794847565E-4	7099, 3958, 1401, 7432, 3146, 4852, 5468, 283, 1604	61	578	19157	4.890039140053321	0.42116373019185815	0.010511935948711892	0.009549689504175956
GOTERM_BP_DIRECT	GO:0000165~MAPK cascade	5	8.19672131147541	4.339264429847768E-4	6352, 1234, 7124, 6347, 1956	61	113	19157	13.895981430436674	0.4312002279219661	0.010643478790192638	0.009669191116321158
GOTERM_BP_DIRECT	GO:0042593~glucose homeostasis	5	8.19672131147541	4.486603365213258E-4	3569, 3630, 9370, 5468, 3952	61	114	19157	13.774086856485473	0.4419960953754304	0.010801082175513399	0.009812367730216404
GOTERM_BP_DIRECT	GO:0071492~cellular response to UV-A	3	4.918032786885246	5.210055376136094E-4	4312, 4313, 4318	61	11	19157	85.64977645305514	0.49210660236839987	0.012314676343594405	0.011187409816757685
GOTERM_BP_DIRECT	GO:0006935~chemotaxis	5	8.19672131147541	5.977675483947565E-4	6352, 1234, 6387, 3146, 6347	61	123	19157	12.766226842596293	0.5403684861852954	0.013876746659163991	0.012606490618825133
GOTERM_BP_DIRECT	GO:0019732~antifungal humoral response	3	4.918032786885246	6.239470246796703E-4	7432, 4852, 283	61	12	19157	78.51229508196721	0.5557573197910768	0.014230370738308271	0.01292774449380159
GOTERM_BP_DIRECT	GO:0050728~negative regulation of inflammatory response	5	8.19672131147541	6.942978118360157E-4	5176, 9370, 5468, 6647, 730249	61	128	19157	12.267546106557377	0.5946079407645515	0.014948103120804275	0.013579776758207577
GOTERM_BP_DIRECT	GO:0051897~positive regulation of protein kinase B signaling	5	8.19672131147541	6.942978118360157E-4	7124, 1440, 3630, 3952, 1956	61	128	19157	12.267546106557377	0.5946079407645515	0.014948103120804275	0.013579776758207577
GOTERM_BP_DIRECT	GO:0006955~immune response	8	13.114754098360656	7.189829553798795E-4	7099, 6352, 1234, 6387, 7124, 1440, 6347, 948	61	479	19157	5.24508025599781	0.6074196352864276	0.014948103120804275	0.013579776758207577
GOTERM_BP_DIRECT	GO:0033993~response to lipid	3	4.918032786885246	7.359066151780566E-4	2695, 5468, 948	61	13	19157	72.47288776796974	0.6159685334385128	0.014948103120804275	0.013579776758207577
GOTERM_BP_DIRECT	GO:0048246~macrophage chemotaxis	3	4.918032786885246	7.359066151780566E-4	3958, 6352, 6347	61	13	19157	72.47288776796974	0.6159685334385128	0.014948103120804275	0.013579776758207577
GOTERM_BP_DIRECT	GO:2000343~positive regulation of chemokine (C-X-C motif) ligand 2 production	3	4.918032786885246	7.359066151780566E-4	7099, 7124, 3146	61	13	19157	72.47288776796974	0.6159685334385128	0.014948103120804275	0.013579776758207577
GOTERM_BP_DIRECT	GO:0010745~negative regulation of macrophage derived foam cell differentiation	3	4.918032786885246	7.359066151780566E-4	1401, 9370, 5468	61	13	19157	72.47288776796974	0.6159685334385128	0.014948103120804275	0.013579776758207577
GOTERM_BP_DIRECT	GO:0034383~low-density lipoprotein particle clearance	3	4.918032786885246	8.56828704232729E-4	338, 9370, 948	61	14	19157	67.29625292740047	0.6718730783816445	0.01687692902276587	0.015332040904528076
GOTERM_BP_DIRECT	GO:0001878~response to yeast	3	4.918032786885246	8.56828704232729E-4	7432, 4852, 283	61	14	19157	67.29625292740047	0.6718730783816445	0.01687692902276587	0.015332040904528076
GOTERM_BP_DIRECT	GO:0006959~humoral immune response	4	6.557377049180328	9.238288925878551E-4	3569, 596, 7124, 6347	61	61	19157	20.593388873958613	0.6992670601675768	0.017925038214391217	0.016284207793227715
GOTERM_BP_DIRECT	GO:0006006~glucose metabolic process	4	6.557377049180328	0.0010148276202613079	7124, 3630, 9370, 3952	61	63	19157	19.93963049700755	0.7328502131367312	0.019401116269701472	0.017625167934244186
GOTERM_BP_DIRECT	GO:0001525~angiogenesis	6	9.836065573770492	0.0010488535481567823	2335, 800, 4313, 6347, 3952, 283	61	247	19157	7.628725028207341	0.7444213717298469	0.01972984965662644	0.017923809572673713
GOTERM_BP_DIRECT	GO:1901215~negative regulation of neuron death	4	6.557377049180328	0.001062376519972193	5176, 1440, 2056, 4852	61	64	19157	19.628073770491806	0.7488798111655892	0.01972984965662644	0.017923809572673713
GOTERM_BP_DIRECT	GO:0035690~cellular response to drug	4	6.557377049180328	0.0012134088142747876	9370, 4843, 1956, 790	61	67	19157	18.749204795693664	0.7936928637859169	0.021213627580215676	0.019271764747872854
GOTERM_BP_DIRECT	GO:0030335~positive regulation of cell migration	6	9.836065573770492	0.0012295853689820212	6352, 6387, 3630, 4313, 1956, 4318	61	256	19157	7.360527663934427	0.7979912989689434	0.021213627580215676	0.019271764747872854
GOTERM_BP_DIRECT	GO:0090280~positive regulation of calcium ion import	3	4.918032786885246	0.0012728176548129405	3958, 6387, 6347	61	17	19157	55.420443587270974	0.809044886760721	0.021213627580215676	0.019271764747872854
GOTERM_BP_DIRECT	GO:0048245~eosinophil chemotaxis	3	4.918032786885246	0.0012728176548129405	3958, 6352, 6347	61	17	19157	55.420443587270974	0.809044886760721	0.021213627580215676	0.019271764747872854
GOTERM_BP_DIRECT	GO:0046325~negative regulation of glucose import	3	4.918032786885246	0.0012728176548129405	7124, 3952, 1636	61	17	19157	55.420443587270974	0.809044886760721	0.021213627580215676	0.019271764747872854
GOTERM_BP_DIRECT	GO:0044267~cellular protein metabolic process	3	4.918032786885246	0.0012728176548129405	354, 4312, 4313	61	17	19157	55.420443587270974	0.809044886760721	0.021213627580215676	0.019271764747872854
GOTERM_BP_DIRECT	GO:0033280~response to vitamin D	3	4.918032786885246	0.0012728176548129405	9365, 6696, 5741	61	17	19157	55.420443587270974	0.809044886760721	0.021213627580215676	0.019271764747872854
GOTERM_BP_DIRECT	GO:0002407~dendritic cell chemotaxis	3	4.918032786885246	0.0012728176548129405	6352, 1234, 3146	61	17	19157	55.420443587270974	0.809044886760721	0.021213627580215676	0.019271764747872854
GOTERM_BP_DIRECT	GO:0070098~chemokine-mediated signaling pathway	4	6.557377049180328	0.001377339140413322	6352, 1234, 6387, 6347	61	70	19157	17.945667447306793	0.8333359396057012	0.022381761031716484	0.020332969060351664
GOTERM_BP_DIRECT	GO:1901224~positive regulation of NIK/NF-kappaB signaling	4	6.557377049180328	0.001377339140413322	7099, 7124, 3146, 1956	61	70	19157	17.945667447306793	0.8333359396057012	0.022381761031716484	0.020332969060351664
GOTERM_BP_DIRECT	GO:0060252~positive regulation of glial cell proliferation	3	4.918032786885246	0.0014290386703596034	3569, 7124, 1956	61	18	19157	52.341530054644814	0.8441839191098592	0.022655491115457126	0.0205816423133499
GOTERM_BP_DIRECT	GO:0003085~negative regulation of systemic arterial blood pressure	3	4.918032786885246	0.0014290386703596034	9365, 7124, 4879	61	18	19157	52.341530054644814	0.8441839191098592	0.022655491115457126	0.0205816423133499
GOTERM_BP_DIRECT	GO:0032496~response to lipopolysaccharide	5	8.19672131147541	0.0014476850445875467	7099, 338, 2056, 4843, 1636	61	156	19157	10.065678856662462	0.8479208452791342	0.02267458503570856	0.02059898840551678
GOTERM_BP_DIRECT	GO:0071300~cellular response to retinoic acid	4	6.557377049180328	0.001554566642220496	5176, 7124, 5468, 3952	61	73	19157	17.20817426454076	0.8676769642008361	0.02405876946293625	0.021856466719790548
GOTERM_BP_DIRECT	GO:0042953~lipoprotein transport	3	4.918032786885246	0.0015939478872691107	338, 5468, 948	61	19	19157	49.58671268334771	0.8742909847802133	0.024094561086626092	0.021888982033311858
GOTERM_BP_DIRECT	GO:0010744~positive regulation of macrophage derived foam cell differentiation	3	4.918032786885246	0.0015939478872691107	338, 948, 185	61	19	19157	49.58671268334771	0.8742909847802133	0.024094561086626092	0.021888982033311858
GOTERM_BP_DIRECT	GO:0007155~cell adhesion	8	13.114754098360656	0.0016351132380648826	6696, 2335, 6387, 4254, 1462, 6347, 948, 1803	61	552	19157	4.551437396056071	0.8808517714723837	0.024432726545797097	0.0221961923466049
GOTERM_BP_DIRECT	GO:0032930~positive regulation of superoxide anion generation	3	4.918032786885246	0.0019496146863027897	1401, 6647, 1956	61	21	19157	44.86416861826697	0.920894506490039	0.02880112604765485	0.02616471527867721
GOTERM_BP_DIRECT	GO:0043406~positive regulation of MAP kinase activity	4	6.557377049180328	0.002021946848772236	7099, 7124, 4254, 1956	61	80	19157	15.702459016393444	0.9280073944389	0.029534055094425915	0.026830553128090007
GOTERM_BP_DIRECT	GO:0097746~regulation of blood vessel diameter	3	4.918032786885246	0.002339388007640127	185, 4879, 1636	61	23	19157	40.96293656450463	0.9523926084982739	0.033056569673175704	0.030030622141554237
GOTERM_BP_DIRECT	GO:0090026~positive regulation of monocyte chemotaxis	3	4.918032786885246	0.002339388007640127	6352, 6387, 3146	61	23	19157	40.96293656450463	0.9523926084982739	0.033056569673175704	0.030030622141554237
GOTERM_BP_DIRECT	GO:0014911~positive regulation of smooth muscle cell migration	3	4.918032786885246	0.002339388007640127	7099, 596, 6352	61	23	19157	40.96293656450463	0.9523926084982739	0.033056569673175704	0.030030622141554237
GOTERM_BP_DIRECT	GO:0007166~cell surface receptor signaling pathway	6	9.836065573770492	0.002497569291520096	1234, 2740, 6347, 948, 1956, 4879	61	301	19157	6.26011655138609	0.9612607293040493	0.03491225891372177	0.031716444443927246
GOTERM_BP_DIRECT	GO:0007596~blood coagulation	4	6.557377049180328	0.0025683995337429317	7035, 5340, 5327, 948	61	87	19157	14.439042773695121	0.9646767746500956	0.035520419083678846	0.03226893456755747
GOTERM_BP_DIRECT	GO:0045776~negative regulation of blood pressure	3	4.918032786885246	0.0032195533754963536	4852, 9370, 4843	61	27	19157	34.89435336976321	0.9848865692231117	0.04405704619100274	0.040024131962749405
GOTERM_BP_DIRECT	GO:0035987~endodermal cell differentiation	3	4.918032786885246	0.0034602500476848953	2335, 4313, 4318	61	28	19157	33.64812646370024	0.9889588461343415	0.046374485175158395	0.0421294361475862
GOTERM_BP_DIRECT	GO:1900017~positive regulation of cytokine production involved in inflammatory response	3	4.918032786885246	0.0034602500476848953	7099, 3569, 7124	61	28	19157	33.64812646370024	0.9889588461343415	0.046374485175158395	0.0421294361475862
GOTERM_BP_DIRECT	GO:0045944~positive regulation of transcription from RNA polymerase II promoter	11	18.0327868852459	0.003511603389034124	7099, 3569, 7124, 58487, 3146, 5741, 1440, 5468, 100125288, 1956, 196	61	1185	19157	2.915224458739711	0.989674292327796	0.046582493936166945	0.04231840410662552
GOTERM_BP_DIRECT	GO:0009314~response to radiation	3	4.918032786885246	0.0037091045780555713	596, 6387, 7124	61	29	19157	32.487846240814015	0.9920198691637522	0.04870541365123478	0.04424699501700636
GOTERM_BP_DIRECT	GO:0001934~positive regulation of protein phosphorylation	5	8.19672131147541	0.003822776280786013	7124, 9370, 3952, 1956, 4318	61	204	19157	7.697283831565412	0.9931199701931289	0.04969609165021817	0.04514698787608282
GOTERM_BP_DIRECT	GO:0007202~activation of phospholipase C activity	3	4.918032786885246	0.003966065243509044	5741, 283, 1956	61	30	19157	31.404918032786885	0.9942934247621911	0.05104836452041344	0.04637547576816021
GOTERM_BP_DIRECT	GO:0042327~positive regulation of phosphorylation	3	4.918032786885246	0.004231080554595109	6352, 283, 1956	61	31	19157	30.391856160761503	0.9959622754506418	0.05392553648013374	0.04898927583310612
GOTERM_BP_DIRECT	GO:0043388~positive regulation of DNA binding	3	4.918032786885246	0.004785070325342199	3146, 5468, 4318	61	33	19157	28.54992548435171	0.998041393553134	0.06039409148490154	0.05486570926436055
GOTERM_BP_DIRECT	GO:2000379~positive regulation of reactive oxygen species metabolic process	3	4.918032786885246	0.005370666633626279	3952, 730249, 185	61	35	19157	26.918501170960187	0.9990887403299018	0.06594768494919669	0.05991093532692408
GOTERM_BP_DIRECT	GO:0048678~response to axon injury	3	4.918032786885246	0.005370666633626279	2695, 2056, 6647	61	35	19157	26.918501170960187	0.9990887403299018	0.06594768494919669	0.05991093532692408
GOTERM_BP_DIRECT	GO:0043066~negative regulation of apoptotic process	7	11.475409836065573	0.0053772727727806535	3569, 596, 213, 7432, 3952, 1956, 4318	61	515	19157	4.268629635524431	0.9990965746230076	0.06594768494919669	0.05991093532692408
GOTERM_BP_DIRECT	GO:0048662~negative regulation of smooth muscle cell proliferation	3	4.918032786885246	0.005675190982854167	7432, 5468, 283	61	36	19157	26.170765027322407	0.9993879905831925	0.06895091848327493	0.06263925748365207
GOTERM_BP_DIRECT	GO:0034614~cellular response to reactive oxygen species	3	4.918032786885246	0.005987465917819902	4313, 1956, 4318	61	37	19157	25.463447053610988	0.9995931644319146	0.07141014397399884	0.06487336925637893
GOTERM_BP_DIRECT	GO:0071549~cellular response to dexamethasone stimulus	3	4.918032786885246	0.005987465917819902	5176, 5327, 1956	61	37	19157	25.463447053610988	0.9995931644319146	0.07141014397399884	0.06487336925637893
GOTERM_BP_DIRECT	GO:0051091~positive regulation of sequence-specific DNA binding transcription factor activity	4	6.557377049180328	0.006182103430200371	3569, 7124, 1440, 5468	61	119	19157	10.556274969003995	0.9996846032796534	0.07306122235691348	0.06637331046424216
GOTERM_BP_DIRECT	GO:2000334~positive regulation of blood microparticle formation	2	3.278688524590164	0.006254382288508584	7124, 948	61	2	19157	314.0491803278689	0.9997130577940293	0.07321137531802228	0.06650971865429563
GOTERM_BP_DIRECT	GO:0042177~negative regulation of protein catabolic process	3	4.918032786885246	0.0063074415658603816	3630, 4843, 1956	61	38	19157	24.793356341673856	0.9997322997766631	0.07321137531802228	0.06650971865429563
GOTERM_BP_DIRECT	GO:0061098~positive regulation of protein tyrosine kinase activity	3	4.918032786885246	0.006635068281052674	6352, 5770, 1636	61	39	19157	24.157629255989914	0.9998256301015206	0.07566305934533751	0.068736979297572
GOTERM_BP_DIRECT	GO:0046326~positive regulation of glucose import	3	4.918032786885246	0.006635068281052674	5741, 3630, 9370	61	39	19157	24.157629255989914	0.9998256301015206	0.07566305934533751	0.068736979297572
GOTERM_BP_DIRECT	GO:0097421~liver regeneration	3	4.918032786885246	0.006970296644746035	3569, 7124, 1956	61	40	19157	23.553688524590164	0.9998875625433543	0.07811539343249868	0.0709648304952161
GOTERM_BP_DIRECT	GO:0043537~negative regulation of blood vessel endothelial cell migration	3	4.918032786885246	0.006970296644746035	7124, 3146, 5468	61	40	19157	23.553688524590164	0.9998875625433543	0.07811539343249868	0.0709648304952161
GOTERM_BP_DIRECT	GO:0007189~adenylate cyclase-activating G-protein coupled receptor signaling pathway	4	6.557377049180328	0.0072364033760604395	7432, 2740, 2695, 5741	61	126	19157	9.969815248503775	0.999920640872462	0.07857025373751482	0.07137805358769615
GOTERM_BP_DIRECT	GO:0016525~negative regulation of angiogenesis	4	6.557377049180328	0.0072364033760604395	354, 5176, 5468, 4879	61	126	19157	9.969815248503775	0.999920640872462	0.07857025373751482	0.07137805358769615
GOTERM_BP_DIRECT	GO:0071276~cellular response to cadmium ion	3	4.918032786885246	0.007313077463260995	6647, 1956, 4318	61	41	19157	22.979208316673333	0.9999282220932864	0.07857025373751482	0.07137805358769615
GOTERM_BP_DIRECT	GO:0032733~positive regulation of interleukin-10 production	3	4.918032786885246	0.007313077463260995	7099, 3569, 3146	61	41	19157	22.979208316673333	0.9999282220932864	0.07857025373751482	0.07137805358769615
GOTERM_BP_DIRECT	GO:0043491~protein kinase B signaling	3	4.918032786885246	0.007313077463260995	6352, 7124, 6347	61	41	19157	22.979208316673333	0.9999282220932864	0.07857025373751482	0.07137805358769615
GOTERM_BP_DIRECT	GO:0042594~response to starvation	3	4.918032786885246	0.007663361767932211	2695, 5468, 790	61	42	19157	22.432084309133486	0.9999546336115838	0.08165877293698258	0.07418385449121263
GOTERM_BP_DIRECT	GO:0050918~positive chemotaxis	3	4.918032786885246	0.008386246075112902	3958, 6352, 3146	61	44	19157	21.412444113263785	0.9999824084348733	0.08863512111907945	0.08052159849356372
GOTERM_BP_DIRECT	GO:0032722~positive regulation of chemokine production	3	4.918032786885246	0.008758749255070562	7099, 3569, 7124	61	45	19157	20.936612021857922	0.9999892061316078	0.09109099225273384	0.08275266296190667
GOTERM_BP_DIRECT	GO:0043407~negative regulation of MAP kinase activity	3	4.918032786885246	0.008758749255070562	5770, 9370, 5468	61	45	19157	20.936612021857922	0.9999892061316078	0.09109099225273384	0.08275266296190667
GOTERM_BP_DIRECT	GO:0007186~G-protein coupled receptor signaling pathway	9	14.754098360655737	0.00884556771383907	6352, 1234, 6387, 7432, 5741, 3630, 6347, 5468, 185	61	943	19157	2.9972880413052168	0.9999903677969795	0.09126379387294278	0.08290964658765033
GOTERM_BP_DIRECT	GO:0032310~prostaglandin secretion	2	3.278688524590164	0.009367132852906796	3952, 4843	61	3	19157	209.36612021857925	0.999995140934648	0.09367132852906795	0.08509679922525328
GOTERM_BP_DIRECT	GO:2001258~negative regulation of cation channel activity	2	3.278688524590164	0.009367132852906796	2056, 4318	61	3	19157	209.36612021857925	0.999995140934648	0.09367132852906795	0.08509679922525328
GOTERM_BP_DIRECT	GO:0070543~response to linoleic acid	2	3.278688524590164	0.009367132852906796	9370, 948	61	3	19157	209.36612021857925	0.999995140934648	0.09367132852906795	0.08509679922525328
GOTERM_BP_DIRECT	GO:0071674~mononuclear cell migration	2	3.278688524590164	0.009367132852906796	3958, 5340	61	3	19157	209.36612021857925	0.999995140934648	0.09367132852906795	0.08509679922525328
GOTERM_BP_DIRECT	GO:1904646~cellular response to beta-amyloid	3	4.918032786885246	0.0095256372706513	7099, 7124, 948	61	47	19157	20.045692361353332	0.9999960535149696	0.09452922482325718	0.08587616501251287
GOTERM_BP_DIRECT	GO:0071356~cellular response to tumor necrosis factor	4	6.557377049180328	0.009836546688303272	6352, 338, 6347, 730249	61	141	19157	8.909196605045926	0.999997376020933	0.09687508102116858	0.088007285143077
GOTERM_BP_DIRECT	GO:0045429~positive regulation of nitric oxide biosynthetic process	3	4.918032786885246	0.009919926606418718	7099, 7124, 948	61	48	19157	19.628073770491802	0.999997648116311	0.09696168863416792	0.08808596482842485
GOTERM_BP_DIRECT	GO:1904707~positive regulation of vascular smooth muscle cell proliferation	3	4.918032786885246	0.011145607520680953	7124, 4313, 4318	61	51	19157	18.47348119575699	0.9999995300505876	0.10812902818571074	0.09823106329794183
GOTERM_BP_DIRECT	GO:0045785~positive regulation of cell adhesion	3	4.918032786885246	0.011568282169394855	6352, 6387, 7124	61	52	19157	18.118221941992434	0.9999997304278864	0.11139827274232082	0.10120104623744684
GOTERM_BP_DIRECT	GO:0042542~response to hydrogen peroxide	3	4.918032786885246	0.011997936216960044	596, 4313, 6647	61	53	19157	17.776368697803896	0.9999998468181568	0.11468615501505924	0.10418796082521921
GOTERM_BP_DIRECT	GO:0019233~sensory perception of pain	3	4.918032786885246	0.012434523321531887	2695, 6347, 1636	61	54	19157	17.447176684881605	0.9999999137678346	0.11707270323027023	0.1063560480884224
GOTERM_BP_DIRECT	GO:0031664~regulation of lipopolysaccharide-mediated signaling pathway	2	3.278688524590164	0.012470295222279305	948, 1604	61	4	19157	157.02459016393445	0.9999999177343698	0.11707270323027023	0.1063560480884224
GOTERM_BP_DIRECT	GO:0007165~signal transduction	10	16.39344262295082	0.012552996645892328	6696, 1234, 6387, 2695, 3146, 2056, 9370, 6347, 5468, 1956	61	1211	19157	2.593304544408496	0.9999999262206147	0.11707270323027023	0.1063560480884224
GOTERM_BP_DIRECT	GO:0071230~cellular response to amino acid stimulus	3	4.918032786885246	0.012877997355329724	7124, 4313, 1956	61	55	19157	17.12995529061103	0.9999999519069858	0.11707270323027023	0.1063560480884224
GOTERM_BP_DIRECT	GO:0031334~positive regulation of protein complex assembly	3	4.918032786885246	0.012877997355329724	3958, 7124, 4312	61	55	19157	17.12995529061103	0.9999999519069858	0.11707270323027023	0.1063560480884224
GOTERM_BP_DIRECT	GO:0071407~cellular response to organic cyclic compound	3	4.918032786885246	0.012877997355329724	6352, 7124, 6347	61	55	19157	17.12995529061103	0.9999999519069858	0.11707270323027023	0.1063560480884224
GOTERM_BP_DIRECT	GO:0031667~response to nutrient levels	3	4.918032786885246	0.012877997355329724	7124, 6647, 1636	61	55	19157	17.12995529061103	0.9999999519069858	0.11707270323027023	0.1063560480884224
GOTERM_BP_DIRECT	GO:0030198~extracellular matrix organization	4	6.557377049180328	0.013364182707658774	7124, 4312, 4313, 4318	61	158	19157	7.950612160199212	0.9999999746521824	0.11986581888309499	0.1088934862314886
GOTERM_BP_DIRECT	GO:0042493~response to drug	5	8.19672131147541	0.013369649029268288	596, 2695, 5741, 5468, 6647	61	293	19157	5.359201029485816	0.999999974834094	0.11986581888309499	0.1088934862314886
GOTERM_BP_DIRECT	GO:0051092~positive regulation of NF-kappaB transcription factor activity	4	6.557377049180328	0.013820677569161085	7099, 7124, 3630, 948	61	160	19157	7.851229508196722	0.999999986111352	0.12306082767061238	0.11179602882999479
GOTERM_BP_DIRECT	GO:0008286~insulin receptor signaling pathway	3	4.918032786885246	0.014249282921871387	9365, 5770, 3630	61	58	19157	16.243923120407008	0.9999999921071805	0.12349378532288534	0.11218935420486738
GOTERM_BP_DIRECT	GO:0019731~antibacterial humoral response	3	4.918032786885246	0.014249282921871387	7432, 4852, 283	61	58	19157	16.243923120407008	0.9999999921071805	0.12349378532288534	0.11218935420486738
GOTERM_BP_DIRECT	GO:1903078~positive regulation of protein localization to plasma membrane	3	4.918032786885246	0.014249282921871387	3958, 7124, 1956	61	58	19157	16.243923120407008	0.9999999921071805	0.12349378532288534	0.11218935420486738
GOTERM_BP_DIRECT	GO:0045599~negative regulation of fat cell differentiation	3	4.918032786885246	0.014249282921871387	3569, 7124, 9370	61	58	19157	16.243923120407008	0.9999999921071805	0.12349378532288534	0.11218935420486738
GOTERM_BP_DIRECT	GO:0071320~cellular response to cAMP	3	4.918032786885246	0.014719847618025594	9370, 3753, 196	61	59	19157	15.968602389552652	0.999999995757179	0.12672716492339917	0.1151267552111803
GOTERM_BP_DIRECT	GO:0045639~positive regulation of myeloid cell differentiation	2	3.278688524590164	0.015563898432598965	3146, 1440	61	5	19157	125.61967213114755	0.9999999986075119	0.1280573921669535	0.11633521549936315
GOTERM_BP_DIRECT	GO:0010750~positive regulation of nitric oxide mediated signal transduction	2	3.278688524590164	0.015563898432598965	3630, 1956	61	5	19157	125.61967213114755	0.9999999986075119	0.1280573921669535	0.11633521549936315
GOTERM_BP_DIRECT	GO:0045923~positive regulation of fatty acid metabolic process	2	3.278688524590164	0.015563898432598965	9370, 5468	61	5	19157	125.61967213114755	0.9999999986075119	0.1280573921669535	0.11633521549936315
GOTERM_BP_DIRECT	GO:0010523~negative regulation of calcium ion transport into cytosol	2	3.278688524590164	0.015563898432598965	596, 2056	61	5	19157	125.61967213114755	0.9999999986075119	0.1280573921669535	0.11633521549936315
GOTERM_BP_DIRECT	GO:0045636~positive regulation of melanocyte differentiation	2	3.278688524590164	0.015563898432598965	596, 4254	61	5	19157	125.61967213114755	0.9999999986075119	0.1280573921669535	0.11633521549936315
GOTERM_BP_DIRECT	GO:0071677~positive regulation of mononuclear cell migration	2	3.278688524590164	0.015563898432598965	3958, 7124	61	5	19157	125.61967213114755	0.9999999986075119	0.1280573921669535	0.11633521549936315
GOTERM_BP_DIRECT	GO:0051702~interaction with symbiont	2	3.278688524590164	0.015563898432598965	5340, 2335	61	5	19157	125.61967213114755	0.9999999986075119	0.1280573921669535	0.11633521549936315
GOTERM_BP_DIRECT	GO:0007611~learning or memory	3	4.918032786885246	0.016171319184341625	7432, 2740, 1956	61	62	19157	15.195928080380751	0.9999999993758014	0.13221833295373658	0.12011527016797144
GOTERM_BP_DIRECT	GO:0045893~positive regulation of transcription, DNA-templated	7	11.475409836065573	0.017047327867304077	3569, 6696, 7124, 2056, 5468, 1956, 196	61	661	19157	3.325785570794375	0.9999999998039396	0.13850953892184562	0.12583058882053821
GOTERM_BP_DIRECT	GO:0042102~positive regulation of T cell proliferation	3	4.918032786885246	0.017171668715584114	3569, 6352, 3952	61	64	19157	14.721055327868854	0.9999999998336713	0.13865322565378477	0.12596112269009216
GOTERM_BP_DIRECT	GO:0001819~positive regulation of cytokine production	3	4.918032786885246	0.018197767210497585	7124, 3630, 6647	61	66	19157	14.274962742175855	0.999999999957222	0.14516384946934216	0.13187577401791778
GOTERM_BP_DIRECT	GO:0045906~negative regulation of vasoconstriction	2	3.278688524590164	0.01864797143183088	4313, 3952	61	6	19157	104.68306010928963	0.9999999999764347	0.14516384946934216	0.13187577401791778
GOTERM_BP_DIRECT	GO:0033033~negative regulation of myeloid cell apoptotic process	2	3.278688524590164	0.01864797143183088	596, 2056	61	6	19157	104.68306010928963	0.9999999999764347	0.14516384946934216	0.13187577401791778
GOTERM_BP_DIRECT	GO:0003081~regulation of systemic arterial blood pressure by renin-angiotensin	2	3.278688524590164	0.01864797143183088	185, 1636	61	6	19157	104.68306010928963	0.9999999999764347	0.14516384946934216	0.13187577401791778
GOTERM_BP_DIRECT	GO:0010891~negative regulation of sequestering of triglyceride	2	3.278688524590164	0.01864797143183088	57104, 5468	61	6	19157	104.68306010928963	0.9999999999764347	0.14516384946934216	0.13187577401791778
GOTERM_BP_DIRECT	GO:1903223~positive regulation of oxidative stress-induced neuron death	2	3.278688524590164	0.01864797143183088	7099, 7124	61	6	19157	104.68306010928963	0.9999999999764347	0.14516384946934216	0.13187577401791778
GOTERM_BP_DIRECT	GO:0043627~response to estrogen	3	4.918032786885246	0.01978442977323139	2056, 4313, 5468	61	69	19157	13.65431218816821	0.9999999999947752	0.15309380181667148	0.13907983072729926
GOTERM_BP_DIRECT	GO:0031640~killing of cells of other organism	3	4.918032786885246	0.020325814791112416	3958, 6387, 4879	61	70	19157	13.459250585480094	0.9999999999974523	0.1563524214700955	0.14204016135090985
GOTERM_BP_DIRECT	GO:0060326~cell chemotaxis	3	4.918032786885246	0.02087337701173708	1234, 6387, 185	61	71	19157	13.269683675825444	0.9999999999987683	0.15961994185446002	0.14500857794624405
GOTERM_BP_DIRECT	GO:0010573~vascular endothelial growth factor production	2	3.278688524590164	0.02172254308405473	3569, 7124	61	7	19157	89.72833723653397	0.9999999999996013	0.16514214040509442	0.1500252829372435
GOTERM_BP_DIRECT	GO:0043123~positive regulation of I-kappaB kinase/NF-kappaB signaling	4	6.557377049180328	0.022035555190232894	7099, 7124, 9370, 948	61	191	19157	6.576946184876835	0.999999999999737	0.1665478008564114	0.15130227139340144
GOTERM_BP_DIRECT	GO:0001938~positive regulation of endothelial cell proliferation	3	4.918032786885246	0.022552701580857575	6387, 7432, 283	61	74	19157	12.731723526805494	0.9999999999998678	0.16947116794864073	0.15395803795949592
GOTERM_BP_DIRECT	GO:0022898~regulation of transmembrane transporter activity	2	3.278688524590164	0.024787642166206603	596, 3630	61	8	19157	78.51229508196722	0.9999999999999932	0.18103334166330665	0.1644618280802809
GOTERM_BP_DIRECT	GO:0002674~negative regulation of acute inflammatory response	2	3.278688524590164	0.024787642166206603	3630, 5468	61	8	19157	78.51229508196722	0.9999999999999932	0.18103334166330665	0.1644618280802809
GOTERM_BP_DIRECT	GO:0006651~diacylglycerol biosynthetic process	2	3.278688524590164	0.024787642166206603	57104, 283	61	8	19157	78.51229508196722	0.9999999999999932	0.18103334166330665	0.1644618280802809
GOTERM_BP_DIRECT	GO:0010886~positive regulation of cholesterol storage	2	3.278688524590164	0.024787642166206603	338, 948	61	8	19157	78.51229508196722	0.9999999999999932	0.18103334166330665	0.1644618280802809
GOTERM_BP_DIRECT	GO:0007589~body fluid secretion	2	3.278688524590164	0.024787642166206603	7432, 4879	61	8	19157	78.51229508196722	0.9999999999999932	0.18103334166330665	0.1644618280802809
GOTERM_BP_DIRECT	GO:0030593~neutrophil chemotaxis	3	4.918032786885246	0.026679464570510406	3958, 6352, 6347	61	81	19157	11.6314511232544	0.9999999999999994	0.1937614745344331	0.17602484725012732
GOTERM_BP_DIRECT	GO:0006629~lipid metabolic process	4	6.557377049180328	0.027120479774173447	27034, 5468, 3952, 948	61	207	19157	6.068583194741427	0.9999999999999997	0.1946036912859878	0.17678996877596279
GOTERM_BP_DIRECT	GO:0032880~regulation of protein localization	3	4.918032786885246	0.027292205785453497	596, 7432, 3630	61	82	19157	11.489604158336666	0.9999999999999998	0.1946036912859878	0.17678996877596279
GOTERM_BP_DIRECT	GO:0048771~tissue remodeling	2	3.278688524590164	0.027843297368610565	5340, 4313	61	9	19157	69.78870673952642	0.9999999999999999	0.1946036912859878	0.17678996877596279
GOTERM_BP_DIRECT	GO:0042698~ovulation cycle	2	3.278688524590164	0.027843297368610565	5176, 1956	61	9	19157	69.78870673952642	0.9999999999999999	0.1946036912859878	0.17678996877596279
GOTERM_BP_DIRECT	GO:0001542~ovulation from ovarian follicle	2	3.278688524590164	0.027843297368610565	4313, 3952	61	9	19157	69.78870673952642	0.9999999999999999	0.1946036912859878	0.17678996877596279
GOTERM_BP_DIRECT	GO:0050999~regulation of nitric-oxide synthase activity	2	3.278688524590164	0.027843297368610565	3952, 1956	61	9	19157	69.78870673952642	0.9999999999999999	0.1946036912859878	0.17678996877596279
GOTERM_BP_DIRECT	GO:0010960~magnesium ion homeostasis	2	3.278688524590164	0.027843297368610565	5741, 1956	61	9	19157	69.78870673952642	0.9999999999999999	0.1946036912859878	0.17678996877596279
GOTERM_BP_DIRECT	GO:0070373~negative regulation of ERK1 and ERK2 cascade	3	4.918032786885246	0.029164339949810943	7099, 5770, 9370	61	85	19157	11.084088717454195	1.0	0.20274674831419373	0.18418762289158674
GOTERM_BP_DIRECT	GO:0019722~calcium-mediated signaling	3	4.918032786885246	0.02979955447910464	1234, 7124, 185	61	86	19157	10.955203964925657	1.0	0.2048795841158461	0.18612522218524172
GOTERM_BP_DIRECT	GO:0030307~positive regulation of cell growth	3	4.918032786885246	0.030440287536517858	596, 3630, 1956	61	87	19157	10.82928208027134	1.0	0.2048795841158461	0.18612522218524172
GOTERM_BP_DIRECT	GO:0009636~response to toxic substance	3	4.918032786885246	0.030440287536517858	596, 6352, 196	61	87	19157	10.82928208027134	1.0	0.2048795841158461	0.18612522218524172
GOTERM_BP_DIRECT	GO:0007507~heart development	4	6.557377049180328	0.030590973545172033	2335, 4313, 5468, 790	61	217	19157	5.788924983002191	1.0	0.2048795841158461	0.18612522218524172
GOTERM_BP_DIRECT	GO:0033622~integrin activation	2	3.278688524590164	0.030889537297466026	2335, 6387	61	10	19157	62.809836065573776	1.0	0.2048795841158461	0.18612522218524172
GOTERM_BP_DIRECT	GO:0008343~adult feeding behavior	2	3.278688524590164	0.030889537297466026	4852, 3952	61	10	19157	62.809836065573776	1.0	0.2048795841158461	0.18612522218524172
GOTERM_BP_DIRECT	GO:0009651~response to salt stress	2	3.278688524590164	0.030889537297466026	7124, 2056	61	10	19157	62.809836065573776	1.0	0.2048795841158461	0.18612522218524172
GOTERM_BP_DIRECT	GO:0031000~response to caffeine	2	3.278688524590164	0.030889537297466026	5468, 790	61	10	19157	62.809836065573776	1.0	0.2048795841158461	0.18612522218524172
GOTERM_BP_DIRECT	GO:0009967~positive regulation of signal transduction	2	3.278688524590164	0.030889537297466026	5741, 9370	61	10	19157	62.809836065573776	1.0	0.2048795841158461	0.18612522218524172
GOTERM_BP_DIRECT	GO:0030855~epithelial cell differentiation	3	4.918032786885246	0.033725353154649404	3958, 5468, 1508	61	92	19157	10.240734141126158	1.0	0.2205215380810976	0.20033533574905868
GOTERM_BP_DIRECT	GO:0002446~neutrophil mediated immunity	2	3.278688524590164	0.033926390474015015	3569, 1636	61	11	19157	57.09985096870343	1.0	0.2205215380810976	0.20033533574905868
GOTERM_BP_DIRECT	GO:1900015~regulation of cytokine production involved in inflammatory response	2	3.278688524590164	0.033926390474015015	3952, 4843	61	11	19157	57.09985096870343	1.0	0.2205215380810976	0.20033533574905868
GOTERM_BP_DIRECT	GO:0071223~cellular response to lipoteichoic acid	2	3.278688524590164	0.033926390474015015	7099, 948	61	11	19157	57.09985096870343	1.0	0.2205215380810976	0.20033533574905868
GOTERM_BP_DIRECT	GO:0007267~cell-cell signaling	4	6.557377049180328	0.03505069810739382	6352, 1234, 5741, 3630	61	229	19157	5.485575202233517	1.0	0.22669605741100482	0.20594464907876667
GOTERM_BP_DIRECT	GO:0046330~positive regulation of JNK cascade	3	4.918032786885246	0.03644875493468906	7099, 7124, 3146	61	96	19157	9.814036885245901	1.0	0.23434171185899888	0.21289043208113667
GOTERM_BP_DIRECT	GO:0010269~response to selenium ion	2	3.278688524590164	0.03695388533161136	2695, 338	61	12	19157	52.341530054644814	1.0	0.23434171185899888	0.21289043208113667
GOTERM_BP_DIRECT	GO:1900227~positive regulation of NLRP3 inflammasome complex assembly	2	3.278688524590164	0.03695388533161136	7099, 948	61	12	19157	52.341530054644814	1.0	0.23434171185899888	0.21289043208113667
GOTERM_BP_DIRECT	GO:1903800~positive regulation of production of miRNAs involved in gene silencing by miRNA	2	3.278688524590164	0.03695388533161136	3569, 1956	61	12	19157	52.341530054644814	1.0	0.23434171185899888	0.21289043208113667
GOTERM_BP_DIRECT	GO:0060100~positive regulation of phagocytosis, engulfment	2	3.278688524590164	0.03997205022498588	5468, 948	61	13	19157	48.31525851197983	1.0	0.24982531390616175	0.22695668901782845
GOTERM_BP_DIRECT	GO:0060907~positive regulation of macrophage cytokine production	2	3.278688524590164	0.03997205022498588	7099, 948	61	13	19157	48.31525851197983	1.0	0.24982531390616175	0.22695668901782845
GOTERM_BP_DIRECT	GO:0048546~digestive tract morphogenesis	2	3.278688524590164	0.03997205022498588	596, 1956	61	13	19157	48.31525851197983	1.0	0.24982531390616175	0.22695668901782845
GOTERM_BP_DIRECT	GO:0032732~positive regulation of interleukin-1 production	2	3.278688524590164	0.04298091341952828	7099, 3146	61	14	19157	44.86416861826699	1.0	0.26232482368726184	0.2383120129035817
GOTERM_BP_DIRECT	GO:0050892~intestinal absorption	2	3.278688524590164	0.04298091341952828	3952, 948	61	14	19157	44.86416861826699	1.0	0.26232482368726184	0.2383120129035817
GOTERM_BP_DIRECT	GO:0006112~energy reserve metabolic process	2	3.278688524590164	0.04298091341952828	9365, 3952	61	14	19157	44.86416861826699	1.0	0.26232482368726184	0.2383120129035817
GOTERM_BP_DIRECT	GO:1904996~positive regulation of leukocyte adhesion to vascular endothelial cell	2	3.278688524590164	0.04298091341952828	3569, 7124	61	14	19157	44.86416861826699	1.0	0.26232482368726184	0.2383120129035817
GOTERM_BP_DIRECT	GO:0010447~response to acidic pH	2	3.278688524590164	0.04298091341952828	5176, 2695	61	14	19157	44.86416861826699	1.0	0.26232482368726184	0.2383120129035817
GOTERM_BP_DIRECT	GO:0006874~cellular calcium ion homeostasis	3	4.918032786885246	0.044354282612457954	6352, 6387, 5741	61	107	19157	8.805117205454266	1.0	0.269441903720539	0.24477760637996657
GOTERM_BP_DIRECT	GO:0032869~cellular response to insulin stimulus	3	4.918032786885246	0.04585451022441228	9370, 5468, 3952	61	109	19157	8.64355542186795	1.0	0.270473547631176	0.2457148151941683
GOTERM_BP_DIRECT	GO:0048599~oocyte development	2	3.278688524590164	0.04598050309729991	596, 100125288	61	15	19157	41.87322404371585	1.0	0.270473547631176	0.2457148151941683
GOTERM_BP_DIRECT	GO:2000406~positive regulation of T cell migration	2	3.278688524590164	0.04598050309729991	6352, 6387	61	15	19157	41.87322404371585	1.0	0.270473547631176	0.2457148151941683
GOTERM_BP_DIRECT	GO:0015909~long-chain fatty acid transport	2	3.278688524590164	0.04598050309729991	5468, 948	61	15	19157	41.87322404371585	1.0	0.270473547631176	0.2457148151941683
GOTERM_BP_DIRECT	GO:0050966~detection of mechanical stimulus involved in sensory perception of pain	2	3.278688524590164	0.04598050309729991	6387, 7124	61	15	19157	41.87322404371585	1.0	0.270473547631176	0.2457148151941683
GOTERM_BP_DIRECT	GO:1904645~response to beta-amyloid	2	3.278688524590164	0.04598050309729991	4313, 4318	61	15	19157	41.87322404371585	1.0	0.270473547631176	0.2457148151941683
GOTERM_BP_DIRECT	GO:0032270~positive regulation of cellular protein metabolic process	2	3.278688524590164	0.04598050309729991	3630, 185	61	15	19157	41.87322404371585	1.0	0.270473547631176	0.2457148151941683
GOTERM_BP_DIRECT	GO:0009617~response to bacterium	3	4.918032786885246	0.04661162404933473	9370, 6347, 4843	61	110	19157	8.564977645305515	1.0	0.2717269563414132	0.24685348879939156
GOTERM_BP_DIRECT	GO:0008584~male gonad development	3	4.918032786885246	0.04661162404933473	596, 4254, 1636	61	110	19157	8.564977645305515	1.0	0.2717269563414132	0.24685348879939156
GOTERM_BP_DIRECT	GO:0032355~response to estradiol	3	4.918032786885246	0.048910540749094296	7035, 338, 3952	61	113	19157	8.337588858262004	1.0	0.27679174591902445	0.2514546553310522
GOTERM_BP_DIRECT	GO:0032966~negative regulation of collagen biosynthetic process	2	3.278688524590164	0.04897084735490432	3569, 5468	61	16	19157	39.25614754098361	1.0	0.27679174591902445	0.2514546553310522
GOTERM_BP_DIRECT	GO:0019395~fatty acid oxidation	2	3.278688524590164	0.04897084735490432	9370, 5468	61	16	19157	39.25614754098361	1.0	0.27679174591902445	0.2514546553310522
GOTERM_BP_DIRECT	GO:0034374~low-density lipoprotein particle remodeling	2	3.278688524590164	0.04897084735490432	338, 185	61	16	19157	39.25614754098361	1.0	0.27679174591902445	0.2514546553310522
GOTERM_BP_DIRECT	GO:0071548~response to dexamethasone	2	3.278688524590164	0.04897084735490432	2056, 1636	61	16	19157	39.25614754098361	1.0	0.27679174591902445	0.2514546553310522
GOTERM_BP_DIRECT	GO:0045725~positive regulation of glycogen biosynthetic process	2	3.278688524590164	0.04897084735490432	5741, 3630	61	16	19157	39.25614754098361	1.0	0.27679174591902445	0.2514546553310522
GOTERM_BP_DIRECT	GO:0071639~positive regulation of monocyte chemotactic protein-1 production	2	3.278688524590164	0.04897084735490432	3146, 9370	61	16	19157	39.25614754098361	1.0	0.27679174591902445	0.2514546553310522
GOTERM_BP_DIRECT	GO:0050995~negative regulation of lipid catabolic process	2	3.278688524590164	0.05195197421217608	7124, 3630	61	17	19157	36.946962391513985	1.0	0.2898608003254459	0.2633273886033474
GOTERM_BP_DIRECT	GO:0048143~astrocyte activation	2	3.278688524590164	0.05195197421217608	7124, 1956	61	17	19157	36.946962391513985	1.0	0.2898608003254459	0.2633273886033474
GOTERM_BP_DIRECT	GO:0050708~regulation of protein secretion	2	3.278688524590164	0.05195197421217608	7124, 3630	61	17	19157	36.946962391513985	1.0	0.2898608003254459	0.2633273886033474
GOTERM_BP_DIRECT	GO:1903428~positive regulation of reactive oxygen species biosynthetic process	2	3.278688524590164	0.05492391159580392	7099, 948	61	18	19157	34.89435336976321	1.0	0.2987493099353351	0.2714022577181775
GOTERM_BP_DIRECT	GO:0051770~positive regulation of nitric-oxide synthase biosynthetic process	2	3.278688524590164	0.05492391159580392	7099, 6347	61	18	19157	34.89435336976321	1.0	0.2987493099353351	0.2714022577181775
GOTERM_BP_DIRECT	GO:0045721~negative regulation of gluconeogenesis	2	3.278688524590164	0.05492391159580392	3630, 9370	61	18	19157	34.89435336976321	1.0	0.2987493099353351	0.2714022577181775
GOTERM_BP_DIRECT	GO:0007263~nitric oxide mediated signal transduction	2	3.278688524590164	0.05492391159580392	4843, 948	61	18	19157	34.89435336976321	1.0	0.2987493099353351	0.2714022577181775
GOTERM_BP_DIRECT	GO:0002526~acute inflammatory response	2	3.278688524590164	0.05492391159580392	9365, 7124	61	18	19157	34.89435336976321	1.0	0.2987493099353351	0.2714022577181775
GOTERM_BP_DIRECT	GO:0021954~central nervous system neuron development	2	3.278688524590164	0.05492391159580392	4852, 3952	61	18	19157	34.89435336976321	1.0	0.2987493099353351	0.2714022577181775
GOTERM_BP_DIRECT	GO:0001822~kidney development	3	4.918032786885246	0.05604733108500182	5176, 185, 1636	61	122	19157	7.7225208277344795	1.0	0.30358971004375984	0.27579957504744645
GOTERM_BP_DIRECT	GO:0031175~neuron projection development	3	4.918032786885246	0.05686179292113182	3569, 3146, 4852	61	123	19157	7.659736105557776	1.0	0.30672336430486047	0.27864637941849246
GOTERM_BP_DIRECT	GO:0055093~response to hyperoxia	2	3.278688524590164	0.05788668735636018	2056, 4313	61	19	19157	33.057808455565144	1.0	0.3071538512786458	0.27903746027698517
GOTERM_BP_DIRECT	GO:0042730~fibrinolysis	2	3.278688524590164	0.05788668735636018	5340, 5327	61	19	19157	33.057808455565144	1.0	0.3071538512786458	0.27903746027698517
GOTERM_BP_DIRECT	GO:0043277~apoptotic cell clearance	2	3.278688524590164	0.05788668735636018	3146, 948	61	19	19157	33.057808455565144	1.0	0.3071538512786458	0.27903746027698517
GOTERM_BP_DIRECT	GO:0042310~vasoconstriction	2	3.278688524590164	0.05788668735636018	1401, 1636	61	19	19157	33.057808455565144	1.0	0.3071538512786458	0.27903746027698517
GOTERM_BP_DIRECT	GO:0030308~negative regulation of cell growth	3	4.918032786885246	0.060161047391139005	596, 5468, 4879	61	127	19157	7.418484574674067	1.0	0.31138751197083725	0.2828835781827375
GOTERM_BP_DIRECT	GO:0050901~leukocyte tethering or rolling	2	3.278688524590164	0.060840329261994355	7124, 3952	61	20	19157	31.404918032786888	1.0	0.31138751197083725	0.2828835781827375
GOTERM_BP_DIRECT	GO:0031018~endocrine pancreas development	2	3.278688524590164	0.060840329261994355	3569, 2695	61	20	19157	31.404918032786888	1.0	0.31138751197083725	0.2828835781827375
GOTERM_BP_DIRECT	GO:0033189~response to vitamin A	2	3.278688524590164	0.060840329261994355	2056, 5468	61	20	19157	31.404918032786888	1.0	0.31138751197083725	0.2828835781827375
GOTERM_BP_DIRECT	GO:0019229~regulation of vasoconstriction	2	3.278688524590164	0.060840329261994355	185, 1636	61	20	19157	31.404918032786888	1.0	0.31138751197083725	0.2828835781827375
GOTERM_BP_DIRECT	GO:0071404~cellular response to low-density lipoprotein particle stimulus	2	3.278688524590164	0.060840329261994355	5468, 948	61	20	19157	31.404918032786888	1.0	0.31138751197083725	0.2828835781827375
GOTERM_BP_DIRECT	GO:0019433~triglyceride catabolic process	2	3.278688524590164	0.060840329261994355	57104, 338	61	20	19157	31.404918032786888	1.0	0.31138751197083725	0.2828835781827375
GOTERM_BP_DIRECT	GO:0060047~heart contraction	2	3.278688524590164	0.060840329261994355	6647, 1636	61	20	19157	31.404918032786888	1.0	0.31138751197083725	0.2828835781827375
GOTERM_BP_DIRECT	GO:0045780~positive regulation of bone resorption	2	3.278688524590164	0.060840329261994355	6696, 1956	61	20	19157	31.404918032786888	1.0	0.31138751197083725	0.2828835781827375
GOTERM_BP_DIRECT	GO:0006801~superoxide metabolic process	2	3.278688524590164	0.06378486499325967	6647, 4843	61	21	19157	29.909445745511317	1.0	0.32390751754389674	0.29425752170718616
GOTERM_BP_DIRECT	GO:0030301~cholesterol transport	2	3.278688524590164	0.06378486499325967	338, 948	61	21	19157	29.909445745511317	1.0	0.32390751754389674	0.29425752170718616
GOTERM_BP_DIRECT	GO:0001501~skeletal system development	3	4.918032786885246	0.06523055425701557	5741, 1462, 4318	61	133	19157	7.083816097621102	1.0	0.32996000207828885	0.29975597111881475
GOTERM_BP_DIRECT	GO:0046716~muscle cell cellular homeostasis	2	3.278688524590164	0.06672032214780134	5340, 6647	61	22	19157	28.549925484351714	1.0	0.3361876697369835	0.30541356766105965
GOTERM_BP_DIRECT	GO:0045861~negative regulation of proteolysis	2	3.278688524590164	0.07256411071842905	3630, 5327	61	24	19157	26.170765027322407	1.0	0.35868191609869876	0.32584872531735637
GOTERM_BP_DIRECT	GO:0032727~positive regulation of interferon-alpha production	2	3.278688524590164	0.07256411071842905	7099, 3146	61	24	19157	26.170765027322407	1.0	0.35868191609869876	0.32584872531735637
GOTERM_BP_DIRECT	GO:0070542~response to fatty acid	2	3.278688524590164	0.07256411071842905	5327, 948	61	24	19157	26.170765027322407	1.0	0.35868191609869876	0.32584872531735637
GOTERM_BP_DIRECT	GO:0046628~positive regulation of insulin receptor signaling pathway	2	3.278688524590164	0.07256411071842905	3630, 3952	61	24	19157	26.170765027322407	1.0	0.35868191609869876	0.32584872531735637
GOTERM_BP_DIRECT	GO:0050768~negative regulation of neurogenesis	2	3.278688524590164	0.07256411071842905	3569, 7124	61	24	19157	26.170765027322407	1.0	0.35868191609869876	0.32584872531735637
GOTERM_BP_DIRECT	GO:0019934~cGMP-mediated signaling	2	3.278688524590164	0.07547249692912744	948, 4879	61	25	19157	25.123934426229507	1.0	0.3674690861717816	0.3338315313606723
GOTERM_BP_DIRECT	GO:0046579~positive regulation of Ras protein signal transduction	2	3.278688524590164	0.07547249692912744	4254, 2056	61	25	19157	25.123934426229507	1.0	0.3674690861717816	0.3338315313606723
GOTERM_BP_DIRECT	GO:0019915~lipid storage	2	3.278688524590164	0.07547249692912744	57104, 948	61	25	19157	25.123934426229507	1.0	0.3674690861717816	0.3338315313606723
GOTERM_BP_DIRECT	GO:1905563~negative regulation of vascular endothelial cell proliferation	2	3.278688524590164	0.07547249692912744	6347, 5468	61	25	19157	25.123934426229507	1.0	0.3674690861717816	0.3338315313606723
GOTERM_BP_DIRECT	GO:0000122~negative regulation of transcription from RNA polymerase II promoter	7	11.475409836065573	0.07662071805822696	7124, 3146, 2056, 5468, 3952, 100125288, 948	61	952	19157	2.309185149469624	1.0	0.37166766222274267	0.3376457762192763
GOTERM_BP_DIRECT	GO:0051000~positive regulation of nitric-oxide synthase activity	2	3.278688524590164	0.0783719141444904	7124, 3630	61	26	19157	24.157629255989914	1.0	0.37874902746408	0.34407892418082964
GOTERM_BP_DIRECT	GO:0046697~decidualization	2	3.278688524590164	0.08126238955946834	6696, 1508	61	27	19157	23.262902246508805	1.0	0.3869637598069921	0.35154169256312123
GOTERM_BP_DIRECT	GO:0048873~homeostasis of number of cells within a tissue	2	3.278688524590164	0.08126238955946834	596, 5741	61	27	19157	23.262902246508805	1.0	0.3869637598069921	0.35154169256312123
GOTERM_BP_DIRECT	GO:0010875~positive regulation of cholesterol efflux	2	3.278688524590164	0.08126238955946834	9370, 5468	61	27	19157	23.262902246508805	1.0	0.3869637598069921	0.35154169256312123
GOTERM_BP_DIRECT	GO:0051968~positive regulation of synaptic transmission, glutamatergic	2	3.278688524590164	0.08126238955946834	6347, 1956	61	27	19157	23.262902246508805	1.0	0.3869637598069921	0.35154169256312123
GOTERM_BP_DIRECT	GO:0019221~cytokine-mediated signaling pathway	3	4.918032786885246	0.08216656427169822	3569, 1440, 6347	61	152	19157	6.198339085418464	1.0	0.3898413633328748	0.35415588468932696
GOTERM_BP_DIRECT	GO:0043524~negative regulation of neuron apoptotic process	3	4.918032786885246	0.08309246053211117	596, 6347, 6647	61	153	19157	6.157827065252331	1.0	0.39280072251543463	0.3568443486851756
GOTERM_BP_DIRECT	GO:0042104~positive regulation of activated T cell proliferation	2	3.278688524590164	0.08414395028380144	3146, 2056	61	28	19157	22.432084309133494	1.0	0.3934789042048269	0.3574604506660773
GOTERM_BP_DIRECT	GO:2001243~negative regulation of intrinsic apoptotic signaling pathway	2	3.278688524590164	0.08414395028380144	596, 4318	61	28	19157	22.432084309133494	1.0	0.3934789042048269	0.3574604506660773
GOTERM_BP_DIRECT	GO:0042755~eating behavior	2	3.278688524590164	0.08414395028380144	3952, 1636	61	28	19157	22.432084309133494	1.0	0.3934789042048269	0.3574604506660773
GOTERM_BP_DIRECT	GO:0070372~regulation of ERK1 and ERK2 cascade	2	3.278688524590164	0.08701662334388452	2335, 1956	61	29	19157	21.658564160542678	1.0	0.4025680083524906	0.3657175522033011
GOTERM_BP_DIRECT	GO:0007569~cell aging	2	3.278688524590164	0.08701662334388452	596, 6647	61	29	19157	21.658564160542678	1.0	0.4025680083524906	0.3657175522033011
GOTERM_BP_DIRECT	GO:0097192~extrinsic apoptotic signaling pathway in absence of ligand	2	3.278688524590164	0.08701662334388452	596, 4254	61	29	19157	21.658564160542678	1.0	0.4025680083524906	0.3657175522033011
GOTERM_BP_DIRECT	GO:0045840~positive regulation of mitotic nuclear division	2	3.278688524590164	0.08988043569013547	7124, 3630	61	30	19157	20.936612021857925	1.0	0.40854743495516127	0.37114963129388107
GOTERM_BP_DIRECT	GO:0001662~behavioral fear response	2	3.278688524590164	0.08988043569013547	596, 1803	61	30	19157	20.936612021857925	1.0	0.40854743495516127	0.37114963129388107
GOTERM_BP_DIRECT	GO:0045089~positive regulation of innate immune response	2	3.278688524590164	0.08988043569013547	6352, 3146	61	30	19157	20.936612021857925	1.0	0.40854743495516127	0.37114963129388107
GOTERM_BP_DIRECT	GO:0051602~response to electrical stimulus	2	3.278688524590164	0.08988043569013547	2056, 4313	61	30	19157	20.936612021857925	1.0	0.40854743495516127	0.37114963129388107
GOTERM_BP_DIRECT	GO:0050909~sensory perception of taste	2	3.278688524590164	0.08988043569013547	4852, 948	61	30	19157	20.936612021857925	1.0	0.40854743495516127	0.37114963129388107
GOTERM_BP_DIRECT	GO:0043085~positive regulation of catalytic activity	2	3.278688524590164	0.092735414197995	596, 6647	61	31	19157	20.26123744050767	1.0	0.4157104774392879	0.37765697988907615
GOTERM_BP_DIRECT	GO:0002218~activation of innate immune response	2	3.278688524590164	0.092735414197995	7099, 3146	61	31	19157	20.26123744050767	1.0	0.4157104774392879	0.37765697988907615
GOTERM_BP_DIRECT	GO:0032148~activation of protein kinase B activity	2	3.278688524590164	0.092735414197995	3630, 283	61	31	19157	20.26123744050767	1.0	0.4157104774392879	0.37765697988907615
GOTERM_BP_DIRECT	GO:0051881~regulation of mitochondrial membrane potential	2	3.278688524590164	0.092735414197995	596, 6647	61	31	19157	20.26123744050767	1.0	0.4157104774392879	0.37765697988907615
GOTERM_BP_DIRECT	GO:0008625~extrinsic apoptotic signaling pathway via death domain receptors	2	3.278688524590164	0.09841897674949761	596, 7124	61	33	19157	19.033283656234477	1.0	0.4322455059944152	0.39267841736877257
GOTERM_BP_DIRECT	GO:2001234~negative regulation of apoptotic signaling pathway	2	3.278688524590164	0.09841897674949761	596, 7124	61	33	19157	19.033283656234477	1.0	0.4322455059944152	0.39267841736877257
GOTERM_BP_DIRECT	GO:0044344~cellular response to fibroblast growth factor stimulus	2	3.278688524590164	0.09841897674949761	6352, 6347	61	33	19157	19.033283656234477	1.0	0.4322455059944152	0.39267841736877257
GOTERM_BP_DIRECT	GO:0050769~positive regulation of neurogenesis	2	3.278688524590164	0.09841897674949761	5176, 1636	61	33	19157	19.033283656234477	1.0	0.4322455059944152	0.39267841736877257
GOTERM_BP_DIRECT	GO:0072593~reactive oxygen species metabolic process	2	3.278688524590164	0.09841897674949761	596, 6647	61	33	19157	19.033283656234477	1.0	0.4322455059944152	0.39267841736877257
GOTERM_BP_DIRECT	GO:0045765~regulation of angiogenesis	2	3.278688524590164	0.09841897674949761	3569, 3952	61	33	19157	19.033283656234477	1.0	0.4322455059944152	0.39267841736877257

## Sheet: GOEA_D.neuropathy_DPP4
Category	Term	Count	%	PValue	Genes	List Total	Pop Hits	Pop Total	Fold Enrichment	Bonferroni	Benjamini	FDR
GOTERM_BP_DIRECT	GO:0070374~positive regulation of ERK1 and ERK2 cascade	8	34.78260869565217	4.251772585020359E-9	7099, 2247, 7422, 7124, 2641, 116, 2056, 4852	23	226	19157	29.483647556752597	3.278111309068521E-6	3.2781166630506966E-6	3.0612762612146585E-6
GOTERM_BP_DIRECT	GO:0001666~response to hypoxia	7	30.434782608695656	4.168514703490285E-8	7422, 6387, 7124, 2056, 4313, 9370, 5327	23	180	19157	32.39106280193237	3.2138732547370985E-5	1.606962418195505E-5	1.5006652932565025E-5
GOTERM_BP_DIRECT	GO:0014823~response to activity	5	21.73913043478261	4.279689167601379E-7	3569, 7124, 2641, 4313, 9370	23	55	19157	75.71936758893281	3.2990967325285947E-4	1.0998801160735544E-4	1.0271254002243309E-4
GOTERM_BP_DIRECT	GO:0043410~positive regulation of MAPK cascade	6	26.08695652173913	8.688352115890175E-7	3569, 2247, 7422, 7124, 3630, 6647	23	159	19157	31.43068088597211	6.696479247940701E-4	1.6552421755958868E-4	1.5457514480272873E-4
GOTERM_BP_DIRECT	GO:0048661~positive regulation of smooth muscle cell proliferation	5	21.73913043478261	1.0734385055745052E-6	7099, 3569, 2247, 7124, 4313	23	69	19157	60.35601764335224	8.272791477237362E-4	1.6552421755958868E-4	1.5457514480272873E-4
GOTERM_BP_DIRECT	GO:0008284~positive regulation of cell proliferation	8	34.78260869565217	1.4902979390819568E-6	3569, 2247, 7422, 116, 1440, 2056, 3630, 4852	23	534	19157	12.478098029636866	0.0011483606958307968	1.9150328517203146E-4	1.7883575268983482E-4
GOTERM_BP_DIRECT	GO:0007568~aging	6	26.08695652173913	2.090516419335206E-6	2247, 4311, 2056, 4852, 4313, 6647	23	190	19157	26.302517162471393	0.0016104916083596876	2.0726732017887497E-4	1.9355703051723733E-4
GOTERM_BP_DIRECT	GO:0014068~positive regulation of phosphatidylinositol 3-kinase signaling	5	21.73913043478261	2.150633672413748E-6	2247, 7422, 7124, 1440, 3630	23	82	19157	50.78738069989396	0.0016567663892324003	2.0726732017887497E-4	1.9355703051723733E-4
GOTERM_BP_DIRECT	GO:0033138~positive regulation of peptidyl-serine phosphorylation	5	21.73913043478261	3.2641073675184845E-6	3569, 7422, 7124, 2641, 1440	23	91	19157	45.76445293836598	0.0025134668269284344	2.7962519781741683E-4	2.6112858940147875E-4
GOTERM_BP_DIRECT	GO:0051897~positive regulation of protein kinase B signaling	5	21.73913043478261	1.2670724256772042E-5	2247, 7422, 7124, 1440, 3630	23	128	19157	32.53566576086956	0.009721626765725078	8.693740314758131E-4	8.11866799821771E-4
GOTERM_BP_DIRECT	GO:0045471~response to ethanol	5	21.73913043478261	1.3066342034807281E-5	7124, 116, 1440, 9370, 6647	23	129	19157	32.28345129760701	0.010023640593055716	8.693740314758131E-4	8.11866799821771E-4
GOTERM_BP_DIRECT	GO:0007566~embryo implantation	4	17.391304347826086	1.4658706107893087E-5	2056, 4313, 6647, 4318	23	42	19157	79.32505175983435	0.011238318190880614	8.693740314758131E-4	8.11866799821771E-4
GOTERM_BP_DIRECT	GO:0006953~acute-phase response	4	17.391304347826086	1.4658706107893087E-5	3569, 1401, 2056, 3630	23	42	19157	79.32505175983435	0.011238318190880614	8.693740314758131E-4	8.11866799821771E-4
GOTERM_BP_DIRECT	GO:0001541~ovarian follicle development	4	17.391304347826086	1.6885996144240183E-5	7422, 116, 4313, 6647	23	44	19157	75.7193675889328	0.012934829594389186	9.118538832511118E-4	8.515367003123223E-4
GOTERM_BP_DIRECT	GO:0010628~positive regulation of gene expression	7	30.434782608695656	1.774034792317338E-5	7099, 3569, 1401, 2247, 7422, 7124, 3630	23	509	19157	11.454599812078245	0.01358481173254733	9.118538832511118E-4	8.515367003123223E-4
GOTERM_BP_DIRECT	GO:1904707~positive regulation of vascular smooth muscle cell proliferation	4	17.391304347826086	2.6413793875561107E-5	2247, 7124, 4313, 4318	23	51	19157	65.32651321398124	0.020159331835955308	0.0012728146923786008	0.00118862072440025
GOTERM_BP_DIRECT	GO:0032757~positive regulation of interleukin-8 production	4	17.391304347826086	5.233674704472427E-5	7099, 3569, 7124, 9370	23	64	19157	52.057065217391305	0.039549359951781216	0.002370399982816523	0.0022136030967936397
GOTERM_BP_DIRECT	GO:0010888~negative regulation of lipid storage	3	13.043478260869565	5.6338244566177316E-5	3569, 1401, 7124	23	10	19157	249.87391304347827	0.04250809300025393	0.002370399982816523	0.0022136030967936397
GOTERM_BP_DIRECT	GO:0071222~cellular response to lipopolysaccharide	5	21.73913043478261	5.841452616538772E-5	7099, 4283, 3569, 7124, 1440	23	189	19157	22.03473659995399	0.04403972022821989	0.002370399982816523	0.0022136030967936397
GOTERM_BP_DIRECT	GO:0071492~cellular response to UV-A	3	13.043478260869565	6.880994258897818E-5	4311, 4313, 4318	23	11	19157	227.1581027667984	0.05167147470311695	0.0026526232868051085	0.0024771579332032146
GOTERM_BP_DIRECT	GO:0001934~positive regulation of protein phosphorylation	5	21.73913043478261	7.857962648932467E-5	2247, 7422, 7124, 9370, 4318	23	204	19157	20.414535379369138	0.058788376473505766	0.00288499485825092	0.0026941586224911314
GOTERM_BP_DIRECT	GO:0043406~positive regulation of MAP kinase activity	4	17.391304347826086	1.019853074400672E-4	7099, 2247, 7422, 7124	23	80	19157	41.64565217391304	0.07562244537385399	0.0035741214561950826	0.0033377009707658356
GOTERM_BP_DIRECT	GO:0050731~positive regulation of peptidyl-tyrosine phosphorylation	4	17.391304347826086	1.5952882667250563E-4	3569, 7422, 1440, 9370	23	93	19157	35.824216923796165	0.11574211800185508	0.00534768371150008	0.004993945878443654
GOTERM_BP_DIRECT	GO:0030335~positive regulation of cell migration	5	21.73913043478261	1.8851345752488017E-4	7422, 6387, 3630, 4313, 4318	23	256	19157	16.26783288043478	0.13528696376770055	0.006055994822986775	0.005655403725746405
GOTERM_BP_DIRECT	GO:0032755~positive regulation of interleukin-6 production	4	17.391304347826086	2.0365724605201637E-4	7099, 3569, 7124, 116	23	101	19157	32.98665518725786	0.14532647748705696	0.006280789468244185	0.005865328686298072
GOTERM_BP_DIRECT	GO:2000573~positive regulation of DNA biosynthetic process	3	13.043478260869565	2.1274865023285445E-4	2247, 7422, 7124	23	19	19157	131.51258581235697	0.15129757975423175	0.006308815743443491	0.0058915010833713545
GOTERM_BP_DIRECT	GO:0045944~positive regulation of transcription from RNA polymerase II promoter	8	34.78260869565217	2.548212676686958E-4	7099, 3569, 2247, 7422, 7124, 116, 1440, 100125288	23	1185	19157	5.623041643735094	0.17839228782497707	0.007276562865650537	0.006795233804498556
GOTERM_BP_DIRECT	GO:0042593~glucose homeostasis	4	17.391304347826086	2.910358639917828E-4	3569, 2641, 3630, 9370	23	114	19157	29.22501906941266	0.20102155419729073	0.007938890246428652	0.007413749646470337
GOTERM_BP_DIRECT	GO:0050830~defense response to Gram-positive bacterium	4	17.391304347826086	2.986093607606108E-4	3569, 1401, 7124, 4852	23	115	19157	28.970888468809072	0.2056746953741614	0.007938890246428652	0.007413749646470337
GOTERM_BP_DIRECT	GO:0007189~adenylate cyclase-activating G-protein coupled receptor signaling pathway	4	17.391304347826086	3.9045656003335104E-4	4283, 2641, 116, 2740	23	126	19157	26.44168391994479	0.25999681963466426	0.010034733592857122	0.009370957440800425
GOTERM_BP_DIRECT	GO:1900017~positive regulation of cytokine production involved in inflammatory response	3	13.043478260869565	4.673514486741963E-4	7099, 3569, 7124	23	28	19157	89.24068322981367	0.3026111920148533	0.011623482804122752	0.010854614291787785
GOTERM_BP_DIRECT	GO:0043065~positive regulation of apoptotic process	5	21.73913043478261	4.892412726329417E-4	3569, 7124, 4313, 6647, 4318	23	329	19157	12.658252940399102	0.31428783471496935	0.011787656912499939	0.011007928634241188
GOTERM_BP_DIRECT	GO:0048678~response to axon injury	3	13.043478260869565	7.320738163052307E-4	2247, 2056, 6647	23	35	19157	71.39254658385093	0.43143271363463287	0.017103906435494937	0.01597251962847776
GOTERM_BP_DIRECT	GO:0042311~vasodilation	3	13.043478260869565	9.563635932285496E-4	7124, 116, 3630	23	40	19157	62.46847826086957	0.5217918331161677	0.021686950893506227	0.020252405503663404
GOTERM_BP_DIRECT	GO:0006954~inflammatory response	5	21.73913043478261	0.0010451033834058634	7099, 4283, 3569, 1401, 7124	23	403	19157	10.333908728018123	0.5534464982696498	0.023022134531597734	0.02149926960149205
GOTERM_BP_DIRECT	GO:0032722~positive regulation of chemokine production	3	13.043478260869565	0.0012096354910860303	7099, 3569, 7124	23	45	19157	55.527536231884056	0.6067042829834148	0.02590636010075915	0.024192709821720604
GOTERM_BP_DIRECT	GO:0050796~regulation of insulin secretion	3	13.043478260869565	0.0012637404860184203	3569, 7124, 2641	23	46	19157	54.32041587901701	0.6227925934560566	0.02633361931676222	0.024591706754953046
GOTERM_BP_DIRECT	GO:0045785~positive regulation of cell adhesion	3	13.043478260869565	0.0016123180797716625	7422, 6387, 7124	23	52	19157	48.05267558528428	0.711799958683984	0.032713085250103996	0.030549184669357816
GOTERM_BP_DIRECT	GO:0045599~negative regulation of fat cell differentiation	3	13.043478260869565	0.002001567495102767	3569, 7124, 9370	23	58	19157	43.08170914542728	0.7866358653796166	0.03956944971087778	0.03695201529420493
GOTERM_BP_DIRECT	GO:0045860~positive regulation of protein kinase activity	3	13.043478260869565	0.002140264757897631	7124, 2641, 116	23	60	19157	41.64565217391304	0.8083170405568869	0.04125360320847684	0.03852476564215736
GOTERM_BP_DIRECT	GO:0006006~glucose metabolic process	3	13.043478260869565	0.0023566324922682093	7124, 3630, 9370	23	63	19157	39.66252587991718	0.837829654199249	0.0435877608525342	0.04070452375333933
GOTERM_BP_DIRECT	GO:0032731~positive regulation of interleukin-1 beta production	3	13.043478260869565	0.002430964613046654	7099, 3569, 7124	23	64	19157	39.04279891304348	0.8468834008690082	0.0435877608525342	0.04070452375333933
GOTERM_BP_DIRECT	GO:1901215~negative regulation of neuron death	3	13.043478260869565	0.002430964613046654	1440, 2056, 4852	23	64	19157	39.04279891304348	0.8468834008690082	0.0435877608525342	0.04070452375333933
GOTERM_BP_DIRECT	GO:0001819~positive regulation of cytokine production	3	13.043478260869565	0.002582928790152172	7124, 3630, 6647	23	66	19157	37.8596837944664	0.8638522254869728	0.04525995675471192	0.042266107475217356
GOTERM_BP_DIRECT	GO:0051384~response to glucocorticoid	3	13.043478260869565	0.002660556066175471	3569, 7124, 9370	23	67	19157	37.29461388708631	0.8717818746480454	0.0455841939338064	0.04256889705880754
GOTERM_BP_DIRECT	GO:0042531~positive regulation of tyrosine phosphorylation of STAT protein	3	13.043478260869565	0.002819089070144505	3569, 7124, 2056	23	69	19157	36.21361058601134	0.8865720123061903	0.04725038419742203	0.04412487240226182
GOTERM_BP_DIRECT	GO:0001938~positive regulation of endothelial cell proliferation	3	13.043478260869565	0.003234435016354568	2247, 7422, 6387	23	74	19157	33.766745005875435	0.9177334793158302	0.053058497821476	0.04954879173989976
GOTERM_BP_DIRECT	GO:2001258~negative regulation of cation channel activity	2	8.695652173913043	0.003441440302371897	2056, 4318	23	3	19157	555.2753623188406	0.929906600580115	0.0552781348568486	0.05162160453557846
GOTERM_BP_DIRECT	GO:0030324~lung development	3	13.043478260869565	0.00474303879601923	2247, 7422, 4311	23	90	19157	27.763768115942028	0.9744107464969156	0.07463026350471075	0.06969363128844583
GOTERM_BP_DIRECT	GO:0010629~negative regulation of gene expression	4	17.391304347826086	0.005053301173987027	2247, 7422, 7124, 3630	23	308	19157	10.817052512704686	0.9798786243928466	0.07643211516053204	0.07137629431333732
GOTERM_BP_DIRECT	GO:0050829~defense response to Gram-negative bacterium	3	13.043478260869565	0.005055820847194727	7099, 3569, 4852	23	93	19157	26.86816269284712	0.9799178737980456	0.07643211516053204	0.07137629431333732
GOTERM_BP_DIRECT	GO:1905278~positive regulation of epithelial tube formation	2	8.695652173913043	0.005729450017905083	2247, 7422	23	5	19157	333.16521739130434	0.9880868108650438	0.08334728233593999	0.07783403797908793
GOTERM_BP_DIRECT	GO:0002865~negative regulation of acute inflammatory response to antigenic stimulus	2	8.695652173913043	0.005729450017905083	116, 4852	23	5	19157	333.16521739130434	0.9880868108650438	0.08334728233593999	0.07783403797908793
GOTERM_BP_DIRECT	GO:1903223~positive regulation of oxidative stress-induced neuron death	2	8.695652173913043	0.006871573665556915	7099, 7124	23	6	19157	277.6376811594203	0.9950889615233895	0.09643790490105018	0.0900587438764671
GOTERM_BP_DIRECT	GO:0061844~antimicrobial humoral immune response mediated by antimicrobial peptide	3	13.043478260869565	0.006879487379452348	4283, 6387, 4852	23	109	19157	22.924212205823693	0.9951190410481042	0.09643790490105018	0.0900587438764671
GOTERM_BP_DIRECT	GO:0010573~vascular endothelial growth factor production	2	8.695652173913043	0.008012444918894308	3569, 7124	23	7	19157	237.9751552795031	0.9979755897411247	0.10833124748611235	0.10116536730220609
GOTERM_BP_DIRECT	GO:0048842~positive regulation of axon extension involved in axon guidance	2	8.695652173913043	0.008012444918894308	7422, 6387	23	7	19157	237.9751552795031	0.9979755897411247	0.10833124748611235	0.10116536730220609
GOTERM_BP_DIRECT	GO:0051091~positive regulation of sequence-specific DNA binding transcription factor activity	3	13.043478260869565	0.008149432366011046	3569, 7124, 1440	23	119	19157	20.997807818779687	0.9981800652190568	0.10833124748611235	0.10116536730220609
GOTERM_BP_DIRECT	GO:0006935~chemotaxis	3	13.043478260869565	0.008684819367297512	4283, 2247, 6387	23	123	19157	20.31495227995758	0.9987997698441807	0.11159992886977302	0.10421783240757014
GOTERM_BP_DIRECT	GO:0031175~neuron projection development	3	13.043478260869565	0.008684819367297512	3569, 116, 4852	23	123	19157	20.31495227995758	0.9987997698441807	0.11159992886977302	0.10421783240757014
GOTERM_BP_DIRECT	GO:0009651~response to salt stress	2	8.695652173913043	0.011427557390129637	7124, 2056	23	10	19157	166.58260869565217	0.9998582400856907	0.14443683193098278	0.13488264460480884
GOTERM_BP_DIRECT	GO:0006508~proteolysis	4	17.391304347826086	0.013398649186377636	4311, 4313, 5327, 4318	23	440	19157	7.571936758893281	0.9999695732806253	0.16661868584995415	0.15559721635793383
GOTERM_BP_DIRECT	GO:0030198~extracellular matrix organization	3	13.043478260869565	0.014013315943482301	7124, 4313, 4318	23	158	19157	15.814804623004951	0.9999811817446957	0.1714962951178548	0.1601521822112263
GOTERM_BP_DIRECT	GO:0051092~positive regulation of NF-kappaB transcription factor activity	3	13.043478260869565	0.01435162875449082	7099, 7124, 3630	23	160	19157	15.617119565217392	0.999985556627186	0.1728922776517566	0.16145582348802173
GOTERM_BP_DIRECT	GO:0010745~negative regulation of macrophage derived foam cell differentiation	2	8.695652173913043	0.014831445325046586	1401, 9370	23	13	19157	128.14046822742475	0.9999900773582252	0.17325824766077147	0.16179758536414457
GOTERM_BP_DIRECT	GO:2000343~positive regulation of chemokine (C-X-C motif) ligand 2 production	2	8.695652173913043	0.014831445325046586	7099, 7124	23	13	19157	128.14046822742475	0.9999900773582252	0.17325824766077147	0.16179758536414457
GOTERM_BP_DIRECT	GO:1904996~positive regulation of leukocyte adhesion to vascular endothelial cell	2	8.695652173913043	0.015963586371686333	3569, 7124	23	14	19157	118.98757763975155	0.9999959110509865	0.18370037451597257	0.17154898787483822
GOTERM_BP_DIRECT	GO:0006955~immune response	4	17.391304347826086	0.01680395839648083	7099, 6387, 7124, 1440	23	479	19157	6.955432513388399	0.9999978839126443	0.18563166596420014	0.17335252852687952
GOTERM_BP_DIRECT	GO:1904645~response to beta-amyloid	2	8.695652173913043	0.017094485451956173	4313, 4318	23	15	19157	111.05507246376811	0.9999983150929268	0.18563166596420014	0.17335252852687952
GOTERM_BP_DIRECT	GO:0050930~induction of positive chemotaxis	2	8.695652173913043	0.017094485451956173	7422, 6387	23	15	19157	111.05507246376811	0.9999983150929268	0.18563166596420014	0.17335252852687952
GOTERM_BP_DIRECT	GO:0050966~detection of mechanical stimulus involved in sensory perception of pain	2	8.695652173913043	0.017094485451956173	6387, 7124	23	15	19157	111.05507246376811	0.9999983150929268	0.18563166596420014	0.17335252852687952
GOTERM_BP_DIRECT	GO:0050995~negative regulation of lipid catabolic process	2	8.695652173913043	0.01935256290313042	7124, 3630	23	17	19157	97.98976982097186	0.9999997139485927	0.201632783760994	0.18829520662505275
GOTERM_BP_DIRECT	GO:0090280~positive regulation of calcium ion import	2	8.695652173913043	0.01935256290313042	6387, 2641	23	17	19157	97.98976982097186	0.9999997139485927	0.201632783760994	0.18829520662505275
GOTERM_BP_DIRECT	GO:0050708~regulation of protein secretion	2	8.695652173913043	0.01935256290313042	7124, 3630	23	17	19157	97.98976982097186	0.9999997139485927	0.201632783760994	0.18829520662505275
GOTERM_BP_DIRECT	GO:0043123~positive regulation of I-kappaB kinase/NF-kappaB signaling	3	13.043478260869565	0.02003907791586467	7099, 7124, 9370	23	191	19157	13.082403824265878	0.999999833293642	0.2024343912825586	0.18904378952456832
GOTERM_BP_DIRECT	GO:0043066~negative regulation of apoptotic process	4	17.391304347826086	0.020344591980272803	3569, 7422, 2641, 4318	23	515	19157	6.469227522161249	0.9999998689173087	0.2024343912825586	0.18904378952456832
GOTERM_BP_DIRECT	GO:0045721~negative regulation of gluconeogenesis	2	8.695652173913043	0.02047974386516157	3630, 9370	23	18	19157	92.54589371980677	0.9999998821450137	0.2024343912825586	0.18904378952456832
GOTERM_BP_DIRECT	GO:0060252~positive regulation of glial cell proliferation	2	8.695652173913043	0.02047974386516157	3569, 7124	23	18	19157	92.54589371980677	0.9999998821450137	0.2024343912825586	0.18904378952456832
GOTERM_BP_DIRECT	GO:0007186~G-protein coupled receptor signaling pathway	5	21.73913043478261	0.02100195382499549	4283, 6387, 2641, 116, 3630	23	943	19157	4.416293973903822	0.9999999218755226	0.2049684354312851	0.19141021207590828
GOTERM_BP_DIRECT	GO:0055093~response to hyperoxia	2	8.695652173913043	0.021605688044197692	2056, 4313	23	19	19157	87.67505720823799	0.9999999514452522	0.20822481852595523	0.19445119239777922
GOTERM_BP_DIRECT	GO:0002042~cell migration involved in sprouting angiogenesis	2	8.695652173913043	0.023853871219437803	2247, 7422	23	21	19157	79.32505175983435	0.9999999917597806	0.2242845696364213	0.20944862534140513
GOTERM_BP_DIRECT	GO:0032930~positive regulation of superoxide anion generation	2	8.695652173913043	0.023853871219437803	1401, 6647	23	21	19157	79.32505175983435	0.9999999917597806	0.2242845696364213	0.20944862534140513
GOTERM_BP_DIRECT	GO:0030225~macrophage differentiation	2	8.695652173913043	0.024976112798413174	7422, 4318	23	22	19157	75.7193675889328	0.9999999966056071	0.23200702370574167	0.21666025560069258
GOTERM_BP_DIRECT	GO:1900273~positive regulation of long-term synaptic potentiation	2	8.695652173913043	0.02609712275375677	4311, 3630	23	23	19157	72.42722117202268	0.9999999986018129	0.23953430527555322	0.22368962360362946
GOTERM_BP_DIRECT	GO:0031954~positive regulation of protein autophosphorylation	2	8.695652173913043	0.027216902376592095	7422, 3630	23	24	19157	69.40942028985508	0.9999999994240983	0.24119806588910928	0.22524333001317598
GOTERM_BP_DIRECT	GO:0045861~negative regulation of proteolysis	2	8.695652173913043	0.027216902376592095	3630, 5327	23	24	19157	69.40942028985508	0.9999999994240983	0.24119806588910928	0.22524333001317598
GOTERM_BP_DIRECT	GO:0050768~negative regulation of neurogenesis	2	8.695652173913043	0.027216902376592095	3569, 7124	23	24	19157	69.40942028985508	0.9999999994240983	0.24119806588910928	0.22524333001317598
GOTERM_BP_DIRECT	GO:0007267~cell-cell signaling	3	13.043478260869565	0.02808602075161304	4283, 116, 3630	23	229	19157	10.911524587051451	0.9999999997108948	0.24607184090333697	0.22979471524047032
GOTERM_BP_DIRECT	GO:0051000~positive regulation of nitric-oxide synthase activity	2	8.695652173913043	0.029452775764164725	7124, 3630	23	26	19157	64.07023411371237	0.9999999999023091	0.2543428455406357	0.23751861062160534
GOTERM_BP_DIRECT	GO:0009410~response to xenobiotic stimulus	3	13.043478260869565	0.029689826327700668	7124, 4313, 6647	23	236	19157	10.587877671333825	0.9999999999190791	0.2543428455406357	0.23751861062160534
GOTERM_BP_DIRECT	GO:0045776~negative regulation of blood pressure	2	8.695652173913043	0.03056887209501297	4852, 9370	23	27	19157	61.69726247987118	0.9999999999597675	0.2589956086291758	0.2418636033891136
GOTERM_BP_DIRECT	GO:0035987~endodermal cell differentiation	2	8.695652173913043	0.031683743231030875	4313, 4318	23	28	19157	59.493788819875775	0.9999999999834317	0.26552354381657395	0.2479597296341547
GOTERM_BP_DIRECT	GO:0007631~feeding behavior	2	8.695652173913043	0.032797390448954994	2641, 4852	23	29	19157	57.44227886056971	0.9999999999931772	0.26617671616994004	0.24856969603418522
GOTERM_BP_DIRECT	GO:1903672~positive regulation of sprouting angiogenesis	2	8.695652173913043	0.032797390448954994	2247, 7422	23	29	19157	57.44227886056971	0.9999999999931772	0.26617671616994004	0.24856969603418522
GOTERM_BP_DIRECT	GO:0009314~response to radiation	2	8.695652173913043	0.032797390448954994	6387, 7124	23	29	19157	57.44227886056971	0.9999999999931772	0.26617671616994004	0.24856969603418522
GOTERM_BP_DIRECT	GO:0045840~positive regulation of mitotic nuclear division	2	8.695652173913043	0.03390981503045061	7124, 3630	23	30	19157	55.527536231884056	0.9999999999971906	0.26953059163378784	0.251701719813654
GOTERM_BP_DIRECT	GO:0051602~response to electrical stimulus	2	8.695652173913043	0.03390981503045061	2056, 4313	23	30	19157	55.527536231884056	0.9999999999971906	0.26953059163378784	0.251701719813654
GOTERM_BP_DIRECT	GO:0071345~cellular response to cytokine stimulus	2	8.695652173913043	0.036131001399632205	4311, 1440	23	32	19157	52.057065217391305	0.9999999999995237	0.2842551232562901	0.2654522551809713
GOTERM_BP_DIRECT	GO:0045765~regulation of angiogenesis	2	8.695652173913043	0.03723976573784316	3569, 2247	23	33	19157	50.47957839262187	0.9999999999998039	0.2871185938387708	0.2681263133124708
GOTERM_BP_DIRECT	GO:0007190~activation of adenylate cyclase activity	2	8.695652173913043	0.03723976573784316	116, 2740	23	33	19157	50.47957839262187	0.9999999999998039	0.2871185938387708	0.2681263133124708
GOTERM_BP_DIRECT	GO:0008015~blood circulation	2	8.695652173913043	0.03834731254456146	6387, 2056	23	34	19157	48.99488491048593	0.9999999999999193	0.2894438637031501	0.27029777155157986
GOTERM_BP_DIRECT	GO:0019933~cAMP-mediated signaling	2	8.695652173913043	0.03834731254456146	116, 2740	23	34	19157	48.99488491048593	0.9999999999999193	0.2894438637031501	0.27029777155157986
GOTERM_BP_DIRECT	GO:0045893~positive regulation of transcription, DNA-templated	4	17.391304347826086	0.0386675978747399	3569, 2247, 7124, 2056	23	661	19157	5.040320989278431	0.9999999999999376	0.2894438637031501	0.27029777155157986
GOTERM_BP_DIRECT	GO:0090050~positive regulation of cell migration involved in sprouting angiogenesis	2	8.695652173913043	0.0394536430966806	2247, 7422	23	35	19157	47.59503105590062	0.9999999999999668	0.2924880656494302	0.27314060605394264
GOTERM_BP_DIRECT	GO:0046427~positive regulation of JAK-STAT cascade	2	8.695652173913043	0.04166266051297458	3569, 7124	23	37	19157	45.02232667450058	0.9999999999999943	0.3002047780888168	0.2803468744798289
GOTERM_BP_DIRECT	GO:0031663~lipopolysaccharide-mediated signaling pathway	2	8.695652173913043	0.04166266051297458	7099, 7124	23	37	19157	45.02232667450058	0.9999999999999943	0.3002047780888168	0.2803468744798289
GOTERM_BP_DIRECT	GO:0034614~cellular response to reactive oxygen species	2	8.695652173913043	0.04166266051297458	4313, 4318	23	37	19157	45.02232667450058	0.9999999999999943	0.3002047780888168	0.2803468744798289
GOTERM_BP_DIRECT	GO:0001890~placenta development	2	8.695652173913043	0.04276534992273183	4311, 6647	23	38	19157	43.837528604118994	0.9999999999999977	0.3024961907378554	0.28248671508593504
GOTERM_BP_DIRECT	GO:0030574~collagen catabolic process	2	8.695652173913043	0.04276534992273183	4313, 4318	23	38	19157	43.837528604118994	0.9999999999999977	0.3024961907378554	0.28248671508593504
GOTERM_BP_DIRECT	GO:0046326~positive regulation of glucose import	2	8.695652173913043	0.043866828152703444	3630, 9370	23	39	19157	42.71348940914158	0.999999999999999	0.30746658641576685	0.2871283297267862
GOTERM_BP_DIRECT	GO:0043537~negative regulation of blood vessel endothelial cell migration	2	8.695652173913043	0.04496709647506452	2247, 7124	23	40	19157	41.64565217391304	0.9999999999999996	0.30955028019888164	0.2890741916254148
GOTERM_BP_DIRECT	GO:0097421~liver regeneration	2	8.695652173913043	0.04496709647506452	3569, 7124	23	40	19157	41.64565217391304	0.9999999999999996	0.30955028019888164	0.2890741916254148
GOTERM_BP_DIRECT	GO:0071276~cellular response to cadmium ion	2	8.695652173913043	0.046066156153368426	6647, 4318	23	41	19157	40.62990455991517	0.9999999999999999	0.31155268766883387	0.2909441441265374
GOTERM_BP_DIRECT	GO:0032733~positive regulation of interleukin-10 production	2	8.695652173913043	0.046066156153368426	7099, 3569	23	41	19157	40.62990455991517	0.9999999999999999	0.31155268766883387	0.2909441441265374
GOTERM_BP_DIRECT	GO:0007165~signal transduction	5	21.73913043478261	0.04668763725499511	4283, 2247, 6387, 2056, 9370	23	1211	19157	3.438947330628658	0.9999999999999999	0.3130101593356629	0.29230520716170855
GOTERM_BP_DIRECT	GO:0050918~positive chemotaxis	2	8.695652173913043	0.049356095968211645	2247, 7422	23	44	19157	37.8596837944664	1.0	0.32804784475423426	0.30634818187165846
GOTERM_BP_DIRECT	GO:1902895~positive regulation of pri-miRNA transcription from RNA polymerase II promoter	2	8.695652173913043	0.051543369113492214	2247, 7124	23	46	19157	36.21361058601134	1.0	0.33676927693391717	0.3144927099771989
GOTERM_BP_DIRECT	GO:0022617~extracellular matrix disassembly	2	8.695652173913043	0.051543369113492214	4313, 4318	23	46	19157	36.21361058601134	1.0	0.33676927693391717	0.3144927099771989
GOTERM_BP_DIRECT	GO:1904646~cellular response to beta-amyloid	2	8.695652173913043	0.05263520344153922	7099, 7124	23	47	19157	35.443108233117485	1.0	0.33676927693391717	0.3144927099771989
GOTERM_BP_DIRECT	GO:0051781~positive regulation of cell division	2	8.695652173913043	0.053725837954438145	2247, 7422	23	48	19157	34.70471014492754	1.0	0.33676927693391717	0.3144927099771989
GOTERM_BP_DIRECT	GO:0009408~response to heat	2	8.695652173913043	0.053725837954438145	6387, 6647	23	48	19157	34.70471014492754	1.0	0.33676927693391717	0.3144927099771989
GOTERM_BP_DIRECT	GO:0050766~positive regulation of phagocytosis	2	8.695652173913043	0.053725837954438145	7124, 6647	23	48	19157	34.70471014492754	1.0	0.33676927693391717	0.3144927099771989
GOTERM_BP_DIRECT	GO:0045429~positive regulation of nitric oxide biosynthetic process	2	8.695652173913043	0.053725837954438145	7099, 7124	23	48	19157	34.70471014492754	1.0	0.33676927693391717	0.3144927099771989
GOTERM_BP_DIRECT	GO:0043536~positive regulation of blood vessel endothelial cell migration	2	8.695652173913043	0.05590351254594574	2247, 7422	23	50	19157	33.31652173913043	1.0	0.3475936142977755	0.3246010405893624
GOTERM_BP_DIRECT	GO:0050890~cognition	2	8.695652173913043	0.05699055513452295	7124, 3630	23	51	19157	32.66325660699062	1.0	0.3487279207041047	0.32566031505441684
GOTERM_BP_DIRECT	GO:0048013~ephrin receptor signaling pathway	2	8.695652173913043	0.05699055513452295	4313, 4318	23	51	19157	32.66325660699062	1.0	0.3487279207041047	0.32566031505441684
GOTERM_BP_DIRECT	GO:0042542~response to hydrogen peroxide	2	8.695652173913043	0.059161057154332244	4313, 6647	23	53	19157	31.43068088597211	1.0	0.3555109403166681	0.33199465243579895
GOTERM_BP_DIRECT	GO:0048167~regulation of synaptic plasticity	2	8.695652173913043	0.059161057154332244	3630, 5327	23	53	19157	31.43068088597211	1.0	0.3555109403166681	0.33199465243579895
GOTERM_BP_DIRECT	GO:0007188~adenylate cyclase-modulating G-protein coupled receptor signaling pathway	2	8.695652173913043	0.06024451908313354	2641, 2740	23	54	19157	30.84863123993559	1.0	0.3555109403166681	0.33199465243579895
GOTERM_BP_DIRECT	GO:0019233~sensory perception of pain	2	8.695652173913043	0.06024451908313354	116, 4311	23	54	19157	30.84863123993559	1.0	0.3555109403166681	0.33199465243579895
GOTERM_BP_DIRECT	GO:0071230~cellular response to amino acid stimulus	2	8.695652173913043	0.06132678996383509	7124, 4313	23	55	19157	30.287747035573123	1.0	0.3555109403166681	0.33199465243579895
GOTERM_BP_DIRECT	GO:0031334~positive regulation of protein complex assembly	2	8.695652173913043	0.06132678996383509	7422, 7124	23	55	19157	30.287747035573123	1.0	0.3555109403166681	0.33199465243579895
GOTERM_BP_DIRECT	GO:0031667~response to nutrient levels	2	8.695652173913043	0.06132678996383509	7124, 6647	23	55	19157	30.287747035573123	1.0	0.3555109403166681	0.33199465243579895
GOTERM_BP_DIRECT	GO:0006959~humoral immune response	2	8.695652173913043	0.06779547284689888	3569, 7124	23	61	19157	27.30862437633642	1.0	0.39007693705193314	0.3642741824609492
GOTERM_BP_DIRECT	GO:0007611~learning or memory	2	8.695652173913043	0.06886944119583342	2740, 4311	23	62	19157	26.868162692847125	1.0	0.39332103082953757	0.3673036863777782
GOTERM_BP_DIRECT	GO:0050679~positive regulation of epithelial cell proliferation	2	8.695652173913043	0.07101383579500306	2247, 7422	23	64	19157	26.028532608695652	1.0	0.4025857896907894	0.37595560126766325
GOTERM_BP_DIRECT	GO:0010595~positive regulation of endothelial cell migration	2	8.695652173913043	0.0742215909861715	2247, 7422	23	67	19157	24.863075924724203	1.0	0.4145130069237731	0.3870938586058581
GOTERM_BP_DIRECT	GO:0043154~negative regulation of cysteine-type endopeptidase activity involved in apoptotic process	2	8.695652173913043	0.07528849119554791	7422, 7124	23	68	19157	24.497442455242965	1.0	0.4145130069237731	0.3870938586058581
GOTERM_BP_DIRECT	GO:0007623~circadian rhythm	2	8.695652173913043	0.07528849119554791	7124, 9370	23	68	19157	24.497442455242965	1.0	0.4145130069237731	0.3870938586058581
GOTERM_BP_DIRECT	GO:0043627~response to estrogen	2	8.695652173913043	0.07635421769999338	2056, 4313	23	69	19157	24.142407057340893	1.0	0.4145130069237731	0.3870938586058581
GOTERM_BP_DIRECT	GO:0032715~negative regulation of interleukin-6 production	2	8.695652173913043	0.07635421769999338	7099, 7124	23	69	19157	24.142407057340893	1.0	0.4145130069237731	0.3870938586058581
GOTERM_BP_DIRECT	GO:1901224~positive regulation of NIK/NF-kappaB signaling	2	8.695652173913043	0.07741877172117162	7099, 7124	23	70	19157	23.79751552795031	1.0	0.4145130069237731	0.3870938586058581
GOTERM_BP_DIRECT	GO:0070098~chemokine-mediated signaling pathway	2	8.695652173913043	0.07741877172117162	4283, 6387	23	70	19157	23.79751552795031	1.0	0.4145130069237731	0.3870938586058581
GOTERM_BP_DIRECT	GO:0031640~killing of cells of other organism	2	8.695652173913043	0.07741877172117162	4283, 6387	23	70	19157	23.79751552795031	1.0	0.4145130069237731	0.3870938586058581
GOTERM_BP_DIRECT	GO:0000187~activation of MAPK activity	2	8.695652173913043	0.08060541120548076	2247, 6647	23	73	19157	22.81953543776057	1.0	0.42832610022039136	0.3999932453419997
GOTERM_BP_DIRECT	GO:0008217~regulation of blood pressure	2	8.695652173913043	0.08166528759065828	4852, 6647	23	74	19157	22.51116333725029	1.0	0.42832610022039136	0.3999932453419997
GOTERM_BP_DIRECT	GO:0032092~positive regulation of protein binding	2	8.695652173913043	0.08166528759065828	2641, 1440	23	74	19157	22.51116333725029	1.0	0.42832610022039136	0.3999932453419997
GOTERM_BP_DIRECT	GO:0045669~positive regulation of osteoblast differentiation	2	8.695652173913043	0.08378154254336304	3569, 2247	23	76	19157	21.918764302059497	1.0	0.4364565493306277	0.40758588264338774
GOTERM_BP_DIRECT	GO:0032720~negative regulation of tumor necrosis factor production	2	8.695652173913043	0.084837923555599	7099, 9370	23	77	19157	21.634105025409372	1.0	0.4389935507474284	0.40995506684584754
GOTERM_BP_DIRECT	GO:0032147~activation of protein kinase activity	2	8.695652173913043	0.08589314188465787	7422, 2056	23	78	19157	21.35674470457079	1.0	0.44102822522551677	0.411855151961572
GOTERM_BP_DIRECT	GO:0006952~defense response	2	8.695652173913043	0.08694719874744299	4283, 6387	23	79	19157	21.086406164006604	1.0	0.44102822522551677	0.411855151961572
GOTERM_BP_DIRECT	GO:0032729~positive regulation of interferon-gamma production	2	8.695652173913043	0.08694719874744299	7099, 7124	23	79	19157	21.086406164006604	1.0	0.44102822522551677	0.411855151961572
GOTERM_BP_DIRECT	GO:0032880~regulation of protein localization	2	8.695652173913043	0.09010241271270016	116, 3630	23	82	19157	20.314952279957584	1.0	0.45404549151301843	0.4240113539421184
GOTERM_BP_DIRECT	GO:0070373~negative regulation of ERK1 and ERK2 cascade	2	8.695652173913043	0.09324721726513521	7099, 9370	23	85	19157	19.597953964194375	1.0	0.4645296846477019	0.4338020401379317
GOTERM_BP_DIRECT	GO:0000122~negative regulation of transcription from RNA polymerase II promoter	4	17.391304347826086	0.09338793919636029	7422, 7124, 2056, 100125288	23	952	19157	3.499634636463281	1.0	0.4645296846477019	0.4338020401379317

## Sheet: GOEA_D.nephropathy_DPP4
Category	Term	Count	%	PValue	Genes	List Total	Pop Hits	Pop Total	Fold Enrichment	Bonferroni	Benjamini	FDR
GOTERM_BP_DIRECT	GO:0001666~response to hypoxia	16	20.0	5.484674659601027E-16	7057, 3091, 7422, 6387, 7124, 2056, 9370, 283, 7097, 4313, 857, 4843, 3952, 1958, 1803, 1636	79	180	19157	21.554992967651195	9.015010959956271E-13	8.907111647192067E-13	8.139257194847924E-13
GOTERM_BP_DIRECT	GO:0070374~positive regulation of ERK1 and ERK2 cascade	15	18.75	3.5479901611269885E-13	7099, 6352, 7422, 7124, 2056, 2150, 960, 2247, 2641, 116, 3146, 6347, 4852, 948, 1956	79	226	19157	16.09471266942982	5.762395005604048E-10	2.3264587663796234E-10	2.1259019761744834E-10
GOTERM_BP_DIRECT	GO:0006954~inflammatory response	18	2022-05-22	4.297645504395856E-13	7099, 4283, 7057, 6352, 6696, 7124, 4069, 2150, 185, 7097, 3569, 960, 135, 1401, 1234, 3146, 6347, 4843	79	403	19157	10.83098281873292	6.979421485198145E-10	2.3264587663796234E-10	2.1259019761744834E-10
GOTERM_BP_DIRECT	GO:0032755~positive regulation of interleukin-6 production	11	13.750000000000002	9.839240557432413E-12	7099, 3569, 136, 7124, 116, 3146, 3952, 4843, 948, 2150, 7097	79	101	19157	26.410201779671638	1.597892651528099E-8	3.9947316663175595E-9	3.6503582468074253E-9
GOTERM_BP_DIRECT	GO:0010628~positive regulation of gene expression	18	2022-05-22	1.767590922481156E-11	7099, 22943, 3091, 4000, 7422, 7124, 7097, 3569, 1401, 2247, 1950, 2335, 3565, 3630, 5468, 857, 1958, 948	79	509	19157	8.575414687523313	2.870559745460355E-8	5.741135316218795E-9	5.246209857924072E-9
GOTERM_BP_DIRECT	GO:0014068~positive regulation of phosphatidylinositol 3-kinase signaling	10	2022-05-12	4.410408008891685E-11	6352, 2247, 1950, 7422, 2335, 7124, 1440, 3630, 3952, 2150	79	82	19157	29.57239888854585	7.162498072421641E-8	1.1937504344066828E-8	1.09084091419921E-8
GOTERM_BP_DIRECT	GO:0032757~positive regulation of interleukin-8 production	9	2025-11-01	1.925220607991118E-10	7099, 3569, 7124, 3146, 9370, 3952, 4843, 2150, 7097	79	64	19157	34.10067246835443	3.126558567601023E-7	4.4665118105393935E-8	4.08146768894117E-8
GOTERM_BP_DIRECT	GO:0032722~positive regulation of chemokine production	8	10.0	5.646404372901926E-10	7099, 3569, 3091, 136, 7124, 1958, 2150, 7097	79	45	19157	43.10998593530239	9.169756634008763E-7	1.1462200876990911E-7	1.0474080111733073E-7
GOTERM_BP_DIRECT	GO:0051897~positive regulation of protein kinase B signaling	10	2022-05-12	2.4702321073793385E-9	7057, 2247, 1950, 7422, 7124, 4036, 1440, 3630, 3952, 1956	79	128	19157	18.944818037974684	4.011648937374268E-6	4.45739660264894E-7	4.0731382748343757E-7
GOTERM_BP_DIRECT	GO:0071222~cellular response to lipopolysaccharide	11	13.750000000000002	4.843183104139181E-9	7099, 4283, 3569, 1234, 7124, 941, 3146, 1440, 6347, 4843, 948	79	189	19157	14.11338825262876	7.865298404130527E-6	7.86532936112203E-7	7.187283726542545E-7
GOTERM_BP_DIRECT	GO:0030335~positive regulation of cell migration	12	15.0	6.913236332601118E-9	7057, 6352, 1950, 7422, 6387, 3565, 3630, 4313, 857, 2150, 1956, 4318	79	256	19157	11.36689082278481	1.1227032793548197E-5	1.0206450731040196E-6	9.326584288709145E-7
GOTERM_BP_DIRECT	GO:0048661~positive regulation of smooth muscle cell proliferation	8	10.0	1.241746442042485E-8	7099, 7057, 3569, 6352, 2247, 7124, 4313, 1956	79	69	19157	28.115208218675473	2.0165758963019975E-5	1.6089315341091626E-6	1.4702305397894074E-6
GOTERM_BP_DIRECT	GO:0042311~vasodilation	7	1975-08-01	1.2879378043977288E-8	135, 136, 7124, 116, 3630, 2150, 1956	79	40	19157	42.436392405063295	2.091589128028204E-5	1.6089315341091626E-6	1.4702305397894074E-6
GOTERM_BP_DIRECT	GO:0050830~defense response to Gram-positive bacterium	9	2025-11-01	2.1791152472186668E-8	3569, 4153, 1401, 7124, 4069, 4852, 948, 283, 7097	79	115	19157	18.977765547605944	3.538820576765023E-5	2.5277736867736534E-6	2.3098621620517866E-6
GOTERM_BP_DIRECT	GO:0008284~positive regulation of cell proliferation	15	18.75	2.8743518586073228E-8	7057, 7422, 1440, 2056, 3569, 2247, 1950, 2335, 3565, 116, 3630, 4852, 3952, 1803, 1956	79	534	19157	6.811619968709999	4.66783853512176E-5	3.1119649455855283E-6	2.843692105448845E-6
GOTERM_BP_DIRECT	GO:0050796~regulation of insulin secretion	7	1975-08-01	3.0827289627662265E-8	3569, 6352, 7124, 2641, 3952, 4843, 1803	79	46	19157	36.90121078701156	5.006226594106433E-5	3.12896989720772E-6	2.859231112965675E-6
GOTERM_BP_DIRECT	GO:0010888~negative regulation of lipid storage	5	2025-06-01	5.2413191858850856E-8	3569, 1401, 7124, 5468, 3952	79	10	19157	121.246835443038	8.511540335109924E-5	5.007001386986694E-6	4.575363336384392E-6
GOTERM_BP_DIRECT	GO:0033138~positive regulation of peptidyl-serine phosphorylation	8	10.0	8.673296036918482E-8	3569, 960, 7422, 7124, 2641, 1440, 857, 1956	79	91	19157	21.31812491306162	1.4084441424222494E-4	7.825240424419785E-6	7.150650732659459E-6
GOTERM_BP_DIRECT	GO:0014823~response to activity	7	1975-08-01	9.26794084050746E-8	3569, 9365, 7124, 2641, 4313, 9370, 3952	79	55	19157	30.86283084004603	1.505000399001366E-4	7.921650486833744E-6	7.238749582796353E-6
GOTERM_BP_DIRECT	GO:0042327~positive regulation of phosphorylation	6	2022-05-07	1.536740232180025E-7	7057, 6352, 1950, 7422, 283, 1956	79	31	19157	46.93425888117599	2.4953549364781225E-4	1.2478330685301804E-5	1.1402612522775785E-5
GOTERM_BP_DIRECT	GO:0032731~positive regulation of interleukin-1 beta production	7	1975-08-01	2.3283709404244358E-7	7099, 3569, 7124, 3146, 1958, 948, 2150	79	64	19157	26.522745253164558	3.780560035702152E-4	1.800606860594897E-5	1.645382131233268E-5
GOTERM_BP_DIRECT	GO:0043410~positive regulation of MAPK cascade	9	2025-11-01	2.704284948086803E-7	3569, 2247, 1950, 7422, 7124, 3146, 3630, 6647, 3952	79	159	19157	13.726056842608072	4.390795113351498E-4	1.9962539798604398E-5	1.8241631195276436E-5
GOTERM_BP_DIRECT	GO:0042593~glucose homeostasis	8	10.0	4.0918768482371296E-7	6927, 3569, 3091, 2641, 3630, 9370, 5468, 3952	79	114	19157	17.017099711303572	6.643001910098256E-4	2.8892208702335206E-5	2.6401501055582174E-5
GOTERM_BP_DIRECT	GO:0001890~placenta development	6	2022-05-07	4.4399099789258597E-7	6927, 4311, 5468, 6647, 3952, 283	79	38	19157	38.28847435043305	7.207816526015876E-4	3.004339085739832E-5	2.7453443369691567E-5
GOTERM_BP_DIRECT	GO:0032733~positive regulation of interleukin-10 production	6	2022-05-07	6.56590930999919E-7	7099, 3569, 3565, 3146, 2150, 7097	79	41	19157	35.48687866625502	0.0010657357218174512	4.2652146877754734E-5	3.8975237664155194E-5
GOTERM_BP_DIRECT	GO:0001525~angiogenesis	10	2022-05-12	7.157558149728625E-7	3091, 1950, 7422, 2335, 800, 4313, 6347, 857, 3952, 283	79	247	19157	9.817557525752063	0.0011617125483880386	4.468743387542732E-5	4.083506888616635E-5
GOTERM_BP_DIRECT	GO:0006953~acute-phase response	6	2022-05-07	7.429561050717597E-7	3569, 4153, 1401, 2335, 2056, 3630	79	42	19157	34.64195298372513	0.0012058335606059956	4.468743387542732E-5	4.083506888616635E-5
GOTERM_BP_DIRECT	GO:0043406~positive regulation of MAP kinase activity	7	1975-08-01	8.863191470105919E-7	7099, 7057, 2247, 1950, 7422, 7124, 1956	79	80	19157	21.218196202531647	0.0014383475177789373	5.140651052661433E-5	4.697491479156137E-5
GOTERM_BP_DIRECT	GO:0045944~positive regulation of transcription from RNA polymerase II promoter	19	23.75	9.459618729065689E-7	7099, 3091, 7422, 7124, 1440, 2150, 7097, 6927, 3569, 2247, 58487, 3565, 116, 3146, 5468, 30848, 1958, 100125288, 1956	79	1185	19157	3.8880841745446775	0.0015350633913269185	5.297386488276786E-5	4.8407152392874076E-5
GOTERM_BP_DIRECT	GO:0007568~aging	9	2025-11-01	1.0469087397590687E-6	9365, 5176, 2247, 4311, 2056, 4852, 4313, 6647, 1636	79	190	19157	11.486542305129912	0.0016987361949871715	5.6672659778957585E-5	5.178708566008194E-5
GOTERM_BP_DIRECT	GO:0050731~positive regulation of peptidyl-tyrosine phosphorylation	7	1975-08-01	2.156015500862044E-6	3569, 960, 7422, 941, 1440, 9370, 948	79	93	19157	18.252211787123994	0.003495250289712648	1.1294739269032129E-4	1.0321054849287979E-4
GOTERM_BP_DIRECT	GO:0045893~positive regulation of transcription, DNA-templated	14	2022-05-17	2.4453322710724107E-6	3091, 6696, 7124, 2056, 6927, 3569, 2247, 1950, 941, 3565, 999, 5468, 1958, 1956	79	661	19157	5.136023286543212	0.003963349579666597	1.2410061275692485E-4	1.1340228407098304E-4
GOTERM_BP_DIRECT	GO:0007204~positive regulation of cytosolic calcium ion concentration	8	10.0	3.2359000950778557E-6	1234, 2740, 116, 3146, 948, 2150, 1604, 185	79	155	19157	12.515802368313597	0.005241326320984285	1.59245507709286E-4	1.4551744669986477E-4
GOTERM_BP_DIRECT	GO:0006955~immune response	12	15.0	3.6587640346591053E-6	7099, 7057, 6352, 1234, 6387, 7124, 941, 3565, 1440, 6347, 948, 7097	79	479	19157	6.07499801802278	0.00592422582052099	1.7475978800842316E-4	1.5969428904217978E-4
GOTERM_BP_DIRECT	GO:0010629~negative regulation of gene expression	10	2022-05-12	4.404765642321942E-6	3091, 5176, 2247, 7422, 7124, 3630, 5468, 4843, 948, 1636	79	308	19157	7.873171132664804	0.007127830810430558	2.0438112580373812E-4	1.8676206323445035E-4
GOTERM_BP_DIRECT	GO:0032760~positive regulation of tumor necrosis factor production	7	1975-08-01	4.627321827757182E-6	7099, 7057, 3569, 3146, 3952, 948, 7097	79	106	19157	16.01373298304275	0.007486622611836635	2.08743629118824E-4	1.9074848867754604E-4
GOTERM_BP_DIRECT	GO:0043066~negative regulation of apoptotic process	12	15.0	7.282372575993577E-6	22943, 7057, 3569, 960, 213, 7422, 2641, 3565, 4036, 3952, 1956, 4318	79	515	19157	5.650337962394003	0.011756956584487166	3.1963710982198837E-4	2.920821865614721E-4
GOTERM_BP_DIRECT	GO:0042531~positive regulation of tyrosine phosphorylation of STAT protein	6	2022-05-07	9.009425257774483E-6	3569, 6352, 7124, 3565, 2056, 3952	79	69	19157	21.086406164006604	0.014524854133971199	3.850343847006779E-4	3.5184176532992984E-4
GOTERM_BP_DIRECT	GO:0001822~kidney development	7	1975-08-01	1.0413928661102895E-5	5176, 7422, 4036, 5972, 4311, 185, 1636	79	122	19157	13.91357128034862	0.01677009795290607	4.3364667040079747E-4	3.962633367455563E-4
GOTERM_BP_DIRECT	GO:0006935~chemotaxis	7	1975-08-01	1.0912797829063428E-5	4283, 6352, 2247, 1234, 6387, 3146, 6347	79	123	19157	13.800452814654728	0.01756636085566743	4.430595918599752E-4	4.048647994582532E-4
GOTERM_BP_DIRECT	GO:0001938~positive regulation of endothelial cell proliferation	6	2022-05-07	1.2710552264574197E-5	3091, 2247, 1950, 7422, 6387, 283	79	74	19157	19.661648990762917	0.020430478956869225	4.914746875635356E-4	4.49106180014955E-4
GOTERM_BP_DIRECT	GO:0008217~regulation of blood pressure	6	2022-05-07	1.2710552264574197E-5	5972, 4852, 5468, 6647, 3952, 1636	79	74	19157	19.661648990762917	0.020430478956869225	4.914746875635356E-4	4.49106180014955E-4
GOTERM_BP_DIRECT	GO:0031663~lipopolysaccharide-mediated signaling pathway	5	2025-06-01	1.5164266638997166E-5	7099, 6352, 7124, 6347, 7097	79	37	19157	32.76941498460486	0.024326186342586653	5.727155586449163E-4	5.23343527727251E-4
GOTERM_BP_DIRECT	GO:0043537~negative regulation of blood vessel endothelial cell migration	5	2025-06-01	2.079020880904174E-5	7057, 2247, 7124, 3146, 5468	79	40	19157	30.3117088607595	0.03320001926930105	7.673477069519042E-4	7.011970425594987E-4
GOTERM_BP_DIRECT	GO:0007566~embryo implantation	5	2025-06-01	2.5306169836925266E-5	6696, 2056, 4313, 6647, 4318	79	42	19157	28.86829415310428	0.04026467900429698	9.132715514481473E-4	8.345412452888243E-4
GOTERM_BP_DIRECT	GO:0032735~positive regulation of interleukin-12 production	5	2025-06-01	2.781572081309092E-5	7099, 3146, 3952, 948, 7097	79	43	19157	28.196938475125112	0.04416823444373075	9.820158826186881E-4	8.973593410136288E-4
GOTERM_BP_DIRECT	GO:0001541~ovarian follicle development	5	2025-06-01	3.0503043687936097E-5	7422, 116, 4313, 6647, 283	79	44	19157	27.556098964326814	0.04833071902351305	0.0010320196447751713	9.430524340186911E-4
GOTERM_BP_DIRECT	GO:0050918~positive chemotaxis	5	2025-06-01	3.0503043687936097E-5	3958, 6352, 2247, 7422, 3146	79	44	19157	27.556098964326814	0.04833071902351305	0.0010320196447751713	9.430524340186911E-4
GOTERM_BP_DIRECT	GO:1902895~positive regulation of pri-miRNA transcription from RNA polymerase II promoter	5	2025-06-01	3.644190611806823E-5	3091, 2247, 7124, 5468, 1958	79	46	19157	26.35800770500826	0.057465479596704894	0.0012077888884845472	0.001103669156718638
GOTERM_BP_DIRECT	GO:0090280~positive regulation of calcium ion import	4	5.0	4.237693252561742E-5	3958, 6387, 2641, 6347	79	17	19157	57.05733432613552	0.0665067964672893	0.0013764027684320535	0.001257747357360325
GOTERM_BP_DIRECT	GO:0043536~positive regulation of blood vessel endothelial cell migration	5	2025-06-01	5.079929291848328E-5	7057, 3091, 2247, 7422, 3146	79	50	19157	24.249367088607595	0.07918869767924286	0.0016176088568552321	0.0014781598174711604
GOTERM_BP_DIRECT	GO:0071346~cellular response to interferon-gamma	6	2022-05-07	5.213695628563586E-5	7099, 6352, 7124, 6347, 4843, 7097	79	99	19157	14.696586114307634	0.08118696778273815	0.0016282772501513968	0.0014879085216900696
GOTERM_BP_DIRECT	GO:0050729~positive regulation of inflammatory response	6	2022-05-07	6.301030047327084E-5	7099, 7124, 1956, 185, 7097, 1636	79	103	19157	14.125844905985009	0.09727016103634889	0.0019307307163885252	0.0017642884132515835
GOTERM_BP_DIRECT	GO:0032930~positive regulation of superoxide anion generation	4	5.0	8.19172732627467E-5	1401, 6647, 2150, 1956	79	21	19157	46.18927064496684	0.12456913874173048	0.0024635861440500118	0.0022512080281836314
GOTERM_BP_DIRECT	GO:0045087~innate immune response	11	13.750000000000002	1.1510262150251677E-4	7099, 3958, 4153, 1401, 3146, 4852, 5468, 2150, 283, 1604, 7097	79	578	19157	4.614931452849196	0.17050435209979964	0.003398666496728859	0.003105678005631543
GOTERM_BP_DIRECT	GO:0042102~positive regulation of T cell proliferation	5	2025-06-01	1.342332423544287E-4	3569, 6352, 941, 3565, 3952	79	64	19157	18.944818037974684	0.19588213152419687	0.003892764028278432	0.0035571809223923605
GOTERM_BP_DIRECT	GO:0051384~response to glucocorticoid	5	2025-06-01	1.6044224584224042E-4	3569, 7124, 3146, 9370, 23205	79	67	19157	18.096542603438504	0.22939480996506145	0.0044240142465536625	0.004042633708057658
GOTERM_BP_DIRECT	GO:0071677~positive regulation of mononuclear cell migration	3	1975-03-01	1.6236903264683016E-4	3958, 7124, 3565	79	5	19157	145.4962025316456	0.23180273140121443	0.0044240142465536625	0.004042633708057658
GOTERM_BP_DIRECT	GO:1905278~positive regulation of epithelial tube formation	3	1975-03-01	1.6236903264683016E-4	2247, 1950, 7422	79	5	19157	145.4962025316456	0.23180273140121443	0.0044240142465536625	0.004042633708057658
GOTERM_BP_DIRECT	GO:0007189~adenylate cyclase-activating G-protein coupled receptor signaling pathway	6	2022-05-07	1.6344880221257375E-4	4283, 135, 136, 2641, 2740, 116	79	126	19157	11.547317661241713	0.2331488391927955	0.0044240142465536625	0.004042633708057658
GOTERM_BP_DIRECT	GO:0007623~circadian rhythm	5	2025-06-01	1.6994594156488553E-4	7124, 9370, 3952, 4843, 1956	79	68	19157	17.830416976917352	0.24119895491565024	0.0044514872435705505	0.004067738343262744
GOTERM_BP_DIRECT	GO:0043154~negative regulation of cysteine-type endopeptidase activity involved in apoptotic process	5	2025-06-01	1.6994594156488553E-4	7057, 960, 135, 7422, 7124	79	68	19157	17.830416976917352	0.24119895491565024	0.0044514872435705505	0.004067738343262744
GOTERM_BP_DIRECT	GO:0050728~negative regulation of inflammatory response	6	2022-05-07	1.759479905418989E-4	135, 5176, 3565, 9370, 5468, 6647	79	128	19157	11.36689082278481	0.24856057405619447	0.004491761397765193	0.00410454058761302
GOTERM_BP_DIRECT	GO:0051968~positive regulation of synaptic transmission, glutamatergic	4	5.0	1.7701522749813566E-4	135, 116, 6347, 1956	79	27	19157	35.924988279418656	0.2498620649676191	0.004491761397765193	0.00410454058761302
GOTERM_BP_DIRECT	GO:0045471~response to ethanol	6	2022-05-07	1.8246491227206414E-4	7124, 116, 1440, 9370, 6647, 3952	79	129	19157	11.278775390050045	0.25647289299293263	0.004526846738419957	0.004136601329935478
GOTERM_BP_DIRECT	GO:0001934~positive regulation of protein phosphorylation	7	1975-08-01	1.839728354283973E-4	2247, 7422, 7124, 9370, 3952, 1956, 4318	79	204	19157	8.320861255894762	0.2582917973628013	0.004526846738419957	0.004136601329935478
GOTERM_BP_DIRECT	GO:0070098~chemokine-mediated signaling pathway	5	2025-06-01	1.901635448463725E-4	4283, 6352, 1234, 6387, 6347	79	70	19157	17.32097649186257	0.2657127397845903	0.004541552894566308	0.004150039714000247
GOTERM_BP_DIRECT	GO:1901224~positive regulation of NIK/NF-kappaB signaling	5	2025-06-01	1.901635448463725E-4	7099, 7124, 3146, 1956, 7097	79	70	19157	17.32097649186257	0.2657127397845903	0.004541552894566308	0.004150039714000247
GOTERM_BP_DIRECT	GO:1900017~positive regulation of cytokine production involved in inflammatory response	4	5.0	1.976770160845494E-4	7099, 3569, 3091, 7124	79	28	19157	34.64195298372514	0.274619698728773	0.004652572088714613	0.004251488287963352
GOTERM_BP_DIRECT	GO:0043388~positive regulation of DNA binding	4	5.0	3.2443472086353446E-4	1950, 3146, 5468, 4318	79	33	19157	29.393172228615263	0.4096073615822039	0.007420873051864507	0.006781142616358945
GOTERM_BP_DIRECT	GO:0050769~positive regulation of neurogenesis	4	5.0	3.2443472086353446E-4	5176, 4036, 4311, 1636	79	33	19157	29.393172228615263	0.4096073615822039	0.007420873051864507	0.006781142616358945
GOTERM_BP_DIRECT	GO:0010573~vascular endothelial growth factor production	3	1975-03-01	3.3917537945551675E-4	3569, 3091, 7124	79	7	19157	103.92585895117541	0.42357742481511107	0.007650289114385545	0.006990781432110928
GOTERM_BP_DIRECT	GO:0043065~positive regulation of apoptotic process	8	10.0	3.8446658578730633E-4	3569, 7124, 3146, 4313, 5468, 6647, 4318, 1636	79	329	19157	5.896502635527683	0.46446754901058473	0.008553064867377884	0.007815731689155652
GOTERM_BP_DIRECT	GO:0007155~cell adhesion	10	2022-05-12	3.9953151228344755E-4	7057, 960, 6696, 2335, 6387, 953, 6347, 948, 1803, 4868	79	552	19157	4.393001284168043	0.4774156257339214	0.008705253008491102	0.007954800162931524
GOTERM_BP_DIRECT	GO:0009410~response to xenobiotic stimulus	7	1975-08-01	4.020283101212024E-4	7057, 135, 7124, 999, 4313, 6647, 1636	79	236	19157	7.192608882214117	0.47953115662746915	0.008705253008491102	0.007954800162931524
GOTERM_BP_DIRECT	GO:0007186~G-protein coupled receptor signaling pathway	13	16.25	4.0780636704446836E-4	4283, 6352, 6387, 2150, 185, 135, 136, 1234, 2641, 116, 3630, 6347, 5468	79	943	19157	3.3429668308790954	0.4843941269663874	0.008714178158950219	0.007962955903868304
GOTERM_BP_DIRECT	GO:0032496~response to lipopolysaccharide	6	2022-05-07	4.3930569512732313E-4	7099, 5972, 2056, 4843, 7097, 1636	79	156	19157	9.32667964946446	0.510117250019905	0.009155692621341553	0.008366408774674178
GOTERM_BP_DIRECT	GO:0000122~negative regulation of transcription from RNA polymerase II promoter	13	16.25	4.44124131070135E-4	22943, 7422, 7124, 2056, 6927, 3565, 3146, 5468, 857, 3952, 1958, 100125288, 948	79	952	19157	3.311363152856079	0.5139373725147329	0.009155692621341553	0.008366408774674178
GOTERM_BP_DIRECT	GO:0002674~negative regulation of acute inflammatory response	3	1975-03-01	4.51039392522688E-4	3565, 3630, 5468	79	8	19157	90.93512658227849	0.5193679226910755	0.009155692621341553	0.008366408774674178
GOTERM_BP_DIRECT	GO:2001237~negative regulation of extrinsic apoptotic signaling pathway	4	5.0	4.566570827146957E-4	3958, 7057, 4000, 3565	79	37	19157	26.215531987683885	0.5237348227837353	0.009155692621341553	0.008366408774674178
GOTERM_BP_DIRECT	GO:0046427~positive regulation of JAK-STAT cascade	4	5.0	4.566570827146957E-4	3569, 6352, 7124, 3952	79	37	19157	26.215531987683885	0.5237348227837353	0.009155692621341553	0.008366408774674178
GOTERM_BP_DIRECT	GO:0051092~positive regulation of NF-kappaB transcription factor activity	6	2022-05-07	4.931405215111562E-4	7099, 7124, 3630, 857, 948, 7097	79	160	19157	9.09351265822785	0.5511460579165055	0.009750633819027426	0.008910061938076783
GOTERM_BP_DIRECT	GO:0030324~lung development	5	2025-06-01	4.983390437064509E-4	2247, 7422, 4311, 3146, 1956	79	90	19157	13.471870604781998	0.5549213752282445	0.009750633819027426	0.008910061938076783
GOTERM_BP_DIRECT	GO:0050829~defense response to Gram-negative bacterium	5	2025-06-01	5.642137424046438E-4	7099, 3569, 4069, 4852, 4843	79	93	19157	13.037294133659998	0.6001003765334385	0.010908132353156446	0.009967776115815374
GOTERM_BP_DIRECT	GO:0046718~viral entry into host cell	5	2025-06-01	7.141570404518823E-4	1234, 941, 1956, 1604, 185	79	99	19157	12.247155095256362	0.686578192360864	0.013616339752700058	0.012442517360225913
GOTERM_BP_DIRECT	GO:0002003~angiotensin maturation	3	1975-03-01	7.210623268055449E-4	5972, 4311, 1636	79	10	19157	72.7481012658228	0.6900758242150808	0.013616339752700058	0.012442517360225913
GOTERM_BP_DIRECT	GO:0002548~monocyte chemotaxis	4	5.0	8.146927463347747E-4	3958, 3569, 6352, 6347	79	45	19157	21.554992967651195	0.7338247245803315	0.015207597931582462	0.013896598109894317
GOTERM_BP_DIRECT	GO:0071492~cellular response to UV-A	3	1975-03-01	8.78972755696728E-4	4311, 4313, 4318	79	11	19157	66.13463751438435	0.7602310358617314	0.01603878376687063	0.014656129993864543
GOTERM_BP_DIRECT	GO:0071223~cellular response to lipoteichoic acid	3	1975-03-01	8.78972755696728E-4	7099, 948, 7097	79	11	19157	66.13463751438435	0.7602310358617314	0.01603878376687063	0.014656129993864543
GOTERM_BP_DIRECT	GO:0061844~antimicrobial humoral immune response mediated by antimicrobial peptide	5	2025-06-01	0.0010235458216212604	3958, 4283, 6387, 4852, 283	79	109	19157	11.123562884682384	0.8104475826174177	0.018469315714588076	0.01687713332539945
GOTERM_BP_DIRECT	GO:0007165~signal transduction	14	2022-05-17	0.0011372320631083382	4283, 3091, 65059, 6696, 6387, 2056, 9370, 7097, 2247, 1234, 3146, 6347, 5468, 1956	79	1211	19157	2.803395039145387	0.8424347820689018	0.02029521835701034	0.018545630567612898
GOTERM_BP_DIRECT	GO:0000165~MAPK cascade	5	2025-06-01	0.0011701845465356268	6352, 1234, 7124, 6347, 1956	79	113	19157	10.729808446286548	0.8506544408433035	0.020392824821640617	0.01863482268184401
GOTERM_BP_DIRECT	GO:1904707~positive regulation of vascular smooth muscle cell proliferation	4	5.0	0.0011748619518412553	2247, 7124, 4313, 4318	79	51	19157	19.019111442045173	0.8517859094221234	0.020392824821640617	0.01863482268184401
GOTERM_BP_DIRECT	GO:0010745~negative regulation of macrophage derived foam cell differentiation	3	1975-03-01	0.0012399758011441685	1401, 9370, 5468	79	13	19157	55.96007789678676	0.8666756258330093	0.020392824821640617	0.01863482268184401
GOTERM_BP_DIRECT	GO:0060100~positive regulation of phagocytosis, engulfment	3	1975-03-01	0.0012399758011441685	5468, 948, 2150	79	13	19157	55.96007789678676	0.8666756258330093	0.020392824821640617	0.01863482268184401
GOTERM_BP_DIRECT	GO:2000343~positive regulation of chemokine (C-X-C motif) ligand 2 production	3	1975-03-01	0.0012399758011441685	7099, 7124, 3146	79	13	19157	55.96007789678676	0.8666756258330093	0.020392824821640617	0.01863482268184401
GOTERM_BP_DIRECT	GO:0048246~macrophage chemotaxis	3	1975-03-01	0.0012399758011441685	3958, 6352, 6347	79	13	19157	55.96007789678676	0.8666756258330093	0.020392824821640617	0.01863482268184401
GOTERM_BP_DIRECT	GO:0050435~beta-amyloid metabolic process	3	1975-03-01	0.0012399758011441685	5972, 4311, 1636	79	13	19157	55.96007789678676	0.8666756258330093	0.020392824821640617	0.01863482268184401
GOTERM_BP_DIRECT	GO:0045785~positive regulation of cell adhesion	4	5.0	0.0012431586559990277	6352, 7422, 6387, 7124	79	52	19157	18.65335929892892	0.8673638479394796	0.020392824821640617	0.01863482268184401
GOTERM_BP_DIRECT	GO:0006968~cellular defense response	4	5.0	0.0013139083932615847	4283, 135, 136, 1234	79	53	19157	18.30140912347743	0.8817779047269645	0.021337872306568133	0.019498400556001917
GOTERM_BP_DIRECT	GO:0019233~sensory perception of pain	4	5.0	0.0013871439827887802	116, 4311, 6347, 1636	79	54	19157	17.962494139709328	0.8950515182455516	0.022304176515336428	0.020381402677807425
GOTERM_BP_DIRECT	GO:0006629~lipid metabolic process	6	2022-05-07	0.0015637565575608778	341, 1056, 4036, 5468, 3952, 948	79	207	19157	7.028802054668867	0.9212540423159813	0.024897457347832015	0.022751124817846496
GOTERM_BP_DIRECT	GO:0031175~neuron projection development	5	2025-06-01	0.0016001848061990007	3569, 116, 3146, 4852, 999	79	123	19157	9.857466296181949	0.925784447342956	0.025230098303564825	0.023055089829119583
GOTERM_BP_DIRECT	GO:0030514~negative regulation of BMP signaling pathway	4	5.0	0.0016220864937866904	22943, 4036, 5468, 857	79	57	19157	17.017099711303572	0.9283818886202745	0.025329504479899855	0.0231459265074947
GOTERM_BP_DIRECT	GO:0007611~learning or memory	4	5.0	0.002066292697559289	22943, 2740, 4311, 1956	79	62	19157	15.644752960391997	0.9652345433848003	0.031299428114574916	0.028601201552973632
GOTERM_BP_DIRECT	GO:0006508~proteolysis	8	10.0	0.0020886620181535037	354, 4153, 5972, 4311, 4313, 1803, 4318, 1636	79	440	19157	4.40897583429229	0.9664773656168948	0.031299428114574916	0.028601201552973632
GOTERM_BP_DIRECT	GO:0050995~negative regulation of lipid catabolic process	3	1975-03-01	0.0021393082024124483	341, 7124, 3630	79	17	19157	42.79300074460164	0.969129617833848	0.031299428114574916	0.028601201552973632
GOTERM_BP_DIRECT	GO:0048245~eosinophil chemotaxis	3	1975-03-01	0.0021393082024124483	3958, 6352, 6347	79	17	19157	42.79300074460164	0.969129617833848	0.031299428114574916	0.028601201552973632
GOTERM_BP_DIRECT	GO:0002407~dendritic cell chemotaxis	3	1975-03-01	0.0021393082024124483	6352, 1234, 3146	79	17	19157	42.79300074460164	0.969129617833848	0.031299428114574916	0.028601201552973632
GOTERM_BP_DIRECT	GO:0048143~astrocyte activation	3	1975-03-01	0.0021393082024124483	135, 7124, 1956	79	17	19157	42.79300074460164	0.969129617833848	0.031299428114574916	0.028601201552973632
GOTERM_BP_DIRECT	GO:0046325~negative regulation of glucose import	3	1975-03-01	0.0021393082024124483	7124, 3952, 1636	79	17	19157	42.79300074460164	0.969129617833848	0.031299428114574916	0.028601201552973632
GOTERM_BP_DIRECT	GO:0006006~glucose metabolic process	4	5.0	0.002163295743185094	7124, 3630, 9370, 3952	79	63	19157	15.396423548322282	0.9703115682733152	0.03136778827618387	0.0286636685972025
GOTERM_BP_DIRECT	GO:1901215~negative regulation of neuron death	4	5.0	0.002263085702250025	5176, 1440, 2056, 4852	79	64	19157	15.155854430379748	0.9747622949271907	0.03252434672968177	0.029720523735743687
GOTERM_BP_DIRECT	GO:0060252~positive regulation of glial cell proliferation	3	1975-03-01	0.0024003838145045184	3569, 7124, 1956	79	18	19157	40.41561181434599	0.9798168954165427	0.033897594041350766	0.030975387658475698
GOTERM_BP_DIRECT	GO:0051770~positive regulation of nitric-oxide synthase biosynthetic process	3	1975-03-01	0.0024003838145045184	7099, 6347, 7097	79	18	19157	40.41561181434599	0.9798168954165427	0.033897594041350766	0.030975387658475698
GOTERM_BP_DIRECT	GO:0007267~cell-cell signaling	6	2022-05-07	0.0024293838368788343	4283, 6352, 135, 1234, 116, 3630	79	229	19157	6.3535459620805925	0.9807475985316512	0.03401137371630368	0.031079358740760257
GOTERM_BP_DIRECT	GO:0010595~positive regulation of endothelial cell migration	4	5.0	0.0025794495962446593	7057, 2247, 1950, 7422	79	67	19157	14.477234082750803	0.984920787569439	0.03550022156187565	0.03243985763412775
GOTERM_BP_DIRECT	GO:0035690~cellular response to drug	4	5.0	0.0025794495962446593	5972, 9370, 4843, 1956	79	67	19157	14.477234082750803	0.984920787569439	0.03550022156187565	0.03243985763412775
GOTERM_BP_DIRECT	GO:2000573~positive regulation of DNA biosynthetic process	3	1975-03-01	0.0026757191141606736	2247, 7422, 7124	79	19	19157	38.28847435043305	0.9871085596205482	0.036211398678307784	0.033089726378453664
GOTERM_BP_DIRECT	GO:0042310~vasoconstriction	3	1975-03-01	0.0026757191141606736	1401, 857, 1636	79	19	19157	38.28847435043305	0.9871085596205482	0.036211398678307784	0.033089726378453664
GOTERM_BP_DIRECT	GO:0043627~response to estrogen	4	5.0	0.002804785081431852	2056, 4313, 5468, 857	79	69	19157	14.057604109337737	0.9895522726126855	0.03764438820037461	0.034399182321031965
GOTERM_BP_DIRECT	GO:0031640~killing of cells of other organism	4	5.0	0.0029218576874518506	3958, 4283, 6387, 4069	79	70	19157	13.856781193490054	0.9913659592862895	0.03889423675755578	0.0355412853129389
GOTERM_BP_DIRECT	GO:0071300~cellular response to retinoic acid	4	5.0	0.0032909909898253408	5176, 7124, 5468, 3952	79	73	19157	13.28732443211375	0.9952678856838161	0.043451783475417505	0.03970594007236427
GOTERM_BP_DIRECT	GO:0032092~positive regulation of protein binding	4	5.0	0.0034200869430525173	2641, 1440, 857, 1636	79	74	19157	13.107765993841943	0.9961655944657799	0.044792106415462	0.040930717931370444
GOTERM_BP_DIRECT	GO:0009749~response to glucose	4	5.0	0.0035522474287040706	6927, 7057, 9370, 1958	79	75	19157	12.93299578059072	0.996908566391498	0.046150798593723286	0.04217228147357473
GOTERM_BP_DIRECT	GO:1900273~positive regulation of long-term synaptic potentiation	3	1975-03-01	0.0039173191221728906	135, 4311, 3630	79	23	19157	31.629609246009906	0.9982950497495988	0.050092332711880114	0.04577402816775252
GOTERM_BP_DIRECT	GO:0090026~positive regulation of monocyte chemotaxis	3	1975-03-01	0.0039173191221728906	6352, 6387, 3146	79	23	19157	31.629609246009906	0.9982950497495988	0.050092332711880114	0.04577402816775252
GOTERM_BP_DIRECT	GO:0030593~neutrophil chemotaxis	4	5.0	0.0044108035325334605	3958, 4283, 6352, 6347	79	81	19157	11.974996093139552	0.9992375618419667	0.05596206981901828	0.051137753455309805
GOTERM_BP_DIRECT	GO:0008203~cholesterol metabolic process	4	5.0	0.004565026106801751	341, 6927, 3565, 3952	79	82	19157	11.82895955541834	0.999407153898032	0.057469786026713515	0.0525154941278589
GOTERM_BP_DIRECT	GO:0019915~lipid storage	3	1975-03-01	0.004620657181969005	57104, 857, 948	79	25	19157	29.099240506329114	0.9994585920179048	0.057722671257828186	0.052746578908015415
GOTERM_BP_DIRECT	GO:0051000~positive regulation of nitric-oxide synthase activity	3	1975-03-01	0.0049925612270563	3091, 7124, 3630	79	26	19157	27.98003894839338	0.9997049089759723	0.061892514753736125	0.05655695313703473
GOTERM_BP_DIRECT	GO:0010875~positive regulation of cholesterol efflux	3	1975-03-01	0.005377804906768726	9370, 5468, 857	79	27	19157	26.943741209563996	0.9998426634444902	0.06526336153604206	0.05963720967948671
GOTERM_BP_DIRECT	GO:0045776~negative regulation of blood pressure	3	1975-03-01	0.005377804906768726	4852, 9370, 4843	79	27	19157	26.943741209563996	0.9998426634444902	0.06526336153604206	0.05963720967948671
GOTERM_BP_DIRECT	GO:0007596~blood coagulation	4	5.0	0.0053850310627029776	135, 953, 948, 2150	79	87	19157	11.149134293612688	0.9998445089139895	0.06526336153604206	0.05963720967948671
GOTERM_BP_DIRECT	GO:0071347~cellular response to interleukin-1	4	5.0	0.005736194817890686	3091, 6352, 4313, 6347	79	89	19157	10.898591949935998	0.999912371212614	0.0684720633875868	0.06256929930244999
GOTERM_BP_DIRECT	GO:0042755~eating behavior	3	1975-03-01	0.005776276283312432	135, 3952, 1636	79	28	19157	25.981464737793853	0.999917924429744	0.0684720633875868	0.06256929930244999
GOTERM_BP_DIRECT	GO:0035987~endodermal cell differentiation	3	1975-03-01	0.005776276283312432	2335, 4313, 4318	79	28	19157	25.981464737793853	0.999917924429744	0.0684720633875868	0.06256929930244999
GOTERM_BP_DIRECT	GO:1903672~positive regulation of sprouting angiogenesis	3	1975-03-01	0.006187864087048445	2247, 7422, 3146	79	29	19157	25.085552160628545	0.9999581036287519	0.07229562070047968	0.06606323960561074
GOTERM_BP_DIRECT	GO:0001774~microglial cell activation	3	1975-03-01	0.006187864087048445	7124, 3565, 7097	79	29	19157	25.085552160628545	0.9999581036287519	0.07229562070047968	0.06606323960561074
GOTERM_BP_DIRECT	GO:0010575~positive regulation of vascular endothelial growth factor production	3	1975-03-01	0.00661245771603375	3569, 3091, 136	79	30	19157	24.249367088607595	0.9999790692878777	0.07616050589247383	0.06959494503967437
GOTERM_BP_DIRECT	GO:0045840~positive regulation of mitotic nuclear division	3	1975-03-01	0.00661245771603375	1950, 7124, 3630	79	30	19157	24.249367088607595	0.9999790692878777	0.07616050589247383	0.06959494503967437
GOTERM_BP_DIRECT	GO:0007588~excretion	3	1975-03-01	0.007049947231630062	136, 4868, 7827	79	31	19157	23.467129440587996	0.9999897646466832	0.08031428204544118	0.07339063704152385
GOTERM_BP_DIRECT	GO:0046330~positive regulation of JNK cascade	4	5.0	0.0070720088254298576	7099, 7124, 3146, 2150	79	96	19157	10.103902953586498	0.9999901273833405	0.08031428204544118	0.07339063704152385
GOTERM_BP_DIRECT	GO:0030073~insulin secretion	3	1975-03-01	0.007500223353858483	6927, 116, 3952	79	32	19157	22.73378164556962	0.9999950999744329	0.08458585226851512	0.0772939684522638
GOTERM_BP_DIRECT	GO:0007166~cell surface receptor signaling pathway	6	2022-05-07	0.00768651035428643	1234, 2740, 941, 6347, 948, 1956	79	301	19157	4.8337608814500195	0.9999963875163256	0.08560052180545721	0.07822116647740056
GOTERM_BP_DIRECT	GO:0043123~positive regulation of I-kappaB kinase/NF-kappaB signaling	5	2025-06-01	0.007695613413544799	7099, 7124, 9370, 948, 2150	79	191	19157	6.348001855656439	0.9999964409360143	0.08560052180545721	0.07822116647740056
GOTERM_BP_DIRECT	GO:0044344~cellular response to fibroblast growth factor stimulus	3	1975-03-01	0.007963177459215608	960, 6352, 6347	79	33	19157	22.04487917146145	0.9999977031361119	0.08679328989104797	0.07931110972802659
GOTERM_BP_DIRECT	GO:0007190~activation of adenylate cyclase activity	3	1975-03-01	0.007963177459215608	136, 2740, 116	79	33	19157	22.04487917146145	0.9999977031361119	0.08679328989104797	0.07931110972802659
GOTERM_BP_DIRECT	GO:0045765~regulation of angiogenesis	3	1975-03-01	0.007963177459215608	3569, 2247, 3952	79	33	19157	22.04487917146145	0.9999977031361119	0.08679328989104797	0.07931110972802659
GOTERM_BP_DIRECT	GO:1903974~positive regulation of cellular response to macrophage colony-stimulating factor stimulus	2	2022-05-02	0.008126871064618497	7099, 7097	79	2	19157	242.49367088607596	0.9999982431011673	0.08682920137460816	0.07934392539403849
GOTERM_BP_DIRECT	GO:0051541~elastin metabolic process	2	2022-05-02	0.008126871064618497	3091, 3952	79	2	19157	242.49367088607596	0.9999982431011673	0.08682920137460816	0.07934392539403849
GOTERM_BP_DIRECT	GO:2000334~positive regulation of blood microparticle formation	2	2022-05-02	0.008126871064618497	7124, 948	79	2	19157	242.49367088607596	0.9999982431011673	0.08682920137460816	0.07934392539403849
GOTERM_BP_DIRECT	GO:0008015~blood circulation	3	1975-03-01	0.008438701576901577	135, 6387, 2056	79	34	19157	21.39650037230082	0.9999989456674309	0.08957157752214484	0.08184988980471855
GOTERM_BP_DIRECT	GO:0048678~response to axon injury	3	1975-03-01	0.008926688385918502	2247, 2056, 6647	79	35	19157	20.785171790235083	0.9999995259885899	0.09352865766923643	0.08546584235292295
GOTERM_BP_DIRECT	GO:2000379~positive regulation of reactive oxygen species metabolic process	3	1975-03-01	0.008926688385918502	7057, 3952, 185	79	35	19157	20.785171790235083	0.9999995259885899	0.09352865766923643	0.08546584235292295
GOTERM_BP_DIRECT	GO:0034614~cellular response to reactive oxygen species	3	1975-03-01	0.009939624017661292	4313, 1956, 4318	79	37	19157	19.661648990762917	0.9999999099325895	0.10281496436103145	0.09395160536439082
GOTERM_BP_DIRECT	GO:0032570~response to progesterone	3	1975-03-01	0.009939624017661292	7057, 857, 7097	79	37	19157	19.661648990762917	0.9999999099325895	0.10281496436103145	0.09395160536439082
GOTERM_BP_DIRECT	GO:0090263~positive regulation of canonical Wnt signaling pathway	4	5.0	0.010007315521385183	2247, 1950, 857, 1956	79	109	19157	8.898850307745906	0.9999999193982827	0.10286000257423757	0.0939927609730102
GOTERM_BP_DIRECT	GO:0009617~response to bacterium	4	5.0	0.010258205152137536	9370, 6347, 857, 4843	79	110	19157	8.81795166858458	0.9999999465949991	0.10474037499085007	0.09571103231922508
GOTERM_BP_DIRECT	GO:0048469~cell maturation	3	1975-03-01	0.010464361414167931	7422, 5972, 5468	79	38	19157	19.144237175216524	0.999999961923345	0.10474037499085007	0.09571103231922508
GOTERM_BP_DIRECT	GO:0045907~positive regulation of vasoconstriction	3	1975-03-01	0.010464361414167931	857, 1956, 1636	79	38	19157	19.144237175216524	0.999999961923345	0.10474037499085007	0.09571103231922508
GOTERM_BP_DIRECT	GO:0042177~negative regulation of protein catabolic process	3	1975-03-01	0.010464361414167931	3630, 4843, 1956	79	38	19157	19.144237175216524	0.999999961923345	0.10474037499085007	0.09571103231922508
GOTERM_BP_DIRECT	GO:0009615~response to virus	4	5.0	0.0105127346819634	6352, 6387, 7124, 58487	79	111	19157	8.738510662561294	0.9999999648294008	0.10474037499085007	0.09571103231922508
GOTERM_BP_DIRECT	GO:0001937~negative regulation of endothelial cell proliferation	3	1975-03-01	0.011001138641545716	7057, 7124, 857	79	39	19157	18.65335929892892	0.9999999842251389	0.10893810459676978	0.09954688868325515
GOTERM_BP_DIRECT	GO:0097421~liver regeneration	3	1975-03-01	0.011549851574690611	3569, 7124, 1956	79	40	19157	18.1870253164557	0.9999999935945737	0.11289882762367988	0.10316617006991438
GOTERM_BP_DIRECT	GO:0071276~cellular response to cadmium ion	3	1975-03-01	0.012110396717444552	6647, 1956, 4318	79	41	19157	17.74343933312751	0.999999997450437	0.11289882762367988	0.10316617006991438
GOTERM_BP_DIRECT	GO:0043491~protein kinase B signaling	3	1975-03-01	0.012110396717444552	6352, 7124, 6347	79	41	19157	17.74343933312751	0.999999997450437	0.11289882762367988	0.10316617006991438
GOTERM_BP_DIRECT	GO:0001895~retina homeostasis	3	1975-03-01	0.012110396717444552	213, 4069, 6647	79	41	19157	17.74343933312751	0.999999997450437	0.11289882762367988	0.10316617006991438
GOTERM_BP_DIRECT	GO:0031295~T cell costimulation	3	1975-03-01	0.012110396717444552	941, 857, 1803	79	41	19157	17.74343933312751	0.999999997450437	0.11289882762367988	0.10316617006991438
GOTERM_BP_DIRECT	GO:0032310~prostaglandin secretion	2	2022-05-02	0.012165821942206884	3952, 4843	79	3	19157	161.66244725738397	0.9999999976724752	0.11289882762367988	0.10316617006991438
GOTERM_BP_DIRECT	GO:2001258~negative regulation of cation channel activity	2	2022-05-02	0.012165821942206884	2056, 4318	79	3	19157	161.66244725738397	0.9999999976724752	0.11289882762367988	0.10316617006991438
GOTERM_BP_DIRECT	GO:0070543~response to linoleic acid	2	2022-05-02	0.012165821942206884	9370, 948	79	3	19157	161.66244725738397	0.9999999976724752	0.11289882762367988	0.10316617006991438
GOTERM_BP_DIRECT	GO:0046886~positive regulation of hormone biosynthetic process	2	2022-05-02	0.012165821942206884	3091, 1958	79	3	19157	161.66244725738397	0.9999999976724752	0.11289882762367988	0.10316617006991438
GOTERM_BP_DIRECT	GO:1904466~positive regulation of matrix metallopeptidase secretion	2	2022-05-02	0.012165821942206884	7099, 7097	79	3	19157	161.66244725738397	0.9999999976724752	0.11289882762367988	0.10316617006991438
GOTERM_BP_DIRECT	GO:0021940~positive regulation of cerebellar granule cell precursor proliferation	2	2022-05-02	0.012165821942206884	2247, 1950	79	3	19157	161.66244725738397	0.9999999976724752	0.11289882762367988	0.10316617006991438
GOTERM_BP_DIRECT	GO:0051091~positive regulation of sequence-specific DNA binding transcription factor activity	4	5.0	0.012681106346647666	3569, 7124, 1440, 5468	79	119	19157	8.151047760876503	0.9999999990025402	0.1163652996067343	0.10633380826132616
GOTERM_BP_DIRECT	GO:0032728~positive regulation of interferon-beta production	3	1975-03-01	0.012682671200980277	7099, 3146, 7097	79	42	19157	17.320976491862567	0.9999999990051044	0.1163652996067343	0.10633380826132616
GOTERM_BP_DIRECT	GO:0043407~negative regulation of MAP kinase activity	3	1975-03-01	0.014468851306302141	9370, 5468, 857	79	45	19157	16.166244725738398	0.9999999999474398	0.13127047218678592	0.11995405217068368
GOTERM_BP_DIRECT	GO:0031100~animal organ regeneration	3	1975-03-01	0.014468851306302141	6387, 5468, 1636	79	45	19157	16.166244725738398	0.9999999999474398	0.13127047218678592	0.11995405217068368
GOTERM_BP_DIRECT	GO:0016525~negative regulation of angiogenesis	4	5.0	0.01477334756587543	7057, 354, 5176, 5468	79	126	19157	7.698211774161141	0.9999999999681792	0.13328842470545388	0.12179804326532853
GOTERM_BP_DIRECT	GO:2000272~negative regulation of receptor activity	3	1975-03-01	0.01571642666076377	22943, 7124, 5468	79	47	19157	15.478319418260169	0.9999999999932816	0.1394725513501659	0.12744905554411712
GOTERM_BP_DIRECT	GO:0007595~lactation	3	1975-03-01	0.01571642666076377	3091, 7422, 857	79	47	19157	15.478319418260169	0.9999999999932816	0.1394725513501659	0.12744905554411712
GOTERM_BP_DIRECT	GO:1904646~cellular response to beta-amyloid	3	1975-03-01	0.01571642666076377	7099, 7124, 948	79	47	19157	15.478319418260169	0.9999999999932816	0.1394725513501659	0.12744905554411712
GOTERM_BP_DIRECT	GO:0031664~regulation of lipopolysaccharide-mediated signaling pathway	2	2022-05-02	0.016188536043102133	948, 1604	79	4	19157	121.24683544303798	0.9999999999969176	0.14134506738708527	0.12916014778475035
GOTERM_BP_DIRECT	GO:0002018~renin-angiotensin regulation of aldosterone production	2	2022-05-02	0.016188536043102133	5972, 185	79	4	19157	121.24683544303798	0.9999999999969176	0.14134506738708527	0.12916014778475035
GOTERM_BP_DIRECT	GO:0060978~angiogenesis involved in coronary vascular morphogenesis	2	2022-05-02	0.016188536043102133	2247, 1636	79	4	19157	121.24683544303798	0.9999999999969176	0.14134506738708527	0.12916014778475035
GOTERM_BP_DIRECT	GO:0045429~positive regulation of nitric oxide biosynthetic process	3	1975-03-01	0.016356951551863737	7099, 7124, 948	79	48	19157	15.155854430379748	0.9999999999976658	0.1414994501939177	0.12930122172892478
GOTERM_BP_DIRECT	GO:0071456~cellular response to hypoxia	4	5.0	0.016380478224419043	3091, 4000, 7422, 5468	79	131	19157	7.404386897284762	0.9999999999977547	0.1414994501939177	0.12930122172892478
GOTERM_BP_DIRECT	GO:0042110~T cell activation	3	1975-03-01	0.017670982861144574	960, 3565, 1803	79	50	19157	14.549620253164557	0.9999999999997338	0.1510404008763094	0.13801967666283446
GOTERM_BP_DIRECT	GO:0007254~JNK cascade	3	1975-03-01	0.017670982861144574	136, 7124, 4868	79	50	19157	14.549620253164557	0.9999999999997338	0.1510404008763094	0.13801967666283446
GOTERM_BP_DIRECT	GO:0050714~positive regulation of protein secretion	3	1975-03-01	0.019028339329445854	135, 3630, 283	79	52	19157	13.99001947419669	0.9999999999999718	0.16179069670691135	0.14784322285286727
GOTERM_BP_DIRECT	GO:1903845~negative regulation of cellular response to transforming growth factor beta stimulus	2	2022-05-02	0.02019507779574317	3565, 5468	79	5	19157	96.99746835443038	0.9999999999999959	0.1656404360620551	0.15136108812567103
GOTERM_BP_DIRECT	GO:1900086~positive regulation of peptidyl-tyrosine autophosphorylation	2	2022-05-02	0.02019507779574317	7422, 1636	79	5	19157	96.99746835443038	0.9999999999999959	0.1656404360620551	0.15136108812567103
GOTERM_BP_DIRECT	GO:0045923~positive regulation of fatty acid metabolic process	2	2022-05-02	0.02019507779574317	9370, 5468	79	5	19157	96.99746835443038	0.9999999999999959	0.1656404360620551	0.15136108812567103
GOTERM_BP_DIRECT	GO:0045639~positive regulation of myeloid cell differentiation	2	2022-05-02	0.02019507779574317	3146, 1440	79	5	19157	96.99746835443038	0.9999999999999959	0.1656404360620551	0.15136108812567103
GOTERM_BP_DIRECT	GO:0071726~cellular response to diacyl bacterial lipopeptide	2	2022-05-02	0.02019507779574317	948, 7097	79	5	19157	96.99746835443038	0.9999999999999959	0.1656404360620551	0.15136108812567103
GOTERM_BP_DIRECT	GO:0010750~positive regulation of nitric oxide mediated signal transduction	2	2022-05-02	0.02019507779574317	3630, 1956	79	5	19157	96.99746835443038	0.9999999999999959	0.1656404360620551	0.15136108812567103
GOTERM_BP_DIRECT	GO:0002865~negative regulation of acute inflammatory response to antigenic stimulus	2	2022-05-02	0.02019507779574317	116, 4852	79	5	19157	96.99746835443038	0.9999999999999959	0.1656404360620551	0.15136108812567103
GOTERM_BP_DIRECT	GO:0007188~adenylate cyclase-modulating G-protein coupled receptor signaling pathway	3	1975-03-01	0.020428249007405343	135, 2641, 2740	79	54	19157	13.471870604781998	0.9999999999999972	0.16671093662324762	0.15233930415572627
GOTERM_BP_DIRECT	GO:0031334~positive regulation of protein complex assembly	3	1975-03-01	0.02114392264022713	3958, 7422, 7124	79	55	19157	13.22692750287687	0.9999999999999991	0.1683222076849454	0.15381167253969147
GOTERM_BP_DIRECT	GO:0031667~response to nutrient levels	3	1975-03-01	0.02114392264022713	7124, 6647, 1636	79	55	19157	13.22692750287687	0.9999999999999991	0.1683222076849454	0.15381167253969147
GOTERM_BP_DIRECT	GO:0071407~cellular response to organic cyclic compound	3	1975-03-01	0.02114392264022713	6352, 7124, 6347	79	55	19157	13.22692750287687	0.9999999999999991	0.1683222076849454	0.15381167253969147
GOTERM_BP_DIRECT	GO:0071230~cellular response to amino acid stimulus	3	1975-03-01	0.02114392264022713	7124, 4313, 1956	79	55	19157	13.22692750287687	0.9999999999999991	0.1683222076849454	0.15381167253969147
GOTERM_BP_DIRECT	GO:0098586~cellular response to virus	3	1975-03-01	0.02114392264022713	3569, 3091, 6352	79	55	19157	13.22692750287687	0.9999999999999991	0.1683222076849454	0.15381167253969147
GOTERM_BP_DIRECT	GO:0045599~negative regulation of fat cell differentiation	3	1975-03-01	0.02335268711715776	3569, 7124, 9370	79	58	19157	12.542776080314272	1.0	0.1841007955255544	0.1682300372905928
GOTERM_BP_DIRECT	GO:1903078~positive regulation of protein localization to plasma membrane	3	1975-03-01	0.02335268711715776	3958, 7124, 1956	79	58	19157	12.542776080314272	1.0	0.1841007955255544	0.1682300372905928
GOTERM_BP_DIRECT	GO:0019221~cytokine-mediated signaling pathway	4	5.0	0.024167243123848672	3569, 960, 1440, 6347	79	152	19157	6.381412391738841	1.0	0.18440033086085042	0.1685037506142254
GOTERM_BP_DIRECT	GO:0042541~hemoglobin biosynthetic process	2	2022-05-02	0.024185511375222377	3091, 2056	79	6	19157	80.83122362869199	1.0	0.18440033086085042	0.1685037506142254
GOTERM_BP_DIRECT	GO:0010891~negative regulation of sequestering of triglyceride	2	2022-05-02	0.024185511375222377	57104, 5468	79	6	19157	80.83122362869199	1.0	0.18440033086085042	0.1685037506142254
GOTERM_BP_DIRECT	GO:0003081~regulation of systemic arterial blood pressure by renin-angiotensin	2	2022-05-02	0.024185511375222377	185, 1636	79	6	19157	80.83122362869199	1.0	0.18440033086085042	0.1685037506142254
GOTERM_BP_DIRECT	GO:0045906~negative regulation of vasoconstriction	2	2022-05-02	0.024185511375222377	4313, 3952	79	6	19157	80.83122362869199	1.0	0.18440033086085042	0.1685037506142254
GOTERM_BP_DIRECT	GO:0061419~positive regulation of transcription from RNA polymerase II promoter in response to hypoxia	2	2022-05-02	0.024185511375222377	3091, 7422	79	6	19157	80.83122362869199	1.0	0.18440033086085042	0.1685037506142254
GOTERM_BP_DIRECT	GO:1903223~positive regulation of oxidative stress-induced neuron death	2	2022-05-02	0.024185511375222377	7099, 7124	79	6	19157	80.83122362869199	1.0	0.18440033086085042	0.1685037506142254
GOTERM_BP_DIRECT	GO:0043524~negative regulation of neuron apoptotic process	4	5.0	0.02457999822359604	3091, 135, 6347, 6647	79	153	19157	6.339703814015058	1.0	0.18653232296785033	0.17045195029820803
GOTERM_BP_DIRECT	GO:0071466~cellular response to xenobiotic stimulus	3	1975-03-01	0.024875718272205923	5972, 9370, 4843	79	60	19157	12.124683544303798	1.0	0.1870285484910297	0.1709053977590444
GOTERM_BP_DIRECT	GO:0045860~positive regulation of protein kinase activity	3	1975-03-01	0.024875718272205923	7124, 2641, 116	79	60	19157	12.124683544303798	1.0	0.1870285484910297	0.1709053977590444
GOTERM_BP_DIRECT	GO:0006959~humoral immune response	3	1975-03-01	0.025652113853097628	3569, 7124, 6347	79	61	19157	11.925918240298818	1.0	0.1902238945088153	0.17382528291322777
GOTERM_BP_DIRECT	GO:0009612~response to mechanical stimulus	3	1975-03-01	0.025652113853097628	7057, 4313, 5468	79	61	19157	11.925918240298818	1.0	0.1902238945088153	0.17382528291322777
GOTERM_BP_DIRECT	GO:0051592~response to calcium ion	3	1975-03-01	0.025652113853097628	7057, 857, 1956	79	61	19157	11.925918240298818	1.0	0.1902238945088153	0.17382528291322777
GOTERM_BP_DIRECT	GO:0045766~positive regulation of angiogenesis	4	5.0	0.028019325619192573	7057, 3091, 2247, 7422	79	161	19157	6.024687475430458	1.0	0.20146113986098746	0.1840938002177989
GOTERM_BP_DIRECT	GO:0050679~positive regulation of epithelial cell proliferation	3	1975-03-01	0.028039730065771238	2247, 7422, 1956	79	64	19157	11.36689082278481	1.0	0.20146113986098746	0.1840938002177989
GOTERM_BP_DIRECT	GO:0034137~positive regulation of toll-like receptor 2 signaling pathway	2	2022-05-02	0.028159900707170046	3146, 2150	79	7	19157	69.28390596745028	1.0	0.20146113986098746	0.1840938002177989
GOTERM_BP_DIRECT	GO:0032741~positive regulation of interleukin-18 production	2	2022-05-02	0.028159900707170046	7124, 7097	79	7	19157	69.28390596745028	1.0	0.20146113986098746	0.1840938002177989
GOTERM_BP_DIRECT	GO:0071221~cellular response to bacterial lipopeptide	2	2022-05-02	0.028159900707170046	948, 7097	79	7	19157	69.28390596745028	1.0	0.20146113986098746	0.1840938002177989
GOTERM_BP_DIRECT	GO:0048842~positive regulation of axon extension involved in axon guidance	2	2022-05-02	0.028159900707170046	7422, 6387	79	7	19157	69.28390596745028	1.0	0.20146113986098746	0.1840938002177989
GOTERM_BP_DIRECT	GO:0034141~positive regulation of toll-like receptor 3 signaling pathway	2	2022-05-02	0.028159900707170046	857, 2150	79	7	19157	69.28390596745028	1.0	0.20146113986098746	0.1840938002177989
GOTERM_BP_DIRECT	GO:0071455~cellular response to hyperoxia	2	2022-05-02	0.028159900707170046	5468, 857	79	7	19157	69.28390596745028	1.0	0.20146113986098746	0.1840938002177989
GOTERM_BP_DIRECT	GO:0001819~positive regulation of cytokine production	3	1975-03-01	0.029679267802503604	7124, 3630, 6647	79	66	19157	11.022439585730725	1.0	0.2113996969792362	0.19317558517068137
GOTERM_BP_DIRECT	GO:0006909~phagocytosis	3	1975-03-01	0.030513108362139472	7099, 135, 3952	79	67	19157	10.857925562063102	1.0	0.21638990384329476	0.1977356017878383
GOTERM_BP_DIRECT	GO:0042493~response to drug	5	2025-06-01	0.03165900707815761	7057, 135, 999, 5468, 6647	79	293	19157	4.138117250615631	1.0	0.22354011954316502	0.20426941958254735
GOTERM_BP_DIRECT	GO:0060087~relaxation of vascular smooth muscle	2	2022-05-02	0.0321183094658134	136, 6647	79	8	19157	60.62341772151899	1.0	0.22386323850850195	0.2045646834646656
GOTERM_BP_DIRECT	GO:0006651~diacylglycerol biosynthetic process	2	2022-05-02	0.0321183094658134	57104, 283	79	8	19157	60.62341772151899	1.0	0.22386323850850195	0.2045646834646656
GOTERM_BP_DIRECT	GO:0008228~opsonization	2	2022-05-02	0.0321183094658134	4153, 1401	79	8	19157	60.62341772151899	1.0	0.22386323850850195	0.2045646834646656
GOTERM_BP_DIRECT	GO:0060326~cell chemotaxis	3	1975-03-01	0.03394024185702087	1234, 6387, 185	79	71	19157	10.246211445890534	1.0	0.2355510802384696	0.21524495263170498
GOTERM_BP_DIRECT	GO:0006898~receptor-mediated endocytosis	3	1975-03-01	0.03570766433188682	4036, 948, 1956	79	73	19157	9.965493324085314	1.0	0.237096117215597	0.2166567967659766
GOTERM_BP_DIRECT	GO:0000187~activation of MAPK activity	3	1975-03-01	0.03570766433188682	2247, 136, 6647	79	73	19157	9.965493324085314	1.0	0.237096117215597	0.2166567967659766
GOTERM_BP_DIRECT	GO:0050999~regulation of nitric-oxide synthase activity	2	2022-05-02	0.03606080107897319	3952, 1956	79	9	19157	53.88748241912799	1.0	0.237096117215597	0.2166567967659766
GOTERM_BP_DIRECT	GO:1902949~positive regulation of tau-protein kinase activity	2	2022-05-02	0.03606080107897319	22943, 1958	79	9	19157	53.88748241912799	1.0	0.237096117215597	0.2166567967659766
GOTERM_BP_DIRECT	GO:0035767~endothelial cell chemotaxis	2	2022-05-02	0.03606080107897319	7422, 3146	79	9	19157	53.88748241912799	1.0	0.237096117215597	0.2166567967659766
GOTERM_BP_DIRECT	GO:2000553~positive regulation of T-helper 2 cell cytokine production	2	2022-05-02	0.03606080107897319	3569, 3565	79	9	19157	53.88748241912799	1.0	0.237096117215597	0.2166567967659766
GOTERM_BP_DIRECT	GO:0042698~ovulation cycle	2	2022-05-02	0.03606080107897319	5176, 1956	79	9	19157	53.88748241912799	1.0	0.237096117215597	0.2166567967659766
GOTERM_BP_DIRECT	GO:0001973~adenosine receptor signaling pathway	2	2022-05-02	0.03606080107897319	135, 136	79	9	19157	53.88748241912799	1.0	0.237096117215597	0.2166567967659766
GOTERM_BP_DIRECT	GO:1902966~positive regulation of protein localization to early endosome	2	2022-05-02	0.03606080107897319	1950, 7422	79	9	19157	53.88748241912799	1.0	0.237096117215597	0.2166567967659766
GOTERM_BP_DIRECT	GO:1903243~negative regulation of cardiac muscle hypertrophy in response to stress	2	2022-05-02	0.03606080107897319	4000, 5468	79	9	19157	53.88748241912799	1.0	0.237096117215597	0.2166567967659766
GOTERM_BP_DIRECT	GO:0001542~ovulation from ovarian follicle	2	2022-05-02	0.03606080107897319	4313, 3952	79	9	19157	53.88748241912799	1.0	0.237096117215597	0.2166567967659766
GOTERM_BP_DIRECT	GO:0010873~positive regulation of cholesterol esterification	2	2022-05-02	0.03606080107897319	341, 185	79	9	19157	53.88748241912799	1.0	0.237096117215597	0.2166567967659766
GOTERM_BP_DIRECT	GO:0060982~coronary artery morphogenesis	2	2022-05-02	0.03606080107897319	7422, 4036	79	9	19157	53.88748241912799	1.0	0.237096117215597	0.2166567967659766
GOTERM_BP_DIRECT	GO:0032091~negative regulation of protein binding	3	1975-03-01	0.0375100837857386	22943, 857, 1636	79	75	19157	9.699746835443039	1.0	0.24563054866144954	0.2244555013630487
GOTERM_BP_DIRECT	GO:0008285~negative regulation of cell proliferation	6	2022-05-07	0.03862808238101287	7057, 3569, 135, 4000, 2247, 7097	79	457	19157	3.183724344237321	1.0	0.2517038778225782	0.2300052676654594
GOTERM_BP_DIRECT	GO:0032720~negative regulation of tumor necrosis factor production	3	1975-03-01	0.03934683062198919	7099, 3565, 9370	79	77	19157	9.447805359197764	1.0	0.2517038778225782	0.2300052676654594
GOTERM_BP_DIRECT	GO:0032868~response to insulin	3	1975-03-01	0.03934683062198919	3952, 1958, 7097	79	77	19157	9.447805359197764	1.0	0.2517038778225782	0.2300052676654594
GOTERM_BP_DIRECT	GO:0030214~hyaluronan catabolic process	2	2022-05-02	0.03998743871811895	960, 2247	79	10	19157	48.49873417721519	1.0	0.2517038778225782	0.2300052676654594
GOTERM_BP_DIRECT	GO:0008343~adult feeding behavior	2	2022-05-02	0.03998743871811895	4852, 3952	79	10	19157	48.49873417721519	1.0	0.2517038778225782	0.2300052676654594
GOTERM_BP_DIRECT	GO:0009967~positive regulation of signal transduction	2	2022-05-02	0.03998743871811895	941, 9370	79	10	19157	48.49873417721519	1.0	0.2517038778225782	0.2300052676654594
GOTERM_BP_DIRECT	GO:0031000~response to caffeine	2	2022-05-02	0.03998743871811895	135, 5468	79	10	19157	48.49873417721519	1.0	0.2517038778225782	0.2300052676654594
GOTERM_BP_DIRECT	GO:0009651~response to salt stress	2	2022-05-02	0.03998743871811895	7124, 2056	79	10	19157	48.49873417721519	1.0	0.2517038778225782	0.2300052676654594
GOTERM_BP_DIRECT	GO:0030299~intestinal cholesterol absorption	2	2022-05-02	0.03998743871811895	1056, 948	79	10	19157	48.49873417721519	1.0	0.2517038778225782	0.2300052676654594
GOTERM_BP_DIRECT	GO:0033622~integrin activation	2	2022-05-02	0.03998743871811895	2335, 6387	79	10	19157	48.49873417721519	1.0	0.2517038778225782	0.2300052676654594
GOTERM_BP_DIRECT	GO:0043547~positive regulation of GTPase activity	4	5.0	0.040327692029250246	6352, 116, 6347, 2150	79	186	19157	5.214917653463998	1.0	0.2528655283996232	0.23106677595137978
GOTERM_BP_DIRECT	GO:0032729~positive regulation of interferon-gamma production	3	1975-03-01	0.041217243579315076	7099, 7124, 2150	79	79	19157	9.20862041339529	1.0	0.25744924451079876	0.23525534412193683
GOTERM_BP_DIRECT	GO:0098609~cell-cell adhesion	4	5.0	0.042513375549885095	960, 999, 4868, 1956	79	190	19157	5.105129913391072	1.0	0.2645276700881739	0.2417235605978141
GOTERM_BP_DIRECT	GO:0030193~regulation of blood coagulation	2	2022-05-02	0.04389828531496454	857, 2150	79	11	19157	44.0897583429229	1.0	0.26601050504291945	0.2430785649530126
GOTERM_BP_DIRECT	GO:0031284~positive regulation of guanylate cyclase activity	2	2022-05-02	0.04389828531496454	136, 4843	79	11	19157	44.0897583429229	1.0	0.26601050504291945	0.2430785649530126
GOTERM_BP_DIRECT	GO:0002446~neutrophil mediated immunity	2	2022-05-02	0.04389828531496454	3569, 1636	79	11	19157	44.0897583429229	1.0	0.26601050504291945	0.2430785649530126
GOTERM_BP_DIRECT	GO:0032682~negative regulation of chemokine production	2	2022-05-02	0.04389828531496454	3569, 2150	79	11	19157	44.0897583429229	1.0	0.26601050504291945	0.2430785649530126
GOTERM_BP_DIRECT	GO:1900015~regulation of cytokine production involved in inflammatory response	2	2022-05-02	0.04389828531496454	3952, 4843	79	11	19157	44.0897583429229	1.0	0.26601050504291945	0.2430785649530126
GOTERM_BP_DIRECT	GO:0043306~positive regulation of mast cell degranulation	2	2022-05-02	0.04389828531496454	136, 3565	79	11	19157	44.0897583429229	1.0	0.26601050504291945	0.2430785649530126
GOTERM_BP_DIRECT	GO:0045348~positive regulation of MHC class II biosynthetic process	2	2022-05-02	0.04389828531496454	7099, 3565	79	11	19157	44.0897583429229	1.0	0.26601050504291945	0.2430785649530126
GOTERM_BP_DIRECT	GO:0001503~ossification	3	1975-03-01	0.04505646387080824	6696, 1956, 4318	79	83	19157	8.764831477809974	1.0	0.27201374470703565	0.24856428395642913
GOTERM_BP_DIRECT	GO:0034145~positive regulation of toll-like receptor 4 signaling pathway	2	2022-05-02	0.04779340354911452	3146, 2150	79	12	19157	40.41561181434599	1.0	0.28224177223186175	0.25791058497049435
GOTERM_BP_DIRECT	GO:0050927~positive regulation of positive chemotaxis	2	2022-05-02	0.04779340354911452	7422, 2150	79	12	19157	40.41561181434599	1.0	0.28224177223186175	0.25791058497049435
GOTERM_BP_DIRECT	GO:1903800~positive regulation of production of miRNAs involved in gene silencing by miRNA	2	2022-05-02	0.04779340354911452	3569, 1956	79	12	19157	40.41561181434599	1.0	0.28224177223186175	0.25791058497049435
GOTERM_BP_DIRECT	GO:0007252~I-kappaB phosphorylation	2	2022-05-02	0.04779340354911452	7099, 7097	79	12	19157	40.41561181434599	1.0	0.28224177223186175	0.25791058497049435
GOTERM_BP_DIRECT	GO:0019732~antifungal humoral response	2	2022-05-02	0.04779340354911452	4852, 283	79	12	19157	40.41561181434599	1.0	0.28224177223186175	0.25791058497049435
GOTERM_BP_DIRECT	GO:1900227~positive regulation of NLRP3 inflammasome complex assembly	2	2022-05-02	0.04779340354911452	7099, 948	79	12	19157	40.41561181434599	1.0	0.28224177223186175	0.25791058497049435
GOTERM_BP_DIRECT	GO:0019722~calcium-mediated signaling	3	1975-03-01	0.048019454767852715	1234, 7124, 185	79	86	19157	8.459081542537533	1.0	0.28254925559055366	0.2581915611430921
GOTERM_BP_DIRECT	GO:0009636~response to toxic substance	3	1975-03-01	0.049022617678430656	6352, 999, 7097	79	87	19157	8.361850720209516	1.0	0.2874105816237234	0.2626338073458162
GOTERM_BP_DIRECT	GO:0006816~calcium ion transport	3	1975-03-01	0.05003340086405045	6352, 1234, 857	79	88	19157	8.266829689298044	1.0	0.29228144965186303	0.2670847729577369
GOTERM_BP_DIRECT	GO:0097242~beta-amyloid clearance	2	2022-05-02	0.051672855863933595	4036, 4311	79	13	19157	37.30671859785784	1.0	0.29652550502836805	0.2709629614914398
GOTERM_BP_DIRECT	GO:0002690~positive regulation of leukocyte chemotaxis	2	2022-05-02	0.051672855863933595	3569, 2150	79	13	19157	37.30671859785784	1.0	0.29652550502836805	0.2709629614914398
GOTERM_BP_DIRECT	GO:0048546~digestive tract morphogenesis	2	2022-05-02	0.051672855863933595	3091, 1956	79	13	19157	37.30671859785784	1.0	0.29652550502836805	0.2709629614914398
GOTERM_BP_DIRECT	GO:0033993~response to lipid	2	2022-05-02	0.051672855863933595	5468, 948	79	13	19157	37.30671859785784	1.0	0.29652550502836805	0.2709629614914398
GOTERM_BP_DIRECT	GO:0060907~positive regulation of macrophage cytokine production	2	2022-05-02	0.051672855863933595	7099, 948	79	13	19157	37.30671859785784	1.0	0.29652550502836805	0.2709629614914398
GOTERM_BP_DIRECT	GO:0030855~epithelial cell differentiation	3	1975-03-01	0.05415120592162698	3958, 7422, 5468	79	92	19157	7.9074023115024765	1.0	0.3078211877740933	0.28128487848322314
GOTERM_BP_DIRECT	GO:0060394~negative regulation of pathway-restricted SMAD protein phosphorylation	2	2022-05-02	0.055536704444463875	22943, 5468	79	14	19157	34.64195298372514	1.0	0.3078211877740933	0.28128487848322314
GOTERM_BP_DIRECT	GO:1904996~positive regulation of leukocyte adhesion to vascular endothelial cell	2	2022-05-02	0.055536704444463875	3569, 7124	79	14	19157	34.64195298372514	1.0	0.3078211877740933	0.28128487848322314
GOTERM_BP_DIRECT	GO:0001878~response to yeast	2	2022-05-02	0.055536704444463875	4852, 283	79	14	19157	34.64195298372514	1.0	0.3078211877740933	0.28128487848322314
GOTERM_BP_DIRECT	GO:0042116~macrophage activation	2	2022-05-02	0.055536704444463875	7099, 3565	79	14	19157	34.64195298372514	1.0	0.3078211877740933	0.28128487848322314
GOTERM_BP_DIRECT	GO:0032732~positive regulation of interleukin-1 production	2	2022-05-02	0.055536704444463875	7099, 3146	79	14	19157	34.64195298372514	1.0	0.3078211877740933	0.28128487848322314
GOTERM_BP_DIRECT	GO:0050892~intestinal absorption	2	2022-05-02	0.055536704444463875	3952, 948	79	14	19157	34.64195298372514	1.0	0.3078211877740933	0.28128487848322314
GOTERM_BP_DIRECT	GO:0006112~energy reserve metabolic process	2	2022-05-02	0.055536704444463875	9365, 3952	79	14	19157	34.64195298372514	1.0	0.3078211877740933	0.28128487848322314
GOTERM_BP_DIRECT	GO:0034383~low-density lipoprotein particle clearance	2	2022-05-02	0.055536704444463875	9370, 948	79	14	19157	34.64195298372514	1.0	0.3078211877740933	0.28128487848322314
GOTERM_BP_DIRECT	GO:0010952~positive regulation of peptidase activity	2	2022-05-02	0.055536704444463875	2335, 857	79	14	19157	34.64195298372514	1.0	0.3078211877740933	0.28128487848322314
GOTERM_BP_DIRECT	GO:0007565~female pregnancy	3	1975-03-01	0.058384871316440434	116, 3952, 1636	79	96	19157	7.577927215189874	1.0	0.3204028513501594	0.29278191588893876
GOTERM_BP_DIRECT	GO:0032270~positive regulation of cellular protein metabolic process	2	2022-05-02	0.05938501124162437	3630, 185	79	15	19157	32.33248945147679	1.0	0.3204028513501594	0.29278191588893876
GOTERM_BP_DIRECT	GO:0050930~induction of positive chemotaxis	2	2022-05-02	0.05938501124162437	7422, 6387	79	15	19157	32.33248945147679	1.0	0.3204028513501594	0.29278191588893876
GOTERM_BP_DIRECT	GO:0030194~positive regulation of blood coagulation	2	2022-05-02	0.05938501124162437	7057, 948	79	15	19157	32.33248945147679	1.0	0.3204028513501594	0.29278191588893876
GOTERM_BP_DIRECT	GO:0015909~long-chain fatty acid transport	2	2022-05-02	0.05938501124162437	5468, 948	79	15	19157	32.33248945147679	1.0	0.3204028513501594	0.29278191588893876
GOTERM_BP_DIRECT	GO:0050966~detection of mechanical stimulus involved in sensory perception of pain	2	2022-05-02	0.05938501124162437	6387, 7124	79	15	19157	32.33248945147679	1.0	0.3204028513501594	0.29278191588893876
GOTERM_BP_DIRECT	GO:1904645~response to beta-amyloid	2	2022-05-02	0.05938501124162437	4313, 4318	79	15	19157	32.33248945147679	1.0	0.3204028513501594	0.29278191588893876
GOTERM_BP_DIRECT	GO:2000406~positive regulation of T cell migration	2	2022-05-02	0.05938501124162437	6352, 6387	79	15	19157	32.33248945147679	1.0	0.3204028513501594	0.29278191588893876
GOTERM_BP_DIRECT	GO:0051607~defense response to virus	4	5.0	0.060741294291618377	4283, 3569, 2150, 7097	79	220	19157	4.40897583429229	1.0	0.32663530440261007	0.2984770885058333
GOTERM_BP_DIRECT	GO:0042060~wound healing	3	1975-03-01	0.06272967507110669	2247, 3630, 1956	79	100	19157	7.274810126582278	1.0	0.3322516791395321	0.30360929300681383
GOTERM_BP_DIRECT	GO:0071639~positive regulation of monocyte chemotactic protein-1 production	2	2022-05-02	0.06321783796435679	3146, 9370	79	16	19157	30.311708860759495	1.0	0.3322516791395321	0.30360929300681383
GOTERM_BP_DIRECT	GO:0019395~fatty acid oxidation	2	2022-05-02	0.06321783796435679	9370, 5468	79	16	19157	30.311708860759495	1.0	0.3322516791395321	0.30360929300681383
GOTERM_BP_DIRECT	GO:0071548~response to dexamethasone	2	2022-05-02	0.06321783796435679	2056, 1636	79	16	19157	30.311708860759495	1.0	0.3322516791395321	0.30360929300681383
GOTERM_BP_DIRECT	GO:0034116~positive regulation of heterotypic cell-cell adhesion	2	2022-05-02	0.06321783796435679	960, 7124	79	16	19157	30.311708860759495	1.0	0.3322516791395321	0.30360929300681383
GOTERM_BP_DIRECT	GO:0032966~negative regulation of collagen biosynthetic process	2	2022-05-02	0.06321783796435679	3569, 5468	79	16	19157	30.311708860759495	1.0	0.3322516791395321	0.30360929300681383
GOTERM_BP_DIRECT	GO:1901741~positive regulation of myoblast fusion	2	2022-05-02	0.06321783796435679	4283, 3565	79	16	19157	30.311708860759495	1.0	0.3322516791395321	0.30360929300681383
GOTERM_BP_DIRECT	GO:0042742~defense response to bacterium	4	5.0	0.06681933595538098	7099, 4153, 4069, 4843	79	229	19157	4.235697308053728	1.0	0.3434234688408519	0.3138179973890543
GOTERM_BP_DIRECT	GO:0033280~response to vitamin D	2	2022-05-02	0.0670352460729988	9365, 6696	79	17	19157	28.52866716306776	1.0	0.3434234688408519	0.3138179973890543
GOTERM_BP_DIRECT	GO:0060749~mammary gland alveolus development	2	2022-05-02	0.0670352460729988	1950, 7422	79	17	19157	28.52866716306776	1.0	0.3434234688408519	0.3138179973890543
GOTERM_BP_DIRECT	GO:0050708~regulation of protein secretion	2	2022-05-02	0.0670352460729988	7124, 3630	79	17	19157	28.52866716306776	1.0	0.3434234688408519	0.3138179973890543
GOTERM_BP_DIRECT	GO:0044267~cellular protein metabolic process	2	2022-05-02	0.0670352460729988	354, 4313	79	17	19157	28.52866716306776	1.0	0.3434234688408519	0.3138179973890543
GOTERM_BP_DIRECT	GO:0030224~monocyte differentiation	2	2022-05-02	0.0670352460729988	7422, 5468	79	17	19157	28.52866716306776	1.0	0.3434234688408519	0.3138179973890543
GOTERM_BP_DIRECT	GO:0042119~neutrophil activation	2	2022-05-02	0.0670352460729988	6352, 2150	79	17	19157	28.52866716306776	1.0	0.3434234688408519	0.3138179973890543
GOTERM_BP_DIRECT	GO:0046328~regulation of JNK cascade	2	2022-05-02	0.0670352460729988	2150, 1956	79	17	19157	28.52866716306776	1.0	0.3434234688408519	0.3138179973890543
GOTERM_BP_DIRECT	GO:0006874~cellular calcium ion homeostasis	3	1975-03-01	0.07058672929851878	6352, 6387, 857	79	107	19157	6.798887968768485	1.0	0.3550610184987307	0.3244523100074608
GOTERM_BP_DIRECT	GO:0007263~nitric oxide mediated signal transduction	2	2022-05-02	0.07083729679408174	4843, 948	79	18	19157	26.943741209563996	1.0	0.3550610184987307	0.3244523100074608
GOTERM_BP_DIRECT	GO:0045721~negative regulation of gluconeogenesis	2	2022-05-02	0.07083729679408174	3630, 9370	79	18	19157	26.943741209563996	1.0	0.3550610184987307	0.3244523100074608
GOTERM_BP_DIRECT	GO:0021954~central nervous system neuron development	2	2022-05-02	0.07083729679408174	4852, 3952	79	18	19157	26.943741209563996	1.0	0.3550610184987307	0.3244523100074608
GOTERM_BP_DIRECT	GO:0002526~acute inflammatory response	2	2022-05-02	0.07083729679408174	9365, 7124	79	18	19157	26.943741209563996	1.0	0.3550610184987307	0.3244523100074608
GOTERM_BP_DIRECT	GO:0003085~negative regulation of systemic arterial blood pressure	2	2022-05-02	0.07083729679408174	9365, 7124	79	18	19157	26.943741209563996	1.0	0.3550610184987307	0.3244523100074608
GOTERM_BP_DIRECT	GO:1903428~positive regulation of reactive oxygen species biosynthetic process	2	2022-05-02	0.07083729679408174	7099, 948	79	18	19157	26.943741209563996	1.0	0.3550610184987307	0.3244523100074608
GOTERM_BP_DIRECT	GO:0032869~cellular response to insulin stimulus	3	1975-03-01	0.0728881797080806	9370, 5468, 3952	79	109	19157	6.67413773080943	1.0	0.36175957911602097	0.3305734085025709
GOTERM_BP_DIRECT	GO:0008584~male gonad development	3	1975-03-01	0.07404799405021413	4036, 5972, 1636	79	110	19157	6.613463751438435	1.0	0.36175957911602097	0.3305734085025709
GOTERM_BP_DIRECT	GO:0010759~positive regulation of macrophage chemotaxis	2	2022-05-02	0.07462405111075555	7057, 6352	79	19	19157	25.525649566955362	1.0	0.36175957911602097	0.3305734085025709
GOTERM_BP_DIRECT	GO:0051899~membrane depolarization	2	2022-05-02	0.07462405111075555	135, 857	79	19	19157	25.525649566955362	1.0	0.36175957911602097	0.3305734085025709
GOTERM_BP_DIRECT	GO:0050765~negative regulation of phagocytosis	2	2022-05-02	0.07462405111075555	9370, 7097	79	19	19157	25.525649566955362	1.0	0.36175957911602097	0.3305734085025709
GOTERM_BP_DIRECT	GO:0010744~positive regulation of macrophage derived foam cell differentiation	2	2022-05-02	0.07462405111075555	948, 185	79	19	19157	25.525649566955362	1.0	0.36175957911602097	0.3305734085025709
GOTERM_BP_DIRECT	GO:0043277~apoptotic cell clearance	2	2022-05-02	0.07462405111075555	3146, 948	79	19	19157	25.525649566955362	1.0	0.36175957911602097	0.3305734085025709
GOTERM_BP_DIRECT	GO:0055093~response to hyperoxia	2	2022-05-02	0.07462405111075555	2056, 4313	79	19	19157	25.525649566955362	1.0	0.36175957911602097	0.3305734085025709
GOTERM_BP_DIRECT	GO:0050921~positive regulation of chemotaxis	2	2022-05-02	0.07462405111075555	7057, 2150	79	19	19157	25.525649566955362	1.0	0.36175957911602097	0.3305734085025709
GOTERM_BP_DIRECT	GO:0042953~lipoprotein transport	2	2022-05-02	0.07462405111075555	5468, 948	79	19	19157	25.525649566955362	1.0	0.36175957911602097	0.3305734085025709
GOTERM_BP_DIRECT	GO:0001892~embryonic placenta development	2	2022-05-02	0.07462405111075555	3091, 1956	79	19	19157	25.525649566955362	1.0	0.36175957911602097	0.3305734085025709
GOTERM_BP_DIRECT	GO:0019229~regulation of vasoconstriction	2	2022-05-02	0.07839556976488876	185, 1636	79	20	19157	24.249367088607595	1.0	0.3711790241929427	0.3391808324521718
GOTERM_BP_DIRECT	GO:0043032~positive regulation of macrophage activation	2	2022-05-02	0.07839556976488876	7099, 7057	79	20	19157	24.249367088607595	1.0	0.3711790241929427	0.3391808324521718
GOTERM_BP_DIRECT	GO:0071404~cellular response to low-density lipoprotein particle stimulus	2	2022-05-02	0.07839556976488876	5468, 948	79	20	19157	24.249367088607595	1.0	0.3711790241929427	0.3391808324521718
GOTERM_BP_DIRECT	GO:0060047~heart contraction	2	2022-05-02	0.07839556976488876	6647, 1636	79	20	19157	24.249367088607595	1.0	0.3711790241929427	0.3391808324521718
GOTERM_BP_DIRECT	GO:0031018~endocrine pancreas development	2	2022-05-02	0.07839556976488876	6927, 3569	79	20	19157	24.249367088607595	1.0	0.3711790241929427	0.3391808324521718
GOTERM_BP_DIRECT	GO:0050901~leukocyte tethering or rolling	2	2022-05-02	0.07839556976488876	7124, 3952	79	20	19157	24.249367088607595	1.0	0.3711790241929427	0.3391808324521718
GOTERM_BP_DIRECT	GO:0033189~response to vitamin A	2	2022-05-02	0.07839556976488876	2056, 5468	79	20	19157	24.249367088607595	1.0	0.3711790241929427	0.3391808324521718
GOTERM_BP_DIRECT	GO:0045780~positive regulation of bone resorption	2	2022-05-02	0.07839556976488876	6696, 1956	79	20	19157	24.249367088607595	1.0	0.3711790241929427	0.3391808324521718
GOTERM_BP_DIRECT	GO:0002042~cell migration involved in sprouting angiogenesis	2	2022-05-02	0.08215191326666531	2247, 7422	79	21	19157	23.09463532248342	1.0	0.38448042404917715	0.3513355599070067
GOTERM_BP_DIRECT	GO:0030301~cholesterol transport	2	2022-05-02	0.08215191326666531	857, 948	79	21	19157	23.09463532248342	1.0	0.38448042404917715	0.3513355599070067
GOTERM_BP_DIRECT	GO:0006801~superoxide metabolic process	2	2022-05-02	0.08215191326666531	6647, 4843	79	21	19157	23.09463532248342	1.0	0.38448042404917715	0.3513355599070067
GOTERM_BP_DIRECT	GO:0045821~positive regulation of glycolytic process	2	2022-05-02	0.08215191326666531	3091, 3630	79	21	19157	23.09463532248342	1.0	0.38448042404917715	0.3513355599070067
GOTERM_BP_DIRECT	GO:0002755~MyD88-dependent toll-like receptor signaling pathway	2	2022-05-02	0.08589314188265541	7099, 7097	79	22	19157	22.04487917146145	1.0	0.3951571173298368	0.36109184859450605
GOTERM_BP_DIRECT	GO:0040037~negative regulation of fibroblast growth factor receptor signaling pathway	2	2022-05-02	0.08589314188265541	7057, 2247	79	22	19157	22.04487917146145	1.0	0.3951571173298368	0.36109184859450605
GOTERM_BP_DIRECT	GO:1903589~positive regulation of blood vessel endothelial cell proliferation involved in sprouting angiogenesis	2	2022-05-02	0.08589314188265541	7422, 185	79	22	19157	22.04487917146145	1.0	0.3951571173298368	0.36109184859450605
GOTERM_BP_DIRECT	GO:0071542~dopaminergic neuron differentiation	2	2022-05-02	0.08589314188265541	3091, 7422	79	22	19157	22.04487917146145	1.0	0.3951571173298368	0.36109184859450605
GOTERM_BP_DIRECT	GO:0030225~macrophage differentiation	2	2022-05-02	0.08589314188265541	7422, 4318	79	22	19157	22.04487917146145	1.0	0.3951571173298368	0.36109184859450605
GOTERM_BP_DIRECT	GO:0046716~muscle cell cellular homeostasis	2	2022-05-02	0.08589314188265541	3091, 6647	79	22	19157	22.04487917146145	1.0	0.3951571173298368	0.36109184859450605
GOTERM_BP_DIRECT	GO:0006958~complement activation, classical pathway	3	1975-03-01	0.08841277008346517	4153, 1401, 1604	79	122	19157	5.962959120149409	1.0	0.4055998265975916	0.3706343243046958
GOTERM_BP_DIRECT	GO:0009792~embryo development ending in birth or egg hatching	2	2022-05-02	0.08961931564269049	2247, 1636	79	23	19157	21.086406164006604	1.0	0.4065412530830429	0.37149459333450474
GOTERM_BP_DIRECT	GO:0014911~positive regulation of smooth muscle cell migration	2	2022-05-02	0.08961931564269049	7099, 6352	79	23	19157	21.086406164006604	1.0	0.4065412530830429	0.37149459333450474
GOTERM_BP_DIRECT	GO:0097746~regulation of blood vessel diameter	2	2022-05-02	0.08961931564269049	185, 1636	79	23	19157	21.086406164006604	1.0	0.4065412530830429	0.37149459333450474
GOTERM_BP_DIRECT	GO:0048714~positive regulation of oligodendrocyte differentiation	2	2022-05-02	0.08961931564269049	5468, 7097	79	23	19157	21.086406164006604	1.0	0.4065412530830429	0.37149459333450474
GOTERM_BP_DIRECT	GO:0016477~cell migration	4	5.0	0.09213459624197166	7057, 960, 4313, 283	79	263	19157	3.6881166674688357	1.0	0.4109417984504526	0.375515781342655
GOTERM_BP_DIRECT	GO:0046628~positive regulation of insulin receptor signaling pathway	2	2022-05-02	0.09333049434859762	3630, 3952	79	24	19157	20.207805907172997	1.0	0.4109417984504526	0.375515781342655
GOTERM_BP_DIRECT	GO:0035902~response to immobilization stress	2	2022-05-02	0.09333049434859762	5972, 5468	79	24	19157	20.207805907172997	1.0	0.4109417984504526	0.375515781342655
GOTERM_BP_DIRECT	GO:0035904~aorta development	2	2022-05-02	0.09333049434859762	4036, 3952	79	24	19157	20.207805907172997	1.0	0.4109417984504526	0.375515781342655
GOTERM_BP_DIRECT	GO:0070542~response to fatty acid	2	2022-05-02	0.09333049434859762	948, 7097	79	24	19157	20.207805907172997	1.0	0.4109417984504526	0.375515781342655
GOTERM_BP_DIRECT	GO:0002052~positive regulation of neuroblast proliferation	2	2022-05-02	0.09333049434859762	3091, 7422	79	24	19157	20.207805907172997	1.0	0.4109417984504526	0.375515781342655
GOTERM_BP_DIRECT	GO:0050768~negative regulation of neurogenesis	2	2022-05-02	0.09333049434859762	3569, 7124	79	24	19157	20.207805907172997	1.0	0.4109417984504526	0.375515781342655
GOTERM_BP_DIRECT	GO:0032727~positive regulation of interferon-alpha production	2	2022-05-02	0.09333049434859762	7099, 3146	79	24	19157	20.207805907172997	1.0	0.4109417984504526	0.375515781342655
GOTERM_BP_DIRECT	GO:0002224~toll-like receptor signaling pathway	2	2022-05-02	0.09333049434859762	7099, 7097	79	24	19157	20.207805907172997	1.0	0.4109417984504526	0.375515781342655
GOTERM_BP_DIRECT	GO:0031954~positive regulation of protein autophosphorylation	2	2022-05-02	0.09333049434859762	7422, 3630	79	24	19157	20.207805907172997	1.0	0.4109417984504526	0.375515781342655
GOTERM_BP_DIRECT	GO:0010976~positive regulation of neuron projection development	3	1975-03-01	0.09337285937698092	5176, 116, 2056	79	126	19157	5.773658830620857	1.0	0.4109417984504526	0.375515781342655
GOTERM_BP_DIRECT	GO:2000353~positive regulation of endothelial cell apoptotic process	2	2022-05-02	0.09702673756579376	7057, 6347	79	25	19157	19.399493670886073	1.0	0.42244349009879106	0.38602594784889527
GOTERM_BP_DIRECT	GO:0010596~negative regulation of endothelial cell migration	2	2022-05-02	0.09702673756579376	7057, 5176	79	25	19157	19.399493670886073	1.0	0.42244349009879106	0.38602594784889527
GOTERM_BP_DIRECT	GO:1905563~negative regulation of vascular endothelial cell proliferation	2	2022-05-02	0.09702673756579376	6347, 5468	79	25	19157	19.399493670886073	1.0	0.42244349009879106	0.38602594784889527
GOTERM_BP_DIRECT	GO:1905564~positive regulation of vascular endothelial cell proliferation	2	2022-05-02	0.09702673756579376	2247, 3146	79	25	19157	19.399493670886073	1.0	0.42244349009879106	0.38602594784889527

## Sheet: GOEA_D.retinopathy_DPP4
Category	Term	Count	%	PValue	Genes	List Total	Pop Hits	Pop Total	Fold Enrichment	Bonferroni	Benjamini	FDR
GOTERM_BP_DIRECT	GO:0006954~inflammatory response	17	30.357142857142854	1.5450321296997092E-14	7099, 4283, 7057, 6352, 6696, 7124, 2353, 185, 7097, 3569, 135, 1401, 3146, 6347, 4843, 728, 3627	56	403	19157	14.430565402339594	2.1296298058359753E-11	2.1321443389855987E-11	1.923565001476138E-11
GOTERM_BP_DIRECT	GO:0001666~response to hypoxia	12	21.428571428571427	3.0973996168265895E-12	7057, 7422, 6387, 7124, 2056, 4313, 9370, 3952, 4843, 5327, 7097, 1636	56	180	19157	22.80595238095238	4.2744274786343794E-9	2.137205735610347E-9	1.928131261474552E-9
GOTERM_BP_DIRECT	GO:0008284~positive regulation of cell proliferation	16	28.57142857142857	1.6717618175252575E-11	7057, 7422, 2056, 2691, 1437, 3558, 3569, 2247, 1950, 2335, 116, 3630, 4852, 3952, 1956, 3627	56	534	19157	10.249866238630283	2.3070325427809735E-8	7.690104360616184E-9	6.937811542729819E-9
GOTERM_BP_DIRECT	GO:0070374~positive regulation of ERK1 and ERK2 cascade	12	21.428571428571427	3.6625799974760825E-11	7099, 6352, 2247, 7422, 7124, 116, 3146, 2056, 4852, 6347, 728, 1956	56	226	19157	18.164032869785082	5.054362139933488E-8	1.2635900991292484E-8	1.1399780242144307E-8
GOTERM_BP_DIRECT	GO:0032757~positive regulation of interleukin-8 production	8	14.285714285714285	5.926921508207914E-10	7099, 3569, 7124, 3146, 9370, 3952, 4843, 7097	56	64	19157	42.761160714285715	8.179147880094106E-7	1.6358303362653842E-7	1.4758034555437706E-7
GOTERM_BP_DIRECT	GO:0048661~positive regulation of smooth muscle cell proliferation	8	14.285714285714285	1.0181122886793722E-9	7099, 7057, 3569, 6352, 2247, 7124, 4313, 1956	56	69	19157	39.66252587991718	1.404993934084331E-6	2.341658263962556E-7	2.1125829990096973E-7
GOTERM_BP_DIRECT	GO:0010628~positive regulation of gene expression	14	25.0	1.4792130592782439E-9	7099, 22943, 7422, 7124, 7097, 1437, 3569, 1401, 2247, 1950, 2335, 3630, 338, 5468	56	509	19157	9.409135559921413	2.0413119757867193E-6	2.916162888291395E-7	2.6308860840020193E-7
GOTERM_BP_DIRECT	GO:0014068~positive regulation of phosphatidylinositol 3-kinase signaling	8	14.285714285714285	3.486539629624385E-9	6352, 2247, 1950, 7422, 2335, 7124, 3630, 3952	56	82	19157	33.37456445993031	4.811413098826378E-6	6.014280861102064E-7	5.425927298602949E-7
GOTERM_BP_DIRECT	GO:0010888~negative regulation of lipid storage	5	8.928571428571429	1.2604477914477924E-8	3569, 1401, 7124, 5468, 3952	56	10	19157	171.04464285714286	1.73940283418883E-5	1.8977378910825059E-6	1.7120896191287825E-6
GOTERM_BP_DIRECT	GO:0032496~response to lipopolysaccharide	9	16.071428571428573	1.4213223512744737E-8	7099, 5972, 2353, 338, 2056, 4843, 728, 7097, 1636	56	156	19157	19.735920329670332	1.961405619343992E-5	1.8977378910825059E-6	1.7120896191287825E-6
GOTERM_BP_DIRECT	GO:0032755~positive regulation of interleukin-6 production	8	14.285714285714285	1.5128475801451375E-8	7099, 3569, 7124, 116, 3146, 3952, 4843, 7097	56	101	19157	27.096181046676094	2.0877078840131347E-5	1.8977378910825059E-6	1.7120896191287825E-6
GOTERM_BP_DIRECT	GO:0043410~positive regulation of MAPK cascade	9	16.071428571428573	1.6502068618108747E-8	3569, 2247, 1950, 7422, 7124, 3146, 3630, 6647, 3952	56	159	19157	19.36354447439353	2.2772595557052355E-5	1.8977378910825059E-6	1.7120896191287825E-6
GOTERM_BP_DIRECT	GO:0042531~positive regulation of tyrosine phosphorylation of STAT protein	7	2022-05-12	4.4118370639667394E-8	1437, 3569, 3558, 6352, 7124, 2056, 3952	56	69	19157	34.70471014492754	6.0881499449716436E-5	4.683334729441616E-6	4.225182418952762E-6
GOTERM_BP_DIRECT	GO:0006935~chemotaxis	8	14.285714285714285	5.952386463269979E-8	4283, 6352, 2247, 6387, 3146, 6347, 728, 3627	56	123	19157	22.24970963995354	8.213956197489214E-5	5.695137136741046E-6	5.1380041559729E-6
GOTERM_BP_DIRECT	GO:0071222~cellular response to lipopolysaccharide	9	16.071428571428573	6.338910174146651E-8	7099, 1437, 4283, 3569, 7124, 3146, 6347, 4843, 3627	56	189	19157	16.28996598639456	8.747313718326932E-5	5.695137136741046E-6	5.1380041559729E-6
GOTERM_BP_DIRECT	GO:0007568~aging	9	16.071428571428573	6.603057549844691E-8	5176, 2247, 2353, 2056, 4852, 4313, 6647, 4887, 1636	56	190	19157	16.204229323308272	9.111804563066705E-5	5.695137136741046E-6	5.1380041559729E-6
GOTERM_BP_DIRECT	GO:0051897~positive regulation of protein kinase B signaling	8	14.285714285714285	7.835234301339827E-8	7057, 2247, 1950, 7422, 7124, 3630, 3952, 1956	56	128	19157	21.380580357142858	1.081203922251861E-4	6.360366668146448E-6	5.738156885392991E-6
GOTERM_BP_DIRECT	GO:0043406~positive regulation of MAP kinase activity	7	2022-05-12	1.0795404114883516E-7	7099, 7057, 2247, 1950, 7422, 7124, 1956	56	80	19157	29.9328125	1.489654883690683E-4	8.276476488077363E-6	7.4668211794610986E-6
GOTERM_BP_DIRECT	GO:0006953~acute-phase response	6	10.714285714285714	1.2704842731974152E-7	3569, 4153, 1401, 2335, 2056, 3630	56	42	19157	48.86989795918367	1.753114720062232E-4	9.227727879012805E-6	8.325015369109379E-6
GOTERM_BP_DIRECT	GO:0050918~positive chemotaxis	6	10.714285714285714	1.6149228385000351E-7	3958, 6352, 2247, 7422, 3146, 3627	56	44	19157	46.64853896103896	2.2283453844318402E-4	1.1142967585650243E-5	1.0052894669662719E-5
GOTERM_BP_DIRECT	GO:0007267~cell-cell signaling	9	16.071428571428573	2.7697434967746216E-7	4283, 3558, 6352, 135, 116, 5741, 3630, 2691, 3627	56	229	19157	13.444557080474112	3.821516169508765E-4	1.8201171550233228E-5	1.642062215944954E-5
GOTERM_BP_DIRECT	GO:0009410~response to xenobiotic stimulus	9	16.071428571428573	3.4833291758031756E-7	7057, 135, 7124, 5741, 2353, 4313, 6647, 196, 1636	56	236	19157	13.04577784503632	4.8058399254002904E-4	2.1849973920947192E-5	1.971247647215888E-5
GOTERM_BP_DIRECT	GO:0050729~positive regulation of inflammatory response	7	2022-05-12	4.883751390407414E-7	7099, 3558, 7124, 1956, 185, 7097, 1636	56	103	19157	23.248786407766993	6.737307978028628E-4	2.9302508342444485E-5	2.6435958613292305E-5
GOTERM_BP_DIRECT	GO:0030335~positive regulation of cell migration	9	16.071428571428573	6.451710534128744E-7	7057, 6352, 1950, 7422, 6387, 3630, 4313, 1956, 4318	56	256	19157	12.02657645089286	8.899401090477488E-4	3.709733557124028E-5	3.346824839579286E-5
GOTERM_BP_DIRECT	GO:0050830~defense response to Gram-positive bacterium	7	2022-05-12	9.360694560143276E-7	3569, 4153, 1401, 7124, 4852, 728, 7097	56	115	19157	20.82282608695652	0.0012909424698998029	5.167103397199089E-5	4.6616258909513514E-5
GOTERM_BP_DIRECT	GO:0007189~adenylate cyclase-activating G-protein coupled receptor signaling pathway	7	2022-05-12	1.599408010573256E-6	4283, 135, 2740, 116, 5741, 2691, 3627	56	126	19157	19.00496031746032	0.0022047507784154208	8.489165594581128E-5	7.658703742937322E-5
GOTERM_BP_DIRECT	GO:0042327~positive regulation of phosphorylation	5	8.928571428571429	1.8059218163953154E-6	7057, 6352, 1950, 7422, 1956	56	31	19157	55.17569124423964	0.002489071468668169	9.044269790200687E-5	8.159504267246271E-5
GOTERM_BP_DIRECT	GO:0045471~response to ethanol	7	2022-05-12	1.8350692327943422E-6	3558, 7124, 116, 5741, 9370, 6647, 3952	56	129	19157	18.56298449612403	0.002529194050358119	9.044269790200687E-5	8.159504267246271E-5
GOTERM_BP_DIRECT	GO:0008217~regulation of blood pressure	6	10.714285714285714	2.244052923336915E-6	5972, 4852, 5468, 6647, 3952, 1636	56	74	19157	27.73696911196911	0.003092006380594148	1.0678596669672214E-4	9.633951343291237E-5
GOTERM_BP_DIRECT	GO:0010629~negative regulation of gene expression	9	16.071428571428573	2.5749035872702714E-6	5176, 2247, 7422, 7124, 5741, 3630, 5468, 4843, 1636	56	308	19157	9.996115491651206	0.0035470657716930587	1.1844556501443248E-4	1.0685849887171626E-4
GOTERM_BP_DIRECT	GO:0030593~neutrophil chemotaxis	6	10.714285714285714	3.515320995901645E-6	3958, 4283, 6352, 6347, 728, 3627	56	81	19157	25.33994708994709	0.004839403670026554	1.5648848304336356E-4	1.411798270934693E-4
GOTERM_BP_DIRECT	GO:0031663~lipopolysaccharide-mediated signaling pathway	5	8.928571428571429	3.742501502172071E-6	7099, 6352, 7124, 6347, 7097	56	37	19157	46.22828185328185	0.00515134780243276	1.6139537728117055E-4	1.4560669906888213E-4
GOTERM_BP_DIRECT	GO:0045944~positive regulation of transcription from RNA polymerase II promoter	15	26.785714285714285	4.420413501376066E-6	7099, 7422, 7124, 5741, 2353, 196, 7097, 3558, 3569, 2247, 116, 3146, 5468, 1956, 3627	56	1185	19157	4.330244122965642	0.00608161576738897	1.8485365551209004E-4	1.667701457337334E-4
GOTERM_BP_DIRECT	GO:0042311~vasodilation	5	8.928571428571429	5.145726774045642E-6	135, 7124, 116, 3630, 1956	56	40	19157	42.761160714285715	0.007075967831390306	2.0288865566237105E-4	1.8304085239105212E-4
GOTERM_BP_DIRECT	GO:0043537~negative regulation of blood vessel endothelial cell migration	5	8.928571428571429	5.145726774045642E-6	7057, 2247, 7124, 3146, 5468	56	40	19157	42.761160714285715	0.007075967831390306	2.0288865566237105E-4	1.8304085239105212E-4
GOTERM_BP_DIRECT	GO:0007204~positive regulation of cytosolic calcium ion concentration	7	2022-05-12	5.321302265207631E-6	3558, 2740, 116, 3146, 4887, 728, 185	56	155	19157	15.449193548387097	0.0073165196589649595	2.0398325349962586E-4	1.8402837000509726E-4
GOTERM_BP_DIRECT	GO:0007566~embryo implantation	5	8.928571428571429	6.275458179658449E-6	6696, 2056, 4313, 6647, 4318	56	42	19157	40.72491496598639	0.008622768295917571	2.340576294034773E-4	2.1116068739661535E-4
GOTERM_BP_DIRECT	GO:0006955~immune response	10	17.857142857142858	8.111317838639162E-6	7099, 1437, 7057, 3558, 6352, 6387, 7124, 6347, 728, 7097	56	479	19157	7.1417387414255895	0.011131248062811183	2.9456891098215905E-4	2.6575238708173045E-4
GOTERM_BP_DIRECT	GO:0050796~regulation of insulin secretion	5	8.928571428571429	9.071549677093408E-6	3569, 6352, 7124, 3952, 4843	56	46	19157	37.183618012422365	0.012440761189189131	3.2099329626638214E-4	2.895917781533665E-4
GOTERM_BP_DIRECT	GO:0071346~cellular response to interferon-gamma	6	10.714285714285714	9.436421613047338E-6	7099, 6352, 7124, 6347, 4843, 7097	56	99	19157	20.73268398268398	0.012937899677549214	3.2555654565013316E-4	2.937086227060984E-4
GOTERM_BP_DIRECT	GO:0007186~G-protein coupled receptor signaling pathway	13	23.214285714285715	1.1652889492893568E-5	4283, 6352, 6387, 5741, 6272, 185, 135, 116, 3630, 6347, 5468, 4887, 3627	56	943	19157	4.715971064990153	0.01595247092993546	3.9221920732178346E-4	3.5384993704030466E-4
GOTERM_BP_DIRECT	GO:0032760~positive regulation of tumor necrosis factor production	6	10.714285714285714	1.3168514169362325E-5	7099, 7057, 3569, 3146, 3952, 7097	56	106	19157	19.36354447439353	0.018008541968199676	4.3267975127904776E-4	3.903523843060975E-4
GOTERM_BP_DIRECT	GO:0048143~astrocyte activation	4	7.142857142857142	1.479932294784357E-5	135, 7124, 728, 1956	56	17	19157	80.49159663865545	0.02021607546196036	4.7495501553544483E-4	4.284920248852383E-4
GOTERM_BP_DIRECT	GO:0014823~response to activity	5	8.928571428571429	1.859980825460356E-5	3569, 7124, 4313, 9370, 3952	56	55	19157	31.099025974025977	0.025341352196060818	5.83357622530748E-4	5.262900290223054E-4
GOTERM_BP_DIRECT	GO:0001934~positive regulation of protein phosphorylation	7	2022-05-12	2.5434151776099444E-5	2247, 7422, 7124, 9370, 3952, 1956, 4318	56	204	19157	11.738357843137255	0.034490729903595585	7.799806544670497E-4	7.036781991387513E-4
GOTERM_BP_DIRECT	GO:0050728~negative regulation of inflammatory response	6	10.714285714285714	3.277354389078852E-5	3558, 135, 5176, 9370, 5468, 6647	56	128	19157	16.035435267857142	0.04422068221766173	9.832063167236555E-4	8.870230900876458E-4
GOTERM_BP_DIRECT	GO:0090026~positive regulation of monocyte chemotaxis	4	7.142857142857142	3.8075774078277426E-5	6352, 6387, 3146, 3627	56	23	19157	59.493788819875775	0.05118891591357999	0.0011179695367664435	0.0010086029516479871
GOTERM_BP_DIRECT	GO:0043065~positive regulation of apoptotic process	8	14.285714285714285	4.135033581890141E-5	3569, 7124, 3146, 4313, 5468, 6647, 4318, 1636	56	329	19157	8.318280503690838	0.055466990299219976	0.0011888221547934155	0.0010725243353027552
GOTERM_BP_DIRECT	GO:0007623~circadian rhythm	5	8.928571428571429	4.3202262889190665E-5	7124, 9370, 3952, 4843, 1956	56	68	19157	25.15362394957983	0.05787791478537585	0.0012167167915731248	0.001097690148919232
GOTERM_BP_DIRECT	GO:0070098~chemokine-mediated signaling pathway	5	8.928571428571429	4.8433932710323305E-5	4283, 6352, 6387, 6347, 3627	56	70	19157	24.434948979591837	0.06465557246101916	0.0013105652380440425	0.0011823577691049511
GOTERM_BP_DIRECT	GO:1901224~positive regulation of NIK/NF-kappaB signaling	5	8.928571428571429	4.8433932710323305E-5	7099, 7124, 3146, 1956, 7097	56	70	19157	24.434948979591837	0.06465557246101916	0.0013105652380440425	0.0011823577691049511
GOTERM_BP_DIRECT	GO:0051968~positive regulation of synaptic transmission, glutamatergic	4	7.142857142857142	6.237672653767575E-5	135, 116, 6347, 1956	56	27	19157	50.67989417989418	0.08248152904430772	0.0016553823581152412	0.0014934427796039675
GOTERM_BP_DIRECT	GO:1905278~positive regulation of epithelial tube formation	3	5.357142857142857	8.048576278088525E-5	2247, 1950, 7422	56	5	19157	205.25357142857143	0.10512821027120911	0.0020956670308985214	0.001890656125701927
GOTERM_BP_DIRECT	GO:0001503~ossification	5	8.928571428571429	9.442509002589407E-5	6696, 91851, 6272, 1956, 4318	56	83	19157	20.60778829604131	0.12217917395004352	0.0024130856339950706	0.0021770229089303358
GOTERM_BP_DIRECT	GO:0045893~positive regulation of transcription, DNA-templated	10	17.857142857142858	1.0085296203631558E-4	3569, 2247, 6696, 1950, 7124, 2353, 2056, 5468, 1956, 196	56	661	19157	5.175329587205533	0.12993217125061962	0.0025304925020020997	0.002282944322458416
GOTERM_BP_DIRECT	GO:0043066~negative regulation of apoptotic process	9	16.071428571428573	1.035628778967426E-4	22943, 7057, 3569, 3558, 213, 7422, 3952, 1956, 4318	56	515	19157	5.978259361997226	0.13318020477034986	0.0025520852053125855	0.002302424696097224
GOTERM_BP_DIRECT	GO:0043388~positive regulation of DNA binding	4	7.142857142857142	1.149405908940277E-4	1950, 3146, 5468, 4318	56	33	19157	41.46536796536796	0.14668552664374568	0.0027827722005922496	0.0025105444853169207
GOTERM_BP_DIRECT	GO:0008015~blood circulation	4	7.142857142857142	1.2580792733847597E-4	135, 6387, 2056, 3627	56	34	19157	40.245798319327726	0.15938865627859944	0.0029933610297775315	0.002700532233386251
GOTERM_BP_DIRECT	GO:0007165~signal transduction	13	23.214285714285715	1.3376846508369918E-4	4283, 6696, 6387, 2056, 9370, 7097, 2247, 3146, 6347, 5468, 728, 1956, 3627	56	1211	19157	3.672304470921317	0.1685738750183996	0.0031288217256865234	0.002822741339478059
GOTERM_BP_DIRECT	GO:0034614~cellular response to reactive oxygen species	4	7.142857142857142	1.6236410888116888E-4	2353, 4313, 1956, 4318	56	37	19157	36.98262548262548	0.20074933744914658	0.0036731552500985747	0.003313824845197627
GOTERM_BP_DIRECT	GO:0046427~positive regulation of JAK-STAT cascade	4	7.142857142857142	1.6236410888116888E-4	3569, 6352, 7124, 3952	56	37	19157	36.98262548262548	0.20074933744914658	0.0036731552500985747	0.003313824845197627
GOTERM_BP_DIRECT	GO:0071276~cellular response to cadmium ion	4	7.142857142857142	2.2095180161467464E-4	2353, 6647, 1956, 4318	56	41	19157	33.37456445993031	0.2628376873520004	0.004839896606797635	0.004366428460480475
GOTERM_BP_DIRECT	GO:0032733~positive regulation of interleukin-10 production	4	7.142857142857142	2.2095180161467464E-4	7099, 3569, 3146, 7097	56	41	19157	33.37456445993031	0.2628376873520004	0.004839896606797635	0.004366428460480475
GOTERM_BP_DIRECT	GO:0032735~positive regulation of interleukin-12 production	4	7.142857142857142	2.5475744035044793E-4	7099, 3146, 3952, 7097	56	43	19157	31.822259136212622	0.2964455855452828	0.005493207307556533	0.004955828331817308
GOTERM_BP_DIRECT	GO:0061844~antimicrobial humoral immune response mediated by antimicrobial peptide	5	8.928571428571429	2.7051235325265536E-4	3958, 4283, 6387, 4852, 3627	56	109	19157	15.692169069462647	0.3115809544866528	0.005704913555619652	0.005146824186048164
GOTERM_BP_DIRECT	GO:0001541~ovarian follicle development	4	7.142857142857142	2.728436917905051E-4	7422, 116, 4313, 6647	56	44	19157	31.09902597402597	0.3137928096825854	0.005704913555619652	0.005146824186048164
GOTERM_BP_DIRECT	GO:0002548~monocyte chemotaxis	4	7.142857142857142	2.9173964354923236E-4	3958, 3569, 6352, 6347	56	45	19157	30.407936507936505	0.3314602661044854	0.005834792870984647	0.00526399791621441
GOTERM_BP_DIRECT	GO:0032722~positive regulation of chemokine production	4	7.142857142857142	2.9173964354923236E-4	7099, 3569, 7124, 7097	56	45	19157	30.407936507936505	0.3314602661044854	0.005834792870984647	0.00526399791621441
GOTERM_BP_DIRECT	GO:0031100~animal organ regeneration	4	7.142857142857142	2.9173964354923236E-4	6387, 5468, 728, 1636	56	45	19157	30.407936507936505	0.3314602661044854	0.005834792870984647	0.00526399791621441
GOTERM_BP_DIRECT	GO:1902895~positive regulation of pri-miRNA transcription from RNA polymerase II promoter	4	7.142857142857142	3.114606733589756E-4	2247, 7124, 2353, 5468	56	46	19157	29.746894409937887	0.3494145820872949	0.006140224703362663	0.0055395505475989235
GOTERM_BP_DIRECT	GO:0042593~glucose homeostasis	5	8.928571428571429	3.210442777897292E-4	3569, 3630, 9370, 5468, 3952	56	114	19157	15.00391604010025	0.3579648567210151	0.006240015540138398	0.005629579237298772
GOTERM_BP_DIRECT	GO:0043536~positive regulation of blood vessel endothelial cell migration	4	7.142857142857142	3.988980955062252E-4	7057, 2247, 7422, 3146	56	50	19157	27.367142857142852	0.42339002462608055	0.007645546830535983	0.006897612901461811
GOTERM_BP_DIRECT	GO:0001822~kidney development	5	8.928571428571429	4.1547609092051614E-4	5176, 7422, 5972, 185, 1636	56	122	19157	14.02005269320843	0.4364369977603665	0.007854205554387839	0.007085859358849898
GOTERM_BP_DIRECT	GO:1904707~positive regulation of vascular smooth muscle cell proliferation	4	7.142857142857142	4.229701607204484E-4	2247, 7124, 4313, 4318	56	51	19157	26.830532212885153	0.4422376482310524	0.007887821916138092	0.007116187163472408
GOTERM_BP_DIRECT	GO:0071492~cellular response to UV-A	3	5.357142857142857	4.3780004834502906E-4	4312, 4313, 4318	56	11	19157	93.29707792207792	0.45354119661849746	0.008055520889548534	0.007267480802527483
GOTERM_BP_DIRECT	GO:0045785~positive regulation of cell adhesion	4	7.142857142857142	4.4795656916580515E-4	6352, 7422, 6387, 7124	56	52	19157	26.314560439560438	0.4611502833181771	0.00813394822958962	0.00733823590278194
GOTERM_BP_DIRECT	GO:0031334~positive regulation of protein complex assembly	4	7.142857142857142	5.285450088608413E-4	3958, 7422, 7124, 4312	56	55	19157	24.87922077922078	0.5178909465038579	0.009472624834129362	0.008545955013399316
GOTERM_BP_DIRECT	GO:0045599~negative regulation of fat cell differentiation	4	7.142857142857142	6.178721099624774E-4	3569, 7124, 9370, 6272	56	58	19157	23.5923645320197	0.5738342989777442	0.010539039698163824	0.009508046684213014
GOTERM_BP_DIRECT	GO:0048246~macrophage chemotaxis	3	5.357142857142857	6.185958083704852E-4	3958, 6352, 6347	56	13	19157	78.94368131868131	0.5742599628525282	0.010539039698163824	0.009508046684213014
GOTERM_BP_DIRECT	GO:0010745~negative regulation of macrophage derived foam cell differentiation	3	5.357142857142857	6.185958083704852E-4	1401, 9370, 5468	56	13	19157	78.94368131868131	0.5742599628525282	0.010539039698163824	0.009508046684213014
GOTERM_BP_DIRECT	GO:2000343~positive regulation of chemokine (C-X-C motif) ligand 2 production	3	5.357142857142857	6.185958083704852E-4	7099, 7124, 3146	56	13	19157	78.94368131868131	0.5742599628525282	0.010539039698163824	0.009508046684213014
GOTERM_BP_DIRECT	GO:0001525~angiogenesis	6	10.714285714285714	7.038476829864712E-4	1950, 7422, 2335, 4313, 6347, 3952	56	247	19157	8.309861191440138	0.6215426106356818	0.011845241494162563	0.010686467869733617
GOTERM_BP_DIRECT	GO:0006006~glucose metabolic process	4	7.142857142857142	7.871695926358736E-4	7124, 3630, 9370, 3952	56	63	19157	21.719954648526077	0.6626795165799495	0.013087879973945851	0.011807543889538105
GOTERM_BP_DIRECT	GO:0050679~positive regulation of epithelial cell proliferation	4	7.142857142857142	8.24211019028835E-4	2247, 7422, 728, 1956	56	64	19157	21.380580357142858	0.6795023059184511	0.013313191496064074	0.012010814067101284
GOTERM_BP_DIRECT	GO:0032731~positive regulation of interleukin-1 beta production	4	7.142857142857142	8.24211019028835E-4	7099, 3569, 7124, 3146	56	64	19157	21.380580357142858	0.6795023059184511	0.013313191496064074	0.012010814067101284
GOTERM_BP_DIRECT	GO:2000406~positive regulation of T cell migration	3	5.357142857142857	8.296626584503699E-4	6352, 6387, 3627	56	15	19157	68.41785714285714	0.6819064274595479	0.013313191496064074	0.012010814067101284
GOTERM_BP_DIRECT	GO:0035690~cellular response to drug	4	7.142857142857142	9.419302217602899E-4	5972, 9370, 4843, 1956	56	67	19157	20.42324093816631	0.727597977824481	0.014605210180103372	0.013176439619006304
GOTERM_BP_DIRECT	GO:0051384~response to glucocorticoid	4	7.142857142857142	9.419302217602899E-4	3569, 7124, 3146, 9370	56	67	19157	20.42324093816631	0.727597977824481	0.014605210180103372	0.013176439619006304
GOTERM_BP_DIRECT	GO:0010595~positive regulation of endothelial cell migration	4	7.142857142857142	9.419302217602899E-4	7057, 2247, 1950, 7422	56	67	19157	20.42324093816631	0.727597977824481	0.014605210180103372	0.013176439619006304
GOTERM_BP_DIRECT	GO:0043154~negative regulation of cysteine-type endopeptidase activity involved in apoptotic process	4	7.142857142857142	9.834099737458424E-4	7057, 135, 7422, 7124	56	68	19157	20.122899159663863	0.7427671304735555	0.015078952930769584	0.01360383797015082
GOTERM_BP_DIRECT	GO:0031640~killing of cells of other organism	4	7.142857142857142	0.0010698032398572326	3958, 4283, 6387, 3627	56	70	19157	19.54795918367347	0.7717054790677227	0.015390740005716505	0.013885124135592064
GOTERM_BP_DIRECT	GO:0048245~eosinophil chemotaxis	3	5.357142857142857	0.0010706601743107134	3958, 6352, 6347	56	17	19157	60.36869747899159	0.7719755825493477	0.015390740005716505	0.013885124135592064
GOTERM_BP_DIRECT	GO:0090280~positive regulation of calcium ion import	3	5.357142857142857	0.0010706601743107134	3958, 6387, 6347	56	17	19157	60.36869747899159	0.7719755825493477	0.015390740005716505	0.013885124135592064
GOTERM_BP_DIRECT	GO:0030224~monocyte differentiation	3	5.357142857142857	0.0010706601743107134	1437, 7422, 5468	56	17	19157	60.36869747899159	0.7719755825493477	0.015390740005716505	0.013885124135592064
GOTERM_BP_DIRECT	GO:0046325~negative regulation of glucose import	3	5.357142857142857	0.0010706601743107134	7124, 3952, 1636	56	17	19157	60.36869747899159	0.7719755825493477	0.015390740005716505	0.013885124135592064
GOTERM_BP_DIRECT	GO:0033280~response to vitamin D	3	5.357142857142857	0.0010706601743107134	6696, 5741, 3627	56	17	19157	60.36869747899159	0.7719755825493477	0.015390740005716505	0.013885124135592064
GOTERM_BP_DIRECT	GO:0060252~positive regulation of glial cell proliferation	3	5.357142857142857	0.0012022773116085856	3569, 7124, 1956	56	18	19157	57.01488095238095	0.8098878019323046	0.016840984999254984	0.015193497336284388
GOTERM_BP_DIRECT	GO:0051770~positive regulation of nitric-oxide synthase biosynthetic process	3	5.357142857142857	0.0012022773116085856	7099, 6347, 7097	56	18	19157	57.01488095238095	0.8098878019323046	0.016840984999254984	0.015193497336284388
GOTERM_BP_DIRECT	GO:0071300~cellular response to retinoic acid	4	7.142857142857142	0.0012081576195117705	5176, 7124, 5468, 3952	56	73	19157	18.744618395303323	0.8114261330600421	0.016840984999254984	0.015193497336284388
GOTERM_BP_DIRECT	GO:0001938~positive regulation of endothelial cell proliferation	4	7.142857142857142	0.001256660086399387	2247, 1950, 7422, 6387	56	74	19157	18.49131274131274	0.8236494453646994	0.017340019678073436	0.015643713405218425
GOTERM_BP_DIRECT	GO:0045087~innate immune response	8	14.285714285714285	0.001269088396728563	7099, 3958, 4153, 1401, 3146, 4852, 5468, 7097	56	578	19157	4.734799802273851	0.8266520152957968	0.017340019678073436	0.015643713405218425
GOTERM_BP_DIRECT	GO:0010744~positive regulation of macrophage derived foam cell differentiation	3	5.357142857142857	0.0013412507176040157	1437, 338, 185	56	19	19157	54.014097744360896	0.843103414104409	0.017797365291284055	0.01605631868670192
GOTERM_BP_DIRECT	GO:2000573~positive regulation of DNA biosynthetic process	3	5.357142857142857	0.0013412507176040157	2247, 7422, 7124	56	19	19157	54.014097744360896	0.843103414104409	0.017797365291284055	0.01605631868670192
GOTERM_BP_DIRECT	GO:0010759~positive regulation of macrophage chemotaxis	3	5.357142857142857	0.0013412507176040157	7057, 6352, 728	56	19	19157	54.014097744360896	0.843103414104409	0.017797365291284055	0.01605631868670192
GOTERM_BP_DIRECT	GO:0042493~response to drug	6	10.714285714285714	0.0015061791776203376	7057, 135, 5741, 2353, 5468, 6647	56	293	19157	7.0052413456850315	0.8750815501645514	0.01979549776301015	0.01785898167749829
GOTERM_BP_DIRECT	GO:0006508~proteolysis	7	2022-05-12	0.0015886042958907572	4153, 5972, 4312, 4313, 5327, 4318, 1636	56	440	19157	5.4423295454545455	0.8885319306466047	0.020681829512540044	0.018658607060226345
GOTERM_BP_DIRECT	GO:0032930~positive regulation of superoxide anion generation	3	5.357142857142857	0.001641099416545512	1401, 6647, 1956	56	21	19157	48.86989795918367	0.8963336327241748	0.02116558126011969	0.019095035267281894
GOTERM_BP_DIRECT	GO:0030225~macrophage differentiation	3	5.357142857142857	0.0018018916782503362	1437, 7422, 4318	56	22	19157	46.64853896103896	0.9169949236500018	0.023024171444309852	0.020771806846496932
GOTERM_BP_DIRECT	GO:0009636~response to toxic substance	4	7.142857142857142	0.0020014585002315244	6352, 2353, 196, 7097	56	87	19157	15.72824302134647	0.9370100727849884	0.025339566333206456	0.02286069571365365
GOTERM_BP_DIRECT	GO:0035902~response to immobilization stress	3	5.357142857142857	0.002145005727933065	5972, 2353, 5468	56	24	19157	42.761160714285715	0.948351141066067	0.026910071859523908	0.024277564829787875
GOTERM_BP_DIRECT	GO:0030324~lung development	4	7.142857142857142	0.002204914408632231	2247, 7422, 3146, 1956	56	90	19157	15.203968253968252	0.9524579815427133	0.027412449404616925	0.024730796745469616
GOTERM_BP_DIRECT	GO:0033138~positive regulation of peptidyl-serine phosphorylation	4	7.142857142857142	0.002275478999599398	3569, 7422, 7124, 1956	56	91	19157	15.03689167974882	0.9568787400700821	0.028037151959349724	0.025294387093761167
GOTERM_BP_DIRECT	GO:0050829~defense response to Gram-negative bacterium	4	7.142857142857142	0.0024207844149820882	7099, 3569, 4852, 4843	56	93	19157	14.713517665130567	0.9647303538111666	0.02956356188208214	0.02667147430666106
GOTERM_BP_DIRECT	GO:0007565~female pregnancy	4	7.142857142857142	0.002649322645079812	116, 2353, 3952, 1636	56	96	19157	14.253720238095237	0.9742910698128221	0.03207074780886088	0.028933392044950577
GOTERM_BP_DIRECT	GO:0045776~negative regulation of blood pressure	3	5.357142857142857	0.0027128868063816063	4852, 9370, 4843	56	27	19157	38.00992063492063	0.9764556929549466	0.032554641676579274	0.029369948469087824
GOTERM_BP_DIRECT	GO:0035987~endodermal cell differentiation	3	5.357142857142857	0.0029162073291427487	2335, 4313, 4318	56	28	19157	36.652423469387756	0.9822300329363447	0.03381820264047893	0.03050990020825817
GOTERM_BP_DIRECT	GO:0042104~positive regulation of activated T cell proliferation	3	5.357142857142857	0.0029162073291427487	3558, 3146, 2056	56	28	19157	36.652423469387756	0.9822300329363447	0.03381820264047893	0.03050990020825817
GOTERM_BP_DIRECT	GO:1900017~positive regulation of cytokine production involved in inflammatory response	3	5.357142857142857	0.0029162073291427487	7099, 3569, 7124	56	28	19157	36.652423469387756	0.9822300329363447	0.03381820264047893	0.03050990020825817
GOTERM_BP_DIRECT	GO:0042755~eating behavior	3	5.357142857142857	0.0029162073291427487	135, 3952, 1636	56	28	19157	36.652423469387756	0.9822300329363447	0.03381820264047893	0.03050990020825817
GOTERM_BP_DIRECT	GO:1903672~positive regulation of sprouting angiogenesis	3	5.357142857142857	0.0031264740448032247	2247, 7422, 3146	56	29	19157	35.38854679802955	0.986717300930542	0.03565730728783843	0.032169092444462935
GOTERM_BP_DIRECT	GO:0001774~microglial cell activation	3	5.357142857142857	0.0031264740448032247	7124, 728, 7097	56	29	19157	35.38854679802955	0.986717300930542	0.03565730728783843	0.032169092444462935
GOTERM_BP_DIRECT	GO:0045840~positive regulation of mitotic nuclear division	3	5.357142857142857	0.003343646870110997	1950, 7124, 3630	56	30	19157	34.20892857142857	0.9901665368430436	0.037514086835391675	0.03384423051453814
GOTERM_BP_DIRECT	GO:0007202~activation of phospholipase C activity	3	5.357142857142857	0.003343646870110997	5741, 728, 1956	56	30	19157	34.20892857142857	0.9901665368430436	0.037514086835391675	0.03384423051453814
GOTERM_BP_DIRECT	GO:0007218~neuropeptide signaling pathway	4	7.142857142857142	0.0038903103823081956	116, 4852, 4887, 6272	56	110	19157	12.43961038961039	0.9953880213507563	0.043295389738591206	0.03905997117720729
GOTERM_BP_DIRECT	GO:0009615~response to virus	4	7.142857142857142	0.003990319516823038	6352, 6387, 7124, 338	56	111	19157	12.327541827541827	0.9959847548548704	0.04405312746572634	0.039743582387557465
GOTERM_BP_DIRECT	GO:0045765~regulation of angiogenesis	3	5.357142857142857	0.004036203649931569	3569, 2247, 3952	56	33	19157	31.09902597402597	0.9962320798870169	0.044206039975440994	0.03988153606480003
GOTERM_BP_DIRECT	GO:0007399~nervous system development	6	10.714285714285714	0.004124795615374083	2247, 7422, 2335, 91851, 2353, 338	56	370	19157	5.547393822393823	0.9966673581780219	0.04482061377335618	0.040435988512919165
GOTERM_BP_DIRECT	GO:0000165~MAPK cascade	4	7.142857142857142	0.00419501603018749	6352, 7124, 6347, 1956	56	113	19157	12.109355246523387	0.9969763752476986	0.04522751657545888	0.040803085606120504
GOTERM_BP_DIRECT	GO:0019933~cAMP-mediated signaling	3	5.357142857142857	0.004280603382473763	2740, 116, 196	56	34	19157	30.184348739495796	0.9973145638497387	0.04579250130088211	0.04131280008666538
GOTERM_BP_DIRECT	GO:2000379~positive regulation of reactive oxygen species metabolic process	3	5.357142857142857	0.004531711280107514	7057, 3952, 185	56	35	19157	29.321938775510205	0.9981039350955453	0.047738637912582975	0.043068553768960724
GOTERM_BP_DIRECT	GO:0048678~response to axon injury	3	5.357142857142857	0.004531711280107514	2247, 2056, 6647	56	35	19157	29.321938775510205	0.9981039350955453	0.047738637912582975	0.043068553768960724
GOTERM_BP_DIRECT	GO:0032570~response to progesterone	3	5.357142857142857	0.0050538953372307165	7057, 2353, 7097	56	37	19157	27.73696911196911	0.9990808480007627	0.05243891402540142	0.04730902026204694
GOTERM_BP_DIRECT	GO:0071549~cellular response to dexamethasone stimulus	3	5.357142857142857	0.0050538953372307165	5176, 5327, 1956	56	37	19157	27.73696911196911	0.9990808480007627	0.05243891402540142	0.04730902026204694
GOTERM_BP_DIRECT	GO:0031175~neuron projection development	4	7.142857142857142	0.005313899945098441	3569, 116, 3146, 4852	56	123	19157	11.12485481997677	0.99935916280654	0.05324893785387987	0.0480398026290438
GOTERM_BP_DIRECT	GO:0001890~placenta development	3	5.357142857142857	0.005324893785387987	5468, 6647, 3952	56	38	19157	27.007048872180448	0.9993688630964261	0.05324893785387987	0.0480398026290438
GOTERM_BP_DIRECT	GO:0048469~cell maturation	3	5.357142857142857	0.005324893785387987	7422, 5972, 5468	56	38	19157	27.007048872180448	0.9993688630964261	0.05324893785387987	0.0480398026290438
GOTERM_BP_DIRECT	GO:0030574~collagen catabolic process	3	5.357142857142857	0.005324893785387987	4312, 4313, 4318	56	38	19157	27.007048872180448	0.9993688630964261	0.05324893785387987	0.0480398026290438
GOTERM_BP_DIRECT	GO:0042177~negative regulation of protein catabolic process	3	5.357142857142857	0.005324893785387987	3630, 4843, 1956	56	38	19157	27.007048872180448	0.9993688630964261	0.05324893785387987	0.0480398026290438
GOTERM_BP_DIRECT	GO:0046326~positive regulation of glucose import	3	5.357142857142857	0.005602444974199069	5741, 3630, 9370	56	39	19157	26.314560439560438	0.9995705961016276	0.055621396146724573	0.05018017261063196
GOTERM_BP_DIRECT	GO:0016525~negative regulation of angiogenesis	4	7.142857142857142	0.005681222184036406	7057, 5176, 5468, 3627	56	126	19157	10.859977324263038	0.999615067268239	0.056000618671216	0.0505222972794666
GOTERM_BP_DIRECT	GO:1903974~positive regulation of cellular response to macrophage colony-stimulating factor stimulus	2	3.571428571428571	0.0057339331414734745	7099, 7097	56	2	19157	342.0892857142857	0.9996422229896574	0.056119345639953154	0.050629409653436
GOTERM_BP_DIRECT	GO:0097421~liver regeneration	3	5.357142857142857	0.005886510450063529	3569, 7124, 1956	56	40	19157	25.65669642857143	0.9997105094369064	0.05720693254287092	0.051610602185416146
GOTERM_BP_DIRECT	GO:0009409~response to cold	3	5.357142857142857	0.006177051919178567	2353, 5468, 3627	56	41	19157	25.030923344947738	0.9998066035229283	0.0591967475587946	0.053405761384564696
GOTERM_BP_DIRECT	GO:0043491~protein kinase B signaling	3	5.357142857142857	0.006177051919178567	6352, 7124, 6347	56	41	19157	25.030923344947738	0.9998066035229283	0.0591967475587946	0.053405761384564696
GOTERM_BP_DIRECT	GO:0032728~positive regulation of interferon-beta production	3	5.357142857142857	0.0064740312471491404	7099, 3146, 7097	56	42	19157	24.434948979591834	0.9998719652152782	0.06161491807631596	0.05558737174276331
GOTERM_BP_DIRECT	GO:0022617~extracellular matrix disassembly	3	5.357142857142857	0.007725569989146032	4312, 4313, 4318	56	46	19157	22.310170807453414	0.9999775154507301	0.07270398043958724	0.06559163452701892
GOTERM_BP_DIRECT	GO:0071356~cellular response to tumor necrosis factor	4	7.142857142857142	0.007744554438129945	7057, 6352, 338, 6347	56	141	19157	9.70466058763931	0.9999781013364999	0.07270398043958724	0.06559163452701892
GOTERM_BP_DIRECT	GO:2000272~negative regulation of receptor activity	3	5.357142857142857	0.008054172121348329	22943, 7124, 5468	56	47	19157	21.835486322188448	0.9999857643248676	0.07509971302338307	0.06775300196674776
GOTERM_BP_DIRECT	GO:0051591~response to cAMP	3	5.357142857142857	0.008388986615479991	5972, 2353, 5327	56	48	19157	21.380580357142858	0.9999910658865725	0.07746744727418367	0.06988911004083961
GOTERM_BP_DIRECT	GO:0032310~prostaglandin secretion	2	3.571428571428571	0.008588782197789928	3952, 4843	56	3	19157	228.0595238095238	0.9999932347552596	0.07746744727418367	0.06988911004083961
GOTERM_BP_DIRECT	GO:0021940~positive regulation of cerebellar granule cell precursor proliferation	2	3.571428571428571	0.008588782197789928	2247, 1950	56	3	19157	228.0595238095238	0.9999932347552596	0.07746744727418367	0.06988911004083961
GOTERM_BP_DIRECT	GO:2001258~negative regulation of cation channel activity	2	3.571428571428571	0.008588782197789928	2056, 4318	56	3	19157	228.0595238095238	0.9999932347552596	0.07746744727418367	0.06988911004083961
GOTERM_BP_DIRECT	GO:1904466~positive regulation of matrix metallopeptidase secretion	2	3.571428571428571	0.008588782197789928	7099, 7097	56	3	19157	228.0595238095238	0.9999932347552596	0.07746744727418367	0.06988911004083961
GOTERM_BP_DIRECT	GO:0050890~cognition	3	5.357142857142857	0.009430334680945437	7124, 3630, 728	56	51	19157	20.122899159663863	0.999997904279029	0.08450559649158898	0.07623874466089006
GOTERM_BP_DIRECT	GO:0043524~negative regulation of neuron apoptotic process	4	7.142857142857142	0.009675594855985709	135, 6347, 6647, 728	56	153	19157	8.943510737628385	0.9999985108967143	0.08614400581458243	0.077716874810982
GOTERM_BP_DIRECT	GO:0006968~cellular defense response	3	5.357142857142857	0.010154953652010497	4283, 135, 728	56	53	19157	19.36354447439353	0.9999992365944168	0.08983228230624671	0.081044341645853
GOTERM_BP_DIRECT	GO:0019233~sensory perception of pain	3	5.357142857142857	0.010526269953523898	116, 6347, 1636	56	54	19157	19.004960317460316	0.9999995451267143	0.092195790586058	0.08317663715916102
GOTERM_BP_DIRECT	GO:0030198~extracellular matrix organization	4	7.142857142857142	0.01055574993666461	7124, 4312, 4313, 4318	56	158	19157	8.660488245931283	0.9999995634499159	0.092195790586058	0.08317663715916102
GOTERM_BP_DIRECT	GO:0071407~cellular response to organic cyclic compound	3	5.357142857142857	0.010903542593044269	6352, 7124, 6347	56	55	19157	18.659415584415584	0.9999997312601937	0.09245510983013717	0.08341058821631939
GOTERM_BP_DIRECT	GO:0098586~cellular response to virus	3	5.357142857142857	0.010903542593044269	3569, 6352, 3627	56	55	19157	18.659415584415584	0.9999997312601937	0.09245510983013717	0.08341058821631939
GOTERM_BP_DIRECT	GO:0031667~response to nutrient levels	3	5.357142857142857	0.010903542593044269	7124, 6647, 1636	56	55	19157	18.659415584415584	0.9999997312601937	0.09245510983013717	0.08341058821631939
GOTERM_BP_DIRECT	GO:0071230~cellular response to amino acid stimulus	3	5.357142857142857	0.010903542593044269	7124, 4313, 1956	56	55	19157	18.659415584415584	0.9999997312601937	0.09245510983013717	0.08341058821631939
GOTERM_BP_DIRECT	GO:0051092~positive regulation of NF-kappaB transcription factor activity	4	7.142857142857142	0.010920422392979969	7099, 7124, 3630, 7097	56	160	19157	8.552232142857143	0.9999997375153681	0.09245510983013717	0.08341058821631939
GOTERM_BP_DIRECT	GO:0045766~positive regulation of angiogenesis	4	7.142857142857142	0.011105474345703458	7057, 2247, 7422, 728	56	161	19157	8.499112688553682	0.9999997972493038	0.09288214907315619	0.083795851881217
GOTERM_BP_DIRECT	GO:0042127~regulation of cell proliferation	4	7.142857142857142	0.011105474345703458	4283, 4843, 185, 3627	56	161	19157	8.499112688553682	0.9999997972493038	0.09288214907315619	0.083795851881217
GOTERM_BP_DIRECT	GO:0002018~renin-angiotensin regulation of aldosterone production	2	3.571428571428571	0.011435582708214887	5972, 185	56	4	19157	171.04464285714286	0.9999998721017824	0.09337931442210973	0.08424438148951204
GOTERM_BP_DIRECT	GO:0051048~negative regulation of secretion	2	3.571428571428571	0.011435582708214887	1950, 4887	56	4	19157	171.04464285714286	0.9999998721017824	0.09337931442210973	0.08424438148951204
GOTERM_BP_DIRECT	GO:0001821~histamine secretion	2	3.571428571428571	0.011435582708214887	1437, 116	56	4	19157	171.04464285714286	0.9999998721017824	0.09337931442210973	0.08424438148951204
GOTERM_BP_DIRECT	GO:0060978~angiogenesis involved in coronary vascular morphogenesis	2	3.571428571428571	0.011435582708214887	2247, 1636	56	4	19157	171.04464285714286	0.9999998721017824	0.09337931442210973	0.08424438148951204
GOTERM_BP_DIRECT	GO:0030514~negative regulation of BMP signaling pathway	3	5.357142857142857	0.011675813177202989	22943, 91851, 5468	56	57	19157	18.0046992481203	0.9999999085455518	0.09478013049729485	0.085508161209516
GOTERM_BP_DIRECT	GO:1903078~positive regulation of protein localization to plasma membrane	3	5.357142857142857	0.012070739643923639	3958, 7124, 1956	56	58	19157	17.694273399014776	0.999999947316948	0.0974129866000855	0.08788345530225106
GOTERM_BP_DIRECT	GO:0071466~cellular response to xenobiotic stimulus	3	5.357142857142857	0.012877997355207022	5972, 9370, 4843	56	60	19157	17.104464285714286	0.9999999829490499	0.10332346715224239	0.0932157366699578
GOTERM_BP_DIRECT	GO:0009612~response to mechanical stimulus	3	5.357142857142857	0.013290258019028181	7057, 4313, 5468	56	61	19157	16.824063231850115	0.9999999904193667	0.10540549463367178	0.09509408754994302
GOTERM_BP_DIRECT	GO:0006959~humoral immune response	3	5.357142857142857	0.013290258019028181	3569, 7124, 6347	56	61	19157	16.824063231850115	0.9999999904193667	0.10540549463367178	0.09509408754994302
GOTERM_BP_DIRECT	GO:0007611~learning or memory	3	5.357142857142857	0.0137082264149558	22943, 2740, 1956	56	62	19157	16.55270737327189	0.9999999946609143	0.10809915687222288	0.09752423935211411
GOTERM_BP_DIRECT	GO:0010750~positive regulation of nitric oxide mediated signal transduction	2	3.571428571428571	0.014274356945339465	3630, 1956	56	5	19157	136.8357142857143	0.9999999975825619	0.1094367365809359	0.09873096887193131
GOTERM_BP_DIRECT	GO:0071677~positive regulation of mononuclear cell migration	2	3.571428571428571	0.014274356945339465	3958, 7124	56	5	19157	136.8357142857143	0.9999999975825619	0.1094367365809359	0.09873096887193131
GOTERM_BP_DIRECT	GO:0002865~negative regulation of acute inflammatory response to antigenic stimulus	2	3.571428571428571	0.014274356945339465	116, 4852	56	5	19157	136.8357142857143	0.9999999975825619	0.1094367365809359	0.09873096887193131
GOTERM_BP_DIRECT	GO:0045923~positive regulation of fatty acid metabolic process	2	3.571428571428571	0.014274356945339465	9370, 5468	56	5	19157	136.8357142857143	0.9999999975825619	0.1094367365809359	0.09873096887193131
GOTERM_BP_DIRECT	GO:1900086~positive regulation of peptidyl-tyrosine autophosphorylation	2	3.571428571428571	0.014274356945339465	7422, 1636	56	5	19157	136.8357142857143	0.9999999975825619	0.1094367365809359	0.09873096887193131
GOTERM_BP_DIRECT	GO:1901215~negative regulation of neuron death	3	5.357142857142857	0.014561146867525427	5176, 2056, 4852	56	64	19157	16.035435267857142	0.9999999983820682	0.1104086960284895	0.09960784533005031
GOTERM_BP_DIRECT	GO:0042102~positive regulation of T cell proliferation	3	5.357142857142857	0.014561146867525427	3569, 6352, 3952	56	64	19157	16.035435267857142	0.9999999983820682	0.1104086960284895	0.09960784533005031
GOTERM_BP_DIRECT	GO:0001819~positive regulation of cytokine production	3	5.357142857142857	0.015436481110138475	7124, 3630, 6647	56	66	19157	15.549512987012985	0.9999999995253638	0.11640625099448687	0.1050186829624175
GOTERM_BP_DIRECT	GO:0006909~phagocytosis	3	5.357142857142857	0.01588246729121686	7099, 135, 3952	56	67	19157	15.317430703624732	0.9999999997460095	0.11911850468412645	0.10746560748676626
GOTERM_BP_DIRECT	GO:0043627~response to estrogen	3	5.357142857142857	0.01679090682062185	2056, 4313, 5468	56	69	19157	14.873447204968944	0.9999999999289894	0.1242372390699093	0.11208359611741815
GOTERM_BP_DIRECT	GO:0010891~negative regulation of sequestering of triglyceride	2	3.571428571428571	0.017105127118320844	57104, 5468	56	6	19157	114.0297619047619	0.9999999999543169	0.1242372390699093	0.11208359611741815
GOTERM_BP_DIRECT	GO:0003081~regulation of systemic arterial blood pressure by renin-angiotensin	2	3.571428571428571	0.017105127118320844	185, 1636	56	6	19157	114.0297619047619	0.9999999999543169	0.1242372390699093	0.11208359611741815
GOTERM_BP_DIRECT	GO:0045906~negative regulation of vasoconstriction	2	3.571428571428571	0.017105127118320844	4313, 3952	56	6	19157	114.0297619047619	0.9999999999543169	0.1242372390699093	0.11208359611741815
GOTERM_BP_DIRECT	GO:2000252~negative regulation of feeding behavior	2	3.571428571428571	0.017105127118320844	3630, 4887	56	6	19157	114.0297619047619	0.9999999999543169	0.1242372390699093	0.11208359611741815
GOTERM_BP_DIRECT	GO:1903223~positive regulation of oxidative stress-induced neuron death	2	3.571428571428571	0.017105127118320844	7099, 7124	56	6	19157	114.0297619047619	0.9999999999543169	0.1242372390699093	0.11208359611741815
GOTERM_BP_DIRECT	GO:0000187~activation of MAPK activity	3	5.357142857142857	0.018672706279262822	2247, 6647, 728	56	73	19157	14.058463796477493	0.9999999999949516	0.1349127469391764	0.12171476082556133
GOTERM_BP_DIRECT	GO:0010573~vascular endothelial growth factor production	2	3.571428571428571	0.019927915380558388	3569, 7124	56	7	19157	97.73979591836735	0.9999999999991369	0.140308791965156	0.12658293188160813
GOTERM_BP_DIRECT	GO:0048842~positive regulation of axon extension involved in axon guidance	2	3.571428571428571	0.019927915380558388	7422, 6387	56	7	19157	97.73979591836735	0.9999999999991369	0.140308791965156	0.12658293188160813
GOTERM_BP_DIRECT	GO:0032494~response to peptidoglycan	2	3.571428571428571	0.019927915380558388	3569, 728	56	7	19157	97.73979591836735	0.9999999999991369	0.140308791965156	0.12658293188160813
GOTERM_BP_DIRECT	GO:0032741~positive regulation of interleukin-18 production	2	3.571428571428571	0.019927915380558388	7124, 7097	56	7	19157	97.73979591836735	0.9999999999991369	0.140308791965156	0.12658293188160813
GOTERM_BP_DIRECT	GO:0033603~positive regulation of dopamine secretion	2	3.571428571428571	0.019927915380558388	6387, 4887	56	7	19157	97.73979591836735	0.9999999999991369	0.140308791965156	0.12658293188160813
GOTERM_BP_DIRECT	GO:0032868~response to insulin	3	5.357142857142857	0.02063928097580175	3952, 6272, 7097	56	77	19157	13.328153988868273	0.9999999999996831	0.1445797347543473	0.13043606505011768
GOTERM_BP_DIRECT	GO:0007155~cell adhesion	6	10.714285714285714	0.020795369197639985	7057, 3558, 6696, 2335, 6387, 6347	56	552	19157	3.718361801242236	0.9999999999997456	0.14493742168052112	0.1307587608639484
GOTERM_BP_DIRECT	GO:0032729~positive regulation of interferon-gamma production	3	5.357142857142857	0.02165369803034298	7099, 3558, 7124	56	79	19157	12.990732368896925	0.9999999999999242	0.150161323024489	0.135471628380789
GOTERM_BP_DIRECT	GO:0008228~opsonization	2	3.571428571428571	0.02274274382184803	4153, 1401	56	8	19157	85.52232142857143	0.9999999999999837	0.15614421131418052	0.14086923412040198
GOTERM_BP_DIRECT	GO:0002674~negative regulation of acute inflammatory response	2	3.571428571428571	0.02274274382184803	3630, 5468	56	8	19157	85.52232142857143	0.9999999999999837	0.15614421131418052	0.14086923412040198
GOTERM_BP_DIRECT	GO:0007626~locomotory behavior	3	5.357142857142857	0.02481834873845312	135, 6647, 4887	56	85	19157	12.07373949579832	0.9999999999999991	0.16951199794855365	0.1529293024970647
GOTERM_BP_DIRECT	GO:0010960~magnesium ion homeostasis	2	3.571428571428571	0.025549634473405188	5741, 1956	56	9	19157	76.01984126984127	0.9999999999999997	0.16951199794855365	0.1529293024970647
GOTERM_BP_DIRECT	GO:0035767~endothelial cell chemotaxis	2	3.571428571428571	0.025549634473405188	7422, 3146	56	9	19157	76.01984126984127	0.9999999999999997	0.16951199794855365	0.1529293024970647
GOTERM_BP_DIRECT	GO:0001542~ovulation from ovarian follicle	2	3.571428571428571	0.025549634473405188	4313, 3952	56	9	19157	76.01984126984127	0.9999999999999997	0.16951199794855365	0.1529293024970647
GOTERM_BP_DIRECT	GO:0042698~ovulation cycle	2	3.571428571428571	0.025549634473405188	5176, 1956	56	9	19157	76.01984126984127	0.9999999999999997	0.16951199794855365	0.1529293024970647
GOTERM_BP_DIRECT	GO:1902966~positive regulation of protein localization to early endosome	2	3.571428571428571	0.025549634473405188	1950, 7422	56	9	19157	76.01984126984127	0.9999999999999997	0.16951199794855365	0.1529293024970647
GOTERM_BP_DIRECT	GO:0050999~regulation of nitric-oxide synthase activity	2	3.571428571428571	0.025549634473405188	3952, 1956	56	9	19157	76.01984126984127	0.9999999999999997	0.16951199794855365	0.1529293024970647
GOTERM_BP_DIRECT	GO:0030307~positive regulation of cell growth	3	5.357142857142857	0.025912845202021723	3558, 3630, 1956	56	87	19157	11.796182266009852	0.9999999999999998	0.17109916927650706	0.15436120706467485
GOTERM_BP_DIRECT	GO:0071347~cellular response to interleukin-1	3	5.357142857142857	0.02702672674854799	6352, 4313, 6347	56	89	19157	11.531099518459069	1.0	0.17760420434760105	0.1602298800092488
GOTERM_BP_DIRECT	GO:0033622~integrin activation	2	3.571428571428571	0.028348609306788505	2335, 6387	56	10	19157	68.41785714285714	1.0	0.18111611501559324	0.1633982341988504
GOTERM_BP_DIRECT	GO:0009967~positive regulation of signal transduction	2	3.571428571428571	0.028348609306788505	5741, 9370	56	10	19157	68.41785714285714	1.0	0.18111611501559324	0.1633982341988504
GOTERM_BP_DIRECT	GO:0002003~angiotensin maturation	2	3.571428571428571	0.028348609306788505	5972, 1636	56	10	19157	68.41785714285714	1.0	0.18111611501559324	0.1633982341988504
GOTERM_BP_DIRECT	GO:0008343~adult feeding behavior	2	3.571428571428571	0.028348609306788505	4852, 3952	56	10	19157	68.41785714285714	1.0	0.18111611501559324	0.1633982341988504
GOTERM_BP_DIRECT	GO:0009651~response to salt stress	2	3.571428571428571	0.028348609306788505	7124, 2056	56	10	19157	68.41785714285714	1.0	0.18111611501559324	0.1633982341988504
GOTERM_BP_DIRECT	GO:0031000~response to caffeine	2	3.571428571428571	0.028348609306788505	135, 5468	56	10	19157	68.41785714285714	1.0	0.18111611501559324	0.1633982341988504
GOTERM_BP_DIRECT	GO:0030855~epithelial cell differentiation	3	5.357142857142857	0.02873335070446151	3958, 7422, 5468	56	92	19157	11.155085403726707	1.0	0.1827282210698474	0.16485263422605798
GOTERM_BP_DIRECT	GO:0050731~positive regulation of peptidyl-tyrosine phosphorylation	3	5.357142857142857	0.029311648864719375	3569, 7422, 9370	56	93	19157	11.035138248847925	1.0	0.18555080473996668	0.1673990955806221
GOTERM_BP_DIRECT	GO:0046330~positive regulation of JNK cascade	3	5.357142857142857	0.03107438545025701	7099, 7124, 3146	56	96	19157	10.690290178571429	1.0	0.19184273446664685	0.17307551044273575
GOTERM_BP_DIRECT	GO:0002446~neutrophil mediated immunity	2	3.571428571428571	0.031139690232267314	3569, 1636	56	11	19157	62.19805194805194	1.0	0.19184273446664685	0.17307551044273575
GOTERM_BP_DIRECT	GO:1900015~regulation of cytokine production involved in inflammatory response	2	3.571428571428571	0.031139690232267314	3952, 4843	56	11	19157	62.19805194805194	1.0	0.19184273446664685	0.17307551044273575
GOTERM_BP_DIRECT	GO:0071223~cellular response to lipoteichoic acid	2	3.571428571428571	0.031139690232267314	7099, 7097	56	11	19157	62.19805194805194	1.0	0.19184273446664685	0.17307551044273575
GOTERM_BP_DIRECT	GO:0071803~positive regulation of podosome assembly	2	3.571428571428571	0.031139690232267314	1437, 7124	56	11	19157	62.19805194805194	1.0	0.19184273446664685	0.17307551044273575
GOTERM_BP_DIRECT	GO:0060124~positive regulation of growth hormone secretion	2	3.571428571428571	0.031139690232267314	116, 2691	56	11	19157	62.19805194805194	1.0	0.19184273446664685	0.17307551044273575
GOTERM_BP_DIRECT	GO:0042060~wound healing	3	5.357142857142857	0.03348853679554721	2247, 3630, 1956	56	100	19157	10.26267857142857	1.0	0.20539635901268957	0.18530323693536122
GOTERM_BP_DIRECT	GO:1903800~positive regulation of production of miRNAs involved in gene silencing by miRNA	2	3.571428571428571	0.033922899103049804	3569, 1956	56	12	19157	57.01488095238095	1.0	0.2062273161330781	0.1860529047722335
GOTERM_BP_DIRECT	GO:0007252~I-kappaB phosphorylation	2	3.571428571428571	0.033922899103049804	7099, 7097	56	12	19157	57.01488095238095	1.0	0.2062273161330781	0.1860529047722335
GOTERM_BP_DIRECT	GO:0050435~beta-amyloid metabolic process	2	3.571428571428571	0.03669825771242769	5972, 1636	56	13	19157	52.629120879120876	1.0	0.22212103352258863	0.20039180198233542
GOTERM_BP_DIRECT	GO:0006874~cellular calcium ion homeostasis	3	5.357142857142857	0.037883504028471356	6352, 6387, 5741	56	107	19157	9.591288384512682	1.0	0.22829360506240381	0.20596053500195124
GOTERM_BP_DIRECT	GO:0032869~cellular response to insulin stimulus	3	5.357142857142857	0.03917785589884769	9370, 5468, 3952	56	109	19157	9.415301441677588	1.0	0.23077452182372665	0.20819875338444904
GOTERM_BP_DIRECT	GO:0090263~positive regulation of canonical Wnt signaling pathway	3	5.357142857142857	0.03917785589884769	2247, 1950, 1956	56	109	19157	9.415301441677588	1.0	0.23077452182372665	0.20819875338444904
GOTERM_BP_DIRECT	GO:0042116~macrophage activation	2	3.571428571428571	0.039465787790144556	7099, 1437	56	14	19157	48.869897959183675	1.0	0.23077452182372665	0.20819875338444904
GOTERM_BP_DIRECT	GO:0060394~negative regulation of pathway-restricted SMAD protein phosphorylation	2	3.571428571428571	0.039465787790144556	22943, 5468	56	14	19157	48.869897959183675	1.0	0.23077452182372665	0.20819875338444904
GOTERM_BP_DIRECT	GO:1904996~positive regulation of leukocyte adhesion to vascular endothelial cell	2	3.571428571428571	0.039465787790144556	3569, 7124	56	14	19157	48.869897959183675	1.0	0.23077452182372665	0.20819875338444904
GOTERM_BP_DIRECT	GO:0034383~low-density lipoprotein particle clearance	2	3.571428571428571	0.039465787790144556	338, 9370	56	14	19157	48.869897959183675	1.0	0.23077452182372665	0.20819875338444904
GOTERM_BP_DIRECT	GO:0032732~positive regulation of interleukin-1 production	2	3.571428571428571	0.039465787790144556	7099, 3146	56	14	19157	48.869897959183675	1.0	0.23077452182372665	0.20819875338444904
GOTERM_BP_DIRECT	GO:0009617~response to bacterium	3	5.357142857142857	0.03983132896360726	9370, 6347, 4843	56	110	19157	9.329707792207792	1.0	0.23192925725644736	0.20924052556831663
GOTERM_BP_DIRECT	GO:0008285~negative regulation of cell proliferation	5	8.928571428571429	0.041998653923398174	7057, 3569, 135, 2247, 7097	56	457	19157	3.742771178493279	1.0	0.23979919834583058	0.21634058111634713
GOTERM_BP_DIRECT	GO:0032270~positive regulation of cellular protein metabolic process	2	3.571428571428571	0.04222551101307016	3630, 185	56	15	19157	45.61190476190476	1.0	0.23979919834583058	0.21634058111634713
GOTERM_BP_DIRECT	GO:1904645~response to beta-amyloid	2	3.571428571428571	0.04222551101307016	4313, 4318	56	15	19157	45.61190476190476	1.0	0.23979919834583058	0.21634058111634713
GOTERM_BP_DIRECT	GO:0010818~T cell chemotaxis	2	3.571428571428571	0.04222551101307016	6387, 3627	56	15	19157	45.61190476190476	1.0	0.23979919834583058	0.21634058111634713
GOTERM_BP_DIRECT	GO:0050930~induction of positive chemotaxis	2	3.571428571428571	0.04222551101307016	7422, 6387	56	15	19157	45.61190476190476	1.0	0.23979919834583058	0.21634058111634713
GOTERM_BP_DIRECT	GO:0050966~detection of mechanical stimulus involved in sensory perception of pain	2	3.571428571428571	0.04222551101307016	6387, 7124	56	15	19157	45.61190476190476	1.0	0.23979919834583058	0.21634058111634713
GOTERM_BP_DIRECT	GO:0019395~fatty acid oxidation	2	3.571428571428571	0.04497744899869146	9370, 5468	56	16	19157	42.761160714285715	1.0	0.2492726089084105	0.2248872449934573
GOTERM_BP_DIRECT	GO:0032966~negative regulation of collagen biosynthetic process	2	3.571428571428571	0.04497744899869146	3569, 5468	56	16	19157	42.761160714285715	1.0	0.2492726089084105	0.2248872449934573
GOTERM_BP_DIRECT	GO:0071548~response to dexamethasone	2	3.571428571428571	0.04497744899869146	2056, 1636	56	16	19157	42.761160714285715	1.0	0.2492726089084105	0.2248872449934573
GOTERM_BP_DIRECT	GO:0071639~positive regulation of monocyte chemotactic protein-1 production	2	3.571428571428571	0.04497744899869146	3146, 9370	56	16	19157	42.761160714285715	1.0	0.2492726089084105	0.2248872449934573
GOTERM_BP_DIRECT	GO:0034374~low-density lipoprotein particle remodeling	2	3.571428571428571	0.04497744899869146	338, 185	56	16	19157	42.761160714285715	1.0	0.2492726089084105	0.2248872449934573
GOTERM_BP_DIRECT	GO:0045725~positive regulation of glycogen biosynthetic process	2	3.571428571428571	0.04497744899869146	5741, 3630	56	16	19157	42.761160714285715	1.0	0.2492726089084105	0.2248872449934573
GOTERM_BP_DIRECT	GO:0051091~positive regulation of sequence-specific DNA binding transcription factor activity	3	5.357142857142857	0.04589642134132725	3569, 7124, 5468	56	119	19157	8.624099639855942	1.0	0.2533482458041264	0.22856417827980974
GOTERM_BP_DIRECT	GO:0050995~negative regulation of lipid catabolic process	2	3.571428571428571	0.0477216232980923	7124, 3630	56	17	19157	40.245798319327726	1.0	0.25825819667202893	0.23299380786715654
GOTERM_BP_DIRECT	GO:0044267~cellular protein metabolic process	2	3.571428571428571	0.0477216232980923	4312, 4313	56	17	19157	40.245798319327726	1.0	0.25825819667202893	0.23299380786715654
GOTERM_BP_DIRECT	GO:0002407~dendritic cell chemotaxis	2	3.571428571428571	0.0477216232980923	6352, 3146	56	17	19157	40.245798319327726	1.0	0.25825819667202893	0.23299380786715654
GOTERM_BP_DIRECT	GO:0050708~regulation of protein secretion	2	3.571428571428571	0.0477216232980923	7124, 3630	56	17	19157	40.245798319327726	1.0	0.25825819667202893	0.23299380786715654
GOTERM_BP_DIRECT	GO:0060749~mammary gland alveolus development	2	3.571428571428571	0.0477216232980923	1950, 7422	56	17	19157	40.245798319327726	1.0	0.25825819667202893	0.23299380786715654
GOTERM_BP_DIRECT	GO:0007263~nitric oxide mediated signal transduction	2	3.571428571428571	0.050458055413902345	4887, 4843	56	18	19157	38.00992063492063	1.0	0.2698919243069195	0.2434894534508078
GOTERM_BP_DIRECT	GO:0021954~central nervous system neuron development	2	3.571428571428571	0.050458055413902345	4852, 3952	56	18	19157	38.00992063492063	1.0	0.2698919243069195	0.2434894534508078
GOTERM_BP_DIRECT	GO:0045721~negative regulation of gluconeogenesis	2	3.571428571428571	0.050458055413902345	3630, 9370	56	18	19157	38.00992063492063	1.0	0.2698919243069195	0.2434894534508078
GOTERM_BP_DIRECT	GO:0010976~positive regulation of neuron projection development	3	5.357142857142857	0.050833716544913796	5176, 116, 2056	56	126	19157	8.144982993197278	1.0	0.2708514626717415	0.2443551239321146
GOTERM_BP_DIRECT	GO:0050765~negative regulation of phagocytosis	2	3.571428571428571	0.05318676678688482	9370, 7097	56	19	19157	36.0093984962406	1.0	0.2780217354768979	0.2508239570063318
GOTERM_BP_DIRECT	GO:0042310~vasoconstriction	2	3.571428571428571	0.05318676678688482	1401, 1636	56	19	19157	36.0093984962406	1.0	0.2780217354768979	0.2508239570063318
GOTERM_BP_DIRECT	GO:0001892~embryonic placenta development	2	3.571428571428571	0.05318676678688482	1437, 1956	56	19	19157	36.0093984962406	1.0	0.2780217354768979	0.2508239570063318
GOTERM_BP_DIRECT	GO:0042953~lipoprotein transport	2	3.571428571428571	0.05318676678688482	338, 5468	56	19	19157	36.0093984962406	1.0	0.2780217354768979	0.2508239570063318
GOTERM_BP_DIRECT	GO:0055093~response to hyperoxia	2	3.571428571428571	0.05318676678688482	2056, 4313	56	19	19157	36.0093984962406	1.0	0.2780217354768979	0.2508239570063318
GOTERM_BP_DIRECT	GO:0000122~negative regulation of transcription from RNA polymerase II promoter	7	2022-05-12	0.054408112048337086	22943, 7422, 7124, 3146, 2056, 5468, 3952	56	952	19157	2.5153623949579833	1.0	0.28261074996854274	0.25496404616727225
GOTERM_BP_DIRECT	GO:0007166~cell surface receptor signaling pathway	4	7.142857142857142	0.05540896544167178	2740, 6347, 1956, 3627	56	301	19157	4.546037019458947	1.0	0.28261074996854274	0.25496404616727225
GOTERM_BP_DIRECT	GO:0019433~triglyceride catabolic process	2	3.571428571428571	0.055907778798124766	57104, 338	56	20	19157	34.20892857142857	1.0	0.28261074996854274	0.25496404616727225
GOTERM_BP_DIRECT	GO:0060047~heart contraction	2	3.571428571428571	0.055907778798124766	6647, 1636	56	20	19157	34.20892857142857	1.0	0.28261074996854274	0.25496404616727225
GOTERM_BP_DIRECT	GO:0050901~leukocyte tethering or rolling	2	3.571428571428571	0.055907778798124766	7124, 3952	56	20	19157	34.20892857142857	1.0	0.28261074996854274	0.25496404616727225
GOTERM_BP_DIRECT	GO:0033189~response to vitamin A	2	3.571428571428571	0.055907778798124766	2056, 5468	56	20	19157	34.20892857142857	1.0	0.28261074996854274	0.25496404616727225
GOTERM_BP_DIRECT	GO:0045780~positive regulation of bone resorption	2	3.571428571428571	0.055907778798124766	6696, 1956	56	20	19157	34.20892857142857	1.0	0.28261074996854274	0.25496404616727225
GOTERM_BP_DIRECT	GO:0043032~positive regulation of macrophage activation	2	3.571428571428571	0.055907778798124766	7099, 7057	56	20	19157	34.20892857142857	1.0	0.28261074996854274	0.25496404616727225
GOTERM_BP_DIRECT	GO:0019229~regulation of vasoconstriction	2	3.571428571428571	0.055907778798124766	185, 1636	56	20	19157	34.20892857142857	1.0	0.28261074996854274	0.25496404616727225
GOTERM_BP_DIRECT	GO:0002042~cell migration involved in sprouting angiogenesis	2	3.571428571428571	0.058621112765485664	2247, 7422	56	21	19157	32.57993197278911	1.0	0.29417140224134625	0.2653937650655624
GOTERM_BP_DIRECT	GO:0006801~superoxide metabolic process	2	3.571428571428571	0.058621112765485664	6647, 4843	56	21	19157	32.57993197278911	1.0	0.29417140224134625	0.2653937650655624
GOTERM_BP_DIRECT	GO:0051726~regulation of cell cycle	4	7.142857142857142	0.06087036174770315	7057, 2247, 3952, 8021	56	313	19157	4.371748060246462	1.0	0.3022534648198909	0.27268519108751027
GOTERM_BP_DIRECT	GO:0040037~negative regulation of fibroblast growth factor receptor signaling pathway	2	3.571428571428571	0.06132678996345613	7057, 2247	56	22	19157	31.09902597402597	1.0	0.3022534648198909	0.27268519108751027
GOTERM_BP_DIRECT	GO:0002755~MyD88-dependent toll-like receptor signaling pathway	2	3.571428571428571	0.06132678996345613	7099, 7097	56	22	19157	31.09902597402597	1.0	0.3022534648198909	0.27268519108751027
GOTERM_BP_DIRECT	GO:1903589~positive regulation of blood vessel endothelial cell proliferation involved in sprouting angiogenesis	2	3.571428571428571	0.06132678996345613	7422, 185	56	22	19157	31.09902597402597	1.0	0.3022534648198909	0.27268519108751027
GOTERM_BP_DIRECT	GO:0045672~positive regulation of osteoclast differentiation	2	3.571428571428571	0.06132678996345613	7124, 2353	56	22	19157	31.09902597402597	1.0	0.3022534648198909	0.27268519108751027
GOTERM_BP_DIRECT	GO:0048714~positive regulation of oligodendrocyte differentiation	2	3.571428571428571	0.06402483158868713	5468, 7097	56	23	19157	29.746894409937887	1.0	0.3100149740083798	0.2796874222032122
GOTERM_BP_DIRECT	GO:0097746~regulation of blood vessel diameter	2	3.571428571428571	0.06402483158868713	185, 1636	56	23	19157	29.746894409937887	1.0	0.3100149740083798	0.2796874222032122
GOTERM_BP_DIRECT	GO:0014911~positive regulation of smooth muscle cell migration	2	3.571428571428571	0.06402483158868713	7099, 6352	56	23	19157	29.746894409937887	1.0	0.3100149740083798	0.2796874222032122
GOTERM_BP_DIRECT	GO:0009792~embryo development ending in birth or egg hatching	2	3.571428571428571	0.06402483158868713	2247, 1636	56	23	19157	29.746894409937887	1.0	0.3100149740083798	0.2796874222032122
GOTERM_BP_DIRECT	GO:1900273~positive regulation of long-term synaptic potentiation	2	3.571428571428571	0.06402483158868713	135, 3630	56	23	19157	29.746894409937887	1.0	0.3100149740083798	0.2796874222032122
GOTERM_BP_DIRECT	GO:0002224~toll-like receptor signaling pathway	2	3.571428571428571	0.06671525879897562	7099, 7097	56	24	19157	28.507440476190474	1.0	0.31315325558702845	0.2825186979752539
GOTERM_BP_DIRECT	GO:0032727~positive regulation of interferon-alpha production	2	3.571428571428571	0.06671525879897562	7099, 3146	56	24	19157	28.507440476190474	1.0	0.31315325558702845	0.2825186979752539
GOTERM_BP_DIRECT	GO:0032740~positive regulation of interleukin-17 production	2	3.571428571428571	0.06671525879897562	3569, 3558	56	24	19157	28.507440476190474	1.0	0.31315325558702845	0.2825186979752539
GOTERM_BP_DIRECT	GO:0045861~negative regulation of proteolysis	2	3.571428571428571	0.06671525879897562	3630, 5327	56	24	19157	28.507440476190474	1.0	0.31315325558702845	0.2825186979752539
GOTERM_BP_DIRECT	GO:0070542~response to fatty acid	2	3.571428571428571	0.06671525879897562	5327, 7097	56	24	19157	28.507440476190474	1.0	0.31315325558702845	0.2825186979752539
GOTERM_BP_DIRECT	GO:0050768~negative regulation of neurogenesis	2	3.571428571428571	0.06671525879897562	3569, 7124	56	24	19157	28.507440476190474	1.0	0.31315325558702845	0.2825186979752539
GOTERM_BP_DIRECT	GO:0048844~artery morphogenesis	2	3.571428571428571	0.06671525879897562	7422, 338	56	24	19157	28.507440476190474	1.0	0.31315325558702845	0.2825186979752539
GOTERM_BP_DIRECT	GO:0046628~positive regulation of insulin receptor signaling pathway	2	3.571428571428571	0.06671525879897562	3630, 3952	56	24	19157	28.507440476190474	1.0	0.31315325558702845	0.2825186979752539
GOTERM_BP_DIRECT	GO:0031954~positive regulation of protein autophosphorylation	2	3.571428571428571	0.06671525879897562	7422, 3630	56	24	19157	28.507440476190474	1.0	0.31315325558702845	0.2825186979752539
GOTERM_BP_DIRECT	GO:0010596~negative regulation of endothelial cell migration	2	3.571428571428571	0.0693980926881503	7057, 5176	56	25	19157	27.367142857142852	1.0	0.3202988893299244	0.2889653023302579
GOTERM_BP_DIRECT	GO:0002639~positive regulation of immunoglobulin production	2	3.571428571428571	0.0693980926881503	3569, 3558	56	25	19157	27.367142857142852	1.0	0.3202988893299244	0.2889653023302579
GOTERM_BP_DIRECT	GO:1905564~positive regulation of vascular endothelial cell proliferation	2	3.571428571428571	0.0693980926881503	2247, 3146	56	25	19157	27.367142857142852	1.0	0.3202988893299244	0.2889653023302579
GOTERM_BP_DIRECT	GO:2000353~positive regulation of endothelial cell apoptotic process	2	3.571428571428571	0.0693980926881503	7057, 6347	56	25	19157	27.367142857142852	1.0	0.3202988893299244	0.2889653023302579
GOTERM_BP_DIRECT	GO:1905563~negative regulation of vascular endothelial cell proliferation	2	3.571428571428571	0.0693980926881503	6347, 5468	56	25	19157	27.367142857142852	1.0	0.3202988893299244	0.2889653023302579
GOTERM_BP_DIRECT	GO:0008360~regulation of cell shape	3	5.357142857142857	0.07150745465624368	7422, 2335, 6347	56	153	19157	6.707633053221288	1.0	0.32893429141872094	0.2967559368234113
GOTERM_BP_DIRECT	GO:0002092~positive regulation of receptor internalization	2	3.571428571428571	0.07207335428882265	1950, 7422	56	26	19157	26.314560439560438	1.0	0.32934181761117637	0.2971235963231265
GOTERM_BP_DIRECT	GO:0051000~positive regulation of nitric-oxide synthase activity	2	3.571428571428571	0.07207335428882265	7124, 3630	56	26	19157	26.314560439560438	1.0	0.32934181761117637	0.2971235963231265
GOTERM_BP_DIRECT	GO:0045662~negative regulation of myoblast differentiation	2	3.571428571428571	0.0747410645738891	7124, 3627	56	27	19157	25.33994708994709	1.0	0.3392850957630492	0.30609416248188137
GOTERM_BP_DIRECT	GO:0010875~positive regulation of cholesterol efflux	2	3.571428571428571	0.0747410645738891	9370, 5468	56	27	19157	25.33994708994709	1.0	0.3392850957630492	0.30609416248188137
GOTERM_BP_DIRECT	GO:0007205~protein kinase C-activating G-protein coupled receptor signaling pathway	2	3.571428571428571	0.08005391484290485	3558, 135	56	29	19157	23.5923645320197	1.0	0.35985147388667327	0.324648612310803
GOTERM_BP_DIRECT	GO:0070372~regulation of ERK1 and ERK2 cascade	2	3.571428571428571	0.08005391484290485	2335, 1956	56	29	19157	23.5923645320197	1.0	0.35985147388667327	0.324648612310803
GOTERM_BP_DIRECT	GO:0009314~response to radiation	2	3.571428571428571	0.08005391484290485	6387, 7124	56	29	19157	23.5923645320197	1.0	0.35985147388667327	0.324648612310803
GOTERM_BP_DIRECT	GO:0010575~positive regulation of vascular endothelial growth factor production	2	3.571428571428571	0.08269909649659178	3569, 728	56	30	19157	22.80595238095238	1.0	0.36345462791495753	0.3278992838797986
GOTERM_BP_DIRECT	GO:0001662~behavioral fear response	2	3.571428571428571	0.08269909649659178	116, 4887	56	30	19157	22.80595238095238	1.0	0.36345462791495753	0.3278992838797986
GOTERM_BP_DIRECT	GO:0051281~positive regulation of release of sequestered calcium ion into cytosol	2	3.571428571428571	0.08269909649659178	4283, 3627	56	30	19157	22.80595238095238	1.0	0.36345462791495753	0.3278992838797986
GOTERM_BP_DIRECT	GO:0018149~peptide cross-linking	2	3.571428571428571	0.08269909649659178	7057, 2335	56	30	19157	22.80595238095238	1.0	0.36345462791495753	0.3278992838797986
GOTERM_BP_DIRECT	GO:0051602~response to electrical stimulus	2	3.571428571428571	0.08269909649659178	2056, 4313	56	30	19157	22.80595238095238	1.0	0.36345462791495753	0.3278992838797986
GOTERM_BP_DIRECT	GO:0035249~synaptic transmission, glutamatergic	2	3.571428571428571	0.08269909649659178	135, 5327	56	30	19157	22.80595238095238	1.0	0.36345462791495753	0.3278992838797986
GOTERM_BP_DIRECT	GO:0045089~positive regulation of innate immune response	2	3.571428571428571	0.08269909649659178	6352, 3146	56	30	19157	22.80595238095238	1.0	0.36345462791495753	0.3278992838797986
GOTERM_BP_DIRECT	GO:0045892~negative regulation of transcription, DNA-templated	5	8.928571428571429	0.0847582235955675	1437, 7124, 9370, 5468, 196	56	580	19157	2.949045566502463	1.0	0.37132174146629576	0.33499678849676684
GOTERM_BP_DIRECT	GO:0002218~activation of innate immune response	2	3.571428571428571	0.0853368101824165	7099, 3146	56	31	19157	22.07027649769585	1.0	0.3714024729428049	0.3350696223288348
GOTERM_BP_DIRECT	GO:0051881~regulation of mitochondrial membrane potential	2	3.571428571428571	0.0853368101824165	135, 6647	56	31	19157	22.07027649769585	1.0	0.3714024729428049	0.3350696223288348
GOTERM_BP_DIRECT	GO:0006915~apoptotic process	5	8.928571428571429	0.08558404811290721	135, 2056, 728, 196, 7097	56	582	19157	2.9389113892979872	1.0	0.3714024729428049	0.3350696223288348
GOTERM_BP_DIRECT	GO:1900745~positive regulation of p38MAPK cascade	2	3.571428571428571	0.08796707660098636	7422, 3952	56	32	19157	21.380580357142858	1.0	0.3746745855227197	0.33802163693897536
GOTERM_BP_DIRECT	GO:0045740~positive regulation of DNA replication	2	3.571428571428571	0.08796707660098636	1950, 1956	56	32	19157	21.380580357142858	1.0	0.3746745855227197	0.33802163693897536
GOTERM_BP_DIRECT	GO:0060325~face morphogenesis	2	3.571428571428571	0.08796707660098636	22943, 4313	56	32	19157	21.380580357142858	1.0	0.3746745855227197	0.33802163693897536
GOTERM_BP_DIRECT	GO:0051966~regulation of synaptic transmission, glutamatergic	2	3.571428571428571	0.08796707660098636	22943, 7124	56	32	19157	21.380580357142858	1.0	0.3746745855227197	0.33802163693897536
GOTERM_BP_DIRECT	GO:0002040~sprouting angiogenesis	2	3.571428571428571	0.08796707660098636	7057, 7422	56	32	19157	21.380580357142858	1.0	0.3746745855227197	0.33802163693897536
GOTERM_BP_DIRECT	GO:0030073~insulin secretion	2	3.571428571428571	0.08796707660098636	116, 3952	56	32	19157	21.380580357142858	1.0	0.3746745855227197	0.33802163693897536
GOTERM_BP_DIRECT	GO:0007190~activation of adenylate cyclase activity	2	3.571428571428571	0.09058991637972257	2740, 116	56	33	19157	20.73268398268398	1.0	0.38114050184151566	0.3438550179657152
GOTERM_BP_DIRECT	GO:0044344~cellular response to fibroblast growth factor stimulus	2	3.571428571428571	0.09058991637972257	6352, 6347	56	33	19157	20.73268398268398	1.0	0.38114050184151566	0.3438550179657152
GOTERM_BP_DIRECT	GO:0008625~extrinsic apoptotic signaling pathway via death domain receptors	2	3.571428571428571	0.09058991637972257	7124, 6272	56	33	19157	20.73268398268398	1.0	0.38114050184151566	0.3438550179657152
GOTERM_BP_DIRECT	GO:0050769~positive regulation of neurogenesis	2	3.571428571428571	0.09058991637972257	5176, 1636	56	33	19157	20.73268398268398	1.0	0.38114050184151566	0.3438550179657152
GOTERM_BP_DIRECT	GO:0048247~lymphocyte chemotaxis	2	3.571428571428571	0.09320535010679788	6352, 6347	56	34	19157	20.122899159663863	1.0	0.3909525323628604	0.3527071759360588
GOTERM_BP_DIRECT	GO:0045930~negative regulation of mitotic cell cycle	2	3.571428571428571	0.09581339830715792	7124, 1956	56	35	19157	19.54795918367347	1.0	0.3994637149966101	0.36038574287737646
GOTERM_BP_DIRECT	GO:0090050~positive regulation of cell migration involved in sprouting angiogenesis	2	3.571428571428571	0.09581339830715792	2247, 7422	56	35	19157	19.54795918367347	1.0	0.3994637149966101	0.36038574287737646
GOTERM_BP_DIRECT	GO:0030217~T cell differentiation	2	3.571428571428571	0.09841408145523843	3558, 3952	56	36	19157	19.004960317460316	1.0	0.40784213936405117	0.3679445387740896
GOTERM_BP_DIRECT	GO:2001240~negative regulation of extrinsic apoptotic signaling pathway in absence of ligand	2	3.571428571428571	0.09841408145523843	1437, 7124	56	36	19157	19.004960317460316	1.0	0.40784213936405117	0.3679445387740896
GOTERM_BP_DIRECT	GO:0043547~positive regulation of GTPase activity	3	5.357142857142857	0.09975491143035739	6352, 116, 6347	56	186	19157	5.517569124423963	1.0	0.41216101129908145	0.37184091236764955

## Sheet: GOEA_Insulin resistance_DPP4
Category	Term	Count	%	PValue	Genes	List Total	Pop Hits	Pop Total	Fold Enrichment	Bonferroni	Benjamini	FDR
GOTERM_BP_DIRECT	GO:0070374~positive regulation of ERK1 and ERK2 cascade	18	14.173228346456693	8.945848119874089E-14	7099, 7422, 7124, 6356, 2056, 2771, 2150, 960, 2247, 2641, 116, 3146, 920, 6347, 4852, 948, 728, 1956	124	226	19157	12.304667427918927	1.7037748989423562E-10	1.1915491786923593E-10	1.1008062002730358E-10
GOTERM_BP_DIRECT	GO:0006954~inflammatory response	22	17.322834645669293	1.2516272885423943E-13	7099, 9034, 7057, 6696, 7124, 6356, 3596, 3551, 2150, 185, 7097, 3569, 960, 1401, 3600, 1234, 3146, 6347, 4843, 730249, 728, 3627	124	403	19157	8.4338029296406	2.382325448024858E-10	1.1915491786923593E-10	1.1008062002730358E-10
GOTERM_BP_DIRECT	GO:0001666~response to hypoxia	16	12.598425196850393	6.325473275657704E-13	7057, 3091, 7422, 7124, 2056, 9370, 283, 7097, 100, 857, 4843, 5327, 3952, 1958, 1803, 1636	124	180	19157	13.732616487455196	1.204268684773524E-9	4.014567038950756E-10	3.708835830627301E-10
GOTERM_BP_DIRECT	GO:0032755~positive regulation of interleukin-6 production	13	10.236220472440944	2.091735278677183E-12	7099, 7124, 7291, 2150, 7097, 3569, 3458, 136, 116, 3146, 4843, 3952, 948	124	101	19157	19.88510060683488	3.982732366125674E-9	9.956659926503393E-10	9.198405887982913E-10
GOTERM_BP_DIRECT	GO:0010628~positive regulation of gene expression	22	17.322834645669293	1.0893237903946612E-11	7099, 3091, 4000, 7422, 7124, 3596, 114897, 7291, 2064, 7097, 6928, 3569, 3458, 1401, 2247, 3565, 3630, 338, 5468, 857, 1958, 948	124	509	19157	6.677451042524875	2.0740816841779974E-8	4.14814499382287E-9	3.8322410946084185E-9
GOTERM_BP_DIRECT	GO:0008284~positive regulation of cell proliferation	22	17.322834645669293	2.6706004038711372E-11	7057, 7422, 4254, 1440, 2056, 2771, 2691, 2064, 3558, 3569, 3458, 2247, 3600, 3565, 116, 942, 3630, 4852, 3952, 1803, 1956, 3627	124	534	19157	6.364836293342998	5.0848167010286716E-8	8.47470528161774E-9	7.829310184015552E-9
GOTERM_BP_DIRECT	GO:0071222~cellular response to lipopolysaccharide	14	11.023622047244094	2.641237768604349E-10	7099, 7035, 7124, 1440, 3569, 1234, 941, 3146, 942, 6347, 4843, 730249, 948, 3627	124	189	19157	11.443847072879331	5.028914420446284E-7	7.18416673060383E-8	6.637053192821499E-8
GOTERM_BP_DIRECT	GO:0007204~positive regulation of cytosolic calcium ion concentration	13	10.236220472440944	3.404947777743209E-10	9034, 114897, 2150, 185, 3558, 773, 1234, 116, 2740, 3146, 948, 728, 1604	124	155	19157	12.95738813735692	6.48301781591698E-7	8.103775711028838E-8	7.48662892631288E-8
GOTERM_BP_DIRECT	GO:0032722~positive regulation of chemokine production	9	7.086614173228346	4.054119493221791E-10	7099, 3569, 3091, 3458, 136, 7124, 1958, 2150, 7097	124	45	19157	30.898387096774194	7.719040098219665E-7	8.576715016771433E-8	7.923551320641256E-8
GOTERM_BP_DIRECT	GO:0006955~immune response	19	14.960629921259844	1.6588723343924644E-9	7099, 9034, 7057, 7124, 6356, 1440, 3596, 7097, 3558, 3600, 1234, 941, 3565, 942, 920, 6347, 7535, 948, 728	124	479	19157	6.128072597481312	3.1584880123558534E-6	3.1584929246832524E-7	2.917956436196345E-7
GOTERM_BP_DIRECT	GO:0032757~positive regulation of interleukin-8 production	9	7.086614173228346	7.52050404754533E-9	7099, 3569, 7124, 3146, 9370, 3952, 4843, 2150, 7097	124	64	19157	21.725428427419356	1.4318937147761446E-5	1.3017308824114826E-6	1.2025969654211122E-6
GOTERM_BP_DIRECT	GO:0050731~positive regulation of peptidyl-tyrosine phosphorylation	10	7.874015748031496	8.434162140102297E-9	3569, 960, 3600, 7422, 4254, 941, 920, 1440, 9370, 948	124	93	19157	16.61203607353451	1.605851585528839E-5	1.338220392896231E-6	1.2363076003699952E-6
GOTERM_BP_DIRECT	GO:0042531~positive regulation of tyrosine phosphorylation of STAT protein	9	7.086614173228346	1.383226055268813E-8	3569, 3558, 3458, 3600, 7124, 3565, 2056, 3596, 3952	124	69	19157	20.151122019635345	2.6336277480942805E-5	2.0258941609475537E-6	1.8716112547829557E-6
GOTERM_BP_DIRECT	GO:0050796~regulation of insulin secretion	8	6.299212598425196	1.6467958603477162E-8	3569, 3458, 7124, 2641, 2695, 3952, 4843, 1803	124	46	19157	26.868162692847125	3.135450177926824E-5	2.239642370072894E-6	2.0690813702511662E-6
GOTERM_BP_DIRECT	GO:0043410~positive regulation of MAPK cascade	11	8.661417322834646	7.839480022209423E-8	3569, 2247, 7422, 7124, 920, 3146, 3630, 114897, 6647, 2064, 3952	124	159	19157	10.688121322783527	1.4925256617226434E-4	9.950913308191161E-6	9.19309690604425E-6
GOTERM_BP_DIRECT	GO:0045944~positive regulation of transcription from RNA polymerase II promoter	26	20.47244094488189	1.1246430487808655E-7	7422, 7124, 5741, 1440, 2150, 196, 6928, 6927, 3558, 2247, 116, 30848, 100125288, 1958, 1956, 7099, 3091, 3551, 7291, 7097, 3569, 58487, 3565, 3146, 5468, 3627	124	1185	19157	3.389696474751599	2.1410912388064585E-4	1.3383252280492299E-5	1.236404451753464E-5
GOTERM_BP_DIRECT	GO:0007189~adenylate cyclase-activating G-protein coupled receptor signaling pathway	10	7.874015748031496	1.2095289237969378E-7	136, 2641, 116, 2740, 2695, 5741, 2771, 2691, 139760, 3627	124	126	19157	12.26126472094214	2.3026780529533664E-4	1.3546723946525705E-5	1.251506692328714E-5
GOTERM_BP_DIRECT	GO:0001890~placenta development	7	5.511811023622047	1.4459715733193632E-7	100, 6927, 4311, 5468, 6647, 3952, 283	124	38	19157	28.45904074702886	2.7527511236757896E-4	1.529516597555593E-5	1.4130355541493111E-5
GOTERM_BP_DIRECT	GO:0032731~positive regulation of interleukin-1 beta production	8	6.299212598425196	1.7372589645361745E-7	7099, 3569, 3458, 7124, 3146, 1958, 948, 2150	124	64	19157	19.311491935483872	3.307194358326271E-4	1.740916351829935E-5	1.6083360624311217E-5
GOTERM_BP_DIRECT	GO:0042311~vasodilation	7	5.511811023622047	1.989486200577594E-7	136, 7124, 116, 3630, 2150, 1956, 4879	124	40	19157	27.03608870967742	3.7872647521985936E-4	1.8939908629498694E-5	1.749753113407994E-5
GOTERM_BP_DIRECT	GO:0032733~positive regulation of interleukin-10 production	7	5.511811023622047	2.3183643771840804E-7	7099, 3569, 3565, 3146, 3596, 2150, 7097	124	41	19157	26.37667191188041	4.4131921858914236E-4	2.101983701980233E-5	1.941906161650856E-5
GOTERM_BP_DIRECT	GO:0050729~positive regulation of inflammatory response	9	7.086614173228346	3.2798863285850937E-7	7099, 3558, 3458, 3600, 7124, 1956, 185, 7097, 1636	124	103	19157	13.499295333542126	6.242955056985355E-4	2.730468071873389E-5	2.5225280138788296E-5
GOTERM_BP_DIRECT	GO:0010888~negative regulation of lipid storage	5	3.937007874015748	3.298359540603359E-7	3569, 1401, 7124, 5468, 3952	124	10	19157	77.24596774193549	6.278106045859433E-4	2.730468071873389E-5	2.5225280138788296E-5
GOTERM_BP_DIRECT	GO:0032760~positive regulation of tumor necrosis factor production	9	7.086614173228346	4.094117700561415E-7	7099, 7057, 3569, 3458, 3146, 7291, 3952, 948, 7097	124	106	19157	13.117239805234329	7.792164228146436E-4	3.248000042445389E-5	3.0006470980364704E-5
GOTERM_BP_DIRECT	GO:0007166~cell surface receptor signaling pathway	13	10.236220472440944	5.532206328133443E-7	2064, 3458, 1234, 941, 2740, 942, 920, 6347, 11146, 948, 1956, 4879, 3627	124	301	19157	6.672409173722002	0.0010527778165088097	4.21332833950643E-5	3.89246037247469E-5
GOTERM_BP_DIRECT	GO:0042593~glucose homeostasis	9	7.086614173228346	7.158750146722812E-7	6927, 3569, 3091, 5166, 2641, 3630, 9370, 5468, 3952	124	114	19157	12.196731748726656	0.0013620980171522579	5.2424077997539354E-5	4.843169810802087E-5
GOTERM_BP_DIRECT	GO:0050830~defense response to Gram-positive bacterium	9	7.086614173228346	7.653015643527054E-7	3569, 4153, 1401, 7124, 4852, 948, 728, 283, 7097	124	115	19157	12.090673211781207	0.0014560736307165367	5.396793253805745E-5	4.985797969245959E-5
GOTERM_BP_DIRECT	GO:0043406~positive regulation of MAP kinase activity	8	6.299212598425196	8.161516776916474E-7	7099, 7057, 2247, 7422, 7124, 4254, 2064, 1956	124	80	19157	15.449193548387097	0.001552746667978444	5.549831408303202E-5	5.1271814323557415E-5
GOTERM_BP_DIRECT	GO:0001774~microglial cell activation	6	4.724409448818897	1.0554322537111715E-6	3458, 7124, 3565, 3596, 728, 7097	124	29	19157	31.963848720800886	0.002007526289668826	6.92945865884852E-5	6.401742531992933E-5
GOTERM_BP_DIRECT	GO:0006935~chemotaxis	9	7.086614173228346	1.2762811485475483E-6	9034, 2247, 1234, 6356, 3146, 6347, 3053, 728, 3627	124	123	19157	11.304287962234461	0.002427090698402856	8.100131022781774E-5	7.483261800983792E-5
GOTERM_BP_DIRECT	GO:0050728~negative regulation of inflammatory response	9	7.086614173228346	1.7258264451446459E-6	100, 3558, 5176, 3565, 3596, 9370, 5468, 6647, 730249	124	128	19157	10.862714213709678	0.0032805834753726337	1.0268667348610643E-4	9.486652240654475E-5
GOTERM_BP_DIRECT	GO:0051897~positive regulation of protein kinase B signaling	9	7.086614173228346	1.7258264451446459E-6	7057, 2247, 7422, 7124, 1440, 3630, 114897, 3952, 1956	124	128	19157	10.862714213709678	0.0032805834753726337	1.0268667348610643E-4	9.486652240654475E-5
GOTERM_BP_DIRECT	GO:0045471~response to ethanol	9	7.086614173228346	1.8301375191996422E-6	3558, 7124, 116, 5741, 1440, 3596, 9370, 6647, 3952	124	129	19157	10.778507126781696	0.0034785209044841947	1.0559338898654904E-4	9.755187564461124E-5
GOTERM_BP_DIRECT	GO:0033138~positive regulation of peptidyl-serine phosphorylation	8	6.299212598425196	1.9617805239159088E-6	3569, 960, 7422, 7124, 2641, 1440, 857, 1956	124	91	19157	13.581708613966677	0.003728266473235875	1.0985970933929088E-4	1.0149329239906127E-4
GOTERM_BP_DIRECT	GO:0046718~viral entry into host cell	8	6.299212598425196	3.458601994360599E-6	1234, 941, 920, 942, 1508, 1604, 1956, 185	124	99	19157	12.484196806777451	0.0065635547399993666	1.8814794849321658E-4	1.7381945451657983E-4
GOTERM_BP_DIRECT	GO:0007568~aging	10	7.874015748031496	3.823048055949809E-6	100, 9365, 5176, 3600, 2247, 4311, 2056, 4852, 6647, 1636	124	190	19157	8.131154499151103	0.007252668947057228	2.0219676384801213E-4	1.8679837584488097E-4
GOTERM_BP_DIRECT	GO:0010629~negative regulation of gene expression	12	9.448818897637794	4.839894950481157E-6	3091, 3458, 5176, 2247, 7422, 7124, 5741, 3630, 5468, 4843, 948, 1636	124	308	19157	6.019166317553414	0.009172852618698712	2.490583779923276E-4	2.300912221053069E-4
GOTERM_BP_DIRECT	GO:0045893~positive regulation of transcription, DNA-templated	17	13.385826771653544	5.166357452496233E-6	3091, 6696, 7124, 2056, 3551, 196, 6928, 6927, 3569, 2247, 941, 3565, 942, 920, 5468, 1958, 1956	124	661	19157	3.973317554048118	0.009788547226035282	2.588616997250744E-4	2.3914796734054932E-4
GOTERM_BP_DIRECT	GO:0048661~positive regulation of smooth muscle cell proliferation	7	5.511811023622047	5.338495136894974E-6	7099, 7057, 3569, 2247, 7124, 3596, 1956	124	69	19157	15.673094904160823	0.010113037704722272	2.6062807027302644E-4	2.4077981912303228E-4
GOTERM_BP_DIRECT	GO:0001934~positive regulation of protein phosphorylation	10	7.874015748031496	6.81590038507137E-6	3458, 2247, 7422, 7124, 920, 9370, 2064, 3952, 1956, 4318	124	204	19157	7.573134092346615	0.012893673657514926	3.2443685832939724E-4	2.997292194335135E-4
GOTERM_BP_DIRECT	GO:0032496~response to lipopolysaccharide	9	7.086614173228346	7.535760969148716E-6	7099, 5972, 338, 2056, 3596, 4843, 728, 7097, 1636	124	156	19157	8.912996277915633	0.0142456988902816	3.4995338744534524E-4	3.2330252548128276E-4
GOTERM_BP_DIRECT	GO:0032735~positive regulation of interleukin-12 production	6	4.724409448818897	7.96207780602648E-6	7099, 3458, 3146, 3952, 948, 7097	124	43	19157	21.557014253563388	0.015045524352445327	3.558685271821375E-4	3.287671950175314E-4
GOTERM_BP_DIRECT	GO:0008217~regulation of blood pressure	7	5.511811023622047	8.036946779848693E-6	5972, 4852, 5468, 6647, 3952, 4879, 1636	124	74	19157	14.614102005231036	0.01518592124718865	3.558685271821375E-4	3.287671950175314E-4
GOTERM_BP_DIRECT	GO:0032930~positive regulation of superoxide anion generation	5	3.937007874015748	8.899835595992078E-6	1401, 2771, 6647, 2150, 1956	124	21	19157	36.78379416282642	0.01680259726698341	3.851201585174754E-4	3.557911548488651E-4
GOTERM_BP_DIRECT	GO:0030225~macrophage differentiation	5	3.937007874015748	1.0823663160614453E-5	3458, 3600, 7422, 920, 4318	124	22	19157	35.11180351906158	0.02039746506907303	4.579612146179982E-4	4.230849666560183E-4
GOTERM_BP_DIRECT	GO:0007155~cell adhesion	15	11.811023622047244	1.2491856438458419E-5	2191, 7057, 6696, 4254, 6356, 1293, 100, 3558, 960, 920, 6347, 1803, 948, 4868, 928	124	552	19157	4.198150420757363	0.023504017850731196	5.170542317135832E-4	4.776777277227904E-4
GOTERM_BP_DIRECT	GO:0014068~positive regulation of phosphatidylinositol 3-kinase signaling	7	5.511811023622047	1.4569616644192584E-5	2247, 7422, 7124, 1440, 3630, 3952, 2150	124	82	19157	13.188335955940206	0.027359510951893595	5.902244700115464E-4	5.452756527049948E-4
GOTERM_BP_DIRECT	GO:0042110~T cell activation	6	4.724409448818897	1.6907629316054898E-5	100, 960, 3565, 920, 7535, 1803	124	50	19157	18.539032258064513	0.031679739081204916	6.706692962035109E-4	6.195941659779285E-4
GOTERM_BP_DIRECT	GO:0014823~response to activity	6	4.724409448818897	2.7058521483872127E-5	3569, 9365, 7124, 2641, 9370, 3952	124	55	19157	16.85366568914956	0.05021546173530844	0.0010514168348018883	9.713456997985934E-4
GOTERM_BP_DIRECT	GO:0007202~activation of phospholipase C activity	5	3.937007874015748	3.8970849847909474E-5	5741, 942, 728, 283, 1956	124	30	19157	25.748655913978492	0.07151582687824865	0.0014840099622083927	0.0013709944976494552
GOTERM_BP_DIRECT	GO:0030335~positive regulation of cell migration	10	7.874015748031496	4.130521309078603E-5	7057, 7422, 3565, 6356, 2771, 3630, 857, 2150, 1956, 4318	124	256	19157	6.03484122983871	0.07563360078803771	0.0015420612887226785	0.0014246248985626006
GOTERM_BP_DIRECT	GO:0071346~cellular response to interferon-gamma	7	5.511811023622047	4.2664477869640394E-5	7099, 7124, 6356, 6347, 4843, 730249, 7097	124	99	19157	10.92367220593027	0.07802290530517408	0.0015621762666114482	0.0014432080110134127
GOTERM_BP_DIRECT	GO:0042327~positive regulation of phosphorylation	5	3.937007874015748	4.452287903254402E-5	7057, 7422, 11146, 283, 1956	124	31	19157	24.918054110301767	0.08127960203022244	0.0015994634278861098	0.0014776555512876401
GOTERM_BP_DIRECT	GO:0042102~positive regulation of T cell proliferation	6	4.724409448818897	5.6635494190102735E-5	3569, 3600, 941, 3565, 942, 3952	124	64	19157	14.483618951612904	0.10222610947078381	0.0019606178352355565	0.0018113060778252857
GOTERM_BP_DIRECT	GO:0050679~positive regulation of epithelial cell proliferation	6	4.724409448818897	5.6635494190102735E-5	2247, 7422, 7291, 2064, 728, 1956	124	64	19157	14.483618951612904	0.10222610947078381	0.0019606178352355565	0.0018113060778252857
GOTERM_BP_DIRECT	GO:0001819~positive regulation of cytokine production	6	4.724409448818897	6.570866135984211E-5	3458, 3600, 7124, 3630, 6647, 11146	124	66	19157	14.044721407624632	0.11760316847061436	0.002234094486234632	0.0020639559880707547
GOTERM_BP_DIRECT	GO:0051384~response to glucocorticoid	6	4.724409448818897	7.064557680055361E-5	3569, 7124, 3146, 6898, 9370, 23205	124	67	19157	13.835098700048146	0.12585929771840665	0.0023598101443553345	0.0021800977121434
GOTERM_BP_DIRECT	GO:0030217~T cell differentiation	5	3.937007874015748	8.130933873198052E-5	3558, 920, 7535, 3952, 1958	124	36	19157	21.457213261648747	0.14343003303149993	0.0026691893266498437	0.0024659159798198923
GOTERM_BP_DIRECT	GO:0007165~signal transduction	21	16.535433070866144	8.69996878020684E-5	3091, 65059, 6696, 6356, 2056, 3596, 2771, 9370, 2064, 7097, 2247, 3600, 1234, 2695, 3146, 920, 6347, 5468, 728, 1956, 3627	124	1211	19157	2.6790509043445834	0.1526611553626288	0.0027667001779441837	0.002556000847165871
GOTERM_BP_DIRECT	GO:1901224~positive regulation of NIK/NF-kappaB signaling	6	4.724409448818897	8.718592997723267E-5	7099, 7124, 3146, 942, 1956, 7097	124	70	19157	13.242165898617511	0.15296159893367967	0.0027667001779441837	0.002556000847165871
GOTERM_BP_DIRECT	GO:0045087~innate immune response	14	11.023622047244094	8.868244477839364E-5	7099, 4153, 3551, 2150, 283, 7097, 23569, 3958, 1401, 3146, 7535, 4852, 5468, 1604	124	578	19157	3.7420191985712687	0.15537189622327308	0.0027680553255419915	0.0025572527928720396
GOTERM_BP_DIRECT	GO:0043066~negative regulation of apoptotic process	13	10.236220472440944	1.2060721103903071E-4	7057, 7422, 7291, 3558, 3569, 960, 213, 3565, 2641, 3875, 3952, 1956, 4318	124	515	19157	3.899796429689947	0.20518824522954915	0.0036627614553898053	0.0033838221638816533
GOTERM_BP_DIRECT	GO:0009749~response to glucose	6	4.724409448818897	1.2119431286216268E-4	6928, 6927, 7057, 2695, 9370, 1958	124	75	19157	12.359354838709677	0.20607632999729386	0.0036627614553898053	0.0033838221638816533
GOTERM_BP_DIRECT	GO:0043537~negative regulation of blood vessel endothelial cell migration	5	3.937007874015748	1.2367442802383284E-4	7057, 2247, 7124, 3146, 5468	124	40	19157	19.311491935483872	0.20981696726084076	0.003679314233709027	0.003399114357717531
GOTERM_BP_DIRECT	GO:0001822~kidney development	7	5.511811023622047	1.3651983782580064E-4	6928, 5176, 7422, 5972, 4311, 185, 1636	124	122	19157	8.864291380222104	0.22891102954296294	0.003998981095697299	0.0036944368420858973
GOTERM_BP_DIRECT	GO:0042594~response to starvation	5	3.937007874015748	1.4997762881348027E-4	5166, 116, 2695, 5468, 790	124	42	19157	18.39189708141321	0.2484209013826867	0.004199373606777447	0.0038795683688663497
GOTERM_BP_DIRECT	GO:0007566~embryo implantation	5	3.937007874015748	1.4997762881348027E-4	6696, 2056, 6647, 730249, 4318	124	42	19157	18.39189708141321	0.2484209013826867	0.004199373606777447	0.0038795683688663497
GOTERM_BP_DIRECT	GO:0006953~acute-phase response	5	3.937007874015748	1.4997762881348027E-4	3569, 4153, 1401, 2056, 3630	124	42	19157	18.39189708141321	0.2484209013826867	0.004199373606777447	0.0038795683688663497
GOTERM_BP_DIRECT	GO:0048143~astrocyte activation	4	3.149606299212598	1.644597481637259E-4	3458, 7124, 728, 1956	124	17	19157	36.35104364326376	0.2688649666008076	0.004473305150053344	0.0041326385288570555
GOTERM_BP_DIRECT	GO:0033280~response to vitamin D	4	3.149606299212598	1.644597481637259E-4	9365, 6696, 5741, 3627	124	17	19157	36.35104364326376	0.2688649666008076	0.004473305150053344	0.0041326385288570555
GOTERM_BP_DIRECT	GO:0050918~positive chemotaxis	5	3.937007874015748	1.8010396680065885E-4	3958, 2247, 7422, 3146, 3627	124	44	19157	17.55590175953079	0.29032548024757976	0.0046975062025815684	0.004339765446607657
GOTERM_BP_DIRECT	GO:0001541~ovarian follicle development	5	3.937007874015748	1.8010396680065885E-4	7422, 4254, 116, 6647, 283	124	44	19157	17.55590175953079	0.29032548024757976	0.0046975062025815684	0.004339765446607657
GOTERM_BP_DIRECT	GO:0030890~positive regulation of B cell proliferation	5	3.937007874015748	1.8010396680065885E-4	7099, 100, 3558, 3565, 3596	124	44	19157	17.55590175953079	0.29032548024757976	0.0046975062025815684	0.004339765446607657
GOTERM_BP_DIRECT	GO:0051770~positive regulation of nitric-oxide synthase biosynthetic process	4	3.149606299212598	1.9642796763625551E-4	7099, 3458, 6347, 7097	124	18	19157	34.331541218637994	0.3120475708436252	0.004993537511020316	0.004613252353931059
GOTERM_BP_DIRECT	GO:0031100~animal organ regeneration	5	3.937007874015748	1.9669921918409857E-4	5468, 728, 790, 570, 1636	124	45	19157	17.165770609318997	0.3124028508652985	0.004993537511020316	0.004613252353931059
GOTERM_BP_DIRECT	GO:1902895~positive regulation of pri-miRNA transcription from RNA polymerase II promoter	5	3.937007874015748	2.1436913645938018E-4	3091, 2247, 7124, 5468, 1958	124	46	19157	16.792601683029453	0.3351558258694912	0.005370510997613946	0.004961517250421707
GOTERM_BP_DIRECT	GO:0031018~endocrine pancreas development	4	3.149606299212598	2.718595803651924E-4	6928, 6927, 3569, 2695	124	20	19157	30.898387096774194	0.40410512627085504	0.006722345987212029	0.006210402621589265
GOTERM_BP_DIRECT	GO:0043536~positive regulation of blood vessel endothelial cell migration	5	3.937007874015748	2.9660884950387514E-4	7057, 3091, 2247, 7422, 3146	124	50	19157	15.449193548387095	0.43154152976827354	0.007240298069940747	0.006688909824068158
GOTERM_BP_DIRECT	GO:0007565~female pregnancy	6	4.724409448818897	3.856000093131281E-4	412, 116, 2695, 3952, 790, 1636	124	96	19157	9.655745967741936	0.520170287910102	0.009293448325724	0.008585701473187246
GOTERM_BP_DIRECT	GO:0019233~sensory perception of pain	5	3.937007874015748	3.99334062054752E-4	116, 2695, 4311, 6347, 1636	124	54	19157	14.304808841099163	0.5325598256861352	0.009491150779367137	0.008768347805098107
GOTERM_BP_DIRECT	GO:0071677~positive regulation of mononuclear cell migration	3	2.3622047244094486	4.037726959709759E-4	3958, 7124, 3565	124	5	19157	92.69516129032259	0.5364951646405354	0.009491150779367137	0.008768347805098107
GOTERM_BP_DIRECT	GO:0031334~positive regulation of protein complex assembly	5	3.937007874015748	4.2853214366739734E-4	3958, 3458, 7422, 7124, 4312	124	55	19157	14.044721407624634	0.5578473420655516	0.009950307335886885	0.009192537081840878
GOTERM_BP_DIRECT	GO:0002639~positive regulation of immunoglobulin production	4	3.149606299212598	5.357895370708686E-4	3569, 3558, 942, 3596	124	25	19157	24.71870967741935	0.6395552766450946	0.01229088287449318	0.011354865008525998
GOTERM_BP_DIRECT	GO:0006508~proteolysis	11	8.661417322834646	5.493643243008018E-4	2191, 354, 4153, 5972, 4311, 4312, 1508, 5327, 1803, 4318, 1636	124	440	19157	3.8622983870967746	0.6487570372618496	0.012452258017484842	0.011503950552917981
GOTERM_BP_DIRECT	GO:0051092~positive regulation of NF-kappaB transcription factor activity	7	5.511811023622047	5.874790939965777E-4	7099, 7124, 3630, 3551, 857, 948, 7097	124	160	19157	6.759022177419355	0.6733574708506262	0.01315953170552334	0.012157361486352708
GOTERM_BP_DIRECT	GO:0045766~positive regulation of angiogenesis	7	5.511811023622047	6.070614278684513E-4	7057, 3091, 2247, 7422, 6356, 7291, 728	124	161	19157	6.71704067321178	0.6853190262640443	0.013440057658855014	0.012416523856053555
GOTERM_BP_DIRECT	GO:0006959~humoral immune response	5	3.937007874015748	6.36567081929747E-4	3439, 3569, 3458, 7124, 6347	124	61	19157	12.663273400317292	0.7025204080944112	0.013931307172347567	0.012870362035797988
GOTERM_BP_DIRECT	GO:0061844~antimicrobial humoral immune response mediated by antimicrobial peptide	6	4.724409448818897	6.898051310405533E-4	3958, 6356, 4852, 283, 4879, 3627	124	109	19157	8.504143237644273	0.7312146488831359	0.014924874653422881	0.013788263926140151
GOTERM_BP_DIRECT	GO:0007267~cell-cell signaling	8	6.299212598425196	6.989586402995148E-4	3558, 3600, 1234, 116, 5741, 3630, 2691, 3627	124	229	19157	5.397098182842654	0.7358617295054786	0.014953002821688495	0.013814249980751083
GOTERM_BP_DIRECT	GO:0007218~neuropeptide signaling pathway	6	4.724409448818897	7.189860438598868E-4	116, 5697, 4852, 6272, 5539, 4879	124	110	19157	8.42683284457478	0.7457511561327016	0.015053478253678164	0.013907073659779352
GOTERM_BP_DIRECT	GO:0006006~glucose metabolic process	5	3.937007874015748	7.194677106537357E-4	5166, 7124, 3630, 9370, 3952	124	63	19157	12.26126472094214	0.7459843868962674	0.015053478253678164	0.013907073659779352
GOTERM_BP_DIRECT	GO:0009615~response to virus	6	4.724409448818897	7.490805196194754E-4	3458, 7124, 58487, 6356, 338, 3551	124	111	19157	8.350915431560592	0.7599201647449616	0.015406257617238264	0.01423298694785825
GOTERM_BP_DIRECT	GO:1900017~positive regulation of cytokine production involved in inflammatory response	4	3.149606299212598	7.525115327747682E-4	7099, 3569, 3091, 7124	124	28	19157	22.070276497695854	0.7614845811503427	0.015406257617238264	0.01423298694785825
GOTERM_BP_DIRECT	GO:1901215~negative regulation of neuron death	5	3.937007874015748	7.636565251009511E-4	5176, 1440, 2056, 3596, 4852	124	64	19157	12.06968245967742	0.7664963302364765	0.01546810663608735	0.014290125826091203
GOTERM_BP_DIRECT	GO:0009410~response to xenobiotic stimulus	8	6.299212598425196	8.340963035384452E-4	6928, 7057, 7124, 2695, 5741, 6647, 196, 1636	124	236	19157	5.237014762165117	0.795825866306233	0.016504112610080966	0.01524723428630904
GOTERM_BP_DIRECT	GO:0007631~feeding behavior	4	3.149606299212598	8.354233164180556E-4	2641, 5697, 4852, 5539	124	29	19157	21.309232480533925	0.7963415180522898	0.016504112610080966	0.01524723428630904
GOTERM_BP_DIRECT	GO:0010573~vascular endothelial growth factor production	3	2.3622047244094486	8.408082579715617E-4	3569, 3091, 7124	124	7	19157	66.21082949308756	0.7984206795521237	0.016504112610080966	0.01524723428630904
GOTERM_BP_DIRECT	GO:0035690~cellular response to drug	5	3.937007874015748	9.077046271315474E-4	5972, 9370, 4843, 1956, 790	124	67	19157	11.529248916706788	0.8225478819990888	0.01763540418427006	0.01629237182779992
GOTERM_BP_DIRECT	GO:0010575~positive regulation of vascular endothelial growth factor production	4	3.149606299212598	9.239180349250143E-4	3569, 3091, 136, 728	124	30	19157	20.598924731182795	0.8279470653545136	0.01776909028785078	0.01641587700437475
GOTERM_BP_DIRECT	GO:0007623~circadian rhythm	5	3.937007874015748	9.596946980184461E-4	7124, 9370, 3952, 4843, 1956	124	68	19157	11.359701138519924	0.8392871539987892	0.018272587050271214	0.016881029738144468
GOTERM_BP_DIRECT	GO:0007186~G-protein coupled receptor signaling pathway	16	12.598425196850393	0.0010519852888941903	134864, 9034, 5741, 6356, 2771, 2150, 6272, 185, 136, 1234, 2641, 116, 3630, 6347, 5468, 3627	124	943	19157	2.6212841651558167	0.865209597655166	0.019831485050044933	0.018321209140246344
GOTERM_BP_DIRECT	GO:0070098~chemokine-mediated signaling pathway	5	3.937007874015748	0.0010699003582690283	9034, 1234, 6356, 6347, 3627	124	70	19157	11.035138248847927	0.8697345258377899	0.019971473354355198	0.01845053657054138
GOTERM_BP_DIRECT	GO:0001525~angiogenesis	8	6.299212598425196	0.0010873634502760446	2191, 3091, 7422, 800, 6347, 857, 3952, 283	124	247	19157	5.003787384092987	0.8739991255507593	0.02010038844005426	0.01856963406830643
GOTERM_BP_DIRECT	GO:0002674~negative regulation of acute inflammatory response	3	2.3622047244094486	0.0011163681107623665	3565, 3630, 5468	124	8	19157	57.934475806451616	0.8807761216962692	0.020277163333549845	0.01873294658808518
GOTERM_BP_DIRECT	GO:0030073~insulin secretion	4	3.149606299212598	0.0011182259191295871	6928, 6927, 116, 3952	124	32	19157	19.311491935483872	0.8811975734553845	0.020277163333549845	0.01873294658808518
GOTERM_BP_DIRECT	GO:0000122~negative regulation of transcription from RNA polymerase II promoter	16	12.598425196850393	0.001156754525937863	7422, 7124, 2056, 7291, 6928, 6927, 3458, 3565, 3146, 79813, 5468, 857, 3952, 1958, 100125288, 948	124	952	19157	2.5965031173759825	0.8896099696192895	0.0207779303526952	0.019195577463440576
GOTERM_BP_DIRECT	GO:0045765~regulation of angiogenesis	4	3.149606299212598	0.0012243154955496774	3569, 2247, 2064, 3952	124	33	19157	18.726295210166178	0.9029496019844361	0.021584228736357274	0.01994047182103595
GOTERM_BP_DIRECT	GO:0050769~positive regulation of neurogenesis	4	3.149606299212598	0.0012243154955496774	3458, 5176, 4311, 1636	124	33	19157	18.726295210166178	0.9029496019844361	0.021584228736357274	0.01994047182103595
GOTERM_BP_DIRECT	GO:0033674~positive regulation of kinase activity	5	3.937007874015748	0.001251433566661917	3558, 960, 920, 2064, 1956	124	73	19157	10.58163941670349	0.9078393168851117	0.021859903769947613	0.020195152695030385
GOTERM_BP_DIRECT	GO:0001938~positive regulation of endothelial cell proliferation	5	3.937007874015748	0.0013164472536546115	3091, 2247, 7422, 6356, 283	124	74	19157	10.43864428945074	0.9185826487294919	0.022687531161070543	0.020959751739665487
GOTERM_BP_DIRECT	GO:0016525~negative regulation of angiogenesis	6	4.724409448818897	0.0013226449363859403	7057, 354, 5176, 5468, 4879, 3627	124	126	19157	7.356758832565284	0.9195390131767833	0.022687531161070543	0.020959751739665487
GOTERM_BP_DIRECT	GO:2000379~positive regulation of reactive oxygen species metabolic process	4	3.149606299212598	0.001455032181304765	7057, 3952, 730249, 185	124	35	19157	17.656221198156683	0.937488124192439	0.024516648435436043	0.022649571742611344
GOTERM_BP_DIRECT	GO:0048678~response to axon injury	4	3.149606299212598	0.001455032181304765	2247, 2695, 2056, 6647	124	35	19157	17.656221198156683	0.937488124192439	0.024516648435436043	0.022649571742611344
GOTERM_BP_DIRECT	GO:0043123~positive regulation of I-kappaB kinase/NF-kappaB signaling	7	5.511811023622047	0.0014704275913278919	7099, 7124, 920, 9370, 3551, 948, 2150	124	191	19157	5.6620081067387265	0.9392965367685298	0.024558720472704437	0.02268843976443651
GOTERM_BP_DIRECT	GO:0032868~response to insulin	5	3.937007874015748	0.0015256105380537903	3952, 1958, 6272, 790, 7097	124	77	19157	10.031943862589022	0.9453595314615835	0.025258804038734057	0.023335208142927104
GOTERM_BP_DIRECT	GO:0048662~negative regulation of smooth muscle cell proliferation	4	3.149606299212598	0.001579916076052299	3458, 3600, 5468, 283	124	36	19157	17.165770609318997	0.9507348840215115	0.02571077101541519	0.023752755365606785
GOTERM_BP_DIRECT	GO:0032743~positive regulation of interleukin-2 production	4	3.149606299212598	0.001579916076052299	941, 920, 942, 11146	124	36	19157	17.165770609318997	0.9507348840215115	0.02571077101541519	0.023752755365606785
GOTERM_BP_DIRECT	GO:2001237~negative regulation of extrinsic apoptotic signaling pathway	4	3.149606299212598	0.0017113162303146723	3958, 7057, 4000, 3565	124	37	19157	16.701830863121184	0.9616552369685851	0.027381059685034757	0.02529584242960932
GOTERM_BP_DIRECT	GO:0031663~lipopolysaccharide-mediated signaling pathway	4	3.149606299212598	0.0017113162303146723	7099, 7124, 6347, 7097	124	37	19157	16.701830863121184	0.9616552369685851	0.027381059685034757	0.02529584242960932
GOTERM_BP_DIRECT	GO:0009967~positive regulation of signal transduction	3	2.3622047244094486	0.001779131514208898	941, 5741, 9370	124	10	19157	46.347580645161294	0.9663076124569607	0.027995590107882166	0.025863573004078114
GOTERM_BP_DIRECT	GO:0002003~angiotensin maturation	3	2.3622047244094486	0.001779131514208898	5972, 4311, 1636	124	10	19157	46.347580645161294	0.9663076124569607	0.027995590107882166	0.025863573004078114
GOTERM_BP_DIRECT	GO:0030593~neutrophil chemotaxis	5	3.937007874015748	0.001839076535849544	3958, 6356, 6347, 728, 3627	124	81	19157	9.536539227399443	0.9699479840642827	0.028627385386536475	0.02644725362128028
GOTERM_BP_DIRECT	GO:0048469~cell maturation	4	3.149606299212598	0.0018493531525966315	3600, 7422, 5972, 5468	124	38	19157	16.262308998302206	0.9705313521141194	0.028627385386536475	0.02644725362128028
GOTERM_BP_DIRECT	GO:0008203~cholesterol metabolic process	5	3.937007874015748	0.0019239077258211964	341, 6927, 3565, 338, 3952	124	82	19157	9.420239968528717	0.9744380046916056	0.02954129282228676	0.027291562013866812
GOTERM_BP_DIRECT	GO:0001503~ossification	5	3.937007874015748	0.002011411034315441	6696, 7291, 6272, 1956, 4318	124	83	19157	9.306743101438009	0.9783680385035345	0.030637812874692794	0.028304576074886883
GOTERM_BP_DIRECT	GO:0043306~positive regulation of mast cell degranulation	3	2.3622047244094486	0.0021653727181522625	136, 3565, 3596	124	11	19157	42.1341642228739	0.9838742819072036	0.03177767773939973	0.02935763400399377
GOTERM_BP_DIRECT	GO:0045348~positive regulation of MHC class II biosynthetic process	3	2.3622047244094486	0.0021653727181522625	7099, 3458, 3565	124	11	19157	42.1341642228739	0.9838742819072036	0.03177767773939973	0.02935763400399377
GOTERM_BP_DIRECT	GO:0071492~cellular response to UV-A	3	2.3622047244094486	0.0021653727181522625	4311, 4312, 4318	124	11	19157	42.1341642228739	0.9838742819072036	0.03177767773939973	0.02935763400399377
GOTERM_BP_DIRECT	GO:0071223~cellular response to lipoteichoic acid	3	2.3622047244094486	0.0021653727181522625	7099, 948, 7097	124	11	19157	42.1341642228739	0.9838742819072036	0.03177767773939973	0.02935763400399377
GOTERM_BP_DIRECT	GO:0071356~cellular response to tumor necrosis factor	6	4.724409448818897	0.002169694383467419	7057, 6356, 338, 6347, 3551, 730249	124	141	19157	6.574124914207275	0.9840067130330709	0.03177767773939973	0.02935763400399377
GOTERM_BP_DIRECT	GO:0031295~T cell costimulation	4	3.149606299212598	0.0023044437061022346	941, 942, 857, 1803	124	41	19157	15.07238394964595	0.9876330063214526	0.03349359401846301	0.03094287388575443
GOTERM_BP_DIRECT	GO:0007596~blood coagulation	5	3.937007874015748	0.002389000220546916	7035, 5327, 3053, 948, 2150	124	87	19157	8.878846866889136	0.9894760162468976	0.0342004242099348	0.03159587509730846
GOTERM_BP_DIRECT	GO:0001889~liver development	5	3.937007874015748	0.002389000220546916	6928, 100, 6927, 790, 570	124	87	19157	8.878846866889136	0.9894760162468976	0.0342004242099348	0.03159587509730846
GOTERM_BP_DIRECT	GO:0007252~I-kappaB phosphorylation	3	2.3622047244094486	0.0025875529538711742	7099, 3551, 7097	124	12	19157	38.622983870967744	0.9927957625449046	0.03659817797348628	0.03381102681479115
GOTERM_BP_DIRECT	GO:0071347~cellular response to interleukin-1	5	3.937007874015748	0.002594933837405802	3091, 7035, 6356, 6347, 730249	124	89	19157	8.679322218194999	0.9928965564308375	0.03659817797348628	0.03381102681479115
GOTERM_BP_DIRECT	GO:0030324~lung development	5	3.937007874015748	0.0027023324367234994	2247, 7422, 4311, 3146, 1956	124	90	19157	8.582885304659499	0.994213372259293	0.03783265411412899	0.03495149085438702
GOTERM_BP_DIRECT	GO:0002548~monocyte chemotaxis	4	3.149606299212598	0.003010928044759015	3958, 3569, 6356, 6347	124	45	19157	13.732616487455196	0.9967899054744566	0.04026434263099172	0.037197993008358424
GOTERM_BP_DIRECT	GO:0043407~negative regulation of MAP kinase activity	4	3.149606299212598	0.003010928044759015	5770, 9370, 5468, 857	124	45	19157	13.732616487455196	0.9967899054744566	0.04026434263099172	0.037197993008358424
GOTERM_BP_DIRECT	GO:0050829~defense response to Gram-negative bacterium	5	3.937007874015748	0.0030427532958700854	7099, 3569, 920, 4852, 4843	124	93	19157	8.306018036767256	0.99697920169246	0.04026434263099172	0.037197993008358424
GOTERM_BP_DIRECT	GO:2000343~positive regulation of chemokine (C-X-C motif) ligand 2 production	3	2.3622047244094486	0.0030452023838565168	7099, 7124, 3146	124	13	19157	35.651985111662526	0.9969932978840237	0.04026434263099172	0.037197993008358424
GOTERM_BP_DIRECT	GO:0033993~response to lipid	3	2.3622047244094486	0.0030452023838565168	2695, 5468, 948	124	13	19157	35.651985111662526	0.9969932978840237	0.04026434263099172	0.037197993008358424
GOTERM_BP_DIRECT	GO:0060100~positive regulation of phagocytosis, engulfment	3	2.3622047244094486	0.0030452023838565168	5468, 948, 2150	124	13	19157	35.651985111662526	0.9969932978840237	0.04026434263099172	0.037197993008358424
GOTERM_BP_DIRECT	GO:0050435~beta-amyloid metabolic process	3	2.3622047244094486	0.0030452023838565168	5972, 4311, 1636	124	13	19157	35.651985111662526	0.9969932978840237	0.04026434263099172	0.037197993008358424
GOTERM_BP_DIRECT	GO:0010745~negative regulation of macrophage derived foam cell differentiation	3	2.3622047244094486	0.0030452023838565168	1401, 9370, 5468	124	13	19157	35.651985111662526	0.9969932978840237	0.04026434263099172	0.037197993008358424
GOTERM_BP_DIRECT	GO:0007595~lactation	4	3.149606299212598	0.0034087333514677943	3091, 7422, 857, 790	124	47	19157	13.148249828414551	0.9984985368787679	0.04418539402235012	0.040820434918757274
GOTERM_BP_DIRECT	GO:1904646~cellular response to beta-amyloid	4	3.149606299212598	0.0034087333514677943	7099, 773, 7124, 948	124	47	19157	13.148249828414551	0.9984985368787679	0.04418539402235012	0.040820434918757274
GOTERM_BP_DIRECT	GO:0046330~positive regulation of JNK cascade	5	3.937007874015748	0.003411372332607913	7099, 7124, 3146, 50488, 2150	124	96	19157	8.04645497311828	0.9985060879234875	0.04418539402235012	0.040820434918757274
GOTERM_BP_DIRECT	GO:0034383~low-density lipoprotein particle clearance	3	2.3622047244094486	0.0035378556362389547	338, 9370, 948	124	14	19157	33.10541474654378	0.998826800848699	0.04520857135167094	0.04176569170566658
GOTERM_BP_DIRECT	GO:0042116~macrophage activation	3	2.3622047244094486	0.0035378556362389547	7099, 3565, 3596	124	14	19157	33.10541474654378	0.998826800848699	0.04520857135167094	0.04176569170566658
GOTERM_BP_DIRECT	GO:0045429~positive regulation of nitric oxide biosynthetic process	4	3.149606299212598	0.00361910924314718	7099, 3458, 7124, 948	124	48	19157	12.874327956989248	0.9989955181232512	0.04563433111888895	0.04215902754103238
GOTERM_BP_DIRECT	GO:0050766~positive regulation of phagocytosis	4	3.149606299212598	0.00361910924314718	3458, 3600, 7124, 6647	124	48	19157	12.874327956989248	0.9989955181232512	0.04563433111888895	0.04215902754103238
GOTERM_BP_DIRECT	GO:0007254~JNK cascade	4	3.149606299212598	0.004063251947973861	136, 7124, 50488, 4868	124	50	19157	12.359354838709676	0.9995702005919066	0.050897577032514685	0.0470214485295133
GOTERM_BP_DIRECT	GO:1904707~positive regulation of vascular smooth muscle cell proliferation	4	3.149606299212598	0.004297188635169006	2247, 7124, 2771, 4318	124	51	19157	12.117014547754584	0.9997252027915325	0.053476125237658746	0.04940362620432864
GOTERM_BP_DIRECT	GO:0071548~response to dexamethasone	3	2.3622047244094486	0.004626334231021364	6898, 2056, 1636	124	16	19157	28.967237903225808	0.9998535723434807	0.05682929274751404	0.0525014316926876
GOTERM_BP_DIRECT	GO:0071639~positive regulation of monocyte chemotactic protein-1 production	3	2.3622047244094486	0.004626334231021364	3146, 9370, 7291	124	16	19157	28.967237903225808	0.9998535723434807	0.05682929274751404	0.0525014316926876
GOTERM_BP_DIRECT	GO:0046325~negative regulation of glucose import	3	2.3622047244094486	0.005221250828664855	7124, 3952, 1636	124	17	19157	27.263282732447816	0.9999530911959688	0.06252365772187347	0.05776213967057534
GOTERM_BP_DIRECT	GO:0090280~positive regulation of calcium ion import	3	2.3622047244094486	0.005221250828664855	3958, 2641, 6347	124	17	19157	27.263282732447816	0.9999530911959688	0.06252365772187347	0.05776213967057534
GOTERM_BP_DIRECT	GO:0048245~eosinophil chemotaxis	3	2.3622047244094486	0.005221250828664855	3958, 6356, 6347	124	17	19157	27.263282732447816	0.9999530911959688	0.06252365772187347	0.05776213967057534
GOTERM_BP_DIRECT	GO:0050995~negative regulation of lipid catabolic process	3	2.3622047244094486	0.005221250828664855	341, 7124, 3630	124	17	19157	27.263282732447816	0.9999530911959688	0.06252365772187347	0.05776213967057534
GOTERM_BP_DIRECT	GO:0031667~response to nutrient levels	4	3.149606299212598	0.005313899944997913	7124, 6647, 3875, 1636	124	55	19157	11.235777126099707	0.9999607140354942	0.06323540934547517	0.058419687520320805
GOTERM_BP_DIRECT	GO:0060252~positive regulation of glial cell proliferation	3	2.3622047244094486	0.005849353686286826	3569, 7124, 1956	124	18	19157	25.748655913978496	0.9999859075253981	0.06874795937463035	0.06351242675418844
GOTERM_BP_DIRECT	GO:0003085~negative regulation of systemic arterial blood pressure	3	2.3622047244094486	0.005849353686286826	9365, 7124, 4879	124	18	19157	25.748655913978496	0.9999859075253981	0.06874795937463035	0.06351242675418844
GOTERM_BP_DIRECT	GO:0000165~MAPK cascade	5	3.937007874015748	0.0060842089549716875	1234, 7124, 50488, 6347, 1956	124	113	19157	6.835926348843848	0.9999910128807571	0.07069468538898692	0.06531089894917436
GOTERM_BP_DIRECT	GO:0045599~negative regulation of fat cell differentiation	4	3.149606299212598	0.006163507234544027	3569, 7124, 9370, 6272	124	58	19157	10.654616240266963	0.9999922795077001	0.07069468538898692	0.06531089894917436
GOTERM_BP_DIRECT	GO:0008286~insulin receptor signaling pathway	4	3.149606299212598	0.006163507234544027	9365, 5770, 5166, 3630	124	58	19157	10.654616240266963	0.9999922795077001	0.07069468538898692	0.06531089894917436
GOTERM_BP_DIRECT	GO:1903078~positive regulation of protein localization to plasma membrane	4	3.149606299212598	0.006163507234544027	3958, 3458, 7124, 1956	124	58	19157	10.654616240266963	0.9999922795077001	0.07069468538898692	0.06531089894917436
GOTERM_BP_DIRECT	GO:0050850~positive regulation of calcium-mediated signaling	3	2.3622047244094486	0.0065101992112894976	100, 920, 7535	124	19	19157	24.39346349745331	0.9999960268192968	0.07248783215377312	0.06696748779332296
GOTERM_BP_DIRECT	GO:0042310~vasoconstriction	3	2.3622047244094486	0.0065101992112894976	1401, 857, 1636	124	19	19157	24.39346349745331	0.9999960268192968	0.07248783215377312	0.06696748779332296
GOTERM_BP_DIRECT	GO:2000573~positive regulation of DNA biosynthetic process	3	2.3622047244094486	0.0065101992112894976	2247, 7422, 7124	124	19	19157	24.39346349745331	0.9999960268192968	0.07248783215377312	0.06696748779332296
GOTERM_BP_DIRECT	GO:0010744~positive regulation of macrophage derived foam cell differentiation	3	2.3622047244094486	0.0065101992112894976	338, 948, 185	124	19	19157	24.39346349745331	0.9999960268192968	0.07248783215377312	0.06696748779332296
GOTERM_BP_DIRECT	GO:0042953~lipoprotein transport	3	2.3622047244094486	0.0065101992112894976	338, 5468, 948	124	19	19157	24.39346349745331	0.9999960268192968	0.07248783215377312	0.06696748779332296
GOTERM_BP_DIRECT	GO:0045860~positive regulation of protein kinase activity	4	3.149606299212598	0.006772389982864698	7124, 2641, 116, 920	124	60	19157	10.299462365591397	0.9999975962785227	0.07496878213589758	0.06925949988290118
GOTERM_BP_DIRECT	GO:0071404~cellular response to low-density lipoprotein particle stimulus	3	2.3622047244094486	0.007203348059460822	5468, 948, 928	124	20	19157	23.173790322580647	0.9999989479930124	0.07882284313341037	0.07282005308385968
GOTERM_BP_DIRECT	GO:0043032~positive regulation of macrophage activation	3	2.3622047244094486	0.007203348059460822	7099, 7057, 3596	124	20	19157	23.173790322580647	0.9999989479930124	0.07882284313341037	0.07282005308385968
GOTERM_BP_DIRECT	GO:0007611~learning or memory	4	3.149606299212598	0.007415826621095428	2740, 6356, 4311, 1956	124	62	19157	9.967221644120707	0.9999993001143832	0.08068419363751826	0.0745396515800392
GOTERM_BP_DIRECT	GO:0030301~cholesterol transport	3	2.3622047244094486	0.007928365096929395	338, 857, 948	124	21	19157	22.07027649769585	0.9999997382214915	0.08528591607092412	0.07879092771468252
GOTERM_BP_DIRECT	GO:0045821~positive regulation of glycolytic process	3	2.3622047244094486	0.007928365096929395	3091, 3458, 3630	124	21	19157	22.07027649769585	0.9999997382214915	0.08528591607092412	0.07879092771468252
GOTERM_BP_DIRECT	GO:0097746~regulation of blood vessel diameter	3	2.3622047244094486	0.009472284054909842	185, 4879, 1636	124	23	19157	20.151122019635345	0.9999999865082777	0.1013215103401592	0.09360532389093489
GOTERM_BP_DIRECT	GO:0043154~negative regulation of cysteine-type endopeptidase activity involved in apoptotic process	4	3.149606299212598	0.009557785955608158	7057, 960, 7422, 7124	124	68	19157	9.08776091081594	0.9999999885531243	0.10166494111440186	0.09392260053583659
GOTERM_BP_DIRECT	GO:0071456~cellular response to hypoxia	5	3.937007874015748	0.010141040393723079	3091, 4000, 7422, 5468, 7291	124	131	19157	5.896638758926373	0.9999999962709496	0.10588282726240965	0.09781927161479967
GOTERM_BP_DIRECT	GO:0046628~positive regulation of insulin receptor signaling pathway	3	2.3622047244094486	0.01029033645212865	2771, 3630, 3952	124	24	19157	19.311491935483872	0.9999999972018457	0.10588282726240965	0.09781927161479967
GOTERM_BP_DIRECT	GO:0010906~regulation of glucose metabolic process	3	2.3622047244094486	0.01029033645212865	5166, 9370, 114897	124	24	19157	19.311491935483872	0.9999999972018457	0.10588282726240965	0.09781927161479967
GOTERM_BP_DIRECT	GO:0070542~response to fatty acid	3	2.3622047244094486	0.01029033645212865	5327, 948, 7097	124	24	19157	19.311491935483872	0.9999999972018457	0.10588282726240965	0.09781927161479967
GOTERM_BP_DIRECT	GO:0050768~negative regulation of neurogenesis	3	2.3622047244094486	0.01029033645212865	3569, 7124, 6356	124	24	19157	19.311491935483872	0.9999999972018457	0.10588282726240965	0.09781927161479967
GOTERM_BP_DIRECT	GO:0032740~positive regulation of interleukin-17 production	3	2.3622047244094486	0.01029033645212865	3569, 3558, 3600	124	24	19157	19.311491935483872	0.9999999972018457	0.10588282726240965	0.09781927161479967
GOTERM_BP_DIRECT	GO:0031640~killing of cells of other organism	4	3.149606299212598	0.010343595520382455	3958, 6356, 4879, 3627	124	70	19157	8.828110599078341	0.999999997474352	0.10588282726240965	0.09781927161479967
GOTERM_BP_DIRECT	GO:0019915~lipid storage	3	2.3622047244094486	0.011138557923183199	57104, 857, 948	124	25	19157	18.539032258064513	0.9999999994531306	0.11341077158150166	0.10477392185496923
GOTERM_BP_DIRECT	GO:0000187~activation of MAPK activity	4	3.149606299212598	0.01159077692473879	2247, 136, 6647, 728	124	73	19157	8.465311533362792	0.9999999997710995	0.11675969439138348	0.10786780590044305
GOTERM_BP_DIRECT	GO:0071300~cellular response to retinoic acid	4	3.149606299212598	0.01159077692473879	5176, 7124, 5468, 3952	124	73	19157	8.465311533362792	0.9999999997710995	0.11675969439138348	0.10786780590044305
GOTERM_BP_DIRECT	GO:0042493~response to drug	7	5.511811023622047	0.011651440091577134	6928, 100, 7057, 2695, 5741, 5468, 6647	124	293	19157	3.690933612242651	0.9999999997963451	0.11675969439138348	0.10786780590044305
GOTERM_BP_DIRECT	GO:0051000~positive regulation of nitric-oxide synthase activity	3	2.3622047244094486	0.01201653387026226	3091, 7124, 3630	124	26	19157	17.825992555831263	0.9999999998992176	0.11924696000791456	0.11016565265437066
GOTERM_BP_DIRECT	GO:0032092~positive regulation of protein binding	4	3.149606299212598	0.012024903530209873	2641, 1440, 857, 1636	124	74	19157	8.350915431560592	0.9999999999008302	0.11924696000791456	0.11016565265437066
GOTERM_BP_DIRECT	GO:0045892~negative regulation of transcription, DNA-templated	10	7.874015748031496	0.01252503089820965	3458, 7124, 58487, 3565, 51497, 79813, 9370, 5468, 7291, 196	124	580	19157	2.6636540600667407	0.999999999962183	0.12242297236047131	0.11309979431831357
GOTERM_BP_DIRECT	GO:0051173~positive regulation of nitrogen compound metabolic process	2	1.574803149606299	0.012800367609443747	3458, 7124	124	2	19157	154.49193548387098	0.9999999999777622	0.12242297236047131	0.11309979431831357
GOTERM_BP_DIRECT	GO:0060557~positive regulation of vitamin D biosynthetic process	2	1.574803149606299	0.012800367609443747	3458, 7124	124	2	19157	154.49193548387098	0.9999999999777622	0.12242297236047131	0.11309979431831357
GOTERM_BP_DIRECT	GO:0051541~elastin metabolic process	2	1.574803149606299	0.012800367609443747	3091, 3952	124	2	19157	154.49193548387098	0.9999999999777622	0.12242297236047131	0.11309979431831357
GOTERM_BP_DIRECT	GO:1903974~positive regulation of cellular response to macrophage colony-stimulating factor stimulus	2	1.574803149606299	0.012800367609443747	7099, 7097	124	2	19157	154.49193548387098	0.9999999999777622	0.12242297236047131	0.11309979431831357
GOTERM_BP_DIRECT	GO:2000334~positive regulation of blood microparticle formation	2	1.574803149606299	0.012800367609443747	7124, 948	124	2	19157	154.49193548387098	0.9999999999777622	0.12242297236047131	0.11309979431831357
GOTERM_BP_DIRECT	GO:0051968~positive regulation of synaptic transmission, glutamatergic	3	2.3622047244094486	0.012923853699818664	116, 6347, 1956	124	27	19157	17.165770609318997	0.9999999999824754	0.12242297236047131	0.11309979431831357
GOTERM_BP_DIRECT	GO:0045776~negative regulation of blood pressure	3	2.3622047244094486	0.012923853699818664	4852, 9370, 4843	124	27	19157	17.165770609318997	0.9999999999824754	0.12242297236047131	0.11309979431831357
GOTERM_BP_DIRECT	GO:0010875~positive regulation of cholesterol efflux	3	2.3622047244094486	0.012923853699818664	9370, 5468, 857	124	27	19157	17.165770609318997	0.9999999999824754	0.12242297236047131	0.11309979431831357
GOTERM_BP_DIRECT	GO:0032720~negative regulation of tumor necrosis factor production	4	3.149606299212598	0.013382919178032993	7099, 3565, 9370, 7291	124	77	19157	8.025555090071219	0.9999999999927724	0.12614395106423176	0.11653740016910907
GOTERM_BP_DIRECT	GO:0051607~defense response to virus	6	4.724409448818897	0.013828687848448004	3439, 3569, 3458, 730249, 2150, 7097	124	220	19157	4.21341642228739	0.999999999996943	0.1293610340370555	0.11950948470125033
GOTERM_BP_DIRECT	GO:0042104~positive regulation of activated T cell proliferation	3	2.3622047244094486	0.013860110789684518	3558, 3146, 2056	124	28	19157	16.55270737327189	0.9999999999971229	0.1293610340370555	0.11950948470125033
GOTERM_BP_DIRECT	GO:0032729~positive regulation of interferon-gamma production	4	3.149606299212598	0.014334898431491135	7099, 3558, 7124, 2150	124	79	19157	7.822376480195998	0.9999999999988499	0.13313973957833716	0.12300042117557515
GOTERM_BP_DIRECT	GO:1903672~positive regulation of sprouting angiogenesis	3	2.3622047244094486	0.014824902453906089	2247, 7422, 3146	124	29	19157	15.981924360400443	0.9999999999995538	0.1363604554214357	0.12597586191507637
GOTERM_BP_DIRECT	GO:0097192~extrinsic apoptotic signaling pathway in absence of ligand	3	2.3622047244094486	0.014824902453906089	3558, 4254, 3565	124	29	19157	15.981924360400443	0.9999999999995538	0.1363604554214357	0.12597586191507637
GOTERM_BP_DIRECT	GO:0019221~cytokine-mediated signaling pathway	5	3.937007874015748	0.016705761522087956	3439, 3569, 960, 1440, 6347	124	152	19157	5.081971561969439	0.9999999999999882	0.1529219708560359	0.14127612748727267
GOTERM_BP_DIRECT	GO:0071345~cellular response to cytokine stimulus	3	2.3622047244094486	0.017886516410895472	4311, 1440, 3596	124	32	19157	14.483618951612904	0.9999999999999988	0.1620959589825308	0.1497514663079158
GOTERM_BP_DIRECT	GO:1900745~positive regulation of p38MAPK cascade	3	2.3622047244094486	0.017886516410895472	7422, 50488, 3952	124	32	19157	14.483618951612904	0.9999999999999988	0.1620959589825308	0.1497514663079158
GOTERM_BP_DIRECT	GO:0019722~calcium-mediated signaling	4	3.149606299212598	0.017963365202370796	9034, 1234, 7124, 185	124	86	19157	7.185671417854463	0.999999999999999	0.1620959589825308	0.1497514663079158
GOTERM_BP_DIRECT	GO:0030307~positive regulation of cell growth	4	3.149606299212598	0.01851959252361835	3558, 3630, 2064, 1956	124	87	19157	7.103077493511309	0.9999999999999997	0.16268551651786087	0.15029612581665822
GOTERM_BP_DIRECT	GO:0043388~positive regulation of DNA binding	3	2.3622047244094486	0.01896149711528635	3146, 5468, 4318	124	33	19157	14.044721407624632	0.9999999999999999	0.16268551651786087	0.15029612581665822
GOTERM_BP_DIRECT	GO:0007190~activation of adenylate cyclase activity	3	2.3622047244094486	0.01896149711528635	136, 116, 2740	124	33	19157	14.044721407624632	0.9999999999999999	0.16268551651786087	0.15029612581665822
GOTERM_BP_DIRECT	GO:0033861~negative regulation of NAD(P)H oxidase activity	2	1.574803149606299	0.019139472531513043	3596, 3630	124	3	19157	102.99462365591398	0.9999999999999999	0.16268551651786087	0.15029612581665822
GOTERM_BP_DIRECT	GO:0060559~positive regulation of calcidiol 1-monooxygenase activity	2	1.574803149606299	0.019139472531513043	3458, 7124	124	3	19157	102.99462365591398	0.9999999999999999	0.16268551651786087	0.15029612581665822
GOTERM_BP_DIRECT	GO:1903660~negative regulation of complement-dependent cytotoxicity	2	1.574803149606299	0.019139472531513043	3565, 3596	124	3	19157	102.99462365591398	0.9999999999999999	0.16268551651786087	0.15029612581665822
GOTERM_BP_DIRECT	GO:1903614~negative regulation of protein tyrosine phosphatase activity	2	1.574803149606299	0.019139472531513043	3958, 2771	124	3	19157	102.99462365591398	0.9999999999999999	0.16268551651786087	0.15029612581665822
GOTERM_BP_DIRECT	GO:0046886~positive regulation of hormone biosynthetic process	2	1.574803149606299	0.019139472531513043	3091, 1958	124	3	19157	102.99462365591398	0.9999999999999999	0.16268551651786087	0.15029612581665822
GOTERM_BP_DIRECT	GO:1904466~positive regulation of matrix metallopeptidase secretion	2	1.574803149606299	0.019139472531513043	7099, 7097	124	3	19157	102.99462365591398	0.9999999999999999	0.16268551651786087	0.15029612581665822
GOTERM_BP_DIRECT	GO:2001258~negative regulation of cation channel activity	2	1.574803149606299	0.019139472531513043	2056, 4318	124	3	19157	102.99462365591398	0.9999999999999999	0.16268551651786087	0.15029612581665822
GOTERM_BP_DIRECT	GO:0032310~prostaglandin secretion	2	1.574803149606299	0.019139472531513043	3952, 4843	124	3	19157	102.99462365591398	0.9999999999999999	0.16268551651786087	0.15029612581665822
GOTERM_BP_DIRECT	GO:0070543~response to linoleic acid	2	1.574803149606299	0.019139472531513043	9370, 948	124	3	19157	102.99462365591398	0.9999999999999999	0.16268551651786087	0.15029612581665822
GOTERM_BP_DIRECT	GO:0033632~regulation of cell-cell adhesion mediated by integrin	2	1.574803149606299	0.019139472531513043	100, 1803	124	3	19157	102.99462365591398	0.9999999999999999	0.16268551651786087	0.15029612581665822
GOTERM_BP_DIRECT	GO:0043065~positive regulation of apoptotic process	7	5.511811023622047	0.019538115958645314	3569, 7124, 3146, 5468, 6647, 4318, 1636	124	329	19157	3.2870624571036378	1.0	0.165335879045603	0.1527446487611427
GOTERM_BP_DIRECT	GO:0019933~cAMP-mediated signaling	3	2.3622047244094486	0.020063056877054748	116, 2740, 196	124	34	19157	13.631641366223908	1.0	0.16902681545978868	0.15615450020681107
GOTERM_BP_DIRECT	GO:0042113~B cell activation	3	2.3622047244094486	0.0211908159493976	3565, 942, 7535	124	35	19157	13.242165898617511	1.0	0.17774146946102656	0.16420548570480342
GOTERM_BP_DIRECT	GO:0030855~epithelial cell differentiation	4	3.149606299212598	0.021443454707902612	3958, 7422, 5468, 1508	124	92	19157	6.717040673211781	1.0	0.1790716568589762	0.16543437206666972
GOTERM_BP_DIRECT	GO:0007517~muscle organ development	4	3.149606299212598	0.02267970282264612	4000, 7291, 1293, 3627	124	94	19157	6.5741249142072755	1.0	0.1885683588398175	0.17420784831892808
GOTERM_BP_DIRECT	GO:0046427~positive regulation of JAK-STAT cascade	3	2.3622047244094486	0.023523431556240107	3569, 7124, 3952	124	37	19157	12.52637314734089	1.0	0.1930543693236257	0.17835222460097563
GOTERM_BP_DIRECT	GO:0071549~cellular response to dexamethasone stimulus	3	2.3622047244094486	0.023523431556240107	5176, 5327, 1956	124	37	19157	12.52637314734089	1.0	0.1930543693236257	0.17835222460097563
GOTERM_BP_DIRECT	GO:0032570~response to progesterone	3	2.3622047244094486	0.023523431556240107	7057, 857, 7097	124	37	19157	12.52637314734089	1.0	0.1930543693236257	0.17835222460097563
GOTERM_BP_DIRECT	GO:0042177~negative regulation of protein catabolic process	3	2.3622047244094486	0.024727547022733744	3630, 4843, 1956	124	38	19157	12.196731748726656	1.0	0.20034574268631933	0.18508832005527087
GOTERM_BP_DIRECT	GO:0045907~positive regulation of vasoconstriction	3	2.3622047244094486	0.024727547022733744	857, 1956, 1636	124	38	19157	12.196731748726656	1.0	0.20034574268631933	0.18508832005527087
GOTERM_BP_DIRECT	GO:0030574~collagen catabolic process	3	2.3622047244094486	0.024727547022733744	4312, 1508, 4318	124	38	19157	12.196731748726656	1.0	0.20034574268631933	0.18508832005527087
GOTERM_BP_DIRECT	GO:0031664~regulation of lipopolysaccharide-mediated signaling pathway	2	1.574803149606299	0.025438200988905497	948, 1604	124	4	19157	77.24596774193549	1.0	0.2009723430824733	0.18566720140865048
GOTERM_BP_DIRECT	GO:0042304~regulation of fatty acid biosynthetic process	2	1.574803149606299	0.025438200988905497	5166, 2695	124	4	19157	77.24596774193549	1.0	0.2009723430824733	0.18566720140865048
GOTERM_BP_DIRECT	GO:0002018~renin-angiotensin regulation of aldosterone production	2	1.574803149606299	0.025438200988905497	5972, 185	124	4	19157	77.24596774193549	1.0	0.2009723430824733	0.18566720140865048
GOTERM_BP_DIRECT	GO:0001821~histamine secretion	2	1.574803149606299	0.025438200988905497	100, 116	124	4	19157	77.24596774193549	1.0	0.2009723430824733	0.18566720140865048
GOTERM_BP_DIRECT	GO:0060978~angiogenesis involved in coronary vascular morphogenesis	2	1.574803149606299	0.025438200988905497	2247, 1636	124	4	19157	77.24596774193549	1.0	0.2009723430824733	0.18566720140865048
GOTERM_BP_DIRECT	GO:0032507~maintenance of protein location in cell	2	1.574803149606299	0.025438200988905497	920, 857	124	4	19157	77.24596774193549	1.0	0.2009723430824733	0.18566720140865048
GOTERM_BP_DIRECT	GO:0001937~negative regulation of endothelial cell proliferation	3	2.3622047244094486	0.02595637960515927	7057, 7124, 857	124	39	19157	11.883995037220844	1.0	0.20254486380419365	0.18711996608801293
GOTERM_BP_DIRECT	GO:0046326~positive regulation of glucose import	3	2.3622047244094486	0.02595637960515927	5741, 3630, 9370	124	39	19157	11.883995037220844	1.0	0.20254486380419365	0.18711996608801293
GOTERM_BP_DIRECT	GO:0033574~response to testosterone	3	2.3622047244094486	0.02595637960515927	7057, 2056, 790	124	39	19157	11.883995037220844	1.0	0.20254486380419365	0.18711996608801293
GOTERM_BP_DIRECT	GO:0042060~wound healing	4	3.149606299212598	0.026617197580088545	2247, 3630, 2064, 1956	124	100	19157	6.179677419354838	1.0	0.20685364976525955	0.19110061446275817
GOTERM_BP_DIRECT	GO:0097421~liver regeneration	3	2.3622047244094486	0.02720956779451511	3569, 7124, 1956	124	40	19157	11.586895161290323	1.0	0.21059763040958038	0.1945594705306995
GOTERM_BP_DIRECT	GO:0071276~cellular response to cadmium ion	3	2.3622047244094486	0.028486753645128596	6647, 1956, 4318	124	41	19157	11.304287962234461	1.0	0.219590198138967	0.20286720510842593
GOTERM_BP_DIRECT	GO:0046777~protein autophosphorylation	5	3.937007874015748	0.02887540140552709	50488, 7535, 2064, 1956, 790	124	180	19157	4.291442652329749	1.0	0.22168856562953057	0.2048057704529119
GOTERM_BP_DIRECT	GO:0032728~positive regulation of interferon-beta production	3	2.3622047244094486	0.02978758273498547	7099, 3146, 7097	124	42	19157	11.035138248847925	1.0	0.22777332340326237	0.21042714068610216
GOTERM_BP_DIRECT	GO:0097191~extrinsic apoptotic signaling pathway	3	2.3622047244094486	0.031111704136006786	3458, 7124, 3875	124	43	19157	10.778507126781694	1.0	0.23122882203622952	0.21361948422359647
GOTERM_BP_DIRECT	GO:0002865~negative regulation of acute inflammatory response to antigenic stimulus	2	1.574803149606299	0.031696808062739446	116, 4852	124	5	19157	61.79677419354839	1.0	0.23122882203622952	0.21361948422359647
[truncated: 146 more rows]

## Sheet: GOEA_Beta-cell dysfunction_DPP4
Category	Term	Count	%	PValue	Genes	List Total	Pop Hits	Pop Total	Fold Enrichment	Bonferroni	Benjamini	FDR
[truncated: 51 more rows]
