# Supplementary material for: Gene Networks of Hyperglycemia, Diabetic Complications, and Human Proteins Targeted by SARS-CoV-2: What Is the Molecular Basis for Comorbidity?
Source: Int J Mol Sci. 2022 Jun 29;23(13):7247. doi: 10.3390/ijms23137247 (PMC9266766; doi:10.3390/ijms23137247)
Supplement: Supplementary file 1 [file ijms-23-07247-s001.zip › Table S12.xlsx]

## Sheet: TMPRSS2 interacting genes
GeneID	Symbol	description
231	AKR1B1	aldo-keto reductase family 1 member B
290	ANPEP	alanyl aminopeptidase, membrane
324	APC	APC regulator of WNT signaling pathway
367	AR	androgen receptor
374	AREG	amphiregulin
570	BAAT	bile acid-CoA:amino acid N-acyltransferase
23476	BRD4	bromodomain containing 4
55450	CAMK2N1	calcium/calmodulin dependent protein kinase II inhibitor 1
873	CBR1	carbonyl reductase 1
1041	CDSN	corneodesmosin
1119	CHKA	choline kinase alpha
10664	CTCF	CCCTC-binding factor
140690	CTCFL	CCCTC-binding factor like
2078	ERG	ETS transcription factor ERG
2099	ESR1	estrogen receptor 1
2114	ETS2	ETS proto-oncogene 2, transcription factor
2115	ETV1	ETS variant transcription factor 1
2118	ETV4	ETS variant transcription factor 4
2119	ETV5	ETS variant transcription factor 5
2150	F2RL1	F2R like trypsin receptor 1
2222	FDFT1	farnesyl-diphosphate farnesyltransferase 1
2232	FDXR	ferredoxin reductase
8074	FGF23	fibroblast growth factor 23
2288	FKBP4	FKBP prolyl isomerase 4
2289	FKBP5	FKBP prolyl isomerase 5
2346	FOLH1	folate hydrolase 1
3169	FOXA1	forkhead box A1
2522	FUSE	polykaryocytosis promoter
105259599	H19-ICR	H19/IGF2 imprinting control region
3757	KCNH2	potassium voltage-gated channel subfamily H member 2
3881	KRT31	keratin 31
4296	MAP3K11	mitogen-activated protein kinase kinase kinase 11
4600	MX2	MX dynamin like GTPase 2
4824	NKX3-1	NK3 homeobox 1
8856	NR1I2	nuclear receptor subfamily 1 group I member 2
10419	PRMT5	protein arginine methyltransferase 5
5624	PROC	protein C, inactivator of coagulation factors Va and VIIIa
5728	PTEN	phosphatase and tensin homolog
54101	RIPK4	receptor interacting serine/threonine kinase 4
6257	RXRB	retinoid X receptor beta
6301	SARS1	seryl-tRNA synthetase 1
54938	SARS2	seryl-tRNA synthetase 2, mitochondrial
710	SERPING1	serpin family G member 1
55065	SLC52A1	solute carrier family 52 member 1
6714	SRC	SRC proto-oncogene, non-receptor tyrosine kinase
7047	TGM4	transglutaminase 4
9407	TMPRSS11D	transmembrane serine protease 11D
28983	TMPRSS11E	transmembrane serine protease 11E
56649	TMPRSS4	transmembrane serine protease 4
7204	TRIO	trio Rho guanine nucleotide exchange factor
7367	UGT2B17	UDP glucuronosyltransferase family 2 member B17
7448	VTN	vitronectin

## Sheet: TMPRSS2_genes_links
IntId	IntSchema	IntType	IntLinks	Sentences	ObjId1	ObjType1	ObjName1	ObjSymonyms1	ObjLinks1	ObjId2	ObjType2	ObjName2	ObjSymonyms2	ObjLinks2	GeneID 1	GeneID 2
544672	ERG -- TMPRSS2	association	Pubmed 2006:16897747;Pubmed 2006:16951139;Pubmed 2006:17108102;Pubmed 2013:23459095;Pubmed 2013:23535644;Pubmed 2012:22452941;Pubmed 2012:22767266;Pubmed 2012:22993300;Pubmed 2015:24488012;Pubmed 2015:25899828;Pubmed 2008:17637754;Pubmed 2008:18165275;Pubmed 2008:18240415;Pubmed 2007:17401460;Pubmed 2014:24727384;Pubmed 2010:20473283;Pubmed 2010:20693982;Pubmed 2009:19066166;Pubmed 2009:19156837;…	An example of a novel, recurrent alteration observed in this study was a deletion between the <b>ERG</b> and <b>TMPRSS2</b> genes on chromosome 21, presumably related to the recently identified fusion transcripts from these two genes.[Pubmed 2006:16897747];The FISH assay detected intronic deletions between <b>ERG</b> and <b>TMPRSS2</b> resulting in TMPRSS2:ERG fusion in 60.3% (35 of 58) of the pr…	4341487	Gene	ERG	ERG;ERG, ETS transcription factor;erg-3;p55;erg 3;erg, an ets transcription factor;erg-type;isoform-erg;transcription factor erg, an ets;Transcriptional regulator ERG;Transforming protein ERG;	SWISSPROT_AC:P11308;SWISSPROT_ID:ERG_HUMAN;GeneID:2078;Ensembl:ENSG00000157554;HGNC:HGNC:3446;MIM:165080;Vega:OTTHUMG00000090767;protein_accession:AAA35811.1;protein_accession:AAA52398.1;protein_accession:AAB29724.1;protein_accession:AAB37717.1;protein_accession:AAB65762.1;protein_accession:AAB65763.1;protein_accession:AAH40168.1;protein_accession:AAP41719.1;protein_accession:AAP41720.1;protein_a…	491798	Protein	TMPRSS2	EC 3.4.21.-;PRSS10;Serine protease 10;TMPRSS2;TMPS2;Transmembrane protease serine 2;PP9284;serine protease-x;tmprss-2;transmembrane protease serine-2;transmembrane protease, serine 2;	SWISSPROT_AC:O15393;SWISSPROT_ID:TMPS2_HUMAN;EMBL:AF123453;EMBL:AF270487;EMBL:AK222784;EMBL:AK291813;EMBL:AK296860;EMBL:AK313338;EMBL:AP001610;EMBL:BC051839;EMBL:CH471079;EMBL:U75329;RefSeq:NP_001128571.1;RefSeq:NP_005647.3;RefSeq:XP_011528033.1;ProteinModelPortal:O15393;STRING:9606.ENSP00000381588;SWISSPROT_AC_OLD:A8K6Z8;SWISSPROT_AC_OLD:B2R8E5;SWISSPROT_AC_OLD:B7Z459;SWISSPROT_AC_OLD:D3DSJ2;SWI…	2078	7113
544704	KCNH2 -- TMPRSS2	association	Pubmed 2006:16897747;Pubmed 2006:16951139;Pubmed 2006:17108102;Pubmed 2013:23459095;Pubmed 2013:23535644;Pubmed 2012:22452941;Pubmed 2012:22767266;Pubmed 2012:22993300;Pubmed 2015:24488012;Pubmed 2015:25899828;Pubmed 2008:17637754;Pubmed 2008:18165275;Pubmed 2008:18240415;Pubmed 2007:17401460;Pubmed 2014:24727384;Pubmed 2010:20473283;Pubmed 2010:20693982;Pubmed 2009:19066166;Pubmed 2009:19156837;…	An example of a novel, recurrent alteration observed in this study was a deletion between the <b>ERG</b> and <b>TMPRSS2</b> genes on chromosome 21, presumably related to the recently identified fusion transcripts from these two genes.[Pubmed 2006:16897747];The FISH assay detected intronic deletions between <b>ERG</b> and <b>TMPRSS2</b> resulting in TMPRSS2:ERG fusion in 60.3% (35 of 58) of the pr…	4342876	Gene	KCNH2	ERG-1;ERG1;H-ERG;HERG;HERG1;KCNH2;Kv11.1;LQT2;potassium voltage-gated channel subfamily H member 2;SQT1;Eag homolog;Eag-related protein 1;ERG;erg 1;erg isoform 1;erg's 1;erg-type;Ether-a-go-go-related gene potassium channel 1;Ether-a-go-go-related protein 1;her gamma;herg 1;hERG-1;herg-type;isoform-erg;kcnh-2;kv 11.1;lqt 2;lqt type 2;lqt-2;Voltage-gated potassium channel subunit Kv11.1;	SWISSPROT_AC:Q12809;SWISSPROT_ID:KCNH2_HUMAN;GeneID:3757;Ensembl:ENSG00000055118;HGNC:HGNC:6251;MIM:152427;Vega:OTTHUMG00000158341;protein_accession:AAA62473.1;protein_accession:AAC69709.1;protein_accession:AAH01914.2;protein_accession:AAH04311.2;protein_accession:AAI27674.1;protein_accession:AAI67862.1;protein_accession:AAL37559.1;protein_accession:AAP36000.1;protein_accession:AAQ91589.1;protein…	491798	Protein	TMPRSS2	EC 3.4.21.-;PRSS10;Serine protease 10;TMPRSS2;TMPS2;Transmembrane protease serine 2;PP9284;serine protease-x;tmprss-2;transmembrane protease serine-2;transmembrane protease, serine 2;	SWISSPROT_AC:O15393;SWISSPROT_ID:TMPS2_HUMAN;EMBL:AF123453;EMBL:AF270487;EMBL:AK222784;EMBL:AK291813;EMBL:AK296860;EMBL:AK313338;EMBL:AP001610;EMBL:BC051839;EMBL:CH471079;EMBL:U75329;RefSeq:NP_001128571.1;RefSeq:NP_005647.3;RefSeq:XP_011528033.1;ProteinModelPortal:O15393;STRING:9606.ENSP00000381588;SWISSPROT_AC_OLD:A8K6Z8;SWISSPROT_AC_OLD:B2R8E5;SWISSPROT_AC_OLD:B7Z459;SWISSPROT_AC_OLD:D3DSJ2;SWI…	3757	7113
575190	TMPRSS2 -- Transcriptional regulator ERG	association	Pubmed 2006:16897747;Pubmed 2006:16951139;Pubmed 2006:17108102;Pubmed 2013:23459095;Pubmed 2013:23535644;Pubmed 2012:22452941;Pubmed 2012:22767266;Pubmed 2012:22993300;Pubmed 2015:24488012;Pubmed 2015:25899828;Pubmed 2008:17637754;Pubmed 2008:18165275;Pubmed 2008:18240415;Pubmed 2007:17401460;Pubmed 2014:24727384;Pubmed 2010:20473283;Pubmed 2010:20693982;Pubmed 2009:19066166;Pubmed 2009:19156837;…	An example of a novel, recurrent alteration observed in this study was a deletion between the <b>ERG</b> and <b>TMPRSS2</b> genes on chromosome 21, presumably related to the recently identified fusion transcripts from these two genes.[Pubmed 2006:16897747];The FISH assay detected intronic deletions between <b>ERG</b> and <b>TMPRSS2</b> resulting in TMPRSS2:ERG fusion in 60.3% (35 of 58) of the pr…	4345589	Gene	TMPRSS2	PP9284;PRSS10;TMPRSS2;transmembrane protease, serine 2;EC 3.4.21.-;Serine protease 10;serine protease-x;tmprss-2;TMPS2;Transmembrane protease serine 2;transmembrane protease serine-2;	SWISSPROT_AC:O15393;SWISSPROT_ID:TMPS2_HUMAN;GeneID:7113;Ensembl:ENSG00000184012;HGNC:HGNC:11876;MIM:602060;Vega:OTTHUMG00000086762;protein_accession:AAC51784.1;protein_accession:AAD37117.1;protein_accession:AAH51839.1;protein_accession:AAK29280.1;protein_accession:AAK53559.1;protein_accession:AAL55881.1;protein_accession:ADQ33108.1;protein_accession:BAD96504.1;protein_accession:BAF84502.1;protei…	124820	Protein	Transcriptional regulator ERG	ERG;Transcriptional regulator ERG;Transforming protein ERG;erg 3;erg, an ets transcription factor;ERG, ETS transcription factor;erg-3;erg-type;isoform-erg;p55;transcription factor erg, an ets;	SWISSPROT_AC:P11308;SWISSPROT_ID:ERG_HUMAN;EMBL:AK300395;EMBL:AK303518;EMBL:AY204741;EMBL:AY204742;EMBL:BC040168;EMBL:M17254;EMBL:M21535;EMBL:S68130;RefSeq:NP_001129626.1;RefSeq:NP_001129627.1;RefSeq:NP_001230357.1;RefSeq:NP_001230358.1;RefSeq:NP_001230361.1;RefSeq:NP_001278320.1;RefSeq:NP_004440.1;RefSeq:NP_891548.1;ProteinModelPortal:P11308;STRING:9606.ENSP00000381891;SWISSPROT_AC_OLD:B4DTW5;SW…	7113	2078
575202	TMPRSS2 -- HERG	association	Pubmed 2006:16897747;Pubmed 2006:16951139;Pubmed 2006:17108102;Pubmed 2013:23459095;Pubmed 2013:23535644;Pubmed 2012:22452941;Pubmed 2012:22767266;Pubmed 2012:22993300;Pubmed 2015:24488012;Pubmed 2015:25899828;Pubmed 2008:17637754;Pubmed 2008:18165275;Pubmed 2008:18240415;Pubmed 2007:17401460;Pubmed 2014:24727384;Pubmed 2010:20473283;Pubmed 2010:20693982;Pubmed 2009:19066166;Pubmed 2009:19156837;…	An example of a novel, recurrent alteration observed in this study was a deletion between the <b>ERG</b> and <b>TMPRSS2</b> genes on chromosome 21, presumably related to the recently identified fusion transcripts from these two genes.[Pubmed 2006:16897747];The FISH assay detected intronic deletions between <b>ERG</b> and <b>TMPRSS2</b> resulting in TMPRSS2:ERG fusion in 60.3% (35 of 58) of the pr…	4345589	Gene	TMPRSS2	PP9284;PRSS10;TMPRSS2;transmembrane protease, serine 2;EC 3.4.21.-;Serine protease 10;serine protease-x;tmprss-2;TMPS2;Transmembrane protease serine 2;transmembrane protease serine-2;	SWISSPROT_AC:O15393;SWISSPROT_ID:TMPS2_HUMAN;GeneID:7113;Ensembl:ENSG00000184012;HGNC:HGNC:11876;MIM:602060;Vega:OTTHUMG00000086762;protein_accession:AAC51784.1;protein_accession:AAD37117.1;protein_accession:AAH51839.1;protein_accession:AAK29280.1;protein_accession:AAK53559.1;protein_accession:AAL55881.1;protein_accession:ADQ33108.1;protein_accession:BAD96504.1;protein_accession:BAF84502.1;protei…	209139	Protein	HERG	Eag homolog;Eag-related protein 1;ERG;ERG-1;ERG1;Ether-a-go-go-related gene potassium channel 1;Ether-a-go-go-related protein 1;H-ERG;HERG;hERG-1;hERG1;KCNH2;Potassium voltage-gated channel subfamily H member 2;Voltage-gated potassium channel subunit Kv11.1;erg 1;erg isoform 1;erg's 1;erg-type;her gamma;herg 1;herg-type;isoform-erg;kcnh-2;kv 11.1;Kv11.1;lqt 2;lqt type 2;lqt-2;LQT2;SQT1;	SWISSPROT_AC:Q12809;SWISSPROT_ID:KCNH2_HUMAN;EMBL:AB009071;EMBL:AB044806;EMBL:AC006343;EMBL:AC011234;EMBL:AF052728;EMBL:AF363636;EMBL:AJ010538;EMBL:AJ010539;EMBL:AJ010540;EMBL:AJ010541;EMBL:AJ010542;EMBL:AJ010543;EMBL:AJ010544;EMBL:AJ010545;EMBL:AJ010546;EMBL:AJ010547;EMBL:AJ010548;EMBL:AJ010549;EMBL:AJ010550;EMBL:AJ010551;EMBL:AJ512214;EMBL:AJ609614;EMBL:BC001914;EMBL:BC004311;EMBL:CH471173;EMBL…	7113	3757
3579039	TMPRSS2 -- CBR	association	Pubmed 2001:11374901;	A 4.5-Mb physical map extending from <b>Cbr1</b> to <b>Tmprss2</b> on MMU16 provides a minimal tiling path of P1 artificial chromosomes (PACs) for comparative mapping and genomic sequencing.[Pubmed 2001:11374901];	491798	Protein	TMPRSS2	EC 3.4.21.-;PRSS10;Serine protease 10;TMPRSS2;TMPS2;Transmembrane protease serine 2;PP9284;serine protease-x;tmprss-2;transmembrane protease serine-2;transmembrane protease, serine 2;	SWISSPROT_AC:O15393;SWISSPROT_ID:TMPS2_HUMAN;EMBL:AF123453;EMBL:AF270487;EMBL:AK222784;EMBL:AK291813;EMBL:AK296860;EMBL:AK313338;EMBL:AP001610;EMBL:BC051839;EMBL:CH471079;EMBL:U75329;RefSeq:NP_001128571.1;RefSeq:NP_005647.3;RefSeq:XP_011528033.1;ProteinModelPortal:O15393;STRING:9606.ENSP00000381588;SWISSPROT_AC_OLD:A8K6Z8;SWISSPROT_AC_OLD:B2R8E5;SWISSPROT_AC_OLD:B7Z459;SWISSPROT_AC_OLD:D3DSJ2;SWI…	56328	Protein	CBR	15-hydroxyprostaglandin dehydrogenase [NADP(+)];Carbonyl reductase [NADPH] 1;CBR;CBR1;CRN;EC 1.1.1.184;EC 1.1.1.189;EC 1.1.1.197;NADPH-dependent carbonyl reductase 1;Prostaglandin 9-ketoreductase;Prostaglandin-E(2) 9-reductase;SDR21C1;Short chain dehydrogenase/reductase family 21C member 1;carbonyl reductase 1;carbonyl reductase i;carbonyl reductase type 1;carbonyl reductase type i;carbonyl reduc…	SWISSPROT_AC:P16152;SWISSPROT_ID:CBR1_HUMAN;EMBL:AB003151;EMBL:AB124848;EMBL:AK294142;EMBL:AK314879;EMBL:AP000688;EMBL:AP001724;EMBL:BC002511;EMBL:BC015640;EMBL:BT019843;EMBL:CH471079;EMBL:CR541708;EMBL:EF141836;EMBL:J04056;EMBL:M62420;RefSeq:NP_001273718.1;RefSeq:NP_001748.1;ProteinModelPortal:P16152;STRING:9606.ENSP00000290349;SWISSPROT_AC_OLD:B2RBZ7;SWISSPROT_AC_OLD:B4DFK7;SWISSPROT_AC_OLD:Q3L…	7113	873
5818757	TMPRSS2 -- Transcriptional regulator ERG	association	Pubmed 2006:16897747;Pubmed 2006:16951139;Pubmed 2006:17108102;Pubmed 2013:23459095;Pubmed 2013:23535644;Pubmed 2012:22452941;Pubmed 2012:22767266;Pubmed 2012:22993300;Pubmed 2015:24488012;Pubmed 2015:25899828;Pubmed 2008:17637754;Pubmed 2008:18165275;Pubmed 2008:18240415;Pubmed 2007:17401460;Pubmed 2014:24727384;Pubmed 2010:20473283;Pubmed 2010:20693982;Pubmed 2009:19066166;Pubmed 2009:19156837;…	An example of a novel, recurrent alteration observed in this study was a deletion between the <b>ERG</b> and <b>TMPRSS2</b> genes on chromosome 21, presumably related to the recently identified fusion transcripts from these two genes.[Pubmed 2006:16897747];The FISH assay detected intronic deletions between <b>ERG</b> and <b>TMPRSS2</b> resulting in TMPRSS2:ERG fusion in 60.3% (35 of 58) of the pr…	491798	Protein	TMPRSS2	EC 3.4.21.-;PRSS10;Serine protease 10;TMPRSS2;TMPS2;Transmembrane protease serine 2;PP9284;serine protease-x;tmprss-2;transmembrane protease serine-2;transmembrane protease, serine 2;	SWISSPROT_AC:O15393;SWISSPROT_ID:TMPS2_HUMAN;EMBL:AF123453;EMBL:AF270487;EMBL:AK222784;EMBL:AK291813;EMBL:AK296860;EMBL:AK313338;EMBL:AP001610;EMBL:BC051839;EMBL:CH471079;EMBL:U75329;RefSeq:NP_001128571.1;RefSeq:NP_005647.3;RefSeq:XP_011528033.1;ProteinModelPortal:O15393;STRING:9606.ENSP00000381588;SWISSPROT_AC_OLD:A8K6Z8;SWISSPROT_AC_OLD:B2R8E5;SWISSPROT_AC_OLD:B7Z459;SWISSPROT_AC_OLD:D3DSJ2;SWI…	124820	Protein	Transcriptional regulator ERG	ERG;Transcriptional regulator ERG;Transforming protein ERG;erg 3;erg, an ets transcription factor;ERG, ETS transcription factor;erg-3;erg-type;isoform-erg;p55;transcription factor erg, an ets;	SWISSPROT_AC:P11308;SWISSPROT_ID:ERG_HUMAN;EMBL:AK300395;EMBL:AK303518;EMBL:AY204741;EMBL:AY204742;EMBL:BC040168;EMBL:M17254;EMBL:M21535;EMBL:S68130;RefSeq:NP_001129626.1;RefSeq:NP_001129627.1;RefSeq:NP_001230357.1;RefSeq:NP_001230358.1;RefSeq:NP_001230361.1;RefSeq:NP_001278320.1;RefSeq:NP_004440.1;RefSeq:NP_891548.1;ProteinModelPortal:P11308;STRING:9606.ENSP00000381891;SWISSPROT_AC_OLD:B4DTW5;SW…	7113	2078
5818780	TMPRSS2 -- HERG	association	Pubmed 2006:16897747;Pubmed 2006:16951139;Pubmed 2006:17108102;Pubmed 2013:23459095;Pubmed 2013:23535644;Pubmed 2012:22452941;Pubmed 2012:22767266;Pubmed 2012:22993300;Pubmed 2015:24488012;Pubmed 2015:25899828;Pubmed 2008:17637754;Pubmed 2008:18165275;Pubmed 2008:18240415;Pubmed 2007:17401460;Pubmed 2014:24727384;Pubmed 2010:20473283;Pubmed 2010:20693982;Pubmed 2009:19066166;Pubmed 2009:19156837;…	An example of a novel, recurrent alteration observed in this study was a deletion between the <b>ERG</b> and <b>TMPRSS2</b> genes on chromosome 21, presumably related to the recently identified fusion transcripts from these two genes.[Pubmed 2006:16897747];The FISH assay detected intronic deletions between <b>ERG</b> and <b>TMPRSS2</b> resulting in TMPRSS2:ERG fusion in 60.3% (35 of 58) of the pr…	491798	Protein	TMPRSS2	EC 3.4.21.-;PRSS10;Serine protease 10;TMPRSS2;TMPS2;Transmembrane protease serine 2;PP9284;serine protease-x;tmprss-2;transmembrane protease serine-2;transmembrane protease, serine 2;	SWISSPROT_AC:O15393;SWISSPROT_ID:TMPS2_HUMAN;EMBL:AF123453;EMBL:AF270487;EMBL:AK222784;EMBL:AK291813;EMBL:AK296860;EMBL:AK313338;EMBL:AP001610;EMBL:BC051839;EMBL:CH471079;EMBL:U75329;RefSeq:NP_001128571.1;RefSeq:NP_005647.3;RefSeq:XP_011528033.1;ProteinModelPortal:O15393;STRING:9606.ENSP00000381588;SWISSPROT_AC_OLD:A8K6Z8;SWISSPROT_AC_OLD:B2R8E5;SWISSPROT_AC_OLD:B7Z459;SWISSPROT_AC_OLD:D3DSJ2;SWI…	209139	Protein	HERG	Eag homolog;Eag-related protein 1;ERG;ERG-1;ERG1;Ether-a-go-go-related gene potassium channel 1;Ether-a-go-go-related protein 1;H-ERG;HERG;hERG-1;hERG1;KCNH2;Potassium voltage-gated channel subfamily H member 2;Voltage-gated potassium channel subunit Kv11.1;erg 1;erg isoform 1;erg's 1;erg-type;her gamma;herg 1;herg-type;isoform-erg;kcnh-2;kv 11.1;Kv11.1;lqt 2;lqt type 2;lqt-2;LQT2;SQT1;	SWISSPROT_AC:Q12809;SWISSPROT_ID:KCNH2_HUMAN;EMBL:AB009071;EMBL:AB044806;EMBL:AC006343;EMBL:AC011234;EMBL:AF052728;EMBL:AF363636;EMBL:AJ010538;EMBL:AJ010539;EMBL:AJ010540;EMBL:AJ010541;EMBL:AJ010542;EMBL:AJ010543;EMBL:AJ010544;EMBL:AJ010545;EMBL:AJ010546;EMBL:AJ010547;EMBL:AJ010548;EMBL:AJ010549;EMBL:AJ010550;EMBL:AJ010551;EMBL:AJ512214;EMBL:AJ609614;EMBL:BC001914;EMBL:BC004311;EMBL:CH471173;EMBL…	7113	3757
8410407	TMPRSS2 -- Androgen receptor	association	Pubmed 2012:23145034;Pubmed 2011:22279422;Pubmed central 2015:4390530;Pubmed central 2015:4492664;Pubmed central 2015:4494945;Pubmed central 2015:4646452;Pubmed central 2015:4741960;Pubmed central 2015:4849803;Pubmed central 2014:3868498;Pubmed central 2014:4002202;Pubmed central 2014:4023364;Pubmed central 2014:4104081;Pubmed central 2014:4113680;Pubmed central 2014:4116520;Pubmed central 2014:4…	Activity of the AR was confirmed in prostate progenitor cells by the expression of low levels of the <b>AR</b> regulated genes PSA, KLK2 and <b>TMPRSS2</b>.[Pubmed 2012:23145034];Prevalent gene fusions involving regulatory sequences of the <b>androgen receptor</b> (AR) regulated genes (primarily <b>TMPRSS2</b>) and protein coding sequences of nuclear transcription factors of the ETS gene family (…	491798	Protein	TMPRSS2	EC 3.4.21.-;PRSS10;Serine protease 10;TMPRSS2;TMPS2;Transmembrane protease serine 2;PP9284;serine protease-x;tmprss-2;transmembrane protease serine-2;transmembrane protease, serine 2;	SWISSPROT_AC:O15393;SWISSPROT_ID:TMPS2_HUMAN;EMBL:AF123453;EMBL:AF270487;EMBL:AK222784;EMBL:AK291813;EMBL:AK296860;EMBL:AK313338;EMBL:AP001610;EMBL:BC051839;EMBL:CH471079;EMBL:U75329;RefSeq:NP_001128571.1;RefSeq:NP_005647.3;RefSeq:XP_011528033.1;ProteinModelPortal:O15393;STRING:9606.ENSP00000381588;SWISSPROT_AC_OLD:A8K6Z8;SWISSPROT_AC_OLD:B2R8E5;SWISSPROT_AC_OLD:B7Z459;SWISSPROT_AC_OLD:D3DSJ2;SWI…	17165	Protein	Androgen receptor	ANDR;Androgen receptor;AR;DHTR;Dihydrotestosterone receptor;NR3C4;Nuclear receptor subfamily 3 group C member 4;AIS;ais-type;androgen receptor--an;androgen-receptor;ar 8;ar-subtype;ar-type;AR8;dihydrotestosterone-receptor;HUMARA;HYSP1;KD;nr3c4-type;receptor androgen;receptor's androgen;SBMA;SMAX1;TFM;type-ar;	SWISSPROT_AC:P10275;SWISSPROT_ID:ANDR_HUMAN;EMBL:AL049564;EMBL:AL158016;EMBL:AL356358;EMBL:AX453758;EMBL:BC132975;EMBL:CH471132;EMBL:FJ235916;EMBL:FJ235917;EMBL:L29496;EMBL:M20132;EMBL:M20260;EMBL:M21748;EMBL:M23263;EMBL:M27423;EMBL:M27424;EMBL:M27425;EMBL:M27426;EMBL:M27427;EMBL:M27428;EMBL:M27429;EMBL:M27430;EMBL:M34233;EMBL:M35844;EMBL:M35845;EMBL:M35846;EMBL:M35847;EMBL:M35848;EMBL:M35849;EMB…	7113	367
10052399	Vitronectin -- TMPRSS2	association	Pubmed 2013:23536651;	Here we show that the type II transmembrane serine proteases TMPRSS2 and HAT cleave the HCoV-229E S-protein (229E-S) and augment 229E-S-driven cell-cell fusion, suggesting that <b>TMPRSS2</b> and HAT can activate <b>229E-S</b>.[Pubmed 2013:23536651];Inhibition of endogenous cathepsin L or <b>TMPRSS2</b> demonstrated that both proteases can activate <b>229E-S</b> for entry into cells that are natu…	525726	Protein	Vitronectin	S-protein;Serum-spreading factor;V75;Vitronectin;VN;VTN;VTNC;serum spreading factor;VNT;	SWISSPROT_AC:P04004;SWISSPROT_ID:VTNC_HUMAN;EMBL:AF382388;EMBL:AK312968;EMBL:BC005046;EMBL:X03168;EMBL:X05006;RefSeq:NP_000629.3;ProteinModelPortal:P04004;STRING:9606.ENSP00000226218;SWISSPROT_AC_OLD:B2R7G0;SWISSPROT_AC_OLD:P01141;SWISSPROT_AC_OLD:Q9BSH7;SMR:P04004;GeneID:7448;KEGG:hsa:7448;PIR:A29744;eggNOG:ENOG410XQ5D;eggNOG:KOG1565;UniGene:Hs.2257;GO:GO:0005044;GO:GO:0005178;GO:GO:0005576;GO:G…	491798	Protein	TMPRSS2	EC 3.4.21.-;PRSS10;Serine protease 10;TMPRSS2;TMPS2;Transmembrane protease serine 2;PP9284;serine protease-x;tmprss-2;transmembrane protease serine-2;transmembrane protease, serine 2;	SWISSPROT_AC:O15393;SWISSPROT_ID:TMPS2_HUMAN;EMBL:AF123453;EMBL:AF270487;EMBL:AK222784;EMBL:AK291813;EMBL:AK296860;EMBL:AK313338;EMBL:AP001610;EMBL:BC051839;EMBL:CH471079;EMBL:U75329;RefSeq:NP_001128571.1;RefSeq:NP_005647.3;RefSeq:XP_011528033.1;ProteinModelPortal:O15393;STRING:9606.ENSP00000381588;SWISSPROT_AC_OLD:A8K6Z8;SWISSPROT_AC_OLD:B2R8E5;SWISSPROT_AC_OLD:B7Z459;SWISSPROT_AC_OLD:D3DSJ2;SWI…	7448	7113
10058938	TMPRSS2 -- ETV1	association	Pubmed 2013:23512661;Pubmed 2014:24445296;Pubmed central 2015:4364018;Pubmed central 2015:4447949;Pubmed central 2014:3901394;Pubmed central 2008:2480965;Pubmed central 2017:5609883;Pubmed central 2009:2730180;Pubmed central 2013:3597144;Pubmed central 2013:3737318;Pubmed central 2006:1450280;	Here we show that in mice with ERG or <b>ETV1</b> targeted to the endogenous <b>Tmprss2</b> locus, either factor cooperated with loss of a single copy of Pten, leading to localized cancer, but only ETV1 appeared to support development of invasive adenocarcinoma under the background of full Pten loss.[Pubmed 2013:23512661];Here we show that in mice with ERG or <b>ETV1</b> targeted to the endogenou…	491798	Protein	TMPRSS2	EC 3.4.21.-;PRSS10;Serine protease 10;TMPRSS2;TMPS2;Transmembrane protease serine 2;PP9284;serine protease-x;tmprss-2;transmembrane protease serine-2;transmembrane protease, serine 2;	SWISSPROT_AC:O15393;SWISSPROT_ID:TMPS2_HUMAN;EMBL:AF123453;EMBL:AF270487;EMBL:AK222784;EMBL:AK291813;EMBL:AK296860;EMBL:AK313338;EMBL:AP001610;EMBL:BC051839;EMBL:CH471079;EMBL:U75329;RefSeq:NP_001128571.1;RefSeq:NP_005647.3;RefSeq:XP_011528033.1;ProteinModelPortal:O15393;STRING:9606.ENSP00000381588;SWISSPROT_AC_OLD:A8K6Z8;SWISSPROT_AC_OLD:B2R8E5;SWISSPROT_AC_OLD:B7Z459;SWISSPROT_AC_OLD:D3DSJ2;SWI…	126436	Protein	ETV1	ER81;ETS translocation variant 1;Ets-related protein 81;ETV1;ETS variant 1;ets variant-1;etv 1;etv-1;	SWISSPROT_AC:P50549;SWISSPROT_ID:ETV1_HUMAN;EMBL:AB209202;EMBL:AC004857;EMBL:AC004909;EMBL:AF109621;EMBL:AF109622;EMBL:AF109623;EMBL:AF109624;EMBL:AF109625;EMBL:AF109626;EMBL:AF109627;EMBL:AF109628;EMBL:AF109629;EMBL:AF109630;EMBL:AF109631;EMBL:AF109632;EMBL:AK294755;EMBL:AK299693;EMBL:AK312863;EMBL:AK316007;EMBL:BC098403;EMBL:BC106762;EMBL:BC106763;EMBL:CH236948;EMBL:CR627389;EMBL:U17163;EMBL:X8…	7113	2115
11555146	TMPRSS2 -- NKX3.1	association	Pubmed 2015:25780911;Pubmed central 2015:4364018;Pubmed central 2014:3897978;Pubmed central 2011:3263025;	Previous studies have shown that deletions at 8p21 (harboring NKX3.1) and 21q22 (resulting in TMPRSS2-ERG fusion) were both present in a subtype of prostate cancer cases, and that ERG can lead to epigenetic silencing of NKX3.1 in prostate cancer cells, whereas <b>NKX3.1</b> can in turn negatively regulate TMPRSS2-ERG fusion expression via suppression of the <b>TMPRSS2</b> promoter activity.[Pubme…	491798	Protein	TMPRSS2	EC 3.4.21.-;PRSS10;Serine protease 10;TMPRSS2;TMPS2;Transmembrane protease serine 2;PP9284;serine protease-x;tmprss-2;transmembrane protease serine-2;transmembrane protease, serine 2;	SWISSPROT_AC:O15393;SWISSPROT_ID:TMPS2_HUMAN;EMBL:AF123453;EMBL:AF270487;EMBL:AK222784;EMBL:AK291813;EMBL:AK296860;EMBL:AK313338;EMBL:AP001610;EMBL:BC051839;EMBL:CH471079;EMBL:U75329;RefSeq:NP_001128571.1;RefSeq:NP_005647.3;RefSeq:XP_011528033.1;ProteinModelPortal:O15393;STRING:9606.ENSP00000381588;SWISSPROT_AC_OLD:A8K6Z8;SWISSPROT_AC_OLD:B2R8E5;SWISSPROT_AC_OLD:B7Z459;SWISSPROT_AC_OLD:D3DSJ2;SWI…	277627	Protein	NKX3.1	Homeobox protein NK-3 homolog A;Homeobox protein Nkx-3.1;NKX3-1;NKX3.1;NKX31;NKX3A;BAPX2;homeobox protein nkx3.1;NK3 homeobox 1;NKX3;	SWISSPROT_AC:Q99801;SWISSPROT_ID:NKX31_HUMAN;EMBL:AF247704;EMBL:AF249669;EMBL:AF249670;EMBL:AF249671;EMBL:AF249672;EMBL:BC074863;EMBL:BC074864;EMBL:U80669;EMBL:U91540;RefSeq:NP_001243268.1;RefSeq:NP_006158.2;ProteinModelPortal:Q99801;STRING:9606.ENSP00000370253;SWISSPROT_AC_OLD:O15465;SWISSPROT_AC_OLD:Q9H2P4;SWISSPROT_AC_OLD:Q9H2P5;SWISSPROT_AC_OLD:Q9H2P6;SWISSPROT_AC_OLD:Q9H2P7;SWISSPROT_AC_OLD:…	7113	4824
11868179	TMPRSS2 -- PXR	association	Pubmed 2015:25734995;	Coculture of human cancer cells with murine trigeminal neurons demonstrated colocalization of <b>TMPRSS2</b> with <b>PAR2</b>.[Pubmed 2015:25734995];	491798	Protein	TMPRSS2	EC 3.4.21.-;PRSS10;Serine protease 10;TMPRSS2;TMPS2;Transmembrane protease serine 2;PP9284;serine protease-x;tmprss-2;transmembrane protease serine-2;transmembrane protease, serine 2;	SWISSPROT_AC:O15393;SWISSPROT_ID:TMPS2_HUMAN;EMBL:AF123453;EMBL:AF270487;EMBL:AK222784;EMBL:AK291813;EMBL:AK296860;EMBL:AK313338;EMBL:AP001610;EMBL:BC051839;EMBL:CH471079;EMBL:U75329;RefSeq:NP_001128571.1;RefSeq:NP_005647.3;RefSeq:XP_011528033.1;ProteinModelPortal:O15393;STRING:9606.ENSP00000381588;SWISSPROT_AC_OLD:A8K6Z8;SWISSPROT_AC_OLD:B2R8E5;SWISSPROT_AC_OLD:B7Z459;SWISSPROT_AC_OLD:D3DSJ2;SWI…	280891	Protein	PXR	NR1I2;Nuclear receptor subfamily 1 group I member 2;Orphan nuclear receptor PAR1;Orphan nuclear receptor PXR;Pregnane X receptor;PXR;Steroid and xenobiotic receptor;SXR;BXR;ONR1;PAR;par-type;PAR1;PAR2;PARq;pregnane-x- receptor;PRR;receptor pregnane-x;SAR;	SWISSPROT_AC:O75469;SWISSPROT_ID:NR1I2_HUMAN;EMBL:AF061056;EMBL:AF084644;EMBL:AF084645;EMBL:AF364606;EMBL:AJ009936;EMBL:AJ009937;EMBL:AY091855;EMBL:BC017304;EMBL:DQ911122;EMBL:DQ923326;EMBL:EF614253;RefSeq:NP_003880.3;RefSeq:NP_071285.1;RefSeq:NP_148934.1;ProteinModelPortal:O75469;STRING:9606.ENSP00000336528;SWISSPROT_AC_OLD:Q006P5;SWISSPROT_AC_OLD:Q008C8;SWISSPROT_AC_OLD:Q96AC7;SWISSPROT_AC_OLD:…	7113	8856
11868229	TMPRSS2 -- PAR-2	association	Pubmed 2015:25734995;	Coculture of human cancer cells with murine trigeminal neurons demonstrated colocalization of <b>TMPRSS2</b> with <b>PAR2</b>.[Pubmed 2015:25734995];	491798	Protein	TMPRSS2	EC 3.4.21.-;PRSS10;Serine protease 10;TMPRSS2;TMPS2;Transmembrane protease serine 2;PP9284;serine protease-x;tmprss-2;transmembrane protease serine-2;transmembrane protease, serine 2;	SWISSPROT_AC:O15393;SWISSPROT_ID:TMPS2_HUMAN;EMBL:AF123453;EMBL:AF270487;EMBL:AK222784;EMBL:AK291813;EMBL:AK296860;EMBL:AK313338;EMBL:AP001610;EMBL:BC051839;EMBL:CH471079;EMBL:U75329;RefSeq:NP_001128571.1;RefSeq:NP_005647.3;RefSeq:XP_011528033.1;ProteinModelPortal:O15393;STRING:9606.ENSP00000381588;SWISSPROT_AC_OLD:A8K6Z8;SWISSPROT_AC_OLD:B2R8E5;SWISSPROT_AC_OLD:B7Z459;SWISSPROT_AC_OLD:D3DSJ2;SWI…	301739	Protein	PAR-2	Coagulation factor II receptor-like 1;F2RL1;G-protein coupled receptor 11;GPR11;PAR-2;PAR2;Proteinase-activated receptor 2;Thrombin receptor-like 1;F2R like trypsin receptor 1;par 2;par ii;par subtype 2;par- 2;par-2-type;proteinase activated receptor 2;proteinase activated receptor-2;proteinase activated-receptor 2;proteinase-activated receptor subtype 2;proteinase-activated receptor type 2;prote…	SWISSPROT_AC:P55085;SWISSPROT_ID:PAR2_HUMAN;EMBL:AF400075;EMBL:AY336105;EMBL:BC012453;EMBL:BC018130;EMBL:BT009856;EMBL:CH471084;EMBL:U34038;EMBL:U36753;EMBL:Z49993;EMBL:Z49994;RefSeq:NP_005233.3;ProteinModelPortal:P55085;STRING:9606.ENSP00000296677;SWISSPROT_AC_OLD:Q13317;SWISSPROT_AC_OLD:Q13346;SWISSPROT_AC_OLD:Q53XJ8;SMR:P55085;GeneID:2150;KEGG:hsa:2150;PIR:S66518;eggNOG:ENOG410IGEM;eggNOG:ENOG…	7113	2150
11868249	TMPRSS2 -- PAR2	association	Pubmed 2015:25734995;	Coculture of human cancer cells with murine trigeminal neurons demonstrated colocalization of <b>TMPRSS2</b> with <b>PAR2</b>.[Pubmed 2015:25734995];	491798	Protein	TMPRSS2	EC 3.4.21.-;PRSS10;Serine protease 10;TMPRSS2;TMPS2;Transmembrane protease serine 2;PP9284;serine protease-x;tmprss-2;transmembrane protease serine-2;transmembrane protease, serine 2;	SWISSPROT_AC:O15393;SWISSPROT_ID:TMPS2_HUMAN;EMBL:AF123453;EMBL:AF270487;EMBL:AK222784;EMBL:AK291813;EMBL:AK296860;EMBL:AK313338;EMBL:AP001610;EMBL:BC051839;EMBL:CH471079;EMBL:U75329;RefSeq:NP_001128571.1;RefSeq:NP_005647.3;RefSeq:XP_011528033.1;ProteinModelPortal:O15393;STRING:9606.ENSP00000381588;SWISSPROT_AC_OLD:A8K6Z8;SWISSPROT_AC_OLD:B2R8E5;SWISSPROT_AC_OLD:B7Z459;SWISSPROT_AC_OLD:D3DSJ2;SWI…	441109	Protein	PAR2	GPR172B;hRFT1;PAR2;PERV-A receptor 2;Porcine endogenous retrovirus A receptor 2;Protein GPR172B;RFT1;Riboflavin transporter 1;S52A1;SLC52A1;Solute carrier family 52, riboflavin transporter, member 1;GPCR42;hrft-1;RBFVD;rfvt-1;RFVT1;riboflavin transporter-1;solute carrier family 52 member 1;	SWISSPROT_AC:Q9NWF4;SWISSPROT_ID:S52A1_HUMAN;EMBL:AB362533;EMBL:AB362534;EMBL:AC012146;EMBL:AK000922;EMBL:AY070775;EMBL:BC060810;EMBL:BC092473;EMBL:CH471108;RefSeq:NP_001098047.1;RefSeq:NP_060456.3;RefSeq:XP_011522253.1;ProteinModelPortal:Q9NWF4;STRING:9606.ENSP00000254853;SWISSPROT_AC_OLD:B5MEV1;SWISSPROT_AC_OLD:B5MEV2;SWISSPROT_AC_OLD:Q6P9E0;SWISSPROT_AC_OLD:Q86UT0;GeneID:55065;KEGG:hsa:55065;e…	7113	55065
15930342	TMPRSS2 -- CBR	association	Pubmed 2001:11374901;	A 4.5-Mb physical map extending from <b>Cbr1</b> to <b>Tmprss2</b> on MMU16 provides a minimal tiling path of P1 artificial chromosomes (PACs) for comparative mapping and genomic sequencing.[Pubmed 2001:11374901];	4345589	Gene	TMPRSS2	PP9284;PRSS10;TMPRSS2;transmembrane protease, serine 2;EC 3.4.21.-;Serine protease 10;serine protease-x;tmprss-2;TMPS2;Transmembrane protease serine 2;transmembrane protease serine-2;	SWISSPROT_AC:O15393;SWISSPROT_ID:TMPS2_HUMAN;GeneID:7113;Ensembl:ENSG00000184012;HGNC:HGNC:11876;MIM:602060;Vega:OTTHUMG00000086762;protein_accession:AAC51784.1;protein_accession:AAD37117.1;protein_accession:AAH51839.1;protein_accession:AAK29280.1;protein_accession:AAK53559.1;protein_accession:AAL55881.1;protein_accession:ADQ33108.1;protein_accession:BAD96504.1;protein_accession:BAF84502.1;protei…	56328	Protein	CBR	15-hydroxyprostaglandin dehydrogenase [NADP(+)];Carbonyl reductase [NADPH] 1;CBR;CBR1;CRN;EC 1.1.1.184;EC 1.1.1.189;EC 1.1.1.197;NADPH-dependent carbonyl reductase 1;Prostaglandin 9-ketoreductase;Prostaglandin-E(2) 9-reductase;SDR21C1;Short chain dehydrogenase/reductase family 21C member 1;carbonyl reductase 1;carbonyl reductase i;carbonyl reductase type 1;carbonyl reductase type i;carbonyl reduc…	SWISSPROT_AC:P16152;SWISSPROT_ID:CBR1_HUMAN;EMBL:AB003151;EMBL:AB124848;EMBL:AK294142;EMBL:AK314879;EMBL:AP000688;EMBL:AP001724;EMBL:BC002511;EMBL:BC015640;EMBL:BT019843;EMBL:CH471079;EMBL:CR541708;EMBL:EF141836;EMBL:J04056;EMBL:M62420;RefSeq:NP_001273718.1;RefSeq:NP_001748.1;ProteinModelPortal:P16152;STRING:9606.ENSP00000290349;SWISSPROT_AC_OLD:B2RBZ7;SWISSPROT_AC_OLD:B4DFK7;SWISSPROT_AC_OLD:Q3L…	7113	873
15930591	CBR1 -- TMPRSS2	association	Pubmed 2001:11374901;	A 4.5-Mb physical map extending from <b>Cbr1</b> to <b>Tmprss2</b> on MMU16 provides a minimal tiling path of P1 artificial chromosomes (PACs) for comparative mapping and genomic sequencing.[Pubmed 2001:11374901];	4340514	Gene	CBR1	carbonyl reductase 1;CBR;CBR1;hCBR1;SDR21C1;15-hydroxyprostaglandin dehydrogenase [NADP(+)];carbonyl reductase i;carbonyl reductase type 1;carbonyl reductase type i;Carbonyl reductase [NADPH] 1;carbonyl reductase-1;carbonyl reductase1;cbr 1;cbr type 1;cbr-1;cbr-i;CRN;EC 1.1.1.184;EC 1.1.1.189;EC 1.1.1.197;NADPH-dependent carbonyl reductase 1;Prostaglandin 9-ketoreductase;Prostaglandin-E(2) 9-redu…	SWISSPROT_AC:P16152;SWISSPROT_ID:CBR1_HUMAN;GeneID:873;Ensembl:ENSG00000159228;HGNC:HGNC:1548;MIM:114830;Vega:OTTHUMG00000086618;protein_accession:AAA17881.1;protein_accession:AAA52070.1;protein_accession:AAH02511.1;protein_accession:AAH15640.1;protein_accession:AAV38646.1;protein_accession:ABK97430.1;protein_accession:ABM83279.1;protein_accession:ABM86485.1;protein_accession:BAA33498.1;protein_a…	491798	Protein	TMPRSS2	EC 3.4.21.-;PRSS10;Serine protease 10;TMPRSS2;TMPS2;Transmembrane protease serine 2;PP9284;serine protease-x;tmprss-2;transmembrane protease serine-2;transmembrane protease, serine 2;	SWISSPROT_AC:O15393;SWISSPROT_ID:TMPS2_HUMAN;EMBL:AF123453;EMBL:AF270487;EMBL:AK222784;EMBL:AK291813;EMBL:AK296860;EMBL:AK313338;EMBL:AP001610;EMBL:BC051839;EMBL:CH471079;EMBL:U75329;RefSeq:NP_001128571.1;RefSeq:NP_005647.3;RefSeq:XP_011528033.1;ProteinModelPortal:O15393;STRING:9606.ENSP00000381588;SWISSPROT_AC_OLD:A8K6Z8;SWISSPROT_AC_OLD:B2R8E5;SWISSPROT_AC_OLD:B7Z459;SWISSPROT_AC_OLD:D3DSJ2;SWI…	873	7113
15930610	TMPRSS2 -- CBR1	association	Pubmed 2001:11374901;	A 4.5-Mb physical map extending from <b>Cbr1</b> to <b>Tmprss2</b> on MMU16 provides a minimal tiling path of P1 artificial chromosomes (PACs) for comparative mapping and genomic sequencing.[Pubmed 2001:11374901];	4345589	Gene	TMPRSS2	PP9284;PRSS10;TMPRSS2;transmembrane protease, serine 2;EC 3.4.21.-;Serine protease 10;serine protease-x;tmprss-2;TMPS2;Transmembrane protease serine 2;transmembrane protease serine-2;	SWISSPROT_AC:O15393;SWISSPROT_ID:TMPS2_HUMAN;GeneID:7113;Ensembl:ENSG00000184012;HGNC:HGNC:11876;MIM:602060;Vega:OTTHUMG00000086762;protein_accession:AAC51784.1;protein_accession:AAD37117.1;protein_accession:AAH51839.1;protein_accession:AAK29280.1;protein_accession:AAK53559.1;protein_accession:AAL55881.1;protein_accession:ADQ33108.1;protein_accession:BAD96504.1;protein_accession:BAF84502.1;protei…	4340514	Gene	CBR1	carbonyl reductase 1;CBR;CBR1;hCBR1;SDR21C1;15-hydroxyprostaglandin dehydrogenase [NADP(+)];carbonyl reductase i;carbonyl reductase type 1;carbonyl reductase type i;Carbonyl reductase [NADPH] 1;carbonyl reductase-1;carbonyl reductase1;cbr 1;cbr type 1;cbr-1;cbr-i;CRN;EC 1.1.1.184;EC 1.1.1.189;EC 1.1.1.197;NADPH-dependent carbonyl reductase 1;Prostaglandin 9-ketoreductase;Prostaglandin-E(2) 9-redu…	SWISSPROT_AC:P16152;SWISSPROT_ID:CBR1_HUMAN;GeneID:873;Ensembl:ENSG00000159228;HGNC:HGNC:1548;MIM:114830;Vega:OTTHUMG00000086618;protein_accession:AAA17881.1;protein_accession:AAA52070.1;protein_accession:AAH02511.1;protein_accession:AAH15640.1;protein_accession:AAV38646.1;protein_accession:ABK97430.1;protein_accession:ABM83279.1;protein_accession:ABM86485.1;protein_accession:BAA33498.1;protein_a…	7113	873
18780035	TMPRSS2 -- ERG	association	Pubmed 2006:16897747;Pubmed 2006:16951139;Pubmed 2006:17108102;Pubmed 2013:23459095;Pubmed 2013:23535644;Pubmed 2012:22452941;Pubmed 2012:22767266;Pubmed 2012:22993300;Pubmed 2015:24488012;Pubmed 2015:25899828;Pubmed 2008:17637754;Pubmed 2008:18165275;Pubmed 2008:18240415;Pubmed 2007:17401460;Pubmed 2014:24727384;Pubmed 2010:20473283;Pubmed 2010:20693982;Pubmed 2009:19066166;Pubmed 2009:19156837;…	An example of a novel, recurrent alteration observed in this study was a deletion between the <b>ERG</b> and <b>TMPRSS2</b> genes on chromosome 21, presumably related to the recently identified fusion transcripts from these two genes.[Pubmed 2006:16897747];The FISH assay detected intronic deletions between <b>ERG</b> and <b>TMPRSS2</b> resulting in TMPRSS2:ERG fusion in 60.3% (35 of 58) of the pr…	4345589	Gene	TMPRSS2	PP9284;PRSS10;TMPRSS2;transmembrane protease, serine 2;EC 3.4.21.-;Serine protease 10;serine protease-x;tmprss-2;TMPS2;Transmembrane protease serine 2;transmembrane protease serine-2;	SWISSPROT_AC:O15393;SWISSPROT_ID:TMPS2_HUMAN;GeneID:7113;Ensembl:ENSG00000184012;HGNC:HGNC:11876;MIM:602060;Vega:OTTHUMG00000086762;protein_accession:AAC51784.1;protein_accession:AAD37117.1;protein_accession:AAH51839.1;protein_accession:AAK29280.1;protein_accession:AAK53559.1;protein_accession:AAL55881.1;protein_accession:ADQ33108.1;protein_accession:BAD96504.1;protein_accession:BAF84502.1;protei…	4341487	Gene	ERG	ERG;ERG, ETS transcription factor;erg-3;p55;erg 3;erg, an ets transcription factor;erg-type;isoform-erg;transcription factor erg, an ets;Transcriptional regulator ERG;Transforming protein ERG;	SWISSPROT_AC:P11308;SWISSPROT_ID:ERG_HUMAN;GeneID:2078;Ensembl:ENSG00000157554;HGNC:HGNC:3446;MIM:165080;Vega:OTTHUMG00000090767;protein_accession:AAA35811.1;protein_accession:AAA52398.1;protein_accession:AAB29724.1;protein_accession:AAB37717.1;protein_accession:AAB65762.1;protein_accession:AAB65763.1;protein_accession:AAH40168.1;protein_accession:AAP41719.1;protein_accession:AAP41720.1;protein_a…	7113	2078
18780051	TMPRSS2 -- KCNH2	association	Pubmed 2006:16897747;Pubmed 2006:16951139;Pubmed 2006:17108102;Pubmed 2013:23459095;Pubmed 2013:23535644;Pubmed 2012:22452941;Pubmed 2012:22767266;Pubmed 2012:22993300;Pubmed 2015:24488012;Pubmed 2015:25899828;Pubmed 2008:17637754;Pubmed 2008:18165275;Pubmed 2008:18240415;Pubmed 2007:17401460;Pubmed 2014:24727384;Pubmed 2010:20473283;Pubmed 2010:20693982;Pubmed 2009:19066166;Pubmed 2009:19156837;…	An example of a novel, recurrent alteration observed in this study was a deletion between the <b>ERG</b> and <b>TMPRSS2</b> genes on chromosome 21, presumably related to the recently identified fusion transcripts from these two genes.[Pubmed 2006:16897747];The FISH assay detected intronic deletions between <b>ERG</b> and <b>TMPRSS2</b> resulting in TMPRSS2:ERG fusion in 60.3% (35 of 58) of the pr…	4345589	Gene	TMPRSS2	PP9284;PRSS10;TMPRSS2;transmembrane protease, serine 2;EC 3.4.21.-;Serine protease 10;serine protease-x;tmprss-2;TMPS2;Transmembrane protease serine 2;transmembrane protease serine-2;	SWISSPROT_AC:O15393;SWISSPROT_ID:TMPS2_HUMAN;GeneID:7113;Ensembl:ENSG00000184012;HGNC:HGNC:11876;MIM:602060;Vega:OTTHUMG00000086762;protein_accession:AAC51784.1;protein_accession:AAD37117.1;protein_accession:AAH51839.1;protein_accession:AAK29280.1;protein_accession:AAK53559.1;protein_accession:AAL55881.1;protein_accession:ADQ33108.1;protein_accession:BAD96504.1;protein_accession:BAF84502.1;protei…	4342876	Gene	KCNH2	ERG-1;ERG1;H-ERG;HERG;HERG1;KCNH2;Kv11.1;LQT2;potassium voltage-gated channel subfamily H member 2;SQT1;Eag homolog;Eag-related protein 1;ERG;erg 1;erg isoform 1;erg's 1;erg-type;Ether-a-go-go-related gene potassium channel 1;Ether-a-go-go-related protein 1;her gamma;herg 1;hERG-1;herg-type;isoform-erg;kcnh-2;kv 11.1;lqt 2;lqt type 2;lqt-2;Voltage-gated potassium channel subunit Kv11.1;	SWISSPROT_AC:Q12809;SWISSPROT_ID:KCNH2_HUMAN;GeneID:3757;Ensembl:ENSG00000055118;HGNC:HGNC:6251;MIM:152427;Vega:OTTHUMG00000158341;protein_accession:AAA62473.1;protein_accession:AAC69709.1;protein_accession:AAH01914.2;protein_accession:AAH04311.2;protein_accession:AAI27674.1;protein_accession:AAI67862.1;protein_accession:AAL37559.1;protein_accession:AAP36000.1;protein_accession:AAQ91589.1;protein…	7113	3757
22151056	TMPRSS2 -- Androgen receptor	association	Pubmed 2012:23145034;Pubmed 2011:22279422;Pubmed central 2015:4390530;Pubmed central 2015:4492664;Pubmed central 2015:4646452;Pubmed central 2015:4741960;Pubmed central 2014:3868498;Pubmed central 2014:4002202;Pubmed central 2014:4023364;Pubmed central 2014:4104081;Pubmed central 2014:4113680;Pubmed central 2014:4279373;Pubmed central 2014:4279415;Pubmed central 2014:4309256;Pubmed central 2014:4…	Activity of the AR was confirmed in prostate progenitor cells by the expression of low levels of the <b>AR</b> regulated genes PSA, KLK2 and <b>TMPRSS2</b>.[Pubmed 2012:23145034];Prevalent gene fusions involving regulatory sequences of the <b>androgen receptor</b> (AR) regulated genes (primarily <b>TMPRSS2</b>) and protein coding sequences of nuclear transcription factors of the ETS gene family (…	4345589	Gene	TMPRSS2	PP9284;PRSS10;TMPRSS2;transmembrane protease, serine 2;EC 3.4.21.-;Serine protease 10;serine protease-x;tmprss-2;TMPS2;Transmembrane protease serine 2;transmembrane protease serine-2;	SWISSPROT_AC:O15393;SWISSPROT_ID:TMPS2_HUMAN;GeneID:7113;Ensembl:ENSG00000184012;HGNC:HGNC:11876;MIM:602060;Vega:OTTHUMG00000086762;protein_accession:AAC51784.1;protein_accession:AAD37117.1;protein_accession:AAH51839.1;protein_accession:AAK29280.1;protein_accession:AAK53559.1;protein_accession:AAL55881.1;protein_accession:ADQ33108.1;protein_accession:BAD96504.1;protein_accession:BAF84502.1;protei…	17165	Protein	Androgen receptor	ANDR;Androgen receptor;AR;DHTR;Dihydrotestosterone receptor;NR3C4;Nuclear receptor subfamily 3 group C member 4;AIS;ais-type;androgen receptor--an;androgen-receptor;ar 8;ar-subtype;ar-type;AR8;dihydrotestosterone-receptor;HUMARA;HYSP1;KD;nr3c4-type;receptor androgen;receptor's androgen;SBMA;SMAX1;TFM;type-ar;	SWISSPROT_AC:P10275;SWISSPROT_ID:ANDR_HUMAN;EMBL:AL049564;EMBL:AL158016;EMBL:AL356358;EMBL:AX453758;EMBL:BC132975;EMBL:CH471132;EMBL:FJ235916;EMBL:FJ235917;EMBL:L29496;EMBL:M20132;EMBL:M20260;EMBL:M21748;EMBL:M23263;EMBL:M27423;EMBL:M27424;EMBL:M27425;EMBL:M27426;EMBL:M27427;EMBL:M27428;EMBL:M27429;EMBL:M27430;EMBL:M34233;EMBL:M35844;EMBL:M35845;EMBL:M35846;EMBL:M35847;EMBL:M35848;EMBL:M35849;EMB…	7113	367
24309524	VTN -- TMPRSS2	association	Pubmed 2013:23536651;	Here we show that the type II transmembrane serine proteases TMPRSS2 and HAT cleave the HCoV-229E S-protein (229E-S) and augment 229E-S-driven cell-cell fusion, suggesting that <b>TMPRSS2</b> and HAT can activate <b>229E-S</b>.[Pubmed 2013:23536651];Inhibition of endogenous cathepsin L or <b>TMPRSS2</b> demonstrated that both proteases can activate <b>229E-S</b> for entry into cells that are natu…	4345872	Gene	VTN	V75;vitronectin;VN;VNT;VTN;S-protein;serum spreading factor;Serum-spreading factor;VTNC;	SWISSPROT_AC:P04004;SWISSPROT_ID:VTNC_HUMAN;GeneID:7448;Ensembl:ENSG00000109072;HGNC:HGNC:12724;MIM:193190;Vega:OTTHUMG00000132500;protein_accession:AAH05046.1;protein_accession:AAK60270.1;protein_accession:ABM84320.1;protein_accession:ABM87715.1;protein_accession:ADL14521.1;protein_accession:AFQ00545.1;protein_accession:BAG35807.1;protein_accession:BAH12789.1;protein_accession:CAA26933.1;protein…	491798	Protein	TMPRSS2	EC 3.4.21.-;PRSS10;Serine protease 10;TMPRSS2;TMPS2;Transmembrane protease serine 2;PP9284;serine protease-x;tmprss-2;transmembrane protease serine-2;transmembrane protease, serine 2;	SWISSPROT_AC:O15393;SWISSPROT_ID:TMPS2_HUMAN;EMBL:AF123453;EMBL:AF270487;EMBL:AK222784;EMBL:AK291813;EMBL:AK296860;EMBL:AK313338;EMBL:AP001610;EMBL:BC051839;EMBL:CH471079;EMBL:U75329;RefSeq:NP_001128571.1;RefSeq:NP_005647.3;RefSeq:XP_011528033.1;ProteinModelPortal:O15393;STRING:9606.ENSP00000381588;SWISSPROT_AC_OLD:A8K6Z8;SWISSPROT_AC_OLD:B2R8E5;SWISSPROT_AC_OLD:B7Z459;SWISSPROT_AC_OLD:D3DSJ2;SWI…	7448	7113
24309571	TMPRSS2 -- Vitronectin	association	Pubmed 2013:23536651;	Here we show that the type II transmembrane serine proteases TMPRSS2 and HAT cleave the HCoV-229E S-protein (229E-S) and augment 229E-S-driven cell-cell fusion, suggesting that <b>TMPRSS2</b> and HAT can activate <b>229E-S</b>.[Pubmed 2013:23536651];Inhibition of endogenous cathepsin L or <b>TMPRSS2</b> demonstrated that both proteases can activate <b>229E-S</b> for entry into cells that are natu…	4345589	Gene	TMPRSS2	PP9284;PRSS10;TMPRSS2;transmembrane protease, serine 2;EC 3.4.21.-;Serine protease 10;serine protease-x;tmprss-2;TMPS2;Transmembrane protease serine 2;transmembrane protease serine-2;	SWISSPROT_AC:O15393;SWISSPROT_ID:TMPS2_HUMAN;GeneID:7113;Ensembl:ENSG00000184012;HGNC:HGNC:11876;MIM:602060;Vega:OTTHUMG00000086762;protein_accession:AAC51784.1;protein_accession:AAD37117.1;protein_accession:AAH51839.1;protein_accession:AAK29280.1;protein_accession:AAK53559.1;protein_accession:AAL55881.1;protein_accession:ADQ33108.1;protein_accession:BAD96504.1;protein_accession:BAF84502.1;protei…	525726	Protein	Vitronectin	S-protein;Serum-spreading factor;V75;Vitronectin;VN;VTN;VTNC;serum spreading factor;VNT;	SWISSPROT_AC:P04004;SWISSPROT_ID:VTNC_HUMAN;EMBL:AF382388;EMBL:AK312968;EMBL:BC005046;EMBL:X03168;EMBL:X05006;RefSeq:NP_000629.3;ProteinModelPortal:P04004;STRING:9606.ENSP00000226218;SWISSPROT_AC_OLD:B2R7G0;SWISSPROT_AC_OLD:P01141;SWISSPROT_AC_OLD:Q9BSH7;SMR:P04004;GeneID:7448;KEGG:hsa:7448;PIR:A29744;eggNOG:ENOG410XQ5D;eggNOG:KOG1565;UniGene:Hs.2257;GO:GO:0005044;GO:GO:0005178;GO:GO:0005576;GO:G…	7113	7448
24309597	VTN -- TMPRSS2	association	Pubmed 2013:23536651;	Here we show that the type II transmembrane serine proteases TMPRSS2 and HAT cleave the HCoV-229E S-protein (229E-S) and augment 229E-S-driven cell-cell fusion, suggesting that <b>TMPRSS2</b> and HAT can activate <b>229E-S</b>.[Pubmed 2013:23536651];Inhibition of endogenous cathepsin L or <b>TMPRSS2</b> demonstrated that both proteases can activate <b>229E-S</b> for entry into cells that are natu…	4345872	Gene	VTN	V75;vitronectin;VN;VNT;VTN;S-protein;serum spreading factor;Serum-spreading factor;VTNC;	SWISSPROT_AC:P04004;SWISSPROT_ID:VTNC_HUMAN;GeneID:7448;Ensembl:ENSG00000109072;HGNC:HGNC:12724;MIM:193190;Vega:OTTHUMG00000132500;protein_accession:AAH05046.1;protein_accession:AAK60270.1;protein_accession:ABM84320.1;protein_accession:ABM87715.1;protein_accession:ADL14521.1;protein_accession:AFQ00545.1;protein_accession:BAG35807.1;protein_accession:BAH12789.1;protein_accession:CAA26933.1;protein…	4345589	Gene	TMPRSS2	PP9284;PRSS10;TMPRSS2;transmembrane protease, serine 2;EC 3.4.21.-;Serine protease 10;serine protease-x;tmprss-2;TMPS2;Transmembrane protease serine 2;transmembrane protease serine-2;	SWISSPROT_AC:O15393;SWISSPROT_ID:TMPS2_HUMAN;GeneID:7113;Ensembl:ENSG00000184012;HGNC:HGNC:11876;MIM:602060;Vega:OTTHUMG00000086762;protein_accession:AAC51784.1;protein_accession:AAD37117.1;protein_accession:AAH51839.1;protein_accession:AAK29280.1;protein_accession:AAK53559.1;protein_accession:AAL55881.1;protein_accession:ADQ33108.1;protein_accession:BAD96504.1;protein_accession:BAF84502.1;protei…	7448	7113
24318188	TMPRSS2 -- ETV1	association	Pubmed 2013:23512661;Pubmed 2014:24445296;Pubmed central 2015:4364018;Pubmed central 2015:4447949;Pubmed central 2014:3901394;Pubmed central 2008:2480965;Pubmed central 2017:5609883;Pubmed central 2009:2730180;Pubmed central 2013:3597144;Pubmed central 2013:3737318;Pubmed central 2006:1450280;	Here we show that in mice with ERG or <b>ETV1</b> targeted to the endogenous <b>Tmprss2</b> locus, either factor cooperated with loss of a single copy of Pten, leading to localized cancer, but only ETV1 appeared to support development of invasive adenocarcinoma under the background of full Pten loss.[Pubmed 2013:23512661];Here we show that in mice with ERG or <b>ETV1</b> targeted to the endogenou…	4345589	Gene	TMPRSS2	PP9284;PRSS10;TMPRSS2;transmembrane protease, serine 2;EC 3.4.21.-;Serine protease 10;serine protease-x;tmprss-2;TMPS2;Transmembrane protease serine 2;transmembrane protease serine-2;	SWISSPROT_AC:O15393;SWISSPROT_ID:TMPS2_HUMAN;GeneID:7113;Ensembl:ENSG00000184012;HGNC:HGNC:11876;MIM:602060;Vega:OTTHUMG00000086762;protein_accession:AAC51784.1;protein_accession:AAD37117.1;protein_accession:AAH51839.1;protein_accession:AAK29280.1;protein_accession:AAK53559.1;protein_accession:AAL55881.1;protein_accession:ADQ33108.1;protein_accession:BAD96504.1;protein_accession:BAF84502.1;protei…	126436	Protein	ETV1	ER81;ETS translocation variant 1;Ets-related protein 81;ETV1;ETS variant 1;ets variant-1;etv 1;etv-1;	SWISSPROT_AC:P50549;SWISSPROT_ID:ETV1_HUMAN;EMBL:AB209202;EMBL:AC004857;EMBL:AC004909;EMBL:AF109621;EMBL:AF109622;EMBL:AF109623;EMBL:AF109624;EMBL:AF109625;EMBL:AF109626;EMBL:AF109627;EMBL:AF109628;EMBL:AF109629;EMBL:AF109630;EMBL:AF109631;EMBL:AF109632;EMBL:AK294755;EMBL:AK299693;EMBL:AK312863;EMBL:AK316007;EMBL:BC098403;EMBL:BC106762;EMBL:BC106763;EMBL:CH236948;EMBL:CR627389;EMBL:U17163;EMBL:X8…	7113	2115
24318337	ETV1 -- TMPRSS2	association	Pubmed 2013:23512661;Pubmed 2014:24445296;Pubmed central 2015:4364018;Pubmed central 2015:4447949;Pubmed central 2014:3901394;Pubmed central 2008:2480965;Pubmed central 2017:5609883;Pubmed central 2009:2730180;Pubmed central 2013:3597144;Pubmed central 2013:3737318;Pubmed central 2006:1450280;	Here we show that in mice with ERG or <b>ETV1</b> targeted to the endogenous <b>Tmprss2</b> locus, either factor cooperated with loss of a single copy of Pten, leading to localized cancer, but only ETV1 appeared to support development of invasive adenocarcinoma under the background of full Pten loss.[Pubmed 2013:23512661];Here we show that in mice with ERG or <b>ETV1</b> targeted to the endogenou…	4341506	Gene	ETV1	ER81;ETS variant 1;ETV1;ETS translocation variant 1;ets variant-1;Ets-related protein 81;etv 1;etv-1;	SWISSPROT_AC:P50549;SWISSPROT_ID:ETV1_HUMAN;GeneID:2115;Ensembl:ENSG00000006468;HGNC:HGNC:3490;MIM:600541;Vega:OTTHUMG00000152403;protein_accession:AAA79844.1;protein_accession:AAC62435.1;protein_accession:AAH98403.1;protein_accession:AAI06763.1;protein_accession:AAI06764.1;protein_accession:ABZ92002.1;protein_accession:BAD92439.1;protein_accession:BAG35715.1;protein_accession:BAH11600.1;protein_…	491798	Protein	TMPRSS2	EC 3.4.21.-;PRSS10;Serine protease 10;TMPRSS2;TMPS2;Transmembrane protease serine 2;PP9284;serine protease-x;tmprss-2;transmembrane protease serine-2;transmembrane protease, serine 2;	SWISSPROT_AC:O15393;SWISSPROT_ID:TMPS2_HUMAN;EMBL:AF123453;EMBL:AF270487;EMBL:AK222784;EMBL:AK291813;EMBL:AK296860;EMBL:AK313338;EMBL:AP001610;EMBL:BC051839;EMBL:CH471079;EMBL:U75329;RefSeq:NP_001128571.1;RefSeq:NP_005647.3;RefSeq:XP_011528033.1;ProteinModelPortal:O15393;STRING:9606.ENSP00000381588;SWISSPROT_AC_OLD:A8K6Z8;SWISSPROT_AC_OLD:B2R8E5;SWISSPROT_AC_OLD:B7Z459;SWISSPROT_AC_OLD:D3DSJ2;SWI…	2115	7113
24318362	TMPRSS2 -- ETV1	association	Pubmed 2013:23512661;Pubmed 2014:24445296;Pubmed central 2015:4364018;Pubmed central 2015:4447949;Pubmed central 2014:3901394;Pubmed central 2008:2480965;Pubmed central 2017:5609883;Pubmed central 2009:2730180;Pubmed central 2013:3597144;Pubmed central 2013:3737318;Pubmed central 2006:1450280;	Here we show that in mice with ERG or <b>ETV1</b> targeted to the endogenous <b>Tmprss2</b> locus, either factor cooperated with loss of a single copy of Pten, leading to localized cancer, but only ETV1 appeared to support development of invasive adenocarcinoma under the background of full Pten loss.[Pubmed 2013:23512661];Here we show that in mice with ERG or <b>ETV1</b> targeted to the endogenou…	4345589	Gene	TMPRSS2	PP9284;PRSS10;TMPRSS2;transmembrane protease, serine 2;EC 3.4.21.-;Serine protease 10;serine protease-x;tmprss-2;TMPS2;Transmembrane protease serine 2;transmembrane protease serine-2;	SWISSPROT_AC:O15393;SWISSPROT_ID:TMPS2_HUMAN;GeneID:7113;Ensembl:ENSG00000184012;HGNC:HGNC:11876;MIM:602060;Vega:OTTHUMG00000086762;protein_accession:AAC51784.1;protein_accession:AAD37117.1;protein_accession:AAH51839.1;protein_accession:AAK29280.1;protein_accession:AAK53559.1;protein_accession:AAL55881.1;protein_accession:ADQ33108.1;protein_accession:BAD96504.1;protein_accession:BAF84502.1;protei…	4341506	Gene	ETV1	ER81;ETS variant 1;ETV1;ETS translocation variant 1;ets variant-1;Ets-related protein 81;etv 1;etv-1;	SWISSPROT_AC:P50549;SWISSPROT_ID:ETV1_HUMAN;GeneID:2115;Ensembl:ENSG00000006468;HGNC:HGNC:3490;MIM:600541;Vega:OTTHUMG00000152403;protein_accession:AAA79844.1;protein_accession:AAC62435.1;protein_accession:AAH98403.1;protein_accession:AAI06763.1;protein_accession:AAI06764.1;protein_accession:ABZ92002.1;protein_accession:BAD92439.1;protein_accession:BAG35715.1;protein_accession:BAH11600.1;protein_…	7113	2115
26292016	TMPRSS2 -- NKX3.1	association	Pubmed 2015:25780911;Pubmed central 2015:4364018;Pubmed central 2014:3897978;Pubmed central 2011:3263025;	Previous studies have shown that deletions at 8p21 (harboring NKX3.1) and 21q22 (resulting in TMPRSS2-ERG fusion) were both present in a subtype of prostate cancer cases, and that ERG can lead to epigenetic silencing of NKX3.1 in prostate cancer cells, whereas <b>NKX3.1</b> can in turn negatively regulate TMPRSS2-ERG fusion expression via suppression of the <b>TMPRSS2</b> promoter activity.[Pubme…	4345589	Gene	TMPRSS2	PP9284;PRSS10;TMPRSS2;transmembrane protease, serine 2;EC 3.4.21.-;Serine protease 10;serine protease-x;tmprss-2;TMPS2;Transmembrane protease serine 2;transmembrane protease serine-2;	SWISSPROT_AC:O15393;SWISSPROT_ID:TMPS2_HUMAN;GeneID:7113;Ensembl:ENSG00000184012;HGNC:HGNC:11876;MIM:602060;Vega:OTTHUMG00000086762;protein_accession:AAC51784.1;protein_accession:AAD37117.1;protein_accession:AAH51839.1;protein_accession:AAK29280.1;protein_accession:AAK53559.1;protein_accession:AAL55881.1;protein_accession:ADQ33108.1;protein_accession:BAD96504.1;protein_accession:BAF84502.1;protei…	277627	Protein	NKX3.1	Homeobox protein NK-3 homolog A;Homeobox protein Nkx-3.1;NKX3-1;NKX3.1;NKX31;NKX3A;BAPX2;homeobox protein nkx3.1;NK3 homeobox 1;NKX3;	SWISSPROT_AC:Q99801;SWISSPROT_ID:NKX31_HUMAN;EMBL:AF247704;EMBL:AF249669;EMBL:AF249670;EMBL:AF249671;EMBL:AF249672;EMBL:BC074863;EMBL:BC074864;EMBL:U80669;EMBL:U91540;RefSeq:NP_001243268.1;RefSeq:NP_006158.2;ProteinModelPortal:Q99801;STRING:9606.ENSP00000370253;SWISSPROT_AC_OLD:O15465;SWISSPROT_AC_OLD:Q9H2P4;SWISSPROT_AC_OLD:Q9H2P5;SWISSPROT_AC_OLD:Q9H2P6;SWISSPROT_AC_OLD:Q9H2P7;SWISSPROT_AC_OLD:…	7113	4824
26292118	NKX3-1 -- TMPRSS2	association	Pubmed 2015:25780911;Pubmed central 2015:4364018;Pubmed central 2014:3897978;Pubmed central 2011:3263025;	Previous studies have shown that deletions at 8p21 (harboring NKX3.1) and 21q22 (resulting in TMPRSS2-ERG fusion) were both present in a subtype of prostate cancer cases, and that ERG can lead to epigenetic silencing of NKX3.1 in prostate cancer cells, whereas <b>NKX3.1</b> can in turn negatively regulate TMPRSS2-ERG fusion expression via suppression of the <b>TMPRSS2</b> promoter activity.[Pubme…	4343670	Gene	NKX3-1	BAPX2;NK3 homeobox 1;NKX3;NKX3-1;NKX3.1;NKX3A;Homeobox protein NK-3 homolog A;Homeobox protein Nkx-3.1;homeobox protein nkx3.1;NKX31;	SWISSPROT_AC:Q99801;SWISSPROT_ID:NKX31_HUMAN;GeneID:4824;Ensembl:ENSG00000167034;HGNC:HGNC:7838;MIM:602041;Vega:OTTHUMG00000097851;protein_accession:AAB38747.1;protein_accession:AAB68662.1;protein_accession:AAG09781.1;protein_accession:AAG39735.1;protein_accession:AAG39736.1;protein_accession:AAG39737.1;protein_accession:AAG39738.1;protein_accession:AAH74863.1;protein_accession:AAH74864.1;protein…	491798	Protein	TMPRSS2	EC 3.4.21.-;PRSS10;Serine protease 10;TMPRSS2;TMPS2;Transmembrane protease serine 2;PP9284;serine protease-x;tmprss-2;transmembrane protease serine-2;transmembrane protease, serine 2;	SWISSPROT_AC:O15393;SWISSPROT_ID:TMPS2_HUMAN;EMBL:AF123453;EMBL:AF270487;EMBL:AK222784;EMBL:AK291813;EMBL:AK296860;EMBL:AK313338;EMBL:AP001610;EMBL:BC051839;EMBL:CH471079;EMBL:U75329;RefSeq:NP_001128571.1;RefSeq:NP_005647.3;RefSeq:XP_011528033.1;ProteinModelPortal:O15393;STRING:9606.ENSP00000381588;SWISSPROT_AC_OLD:A8K6Z8;SWISSPROT_AC_OLD:B2R8E5;SWISSPROT_AC_OLD:B7Z459;SWISSPROT_AC_OLD:D3DSJ2;SWI…	4824	7113
26292132	TMPRSS2 -- NKX3-1	association	Pubmed 2015:25780911;Pubmed central 2015:4364018;Pubmed central 2014:3897978;Pubmed central 2011:3263025;	Previous studies have shown that deletions at 8p21 (harboring NKX3.1) and 21q22 (resulting in TMPRSS2-ERG fusion) were both present in a subtype of prostate cancer cases, and that ERG can lead to epigenetic silencing of NKX3.1 in prostate cancer cells, whereas <b>NKX3.1</b> can in turn negatively regulate TMPRSS2-ERG fusion expression via suppression of the <b>TMPRSS2</b> promoter activity.[Pubme…	4345589	Gene	TMPRSS2	PP9284;PRSS10;TMPRSS2;transmembrane protease, serine 2;EC 3.4.21.-;Serine protease 10;serine protease-x;tmprss-2;TMPS2;Transmembrane protease serine 2;transmembrane protease serine-2;	SWISSPROT_AC:O15393;SWISSPROT_ID:TMPS2_HUMAN;GeneID:7113;Ensembl:ENSG00000184012;HGNC:HGNC:11876;MIM:602060;Vega:OTTHUMG00000086762;protein_accession:AAC51784.1;protein_accession:AAD37117.1;protein_accession:AAH51839.1;protein_accession:AAK29280.1;protein_accession:AAK53559.1;protein_accession:AAL55881.1;protein_accession:ADQ33108.1;protein_accession:BAD96504.1;protein_accession:BAF84502.1;protei…	4343670	Gene	NKX3-1	BAPX2;NK3 homeobox 1;NKX3;NKX3-1;NKX3.1;NKX3A;Homeobox protein NK-3 homolog A;Homeobox protein Nkx-3.1;homeobox protein nkx3.1;NKX31;	SWISSPROT_AC:Q99801;SWISSPROT_ID:NKX31_HUMAN;GeneID:4824;Ensembl:ENSG00000167034;HGNC:HGNC:7838;MIM:602041;Vega:OTTHUMG00000097851;protein_accession:AAB38747.1;protein_accession:AAB68662.1;protein_accession:AAG09781.1;protein_accession:AAG39735.1;protein_accession:AAG39736.1;protein_accession:AAG39737.1;protein_accession:AAG39738.1;protein_accession:AAH74863.1;protein_accession:AAH74864.1;protein…	7113	4824
26708654	F2RL1 -- TMPRSS2	association	Pubmed 2015:25734995;	Coculture of human cancer cells with murine trigeminal neurons demonstrated colocalization of <b>TMPRSS2</b> with <b>PAR2</b>.[Pubmed 2015:25734995];	4341535	Gene	F2RL1	F2R like trypsin receptor 1;F2RL1;GPR11;PAR2;Coagulation factor II receptor-like 1;G-protein coupled receptor 11;par 2;par ii;par subtype 2;par- 2;PAR-2;par-2-type;proteinase activated receptor 2;proteinase activated receptor-2;proteinase activated-receptor 2;Proteinase-activated receptor 2;proteinase-activated receptor subtype 2;proteinase-activated receptor type 2;proteinase-activated receptor-…	SWISSPROT_AC:P55085;SWISSPROT_ID:PAR2_HUMAN;GeneID:2150;Ensembl:ENSG00000164251;HGNC:HGNC:3538;MIM:600933;Vega:OTTHUMG00000102118;protein_accession:AAA90957.1;protein_accession:AAB47871.1;protein_accession:AAH12453.1;protein_accession:AAH18130.1;protein_accession:AAK77914.1;protein_accession:AAP88858.1;protein_accession:AAP97012.1;protein_accession:ABM81892.1;protein_accession:ABM85065.1;protein_…	491798	Protein	TMPRSS2	EC 3.4.21.-;PRSS10;Serine protease 10;TMPRSS2;TMPS2;Transmembrane protease serine 2;PP9284;serine protease-x;tmprss-2;transmembrane protease serine-2;transmembrane protease, serine 2;	SWISSPROT_AC:O15393;SWISSPROT_ID:TMPS2_HUMAN;EMBL:AF123453;EMBL:AF270487;EMBL:AK222784;EMBL:AK291813;EMBL:AK296860;EMBL:AK313338;EMBL:AP001610;EMBL:BC051839;EMBL:CH471079;EMBL:U75329;RefSeq:NP_001128571.1;RefSeq:NP_005647.3;RefSeq:XP_011528033.1;ProteinModelPortal:O15393;STRING:9606.ENSP00000381588;SWISSPROT_AC_OLD:A8K6Z8;SWISSPROT_AC_OLD:B2R8E5;SWISSPROT_AC_OLD:B7Z459;SWISSPROT_AC_OLD:D3DSJ2;SWI…	2150	7113
26708830	NR1I2 -- TMPRSS2	association	Pubmed 2015:25734995;	Coculture of human cancer cells with murine trigeminal neurons demonstrated colocalization of <b>TMPRSS2</b> with <b>PAR2</b>.[Pubmed 2015:25734995];	4346811	Gene	NR1I2	BXR;NR1I2;nuclear receptor subfamily 1 group I member 2;ONR1;PAR;PAR1;PAR2;PARq;PRR;PXR;SAR;SXR;Orphan nuclear receptor PAR1;Orphan nuclear receptor PXR;par-type;Pregnane X receptor;pregnane-x- receptor;receptor pregnane-x;Steroid and xenobiotic receptor;	SWISSPROT_AC:O75469;SWISSPROT_ID:NR1I2_HUMAN;GeneID:8856;Ensembl:ENSG00000144852;HGNC:HGNC:7968;MIM:603065;Vega:OTTHUMG00000159400;protein_accession:AAC64557.1;protein_accession:AAC64558.1;protein_accession:AAD05436.1;protein_accession:AAG23345.1;protein_accession:AAH17304.2;protein_accession:AAK38720.1;protein_accession:AAK38721.1;protein_accession:AAK38722.1;protein_accession:AAM26736.1;protein…	491798	Protein	TMPRSS2	EC 3.4.21.-;PRSS10;Serine protease 10;TMPRSS2;TMPS2;Transmembrane protease serine 2;PP9284;serine protease-x;tmprss-2;transmembrane protease serine-2;transmembrane protease, serine 2;	SWISSPROT_AC:O15393;SWISSPROT_ID:TMPS2_HUMAN;EMBL:AF123453;EMBL:AF270487;EMBL:AK222784;EMBL:AK291813;EMBL:AK296860;EMBL:AK313338;EMBL:AP001610;EMBL:BC051839;EMBL:CH471079;EMBL:U75329;RefSeq:NP_001128571.1;RefSeq:NP_005647.3;RefSeq:XP_011528033.1;ProteinModelPortal:O15393;STRING:9606.ENSP00000381588;SWISSPROT_AC_OLD:A8K6Z8;SWISSPROT_AC_OLD:B2R8E5;SWISSPROT_AC_OLD:B7Z459;SWISSPROT_AC_OLD:D3DSJ2;SWI…	8856	7113
26708850	SLC52A1 -- TMPRSS2	association	Pubmed 2015:25734995;	Coculture of human cancer cells with murine trigeminal neurons demonstrated colocalization of <b>TMPRSS2</b> with <b>PAR2</b>.[Pubmed 2015:25734995];	4352499	Gene	SLC52A1	GPCR42;GPR172B;hRFT1;PAR2;RBFVD;RFT1;RFVT1;SLC52A1;solute carrier family 52 member 1;hrft-1;PERV-A receptor 2;Porcine endogenous retrovirus A receptor 2;Protein GPR172B;rfvt-1;Riboflavin transporter 1;riboflavin transporter-1;S52A1;Solute carrier family 52, riboflavin transporter, member 1;	SWISSPROT_AC:Q9NWF4;SWISSPROT_ID:S52A1_HUMAN;GeneID:55065;Ensembl:ENSG00000132517;HGNC:HGNC:30225;MIM:607883;Vega:OTTHUMG00000099448;protein_accession:AAH60810.1;protein_accession:AAH92473.1;protein_accession:AAL59883.1;protein_accession:ACE86763.1;protein_accession:ADZ15644.1;protein_accession:BAA91427.1;protein_accession:BAB89337.1;protein_accession:BAG53914.1;protein_accession:BAG71128.1;prote…	491798	Protein	TMPRSS2	EC 3.4.21.-;PRSS10;Serine protease 10;TMPRSS2;TMPS2;Transmembrane protease serine 2;PP9284;serine protease-x;tmprss-2;transmembrane protease serine-2;transmembrane protease, serine 2;	SWISSPROT_AC:O15393;SWISSPROT_ID:TMPS2_HUMAN;EMBL:AF123453;EMBL:AF270487;EMBL:AK222784;EMBL:AK291813;EMBL:AK296860;EMBL:AK313338;EMBL:AP001610;EMBL:BC051839;EMBL:CH471079;EMBL:U75329;RefSeq:NP_001128571.1;RefSeq:NP_005647.3;RefSeq:XP_011528033.1;ProteinModelPortal:O15393;STRING:9606.ENSP00000381588;SWISSPROT_AC_OLD:A8K6Z8;SWISSPROT_AC_OLD:B2R8E5;SWISSPROT_AC_OLD:B7Z459;SWISSPROT_AC_OLD:D3DSJ2;SWI…	55065	7113
26709045	TMPRSS2 -- PXR	association	Pubmed 2015:25734995;	Coculture of human cancer cells with murine trigeminal neurons demonstrated colocalization of <b>TMPRSS2</b> with <b>PAR2</b>.[Pubmed 2015:25734995];	4345589	Gene	TMPRSS2	PP9284;PRSS10;TMPRSS2;transmembrane protease, serine 2;EC 3.4.21.-;Serine protease 10;serine protease-x;tmprss-2;TMPS2;Transmembrane protease serine 2;transmembrane protease serine-2;	SWISSPROT_AC:O15393;SWISSPROT_ID:TMPS2_HUMAN;GeneID:7113;Ensembl:ENSG00000184012;HGNC:HGNC:11876;MIM:602060;Vega:OTTHUMG00000086762;protein_accession:AAC51784.1;protein_accession:AAD37117.1;protein_accession:AAH51839.1;protein_accession:AAK29280.1;protein_accession:AAK53559.1;protein_accession:AAL55881.1;protein_accession:ADQ33108.1;protein_accession:BAD96504.1;protein_accession:BAF84502.1;protei…	280891	Protein	PXR	NR1I2;Nuclear receptor subfamily 1 group I member 2;Orphan nuclear receptor PAR1;Orphan nuclear receptor PXR;Pregnane X receptor;PXR;Steroid and xenobiotic receptor;SXR;BXR;ONR1;PAR;par-type;PAR1;PAR2;PARq;pregnane-x- receptor;PRR;receptor pregnane-x;SAR;	SWISSPROT_AC:O75469;SWISSPROT_ID:NR1I2_HUMAN;EMBL:AF061056;EMBL:AF084644;EMBL:AF084645;EMBL:AF364606;EMBL:AJ009936;EMBL:AJ009937;EMBL:AY091855;EMBL:BC017304;EMBL:DQ911122;EMBL:DQ923326;EMBL:EF614253;RefSeq:NP_003880.3;RefSeq:NP_071285.1;RefSeq:NP_148934.1;ProteinModelPortal:O75469;STRING:9606.ENSP00000336528;SWISSPROT_AC_OLD:Q006P5;SWISSPROT_AC_OLD:Q008C8;SWISSPROT_AC_OLD:Q96AC7;SWISSPROT_AC_OLD:…	7113	8856
26709203	TMPRSS2 -- PAR-2	association	Pubmed 2015:25734995;	Coculture of human cancer cells with murine trigeminal neurons demonstrated colocalization of <b>TMPRSS2</b> with <b>PAR2</b>.[Pubmed 2015:25734995];	4345589	Gene	TMPRSS2	PP9284;PRSS10;TMPRSS2;transmembrane protease, serine 2;EC 3.4.21.-;Serine protease 10;serine protease-x;tmprss-2;TMPS2;Transmembrane protease serine 2;transmembrane protease serine-2;	SWISSPROT_AC:O15393;SWISSPROT_ID:TMPS2_HUMAN;GeneID:7113;Ensembl:ENSG00000184012;HGNC:HGNC:11876;MIM:602060;Vega:OTTHUMG00000086762;protein_accession:AAC51784.1;protein_accession:AAD37117.1;protein_accession:AAH51839.1;protein_accession:AAK29280.1;protein_accession:AAK53559.1;protein_accession:AAL55881.1;protein_accession:ADQ33108.1;protein_accession:BAD96504.1;protein_accession:BAF84502.1;protei…	301739	Protein	PAR-2	Coagulation factor II receptor-like 1;F2RL1;G-protein coupled receptor 11;GPR11;PAR-2;PAR2;Proteinase-activated receptor 2;Thrombin receptor-like 1;F2R like trypsin receptor 1;par 2;par ii;par subtype 2;par- 2;par-2-type;proteinase activated receptor 2;proteinase activated receptor-2;proteinase activated-receptor 2;proteinase-activated receptor subtype 2;proteinase-activated receptor type 2;prote…	SWISSPROT_AC:P55085;SWISSPROT_ID:PAR2_HUMAN;EMBL:AF400075;EMBL:AY336105;EMBL:BC012453;EMBL:BC018130;EMBL:BT009856;EMBL:CH471084;EMBL:U34038;EMBL:U36753;EMBL:Z49993;EMBL:Z49994;RefSeq:NP_005233.3;ProteinModelPortal:P55085;STRING:9606.ENSP00000296677;SWISSPROT_AC_OLD:Q13317;SWISSPROT_AC_OLD:Q13346;SWISSPROT_AC_OLD:Q53XJ8;SMR:P55085;GeneID:2150;KEGG:hsa:2150;PIR:S66518;eggNOG:ENOG410IGEM;eggNOG:ENOG…	7113	2150
26709232	TMPRSS2 -- PAR2	association	Pubmed 2015:25734995;	Coculture of human cancer cells with murine trigeminal neurons demonstrated colocalization of <b>TMPRSS2</b> with <b>PAR2</b>.[Pubmed 2015:25734995];	4345589	Gene	TMPRSS2	PP9284;PRSS10;TMPRSS2;transmembrane protease, serine 2;EC 3.4.21.-;Serine protease 10;serine protease-x;tmprss-2;TMPS2;Transmembrane protease serine 2;transmembrane protease serine-2;	SWISSPROT_AC:O15393;SWISSPROT_ID:TMPS2_HUMAN;GeneID:7113;Ensembl:ENSG00000184012;HGNC:HGNC:11876;MIM:602060;Vega:OTTHUMG00000086762;protein_accession:AAC51784.1;protein_accession:AAD37117.1;protein_accession:AAH51839.1;protein_accession:AAK29280.1;protein_accession:AAK53559.1;protein_accession:AAL55881.1;protein_accession:ADQ33108.1;protein_accession:BAD96504.1;protein_accession:BAF84502.1;protei…	441109	Protein	PAR2	GPR172B;hRFT1;PAR2;PERV-A receptor 2;Porcine endogenous retrovirus A receptor 2;Protein GPR172B;RFT1;Riboflavin transporter 1;S52A1;SLC52A1;Solute carrier family 52, riboflavin transporter, member 1;GPCR42;hrft-1;RBFVD;rfvt-1;RFVT1;riboflavin transporter-1;solute carrier family 52 member 1;	SWISSPROT_AC:Q9NWF4;SWISSPROT_ID:S52A1_HUMAN;EMBL:AB362533;EMBL:AB362534;EMBL:AC012146;EMBL:AK000922;EMBL:AY070775;EMBL:BC060810;EMBL:BC092473;EMBL:CH471108;RefSeq:NP_001098047.1;RefSeq:NP_060456.3;RefSeq:XP_011522253.1;ProteinModelPortal:Q9NWF4;STRING:9606.ENSP00000254853;SWISSPROT_AC_OLD:B5MEV1;SWISSPROT_AC_OLD:B5MEV2;SWISSPROT_AC_OLD:Q6P9E0;SWISSPROT_AC_OLD:Q86UT0;GeneID:55065;KEGG:hsa:55065;e…	7113	55065
26709266	TMPRSS2 -- F2RL1	association	Pubmed 2015:25734995;	Coculture of human cancer cells with murine trigeminal neurons demonstrated colocalization of <b>TMPRSS2</b> with <b>PAR2</b>.[Pubmed 2015:25734995];	4345589	Gene	TMPRSS2	PP9284;PRSS10;TMPRSS2;transmembrane protease, serine 2;EC 3.4.21.-;Serine protease 10;serine protease-x;tmprss-2;TMPS2;Transmembrane protease serine 2;transmembrane protease serine-2;	SWISSPROT_AC:O15393;SWISSPROT_ID:TMPS2_HUMAN;GeneID:7113;Ensembl:ENSG00000184012;HGNC:HGNC:11876;MIM:602060;Vega:OTTHUMG00000086762;protein_accession:AAC51784.1;protein_accession:AAD37117.1;protein_accession:AAH51839.1;protein_accession:AAK29280.1;protein_accession:AAK53559.1;protein_accession:AAL55881.1;protein_accession:ADQ33108.1;protein_accession:BAD96504.1;protein_accession:BAF84502.1;protei…	4341535	Gene	F2RL1	F2R like trypsin receptor 1;F2RL1;GPR11;PAR2;Coagulation factor II receptor-like 1;G-protein coupled receptor 11;par 2;par ii;par subtype 2;par- 2;PAR-2;par-2-type;proteinase activated receptor 2;proteinase activated receptor-2;proteinase activated-receptor 2;Proteinase-activated receptor 2;proteinase-activated receptor subtype 2;proteinase-activated receptor type 2;proteinase-activated receptor-…	SWISSPROT_AC:P55085;SWISSPROT_ID:PAR2_HUMAN;GeneID:2150;Ensembl:ENSG00000164251;HGNC:HGNC:3538;MIM:600933;Vega:OTTHUMG00000102118;protein_accession:AAA90957.1;protein_accession:AAB47871.1;protein_accession:AAH12453.1;protein_accession:AAH18130.1;protein_accession:AAK77914.1;protein_accession:AAP88858.1;protein_accession:AAP97012.1;protein_accession:ABM81892.1;protein_accession:ABM85065.1;protein_…	7113	2150
26709295	NR1I2 -- TMPRSS2	association	Pubmed 2015:25734995;	Coculture of human cancer cells with murine trigeminal neurons demonstrated colocalization of <b>TMPRSS2</b> with <b>PAR2</b>.[Pubmed 2015:25734995];	4346811	Gene	NR1I2	BXR;NR1I2;nuclear receptor subfamily 1 group I member 2;ONR1;PAR;PAR1;PAR2;PARq;PRR;PXR;SAR;SXR;Orphan nuclear receptor PAR1;Orphan nuclear receptor PXR;par-type;Pregnane X receptor;pregnane-x- receptor;receptor pregnane-x;Steroid and xenobiotic receptor;	SWISSPROT_AC:O75469;SWISSPROT_ID:NR1I2_HUMAN;GeneID:8856;Ensembl:ENSG00000144852;HGNC:HGNC:7968;MIM:603065;Vega:OTTHUMG00000159400;protein_accession:AAC64557.1;protein_accession:AAC64558.1;protein_accession:AAD05436.1;protein_accession:AAG23345.1;protein_accession:AAH17304.2;protein_accession:AAK38720.1;protein_accession:AAK38721.1;protein_accession:AAK38722.1;protein_accession:AAM26736.1;protein…	4345589	Gene	TMPRSS2	PP9284;PRSS10;TMPRSS2;transmembrane protease, serine 2;EC 3.4.21.-;Serine protease 10;serine protease-x;tmprss-2;TMPS2;Transmembrane protease serine 2;transmembrane protease serine-2;	SWISSPROT_AC:O15393;SWISSPROT_ID:TMPS2_HUMAN;GeneID:7113;Ensembl:ENSG00000184012;HGNC:HGNC:11876;MIM:602060;Vega:OTTHUMG00000086762;protein_accession:AAC51784.1;protein_accession:AAD37117.1;protein_accession:AAH51839.1;protein_accession:AAK29280.1;protein_accession:AAK53559.1;protein_accession:AAL55881.1;protein_accession:ADQ33108.1;protein_accession:BAD96504.1;protein_accession:BAF84502.1;protei…	8856	7113
26709371	SLC52A1 -- TMPRSS2	association	Pubmed 2015:25734995;	Coculture of human cancer cells with murine trigeminal neurons demonstrated colocalization of <b>TMPRSS2</b> with <b>PAR2</b>.[Pubmed 2015:25734995];	4352499	Gene	SLC52A1	GPCR42;GPR172B;hRFT1;PAR2;RBFVD;RFT1;RFVT1;SLC52A1;solute carrier family 52 member 1;hrft-1;PERV-A receptor 2;Porcine endogenous retrovirus A receptor 2;Protein GPR172B;rfvt-1;Riboflavin transporter 1;riboflavin transporter-1;S52A1;Solute carrier family 52, riboflavin transporter, member 1;	SWISSPROT_AC:Q9NWF4;SWISSPROT_ID:S52A1_HUMAN;GeneID:55065;Ensembl:ENSG00000132517;HGNC:HGNC:30225;MIM:607883;Vega:OTTHUMG00000099448;protein_accession:AAH60810.1;protein_accession:AAH92473.1;protein_accession:AAL59883.1;protein_accession:ACE86763.1;protein_accession:ADZ15644.1;protein_accession:BAA91427.1;protein_accession:BAB89337.1;protein_accession:BAG53914.1;protein_accession:BAG71128.1;prote…	4345589	Gene	TMPRSS2	PP9284;PRSS10;TMPRSS2;transmembrane protease, serine 2;EC 3.4.21.-;Serine protease 10;serine protease-x;tmprss-2;TMPS2;Transmembrane protease serine 2;transmembrane protease serine-2;	SWISSPROT_AC:O15393;SWISSPROT_ID:TMPS2_HUMAN;GeneID:7113;Ensembl:ENSG00000184012;HGNC:HGNC:11876;MIM:602060;Vega:OTTHUMG00000086762;protein_accession:AAC51784.1;protein_accession:AAD37117.1;protein_accession:AAH51839.1;protein_accession:AAK29280.1;protein_accession:AAK53559.1;protein_accession:AAL55881.1;protein_accession:ADQ33108.1;protein_accession:BAD96504.1;protein_accession:BAF84502.1;protei…	55065	7113
27527274	TMPRSS2 -- ANPEP	coexpression	Pubmed 2013:23536651;	Finally, immunohistochemistry revealed that <b>TMPRSS2</b> is coexpressed with <b>CD13</b>, the HCoV-229E receptor, in human airway epithelial (HAE) cells, and that CD13(+) TMPRSS2(+) cells are preferentially targeted by HCoV-229E, suggesting that TMPRSS2 can activate HCoV-229E in infected humans.[Pubmed 2013:23536651];	4345589	Gene	TMPRSS2	PP9284;PRSS10;TMPRSS2;transmembrane protease, serine 2;EC 3.4.21.-;Serine protease 10;serine protease-x;tmprss-2;TMPS2;Transmembrane protease serine 2;transmembrane protease serine-2;	SWISSPROT_AC:O15393;SWISSPROT_ID:TMPS2_HUMAN;GeneID:7113;Ensembl:ENSG00000184012;HGNC:HGNC:11876;MIM:602060;Vega:OTTHUMG00000086762;protein_accession:AAC51784.1;protein_accession:AAD37117.1;protein_accession:AAH51839.1;protein_accession:AAK29280.1;protein_accession:AAK53559.1;protein_accession:AAL55881.1;protein_accession:ADQ33108.1;protein_accession:BAD96504.1;protein_accession:BAF84502.1;protei…	4340041	Gene	ANPEP	alanyl aminopeptidase, membrane;ANPEP;APN;CD13;GP150;LAP1;P150;PEPN;Alanyl aminopeptidase;alanyl-aminopeptidase;Aminopeptidase M;Aminopeptidase N;aminopeptidase type n;aminopeptidase-m;aminopeptidase-n;AMPN;antigen cd13;ap m;ap n;AP-M;AP-N;cd 13;cd 13 antigen;cd-13;CD13 antigen;EC 3.4.11.2;ec3.4.11.2;hAPN;m ap;m-ap;Microsomal aminopeptidase;Myeloid plasma membrane glycoprotein CD13;n aminopeptida…	SWISSPROT_AC:P15144;SWISSPROT_ID:AMPN_HUMAN;GeneID:290;Ensembl:ENSG00000166825;HGNC:HGNC:500;MIM:151530;Vega:OTTHUMG00000149814;protein_accession:AAA51719.1;protein_accession:AAA83399.1;protein_accession:AAH58928.1;protein_accession:AAQ09003.1;protein_accession:BAD93155.1;protein_accession:BAG60413.1;protein_accession:BAG60508.1;protein_accession:BAG60587.1;protein_accession:BAG62575.1;protein_ac…	7113	290
44959780	TMPRSS2 -<> ERG	expression regulation	Pubmed 2012:22993300;Pubmed central 2014:3897978;Pubmed central 2016:5014457;	The <b>transmembrane protease, serine 2</b>:ets-related gene (TMPRSS2:ERG) gene fusion leads to the overexpression of <b>ERG</b>, an E-twenty six (ETS) family transcription factor, and is the most prevalent genetic lesion in prostate cancer, but its clinical utility remains unclear.[Pubmed 2012:22993300];Although, the androgenic activation of TMPRSS2 gene has been established, little is known abo…	491798	Protein	TMPRSS2	EC 3.4.21.-;PRSS10;Serine protease 10;TMPRSS2;TMPS2;Transmembrane protease serine 2;PP9284;serine protease-x;tmprss-2;transmembrane protease serine-2;transmembrane protease, serine 2;	SWISSPROT_AC:O15393;SWISSPROT_ID:TMPS2_HUMAN;EMBL:AF123453;EMBL:AF270487;EMBL:AK222784;EMBL:AK291813;EMBL:AK296860;EMBL:AK313338;EMBL:AP001610;EMBL:BC051839;EMBL:CH471079;EMBL:U75329;RefSeq:NP_001128571.1;RefSeq:NP_005647.3;RefSeq:XP_011528033.1;ProteinModelPortal:O15393;STRING:9606.ENSP00000381588;SWISSPROT_AC_OLD:A8K6Z8;SWISSPROT_AC_OLD:B2R8E5;SWISSPROT_AC_OLD:B7Z459;SWISSPROT_AC_OLD:D3DSJ2;SWI…	4341487	Gene	ERG	ERG;ERG, ETS transcription factor;erg-3;p55;erg 3;erg, an ets transcription factor;erg-type;isoform-erg;transcription factor erg, an ets;Transcriptional regulator ERG;Transforming protein ERG;	SWISSPROT_AC:P11308;SWISSPROT_ID:ERG_HUMAN;GeneID:2078;Ensembl:ENSG00000157554;HGNC:HGNC:3446;MIM:165080;Vega:OTTHUMG00000090767;protein_accession:AAA35811.1;protein_accession:AAA52398.1;protein_accession:AAB29724.1;protein_accession:AAB37717.1;protein_accession:AAB65762.1;protein_accession:AAB65763.1;protein_accession:AAH40168.1;protein_accession:AAP41719.1;protein_accession:AAP41720.1;protein_a…	7113	2078
44959814	TMPRSS2 -<> KCNH2	expression regulation	Pubmed 2012:22993300;Pubmed central 2014:3897978;Pubmed central 2016:5014457;	The <b>transmembrane protease, serine 2</b>:ets-related gene (TMPRSS2:ERG) gene fusion leads to the overexpression of <b>ERG</b>, an E-twenty six (ETS) family transcription factor, and is the most prevalent genetic lesion in prostate cancer, but its clinical utility remains unclear.[Pubmed 2012:22993300];Although, the androgenic activation of TMPRSS2 gene has been established, little is known abo…	491798	Protein	TMPRSS2	EC 3.4.21.-;PRSS10;Serine protease 10;TMPRSS2;TMPS2;Transmembrane protease serine 2;PP9284;serine protease-x;tmprss-2;transmembrane protease serine-2;transmembrane protease, serine 2;	SWISSPROT_AC:O15393;SWISSPROT_ID:TMPS2_HUMAN;EMBL:AF123453;EMBL:AF270487;EMBL:AK222784;EMBL:AK291813;EMBL:AK296860;EMBL:AK313338;EMBL:AP001610;EMBL:BC051839;EMBL:CH471079;EMBL:U75329;RefSeq:NP_001128571.1;RefSeq:NP_005647.3;RefSeq:XP_011528033.1;ProteinModelPortal:O15393;STRING:9606.ENSP00000381588;SWISSPROT_AC_OLD:A8K6Z8;SWISSPROT_AC_OLD:B2R8E5;SWISSPROT_AC_OLD:B7Z459;SWISSPROT_AC_OLD:D3DSJ2;SWI…	4342876	Gene	KCNH2	ERG-1;ERG1;H-ERG;HERG;HERG1;KCNH2;Kv11.1;LQT2;potassium voltage-gated channel subfamily H member 2;SQT1;Eag homolog;Eag-related protein 1;ERG;erg 1;erg isoform 1;erg's 1;erg-type;Ether-a-go-go-related gene potassium channel 1;Ether-a-go-go-related protein 1;her gamma;herg 1;hERG-1;herg-type;isoform-erg;kcnh-2;kv 11.1;lqt 2;lqt type 2;lqt-2;Voltage-gated potassium channel subunit Kv11.1;	SWISSPROT_AC:Q12809;SWISSPROT_ID:KCNH2_HUMAN;GeneID:3757;Ensembl:ENSG00000055118;HGNC:HGNC:6251;MIM:152427;Vega:OTTHUMG00000158341;protein_accession:AAA62473.1;protein_accession:AAC69709.1;protein_accession:AAH01914.2;protein_accession:AAH04311.2;protein_accession:AAI27674.1;protein_accession:AAI67862.1;protein_accession:AAL37559.1;protein_accession:AAP36000.1;protein_accession:AAQ91589.1;protein…	7113	3757
47379596	TMPRSS2 -- ETV1	interaction	Pubmed 2013:23512661;Pubmed 2014:24445296;	Here we show that in mice with ERG or <b>ETV1</b> targeted to the endogenous <b>Tmprss2</b> locus, either factor cooperated with loss of a single copy of Pten, leading to localized cancer, but only ETV1 appeared to support development of invasive adenocarcinoma under the background of full Pten loss.[Pubmed 2013:23512661];Here we show that in mice with ERG or <b>ETV1</b> targeted to the endogenou…	491798	Protein	TMPRSS2	EC 3.4.21.-;PRSS10;Serine protease 10;TMPRSS2;TMPS2;Transmembrane protease serine 2;PP9284;serine protease-x;tmprss-2;transmembrane protease serine-2;transmembrane protease, serine 2;	SWISSPROT_AC:O15393;SWISSPROT_ID:TMPS2_HUMAN;EMBL:AF123453;EMBL:AF270487;EMBL:AK222784;EMBL:AK291813;EMBL:AK296860;EMBL:AK313338;EMBL:AP001610;EMBL:BC051839;EMBL:CH471079;EMBL:U75329;RefSeq:NP_001128571.1;RefSeq:NP_005647.3;RefSeq:XP_011528033.1;ProteinModelPortal:O15393;STRING:9606.ENSP00000381588;SWISSPROT_AC_OLD:A8K6Z8;SWISSPROT_AC_OLD:B2R8E5;SWISSPROT_AC_OLD:B7Z459;SWISSPROT_AC_OLD:D3DSJ2;SWI…	126436	Protein	ETV1	ER81;ETS translocation variant 1;Ets-related protein 81;ETV1;ETS variant 1;ets variant-1;etv 1;etv-1;	SWISSPROT_AC:P50549;SWISSPROT_ID:ETV1_HUMAN;EMBL:AB209202;EMBL:AC004857;EMBL:AC004909;EMBL:AF109621;EMBL:AF109622;EMBL:AF109623;EMBL:AF109624;EMBL:AF109625;EMBL:AF109626;EMBL:AF109627;EMBL:AF109628;EMBL:AF109629;EMBL:AF109630;EMBL:AF109631;EMBL:AF109632;EMBL:AK294755;EMBL:AK299693;EMBL:AK312863;EMBL:AK316007;EMBL:BC098403;EMBL:BC106762;EMBL:BC106763;EMBL:CH236948;EMBL:CR627389;EMBL:U17163;EMBL:X8…	7113	2115
47389184	TMPRSS2 -- Transcriptional regulator ERG	interaction	Pubmed 2014:25520876;Pubmed central 2015:4572434;Pubmed central 2017:5476632;	Shorter CAG repeat length was also not shown to be associated with a higher induction rate of <b>TMPRSS2</b> and <b>ERG</b> proximity, an essential step for TMPRSS2:ERG fusion formation.[Pubmed 2014:25520876];On the other hand, another recent study on the Chinese population has found that shorter CAG repeat lengths were not associated with a high induction rate of <b>TMPRSS2</b> and <b>ERG</b> pr…	491798	Protein	TMPRSS2	EC 3.4.21.-;PRSS10;Serine protease 10;TMPRSS2;TMPS2;Transmembrane protease serine 2;PP9284;serine protease-x;tmprss-2;transmembrane protease serine-2;transmembrane protease, serine 2;	SWISSPROT_AC:O15393;SWISSPROT_ID:TMPS2_HUMAN;EMBL:AF123453;EMBL:AF270487;EMBL:AK222784;EMBL:AK291813;EMBL:AK296860;EMBL:AK313338;EMBL:AP001610;EMBL:BC051839;EMBL:CH471079;EMBL:U75329;RefSeq:NP_001128571.1;RefSeq:NP_005647.3;RefSeq:XP_011528033.1;ProteinModelPortal:O15393;STRING:9606.ENSP00000381588;SWISSPROT_AC_OLD:A8K6Z8;SWISSPROT_AC_OLD:B2R8E5;SWISSPROT_AC_OLD:B7Z459;SWISSPROT_AC_OLD:D3DSJ2;SWI…	124820	Protein	Transcriptional regulator ERG	ERG;Transcriptional regulator ERG;Transforming protein ERG;erg 3;erg, an ets transcription factor;ERG, ETS transcription factor;erg-3;erg-type;isoform-erg;p55;transcription factor erg, an ets;	SWISSPROT_AC:P11308;SWISSPROT_ID:ERG_HUMAN;EMBL:AK300395;EMBL:AK303518;EMBL:AY204741;EMBL:AY204742;EMBL:BC040168;EMBL:M17254;EMBL:M21535;EMBL:S68130;RefSeq:NP_001129626.1;RefSeq:NP_001129627.1;RefSeq:NP_001230357.1;RefSeq:NP_001230358.1;RefSeq:NP_001230361.1;RefSeq:NP_001278320.1;RefSeq:NP_004440.1;RefSeq:NP_891548.1;ProteinModelPortal:P11308;STRING:9606.ENSP00000381891;SWISSPROT_AC_OLD:B4DTW5;SW…	7113	2078
47389198	TMPRSS2 -- HERG	interaction	Pubmed 2014:25520876;Pubmed central 2015:4572434;Pubmed central 2017:5476632;	Shorter CAG repeat length was also not shown to be associated with a higher induction rate of <b>TMPRSS2</b> and <b>ERG</b> proximity, an essential step for TMPRSS2:ERG fusion formation.[Pubmed 2014:25520876];On the other hand, another recent study on the Chinese population has found that shorter CAG repeat lengths were not associated with a high induction rate of <b>TMPRSS2</b> and <b>ERG</b> pr…	491798	Protein	TMPRSS2	EC 3.4.21.-;PRSS10;Serine protease 10;TMPRSS2;TMPS2;Transmembrane protease serine 2;PP9284;serine protease-x;tmprss-2;transmembrane protease serine-2;transmembrane protease, serine 2;	SWISSPROT_AC:O15393;SWISSPROT_ID:TMPS2_HUMAN;EMBL:AF123453;EMBL:AF270487;EMBL:AK222784;EMBL:AK291813;EMBL:AK296860;EMBL:AK313338;EMBL:AP001610;EMBL:BC051839;EMBL:CH471079;EMBL:U75329;RefSeq:NP_001128571.1;RefSeq:NP_005647.3;RefSeq:XP_011528033.1;ProteinModelPortal:O15393;STRING:9606.ENSP00000381588;SWISSPROT_AC_OLD:A8K6Z8;SWISSPROT_AC_OLD:B2R8E5;SWISSPROT_AC_OLD:B7Z459;SWISSPROT_AC_OLD:D3DSJ2;SWI…	209139	Protein	HERG	Eag homolog;Eag-related protein 1;ERG;ERG-1;ERG1;Ether-a-go-go-related gene potassium channel 1;Ether-a-go-go-related protein 1;H-ERG;HERG;hERG-1;hERG1;KCNH2;Potassium voltage-gated channel subfamily H member 2;Voltage-gated potassium channel subunit Kv11.1;erg 1;erg isoform 1;erg's 1;erg-type;her gamma;herg 1;herg-type;isoform-erg;kcnh-2;kv 11.1;Kv11.1;lqt 2;lqt type 2;lqt-2;LQT2;SQT1;	SWISSPROT_AC:Q12809;SWISSPROT_ID:KCNH2_HUMAN;EMBL:AB009071;EMBL:AB044806;EMBL:AC006343;EMBL:AC011234;EMBL:AF052728;EMBL:AF363636;EMBL:AJ010538;EMBL:AJ010539;EMBL:AJ010540;EMBL:AJ010541;EMBL:AJ010542;EMBL:AJ010543;EMBL:AJ010544;EMBL:AJ010545;EMBL:AJ010546;EMBL:AJ010547;EMBL:AJ010548;EMBL:AJ010549;EMBL:AJ010550;EMBL:AJ010551;EMBL:AJ512214;EMBL:AJ609614;EMBL:BC001914;EMBL:BC004311;EMBL:CH471173;EMBL…	7113	3757
47728748	TMPRSS2 -<> Vitronectin	transport regulation	Pubmed 2013:23536651;	Inhibition of endogenous cathepsin L or <b>TMPRSS2</b> demonstrated that both proteases can activate <b>229E-S</b> for entry into cells that are naturally susceptible to infection.[Pubmed 2013:23536651];	491798	Protein	TMPRSS2	EC 3.4.21.-;PRSS10;Serine protease 10;TMPRSS2;TMPS2;Transmembrane protease serine 2;PP9284;serine protease-x;tmprss-2;transmembrane protease serine-2;transmembrane protease, serine 2;	SWISSPROT_AC:O15393;SWISSPROT_ID:TMPS2_HUMAN;EMBL:AF123453;EMBL:AF270487;EMBL:AK222784;EMBL:AK291813;EMBL:AK296860;EMBL:AK313338;EMBL:AP001610;EMBL:BC051839;EMBL:CH471079;EMBL:U75329;RefSeq:NP_001128571.1;RefSeq:NP_005647.3;RefSeq:XP_011528033.1;ProteinModelPortal:O15393;STRING:9606.ENSP00000381588;SWISSPROT_AC_OLD:A8K6Z8;SWISSPROT_AC_OLD:B2R8E5;SWISSPROT_AC_OLD:B7Z459;SWISSPROT_AC_OLD:D3DSJ2;SWI…	525726	Protein	Vitronectin	S-protein;Serum-spreading factor;V75;Vitronectin;VN;VTN;VTNC;serum spreading factor;VNT;	SWISSPROT_AC:P04004;SWISSPROT_ID:VTNC_HUMAN;EMBL:AF382388;EMBL:AK312968;EMBL:BC005046;EMBL:X03168;EMBL:X05006;RefSeq:NP_000629.3;ProteinModelPortal:P04004;STRING:9606.ENSP00000226218;SWISSPROT_AC_OLD:B2R7G0;SWISSPROT_AC_OLD:P01141;SWISSPROT_AC_OLD:Q9BSH7;SMR:P04004;GeneID:7448;KEGG:hsa:7448;PIR:A29744;eggNOG:ENOG410XQ5D;eggNOG:KOG1565;UniGene:Hs.2257;GO:GO:0005044;GO:GO:0005178;GO:GO:0005576;GO:G…	7113	7448
75533202	BAAT -- TMPRSS2	association	Pubmed 2016:27028521;Pubmed central 2016:4814062;	The Hemagglutinin of Bat-Associated Influenza Viruses Is Activated by <b>TMPRSS2</b> for pH-Dependent Entry into <b>Bat</b> but Not Human Cells.[Pubmed 2016:27028521];The Hemagglutinin of Bat-Associated Influenza Viruses Is Activated by <b>TMPRSS2</b> for pH-Dependent Entry into <b>Bat</b> but Not Human Cells.[Pubmed central 2016:4814062];	4340263	Gene	BAAT	BAAT;BACAT;BAT;bile acid-CoA:amino acid N-acyltransferase;bat-type;EC 2.3.1.65;EC 3.1.2.2;Glycine N-choloyltransferase;long-chain fatty acyl-coa hydrolase;Long-chain fatty-acyl-CoA hydrolase;	SWISSPROT_AC:Q14032;SWISSPROT_ID:BAAT_HUMAN;GeneID:570;Ensembl:ENSG00000136881;HGNC:HGNC:932;MIM:602938;Vega:OTTHUMG00000020377;protein_accession:AAC37550.1;protein_accession:AAH09567.1;protein_accession:AAI07425.1;protein_accession:ABM82836.1;protein_accession:ABM86021.1;protein_accession:CAG46716.1;protein_accession:EAW58943.1;protein_accession:EAW58944.1;protein_accession:EAW58945.1;protein_ac…	491798	Protein	TMPRSS2	EC 3.4.21.-;PRSS10;Serine protease 10;TMPRSS2;TMPS2;Transmembrane protease serine 2;PP9284;serine protease-x;tmprss-2;transmembrane protease serine-2;transmembrane protease, serine 2;	SWISSPROT_AC:O15393;SWISSPROT_ID:TMPS2_HUMAN;EMBL:AF123453;EMBL:AF270487;EMBL:AK222784;EMBL:AK291813;EMBL:AK296860;EMBL:AK313338;EMBL:AP001610;EMBL:BC051839;EMBL:CH471079;EMBL:U75329;RefSeq:NP_001128571.1;RefSeq:NP_005647.3;RefSeq:XP_011528033.1;ProteinModelPortal:O15393;STRING:9606.ENSP00000381588;SWISSPROT_AC_OLD:A8K6Z8;SWISSPROT_AC_OLD:B2R8E5;SWISSPROT_AC_OLD:B7Z459;SWISSPROT_AC_OLD:D3DSJ2;SWI…	570	7113
75533224	TMPRSS2 -- BAAT	association	Pubmed 2016:27028521;Pubmed central 2016:4814062;	The Hemagglutinin of Bat-Associated Influenza Viruses Is Activated by <b>TMPRSS2</b> for pH-Dependent Entry into <b>Bat</b> but Not Human Cells.[Pubmed 2016:27028521];The Hemagglutinin of Bat-Associated Influenza Viruses Is Activated by <b>TMPRSS2</b> for pH-Dependent Entry into <b>Bat</b> but Not Human Cells.[Pubmed central 2016:4814062];	4345589	Gene	TMPRSS2	PP9284;PRSS10;TMPRSS2;transmembrane protease, serine 2;EC 3.4.21.-;Serine protease 10;serine protease-x;tmprss-2;TMPS2;Transmembrane protease serine 2;transmembrane protease serine-2;	SWISSPROT_AC:O15393;SWISSPROT_ID:TMPS2_HUMAN;GeneID:7113;Ensembl:ENSG00000184012;HGNC:HGNC:11876;MIM:602060;Vega:OTTHUMG00000086762;protein_accession:AAC51784.1;protein_accession:AAD37117.1;protein_accession:AAH51839.1;protein_accession:AAK29280.1;protein_accession:AAK53559.1;protein_accession:AAL55881.1;protein_accession:ADQ33108.1;protein_accession:BAD96504.1;protein_accession:BAF84502.1;protei…	4340263	Gene	BAAT	BAAT;BACAT;BAT;bile acid-CoA:amino acid N-acyltransferase;bat-type;EC 2.3.1.65;EC 3.1.2.2;Glycine N-choloyltransferase;long-chain fatty acyl-coa hydrolase;Long-chain fatty-acyl-CoA hydrolase;	SWISSPROT_AC:Q14032;SWISSPROT_ID:BAAT_HUMAN;GeneID:570;Ensembl:ENSG00000136881;HGNC:HGNC:932;MIM:602938;Vega:OTTHUMG00000020377;protein_accession:AAC37550.1;protein_accession:AAH09567.1;protein_accession:AAI07425.1;protein_accession:ABM82836.1;protein_accession:ABM86021.1;protein_accession:CAG46716.1;protein_accession:EAW58943.1;protein_accession:EAW58944.1;protein_accession:EAW58945.1;protein_ac…	7113	570
98704606	TMPRSS2 -- BRD4	interaction	Pubmed 2016:27223260;	Here we show that the most common PCa-associated truncated ERG T1-E4 (ERGÃŽÂ”39), encoded by fusion between <b>TMPRSS2</b> exon 1 and ERG exon 4, binds to bromodomain-1 (BD1) of <b>bromodomain containing protein 4</b> (BRD4), a member of the bromodomain and extraterminal domain (BET) family.[Pubmed 2016:27223260];Here we show that the most common PCa-associated truncated ERG T1-E4 (ERG?39), encod…	491798	Protein	TMPRSS2	EC 3.4.21.-;PRSS10;Serine protease 10;TMPRSS2;TMPS2;Transmembrane protease serine 2;PP9284;serine protease-x;tmprss-2;transmembrane protease serine-2;transmembrane protease, serine 2;	SWISSPROT_AC:O15393;SWISSPROT_ID:TMPS2_HUMAN;EMBL:AF123453;EMBL:AF270487;EMBL:AK222784;EMBL:AK291813;EMBL:AK296860;EMBL:AK313338;EMBL:AP001610;EMBL:BC051839;EMBL:CH471079;EMBL:U75329;RefSeq:NP_001128571.1;RefSeq:NP_005647.3;RefSeq:XP_011528033.1;ProteinModelPortal:O15393;STRING:9606.ENSP00000381588;SWISSPROT_AC_OLD:A8K6Z8;SWISSPROT_AC_OLD:B2R8E5;SWISSPROT_AC_OLD:B7Z459;SWISSPROT_AC_OLD:D3DSJ2;SWI…	47861	Protein	BRD4	BRD4;Bromodomain-containing protein 4;HUNK1;Protein HUNK1;brd 4;brd-4;bromodomain containing 4;bromodomain containing protein 4;bromodomain-containing 4;bromodomain-containing protein-4;CAP;HUNKI;MCAP;	SWISSPROT_AC:O60885;SWISSPROT_ID:BRD4_HUMAN;EMBL:AC003111;EMBL:AC004798;EMBL:AC005776;EMBL:AF386649;EMBL:AY166680;EMBL:BC035266;EMBL:CH471106;EMBL:Y12059;RefSeq:NP_001317313.1;RefSeq:NP_055114.1;RefSeq:NP_490597.1;RefSeq:XP_011526156.1;RefSeq:XP_011526158.1;ProteinModelPortal:O60885;STRING:9606.ENSP00000263377;SWISSPROT_AC_OLD:O60433;SWISSPROT_AC_OLD:Q4G0X8;SWISSPROT_AC_OLD:Q86YS8;SWISSPROT_AC_OL…	7113	23476
172252481	TMPRSS2 -- FDXR	association	Pubmed central 2014:4279415;Pubmed central 2017:5311967;Pubmed central 2010:2905244;Pubmed central 2016:4999866;	These data suggest that although IL-6 and BMP-6 may greatly contribute to stromal TGF-ÃŽÂ² signaling induced AR activities including inducing PSA and KLK4 expression, additional signaling molecules/pathways may be required for mediating stromal TGF-ÃŽÂ² signaling induced other <b>AR</b> activities such as inducing <b>TMPRSS2</b> expression.[Pubmed central 2014:4279415];These data suggest that alt…	4345589	Gene	TMPRSS2	PP9284;PRSS10;TMPRSS2;transmembrane protease, serine 2;EC 3.4.21.-;Serine protease 10;serine protease-x;tmprss-2;TMPS2;Transmembrane protease serine 2;transmembrane protease serine-2;	SWISSPROT_AC:O15393;SWISSPROT_ID:TMPS2_HUMAN;GeneID:7113;Ensembl:ENSG00000184012;HGNC:HGNC:11876;MIM:602060;Vega:OTTHUMG00000086762;protein_accession:AAC51784.1;protein_accession:AAD37117.1;protein_accession:AAH51839.1;protein_accession:AAK29280.1;protein_accession:AAK53559.1;protein_accession:AAL55881.1;protein_accession:ADQ33108.1;protein_accession:BAD96504.1;protein_accession:BAF84502.1;protei…	11491	Protein	FDXR	Adrenodoxin reductase;ADRO;ADXR;AR;EC 1.18.1.6;FDXR;Ferredoxin reductase;Ferredoxin--NADP(+) reductase;NADPH:adrenodoxin oxidoreductase, mitochondrial;adrenodoxin-reductase;ar-subtype;ar-type;ferredoxin nadp(+) reductase;ferredoxin reductase-type;ferredoxin- nadp(+) reductase;ferredoxin-nadp(+) reductase;ferredoxin-nadp(+)-reductase;ferredoxin-nadp(+)reductase;ferredoxin-type reductase;reductase …	SWISSPROT_AC:P22570;SWISSPROT_ID:ADRO_HUMAN;EMBL:AC068874;EMBL:AK293208;EMBL:AK295307;EMBL:AK298908;EMBL:AK301779;EMBL:AK301977;EMBL:BC002960;EMBL:DQ085780;EMBL:J03826;EMBL:M58508;EMBL:M58509;RefSeq:NP_001244941.2;RefSeq:NP_001244942.2;RefSeq:NP_001244943.2;RefSeq:NP_001244944.1;RefSeq:NP_001244945.2;RefSeq:NP_004101.3;RefSeq:NP_077728.3;ProteinModelPortal:P22570;STRING:9606.ENSP00000462972;SWISS…	7113	2232
172252518	TMPRSS2 -- Aldose reductase	association	Pubmed central 2014:4279415;Pubmed central 2017:5311967;Pubmed central 2010:2905244;Pubmed central 2016:4999866;	These data suggest that although IL-6 and BMP-6 may greatly contribute to stromal TGF-ÃŽÂ² signaling induced AR activities including inducing PSA and KLK4 expression, additional signaling molecules/pathways may be required for mediating stromal TGF-ÃŽÂ² signaling induced other <b>AR</b> activities such as inducing <b>TMPRSS2</b> expression.[Pubmed central 2014:4279415];These data suggest that alt…	4345589	Gene	TMPRSS2	PP9284;PRSS10;TMPRSS2;transmembrane protease, serine 2;EC 3.4.21.-;Serine protease 10;serine protease-x;tmprss-2;TMPS2;Transmembrane protease serine 2;transmembrane protease serine-2;	SWISSPROT_AC:O15393;SWISSPROT_ID:TMPS2_HUMAN;GeneID:7113;Ensembl:ENSG00000184012;HGNC:HGNC:11876;MIM:602060;Vega:OTTHUMG00000086762;protein_accession:AAC51784.1;protein_accession:AAD37117.1;protein_accession:AAH51839.1;protein_accession:AAK29280.1;protein_accession:AAK53559.1;protein_accession:AAL55881.1;protein_accession:ADQ33108.1;protein_accession:BAD96504.1;protein_accession:BAF84502.1;protei…	14189	Protein	Aldose reductase	AKR1B1;Aldehyde reductase;Aldo-keto reductase family 1 member B1;Aldose reductase;ALDR;ALDR1;AR;EC 1.1.1.21;ADR;adr-type;aldehyde-reductase;aldo-keto reductase family 1 member B;aldose reductase-an;aldose-reductase;ALR2;ar-subtype;ar-type;type-ar;	SWISSPROT_AC:P15121;SWISSPROT_ID:ALDR_HUMAN;EMBL:AF032455;EMBL:AF328729;EMBL:AK313439;EMBL:BC000260;EMBL:BC005387;EMBL:BC010391;EMBL:BT019859;EMBL:CH236950;EMBL:CH471070;EMBL:CR450351;EMBL:CR542203;EMBL:J04795;EMBL:J05017;EMBL:J05474;EMBL:M34720;EMBL:M34721;EMBL:M59783;EMBL:M59856;EMBL:X15414;RefSeq:NP_001619.1;ProteinModelPortal:P15121;STRING:9606.ENSP00000285930;SWISSPROT_AC_OLD:B2R8N3;SWISSPRO…	7113	231
172252565	TMPRSS2 -- Amphiregulin	association	Pubmed central 2014:4279415;Pubmed central 2017:5311967;Pubmed central 2010:2905244;Pubmed central 2016:4999866;	These data suggest that although IL-6 and BMP-6 may greatly contribute to stromal TGF-ÃŽÂ² signaling induced AR activities including inducing PSA and KLK4 expression, additional signaling molecules/pathways may be required for mediating stromal TGF-ÃŽÂ² signaling induced other <b>AR</b> activities such as inducing <b>TMPRSS2</b> expression.[Pubmed central 2014:4279415];These data suggest that alt…	4345589	Gene	TMPRSS2	PP9284;PRSS10;TMPRSS2;transmembrane protease, serine 2;EC 3.4.21.-;Serine protease 10;serine protease-x;tmprss-2;TMPS2;Transmembrane protease serine 2;transmembrane protease serine-2;	SWISSPROT_AC:O15393;SWISSPROT_ID:TMPS2_HUMAN;GeneID:7113;Ensembl:ENSG00000184012;HGNC:HGNC:11876;MIM:602060;Vega:OTTHUMG00000086762;protein_accession:AAC51784.1;protein_accession:AAD37117.1;protein_accession:AAH51839.1;protein_accession:AAK29280.1;protein_accession:AAK53559.1;protein_accession:AAL55881.1;protein_accession:ADQ33108.1;protein_accession:BAD96504.1;protein_accession:BAF84502.1;protei…	21714	Protein	Amphiregulin	Amphiregulin;AR;AREG;AREGB;Colorectum cell-derived growth factor;CRDGF;SDGF;ar-subtype;ar-type;type-ar;	SWISSPROT_AC:P15514;SWISSPROT_ID:AREG_HUMAN;EMBL:AC021180;EMBL:AY442340;EMBL:BC009799;EMBL:BC146953;EMBL:BC146967;EMBL:BT019866;EMBL:CH471057;EMBL:M30698;EMBL:M30699;EMBL:M30700;EMBL:M30701;EMBL:M30702;EMBL:M30704;RefSeq:NP_001648.1;ProteinModelPortal:P15514;STRING:9606.ENSP00000370227;SWISSPROT_AC_OLD:Q5U026;SMR:P15514;GeneID:374;KEGG:hsa:374;PIR:A34702;eggNOG:ENOG410IXZG;eggNOG:ENOG4112CXY;UniG…	7113	374
172266759	TMPRSS2 -- ETV5	association	Pubmed central 2014:3939430;Pubmed central 2017:5609883;	Constitutive activation of ERG, ETV4, or <b>ETV5</b> following gene fusion with the <b>TMPRSS2</b> promoter renders the fusion gene oncogenic in prostate cancer cells (67).[Pubmed central 2014:3939430];The TMPRSS2:ETV5a transcript contained exon 1 of TMPRSS2 fused to exon 2 of <b>ETV5</b> whereas TMPRSS2:ETV5b contained exons 1 to 3 of <b>TMPRSS2</b> fused to exon 2 of ETV5 [26].[Pubmed central 2…	4345589	Gene	TMPRSS2	PP9284;PRSS10;TMPRSS2;transmembrane protease, serine 2;EC 3.4.21.-;Serine protease 10;serine protease-x;tmprss-2;TMPS2;Transmembrane protease serine 2;transmembrane protease serine-2;	SWISSPROT_AC:O15393;SWISSPROT_ID:TMPS2_HUMAN;GeneID:7113;Ensembl:ENSG00000184012;HGNC:HGNC:11876;MIM:602060;Vega:OTTHUMG00000086762;protein_accession:AAC51784.1;protein_accession:AAD37117.1;protein_accession:AAH51839.1;protein_accession:AAK29280.1;protein_accession:AAK53559.1;protein_accession:AAL55881.1;protein_accession:ADQ33108.1;protein_accession:BAD96504.1;protein_accession:BAF84502.1;protei…	4341511	Gene	ETV5	ERM;ETS variant 5;ETV5;erm-type;ETS translocation variant 5;Ets-related protein ERM;etv-5;	SWISSPROT_AC:P41161;SWISSPROT_ID:ETV5_HUMAN;GeneID:2119;Ensembl:ENSG00000244405;HGNC:HGNC:3494;MIM:601600;Vega:OTTHUMG00000156639;protein_accession:AAH07333.1;protein_accession:AAP35359.1;protein_accession:ABM81600.1;protein_accession:ABM84781.1;protein_accession:BAH13573.1;protein_accession:CAA53778.1;protein_accession:CAA65246.1;protein_accession:CAG33048.1;protein_accession:EAW78200.1;protein_…	7113	2119
172266761	ETV5 -- TMPRSS2	association	Pubmed central 2014:3939430;Pubmed central 2017:5609883;	Constitutive activation of ERG, ETV4, or <b>ETV5</b> following gene fusion with the <b>TMPRSS2</b> promoter renders the fusion gene oncogenic in prostate cancer cells (67).[Pubmed central 2014:3939430];The TMPRSS2:ETV5a transcript contained exon 1 of TMPRSS2 fused to exon 2 of <b>ETV5</b> whereas TMPRSS2:ETV5b contained exons 1 to 3 of <b>TMPRSS2</b> fused to exon 2 of ETV5 [26].[Pubmed central 2…	4341511	Gene	ETV5	ERM;ETS variant 5;ETV5;erm-type;ETS translocation variant 5;Ets-related protein ERM;etv-5;	SWISSPROT_AC:P41161;SWISSPROT_ID:ETV5_HUMAN;GeneID:2119;Ensembl:ENSG00000244405;HGNC:HGNC:3494;MIM:601600;Vega:OTTHUMG00000156639;protein_accession:AAH07333.1;protein_accession:AAP35359.1;protein_accession:ABM81600.1;protein_accession:ABM84781.1;protein_accession:BAH13573.1;protein_accession:CAA53778.1;protein_accession:CAA65246.1;protein_accession:CAG33048.1;protein_accession:EAW78200.1;protein_…	491798	Protein	TMPRSS2	EC 3.4.21.-;PRSS10;Serine protease 10;TMPRSS2;TMPS2;Transmembrane protease serine 2;PP9284;serine protease-x;tmprss-2;transmembrane protease serine-2;transmembrane protease, serine 2;	SWISSPROT_AC:O15393;SWISSPROT_ID:TMPS2_HUMAN;EMBL:AF123453;EMBL:AF270487;EMBL:AK222784;EMBL:AK291813;EMBL:AK296860;EMBL:AK313338;EMBL:AP001610;EMBL:BC051839;EMBL:CH471079;EMBL:U75329;RefSeq:NP_001128571.1;RefSeq:NP_005647.3;RefSeq:XP_011528033.1;ProteinModelPortal:O15393;STRING:9606.ENSP00000381588;SWISSPROT_AC_OLD:A8K6Z8;SWISSPROT_AC_OLD:B2R8E5;SWISSPROT_AC_OLD:B7Z459;SWISSPROT_AC_OLD:D3DSJ2;SWI…	2119	7113
172339099	TMPRSS2 -- BORIS	association	Pubmed central 2012:3367180;	Consistent with this notion, we have experimentally demonstrated that 4 distal AR binding sites located at Ã¢ÂˆÂ’12Ã¢Â€Â‰kb, Ã¢ÂˆÂ’14Ã¢Â€Â‰kb, Ã¢ÂˆÂ’20Ã¢Â€Â‰kb and Ã¢ÂˆÂ’73Ã¢Â€Â‰kb away from transcription start site (TSS) of TMPRSS2 gene form chromatin loops with the <b>TMPRSS2</b> promoter within the same <b>CTCF</b> block (10).[Pubmed central 2012:3367180];Consistent with this notion, we have e…	4345589	Gene	TMPRSS2	PP9284;PRSS10;TMPRSS2;transmembrane protease, serine 2;EC 3.4.21.-;Serine protease 10;serine protease-x;tmprss-2;TMPS2;Transmembrane protease serine 2;transmembrane protease serine-2;	SWISSPROT_AC:O15393;SWISSPROT_ID:TMPS2_HUMAN;GeneID:7113;Ensembl:ENSG00000184012;HGNC:HGNC:11876;MIM:602060;Vega:OTTHUMG00000086762;protein_accession:AAC51784.1;protein_accession:AAD37117.1;protein_accession:AAH51839.1;protein_accession:AAK29280.1;protein_accession:AAK53559.1;protein_accession:AAL55881.1;protein_accession:ADQ33108.1;protein_accession:BAD96504.1;protein_accession:BAF84502.1;protei…	83992	Protein	BORIS	BORIS;Brother of the regulator of imprinted sites;Cancer/testis antigen 27;CCCTC-binding factor;CT27;CTCF paralog;CTCF-like protein;CTCFL;Transcriptional repressor CTCFL;Zinc finger protein CTCF-T;brother of regulator of imprinted sites;ccctc binding factor;CCCTC-binding factor like;ccctc-factor binding;ct 27;CTCF-T;dJ579F20.2;factor ccctc binding;factor ccctc-binding;HMGB1L1;paralog of ctcf;	SWISSPROT_AC:Q8NI51;SWISSPROT_ID:CTCFL_HUMAN;EMBL:AF336042;EMBL:AK128070;EMBL:AL035541;EMBL:AL160176;EMBL:AY071919;EMBL:BC130486;EMBL:CH471077;EMBL:DQ294738;EMBL:DQ778108;EMBL:DQ778109;EMBL:DQ778110;EMBL:DQ778111;EMBL:DQ778112;EMBL:DQ778115;EMBL:DQ778116;EMBL:DQ778121;EMBL:DQ778123;EMBL:DQ778124;EMBL:DQ778125;EMBL:DQ778126;EMBL:DQ778127;RefSeq:NP_001255969.1;RefSeq:NP_001255970.1;RefSeq:NP_001255…	7113	140690
172339135	TMPRSS2 -- CTCF	association	Pubmed central 2012:3367180;	Consistent with this notion, we have experimentally demonstrated that 4 distal AR binding sites located at Ã¢ÂˆÂ’12Ã¢Â€Â‰kb, Ã¢ÂˆÂ’14Ã¢Â€Â‰kb, Ã¢ÂˆÂ’20Ã¢Â€Â‰kb and Ã¢ÂˆÂ’73Ã¢Â€Â‰kb away from transcription start site (TSS) of TMPRSS2 gene form chromatin loops with the <b>TMPRSS2</b> promoter within the same <b>CTCF</b> block (10).[Pubmed central 2012:3367180];Consistent with this notion, we have e…	4345589	Gene	TMPRSS2	PP9284;PRSS10;TMPRSS2;transmembrane protease, serine 2;EC 3.4.21.-;Serine protease 10;serine protease-x;tmprss-2;TMPS2;Transmembrane protease serine 2;transmembrane protease serine-2;	SWISSPROT_AC:O15393;SWISSPROT_ID:TMPS2_HUMAN;GeneID:7113;Ensembl:ENSG00000184012;HGNC:HGNC:11876;MIM:602060;Vega:OTTHUMG00000086762;protein_accession:AAC51784.1;protein_accession:AAD37117.1;protein_accession:AAH51839.1;protein_accession:AAK29280.1;protein_accession:AAK53559.1;protein_accession:AAL55881.1;protein_accession:ADQ33108.1;protein_accession:BAD96504.1;protein_accession:BAF84502.1;protei…	83996	Protein	CTCF	11-zinc finger protein;CCCTC-binding factor;CTCF;CTCFL paralog;Transcriptional repressor CTCF;11 zinc finger protein;11 zinc-finger protein;11-zinc-finger protein;ccctc binding factor;ccctc-factor binding;ctcf transcriptional repressor;factor ccctc binding;factor ccctc-binding;MRD21;paralog ctcfl;	SWISSPROT_AC:P49711;SWISSPROT_ID:CTCF_HUMAN;EMBL:AB209793;EMBL:AC009095;EMBL:AC027682;EMBL:AF145468;EMBL:AF145469;EMBL:AF145470;EMBL:AF145471;EMBL:AF145472;EMBL:AF145473;EMBL:AF145474;EMBL:AF145475;EMBL:AF145476;EMBL:AF145477;EMBL:BC014267;EMBL:BT009915;EMBL:CH471092;EMBL:U25435;RefSeq:NP_001177951.1;RefSeq:NP_006556.1;RefSeq:XP_016878357.1;ProteinModelPortal:P49711;STRING:9606.ENSP00000264010;SW…	7113	10664
172357818	TMPRSS2 -- ESR	association	Pubmed central 2017:5609883;	Evidence from expression profiles in PC cohorts shows an association between <b>TMPRSS2</b> gene fusions and <b>estrogen receptor</b> (ER) signaling [12].[Pubmed central 2017:5609883];	4345589	Gene	TMPRSS2	PP9284;PRSS10;TMPRSS2;transmembrane protease, serine 2;EC 3.4.21.-;Serine protease 10;serine protease-x;tmprss-2;TMPS2;Transmembrane protease serine 2;transmembrane protease serine-2;	SWISSPROT_AC:O15393;SWISSPROT_ID:TMPS2_HUMAN;GeneID:7113;Ensembl:ENSG00000184012;HGNC:HGNC:11876;MIM:602060;Vega:OTTHUMG00000086762;protein_accession:AAC51784.1;protein_accession:AAD37117.1;protein_accession:AAH51839.1;protein_accession:AAK29280.1;protein_accession:AAK53559.1;protein_accession:AAL55881.1;protein_accession:ADQ33108.1;protein_accession:BAD96504.1;protein_accession:BAF84502.1;protei…	125579	Protein	ESR	ER;ER-alpha;ESR;ESR1;Estradiol receptor;Estrogen receptor;NR3A1;Nuclear receptor subfamily 3 group A member 1;a-er;alpha er;alpha isoform of er;alpha-chain er;alpha-er;alphaer;er - a;er a;er alpha;er alpha-subtype;er subtype alpha;er type alpha;er- a;er- alpha;er-a;Era;eralpha-subtype;esr - a;esr a;esr alpha;esr-alpha;ESRA;esralpha;estradiol-receptor;estrogen receptor 1;estrogen receptor i;estrog…	SWISSPROT_AC:P03372;SWISSPROT_ID:ESR1_HUMAN;EMBL:AH008151;EMBL:AL049821;EMBL:AL078582;EMBL:AL356311;EMBL:AL590993;EMBL:AY425004;EMBL:BC128573;EMBL:BC128574;EMBL:BX640939;EMBL:CH471051;EMBL:M12674;EMBL:U47678;EMBL:X03635;EMBL:X73067;EMBL:Z75126;RefSeq:NP_000116.2;RefSeq:NP_001116212.1;RefSeq:NP_001116213.1;RefSeq:NP_001116214.1;RefSeq:NP_001278159.1;RefSeq:NP_001278170.1;RefSeq:NP_001315029.1;RefS…	7113	2099
172377701	TMPRSS2 -- PSMA	association	Pubmed central 2011:3123299;	Since PSMA is a promising target for prostate cancer therapy and imaging, further elucidation of the relationship between <b>TMPRSS2</b> gene fusions and <b>PSMA</b> could reveal novel pathways for enhancing targeted prostate cancer treatment.[Pubmed central 2011:3123299];	4345589	Gene	TMPRSS2	PP9284;PRSS10;TMPRSS2;transmembrane protease, serine 2;EC 3.4.21.-;Serine protease 10;serine protease-x;tmprss-2;TMPS2;Transmembrane protease serine 2;transmembrane protease serine-2;	SWISSPROT_AC:O15393;SWISSPROT_ID:TMPS2_HUMAN;GeneID:7113;Ensembl:ENSG00000184012;HGNC:HGNC:11876;MIM:602060;Vega:OTTHUMG00000086762;protein_accession:AAC51784.1;protein_accession:AAD37117.1;protein_accession:AAH51839.1;protein_accession:AAK29280.1;protein_accession:AAK53559.1;protein_accession:AAL55881.1;protein_accession:ADQ33108.1;protein_accession:BAD96504.1;protein_accession:BAF84502.1;protei…	140977	Protein	PSMA	Cell growth-inhibiting gene 27 protein;EC 3.4.17.21;FGCP;Folate hydrolase 1;FOLH;FOLH1;Folylpoly-gamma-glutamate carboxypeptidase;GCPII;Glutamate carboxypeptidase 2;Glutamate carboxypeptidase II;Membrane glutamate carboxypeptidase;mGCP;N-acetylated-alpha-linked acidic dipeptidase I;NAALAD1;NAALADase I;Prostate-specific membrane antigen;PSM;PSMA;Pteroylpoly-gamma-glutamate carboxypeptidase;antigen…	SWISSPROT_AC:Q04609;SWISSPROT_ID:FOLH1_HUMAN;EMBL:AC110742;EMBL:AC118273;EMBL:AF007544;EMBL:AF107214;EMBL:AF176574;EMBL:AF254357;EMBL:AF254358;EMBL:AK295368;EMBL:AK295470;EMBL:AK312366;EMBL:AY101595;EMBL:BC025672;EMBL:CH471064;EMBL:DQ088979;EMBL:EF488811;EMBL:M99487;EMBL:S76978;RefSeq:NP_001014986.1;RefSeq:NP_001180400.1;RefSeq:NP_001180401.1;RefSeq:NP_001180402.1;RefSeq:NP_004467.1;RefSeq:XP_016…	7113	2346
186446407	UGT2B17 -- TMPRSS2	association	Pubmed central 2016:5000789;	<b>ARv7</b> was found to be less effective at inducing expression of <b>TMPRSS2</b> and could not induce hormone-regulated genes RASSF3 and EXTL2 which require FOXA1 for AR-mediated induction.[Pubmed central 2016:5000789];	510517	Protein	UGT2B17	C19-steroid-specific UDP-glucuronosyltransferase;C19-steroid-specific UDPGT;EC 2.4.1.17;UDB17;UDP-glucuronosyltransferase 2B17;UDPGT 2B17;UGT2B17;BMND12;ec 2.4.1. 17;udp glucuronosyltransferase 2b17;UDP glucuronosyltransferase family 2 member B17;UDPGT2B17;	SWISSPROT_AC:O75795;SWISSPROT_ID:UDB17_HUMAN;EMBL:U59209;RefSeq:NP_001068.1;ProteinModelPortal:O75795;STRING:9606.ENSP00000320401;GeneID:7367;KEGG:hsa:7367;eggNOG:COG1819;eggNOG:KOG1192;UniGene:Hs.575083;GO:GO:0005789;GO:GO:0008202;GO:GO:0009813;GO:GO:0015020;GO:GO:0016020;GO:GO:0016021;GO:GO:0031090;GO:GO:0043231;GO:GO:0052695;GO:GO:0052696;BindingDB:O75795;HOGENOM:HOG000220831;OrthoDB:EOG091G06…	491798	Protein	TMPRSS2	EC 3.4.21.-;PRSS10;Serine protease 10;TMPRSS2;TMPS2;Transmembrane protease serine 2;PP9284;serine protease-x;tmprss-2;transmembrane protease serine-2;transmembrane protease, serine 2;	SWISSPROT_AC:O15393;SWISSPROT_ID:TMPS2_HUMAN;EMBL:AF123453;EMBL:AF270487;EMBL:AK222784;EMBL:AK291813;EMBL:AK296860;EMBL:AK313338;EMBL:AP001610;EMBL:BC051839;EMBL:CH471079;EMBL:U75329;RefSeq:NP_001128571.1;RefSeq:NP_005647.3;RefSeq:XP_011528033.1;ProteinModelPortal:O15393;STRING:9606.ENSP00000381588;SWISSPROT_AC_OLD:A8K6Z8;SWISSPROT_AC_OLD:B2R8E5;SWISSPROT_AC_OLD:B7Z459;SWISSPROT_AC_OLD:D3DSJ2;SWI…	7367	7113
188273252	TMPRSS2 -- RXRB	association	Pubmed central 2017:5425984;	In LNCaP cells, CTGF, IGFBP-3, INSIG2, NR1H2 and <b>RXRB</b> expressions were significantly upregulated while SREBF-1 and <b>TMPRSS2</b> expression were significantly down regulated.[Pubmed central 2017:5425984];	491798	Protein	TMPRSS2	EC 3.4.21.-;PRSS10;Serine protease 10;TMPRSS2;TMPS2;Transmembrane protease serine 2;PP9284;serine protease-x;tmprss-2;transmembrane protease serine-2;transmembrane protease, serine 2;	SWISSPROT_AC:O15393;SWISSPROT_ID:TMPS2_HUMAN;EMBL:AF123453;EMBL:AF270487;EMBL:AK222784;EMBL:AK291813;EMBL:AK296860;EMBL:AK313338;EMBL:AP001610;EMBL:BC051839;EMBL:CH471079;EMBL:U75329;RefSeq:NP_001128571.1;RefSeq:NP_005647.3;RefSeq:XP_011528033.1;ProteinModelPortal:O15393;STRING:9606.ENSP00000381588;SWISSPROT_AC_OLD:A8K6Z8;SWISSPROT_AC_OLD:B2R8E5;SWISSPROT_AC_OLD:B7Z459;SWISSPROT_AC_OLD:D3DSJ2;SWI…	440134	Protein	RXRB	NR2B2;Nuclear receptor subfamily 2 group B member 2;Retinoic acid receptor RXR-beta;Retinoid X receptor beta;RXRB;DAUDI6;H-2RIIBP;RCoR-1;retinoid x-receptor beta;	SWISSPROT_AC:P28702;SWISSPROT_ID:RXRB_HUMAN;EMBL:AB209244;EMBL:AF065396;EMBL:AF120161;EMBL:AL031228;EMBL:AL645940;EMBL:AL662824;EMBL:AL844527;EMBL:BC001167;EMBL:CR354565;EMBL:CR759733;EMBL:CR936877;EMBL:HQ709179;EMBL:M84820;EMBL:X63522;EMBL:X66424;RefSeq:NP_001257330.1;RefSeq:NP_068811.1;ProteinModelPortal:P28702;STRING:9606.ENSP00000363812;SWISSPROT_AC_OLD:P28703;SWISSPROT_AC_OLD:Q59G65;SWISSPRO…	7113	6257
188466181	TMPRSS2 -- S protein	association	Pubmed central 2014:3930072;Pubmed central 2017:5454426;Pubmed central 2017:5479546;	<b>TMPRSS2</b> protease is capable of cleaving SARS-CoV <b>S protein</b> into S1 and S2 subunits, but has no proteolytic activity on HCoV-HKU1 S protein (FigureÃ‚Â 2).[Pubmed central 2014:3930072];<b>TMPRSS2</b> protease is capable of cleaving SARS-CoV <b>S protein</b> into S1 and S2 subunits, but has no proteolytic activity on HCoV-HKU1 S protein (Figure 2).[Pubmed central 2014:3930072];Above we…	491798	Protein	TMPRSS2	EC 3.4.21.-;PRSS10;Serine protease 10;TMPRSS2;TMPS2;Transmembrane protease serine 2;PP9284;serine protease-x;tmprss-2;transmembrane protease serine-2;transmembrane protease, serine 2;	SWISSPROT_AC:O15393;SWISSPROT_ID:TMPS2_HUMAN;EMBL:AF123453;EMBL:AF270487;EMBL:AK222784;EMBL:AK291813;EMBL:AK296860;EMBL:AK313338;EMBL:AP001610;EMBL:BC051839;EMBL:CH471079;EMBL:U75329;RefSeq:NP_001128571.1;RefSeq:NP_005647.3;RefSeq:XP_011528033.1;ProteinModelPortal:O15393;STRING:9606.ENSP00000381588;SWISSPROT_AC_OLD:A8K6Z8;SWISSPROT_AC_OLD:B2R8E5;SWISSPROT_AC_OLD:B7Z459;SWISSPROT_AC_OLD:D3DSJ2;SWI…	60479	Protein	S protein	CDSN;Corneodesmosin;S protein;HTSS;HTSS1;HYPT2;PSS;pss-type;PSS1;S;	SWISSPROT_AC:Q15517;SWISSPROT_ID:CDSN_HUMAN;EMBL:AB088114;EMBL:AF030130;EMBL:AF224747;EMBL:AF224748;EMBL:AF224749;EMBL:AF224750;EMBL:AF224751;EMBL:AF224752;EMBL:AF224753;EMBL:AF224754;EMBL:AF224755;EMBL:AF224756;EMBL:AF224757;EMBL:AF224758;EMBL:AF286165;EMBL:AF491325;EMBL:AF491326;EMBL:AF491327;EMBL:AF491328;EMBL:AF491329;EMBL:AF491330;EMBL:AJ238461;EMBL:AJ238462;EMBL:AJ238463;EMBL:AJ238464;EMBL:…	7113	1041
189753475	TMPRSS2 -- FDXR	association	Pubmed central 2014:4279415;Pubmed central 2017:5311967;Pubmed central 2010:2905244;Pubmed central 2016:4999866;	Furthermore, it induces AR activation in LNCaP cells in the absence of significant levels of androgen, as evidenced by induction of several <b>AR</b> target genes including PSA, <b>TMPRSS2</b>, and KLK4.[Pubmed central 2014:4279415];These data suggest that although IL-6 and BMP-6 may greatly contribute to stromal TGF-ÃŽÂ² signaling induced AR activities including inducing PSA and KLK4 expression,…	491798	Protein	TMPRSS2	EC 3.4.21.-;PRSS10;Serine protease 10;TMPRSS2;TMPS2;Transmembrane protease serine 2;PP9284;serine protease-x;tmprss-2;transmembrane protease serine-2;transmembrane protease, serine 2;	SWISSPROT_AC:O15393;SWISSPROT_ID:TMPS2_HUMAN;EMBL:AF123453;EMBL:AF270487;EMBL:AK222784;EMBL:AK291813;EMBL:AK296860;EMBL:AK313338;EMBL:AP001610;EMBL:BC051839;EMBL:CH471079;EMBL:U75329;RefSeq:NP_001128571.1;RefSeq:NP_005647.3;RefSeq:XP_011528033.1;ProteinModelPortal:O15393;STRING:9606.ENSP00000381588;SWISSPROT_AC_OLD:A8K6Z8;SWISSPROT_AC_OLD:B2R8E5;SWISSPROT_AC_OLD:B7Z459;SWISSPROT_AC_OLD:D3DSJ2;SWI…	11491	Protein	FDXR	Adrenodoxin reductase;ADRO;ADXR;AR;EC 1.18.1.6;FDXR;Ferredoxin reductase;Ferredoxin--NADP(+) reductase;NADPH:adrenodoxin oxidoreductase, mitochondrial;adrenodoxin-reductase;ar-subtype;ar-type;ferredoxin nadp(+) reductase;ferredoxin reductase-type;ferredoxin- nadp(+) reductase;ferredoxin-nadp(+) reductase;ferredoxin-nadp(+)-reductase;ferredoxin-nadp(+)reductase;ferredoxin-type reductase;reductase …	SWISSPROT_AC:P22570;SWISSPROT_ID:ADRO_HUMAN;EMBL:AC068874;EMBL:AK293208;EMBL:AK295307;EMBL:AK298908;EMBL:AK301779;EMBL:AK301977;EMBL:BC002960;EMBL:DQ085780;EMBL:J03826;EMBL:M58508;EMBL:M58509;RefSeq:NP_001244941.2;RefSeq:NP_001244942.2;RefSeq:NP_001244943.2;RefSeq:NP_001244944.1;RefSeq:NP_001244945.2;RefSeq:NP_004101.3;RefSeq:NP_077728.3;ProteinModelPortal:P22570;STRING:9606.ENSP00000462972;SWISS…	7113	2232
189753537	TMPRSS2 -- Aldose reductase	association	Pubmed central 2014:4279415;Pubmed central 2017:5311967;Pubmed central 2010:2905244;Pubmed central 2016:4999866;	Furthermore, it induces AR activation in LNCaP cells in the absence of significant levels of androgen, as evidenced by induction of several <b>AR</b> target genes including PSA, <b>TMPRSS2</b>, and KLK4.[Pubmed central 2014:4279415];These data suggest that although IL-6 and BMP-6 may greatly contribute to stromal TGF-ÃŽÂ² signaling induced AR activities including inducing PSA and KLK4 expression,…	491798	Protein	TMPRSS2	EC 3.4.21.-;PRSS10;Serine protease 10;TMPRSS2;TMPS2;Transmembrane protease serine 2;PP9284;serine protease-x;tmprss-2;transmembrane protease serine-2;transmembrane protease, serine 2;	SWISSPROT_AC:O15393;SWISSPROT_ID:TMPS2_HUMAN;EMBL:AF123453;EMBL:AF270487;EMBL:AK222784;EMBL:AK291813;EMBL:AK296860;EMBL:AK313338;EMBL:AP001610;EMBL:BC051839;EMBL:CH471079;EMBL:U75329;RefSeq:NP_001128571.1;RefSeq:NP_005647.3;RefSeq:XP_011528033.1;ProteinModelPortal:O15393;STRING:9606.ENSP00000381588;SWISSPROT_AC_OLD:A8K6Z8;SWISSPROT_AC_OLD:B2R8E5;SWISSPROT_AC_OLD:B7Z459;SWISSPROT_AC_OLD:D3DSJ2;SWI…	14189	Protein	Aldose reductase	AKR1B1;Aldehyde reductase;Aldo-keto reductase family 1 member B1;Aldose reductase;ALDR;ALDR1;AR;EC 1.1.1.21;ADR;adr-type;aldehyde-reductase;aldo-keto reductase family 1 member B;aldose reductase-an;aldose-reductase;ALR2;ar-subtype;ar-type;type-ar;	SWISSPROT_AC:P15121;SWISSPROT_ID:ALDR_HUMAN;EMBL:AF032455;EMBL:AF328729;EMBL:AK313439;EMBL:BC000260;EMBL:BC005387;EMBL:BC010391;EMBL:BT019859;EMBL:CH236950;EMBL:CH471070;EMBL:CR450351;EMBL:CR542203;EMBL:J04795;EMBL:J05017;EMBL:J05474;EMBL:M34720;EMBL:M34721;EMBL:M59783;EMBL:M59856;EMBL:X15414;RefSeq:NP_001619.1;ProteinModelPortal:P15121;STRING:9606.ENSP00000285930;SWISSPROT_AC_OLD:B2R8N3;SWISSPRO…	7113	231
189753627	TMPRSS2 -- Amphiregulin	association	Pubmed central 2014:4279415;Pubmed central 2017:5311967;Pubmed central 2010:2905244;Pubmed central 2016:4999866;	Furthermore, it induces AR activation in LNCaP cells in the absence of significant levels of androgen, as evidenced by induction of several <b>AR</b> target genes including PSA, <b>TMPRSS2</b>, and KLK4.[Pubmed central 2014:4279415];These data suggest that although IL-6 and BMP-6 may greatly contribute to stromal TGF-ÃŽÂ² signaling induced AR activities including inducing PSA and KLK4 expression,…	491798	Protein	TMPRSS2	EC 3.4.21.-;PRSS10;Serine protease 10;TMPRSS2;TMPS2;Transmembrane protease serine 2;PP9284;serine protease-x;tmprss-2;transmembrane protease serine-2;transmembrane protease, serine 2;	SWISSPROT_AC:O15393;SWISSPROT_ID:TMPS2_HUMAN;EMBL:AF123453;EMBL:AF270487;EMBL:AK222784;EMBL:AK291813;EMBL:AK296860;EMBL:AK313338;EMBL:AP001610;EMBL:BC051839;EMBL:CH471079;EMBL:U75329;RefSeq:NP_001128571.1;RefSeq:NP_005647.3;RefSeq:XP_011528033.1;ProteinModelPortal:O15393;STRING:9606.ENSP00000381588;SWISSPROT_AC_OLD:A8K6Z8;SWISSPROT_AC_OLD:B2R8E5;SWISSPROT_AC_OLD:B7Z459;SWISSPROT_AC_OLD:D3DSJ2;SWI…	21714	Protein	Amphiregulin	Amphiregulin;AR;AREG;AREGB;Colorectum cell-derived growth factor;CRDGF;SDGF;ar-subtype;ar-type;type-ar;	SWISSPROT_AC:P15514;SWISSPROT_ID:AREG_HUMAN;EMBL:AC021180;EMBL:AY442340;EMBL:BC009799;EMBL:BC146953;EMBL:BC146967;EMBL:BT019866;EMBL:CH471057;EMBL:M30698;EMBL:M30699;EMBL:M30700;EMBL:M30701;EMBL:M30702;EMBL:M30704;RefSeq:NP_001648.1;ProteinModelPortal:P15514;STRING:9606.ENSP00000370227;SWISSPROT_AC_OLD:Q5U026;SMR:P15514;GeneID:374;KEGG:hsa:374;PIR:A34702;eggNOG:ENOG410IXZG;eggNOG:ENOG4112CXY;UniG…	7113	374
190918224	TMPRSS2 -- ERM	association	Pubmed central 2014:3939430;Pubmed central 2017:5609883;	Constitutive activation of ERG, ETV4, or <b>ETV5</b> following gene fusion with the <b>TMPRSS2</b> promoter renders the fusion gene oncogenic in prostate cancer cells (67).[Pubmed central 2014:3939430];The TMPRSS2:ETV5a transcript contained exon 1 of TMPRSS2 fused to exon 2 of <b>ETV5</b> whereas TMPRSS2:ETV5b contained exons 1 to 3 of <b>TMPRSS2</b> fused to exon 2 of ETV5 [26].[Pubmed central 2…	491798	Protein	TMPRSS2	EC 3.4.21.-;PRSS10;Serine protease 10;TMPRSS2;TMPS2;Transmembrane protease serine 2;PP9284;serine protease-x;tmprss-2;transmembrane protease serine-2;transmembrane protease, serine 2;	SWISSPROT_AC:O15393;SWISSPROT_ID:TMPS2_HUMAN;EMBL:AF123453;EMBL:AF270487;EMBL:AK222784;EMBL:AK291813;EMBL:AK296860;EMBL:AK313338;EMBL:AP001610;EMBL:BC051839;EMBL:CH471079;EMBL:U75329;RefSeq:NP_001128571.1;RefSeq:NP_005647.3;RefSeq:XP_011528033.1;ProteinModelPortal:O15393;STRING:9606.ENSP00000381588;SWISSPROT_AC_OLD:A8K6Z8;SWISSPROT_AC_OLD:B2R8E5;SWISSPROT_AC_OLD:B7Z459;SWISSPROT_AC_OLD:D3DSJ2;SWI…	126450	Protein	ERM	ERM;ETS translocation variant 5;Ets-related protein ERM;ETV5;erm-type;ETS variant 5;etv-5;	SWISSPROT_AC:P41161;SWISSPROT_ID:ETV5_HUMAN;EMBL:AC108671;EMBL:AC112649;EMBL:AC131156;EMBL:AK301878;EMBL:BC007333;EMBL:BT006713;EMBL:CH471052;EMBL:CR456767;EMBL:X76184;EMBL:X96375;EMBL:X96376;EMBL:X96377;EMBL:X96378;EMBL:X96379;EMBL:X96380;EMBL:X96381;EMBL:X96382;RefSeq:NP_004445.1;ProteinModelPortal:P41161;STRING:9606.ENSP00000306894;SWISSPROT_AC_OLD:A6NH46;SWISSPROT_AC_OLD:B7Z7D7;SWISSPROT_AC_O…	7113	2119
191354601	TMPRSS2 -- ETS2	association	Pubmed central 2014:4094938;	The authors identified subsets of tumors with either disruptions in CHD1 (chromodomain helicase DNA-binding protein 1) or in ETS2 (usually from fusions of <b>ETS2</b> with <b>TMPRSS2</b>).[Pubmed central 2014:4094938];	491798	Protein	TMPRSS2	EC 3.4.21.-;PRSS10;Serine protease 10;TMPRSS2;TMPS2;Transmembrane protease serine 2;PP9284;serine protease-x;tmprss-2;transmembrane protease serine-2;transmembrane protease, serine 2;	SWISSPROT_AC:O15393;SWISSPROT_ID:TMPS2_HUMAN;EMBL:AF123453;EMBL:AF270487;EMBL:AK222784;EMBL:AK291813;EMBL:AK296860;EMBL:AK313338;EMBL:AP001610;EMBL:BC051839;EMBL:CH471079;EMBL:U75329;RefSeq:NP_001128571.1;RefSeq:NP_005647.3;RefSeq:XP_011528033.1;ProteinModelPortal:O15393;STRING:9606.ENSP00000381588;SWISSPROT_AC_OLD:A8K6Z8;SWISSPROT_AC_OLD:B2R8E5;SWISSPROT_AC_OLD:B7Z459;SWISSPROT_AC_OLD:D3DSJ2;SWI…	126398	Protein	ETS2	ETS2;Protein C-ets-2;c-ets-2 protein;ETS proto-oncogene 2, transcription factor;ETS2IT1;	SWISSPROT_AC:P15036;SWISSPROT_ID:ETS2_HUMAN;EMBL:AF017257;EMBL:AK315563;EMBL:AL163278;EMBL:AP001040;EMBL:AP001732;EMBL:BC017040;EMBL:BC042954;EMBL:BT006838;EMBL:CH471079;EMBL:J04102;EMBL:M11922;EMBL:X55181;RefSeq:NP_005230.1;RefSeq:XP_005260992.1;RefSeq:XP_016883779.1;ProteinModelPortal:P15036;STRING:9606.ENSP00000353344;SWISSPROT_AC_OLD:A6NM68;SWISSPROT_AC_OLD:D3DSH6;SWISSPROT_AC_OLD:Q53Y89;SMR:…	7113	2114
192062930	TMPRSS2 -- FKBP5	association	Pubmed central 2012:3408501;Pubmed central 2009:2709584;Pubmed central 2013:3709705;	This pattern is similar to that of endogenous <b>Tmprss2</b> but contrasts with the nearly complete loss of RNA encoding <b>Fkbp5</b> and Nkx3.1 (Figure 7B).[Pubmed central 2012:3408501];CHX did not inhibit the androgen induction of <b>FKBP51</b> (but actually enhanced it; p < 0.001) or <b>TMPRSS2</b> mRNA (p > 0.05), whereas it nearly abolished the androgen induction of PSA mRNA (p < 0.05) (Figu…	491798	Protein	TMPRSS2	EC 3.4.21.-;PRSS10;Serine protease 10;TMPRSS2;TMPS2;Transmembrane protease serine 2;PP9284;serine protease-x;tmprss-2;transmembrane protease serine-2;transmembrane protease, serine 2;	SWISSPROT_AC:O15393;SWISSPROT_ID:TMPS2_HUMAN;EMBL:AF123453;EMBL:AF270487;EMBL:AK222784;EMBL:AK291813;EMBL:AK296860;EMBL:AK313338;EMBL:AP001610;EMBL:BC051839;EMBL:CH471079;EMBL:U75329;RefSeq:NP_001128571.1;RefSeq:NP_005647.3;RefSeq:XP_011528033.1;ProteinModelPortal:O15393;STRING:9606.ENSP00000381588;SWISSPROT_AC_OLD:A8K6Z8;SWISSPROT_AC_OLD:B2R8E5;SWISSPROT_AC_OLD:B7Z459;SWISSPROT_AC_OLD:D3DSJ2;SWI…	137036	Protein	FKBP5	51 kDa FK506-binding protein;51 kDa FKBP;54 kDa progesterone receptor-associated immunophilin;AIG6;Androgen-regulated protein 6;EC 5.2.1.8;FF1 antigen;FK506-binding protein 5;FKBP-5;FKBP-51;FKBP5;FKBP51;FKBP54;HSP90-binding immunophilin;p54;Peptidyl-prolyl cis-trans isomerase FKBP5;PPIase FKBP5;Rotamase;51-kda fk506-binding protein;fk 506 binding protein 5;FK506 binding protein 5;fk506 binding-pr…	SWISSPROT_AC:Q13451;SWISSPROT_ID:FKBP5_HUMAN;EMBL:AB209893;EMBL:AF194172;EMBL:AK312422;EMBL:AL033519;EMBL:AL157823;EMBL:AL590400;EMBL:BC042605;EMBL:CH471081;EMBL:U42031;EMBL:U71321;RefSeq:NP_001139247.1;RefSeq:NP_001139248.1;RefSeq:NP_001139249.1;RefSeq:NP_004108.1;ProteinModelPortal:Q13451;STRING:9606.ENSP00000338160;SWISSPROT_AC_OLD:F5H7R1;SWISSPROT_AC_OLD:Q59EB8;SWISSPROT_AC_OLD:Q5TGM6;SMR:Q13…	7113	2289
193469532	TMPRSS2 -- SQS	association	Pubmed central 2009:2709943;	Around 60% of prostate cancers are reported to contain fusions of the androgen regulated gene <b>TMPRSS2</b> to <b>ERG9</b> 11Ã¢Â€Â“14 which causes high level expression of 3Ã¢Â€Â²-ERG gene sequences.[Pubmed central 2009:2709943];Around 60% of prostate cancers are reported to contain fusions of the androgen regulated gene <b>TMPRSS2</b> to <b>ERG9</b> 11–14 which causes high level expression of 3…	491798	Protein	TMPRSS2	EC 3.4.21.-;PRSS10;Serine protease 10;TMPRSS2;TMPS2;Transmembrane protease serine 2;PP9284;serine protease-x;tmprss-2;transmembrane protease serine-2;transmembrane protease, serine 2;	SWISSPROT_AC:O15393;SWISSPROT_ID:TMPS2_HUMAN;EMBL:AF123453;EMBL:AF270487;EMBL:AK222784;EMBL:AK291813;EMBL:AK296860;EMBL:AK313338;EMBL:AP001610;EMBL:BC051839;EMBL:CH471079;EMBL:U75329;RefSeq:NP_001128571.1;RefSeq:NP_005647.3;RefSeq:XP_011528033.1;ProteinModelPortal:O15393;STRING:9606.ENSP00000381588;SWISSPROT_AC_OLD:A8K6Z8;SWISSPROT_AC_OLD:B2R8E5;SWISSPROT_AC_OLD:B7Z459;SWISSPROT_AC_OLD:D3DSJ2;SWI…	134020	Protein	SQS	EC 2.5.1.21;Farnesyl-diphosphate farnesyltransferase;FDFT;FDFT1;FPP:FPP farnesyltransferase;SQS;Squalene synthase;SS;DGPT;erg 9;ERG9;farnesyl diphosphate farnesyltransferase;farnesyl-diphosphate farnesyltransferase 1;fdft 1;fdft-1;squalene-synthase;	SWISSPROT_AC:P37268;SWISSPROT_ID:FDFT_HUMAN;EMBL:AC069185;EMBL:AK057726;EMBL:AK293545;EMBL:AK296043;EMBL:AK300059;EMBL:AK315993;EMBL:AK316351;EMBL:AK316531;EMBL:AK316534;EMBL:BC003573;EMBL:BC009251;EMBL:BC029641;EMBL:L06070;EMBL:L06105;EMBL:S76822;EMBL:X69141;RefSeq:NP_001274671.1;RefSeq:NP_001274672.1;RefSeq:NP_001274673.1;RefSeq:NP_001274674.1;RefSeq:NP_001274676.1;RefSeq:NP_001274677.1;RefSeq:…	7113	2222
194153235	TMPRSS2 -- CKI	association	Pubmed central 2015:4849803;	We confirmed that archetypal AR target genes including KLK3 (PSA), <b>TMPRSS2</b>, and SLC45A3 were downregulated by <b>CHKA</b> knockdown (Figure 3L) and that the effects of CHKA depletion on endogenous AR targets only occurred in androgen-stimulated conditions, indicating that these effects are AR dependent (Supplementary Figure 3D, available online).[Pubmed central 2015:4849803];	491798	Protein	TMPRSS2	EC 3.4.21.-;PRSS10;Serine protease 10;TMPRSS2;TMPS2;Transmembrane protease serine 2;PP9284;serine protease-x;tmprss-2;transmembrane protease serine-2;transmembrane protease, serine 2;	SWISSPROT_AC:O15393;SWISSPROT_ID:TMPS2_HUMAN;EMBL:AF123453;EMBL:AF270487;EMBL:AK222784;EMBL:AK291813;EMBL:AK296860;EMBL:AK313338;EMBL:AP001610;EMBL:BC051839;EMBL:CH471079;EMBL:U75329;RefSeq:NP_001128571.1;RefSeq:NP_005647.3;RefSeq:XP_011528033.1;ProteinModelPortal:O15393;STRING:9606.ENSP00000381588;SWISSPROT_AC_OLD:A8K6Z8;SWISSPROT_AC_OLD:B2R8E5;SWISSPROT_AC_OLD:B7Z459;SWISSPROT_AC_OLD:D3DSJ2;SWI…	65057	Protein	CKI	CHETK-alpha;CHK;CHKA;Choline kinase alpha;CK;CKI;EC 2.7.1.32;EC 2.7.1.82;EK;Ethanolamine kinase;chk-alpha;choline kinase a;choline kinase-alpha;	SWISSPROT_AC:P35790;SWISSPROT_ID:CHKA_HUMAN;EMBL:AP002807;EMBL:AP002992;EMBL:BC036471;EMBL:D10704;RefSeq:NP_001268.2;RefSeq:NP_997634.1;ProteinModelPortal:P35790;STRING:9606.ENSP00000265689;SWISSPROT_AC_OLD:Q8NE29;SMR:P35790;GeneID:1119;KEGG:hsa:1119;PIR:S23104;eggNOG:COG0510;eggNOG:KOG2686;UniGene:Hs.77221;GO:GO:0004103;GO:GO:0004104;GO:GO:0004305;GO:GO:0004871;GO:GO:0005524;GO:GO:0005829;GO:GO:…	7113	1119
196219193	TRIO -- TMPRSS2	association	Pubmed central 2010:3075885;	The TMRPSS2-ERG gene fusion in PR-0581 occurred within a closed <b>trio</b> of intrachromosomal rearrangements involving C21ORF45, ERG, and <b>TMPRSS2</b> (Supplementary Fig. 3).[Pubmed central 2010:3075885];	496185	Protein	TRIO	EC 2.7.11.1;PTPRF-interacting protein;TRIO;Triple functional domain protein;ARHGEF23;MEBAS;MRD44;rho guanine nucleotide exchange factor trio;rho-guanine nucleotide exchange factor trio;rho-type guanine nucleotide exchange factor trio;tgat;trio Rho guanine nucleotide exchange factor;	SWISSPROT_AC:O75962;SWISSPROT_ID:TRIO_HUMAN;EMBL:AB209754;EMBL:AC010419;EMBL:AC016549;EMBL:AC016654;EMBL:AC016656;EMBL:AC026456;EMBL:AF091395;EMBL:AK131423;EMBL:BC017268;EMBL:BC035585;EMBL:CH471102;EMBL:U42390;RefSeq:NP_009049.2;RefSeq:XP_011512412.1;ProteinModelPortal:O75962;STRING:9606.ENSP00000339299;SWISSPROT_AC_OLD:D3DTD1;SWISSPROT_AC_OLD:Q13458;SWISSPROT_AC_OLD:Q59EQ7;SWISSPROT_AC_OLD:Q6PJC…	491798	Protein	TMPRSS2	EC 3.4.21.-;PRSS10;Serine protease 10;TMPRSS2;TMPS2;Transmembrane protease serine 2;PP9284;serine protease-x;tmprss-2;transmembrane protease serine-2;transmembrane protease, serine 2;	SWISSPROT_AC:O15393;SWISSPROT_ID:TMPS2_HUMAN;EMBL:AF123453;EMBL:AF270487;EMBL:AK222784;EMBL:AK291813;EMBL:AK296860;EMBL:AK313338;EMBL:AP001610;EMBL:BC051839;EMBL:CH471079;EMBL:U75329;RefSeq:NP_001128571.1;RefSeq:NP_005647.3;RefSeq:XP_011528033.1;ProteinModelPortal:O15393;STRING:9606.ENSP00000381588;SWISSPROT_AC_OLD:A8K6Z8;SWISSPROT_AC_OLD:B2R8E5;SWISSPROT_AC_OLD:B7Z459;SWISSPROT_AC_OLD:D3DSJ2;SWI…	7204	7113
196479778	TMPRSS2 -- BORIS	association	Pubmed central 2012:3367180;	Consistent with this notion, we have experimentally demonstrated that 4 distal AR binding sites located at Ã¢ÂˆÂ’12Ã¢Â€Â‰kb, Ã¢ÂˆÂ’14Ã¢Â€Â‰kb, Ã¢ÂˆÂ’20Ã¢Â€Â‰kb and Ã¢ÂˆÂ’73Ã¢Â€Â‰kb away from transcription start site (TSS) of TMPRSS2 gene form chromatin loops with the <b>TMPRSS2</b> promoter within the same <b>CTCF</b> block (10).[Pubmed central 2012:3367180];Consistent with this notion, we have e…	491798	Protein	TMPRSS2	EC 3.4.21.-;PRSS10;Serine protease 10;TMPRSS2;TMPS2;Transmembrane protease serine 2;PP9284;serine protease-x;tmprss-2;transmembrane protease serine-2;transmembrane protease, serine 2;	SWISSPROT_AC:O15393;SWISSPROT_ID:TMPS2_HUMAN;EMBL:AF123453;EMBL:AF270487;EMBL:AK222784;EMBL:AK291813;EMBL:AK296860;EMBL:AK313338;EMBL:AP001610;EMBL:BC051839;EMBL:CH471079;EMBL:U75329;RefSeq:NP_001128571.1;RefSeq:NP_005647.3;RefSeq:XP_011528033.1;ProteinModelPortal:O15393;STRING:9606.ENSP00000381588;SWISSPROT_AC_OLD:A8K6Z8;SWISSPROT_AC_OLD:B2R8E5;SWISSPROT_AC_OLD:B7Z459;SWISSPROT_AC_OLD:D3DSJ2;SWI…	83992	Protein	BORIS	BORIS;Brother of the regulator of imprinted sites;Cancer/testis antigen 27;CCCTC-binding factor;CT27;CTCF paralog;CTCF-like protein;CTCFL;Transcriptional repressor CTCFL;Zinc finger protein CTCF-T;brother of regulator of imprinted sites;ccctc binding factor;CCCTC-binding factor like;ccctc-factor binding;ct 27;CTCF-T;dJ579F20.2;factor ccctc binding;factor ccctc-binding;HMGB1L1;paralog of ctcf;	SWISSPROT_AC:Q8NI51;SWISSPROT_ID:CTCFL_HUMAN;EMBL:AF336042;EMBL:AK128070;EMBL:AL035541;EMBL:AL160176;EMBL:AY071919;EMBL:BC130486;EMBL:CH471077;EMBL:DQ294738;EMBL:DQ778108;EMBL:DQ778109;EMBL:DQ778110;EMBL:DQ778111;EMBL:DQ778112;EMBL:DQ778115;EMBL:DQ778116;EMBL:DQ778121;EMBL:DQ778123;EMBL:DQ778124;EMBL:DQ778125;EMBL:DQ778126;EMBL:DQ778127;RefSeq:NP_001255969.1;RefSeq:NP_001255970.1;RefSeq:NP_001255…	7113	140690
196479862	TMPRSS2 -- CTCF	association	Pubmed central 2012:3367180;	Consistent with this notion, we have experimentally demonstrated that 4 distal AR binding sites located at Ã¢ÂˆÂ’12Ã¢Â€Â‰kb, Ã¢ÂˆÂ’14Ã¢Â€Â‰kb, Ã¢ÂˆÂ’20Ã¢Â€Â‰kb and Ã¢ÂˆÂ’73Ã¢Â€Â‰kb away from transcription start site (TSS) of TMPRSS2 gene form chromatin loops with the <b>TMPRSS2</b> promoter within the same <b>CTCF</b> block (10).[Pubmed central 2012:3367180];Consistent with this notion, we have e…	491798	Protein	TMPRSS2	EC 3.4.21.-;PRSS10;Serine protease 10;TMPRSS2;TMPS2;Transmembrane protease serine 2;PP9284;serine protease-x;tmprss-2;transmembrane protease serine-2;transmembrane protease, serine 2;	SWISSPROT_AC:O15393;SWISSPROT_ID:TMPS2_HUMAN;EMBL:AF123453;EMBL:AF270487;EMBL:AK222784;EMBL:AK291813;EMBL:AK296860;EMBL:AK313338;EMBL:AP001610;EMBL:BC051839;EMBL:CH471079;EMBL:U75329;RefSeq:NP_001128571.1;RefSeq:NP_005647.3;RefSeq:XP_011528033.1;ProteinModelPortal:O15393;STRING:9606.ENSP00000381588;SWISSPROT_AC_OLD:A8K6Z8;SWISSPROT_AC_OLD:B2R8E5;SWISSPROT_AC_OLD:B7Z459;SWISSPROT_AC_OLD:D3DSJ2;SWI…	83996	Protein	CTCF	11-zinc finger protein;CCCTC-binding factor;CTCF;CTCFL paralog;Transcriptional repressor CTCF;11 zinc finger protein;11 zinc-finger protein;11-zinc-finger protein;ccctc binding factor;ccctc-factor binding;ctcf transcriptional repressor;factor ccctc binding;factor ccctc-binding;MRD21;paralog ctcfl;	SWISSPROT_AC:P49711;SWISSPROT_ID:CTCF_HUMAN;EMBL:AB209793;EMBL:AC009095;EMBL:AC027682;EMBL:AF145468;EMBL:AF145469;EMBL:AF145470;EMBL:AF145471;EMBL:AF145472;EMBL:AF145473;EMBL:AF145474;EMBL:AF145475;EMBL:AF145476;EMBL:AF145477;EMBL:BC014267;EMBL:BT009915;EMBL:CH471092;EMBL:U25435;RefSeq:NP_001177951.1;RefSeq:NP_006556.1;RefSeq:XP_016878357.1;ProteinModelPortal:P49711;STRING:9606.ENSP00000264010;SW…	7113	10664
196479939	TMPRSS2 -- TGP	association	Pubmed central 2012:3367184;	The number of tissues, apart from prostate, where expression could be detected showed that <b>hTGP</b> expression (21 tissues) was more restricted to the prostate than both PSA (32 tissues) and <b>TMPRSS2</b> (39 tissues) (Figure 1).[Pubmed central 2012:3367184];	491798	Protein	TMPRSS2	EC 3.4.21.-;PRSS10;Serine protease 10;TMPRSS2;TMPS2;Transmembrane protease serine 2;PP9284;serine protease-x;tmprss-2;transmembrane protease serine-2;transmembrane protease, serine 2;	SWISSPROT_AC:O15393;SWISSPROT_ID:TMPS2_HUMAN;EMBL:AF123453;EMBL:AF270487;EMBL:AK222784;EMBL:AK291813;EMBL:AK296860;EMBL:AK313338;EMBL:AP001610;EMBL:BC051839;EMBL:CH471079;EMBL:U75329;RefSeq:NP_001128571.1;RefSeq:NP_005647.3;RefSeq:XP_011528033.1;ProteinModelPortal:O15393;STRING:9606.ENSP00000381588;SWISSPROT_AC_OLD:A8K6Z8;SWISSPROT_AC_OLD:B2R8E5;SWISSPROT_AC_OLD:B7Z459;SWISSPROT_AC_OLD:D3DSJ2;SWI…	484925	Protein	TGP	EC 2.3.2.13;Fibrinoligase;Prostate transglutaminase;Prostate-specific transglutaminase;Protein-glutamine gamma-glutamyltransferase 4;TG(P);TGase P;TGase-4;TGM4;TGP;Transglutaminase P;Transglutaminase-4;ec2.3.2.13;hTGP;prostate specific transglutaminase;protein-glutamine gamma glutamyltransferase-4;transglutaminase 4;transglutaminase iv;	SWISSPROT_AC:P49221;SWISSPROT_ID:TGM4_HUMAN;EMBL:BC007003;EMBL:L34840;EMBL:U31905;RefSeq:NP_003232.2;ProteinModelPortal:P49221;STRING:9606.ENSP00000296125;SWISSPROT_AC_OLD:Q16707;SWISSPROT_AC_OLD:Q96QN4;SMR:P49221;GeneID:7047;KEGG:hsa:7047;PIR:S71105;eggNOG:ENOG410IFMV;eggNOG:ENOG410XQEZ;UniGene:Hs.438265;GO:GO:0003810;GO:GO:0005737;GO:GO:0005794;GO:GO:0018149;GO:GO:0031012;GO:GO:0046872;GO:GO:00…	7113	7047
196866600	TMPRSS2 -- PRMT5	association	Pubmed central 2016:5322258;	As a result, the mRNA level of AR target genes PSA, KLK2 and <b>TMPRSS2</b> was decreased by <b>PRMT5</b> knockdown 25 (Fig. 1f).[Pubmed central 2016:5322258];	491798	Protein	TMPRSS2	EC 3.4.21.-;PRSS10;Serine protease 10;TMPRSS2;TMPS2;Transmembrane protease serine 2;PP9284;serine protease-x;tmprss-2;transmembrane protease serine-2;transmembrane protease, serine 2;	SWISSPROT_AC:O15393;SWISSPROT_ID:TMPS2_HUMAN;EMBL:AF123453;EMBL:AF270487;EMBL:AK222784;EMBL:AK291813;EMBL:AK296860;EMBL:AK313338;EMBL:AP001610;EMBL:BC051839;EMBL:CH471079;EMBL:U75329;RefSeq:NP_001128571.1;RefSeq:NP_005647.3;RefSeq:XP_011528033.1;ProteinModelPortal:O15393;STRING:9606.ENSP00000381588;SWISSPROT_AC_OLD:A8K6Z8;SWISSPROT_AC_OLD:B2R8E5;SWISSPROT_AC_OLD:B7Z459;SWISSPROT_AC_OLD:D3DSJ2;SWI…	17639	Protein	PRMT5	72 kDa ICln-binding protein;ANM5;EC 2.1.1.320;Histone-arginine N-methyltransferase PRMT5;HRMT1L5;IBP72;Jak-binding protein 1;JBP1;PRMT5;Protein arginine N-methyltransferase 5;Shk1 kinase-binding protein 1 homolog;SKB1;SKB1 homolog;SKB1Hs;arginine protein methyltransferase 5;homolog of skb1;jbp-1;protein arginine methyltransferase 5;protein arginine methyltransferase-5;protein arginine methyltrans…	SWISSPROT_AC:O14744;SWISSPROT_ID:ANM5_HUMAN;EMBL:AB451246;EMBL:AB451370;EMBL:AF015913;EMBL:AF167572;EMBL:AK075251;EMBL:AK301812;EMBL:AK302240;EMBL:AL132780;EMBL:BC005820;EMBL:BC025979;EMBL:CH471078;EMBL:CR456741;RefSeq:NP_001034708.1;RefSeq:NP_001269882.1;RefSeq:NP_001269884.1;RefSeq:NP_001269885.1;RefSeq:NP_006100.2;ProteinModelPortal:O14744;STRING:9606.ENSP00000319169;SWISSPROT_AC_OLD:A8MTP3;SW…	7113	10419
196880772	TMPRSS2 -- PEA3	association	Pubmed central 2012:3412649;	ETV4 is overexpressed in a proportion of PC cases: in some cases overexpression is associated with translocations of <b>ETV4</b> to the promoter of a gene highly expressed in prostate (<b>TMPRSS2</b>, KLK2, DDX5 and CANT1);8, 9, 10 in others it has been observed without any detectable translocation.11, 12 ETV4 is also overexpressed in other types of cancers, including head and neck, lung and brea…	491798	Protein	TMPRSS2	EC 3.4.21.-;PRSS10;Serine protease 10;TMPRSS2;TMPS2;Transmembrane protease serine 2;PP9284;serine protease-x;tmprss-2;transmembrane protease serine-2;transmembrane protease, serine 2;	SWISSPROT_AC:O15393;SWISSPROT_ID:TMPS2_HUMAN;EMBL:AF123453;EMBL:AF270487;EMBL:AK222784;EMBL:AK291813;EMBL:AK296860;EMBL:AK313338;EMBL:AP001610;EMBL:BC051839;EMBL:CH471079;EMBL:U75329;RefSeq:NP_001128571.1;RefSeq:NP_005647.3;RefSeq:XP_011528033.1;ProteinModelPortal:O15393;STRING:9606.ENSP00000381588;SWISSPROT_AC_OLD:A8K6Z8;SWISSPROT_AC_OLD:B2R8E5;SWISSPROT_AC_OLD:B7Z459;SWISSPROT_AC_OLD:D3DSJ2;SWI…	126448	Protein	PEA3	Adenovirus E1A enhancer-binding protein;E1A-F;E1AF;ETS translocation variant 4;ETV4;PEA3;Polyomavirus enhancer activator 3 homolog;Protein PEA3;adenovirus e1a enhancer binding protein;ETS variant 4;ets variant-4;etv-4;pea3 protein;PEAS3;protein pea-3;protein-pea3;	SWISSPROT_AC:P43268;SWISSPROT_ID:ETV4_HUMAN;EMBL:AC068675;EMBL:AF095887;EMBL:AF095888;EMBL:AF095889;EMBL:AF095890;EMBL:AK290429;EMBL:AK299019;EMBL:AK315961;EMBL:BC007242;EMBL:BC016623;EMBL:D12765;EMBL:U18018;RefSeq:NP_001073143.1;RefSeq:NP_001248366.1;RefSeq:NP_001248367.1;RefSeq:NP_001248368.1;RefSeq:NP_001977.1;ProteinModelPortal:P43268;STRING:9606.ENSP00000321835;SWISSPROT_AC_OLD:A8K314;SWISSP…	7113	2118
197048641	TMPRSS2 -- CAMK2N1	association	Pubmed central 2014:4279373;	3B-F, cells treated with AR agonist R1881 increased AR, AR target genes such as PSA and TMPRSS2 mRNA levels, and decreased p21 mRNA levels, and depletion of <b>CAMK2N1</b> further enhanced AR, PSA and <b>TMPRSS2</b> mRNA levels in the presence and absence of the ligand.[Pubmed central 2014:4279373];	491798	Protein	TMPRSS2	EC 3.4.21.-;PRSS10;Serine protease 10;TMPRSS2;TMPS2;Transmembrane protease serine 2;PP9284;serine protease-x;tmprss-2;transmembrane protease serine-2;transmembrane protease, serine 2;	SWISSPROT_AC:O15393;SWISSPROT_ID:TMPS2_HUMAN;EMBL:AF123453;EMBL:AF270487;EMBL:AK222784;EMBL:AK291813;EMBL:AK296860;EMBL:AK313338;EMBL:AP001610;EMBL:BC051839;EMBL:CH471079;EMBL:U75329;RefSeq:NP_001128571.1;RefSeq:NP_005647.3;RefSeq:XP_011528033.1;ProteinModelPortal:O15393;STRING:9606.ENSP00000381588;SWISSPROT_AC_OLD:A8K6Z8;SWISSPROT_AC_OLD:B2R8E5;SWISSPROT_AC_OLD:B7Z459;SWISSPROT_AC_OLD:D3DSJ2;SWI…	67268	Protein	CAMK2N1	Calcium/calmodulin-dependent protein kinase II inhibitor 1;CAMK2N1;CaMKII inhibitory protein alpha;CaMKIIN-alpha;CK2N1;calcium/calmodulin dependent protein kinase II inhibitor 1;PRO1489;	SWISSPROT_AC:Q7Z7J9;SWISSPROT_ID:CK2N1_HUMAN;EMBL:AL391357;EMBL:AY204901;EMBL:CH471134;RefSeq:NP_061054.2;ProteinModelPortal:Q7Z7J9;STRING:9606.ENSP00000364219;GeneID:55450;KEGG:hsa:55450;eggNOG:ENOG410J0PZ;eggNOG:ENOG410YP01;UniGene:Hs.731383;GO:GO:0008427;GO:GO:0014069;GO:GO:0030054;GO:GO:0030425;GO:GO:0043025;GO:GO:0045211;OrthoDB:EOG091G15S0;CTD:55450;BioGrid:120671;PaxDb:Q7Z7J9;OMA:DEGHLSF;H…	7113	55450
197115520	TMPRSS2 -- FGF23	association	Pubmed central 2015:4627308;	VEGFA, PKIB and <b>TMPRSS2</b> were increased by <b>FGF23</b> stimulation in LNCaP cells while the tumor suppressor TXNIP was decreased (Fig. 6A).[Pubmed central 2015:4627308];We have found that in serum free medium, which does not contain androgens, <b>FGF23</b> can induce expression of <b>TMPRSS2</b> in LNCaP and VCaP cells and the TMPRSS2/ERG fusion gene mRNA and protein in VCAP cells, which c…	491798	Protein	TMPRSS2	EC 3.4.21.-;PRSS10;Serine protease 10;TMPRSS2;TMPS2;Transmembrane protease serine 2;PP9284;serine protease-x;tmprss-2;transmembrane protease serine-2;transmembrane protease, serine 2;	SWISSPROT_AC:O15393;SWISSPROT_ID:TMPS2_HUMAN;EMBL:AF123453;EMBL:AF270487;EMBL:AK222784;EMBL:AK291813;EMBL:AK296860;EMBL:AK313338;EMBL:AP001610;EMBL:BC051839;EMBL:CH471079;EMBL:U75329;RefSeq:NP_001128571.1;RefSeq:NP_005647.3;RefSeq:XP_011528033.1;ProteinModelPortal:O15393;STRING:9606.ENSP00000381588;SWISSPROT_AC_OLD:A8K6Z8;SWISSPROT_AC_OLD:B2R8E5;SWISSPROT_AC_OLD:B7Z459;SWISSPROT_AC_OLD:D3DSJ2;SWI…	135756	Protein	FGF23	FGF-23;FGF23;Fibroblast growth factor 23;HYPF;Phosphatonin;Tumor-derived hypophosphatemia-inducing factor;ADHR;fgf 23;fgf- 23;FGFN;fibroblast growth factor -23;fibroblast growth factor-23;fibroblast growth factor23;fibroblast-growth factor 23;fibroblast-growth factor-23;fibroblast-growth-factor 23;fibroblast-growth-factor-23;HPDR2;PHPTC;	SWISSPROT_AC:Q9GZV9;SWISSPROT_ID:FGF23_HUMAN;EMBL:AB037973;EMBL:AB047858;EMBL:AF263537;EMBL:AY358323;EMBL:AY566236;EMBL:BC069333;EMBL:BC096713;EMBL:BC098147;EMBL:BC098252;RefSeq:NP_065689.1;ProteinModelPortal:Q9GZV9;STRING:9606.ENSP00000237837;SWISSPROT_AC_OLD:Q4V758;SMR:Q9GZV9;GeneID:8074;KEGG:hsa:8074;eggNOG:ENOG4111IPH;eggNOG:KOG3885;UniGene:Hs.287370;GO:GO:0000165;GO:GO:0004713;GO:GO:0005088;…	7113	8074
197327204	TMPRSS2 -- MX2	association	Pubmed central 2016:5239539;	A probable explanation for the high prevalence of their co-deletion is that both MX1 and <b>MX2</b> localize to the region between <b>TMPRSS2</b> and ERG (chromosome 21).[Pubmed central 2016:5239539];	491798	Protein	TMPRSS2	EC 3.4.21.-;PRSS10;Serine protease 10;TMPRSS2;TMPS2;Transmembrane protease serine 2;PP9284;serine protease-x;tmprss-2;transmembrane protease serine-2;transmembrane protease, serine 2;	SWISSPROT_AC:O15393;SWISSPROT_ID:TMPS2_HUMAN;EMBL:AF123453;EMBL:AF270487;EMBL:AK222784;EMBL:AK291813;EMBL:AK296860;EMBL:AK313338;EMBL:AP001610;EMBL:BC051839;EMBL:CH471079;EMBL:U75329;RefSeq:NP_001128571.1;RefSeq:NP_005647.3;RefSeq:XP_011528033.1;ProteinModelPortal:O15393;STRING:9606.ENSP00000381588;SWISSPROT_AC_OLD:A8K6Z8;SWISSPROT_AC_OLD:B2R8E5;SWISSPROT_AC_OLD:B7Z459;SWISSPROT_AC_OLD:D3DSJ2;SWI…	265815	Protein	MX2	Interferon-induced GTP-binding protein Mx2;Interferon-regulated resistance GTP-binding protein MxB;MX2;Myxovirus resistance protein 2;p78-related protein;MX dynamin like GTPase 2;mx-b;MXB;	SWISSPROT_AC:P20592;SWISSPROT_ID:MX2_HUMAN;EMBL:AK298780;EMBL:AL163285;EMBL:AL773578;EMBL:BC035293;EMBL:CH471079;EMBL:M30818;EMBL:M33883;RefSeq:NP_002454.1;RefSeq:XP_005261040.1;RefSeq:XP_005261041.1;RefSeq:XP_011527873.1;RefSeq:XP_011527874.1;ProteinModelPortal:P20592;STRING:9606.ENSP00000333657;SWISSPROT_AC_OLD:B7Z5D3;SWISSPROT_AC_OLD:D3DSI7;SMR:P20592;GeneID:4600;KEGG:hsa:4600;PIR:B33481;eggNO…	7113	4600
197416019	TMPRSS2 -- SRC	association	Pubmed central 2017:5354662;	The finding that neither Dasatinib nor DHT reversed the downregulation of AR mRNA by <b>Src</b> strongly suggests that unlike the effects on <b>TMPRSS2</b> and PSA by Src, the effect on AR transcript levels is neither Src kinase nor AR-ligand dependent.[Pubmed central 2017:5354662];	491798	Protein	TMPRSS2	EC 3.4.21.-;PRSS10;Serine protease 10;TMPRSS2;TMPS2;Transmembrane protease serine 2;PP9284;serine protease-x;tmprss-2;transmembrane protease serine-2;transmembrane protease, serine 2;	SWISSPROT_AC:O15393;SWISSPROT_ID:TMPS2_HUMAN;EMBL:AF123453;EMBL:AF270487;EMBL:AK222784;EMBL:AK291813;EMBL:AK296860;EMBL:AK313338;EMBL:AP001610;EMBL:BC051839;EMBL:CH471079;EMBL:U75329;RefSeq:NP_001128571.1;RefSeq:NP_005647.3;RefSeq:XP_011528033.1;ProteinModelPortal:O15393;STRING:9606.ENSP00000381588;SWISSPROT_AC_OLD:A8K6Z8;SWISSPROT_AC_OLD:B2R8E5;SWISSPROT_AC_OLD:B7Z459;SWISSPROT_AC_OLD:D3DSJ2;SWI…	458838	Protein	SRC	EC 2.7.10.2;p60-Src;pp60c-src;Proto-oncogene c-Src;Proto-oncogene tyrosine-protein kinase Src;SRC;SRC1;ASV;c -src;c src;c- src;c-SRC;c-src proto-oncogene;c-src-type;p60 src;pp60c src;proto-oncogene tyrosine protein kinase src;src c;src p60;SRC proto-oncogene, non-receptor tyrosine kinase;src-type;THC6;	SWISSPROT_AC:P12931;SWISSPROT_ID:SRC_HUMAN;EMBL:AL133293;EMBL:BC011566;EMBL:BC051270;EMBL:CH471077;EMBL:K03212;EMBL:K03213;EMBL:K03214;EMBL:K03215;EMBL:K03216;EMBL:K03217;EMBL:K03218;EMBL:M16237;EMBL:M16243;EMBL:M16244;EMBL:M16245;EMBL:X02647;EMBL:X03995;EMBL:X03996;EMBL:X03997;EMBL:X03998;EMBL:X03999;EMBL:X04000;RefSeq:NP_005408.1;RefSeq:NP_938033.1;RefSeq:XP_011527315.1;RefSeq:XP_016883513.1;Re…	7113	6714
197554788	TMPRSS2 -- ESR	association	Pubmed central 2017:5609883;	Evidence from expression profiles in PC cohorts shows an association between <b>TMPRSS2</b> gene fusions and <b>estrogen receptor</b> (ER) signaling [12].[Pubmed central 2017:5609883];	491798	Protein	TMPRSS2	EC 3.4.21.-;PRSS10;Serine protease 10;TMPRSS2;TMPS2;Transmembrane protease serine 2;PP9284;serine protease-x;tmprss-2;transmembrane protease serine-2;transmembrane protease, serine 2;	SWISSPROT_AC:O15393;SWISSPROT_ID:TMPS2_HUMAN;EMBL:AF123453;EMBL:AF270487;EMBL:AK222784;EMBL:AK291813;EMBL:AK296860;EMBL:AK313338;EMBL:AP001610;EMBL:BC051839;EMBL:CH471079;EMBL:U75329;RefSeq:NP_001128571.1;RefSeq:NP_005647.3;RefSeq:XP_011528033.1;ProteinModelPortal:O15393;STRING:9606.ENSP00000381588;SWISSPROT_AC_OLD:A8K6Z8;SWISSPROT_AC_OLD:B2R8E5;SWISSPROT_AC_OLD:B7Z459;SWISSPROT_AC_OLD:D3DSJ2;SWI…	125579	Protein	ESR	ER;ER-alpha;ESR;ESR1;Estradiol receptor;Estrogen receptor;NR3A1;Nuclear receptor subfamily 3 group A member 1;a-er;alpha er;alpha isoform of er;alpha-chain er;alpha-er;alphaer;er - a;er a;er alpha;er alpha-subtype;er subtype alpha;er type alpha;er- a;er- alpha;er-a;Era;eralpha-subtype;esr - a;esr a;esr alpha;esr-alpha;ESRA;esralpha;estradiol-receptor;estrogen receptor 1;estrogen receptor i;estrog…	SWISSPROT_AC:P03372;SWISSPROT_ID:ESR1_HUMAN;EMBL:AH008151;EMBL:AL049821;EMBL:AL078582;EMBL:AL356311;EMBL:AL590993;EMBL:AY425004;EMBL:BC128573;EMBL:BC128574;EMBL:BX640939;EMBL:CH471051;EMBL:M12674;EMBL:U47678;EMBL:X03635;EMBL:X73067;EMBL:Z75126;RefSeq:NP_000116.2;RefSeq:NP_001116212.1;RefSeq:NP_001116213.1;RefSeq:NP_001116214.1;RefSeq:NP_001278159.1;RefSeq:NP_001278170.1;RefSeq:NP_001315029.1;RefS…	7113	2099
197554805	TMPRSS2 -- IC1	association	Pubmed central 2017:5609883;	The marked suppression of TMPRSS2 transcription by 4-OHT and <b>IC1</b> 182,780 attests to the selective induction of <b>TMPRSS2</b> and ETVs and their gene fusions by E2 in PC-3 cells (Figure 3F).[Pubmed central 2017:5609883];	491798	Protein	TMPRSS2	EC 3.4.21.-;PRSS10;Serine protease 10;TMPRSS2;TMPS2;Transmembrane protease serine 2;PP9284;serine protease-x;tmprss-2;transmembrane protease serine-2;transmembrane protease, serine 2;	SWISSPROT_AC:O15393;SWISSPROT_ID:TMPS2_HUMAN;EMBL:AF123453;EMBL:AF270487;EMBL:AK222784;EMBL:AK291813;EMBL:AK296860;EMBL:AK313338;EMBL:AP001610;EMBL:BC051839;EMBL:CH471079;EMBL:U75329;RefSeq:NP_001128571.1;RefSeq:NP_005647.3;RefSeq:XP_011528033.1;ProteinModelPortal:O15393;STRING:9606.ENSP00000381588;SWISSPROT_AC_OLD:A8K6Z8;SWISSPROT_AC_OLD:B2R8E5;SWISSPROT_AC_OLD:B7Z459;SWISSPROT_AC_OLD:D3DSJ2;SWI…	192701	Protein	IC1	C1 esterase inhibitor;C1 Inh;C1-inhibiting factor;C1IN;C1Inh;C1NH;IC1;Plasma protease C1 inhibitor;Serpin G1;SERPING1;c 1 inh;c-1 inh;hae i;hae ii;hae type 1;hae type 2;hae type i;hae type ii;hae type-i;hae-1;hae-2;hae-i;hae-ii;HAE1;HAE2;ic 1;ic an-1;ic i;ic type 1;ic type i;ic-1;ic-i;ic1-type;plasma c-1 protease inhibitor;serpin family G member 1;serping 1;	SWISSPROT_AC:P05155;SWISSPROT_ID:IC1_HUMAN;EMBL:AB209826;EMBL:AF435921;EMBL:AK293054;EMBL:AK303809;EMBL:AK303840;EMBL:AK312626;EMBL:AP000662;EMBL:AP002893;EMBL:AY291075;EMBL:AY904027;EMBL:BC011171;EMBL:BT006966;EMBL:CH471076;EMBL:M13203;EMBL:M13656;EMBL:M13690;EMBL:M14036;EMBL:M30688;EMBL:S76944;EMBL:X07427;EMBL:X07428;EMBL:X07429;EMBL:X07430;EMBL:X07431;EMBL:X07432;EMBL:X07433;EMBL:X07577;EMBL:X…	7113	710
197947860	TMPRSS2 -- HAT	association	Pubmed central 2016:5198168;	For Richmond/2007, <b>HAT</b> yielded a significantly higher titre PV than <b>TMPRSS2</b> (p = 0.042).[Pubmed central 2016:5198168];Higher titres of the Richmond/07 PV were obtained using <b>HAT</b> than with <b>TMPRSS2</b> while titres obtained with Newmarket/79 were equivalent using HAT or TMPRSS2.[Pubmed central 2016:5198168];	491798	Protein	TMPRSS2	EC 3.4.21.-;PRSS10;Serine protease 10;TMPRSS2;TMPS2;Transmembrane protease serine 2;PP9284;serine protease-x;tmprss-2;transmembrane protease serine-2;transmembrane protease, serine 2;	SWISSPROT_AC:O15393;SWISSPROT_ID:TMPS2_HUMAN;EMBL:AF123453;EMBL:AF270487;EMBL:AK222784;EMBL:AK291813;EMBL:AK296860;EMBL:AK313338;EMBL:AP001610;EMBL:BC051839;EMBL:CH471079;EMBL:U75329;RefSeq:NP_001128571.1;RefSeq:NP_005647.3;RefSeq:XP_011528033.1;ProteinModelPortal:O15393;STRING:9606.ENSP00000381588;SWISSPROT_AC_OLD:A8K6Z8;SWISSPROT_AC_OLD:B2R8E5;SWISSPROT_AC_OLD:B7Z459;SWISSPROT_AC_OLD:D3DSJ2;SWI…	490711	Protein	HAT	Airway trypsin-like protease;EC 3.4.21.-;HAT;TM11D;TMPRSS11D;Transmembrane protease serine 11D;hat-type;transmembrane protease, serine 11D;	SWISSPROT_AC:O60235;SWISSPROT_ID:TM11D_HUMAN;EMBL:AB002134;EMBL:BC125195;EMBL:BC125196;RefSeq:NP_004253.1;ProteinModelPortal:O60235;STRING:9606.ENSP00000283916;SWISSPROT_AC_OLD:Q08AF6;GeneID:9407;KEGG:hsa:9407;eggNOG:COG5640;eggNOG:KOG3627;UniGene:Hs.132195;GO:GO:0004252;GO:GO:0005576;GO:GO:0005887;GO:GO:0006508;GO:GO:0007585;GO:GO:0008233;GO:GO:0070062;BindingDB:O60235;HOGENOM:HOG000251823;Ortho…	7113	9407
198509586	TMPRSS2 -- FOXA1	association	Pubmed central 2008:2577007;	For example, knockdown of <b>FoxA1</b> decreased DHT-responsiveness of <b>TMPRSS2</b> and FKBP51, enhanced that of TGM2 and did not affect PSA and KLK2 expression.[Pubmed central 2008:2577007];	491798	Protein	TMPRSS2	EC 3.4.21.-;PRSS10;Serine protease 10;TMPRSS2;TMPS2;Transmembrane protease serine 2;PP9284;serine protease-x;tmprss-2;transmembrane protease serine-2;transmembrane protease, serine 2;	SWISSPROT_AC:O15393;SWISSPROT_ID:TMPS2_HUMAN;EMBL:AF123453;EMBL:AF270487;EMBL:AK222784;EMBL:AK291813;EMBL:AK296860;EMBL:AK313338;EMBL:AP001610;EMBL:BC051839;EMBL:CH471079;EMBL:U75329;RefSeq:NP_001128571.1;RefSeq:NP_005647.3;RefSeq:XP_011528033.1;ProteinModelPortal:O15393;STRING:9606.ENSP00000381588;SWISSPROT_AC_OLD:A8K6Z8;SWISSPROT_AC_OLD:B2R8E5;SWISSPROT_AC_OLD:B7Z459;SWISSPROT_AC_OLD:D3DSJ2;SWI…	141160	Protein	FOXA1	Forkhead box protein A1;FOXA1;Hepatocyte nuclear factor 3-alpha;HNF-3-alpha;HNF-3A;HNF3A;TCF-3A;TCF3A;Transcription factor 3A;3a transcription factor;forkhead box A1;forkhead box a1 protein;forkhead-box a1;forkhead-box a1 protein;forkhead-box protein a1;foxa 1;foxa-1;hepatocyte nuclear factor 3 alpha;hepatocyte nuclear factor 3a;hepatocyte nuclear factor 3alpha;hepatocyte nuclear factor-3 alpha;h…	SWISSPROT_AC:P55317;SWISSPROT_ID:FOXA1_HUMAN;EMBL:AF176111;EMBL:AF176112;EMBL:AF303742;EMBL:AF303743;EMBL:AK313785;EMBL:AK316360;EMBL:AL121790;EMBL:BC033890;EMBL:CH471078;EMBL:U39840;RefSeq:NP_004487.2;RefSeq:XP_016876735.1;ProteinModelPortal:P55317;STRING:9606.ENSP00000250448;SWISSPROT_AC_OLD:B2R9H6;SWISSPROT_AC_OLD:B7ZAP5;SWISSPROT_AC_OLD:Q9H2A0;SMR:P55317;GeneID:3169;KEGG:hsa:3169;PIR:S70357;e…	7113	3169
198788822	TMPRSS2 -- PSMA	association	Pubmed central 2011:3123299;	Since PSMA is a promising target for prostate cancer therapy and imaging, further elucidation of the relationship between <b>TMPRSS2</b> gene fusions and <b>PSMA</b> could reveal novel pathways for enhancing targeted prostate cancer treatment.[Pubmed central 2011:3123299];	491798	Protein	TMPRSS2	EC 3.4.21.-;PRSS10;Serine protease 10;TMPRSS2;TMPS2;Transmembrane protease serine 2;PP9284;serine protease-x;tmprss-2;transmembrane protease serine-2;transmembrane protease, serine 2;	SWISSPROT_AC:O15393;SWISSPROT_ID:TMPS2_HUMAN;EMBL:AF123453;EMBL:AF270487;EMBL:AK222784;EMBL:AK291813;EMBL:AK296860;EMBL:AK313338;EMBL:AP001610;EMBL:BC051839;EMBL:CH471079;EMBL:U75329;RefSeq:NP_001128571.1;RefSeq:NP_005647.3;RefSeq:XP_011528033.1;ProteinModelPortal:O15393;STRING:9606.ENSP00000381588;SWISSPROT_AC_OLD:A8K6Z8;SWISSPROT_AC_OLD:B2R8E5;SWISSPROT_AC_OLD:B7Z459;SWISSPROT_AC_OLD:D3DSJ2;SWI…	140977	Protein	PSMA	Cell growth-inhibiting gene 27 protein;EC 3.4.17.21;FGCP;Folate hydrolase 1;FOLH;FOLH1;Folylpoly-gamma-glutamate carboxypeptidase;GCPII;Glutamate carboxypeptidase 2;Glutamate carboxypeptidase II;Membrane glutamate carboxypeptidase;mGCP;N-acetylated-alpha-linked acidic dipeptidase I;NAALAD1;NAALADase I;Prostate-specific membrane antigen;PSM;PSMA;Pteroylpoly-gamma-glutamate carboxypeptidase;antigen…	SWISSPROT_AC:Q04609;SWISSPROT_ID:FOLH1_HUMAN;EMBL:AC110742;EMBL:AC118273;EMBL:AF007544;EMBL:AF107214;EMBL:AF176574;EMBL:AF254357;EMBL:AF254358;EMBL:AK295368;EMBL:AK295470;EMBL:AK312366;EMBL:AY101595;EMBL:BC025672;EMBL:CH471064;EMBL:DQ088979;EMBL:EF488811;EMBL:M99487;EMBL:S76978;RefSeq:NP_001014986.1;RefSeq:NP_001180400.1;RefSeq:NP_001180401.1;RefSeq:NP_001180402.1;RefSeq:NP_004467.1;RefSeq:XP_016…	7113	2346
199124040	TMPRSS2 -- MLK3	association	Pubmed central 2012:3384611;	Androgen-stimulated transcription of <b>TMPRSS2</b>, SGK, and ORM1 was reduced in response to <b>MAP3K11</b> knockdown (Figure 5A).[Pubmed central 2012:3384611];	491798	Protein	TMPRSS2	EC 3.4.21.-;PRSS10;Serine protease 10;TMPRSS2;TMPS2;Transmembrane protease serine 2;PP9284;serine protease-x;tmprss-2;transmembrane protease serine-2;transmembrane protease, serine 2;	SWISSPROT_AC:O15393;SWISSPROT_ID:TMPS2_HUMAN;EMBL:AF123453;EMBL:AF270487;EMBL:AK222784;EMBL:AK291813;EMBL:AK296860;EMBL:AK313338;EMBL:AP001610;EMBL:BC051839;EMBL:CH471079;EMBL:U75329;RefSeq:NP_001128571.1;RefSeq:NP_005647.3;RefSeq:XP_011528033.1;ProteinModelPortal:O15393;STRING:9606.ENSP00000381588;SWISSPROT_AC_OLD:A8K6Z8;SWISSPROT_AC_OLD:B2R8E5;SWISSPROT_AC_OLD:B7Z459;SWISSPROT_AC_OLD:D3DSJ2;SWI…	233259	Protein	MLK3	EC 2.7.11.25;M3K11;MAP3K11;Mitogen-activated protein kinase kinase kinase 11;Mixed lineage kinase 3;MLK3;PTK1;SPRK;Src-homology 3 domain-containing proline-rich kinase;mekk1-1;MEKK11;mitogen-activated protein kinase kinase kinase-11;mixed lineage kinase type 3;mixed lineage kinase-3;mixed-lineage kinase 3;mixed-lineage kinase-3;mixed-lineage-kinase-3;mlk 3;MLK-3;ptk-1;ptk-i;src homology 3 domain-…	SWISSPROT_AC:Q16584;SWISSPROT_ID:M3K11_HUMAN;EMBL:AB209655;EMBL:AK222781;EMBL:AK299609;EMBL:AK316032;EMBL:AP001362;EMBL:BC011263;EMBL:BC064543;EMBL:L32976;EMBL:U07747;RefSeq:NP_002410.1;ProteinModelPortal:Q16584;STRING:9606.ENSP00000309597;SWISSPROT_AC_OLD:B4DS76;SWISSPROT_AC_OLD:Q53H00;SWISSPROT_AC_OLD:Q59F06;SWISSPROT_AC_OLD:Q6P2G4;SMR:Q16584;GeneID:4296;KEGG:hsa:4296;PIR:A53800;eggNOG:COG0515;…	7113	4296
201020843	TMPRSS4 -- TMPRSS2	association	Pubmed central 2017:5426610;Pubmed central 2016:5107942;Pubmed central 2011:3034701;	The potential contribution of these proteases to viral spread in the host is largely unclear, although a recent study demonstrated that H3N2 viruses might be able to exploit <b>TMPRSS4</b> jointly with <b>TMPRSS2</b> for spread in mice [28].[Pubmed central 2017:5426610];Associations between <b>TMPRSS2</b> and <b>TMPRSS4</b> and cancers have been reported.[Pubmed central 2016:5107942];The signific…	491805	Protein	TMPRSS4	CAPH2;Channel-activating protease 2;EC 3.4.21.-;Membrane-type serine protease 2;MT-SP2;TMPRSS3;TMPRSS4;TMPS4;Transmembrane protease serine 4;tmprss-4;tmps-4;transmembrane protease, serine 4;	SWISSPROT_AC:Q9NRS4;SWISSPROT_ID:TMPS4_HUMAN;EMBL:AF179224;EMBL:AF216312;EMBL:AK172766;EMBL:AK303173;EMBL:AP000665;EMBL:AP002800;EMBL:AY358530;EMBL:BC004855;EMBL:BC011703;EMBL:EF445038;RefSeq:NP_001077416.1;RefSeq:NP_001167023.1;RefSeq:NP_063947.1;ProteinModelPortal:Q9NRS4;STRING:9606.ENSP00000416037;SWISSPROT_AC_OLD:A8MU84;SWISSPROT_AC_OLD:B0YJB0;SWISSPROT_AC_OLD:B7Z8C5;SWISSPROT_AC_OLD:E7ERX8;S…	491798	Protein	TMPRSS2	EC 3.4.21.-;PRSS10;Serine protease 10;TMPRSS2;TMPS2;Transmembrane protease serine 2;PP9284;serine protease-x;tmprss-2;transmembrane protease serine-2;transmembrane protease, serine 2;	SWISSPROT_AC:O15393;SWISSPROT_ID:TMPS2_HUMAN;EMBL:AF123453;EMBL:AF270487;EMBL:AK222784;EMBL:AK291813;EMBL:AK296860;EMBL:AK313338;EMBL:AP001610;EMBL:BC051839;EMBL:CH471079;EMBL:U75329;RefSeq:NP_001128571.1;RefSeq:NP_005647.3;RefSeq:XP_011528033.1;ProteinModelPortal:O15393;STRING:9606.ENSP00000381588;SWISSPROT_AC_OLD:A8K6Z8;SWISSPROT_AC_OLD:B2R8E5;SWISSPROT_AC_OLD:B7Z459;SWISSPROT_AC_OLD:D3DSJ2;SWI…	56649	7113
201020850	TMPRSS2 -- K31	association	Pubmed central 2017:5426610;	Finally, it is noteworthy that TMPRSS4/HAT and trypsin produced identical HA1 bands while the <b>HA1</b> fragments generated by <b>TMPRSS2</b> and trypsin differed in molecular weight (Fig 2A).[Pubmed central 2017:5426610];	491798	Protein	TMPRSS2	EC 3.4.21.-;PRSS10;Serine protease 10;TMPRSS2;TMPS2;Transmembrane protease serine 2;PP9284;serine protease-x;tmprss-2;transmembrane protease serine-2;transmembrane protease, serine 2;	SWISSPROT_AC:O15393;SWISSPROT_ID:TMPS2_HUMAN;EMBL:AF123453;EMBL:AF270487;EMBL:AK222784;EMBL:AK291813;EMBL:AK296860;EMBL:AK313338;EMBL:AP001610;EMBL:BC051839;EMBL:CH471079;EMBL:U75329;RefSeq:NP_001128571.1;RefSeq:NP_005647.3;RefSeq:XP_011528033.1;ProteinModelPortal:O15393;STRING:9606.ENSP00000381588;SWISSPROT_AC_OLD:A8K6Z8;SWISSPROT_AC_OLD:B2R8E5;SWISSPROT_AC_OLD:B7Z459;SWISSPROT_AC_OLD:D3DSJ2;SWI…	206578	Protein	K31	Hair keratin, type I Ha1;HHA1;HKA1;K1H1;K31;Keratin, type I cuticular Ha1;Keratin-31;KRT31;KRTHA1;h alpha1;h type alpha1;h-type alpha1;ha 1;ha i;ha type 1;Ha-1;ha-i;HA1;halpha 1;halpha1;hha 1;hha i;hha type i;hha-1;hha-i;hhalpha1;k-31;k3 1;k3-1;keratin 31;	SWISSPROT_AC:Q15323;SWISSPROT_ID:K1H1_HUMAN;EMBL:BC114468;EMBL:CH471152;EMBL:X86570;EMBL:Y16787;RefSeq:NP_002268.2;ProteinModelPortal:Q15323;STRING:9606.ENSP00000251645;SWISSPROT_AC_OLD:Q9UE12;SMR:Q15323;GeneID:3881;KEGG:hsa:3881;PIR:S60034;eggNOG:ENOG410IF9P;eggNOG:ENOG410YK2A;UniGene:Hs.41696;GO:GO:0005200;GO:GO:0005615;GO:GO:0005882;GO:GO:0008544;GO:GO:0070062;HOGENOM:HOG000230975;OrthoDB:EOG0…	7113	3881
201045411	TMPRSS2 -- SARS	association	Pubmed central 2017:5479546;	<b>SARS</b> S can be activated by <b>TMPRSS2</b>, which exhibits trypsin-like specificity, and trypsin can be employed to substitute the action of this protease.[Pubmed central 2017:5479546];<b>TMPRSS2</b> and trypsin cleave <b>SARS</b> S at the same site.[Pubmed central 2017:5479546];Although R667 was required for <b>SARS</b> S cleavage by <b>TMPRSS2</b>, this residue was dispensable for TMPRSS2…	491798	Protein	TMPRSS2	EC 3.4.21.-;PRSS10;Serine protease 10;TMPRSS2;TMPS2;Transmembrane protease serine 2;PP9284;serine protease-x;tmprss-2;transmembrane protease serine-2;transmembrane protease, serine 2;	SWISSPROT_AC:O15393;SWISSPROT_ID:TMPS2_HUMAN;EMBL:AF123453;EMBL:AF270487;EMBL:AK222784;EMBL:AK291813;EMBL:AK296860;EMBL:AK313338;EMBL:AP001610;EMBL:BC051839;EMBL:CH471079;EMBL:U75329;RefSeq:NP_001128571.1;RefSeq:NP_005647.3;RefSeq:XP_011528033.1;ProteinModelPortal:O15393;STRING:9606.ENSP00000381588;SWISSPROT_AC_OLD:A8K6Z8;SWISSPROT_AC_OLD:B2R8E5;SWISSPROT_AC_OLD:B7Z459;SWISSPROT_AC_OLD:D3DSJ2;SWI…	475704	Protein	SARS	EC 6.1.1.11;SARS;Serine--tRNA ligase, cytoplasmic;SerRS;SERS;Seryl-tRNA synthetase;Seryl-tRNA(Ser/Sec) synthetase;SYSC;sars-type;seryl trna synthetase;seryl-trna-synthetase;	SWISSPROT_AC:P49591;SWISSPROT_ID:SYSC_HUMAN;EMBL:AK312771;EMBL:AL356389;EMBL:BC000716;EMBL:BC009390;EMBL:CH471122;EMBL:D49914;EMBL:X91257;RefSeq:NP_006504.2;ProteinModelPortal:P49591;STRING:9606.ENSP00000234677;SWISSPROT_AC_OLD:B2R6Y9;SWISSPROT_AC_OLD:Q5T5C8;SWISSPROT_AC_OLD:Q9NSE3;SMR:P49591;GeneID:6301;KEGG:hsa:6301;PIR:G01026;eggNOG:COG0172;eggNOG:KOG2509;UniGene:Hs.531176;GO:GO:0003723;GO:GO:…	7113	6301
201045428	TMPRSS2 -- SerRS	association	Pubmed central 2017:5479546;	<b>SARS</b> S can be activated by <b>TMPRSS2</b>, which exhibits trypsin-like specificity, and trypsin can be employed to substitute the action of this protease.[Pubmed central 2017:5479546];<b>TMPRSS2</b> and trypsin cleave <b>SARS</b> S at the same site.[Pubmed central 2017:5479546];Although R667 was required for <b>SARS</b> S cleavage by <b>TMPRSS2</b>, this residue was dispensable for TMPRSS2…	491798	Protein	TMPRSS2	EC 3.4.21.-;PRSS10;Serine protease 10;TMPRSS2;TMPS2;Transmembrane protease serine 2;PP9284;serine protease-x;tmprss-2;transmembrane protease serine-2;transmembrane protease, serine 2;	SWISSPROT_AC:O15393;SWISSPROT_ID:TMPS2_HUMAN;EMBL:AF123453;EMBL:AF270487;EMBL:AK222784;EMBL:AK291813;EMBL:AK296860;EMBL:AK313338;EMBL:AP001610;EMBL:BC051839;EMBL:CH471079;EMBL:U75329;RefSeq:NP_001128571.1;RefSeq:NP_005647.3;RefSeq:XP_011528033.1;ProteinModelPortal:O15393;STRING:9606.ENSP00000381588;SWISSPROT_AC_OLD:A8K6Z8;SWISSPROT_AC_OLD:B2R8E5;SWISSPROT_AC_OLD:B7Z459;SWISSPROT_AC_OLD:D3DSJ2;SWI…	475719	Protein	SerRS	EC 6.1.1.11;SARS2;SARSM;Serine--tRNA ligase, mitochondrial;SerRS;SerRSmt;Seryl-tRNA synthetase;Seryl-tRNA(Ser/Sec) synthetase;SYSM;mtSerRS;SARS;sars-type;SERS;seryl trna synthetase;seryl-tRNA synthetase 2, mitochondrial;seryl-trna-synthetase;SYS;	SWISSPROT_AC:Q9NP81;SWISSPROT_ID:SYSM_HUMAN;EMBL:AB029948;EMBL:AC011455;EMBL:AK000457;EMBL:AK293414;EMBL:BC001020;EMBL:BC042912;RefSeq:NP_001139373.1;RefSeq:NP_060297.1;ProteinModelPortal:Q9NP81;STRING:9606.ENSP00000472847;SWISSPROT_AC_OLD:A6NHW7;SWISSPROT_AC_OLD:B4DE10;SWISSPROT_AC_OLD:Q9BVP3;SMR:Q9NP81;GeneID:54938;KEGG:hsa:54938;eggNOG:COG0172;eggNOG:KOG2509;UniGene:Hs.709416;GO:GO:0004828;GO:…	7113	54938
221267395	UGT2B17 -- TMPRSS2	association	Pubmed central 2016:5000789;	<b>ARv7</b> was found to be less effective at inducing expression of <b>TMPRSS2</b> and could not induce hormone-regulated genes RASSF3 and EXTL2 which require FOXA1 for AR-mediated induction.[Pubmed central 2016:5000789];	4345809	Gene	UGT2B17	BMND12;UDP glucuronosyltransferase family 2 member B17;UDPGT2B17;UGT2B17;C19-steroid-specific UDP-glucuronosyltransferase;C19-steroid-specific UDPGT;ec 2.4.1. 17;EC 2.4.1.17;UDB17;udp glucuronosyltransferase 2b17;UDP-glucuronosyltransferase 2B17;UDPGT 2B17;	SWISSPROT_AC:O75795;SWISSPROT_ID:UDB17_HUMAN;GeneID:7367;Ensembl:ENSG00000197888;HGNC:HGNC:12547;MIM:601903;Vega:OTTHUMG00000129305;protein_accession:AAC25491.1;protein_accession:AAI41518.1;protein_accession:EAW55622.1;protein_accession:NP_001068.1;protein_accession:O75795.1;protein_gi:119576026;protein_gi:146327579;protein_gi:3287473;protein_gi:4507821;protein_gi:6136104;RNA_nucleotide_accession…	491798	Protein	TMPRSS2	EC 3.4.21.-;PRSS10;Serine protease 10;TMPRSS2;TMPS2;Transmembrane protease serine 2;PP9284;serine protease-x;tmprss-2;transmembrane protease serine-2;transmembrane protease, serine 2;	SWISSPROT_AC:O15393;SWISSPROT_ID:TMPS2_HUMAN;EMBL:AF123453;EMBL:AF270487;EMBL:AK222784;EMBL:AK291813;EMBL:AK296860;EMBL:AK313338;EMBL:AP001610;EMBL:BC051839;EMBL:CH471079;EMBL:U75329;RefSeq:NP_001128571.1;RefSeq:NP_005647.3;RefSeq:XP_011528033.1;ProteinModelPortal:O15393;STRING:9606.ENSP00000381588;SWISSPROT_AC_OLD:A8K6Z8;SWISSPROT_AC_OLD:B2R8E5;SWISSPROT_AC_OLD:B7Z459;SWISSPROT_AC_OLD:D3DSJ2;SWI…	7367	7113
221267647	TMPRSS2 -- UGT2B17	association	Pubmed central 2016:5000789;	<b>ARv7</b> was found to be less effective at inducing expression of <b>TMPRSS2</b> and could not induce hormone-regulated genes RASSF3 and EXTL2 which require FOXA1 for AR-mediated induction.[Pubmed central 2016:5000789];	4345589	Gene	TMPRSS2	PP9284;PRSS10;TMPRSS2;transmembrane protease, serine 2;EC 3.4.21.-;Serine protease 10;serine protease-x;tmprss-2;TMPS2;Transmembrane protease serine 2;transmembrane protease serine-2;	SWISSPROT_AC:O15393;SWISSPROT_ID:TMPS2_HUMAN;GeneID:7113;Ensembl:ENSG00000184012;HGNC:HGNC:11876;MIM:602060;Vega:OTTHUMG00000086762;protein_accession:AAC51784.1;protein_accession:AAD37117.1;protein_accession:AAH51839.1;protein_accession:AAK29280.1;protein_accession:AAK53559.1;protein_accession:AAL55881.1;protein_accession:ADQ33108.1;protein_accession:BAD96504.1;protein_accession:BAF84502.1;protei…	510517	Protein	UGT2B17	C19-steroid-specific UDP-glucuronosyltransferase;C19-steroid-specific UDPGT;EC 2.4.1.17;UDB17;UDP-glucuronosyltransferase 2B17;UDPGT 2B17;UGT2B17;BMND12;ec 2.4.1. 17;udp glucuronosyltransferase 2b17;UDP glucuronosyltransferase family 2 member B17;UDPGT2B17;	SWISSPROT_AC:O75795;SWISSPROT_ID:UDB17_HUMAN;EMBL:U59209;RefSeq:NP_001068.1;ProteinModelPortal:O75795;STRING:9606.ENSP00000320401;GeneID:7367;KEGG:hsa:7367;eggNOG:COG1819;eggNOG:KOG1192;UniGene:Hs.575083;GO:GO:0005789;GO:GO:0008202;GO:GO:0009813;GO:GO:0015020;GO:GO:0016020;GO:GO:0016021;GO:GO:0031090;GO:GO:0043231;GO:GO:0052695;GO:GO:0052696;BindingDB:O75795;HOGENOM:HOG000220831;OrthoDB:EOG091G06…	7113	7367
221267776	UGT2B17 -- TMPRSS2	association	Pubmed central 2016:5000789;	<b>ARv7</b> was found to be less effective at inducing expression of <b>TMPRSS2</b> and could not induce hormone-regulated genes RASSF3 and EXTL2 which require FOXA1 for AR-mediated induction.[Pubmed central 2016:5000789];	4345809	Gene	UGT2B17	BMND12;UDP glucuronosyltransferase family 2 member B17;UDPGT2B17;UGT2B17;C19-steroid-specific UDP-glucuronosyltransferase;C19-steroid-specific UDPGT;ec 2.4.1. 17;EC 2.4.1.17;UDB17;udp glucuronosyltransferase 2b17;UDP-glucuronosyltransferase 2B17;UDPGT 2B17;	SWISSPROT_AC:O75795;SWISSPROT_ID:UDB17_HUMAN;GeneID:7367;Ensembl:ENSG00000197888;HGNC:HGNC:12547;MIM:601903;Vega:OTTHUMG00000129305;protein_accession:AAC25491.1;protein_accession:AAI41518.1;protein_accession:EAW55622.1;protein_accession:NP_001068.1;protein_accession:O75795.1;protein_gi:119576026;protein_gi:146327579;protein_gi:3287473;protein_gi:4507821;protein_gi:6136104;RNA_nucleotide_accession…	4345589	Gene	TMPRSS2	PP9284;PRSS10;TMPRSS2;transmembrane protease, serine 2;EC 3.4.21.-;Serine protease 10;serine protease-x;tmprss-2;TMPS2;Transmembrane protease serine 2;transmembrane protease serine-2;	SWISSPROT_AC:O15393;SWISSPROT_ID:TMPS2_HUMAN;GeneID:7113;Ensembl:ENSG00000184012;HGNC:HGNC:11876;MIM:602060;Vega:OTTHUMG00000086762;protein_accession:AAC51784.1;protein_accession:AAD37117.1;protein_accession:AAH51839.1;protein_accession:AAK29280.1;protein_accession:AAK53559.1;protein_accession:AAL55881.1;protein_accession:ADQ33108.1;protein_accession:BAD96504.1;protein_accession:BAF84502.1;protei…	7367	7113
224178246	RXRB -- TMPRSS2	association	Pubmed central 2017:5425984;	In LNCaP cells, CTGF, IGFBP-3, INSIG2, NR1H2 and <b>RXRB</b> expressions were significantly upregulated while SREBF-1 and <b>TMPRSS2</b> expression were significantly down regulated.[Pubmed central 2017:5425984];	4344836	Gene	RXRB	DAUDI6;H-2RIIBP;NR2B2;RCoR-1;retinoid X receptor beta;RXRB;Nuclear receptor subfamily 2 group B member 2;Retinoic acid receptor RXR-beta;retinoid x-receptor beta;	SWISSPROT_AC:P28702;SWISSPROT_ID:RXRB_HUMAN;GeneID:6257;Ensembl:ENSG00000204231;HGNC:HGNC:10478;MIM:180246;Vega:OTTHUMG00000031298;protein_accession:AAA60293.1;protein_accession:AAC18599.1;protein_accession:AAD13794.1;protein_accession:AAH01167.1;protein_accession:AAP35944.1;protein_accession:ADZ17355.1;protein_accession:ADZ17386.1;protein_accession:ALQ33771.1;protein_accession:ALQ33772.1;protein…	491798	Protein	TMPRSS2	EC 3.4.21.-;PRSS10;Serine protease 10;TMPRSS2;TMPS2;Transmembrane protease serine 2;PP9284;serine protease-x;tmprss-2;transmembrane protease serine-2;transmembrane protease, serine 2;	SWISSPROT_AC:O15393;SWISSPROT_ID:TMPS2_HUMAN;EMBL:AF123453;EMBL:AF270487;EMBL:AK222784;EMBL:AK291813;EMBL:AK296860;EMBL:AK313338;EMBL:AP001610;EMBL:BC051839;EMBL:CH471079;EMBL:U75329;RefSeq:NP_001128571.1;RefSeq:NP_005647.3;RefSeq:XP_011528033.1;ProteinModelPortal:O15393;STRING:9606.ENSP00000381588;SWISSPROT_AC_OLD:A8K6Z8;SWISSPROT_AC_OLD:B2R8E5;SWISSPROT_AC_OLD:B7Z459;SWISSPROT_AC_OLD:D3DSJ2;SWI…	6257	7113
224178368	TMPRSS2 -- RXRB	association	Pubmed central 2017:5425984;	In LNCaP cells, CTGF, IGFBP-3, INSIG2, NR1H2 and <b>RXRB</b> expressions were significantly upregulated while SREBF-1 and <b>TMPRSS2</b> expression were significantly down regulated.[Pubmed central 2017:5425984];	4345589	Gene	TMPRSS2	PP9284;PRSS10;TMPRSS2;transmembrane protease, serine 2;EC 3.4.21.-;Serine protease 10;serine protease-x;tmprss-2;TMPS2;Transmembrane protease serine 2;transmembrane protease serine-2;	SWISSPROT_AC:O15393;SWISSPROT_ID:TMPS2_HUMAN;GeneID:7113;Ensembl:ENSG00000184012;HGNC:HGNC:11876;MIM:602060;Vega:OTTHUMG00000086762;protein_accession:AAC51784.1;protein_accession:AAD37117.1;protein_accession:AAH51839.1;protein_accession:AAK29280.1;protein_accession:AAK53559.1;protein_accession:AAL55881.1;protein_accession:ADQ33108.1;protein_accession:BAD96504.1;protein_accession:BAF84502.1;protei…	440134	Protein	RXRB	NR2B2;Nuclear receptor subfamily 2 group B member 2;Retinoic acid receptor RXR-beta;Retinoid X receptor beta;RXRB;DAUDI6;H-2RIIBP;RCoR-1;retinoid x-receptor beta;	SWISSPROT_AC:P28702;SWISSPROT_ID:RXRB_HUMAN;EMBL:AB209244;EMBL:AF065396;EMBL:AF120161;EMBL:AL031228;EMBL:AL645940;EMBL:AL662824;EMBL:AL844527;EMBL:BC001167;EMBL:CR354565;EMBL:CR759733;EMBL:CR936877;EMBL:HQ709179;EMBL:M84820;EMBL:X63522;EMBL:X66424;RefSeq:NP_001257330.1;RefSeq:NP_068811.1;ProteinModelPortal:P28702;STRING:9606.ENSP00000363812;SWISSPROT_AC_OLD:P28703;SWISSPROT_AC_OLD:Q59G65;SWISSPRO…	7113	6257
224178435	TMPRSS2 -- RXRB	association	Pubmed central 2017:5425984;	In LNCaP cells, CTGF, IGFBP-3, INSIG2, NR1H2 and <b>RXRB</b> expressions were significantly upregulated while SREBF-1 and <b>TMPRSS2</b> expression were significantly down regulated.[Pubmed central 2017:5425984];	4345589	Gene	TMPRSS2	PP9284;PRSS10;TMPRSS2;transmembrane protease, serine 2;EC 3.4.21.-;Serine protease 10;serine protease-x;tmprss-2;TMPS2;Transmembrane protease serine 2;transmembrane protease serine-2;	SWISSPROT_AC:O15393;SWISSPROT_ID:TMPS2_HUMAN;GeneID:7113;Ensembl:ENSG00000184012;HGNC:HGNC:11876;MIM:602060;Vega:OTTHUMG00000086762;protein_accession:AAC51784.1;protein_accession:AAD37117.1;protein_accession:AAH51839.1;protein_accession:AAK29280.1;protein_accession:AAK53559.1;protein_accession:AAL55881.1;protein_accession:ADQ33108.1;protein_accession:BAD96504.1;protein_accession:BAF84502.1;protei…	4344836	Gene	RXRB	DAUDI6;H-2RIIBP;NR2B2;RCoR-1;retinoid X receptor beta;RXRB;Nuclear receptor subfamily 2 group B member 2;Retinoic acid receptor RXR-beta;retinoid x-receptor beta;	SWISSPROT_AC:P28702;SWISSPROT_ID:RXRB_HUMAN;GeneID:6257;Ensembl:ENSG00000204231;HGNC:HGNC:10478;MIM:180246;Vega:OTTHUMG00000031298;protein_accession:AAA60293.1;protein_accession:AAC18599.1;protein_accession:AAD13794.1;protein_accession:AAH01167.1;protein_accession:AAP35944.1;protein_accession:ADZ17355.1;protein_accession:ADZ17386.1;protein_accession:ALQ33771.1;protein_accession:ALQ33772.1;protein…	7113	6257
224204361	TMPRSS2 -- RIPK4	association	Pubmed central 2012:3256939;	Specifically, we queried for a deletion segment with one end anchored either within TMPRSS2 or between <b>TMPRSS2</b> and its neighbor <b>RIPK4</b>, and the other end anchored either within the 5Ã¢Â€Â²end of ERG or between ERG and its neighbor gene ETS2.[Pubmed central 2012:3256939];Specifically, we queried for a deletion segment with one end anchored either within TMPRSS2 or between <b>TMPRSS2</…	491798	Protein	TMPRSS2	EC 3.4.21.-;PRSS10;Serine protease 10;TMPRSS2;TMPS2;Transmembrane protease serine 2;PP9284;serine protease-x;tmprss-2;transmembrane protease serine-2;transmembrane protease, serine 2;	SWISSPROT_AC:O15393;SWISSPROT_ID:TMPS2_HUMAN;EMBL:AF123453;EMBL:AF270487;EMBL:AK222784;EMBL:AK291813;EMBL:AK296860;EMBL:AK313338;EMBL:AP001610;EMBL:BC051839;EMBL:CH471079;EMBL:U75329;RefSeq:NP_001128571.1;RefSeq:NP_005647.3;RefSeq:XP_011528033.1;ProteinModelPortal:O15393;STRING:9606.ENSP00000381588;SWISSPROT_AC_OLD:A8K6Z8;SWISSPROT_AC_OLD:B2R8E5;SWISSPROT_AC_OLD:B7Z459;SWISSPROT_AC_OLD:D3DSJ2;SWI…	367983	Protein	RIPK4	ANKRD3;Ankyrin repeat domain-containing protein 3;DIK;EC 2.7.11.1;PKC-delta-interacting protein kinase;Receptor-interacting serine/threonine-protein kinase 4;RIPK4;ANKK2;NKRD3;PKK;pps 2;pps ii;pps-2;PPS2;receptor interacting serine/threonine kinase 4;rip-4;RIP4;	SWISSPROT_AC:P57078;SWISSPROT_ID:RIPK4_HUMAN;EMBL:AB047783;EMBL:AP001743;ProteinModelPortal:P57078;SWISSPROT_AC_OLD:Q96KH0;SMR:P57078;GeneID:54101;UniGene:Hs.517310;GO:GO:0002009;GO:GO:0004674;GO:GO:0005524;GO:GO:0005737;GO:GO:0016020;GO:GO:0051092;BindingDB:P57078;HOGENOM:HOG000294086;OrthoDB:EOG091G0505;OMA:CQHGQES;HOVERGEN:HBG061582;InterPro:IPR000719;InterPro:IPR002110;InterPro:IPR008271;Inte…	7113	54101
224204448	RIPK4 -- TMPRSS2	association	Pubmed central 2012:3256939;	Specifically, we queried for a deletion segment with one end anchored either within TMPRSS2 or between <b>TMPRSS2</b> and its neighbor <b>RIPK4</b>, and the other end anchored either within the 5Ã¢Â€Â²end of ERG or between ERG and its neighbor gene ETS2.[Pubmed central 2012:3256939];Specifically, we queried for a deletion segment with one end anchored either within TMPRSS2 or between <b>TMPRSS2</…	4352035	Gene	RIPK4	ANKK2;ANKRD3;DIK;NKRD3;PKK;PPS2;receptor interacting serine/threonine kinase 4;RIP4;RIPK4;Ankyrin repeat domain-containing protein 3;EC 2.7.11.1;PKC-delta-interacting protein kinase;pps 2;pps ii;pps-2;Receptor-interacting serine/threonine-protein kinase 4;rip-4;	GeneID:54101;Ensembl:ENSG00000183421;HGNC:HGNC:496;MIM:605706;Vega:OTTHUMG00000086770;protein_accession:AAG48260.1;protein_accession:AAI10618.1;protein_accession:AAI10619.1;protein_accession:ACE86829.1;protein_accession:ACE87515.1;protein_accession:BAA95526.1;protein_accession:BAB55102.1;protein_accession:BAB56136.1;protein_accession:BAH12413.1;protein_accession:BAH13756.1;protein_accession:BAH14…	491798	Protein	TMPRSS2	EC 3.4.21.-;PRSS10;Serine protease 10;TMPRSS2;TMPS2;Transmembrane protease serine 2;PP9284;serine protease-x;tmprss-2;transmembrane protease serine-2;transmembrane protease, serine 2;	SWISSPROT_AC:O15393;SWISSPROT_ID:TMPS2_HUMAN;EMBL:AF123453;EMBL:AF270487;EMBL:AK222784;EMBL:AK291813;EMBL:AK296860;EMBL:AK313338;EMBL:AP001610;EMBL:BC051839;EMBL:CH471079;EMBL:U75329;RefSeq:NP_001128571.1;RefSeq:NP_005647.3;RefSeq:XP_011528033.1;ProteinModelPortal:O15393;STRING:9606.ENSP00000381588;SWISSPROT_AC_OLD:A8K6Z8;SWISSPROT_AC_OLD:B2R8E5;SWISSPROT_AC_OLD:B7Z459;SWISSPROT_AC_OLD:D3DSJ2;SWI…	54101	7113
224204531	TMPRSS2 -- RIPK4	association	Pubmed central 2012:3256939;	Specifically, we queried for a deletion segment with one end anchored either within TMPRSS2 or between <b>TMPRSS2</b> and its neighbor <b>RIPK4</b>, and the other end anchored either within the 5Ã¢Â€Â²end of ERG or between ERG and its neighbor gene ETS2.[Pubmed central 2012:3256939];Specifically, we queried for a deletion segment with one end anchored either within TMPRSS2 or between <b>TMPRSS2</…	4345589	Gene	TMPRSS2	PP9284;PRSS10;TMPRSS2;transmembrane protease, serine 2;EC 3.4.21.-;Serine protease 10;serine protease-x;tmprss-2;TMPS2;Transmembrane protease serine 2;transmembrane protease serine-2;	SWISSPROT_AC:O15393;SWISSPROT_ID:TMPS2_HUMAN;GeneID:7113;Ensembl:ENSG00000184012;HGNC:HGNC:11876;MIM:602060;Vega:OTTHUMG00000086762;protein_accession:AAC51784.1;protein_accession:AAD37117.1;protein_accession:AAH51839.1;protein_accession:AAK29280.1;protein_accession:AAK53559.1;protein_accession:AAL55881.1;protein_accession:ADQ33108.1;protein_accession:BAD96504.1;protein_accession:BAF84502.1;protei…	367983	Protein	RIPK4	ANKRD3;Ankyrin repeat domain-containing protein 3;DIK;EC 2.7.11.1;PKC-delta-interacting protein kinase;Receptor-interacting serine/threonine-protein kinase 4;RIPK4;ANKK2;NKRD3;PKK;pps 2;pps ii;pps-2;PPS2;receptor interacting serine/threonine kinase 4;rip-4;RIP4;	SWISSPROT_AC:P57078;SWISSPROT_ID:RIPK4_HUMAN;EMBL:AB047783;EMBL:AP001743;ProteinModelPortal:P57078;SWISSPROT_AC_OLD:Q96KH0;SMR:P57078;GeneID:54101;UniGene:Hs.517310;GO:GO:0002009;GO:GO:0004674;GO:GO:0005524;GO:GO:0005737;GO:GO:0016020;GO:GO:0051092;BindingDB:P57078;HOGENOM:HOG000294086;OrthoDB:EOG091G0505;OMA:CQHGQES;HOVERGEN:HBG061582;InterPro:IPR000719;InterPro:IPR002110;InterPro:IPR008271;Inte…	7113	54101
224204630	RIPK4 -- TMPRSS2	association	Pubmed central 2012:3256939;	Specifically, we queried for a deletion segment with one end anchored either within TMPRSS2 or between <b>TMPRSS2</b> and its neighbor <b>RIPK4</b>, and the other end anchored either within the 5Ã¢Â€Â²end of ERG or between ERG and its neighbor gene ETS2.[Pubmed central 2012:3256939];Specifically, we queried for a deletion segment with one end anchored either within TMPRSS2 or between <b>TMPRSS2</…	4352035	Gene	RIPK4	ANKK2;ANKRD3;DIK;NKRD3;PKK;PPS2;receptor interacting serine/threonine kinase 4;RIP4;RIPK4;Ankyrin repeat domain-containing protein 3;EC 2.7.11.1;PKC-delta-interacting protein kinase;pps 2;pps ii;pps-2;Receptor-interacting serine/threonine-protein kinase 4;rip-4;	GeneID:54101;Ensembl:ENSG00000183421;HGNC:HGNC:496;MIM:605706;Vega:OTTHUMG00000086770;protein_accession:AAG48260.1;protein_accession:AAI10618.1;protein_accession:AAI10619.1;protein_accession:ACE86829.1;protein_accession:ACE87515.1;protein_accession:BAA95526.1;protein_accession:BAB55102.1;protein_accession:BAB56136.1;protein_accession:BAH12413.1;protein_accession:BAH13756.1;protein_accession:BAH14…	4345589	Gene	TMPRSS2	PP9284;PRSS10;TMPRSS2;transmembrane protease, serine 2;EC 3.4.21.-;Serine protease 10;serine protease-x;tmprss-2;TMPS2;Transmembrane protease serine 2;transmembrane protease serine-2;	SWISSPROT_AC:O15393;SWISSPROT_ID:TMPS2_HUMAN;GeneID:7113;Ensembl:ENSG00000184012;HGNC:HGNC:11876;MIM:602060;Vega:OTTHUMG00000086762;protein_accession:AAC51784.1;protein_accession:AAD37117.1;protein_accession:AAH51839.1;protein_accession:AAK29280.1;protein_accession:AAK53559.1;protein_accession:AAL55881.1;protein_accession:ADQ33108.1;protein_accession:BAD96504.1;protein_accession:BAF84502.1;protei…	54101	7113
224480644	TMPRSS2 -- S protein	association	Pubmed central 2014:3930072;Pubmed central 2017:5454426;Pubmed central 2017:5479546;	<b>TMPRSS2</b> protease is capable of cleaving SARS-CoV <b>S protein</b> into S1 and S2 subunits, but has no proteolytic activity on HCoV-HKU1 S protein (FigureÃ‚Â 2).[Pubmed central 2014:3930072];<b>TMPRSS2</b> protease is capable of cleaving SARS-CoV <b>S protein</b> into S1 and S2 subunits, but has no proteolytic activity on HCoV-HKU1 S protein (Figure 2).[Pubmed central 2014:3930072];Above we…	4345589	Gene	TMPRSS2	PP9284;PRSS10;TMPRSS2;transmembrane protease, serine 2;EC 3.4.21.-;Serine protease 10;serine protease-x;tmprss-2;TMPS2;Transmembrane protease serine 2;transmembrane protease serine-2;	SWISSPROT_AC:O15393;SWISSPROT_ID:TMPS2_HUMAN;GeneID:7113;Ensembl:ENSG00000184012;HGNC:HGNC:11876;MIM:602060;Vega:OTTHUMG00000086762;protein_accession:AAC51784.1;protein_accession:AAD37117.1;protein_accession:AAH51839.1;protein_accession:AAK29280.1;protein_accession:AAK53559.1;protein_accession:AAL55881.1;protein_accession:ADQ33108.1;protein_accession:BAD96504.1;protein_accession:BAF84502.1;protei…	60479	Protein	S protein	CDSN;Corneodesmosin;S protein;HTSS;HTSS1;HYPT2;PSS;pss-type;PSS1;S;	SWISSPROT_AC:Q15517;SWISSPROT_ID:CDSN_HUMAN;EMBL:AB088114;EMBL:AF030130;EMBL:AF224747;EMBL:AF224748;EMBL:AF224749;EMBL:AF224750;EMBL:AF224751;EMBL:AF224752;EMBL:AF224753;EMBL:AF224754;EMBL:AF224755;EMBL:AF224756;EMBL:AF224757;EMBL:AF224758;EMBL:AF286165;EMBL:AF491325;EMBL:AF491326;EMBL:AF491327;EMBL:AF491328;EMBL:AF491329;EMBL:AF491330;EMBL:AJ238461;EMBL:AJ238462;EMBL:AJ238463;EMBL:AJ238464;EMBL:…	7113	1041
224480694	CDSN -- TMPRSS2	association	Pubmed central 2014:3930072;Pubmed central 2017:5454426;Pubmed central 2017:5479546;	<b>TMPRSS2</b> protease is capable of cleaving SARS-CoV <b>S protein</b> into S1 and S2 subunits, but has no proteolytic activity on HCoV-HKU1 S protein (FigureÃ‚Â 2).[Pubmed central 2014:3930072];<b>TMPRSS2</b> protease is capable of cleaving SARS-CoV <b>S protein</b> into S1 and S2 subunits, but has no proteolytic activity on HCoV-HKU1 S protein (Figure 2).[Pubmed central 2014:3930072];Above we…	4340661	Gene	CDSN	CDSN;corneodesmosin;HTSS;HTSS1;HYPT2;PSS;PSS1;S;pss-type;S protein;	SWISSPROT_AC:Q15517;SWISSPROT_ID:CDSN_HUMAN;GeneID:1041;Ensembl:ENSG00000204539;HGNC:HGNC:1802;MIM:602593;Vega:OTTHUMG00000031150;protein_accession:AAA21321.1;protein_accession:AAC24196.1;protein_accession:AAF78559.1;protein_accession:AAF78560.1;protein_accession:AAF78561.1;protein_accession:AAF78562.1;protein_accession:AAF78563.1;protein_accession:AAF78564.1;protein_accession:AAF78565.1;protein_…	491798	Protein	TMPRSS2	EC 3.4.21.-;PRSS10;Serine protease 10;TMPRSS2;TMPS2;Transmembrane protease serine 2;PP9284;serine protease-x;tmprss-2;transmembrane protease serine-2;transmembrane protease, serine 2;	SWISSPROT_AC:O15393;SWISSPROT_ID:TMPS2_HUMAN;EMBL:AF123453;EMBL:AF270487;EMBL:AK222784;EMBL:AK291813;EMBL:AK296860;EMBL:AK313338;EMBL:AP001610;EMBL:BC051839;EMBL:CH471079;EMBL:U75329;RefSeq:NP_001128571.1;RefSeq:NP_005647.3;RefSeq:XP_011528033.1;ProteinModelPortal:O15393;STRING:9606.ENSP00000381588;SWISSPROT_AC_OLD:A8K6Z8;SWISSPROT_AC_OLD:B2R8E5;SWISSPROT_AC_OLD:B7Z459;SWISSPROT_AC_OLD:D3DSJ2;SWI…	1041	7113
224480777	TMPRSS2 -- CDSN	association	Pubmed central 2014:3930072;Pubmed central 2017:5454426;Pubmed central 2017:5479546;	<b>TMPRSS2</b> protease is capable of cleaving SARS-CoV <b>S protein</b> into S1 and S2 subunits, but has no proteolytic activity on HCoV-HKU1 S protein (FigureÃ‚Â 2).[Pubmed central 2014:3930072];<b>TMPRSS2</b> protease is capable of cleaving SARS-CoV <b>S protein</b> into S1 and S2 subunits, but has no proteolytic activity on HCoV-HKU1 S protein (Figure 2).[Pubmed central 2014:3930072];Above we…	4345589	Gene	TMPRSS2	PP9284;PRSS10;TMPRSS2;transmembrane protease, serine 2;EC 3.4.21.-;Serine protease 10;serine protease-x;tmprss-2;TMPS2;Transmembrane protease serine 2;transmembrane protease serine-2;	SWISSPROT_AC:O15393;SWISSPROT_ID:TMPS2_HUMAN;GeneID:7113;Ensembl:ENSG00000184012;HGNC:HGNC:11876;MIM:602060;Vega:OTTHUMG00000086762;protein_accession:AAC51784.1;protein_accession:AAD37117.1;protein_accession:AAH51839.1;protein_accession:AAK29280.1;protein_accession:AAK53559.1;protein_accession:AAL55881.1;protein_accession:ADQ33108.1;protein_accession:BAD96504.1;protein_accession:BAF84502.1;protei…	4340661	Gene	CDSN	CDSN;corneodesmosin;HTSS;HTSS1;HYPT2;PSS;PSS1;S;pss-type;S protein;	SWISSPROT_AC:Q15517;SWISSPROT_ID:CDSN_HUMAN;GeneID:1041;Ensembl:ENSG00000204539;HGNC:HGNC:1802;MIM:602593;Vega:OTTHUMG00000031150;protein_accession:AAA21321.1;protein_accession:AAC24196.1;protein_accession:AAF78559.1;protein_accession:AAF78560.1;protein_accession:AAF78561.1;protein_accession:AAF78562.1;protein_accession:AAF78563.1;protein_accession:AAF78564.1;protein_accession:AAF78565.1;protein_…	7113	1041
226635411	AKR1B1 -- TMPRSS2	association	Pubmed central 2014:4279415;Pubmed central 2017:5311967;Pubmed central 2010:2905244;Pubmed central 2016:4999866;	These data suggest that although IL-6 and BMP-6 may greatly contribute to stromal TGF-ÃŽÂ² signaling induced AR activities including inducing PSA and KLK4 expression, additional signaling molecules/pathways may be required for mediating stromal TGF-ÃŽÂ² signaling induced other <b>AR</b> activities such as inducing <b>TMPRSS2</b> expression.[Pubmed central 2014:4279415];These data suggest that alt…	4339994	Gene	AKR1B1	ADR;AKR1B1;aldo-keto reductase family 1 member B;ALDR1;ALR2;AR;adr-type;Aldehyde reductase;aldehyde-reductase;Aldo-keto reductase family 1 member B1;Aldose reductase;aldose reductase-an;aldose-reductase;ALDR;ar-subtype;ar-type;EC 1.1.1.21;type-ar;	SWISSPROT_AC:P15121;SWISSPROT_ID:ALDR_HUMAN;GeneID:231;Ensembl:ENSG00000085662;HGNC:HGNC:381;MIM:103880;Vega:OTTHUMG00000155322;protein_accession:AAA35560.1;protein_accession:AAA35561.1;protein_accession:AAA51712.1;protein_accession:AAA51713.1;protein_accession:AAA51714.1;protein_accession:AAA51715.1;protein_accession:AAB61992.1;protein_accession:AAB88851.1;protein_accession:AAH00260.1;protein_ac…	491798	Protein	TMPRSS2	EC 3.4.21.-;PRSS10;Serine protease 10;TMPRSS2;TMPS2;Transmembrane protease serine 2;PP9284;serine protease-x;tmprss-2;transmembrane protease serine-2;transmembrane protease, serine 2;	SWISSPROT_AC:O15393;SWISSPROT_ID:TMPS2_HUMAN;EMBL:AF123453;EMBL:AF270487;EMBL:AK222784;EMBL:AK291813;EMBL:AK296860;EMBL:AK313338;EMBL:AP001610;EMBL:BC051839;EMBL:CH471079;EMBL:U75329;RefSeq:NP_001128571.1;RefSeq:NP_005647.3;RefSeq:XP_011528033.1;ProteinModelPortal:O15393;STRING:9606.ENSP00000381588;SWISSPROT_AC_OLD:A8K6Z8;SWISSPROT_AC_OLD:B2R8E5;SWISSPROT_AC_OLD:B7Z459;SWISSPROT_AC_OLD:D3DSJ2;SWI…	231	7113
226635504	AR -- TMPRSS2	association	Pubmed central 2014:4279415;Pubmed central 2017:5311967;Pubmed central 2010:2905244;Pubmed central 2016:4999866;	These data suggest that although IL-6 and BMP-6 may greatly contribute to stromal TGF-ÃŽÂ² signaling induced AR activities including inducing PSA and KLK4 expression, additional signaling molecules/pathways may be required for mediating stromal TGF-ÃŽÂ² signaling induced other <b>AR</b> activities such as inducing <b>TMPRSS2</b> expression.[Pubmed central 2014:4279415];These data suggest that alt…	4340107	Gene	AR	AIS;androgen receptor;AR;AR8;DHTR;HUMARA;HYSP1;KD;NR3C4;SBMA;SMAX1;TFM;ais-type;ANDR;androgen receptor--an;androgen-receptor;ar 8;ar-subtype;ar-type;Dihydrotestosterone receptor;dihydrotestosterone-receptor;nr3c4-type;Nuclear receptor subfamily 3 group C member 4;receptor androgen;receptor's androgen;type-ar;	SWISSPROT_AC:P10275;SWISSPROT_ID:ANDR_HUMAN;GeneID:367;Ensembl:ENSG00000169083;HGNC:HGNC:644;MIM:313700;Vega:OTTHUMG00000021740;protein_accession:AAA51729.1;protein_accession:AAA51735.1;protein_accession:AAA51770.1;protein_accession:AAA51771.1;protein_accession:AAA51772.1;protein_accession:AAA51774.1;protein_accession:AAA51775.1;protein_accession:AAA51778.1;protein_accession:AAA51780.1;protein_ac…	491798	Protein	TMPRSS2	EC 3.4.21.-;PRSS10;Serine protease 10;TMPRSS2;TMPS2;Transmembrane protease serine 2;PP9284;serine protease-x;tmprss-2;transmembrane protease serine-2;transmembrane protease, serine 2;	SWISSPROT_AC:O15393;SWISSPROT_ID:TMPS2_HUMAN;EMBL:AF123453;EMBL:AF270487;EMBL:AK222784;EMBL:AK291813;EMBL:AK296860;EMBL:AK313338;EMBL:AP001610;EMBL:BC051839;EMBL:CH471079;EMBL:U75329;RefSeq:NP_001128571.1;RefSeq:NP_005647.3;RefSeq:XP_011528033.1;ProteinModelPortal:O15393;STRING:9606.ENSP00000381588;SWISSPROT_AC_OLD:A8K6Z8;SWISSPROT_AC_OLD:B2R8E5;SWISSPROT_AC_OLD:B7Z459;SWISSPROT_AC_OLD:D3DSJ2;SWI…	367	7113
226635568	AREG -- TMPRSS2	association	Pubmed central 2014:4279415;Pubmed central 2017:5311967;Pubmed central 2010:2905244;Pubmed central 2016:4999866;	These data suggest that although IL-6 and BMP-6 may greatly contribute to stromal TGF-ÃŽÂ² signaling induced AR activities including inducing PSA and KLK4 expression, additional signaling molecules/pathways may be required for mediating stromal TGF-ÃŽÂ² signaling induced other <b>AR</b> activities such as inducing <b>TMPRSS2</b> expression.[Pubmed central 2014:4279415];These data suggest that alt…	4340112	Gene	AREG	amphiregulin;AR;AREG;AREGB;CRDGF;SDGF;ar-subtype;ar-type;Colorectum cell-derived growth factor;type-ar;	SWISSPROT_AC:P15514;SWISSPROT_ID:AREG_HUMAN;GeneID:374;Ensembl:ENSG00000109321;HGNC:HGNC:651;MIM:104640;Vega:OTTHUMG00000130006;protein_accession:AAA51773.1;protein_accession:AAA51781.1;protein_accession:AAH09799.1;protein_accession:AAI46954.1;protein_accession:AAI46968.1;protein_accession:AAR05438.1;protein_accession:AAV38669.1;protein_accession:ABM83816.1;protein_accession:ABM87136.1;protein_ac…	491798	Protein	TMPRSS2	EC 3.4.21.-;PRSS10;Serine protease 10;TMPRSS2;TMPS2;Transmembrane protease serine 2;PP9284;serine protease-x;tmprss-2;transmembrane protease serine-2;transmembrane protease, serine 2;	SWISSPROT_AC:O15393;SWISSPROT_ID:TMPS2_HUMAN;EMBL:AF123453;EMBL:AF270487;EMBL:AK222784;EMBL:AK291813;EMBL:AK296860;EMBL:AK313338;EMBL:AP001610;EMBL:BC051839;EMBL:CH471079;EMBL:U75329;RefSeq:NP_001128571.1;RefSeq:NP_005647.3;RefSeq:XP_011528033.1;ProteinModelPortal:O15393;STRING:9606.ENSP00000381588;SWISSPROT_AC_OLD:A8K6Z8;SWISSPROT_AC_OLD:B2R8E5;SWISSPROT_AC_OLD:B7Z459;SWISSPROT_AC_OLD:D3DSJ2;SWI…	374	7113
226635649	FDXR -- TMPRSS2	association	Pubmed central 2014:4279415;Pubmed central 2017:5311967;Pubmed central 2010:2905244;Pubmed central 2016:4999866;	These data suggest that although IL-6 and BMP-6 may greatly contribute to stromal TGF-ÃŽÂ² signaling induced AR activities including inducing PSA and KLK4 expression, additional signaling molecules/pathways may be required for mediating stromal TGF-ÃŽÂ² signaling induced other <b>AR</b> activities such as inducing <b>TMPRSS2</b> expression.[Pubmed central 2014:4279415];These data suggest that alt…	4341604	Gene	FDXR	ADXR;FDXR;ferredoxin reductase;Adrenodoxin reductase;adrenodoxin-reductase;ADRO;AR;ar-subtype;ar-type;EC 1.18.1.6;ferredoxin nadp(+) reductase;ferredoxin reductase-type;ferredoxin- nadp(+) reductase;Ferredoxin--NADP(+) reductase;ferredoxin-nadp(+) reductase;ferredoxin-nadp(+)-reductase;ferredoxin-nadp(+)reductase;ferredoxin-type reductase;NADPH:adrenodoxin oxidoreductase, mitochondrial;reductase …	SWISSPROT_AC:P22570;SWISSPROT_ID:ADRO_HUMAN;GeneID:2232;Ensembl:ENSG00000161513;HGNC:HGNC:3642;MIM:103270;Vega:OTTHUMG00000179026;protein_accession:AAA51668.1;protein_accession:AAA51669.1;protein_accession:AAB59497.1;protein_accession:AAB59498.1;protein_accession:AAH02960.1;protein_accession:AAH63493.1;protein_accession:AAP35330.1;protein_accession:AAY68215.1;protein_accession:BAD97250.1;protein_…	491798	Protein	TMPRSS2	EC 3.4.21.-;PRSS10;Serine protease 10;TMPRSS2;TMPS2;Transmembrane protease serine 2;PP9284;serine protease-x;tmprss-2;transmembrane protease serine-2;transmembrane protease, serine 2;	SWISSPROT_AC:O15393;SWISSPROT_ID:TMPS2_HUMAN;EMBL:AF123453;EMBL:AF270487;EMBL:AK222784;EMBL:AK291813;EMBL:AK296860;EMBL:AK313338;EMBL:AP001610;EMBL:BC051839;EMBL:CH471079;EMBL:U75329;RefSeq:NP_001128571.1;RefSeq:NP_005647.3;RefSeq:XP_011528033.1;ProteinModelPortal:O15393;STRING:9606.ENSP00000381588;SWISSPROT_AC_OLD:A8K6Z8;SWISSPROT_AC_OLD:B2R8E5;SWISSPROT_AC_OLD:B7Z459;SWISSPROT_AC_OLD:D3DSJ2;SWI…	2232	7113
226636603	TMPRSS2 -- AKR1B1	association	Pubmed central 2014:4279415;Pubmed central 2017:5311967;Pubmed central 2010:2905244;Pubmed central 2016:4999866;	These data suggest that although IL-6 and BMP-6 may greatly contribute to stromal TGF-ÃŽÂ² signaling induced AR activities including inducing PSA and KLK4 expression, additional signaling molecules/pathways may be required for mediating stromal TGF-ÃŽÂ² signaling induced other <b>AR</b> activities such as inducing <b>TMPRSS2</b> expression.[Pubmed central 2014:4279415];These data suggest that alt…	4345589	Gene	TMPRSS2	PP9284;PRSS10;TMPRSS2;transmembrane protease, serine 2;EC 3.4.21.-;Serine protease 10;serine protease-x;tmprss-2;TMPS2;Transmembrane protease serine 2;transmembrane protease serine-2;	SWISSPROT_AC:O15393;SWISSPROT_ID:TMPS2_HUMAN;GeneID:7113;Ensembl:ENSG00000184012;HGNC:HGNC:11876;MIM:602060;Vega:OTTHUMG00000086762;protein_accession:AAC51784.1;protein_accession:AAD37117.1;protein_accession:AAH51839.1;protein_accession:AAK29280.1;protein_accession:AAK53559.1;protein_accession:AAL55881.1;protein_accession:ADQ33108.1;protein_accession:BAD96504.1;protein_accession:BAF84502.1;protei…	4339994	Gene	AKR1B1	ADR;AKR1B1;aldo-keto reductase family 1 member B;ALDR1;ALR2;AR;adr-type;Aldehyde reductase;aldehyde-reductase;Aldo-keto reductase family 1 member B1;Aldose reductase;aldose reductase-an;aldose-reductase;ALDR;ar-subtype;ar-type;EC 1.1.1.21;type-ar;	SWISSPROT_AC:P15121;SWISSPROT_ID:ALDR_HUMAN;GeneID:231;Ensembl:ENSG00000085662;HGNC:HGNC:381;MIM:103880;Vega:OTTHUMG00000155322;protein_accession:AAA35560.1;protein_accession:AAA35561.1;protein_accession:AAA51712.1;protein_accession:AAA51713.1;protein_accession:AAA51714.1;protein_accession:AAA51715.1;protein_accession:AAB61992.1;protein_accession:AAB88851.1;protein_accession:AAH00260.1;protein_ac…	7113	231
226636662	TMPRSS2 -- AR	association	Pubmed central 2014:4279415;Pubmed central 2017:5311967;Pubmed central 2010:2905244;Pubmed central 2016:4999866;	These data suggest that although IL-6 and BMP-6 may greatly contribute to stromal TGF-ÃŽÂ² signaling induced AR activities including inducing PSA and KLK4 expression, additional signaling molecules/pathways may be required for mediating stromal TGF-ÃŽÂ² signaling induced other <b>AR</b> activities such as inducing <b>TMPRSS2</b> expression.[Pubmed central 2014:4279415];These data suggest that alt…	4345589	Gene	TMPRSS2	PP9284;PRSS10;TMPRSS2;transmembrane protease, serine 2;EC 3.4.21.-;Serine protease 10;serine protease-x;tmprss-2;TMPS2;Transmembrane protease serine 2;transmembrane protease serine-2;	SWISSPROT_AC:O15393;SWISSPROT_ID:TMPS2_HUMAN;GeneID:7113;Ensembl:ENSG00000184012;HGNC:HGNC:11876;MIM:602060;Vega:OTTHUMG00000086762;protein_accession:AAC51784.1;protein_accession:AAD37117.1;protein_accession:AAH51839.1;protein_accession:AAK29280.1;protein_accession:AAK53559.1;protein_accession:AAL55881.1;protein_accession:ADQ33108.1;protein_accession:BAD96504.1;protein_accession:BAF84502.1;protei…	4340107	Gene	AR	AIS;androgen receptor;AR;AR8;DHTR;HUMARA;HYSP1;KD;NR3C4;SBMA;SMAX1;TFM;ais-type;ANDR;androgen receptor--an;androgen-receptor;ar 8;ar-subtype;ar-type;Dihydrotestosterone receptor;dihydrotestosterone-receptor;nr3c4-type;Nuclear receptor subfamily 3 group C member 4;receptor androgen;receptor's androgen;type-ar;	SWISSPROT_AC:P10275;SWISSPROT_ID:ANDR_HUMAN;GeneID:367;Ensembl:ENSG00000169083;HGNC:HGNC:644;MIM:313700;Vega:OTTHUMG00000021740;protein_accession:AAA51729.1;protein_accession:AAA51735.1;protein_accession:AAA51770.1;protein_accession:AAA51771.1;protein_accession:AAA51772.1;protein_accession:AAA51774.1;protein_accession:AAA51775.1;protein_accession:AAA51778.1;protein_accession:AAA51780.1;protein_ac…	7113	367
226636749	TMPRSS2 -- AREG	association	Pubmed central 2014:4279415;Pubmed central 2017:5311967;Pubmed central 2010:2905244;Pubmed central 2016:4999866;	These data suggest that although IL-6 and BMP-6 may greatly contribute to stromal TGF-ÃŽÂ² signaling induced AR activities including inducing PSA and KLK4 expression, additional signaling molecules/pathways may be required for mediating stromal TGF-ÃŽÂ² signaling induced other <b>AR</b> activities such as inducing <b>TMPRSS2</b> expression.[Pubmed central 2014:4279415];These data suggest that alt…	4345589	Gene	TMPRSS2	PP9284;PRSS10;TMPRSS2;transmembrane protease, serine 2;EC 3.4.21.-;Serine protease 10;serine protease-x;tmprss-2;TMPS2;Transmembrane protease serine 2;transmembrane protease serine-2;	SWISSPROT_AC:O15393;SWISSPROT_ID:TMPS2_HUMAN;GeneID:7113;Ensembl:ENSG00000184012;HGNC:HGNC:11876;MIM:602060;Vega:OTTHUMG00000086762;protein_accession:AAC51784.1;protein_accession:AAD37117.1;protein_accession:AAH51839.1;protein_accession:AAK29280.1;protein_accession:AAK53559.1;protein_accession:AAL55881.1;protein_accession:ADQ33108.1;protein_accession:BAD96504.1;protein_accession:BAF84502.1;protei…	4340112	Gene	AREG	amphiregulin;AR;AREG;AREGB;CRDGF;SDGF;ar-subtype;ar-type;Colorectum cell-derived growth factor;type-ar;	SWISSPROT_AC:P15514;SWISSPROT_ID:AREG_HUMAN;GeneID:374;Ensembl:ENSG00000109321;HGNC:HGNC:651;MIM:104640;Vega:OTTHUMG00000130006;protein_accession:AAA51773.1;protein_accession:AAA51781.1;protein_accession:AAH09799.1;protein_accession:AAI46954.1;protein_accession:AAI46968.1;protein_accession:AAR05438.1;protein_accession:AAV38669.1;protein_accession:ABM83816.1;protein_accession:ABM87136.1;protein_ac…	7113	374
226636859	TMPRSS2 -- FDXR	association	Pubmed central 2014:4279415;Pubmed central 2017:5311967;Pubmed central 2010:2905244;Pubmed central 2016:4999866;	These data suggest that although IL-6 and BMP-6 may greatly contribute to stromal TGF-ÃŽÂ² signaling induced AR activities including inducing PSA and KLK4 expression, additional signaling molecules/pathways may be required for mediating stromal TGF-ÃŽÂ² signaling induced other <b>AR</b> activities such as inducing <b>TMPRSS2</b> expression.[Pubmed central 2014:4279415];These data suggest that alt…	4345589	Gene	TMPRSS2	PP9284;PRSS10;TMPRSS2;transmembrane protease, serine 2;EC 3.4.21.-;Serine protease 10;serine protease-x;tmprss-2;TMPS2;Transmembrane protease serine 2;transmembrane protease serine-2;	SWISSPROT_AC:O15393;SWISSPROT_ID:TMPS2_HUMAN;GeneID:7113;Ensembl:ENSG00000184012;HGNC:HGNC:11876;MIM:602060;Vega:OTTHUMG00000086762;protein_accession:AAC51784.1;protein_accession:AAD37117.1;protein_accession:AAH51839.1;protein_accession:AAK29280.1;protein_accession:AAK53559.1;protein_accession:AAL55881.1;protein_accession:ADQ33108.1;protein_accession:BAD96504.1;protein_accession:BAF84502.1;protei…	4341604	Gene	FDXR	ADXR;FDXR;ferredoxin reductase;Adrenodoxin reductase;adrenodoxin-reductase;ADRO;AR;ar-subtype;ar-type;EC 1.18.1.6;ferredoxin nadp(+) reductase;ferredoxin reductase-type;ferredoxin- nadp(+) reductase;Ferredoxin--NADP(+) reductase;ferredoxin-nadp(+) reductase;ferredoxin-nadp(+)-reductase;ferredoxin-nadp(+)reductase;ferredoxin-type reductase;NADPH:adrenodoxin oxidoreductase, mitochondrial;reductase …	SWISSPROT_AC:P22570;SWISSPROT_ID:ADRO_HUMAN;GeneID:2232;Ensembl:ENSG00000161513;HGNC:HGNC:3642;MIM:103270;Vega:OTTHUMG00000179026;protein_accession:AAA51668.1;protein_accession:AAA51669.1;protein_accession:AAB59497.1;protein_accession:AAB59498.1;protein_accession:AAH02960.1;protein_accession:AAH63493.1;protein_accession:AAP35330.1;protein_accession:AAY68215.1;protein_accession:BAD97250.1;protein_…	7113	2232
228521878	TMPRSS2 -- ERM	association	Pubmed central 2014:3939430;Pubmed central 2017:5609883;	Constitutive activation of ERG, ETV4, or <b>ETV5</b> following gene fusion with the <b>TMPRSS2</b> promoter renders the fusion gene oncogenic in prostate cancer cells (67).[Pubmed central 2014:3939430];The TMPRSS2:ETV5a transcript contained exon 1 of TMPRSS2 fused to exon 2 of <b>ETV5</b> whereas TMPRSS2:ETV5b contained exons 1 to 3 of <b>TMPRSS2</b> fused to exon 2 of ETV5 [26].[Pubmed central 2…	4345589	Gene	TMPRSS2	PP9284;PRSS10;TMPRSS2;transmembrane protease, serine 2;EC 3.4.21.-;Serine protease 10;serine protease-x;tmprss-2;TMPS2;Transmembrane protease serine 2;transmembrane protease serine-2;	SWISSPROT_AC:O15393;SWISSPROT_ID:TMPS2_HUMAN;GeneID:7113;Ensembl:ENSG00000184012;HGNC:HGNC:11876;MIM:602060;Vega:OTTHUMG00000086762;protein_accession:AAC51784.1;protein_accession:AAD37117.1;protein_accession:AAH51839.1;protein_accession:AAK29280.1;protein_accession:AAK53559.1;protein_accession:AAL55881.1;protein_accession:ADQ33108.1;protein_accession:BAD96504.1;protein_accession:BAF84502.1;protei…	126450	Protein	ERM	ERM;ETS translocation variant 5;Ets-related protein ERM;ETV5;erm-type;ETS variant 5;etv-5;	SWISSPROT_AC:P41161;SWISSPROT_ID:ETV5_HUMAN;EMBL:AC108671;EMBL:AC112649;EMBL:AC131156;EMBL:AK301878;EMBL:BC007333;EMBL:BT006713;EMBL:CH471052;EMBL:CR456767;EMBL:X76184;EMBL:X96375;EMBL:X96376;EMBL:X96377;EMBL:X96378;EMBL:X96379;EMBL:X96380;EMBL:X96381;EMBL:X96382;RefSeq:NP_004445.1;ProteinModelPortal:P41161;STRING:9606.ENSP00000306894;SWISSPROT_AC_OLD:A6NH46;SWISSPROT_AC_OLD:B7Z7D7;SWISSPROT_AC_O…	7113	2119
229192273	TMPRSS2 -- ETS2	association	Pubmed central 2014:4094938;	The authors identified subsets of tumors with either disruptions in CHD1 (chromodomain helicase DNA-binding protein 1) or in ETS2 (usually from fusions of <b>ETS2</b> with <b>TMPRSS2</b>).[Pubmed central 2014:4094938];	4345589	Gene	TMPRSS2	PP9284;PRSS10;TMPRSS2;transmembrane protease, serine 2;EC 3.4.21.-;Serine protease 10;serine protease-x;tmprss-2;TMPS2;Transmembrane protease serine 2;transmembrane protease serine-2;	SWISSPROT_AC:O15393;SWISSPROT_ID:TMPS2_HUMAN;GeneID:7113;Ensembl:ENSG00000184012;HGNC:HGNC:11876;MIM:602060;Vega:OTTHUMG00000086762;protein_accession:AAC51784.1;protein_accession:AAD37117.1;protein_accession:AAH51839.1;protein_accession:AAK29280.1;protein_accession:AAK53559.1;protein_accession:AAL55881.1;protein_accession:ADQ33108.1;protein_accession:BAD96504.1;protein_accession:BAF84502.1;protei…	126398	Protein	ETS2	ETS2;Protein C-ets-2;c-ets-2 protein;ETS proto-oncogene 2, transcription factor;ETS2IT1;	SWISSPROT_AC:P15036;SWISSPROT_ID:ETS2_HUMAN;EMBL:AF017257;EMBL:AK315563;EMBL:AL163278;EMBL:AP001040;EMBL:AP001732;EMBL:BC017040;EMBL:BC042954;EMBL:BT006838;EMBL:CH471079;EMBL:J04102;EMBL:M11922;EMBL:X55181;RefSeq:NP_005230.1;RefSeq:XP_005260992.1;RefSeq:XP_016883779.1;ProteinModelPortal:P15036;STRING:9606.ENSP00000353344;SWISSPROT_AC_OLD:A6NM68;SWISSPROT_AC_OLD:D3DSH6;SWISSPROT_AC_OLD:Q53Y89;SMR:…	7113	2114
229192472	ETS2 -- TMPRSS2	association	Pubmed central 2014:4094938;	The authors identified subsets of tumors with either disruptions in CHD1 (chromodomain helicase DNA-binding protein 1) or in ETS2 (usually from fusions of <b>ETS2</b> with <b>TMPRSS2</b>).[Pubmed central 2014:4094938];	4341507	Gene	ETS2	ETS proto-oncogene 2, transcription factor;ETS2;ETS2IT1;c-ets-2 protein;Protein C-ets-2;	SWISSPROT_AC:P15036;SWISSPROT_ID:ETS2_HUMAN;GeneID:2114;Ensembl:ENSG00000157557;HGNC:HGNC:3489;MIM:164740;Vega:OTTHUMG00000090769;protein_accession:AAA52411.1;protein_accession:AAA52412.1;protein_accession:AAB94057.1;protein_accession:AAH17040.1;protein_accession:AAH42954.1;protein_accession:AAP35484.1;protein_accession:ABM84763.1;protein_accession:ABW03617.1;protein_accession:BAA95514.1;protein_…	491798	Protein	TMPRSS2	EC 3.4.21.-;PRSS10;Serine protease 10;TMPRSS2;TMPS2;Transmembrane protease serine 2;PP9284;serine protease-x;tmprss-2;transmembrane protease serine-2;transmembrane protease, serine 2;	SWISSPROT_AC:O15393;SWISSPROT_ID:TMPS2_HUMAN;EMBL:AF123453;EMBL:AF270487;EMBL:AK222784;EMBL:AK291813;EMBL:AK296860;EMBL:AK313338;EMBL:AP001610;EMBL:BC051839;EMBL:CH471079;EMBL:U75329;RefSeq:NP_001128571.1;RefSeq:NP_005647.3;RefSeq:XP_011528033.1;ProteinModelPortal:O15393;STRING:9606.ENSP00000381588;SWISSPROT_AC_OLD:A8K6Z8;SWISSPROT_AC_OLD:B2R8E5;SWISSPROT_AC_OLD:B7Z459;SWISSPROT_AC_OLD:D3DSJ2;SWI…	2114	7113
229192591	TMPRSS2 -- ETS2	association	Pubmed central 2014:4094938;	The authors identified subsets of tumors with either disruptions in CHD1 (chromodomain helicase DNA-binding protein 1) or in ETS2 (usually from fusions of <b>ETS2</b> with <b>TMPRSS2</b>).[Pubmed central 2014:4094938];	4345589	Gene	TMPRSS2	PP9284;PRSS10;TMPRSS2;transmembrane protease, serine 2;EC 3.4.21.-;Serine protease 10;serine protease-x;tmprss-2;TMPS2;Transmembrane protease serine 2;transmembrane protease serine-2;	SWISSPROT_AC:O15393;SWISSPROT_ID:TMPS2_HUMAN;GeneID:7113;Ensembl:ENSG00000184012;HGNC:HGNC:11876;MIM:602060;Vega:OTTHUMG00000086762;protein_accession:AAC51784.1;protein_accession:AAD37117.1;protein_accession:AAH51839.1;protein_accession:AAK29280.1;protein_accession:AAK53559.1;protein_accession:AAL55881.1;protein_accession:ADQ33108.1;protein_accession:BAD96504.1;protein_accession:BAF84502.1;protei…	4341507	Gene	ETS2	ETS proto-oncogene 2, transcription factor;ETS2;ETS2IT1;c-ets-2 protein;Protein C-ets-2;	SWISSPROT_AC:P15036;SWISSPROT_ID:ETS2_HUMAN;GeneID:2114;Ensembl:ENSG00000157557;HGNC:HGNC:3489;MIM:164740;Vega:OTTHUMG00000090769;protein_accession:AAA52411.1;protein_accession:AAA52412.1;protein_accession:AAB94057.1;protein_accession:AAH17040.1;protein_accession:AAH42954.1;protein_accession:AAP35484.1;protein_accession:ABM84763.1;protein_accession:ABW03617.1;protein_accession:BAA95514.1;protein_…	7113	2114
230297541	TMPRSS2 -- FKBP5	association	Pubmed central 2012:3408501;Pubmed central 2009:2709584;Pubmed central 2013:3709705;	This pattern is similar to that of endogenous <b>Tmprss2</b> but contrasts with the nearly complete loss of RNA encoding <b>Fkbp5</b> and Nkx3.1 (Figure 7B).[Pubmed central 2012:3408501];CHX did not inhibit the androgen induction of <b>FKBP51</b> (but actually enhanced it; p < 0.001) or <b>TMPRSS2</b> mRNA (p > 0.05), whereas it nearly abolished the androgen induction of PSA mRNA (p < 0.05) (Figu…	4345589	Gene	TMPRSS2	PP9284;PRSS10;TMPRSS2;transmembrane protease, serine 2;EC 3.4.21.-;Serine protease 10;serine protease-x;tmprss-2;TMPS2;Transmembrane protease serine 2;transmembrane protease serine-2;	SWISSPROT_AC:O15393;SWISSPROT_ID:TMPS2_HUMAN;GeneID:7113;Ensembl:ENSG00000184012;HGNC:HGNC:11876;MIM:602060;Vega:OTTHUMG00000086762;protein_accession:AAC51784.1;protein_accession:AAD37117.1;protein_accession:AAH51839.1;protein_accession:AAK29280.1;protein_accession:AAK53559.1;protein_accession:AAL55881.1;protein_accession:ADQ33108.1;protein_accession:BAD96504.1;protein_accession:BAF84502.1;protei…	137036	Protein	FKBP5	51 kDa FK506-binding protein;51 kDa FKBP;54 kDa progesterone receptor-associated immunophilin;AIG6;Androgen-regulated protein 6;EC 5.2.1.8;FF1 antigen;FK506-binding protein 5;FKBP-5;FKBP-51;FKBP5;FKBP51;FKBP54;HSP90-binding immunophilin;p54;Peptidyl-prolyl cis-trans isomerase FKBP5;PPIase FKBP5;Rotamase;51-kda fk506-binding protein;fk 506 binding protein 5;FK506 binding protein 5;fk506 binding-pr…	SWISSPROT_AC:Q13451;SWISSPROT_ID:FKBP5_HUMAN;EMBL:AB209893;EMBL:AF194172;EMBL:AK312422;EMBL:AL033519;EMBL:AL157823;EMBL:AL590400;EMBL:BC042605;EMBL:CH471081;EMBL:U42031;EMBL:U71321;RefSeq:NP_001139247.1;RefSeq:NP_001139248.1;RefSeq:NP_001139249.1;RefSeq:NP_004108.1;ProteinModelPortal:Q13451;STRING:9606.ENSP00000338160;SWISSPROT_AC_OLD:F5H7R1;SWISSPROT_AC_OLD:Q59EB8;SWISSPROT_AC_OLD:Q5TGM6;SMR:Q13…	7113	2289
230297591	FKBP5 -- TMPRSS2	association	Pubmed central 2012:3408501;Pubmed central 2009:2709584;Pubmed central 2013:3709705;	This pattern is similar to that of endogenous <b>Tmprss2</b> but contrasts with the nearly complete loss of RNA encoding <b>Fkbp5</b> and Nkx3.1 (Figure 7B).[Pubmed central 2012:3408501];CHX did not inhibit the androgen induction of <b>FKBP51</b> (but actually enhanced it; p < 0.001) or <b>TMPRSS2</b> mRNA (p > 0.05), whereas it nearly abolished the androgen induction of PSA mRNA (p < 0.05) (Figu…	4341656	Gene	FKBP5	AIG6;FK506 binding protein 5;FKBP5;FKBP51;FKBP54;P54;PPIase;Ptg-10;51 kDa FK506-binding protein;51 kDa FKBP;51-kda fk506-binding protein;54 kDa progesterone receptor-associated immunophilin;Androgen-regulated protein 6;EC 5.2.1.8;FF1 antigen;fk 506 binding protein 5;fk506 binding-protein 5;FK506-binding protein 5;fk506-binding-protein-5;fkbp 51;FKBP-5;FKBP-51;HSP90-binding immunophilin;p-54;Pepti…	SWISSPROT_AC:Q13451;SWISSPROT_ID:FKBP5_HUMAN;GeneID:2289;Ensembl:ENSG00000096060;HGNC:HGNC:3721;MIM:602623;Vega:OTTHUMG00000014576;protein_accession:AAA86245.1;protein_accession:AAC51189.1;protein_accession:AAH42605.1;protein_accession:AAI11051.1;protein_accession:AAL54872.1;protein_accession:BAD93130.1;protein_accession:BAD96527.1;protein_accession:BAG35332.1;protein_accession:BAH13784.1;protein…	491798	Protein	TMPRSS2	EC 3.4.21.-;PRSS10;Serine protease 10;TMPRSS2;TMPS2;Transmembrane protease serine 2;PP9284;serine protease-x;tmprss-2;transmembrane protease serine-2;transmembrane protease, serine 2;	SWISSPROT_AC:O15393;SWISSPROT_ID:TMPS2_HUMAN;EMBL:AF123453;EMBL:AF270487;EMBL:AK222784;EMBL:AK291813;EMBL:AK296860;EMBL:AK313338;EMBL:AP001610;EMBL:BC051839;EMBL:CH471079;EMBL:U75329;RefSeq:NP_001128571.1;RefSeq:NP_005647.3;RefSeq:XP_011528033.1;ProteinModelPortal:O15393;STRING:9606.ENSP00000381588;SWISSPROT_AC_OLD:A8K6Z8;SWISSPROT_AC_OLD:B2R8E5;SWISSPROT_AC_OLD:B7Z459;SWISSPROT_AC_OLD:D3DSJ2;SWI…	2289	7113
230297616	TMPRSS2 -- FKBP5	association	Pubmed central 2012:3408501;Pubmed central 2009:2709584;Pubmed central 2013:3709705;	This pattern is similar to that of endogenous <b>Tmprss2</b> but contrasts with the nearly complete loss of RNA encoding <b>Fkbp5</b> and Nkx3.1 (Figure 7B).[Pubmed central 2012:3408501];CHX did not inhibit the androgen induction of <b>FKBP51</b> (but actually enhanced it; p < 0.001) or <b>TMPRSS2</b> mRNA (p > 0.05), whereas it nearly abolished the androgen induction of PSA mRNA (p < 0.05) (Figu…	4345589	Gene	TMPRSS2	PP9284;PRSS10;TMPRSS2;transmembrane protease, serine 2;EC 3.4.21.-;Serine protease 10;serine protease-x;tmprss-2;TMPS2;Transmembrane protease serine 2;transmembrane protease serine-2;	SWISSPROT_AC:O15393;SWISSPROT_ID:TMPS2_HUMAN;GeneID:7113;Ensembl:ENSG00000184012;HGNC:HGNC:11876;MIM:602060;Vega:OTTHUMG00000086762;protein_accession:AAC51784.1;protein_accession:AAD37117.1;protein_accession:AAH51839.1;protein_accession:AAK29280.1;protein_accession:AAK53559.1;protein_accession:AAL55881.1;protein_accession:ADQ33108.1;protein_accession:BAD96504.1;protein_accession:BAF84502.1;protei…	4341656	Gene	FKBP5	AIG6;FK506 binding protein 5;FKBP5;FKBP51;FKBP54;P54;PPIase;Ptg-10;51 kDa FK506-binding protein;51 kDa FKBP;51-kda fk506-binding protein;54 kDa progesterone receptor-associated immunophilin;Androgen-regulated protein 6;EC 5.2.1.8;FF1 antigen;fk 506 binding protein 5;fk506 binding-protein 5;FK506-binding protein 5;fk506-binding-protein-5;fkbp 51;FKBP-5;FKBP-51;HSP90-binding immunophilin;p-54;Pepti…	SWISSPROT_AC:Q13451;SWISSPROT_ID:FKBP5_HUMAN;GeneID:2289;Ensembl:ENSG00000096060;HGNC:HGNC:3721;MIM:602623;Vega:OTTHUMG00000014576;protein_accession:AAA86245.1;protein_accession:AAC51189.1;protein_accession:AAH42605.1;protein_accession:AAI11051.1;protein_accession:AAL54872.1;protein_accession:BAD93130.1;protein_accession:BAD96527.1;protein_accession:BAG35332.1;protein_accession:BAH13784.1;protein…	7113	2289
232635242	FDFT1 -- TMPRSS2	association	Pubmed central 2009:2709943;	Around 60% of prostate cancers are reported to contain fusions of the androgen regulated gene <b>TMPRSS2</b> to <b>ERG9</b> 11Ã¢Â€Â“14 which causes high level expression of 3Ã¢Â€Â²-ERG gene sequences.[Pubmed central 2009:2709943];Around 60% of prostate cancers are reported to contain fusions of the androgen regulated gene <b>TMPRSS2</b> to <b>ERG9</b> 11–14 which causes high level expression of 3…	4341597	Gene	FDFT1	DGPT;ERG9;farnesyl-diphosphate farnesyltransferase 1;FDFT1;SQS;SS;EC 2.5.1.21;erg 9;farnesyl diphosphate farnesyltransferase;Farnesyl-diphosphate farnesyltransferase;FDFT;fdft 1;fdft-1;FPP:FPP farnesyltransferase;Squalene synthase;squalene-synthase;	SWISSPROT_AC:P37268;SWISSPROT_ID:FDFT_HUMAN;GeneID:2222;Ensembl:ENSG00000079459;HGNC:HGNC:3629;MIM:184420;Vega:OTTHUMG00000090801;protein_accession:AAA36645.1;protein_accession:AAA60582.1;protein_accession:AAB33404.1;protein_accession:AAH03573.1;protein_accession:AAH09251.1;protein_accession:AAH29641.1;protein_accession:AAP35350.1;protein_accession:ABM81623.1;protein_accession:ABM84808.1;protein_…	491798	Protein	TMPRSS2	EC 3.4.21.-;PRSS10;Serine protease 10;TMPRSS2;TMPS2;Transmembrane protease serine 2;PP9284;serine protease-x;tmprss-2;transmembrane protease serine-2;transmembrane protease, serine 2;	SWISSPROT_AC:O15393;SWISSPROT_ID:TMPS2_HUMAN;EMBL:AF123453;EMBL:AF270487;EMBL:AK222784;EMBL:AK291813;EMBL:AK296860;EMBL:AK313338;EMBL:AP001610;EMBL:BC051839;EMBL:CH471079;EMBL:U75329;RefSeq:NP_001128571.1;RefSeq:NP_005647.3;RefSeq:XP_011528033.1;ProteinModelPortal:O15393;STRING:9606.ENSP00000381588;SWISSPROT_AC_OLD:A8K6Z8;SWISSPROT_AC_OLD:B2R8E5;SWISSPROT_AC_OLD:B7Z459;SWISSPROT_AC_OLD:D3DSJ2;SWI…	2222	7113
232635398	TMPRSS2 -- SQS	association	Pubmed central 2009:2709943;	Around 60% of prostate cancers are reported to contain fusions of the androgen regulated gene <b>TMPRSS2</b> to <b>ERG9</b> 11Ã¢Â€Â“14 which causes high level expression of 3Ã¢Â€Â²-ERG gene sequences.[Pubmed central 2009:2709943];Around 60% of prostate cancers are reported to contain fusions of the androgen regulated gene <b>TMPRSS2</b> to <b>ERG9</b> 11–14 which causes high level expression of 3…	4345589	Gene	TMPRSS2	PP9284;PRSS10;TMPRSS2;transmembrane protease, serine 2;EC 3.4.21.-;Serine protease 10;serine protease-x;tmprss-2;TMPS2;Transmembrane protease serine 2;transmembrane protease serine-2;	SWISSPROT_AC:O15393;SWISSPROT_ID:TMPS2_HUMAN;GeneID:7113;Ensembl:ENSG00000184012;HGNC:HGNC:11876;MIM:602060;Vega:OTTHUMG00000086762;protein_accession:AAC51784.1;protein_accession:AAD37117.1;protein_accession:AAH51839.1;protein_accession:AAK29280.1;protein_accession:AAK53559.1;protein_accession:AAL55881.1;protein_accession:ADQ33108.1;protein_accession:BAD96504.1;protein_accession:BAF84502.1;protei…	134020	Protein	SQS	EC 2.5.1.21;Farnesyl-diphosphate farnesyltransferase;FDFT;FDFT1;FPP:FPP farnesyltransferase;SQS;Squalene synthase;SS;DGPT;erg 9;ERG9;farnesyl diphosphate farnesyltransferase;farnesyl-diphosphate farnesyltransferase 1;fdft 1;fdft-1;squalene-synthase;	SWISSPROT_AC:P37268;SWISSPROT_ID:FDFT_HUMAN;EMBL:AC069185;EMBL:AK057726;EMBL:AK293545;EMBL:AK296043;EMBL:AK300059;EMBL:AK315993;EMBL:AK316351;EMBL:AK316531;EMBL:AK316534;EMBL:BC003573;EMBL:BC009251;EMBL:BC029641;EMBL:L06070;EMBL:L06105;EMBL:S76822;EMBL:X69141;RefSeq:NP_001274671.1;RefSeq:NP_001274672.1;RefSeq:NP_001274673.1;RefSeq:NP_001274674.1;RefSeq:NP_001274676.1;RefSeq:NP_001274677.1;RefSeq:…	7113	2222
232635531	TMPRSS2 -- FDFT1	association	Pubmed central 2009:2709943;	Around 60% of prostate cancers are reported to contain fusions of the androgen regulated gene <b>TMPRSS2</b> to <b>ERG9</b> 11Ã¢Â€Â“14 which causes high level expression of 3Ã¢Â€Â²-ERG gene sequences.[Pubmed central 2009:2709943];Around 60% of prostate cancers are reported to contain fusions of the androgen regulated gene <b>TMPRSS2</b> to <b>ERG9</b> 11–14 which causes high level expression of 3…	4345589	Gene	TMPRSS2	PP9284;PRSS10;TMPRSS2;transmembrane protease, serine 2;EC 3.4.21.-;Serine protease 10;serine protease-x;tmprss-2;TMPS2;Transmembrane protease serine 2;transmembrane protease serine-2;	SWISSPROT_AC:O15393;SWISSPROT_ID:TMPS2_HUMAN;GeneID:7113;Ensembl:ENSG00000184012;HGNC:HGNC:11876;MIM:602060;Vega:OTTHUMG00000086762;protein_accession:AAC51784.1;protein_accession:AAD37117.1;protein_accession:AAH51839.1;protein_accession:AAK29280.1;protein_accession:AAK53559.1;protein_accession:AAL55881.1;protein_accession:ADQ33108.1;protein_accession:BAD96504.1;protein_accession:BAF84502.1;protei…	4341597	Gene	FDFT1	DGPT;ERG9;farnesyl-diphosphate farnesyltransferase 1;FDFT1;SQS;SS;EC 2.5.1.21;erg 9;farnesyl diphosphate farnesyltransferase;Farnesyl-diphosphate farnesyltransferase;FDFT;fdft 1;fdft-1;FPP:FPP farnesyltransferase;Squalene synthase;squalene-synthase;	SWISSPROT_AC:P37268;SWISSPROT_ID:FDFT_HUMAN;GeneID:2222;Ensembl:ENSG00000079459;HGNC:HGNC:3629;MIM:184420;Vega:OTTHUMG00000090801;protein_accession:AAA36645.1;protein_accession:AAA60582.1;protein_accession:AAB33404.1;protein_accession:AAH03573.1;protein_accession:AAH09251.1;protein_accession:AAH29641.1;protein_accession:AAP35350.1;protein_accession:ABM81623.1;protein_accession:ABM84808.1;protein_…	7113	2222
237493289	TMPRSS2 -- HBI	association	Pubmed central 2009:2709584;	CHX did not inhibit the androgen induction of <b>FKBP51</b> (but actually enhanced it; p < 0.001) or <b>TMPRSS2</b> mRNA (p > 0.05), whereas it nearly abolished the androgen induction of PSA mRNA (p < 0.05) (Figure 1C).[Pubmed central 2009:2709584];	491798	Protein	TMPRSS2	EC 3.4.21.-;PRSS10;Serine protease 10;TMPRSS2;TMPS2;Transmembrane protease serine 2;PP9284;serine protease-x;tmprss-2;transmembrane protease serine-2;transmembrane protease, serine 2;	SWISSPROT_AC:O15393;SWISSPROT_ID:TMPS2_HUMAN;EMBL:AF123453;EMBL:AF270487;EMBL:AK222784;EMBL:AK291813;EMBL:AK296860;EMBL:AK313338;EMBL:AP001610;EMBL:BC051839;EMBL:CH471079;EMBL:U75329;RefSeq:NP_001128571.1;RefSeq:NP_005647.3;RefSeq:XP_011528033.1;ProteinModelPortal:O15393;STRING:9606.ENSP00000381588;SWISSPROT_AC_OLD:A8K6Z8;SWISSPROT_AC_OLD:B2R8E5;SWISSPROT_AC_OLD:B7Z459;SWISSPROT_AC_OLD:D3DSJ2;SWI…	137018	Protein	HBI	51 kDa FK506-binding protein;52 kDa FK506-binding protein;52 kDa FKBP;59 kDa immunophilin;EC 5.2.1.8;FK506-binding protein 4;FKBP-4;FKBP-52;FKBP4;FKBP51;FKBP52;FKBP59;HBI;HSP-binding immunophilin;Immunophilin FKBP52;p59;Peptidyl-prolyl cis-trans isomerase FKBP4;PPIase FKBP4;Rotamase;51-kda fk506-binding protein;52 kda fk506 binding protein;52-kda fk506 binding protein;52-kda fk506-binding protein…	SWISSPROT_AC:Q02790;SWISSPROT_ID:FKBP4_HUMAN;EMBL:AC005841;EMBL:BC001786;EMBL:BC007924;EMBL:CH471116;EMBL:M88279;RefSeq:NP_002005.1;ProteinModelPortal:Q02790;STRING:9606.ENSP00000001008;SWISSPROT_AC_OLD:D3DUQ1;SWISSPROT_AC_OLD:Q9UCP1;SWISSPROT_AC_OLD:Q9UCV7;SMR:Q02790;GeneID:2288;KEGG:hsa:2288;PIR:A46372;eggNOG:COG0545;eggNOG:KOG0543;UniGene:Hs.524183;UniGene:Hs.713721;GO:GO:0003755;GO:GO:0005524…	7113	2288
237493533	TMPRSS2 -- HBI	association	Pubmed central 2009:2709584;	CHX did not inhibit the androgen induction of <b>FKBP51</b> (but actually enhanced it; p < 0.001) or <b>TMPRSS2</b> mRNA (p > 0.05), whereas it nearly abolished the androgen induction of PSA mRNA (p < 0.05) (Figure 1C).[Pubmed central 2009:2709584];	4345589	Gene	TMPRSS2	PP9284;PRSS10;TMPRSS2;transmembrane protease, serine 2;EC 3.4.21.-;Serine protease 10;serine protease-x;tmprss-2;TMPS2;Transmembrane protease serine 2;transmembrane protease serine-2;	SWISSPROT_AC:O15393;SWISSPROT_ID:TMPS2_HUMAN;GeneID:7113;Ensembl:ENSG00000184012;HGNC:HGNC:11876;MIM:602060;Vega:OTTHUMG00000086762;protein_accession:AAC51784.1;protein_accession:AAD37117.1;protein_accession:AAH51839.1;protein_accession:AAK29280.1;protein_accession:AAK53559.1;protein_accession:AAL55881.1;protein_accession:ADQ33108.1;protein_accession:BAD96504.1;protein_accession:BAF84502.1;protei…	137018	Protein	HBI	51 kDa FK506-binding protein;52 kDa FK506-binding protein;52 kDa FKBP;59 kDa immunophilin;EC 5.2.1.8;FK506-binding protein 4;FKBP-4;FKBP-52;FKBP4;FKBP51;FKBP52;FKBP59;HBI;HSP-binding immunophilin;Immunophilin FKBP52;p59;Peptidyl-prolyl cis-trans isomerase FKBP4;PPIase FKBP4;Rotamase;51-kda fk506-binding protein;52 kda fk506 binding protein;52-kda fk506 binding protein;52-kda fk506-binding protein…	SWISSPROT_AC:Q02790;SWISSPROT_ID:FKBP4_HUMAN;EMBL:AC005841;EMBL:BC001786;EMBL:BC007924;EMBL:CH471116;EMBL:M88279;RefSeq:NP_002005.1;ProteinModelPortal:Q02790;STRING:9606.ENSP00000001008;SWISSPROT_AC_OLD:D3DUQ1;SWISSPROT_AC_OLD:Q9UCP1;SWISSPROT_AC_OLD:Q9UCV7;SMR:Q02790;GeneID:2288;KEGG:hsa:2288;PIR:A46372;eggNOG:COG0545;eggNOG:KOG0543;UniGene:Hs.524183;UniGene:Hs.713721;GO:GO:0003755;GO:GO:0005524…	7113	2288
237493757	FKBP4 -- TMPRSS2	association	Pubmed central 2009:2709584;	CHX did not inhibit the androgen induction of <b>FKBP51</b> (but actually enhanced it; p < 0.001) or <b>TMPRSS2</b> mRNA (p > 0.05), whereas it nearly abolished the androgen induction of PSA mRNA (p < 0.05) (Figure 1C).[Pubmed central 2009:2709584];	4341655	Gene	FKBP4	FK506 binding protein 4;FKBP4;FKBP51;FKBP52;FKBP59;HBI;Hsp56;p52;PPIase;51 kDa FK506-binding protein;51-kda fk506-binding protein;52 kda fk506 binding protein;52 kDa FK506-binding protein;52 kDa FKBP;52-kda fk506 binding protein;52-kda fk506-binding protein;59 kDa immunophilin;EC 5.2.1.8;fk-506 binding protein 4;FK506-binding protein 4;fkbp 52;FKBP-4;FKBP-52;fkbp-59;fkbp52 immunophilin;hbi-type;h…	SWISSPROT_AC:Q02790;SWISSPROT_ID:FKBP4_HUMAN;GeneID:2288;Ensembl:ENSG00000004478;HGNC:HGNC:3720;MIM:600611;Vega:OTTHUMG00000090429;protein_accession:AAA36111.1;protein_accession:AAH01786.1;protein_accession:AAH07924.1;protein_accession:ABM84594.1;protein_accession:ABM86726.1;protein_accession:BAG36639.1;protein_accession:EAW88889.1;protein_accession:EAW88890.1;protein_accession:NP_002005.1;protei…	491798	Protein	TMPRSS2	EC 3.4.21.-;PRSS10;Serine protease 10;TMPRSS2;TMPS2;Transmembrane protease serine 2;PP9284;serine protease-x;tmprss-2;transmembrane protease serine-2;transmembrane protease, serine 2;	SWISSPROT_AC:O15393;SWISSPROT_ID:TMPS2_HUMAN;EMBL:AF123453;EMBL:AF270487;EMBL:AK222784;EMBL:AK291813;EMBL:AK296860;EMBL:AK313338;EMBL:AP001610;EMBL:BC051839;EMBL:CH471079;EMBL:U75329;RefSeq:NP_001128571.1;RefSeq:NP_005647.3;RefSeq:XP_011528033.1;ProteinModelPortal:O15393;STRING:9606.ENSP00000381588;SWISSPROT_AC_OLD:A8K6Z8;SWISSPROT_AC_OLD:B2R8E5;SWISSPROT_AC_OLD:B7Z459;SWISSPROT_AC_OLD:D3DSJ2;SWI…	2288	7113
237493829	TMPRSS2 -- FKBP4	association	Pubmed central 2009:2709584;	CHX did not inhibit the androgen induction of <b>FKBP51</b> (but actually enhanced it; p < 0.001) or <b>TMPRSS2</b> mRNA (p > 0.05), whereas it nearly abolished the androgen induction of PSA mRNA (p < 0.05) (Figure 1C).[Pubmed central 2009:2709584];	4345589	Gene	TMPRSS2	PP9284;PRSS10;TMPRSS2;transmembrane protease, serine 2;EC 3.4.21.-;Serine protease 10;serine protease-x;tmprss-2;TMPS2;Transmembrane protease serine 2;transmembrane protease serine-2;	SWISSPROT_AC:O15393;SWISSPROT_ID:TMPS2_HUMAN;GeneID:7113;Ensembl:ENSG00000184012;HGNC:HGNC:11876;MIM:602060;Vega:OTTHUMG00000086762;protein_accession:AAC51784.1;protein_accession:AAD37117.1;protein_accession:AAH51839.1;protein_accession:AAK29280.1;protein_accession:AAK53559.1;protein_accession:AAL55881.1;protein_accession:ADQ33108.1;protein_accession:BAD96504.1;protein_accession:BAF84502.1;protei…	4341655	Gene	FKBP4	FK506 binding protein 4;FKBP4;FKBP51;FKBP52;FKBP59;HBI;Hsp56;p52;PPIase;51 kDa FK506-binding protein;51-kda fk506-binding protein;52 kda fk506 binding protein;52 kDa FK506-binding protein;52 kDa FKBP;52-kda fk506 binding protein;52-kda fk506-binding protein;59 kDa immunophilin;EC 5.2.1.8;fk-506 binding protein 4;FK506-binding protein 4;fkbp 52;FKBP-4;FKBP-52;fkbp-59;fkbp52 immunophilin;hbi-type;h…	SWISSPROT_AC:Q02790;SWISSPROT_ID:FKBP4_HUMAN;GeneID:2288;Ensembl:ENSG00000004478;HGNC:HGNC:3720;MIM:600611;Vega:OTTHUMG00000090429;protein_accession:AAA36111.1;protein_accession:AAH01786.1;protein_accession:AAH07924.1;protein_accession:ABM84594.1;protein_accession:ABM86726.1;protein_accession:BAG36639.1;protein_accession:EAW88889.1;protein_accession:EAW88890.1;protein_accession:NP_002005.1;protei…	7113	2288
237580813	CTCF -- TMPRSS2	association	Pubmed central 2012:3367180;	Consistent with this notion, we have experimentally demonstrated that 4 distal AR binding sites located at Ã¢ÂˆÂ’12Ã¢Â€Â‰kb, Ã¢ÂˆÂ’14Ã¢Â€Â‰kb, Ã¢ÂˆÂ’20Ã¢Â€Â‰kb and Ã¢ÂˆÂ’73Ã¢Â€Â‰kb away from transcription start site (TSS) of TMPRSS2 gene form chromatin loops with the <b>TMPRSS2</b> promoter within the same <b>CTCF</b> block (10).[Pubmed central 2012:3367180];Consistent with this notion, we have e…	4348295	Gene	CTCF	CCCTC-binding factor;CTCF;MRD21;11 zinc finger protein;11 zinc-finger protein;11-zinc finger protein;11-zinc-finger protein;ccctc binding factor;ccctc-factor binding;ctcf transcriptional repressor;CTCFL paralog;factor ccctc binding;factor ccctc-binding;paralog ctcfl;Transcriptional repressor CTCF;	SWISSPROT_AC:P49711;SWISSPROT_ID:CTCF_HUMAN;GeneID:10664;Ensembl:ENSG00000102974;HGNC:HGNC:13723;MIM:604167;Vega:OTTHUMG00000137539;protein_accession:AAB07788.1;protein_accession:AAF31318.1;protein_accession:AAH14267.1;protein_accession:AAP88917.1;protein_accession:ABM86760.1;protein_accession:ABW03820.1;protein_accession:BAD93030.1;protein_accession:BAG52706.1;protein_accession:CAH05607.1;protei…	491798	Protein	TMPRSS2	EC 3.4.21.-;PRSS10;Serine protease 10;TMPRSS2;TMPS2;Transmembrane protease serine 2;PP9284;serine protease-x;tmprss-2;transmembrane protease serine-2;transmembrane protease, serine 2;	SWISSPROT_AC:O15393;SWISSPROT_ID:TMPS2_HUMAN;EMBL:AF123453;EMBL:AF270487;EMBL:AK222784;EMBL:AK291813;EMBL:AK296860;EMBL:AK313338;EMBL:AP001610;EMBL:BC051839;EMBL:CH471079;EMBL:U75329;RefSeq:NP_001128571.1;RefSeq:NP_005647.3;RefSeq:XP_011528033.1;ProteinModelPortal:O15393;STRING:9606.ENSP00000381588;SWISSPROT_AC_OLD:A8K6Z8;SWISSPROT_AC_OLD:B2R8E5;SWISSPROT_AC_OLD:B7Z459;SWISSPROT_AC_OLD:D3DSJ2;SWI…	10664	7113
237580946	CTCFL -- TMPRSS2	association	Pubmed central 2012:3367180;	Consistent with this notion, we have experimentally demonstrated that 4 distal AR binding sites located at Ã¢ÂˆÂ’12Ã¢Â€Â‰kb, Ã¢ÂˆÂ’14Ã¢Â€Â‰kb, Ã¢ÂˆÂ’20Ã¢Â€Â‰kb and Ã¢ÂˆÂ’73Ã¢Â€Â‰kb away from transcription start site (TSS) of TMPRSS2 gene form chromatin loops with the <b>TMPRSS2</b> promoter within the same <b>CTCF</b> block (10).[Pubmed central 2012:3367180];Consistent with this notion, we have e…	4358286	Gene	CTCFL	BORIS;CCCTC-binding factor like;CT27;CTCF-T;CTCFL;dJ579F20.2;HMGB1L1;brother of regulator of imprinted sites;Brother of the regulator of imprinted sites;Cancer/testis antigen 27;ccctc binding factor;CCCTC-binding factor;ccctc-factor binding;ct 27;CTCF paralog;CTCF-like protein;factor ccctc binding;factor ccctc-binding;paralog of ctcf;Transcriptional repressor CTCFL;Zinc finger protein CTCF-T;	SWISSPROT_AC:Q8NI51;SWISSPROT_ID:CTCFL_HUMAN;GeneID:140690;Ensembl:ENSG00000124092;HGNC:HGNC:16234;MIM:607022;Vega:OTTHUMG00000032829;protein_accession:AAI30487.1;protein_accession:AAI37483.1;protein_accession:AAI37484.1;protein_accession:AAL61541.1;protein_accession:AAM28645.1;protein_accession:ABB92839.1;protein_accession:ABH10090.1;protein_accession:ABH10091.1;protein_accession:ABH10092.1;prot…	491798	Protein	TMPRSS2	EC 3.4.21.-;PRSS10;Serine protease 10;TMPRSS2;TMPS2;Transmembrane protease serine 2;PP9284;serine protease-x;tmprss-2;transmembrane protease serine-2;transmembrane protease, serine 2;	SWISSPROT_AC:O15393;SWISSPROT_ID:TMPS2_HUMAN;EMBL:AF123453;EMBL:AF270487;EMBL:AK222784;EMBL:AK291813;EMBL:AK296860;EMBL:AK313338;EMBL:AP001610;EMBL:BC051839;EMBL:CH471079;EMBL:U75329;RefSeq:NP_001128571.1;RefSeq:NP_005647.3;RefSeq:XP_011528033.1;ProteinModelPortal:O15393;STRING:9606.ENSP00000381588;SWISSPROT_AC_OLD:A8K6Z8;SWISSPROT_AC_OLD:B2R8E5;SWISSPROT_AC_OLD:B7Z459;SWISSPROT_AC_OLD:D3DSJ2;SWI…	140690	7113
237581018	CTCF -- TMPRSS2	association	Pubmed central 2012:3367180;	Consistent with this notion, we have experimentally demonstrated that 4 distal AR binding sites located at Ã¢ÂˆÂ’12Ã¢Â€Â‰kb, Ã¢ÂˆÂ’14Ã¢Â€Â‰kb, Ã¢ÂˆÂ’20Ã¢Â€Â‰kb and Ã¢ÂˆÂ’73Ã¢Â€Â‰kb away from transcription start site (TSS) of TMPRSS2 gene form chromatin loops with the <b>TMPRSS2</b> promoter within the same <b>CTCF</b> block (10).[Pubmed central 2012:3367180];Consistent with this notion, we have e…	4348295	Gene	CTCF	CCCTC-binding factor;CTCF;MRD21;11 zinc finger protein;11 zinc-finger protein;11-zinc finger protein;11-zinc-finger protein;ccctc binding factor;ccctc-factor binding;ctcf transcriptional repressor;CTCFL paralog;factor ccctc binding;factor ccctc-binding;paralog ctcfl;Transcriptional repressor CTCF;	SWISSPROT_AC:P49711;SWISSPROT_ID:CTCF_HUMAN;GeneID:10664;Ensembl:ENSG00000102974;HGNC:HGNC:13723;MIM:604167;Vega:OTTHUMG00000137539;protein_accession:AAB07788.1;protein_accession:AAF31318.1;protein_accession:AAH14267.1;protein_accession:AAP88917.1;protein_accession:ABM86760.1;protein_accession:ABW03820.1;protein_accession:BAD93030.1;protein_accession:BAG52706.1;protein_accession:CAH05607.1;protei…	4345589	Gene	TMPRSS2	PP9284;PRSS10;TMPRSS2;transmembrane protease, serine 2;EC 3.4.21.-;Serine protease 10;serine protease-x;tmprss-2;TMPS2;Transmembrane protease serine 2;transmembrane protease serine-2;	SWISSPROT_AC:O15393;SWISSPROT_ID:TMPS2_HUMAN;GeneID:7113;Ensembl:ENSG00000184012;HGNC:HGNC:11876;MIM:602060;Vega:OTTHUMG00000086762;protein_accession:AAC51784.1;protein_accession:AAD37117.1;protein_accession:AAH51839.1;protein_accession:AAK29280.1;protein_accession:AAK53559.1;protein_accession:AAL55881.1;protein_accession:ADQ33108.1;protein_accession:BAD96504.1;protein_accession:BAF84502.1;protei…	10664	7113
237581148	CTCFL -- TMPRSS2	association	Pubmed central 2012:3367180;	Consistent with this notion, we have experimentally demonstrated that 4 distal AR binding sites located at Ã¢ÂˆÂ’12Ã¢Â€Â‰kb, Ã¢ÂˆÂ’14Ã¢Â€Â‰kb, Ã¢ÂˆÂ’20Ã¢Â€Â‰kb and Ã¢ÂˆÂ’73Ã¢Â€Â‰kb away from transcription start site (TSS) of TMPRSS2 gene form chromatin loops with the <b>TMPRSS2</b> promoter within the same <b>CTCF</b> block (10).[Pubmed central 2012:3367180];Consistent with this notion, we have e…	4358286	Gene	CTCFL	BORIS;CCCTC-binding factor like;CT27;CTCF-T;CTCFL;dJ579F20.2;HMGB1L1;brother of regulator of imprinted sites;Brother of the regulator of imprinted sites;Cancer/testis antigen 27;ccctc binding factor;CCCTC-binding factor;ccctc-factor binding;ct 27;CTCF paralog;CTCF-like protein;factor ccctc binding;factor ccctc-binding;paralog of ctcf;Transcriptional repressor CTCFL;Zinc finger protein CTCF-T;	SWISSPROT_AC:Q8NI51;SWISSPROT_ID:CTCFL_HUMAN;GeneID:140690;Ensembl:ENSG00000124092;HGNC:HGNC:16234;MIM:607022;Vega:OTTHUMG00000032829;protein_accession:AAI30487.1;protein_accession:AAI37483.1;protein_accession:AAI37484.1;protein_accession:AAL61541.1;protein_accession:AAM28645.1;protein_accession:ABB92839.1;protein_accession:ABH10090.1;protein_accession:ABH10091.1;protein_accession:ABH10092.1;prot…	4345589	Gene	TMPRSS2	PP9284;PRSS10;TMPRSS2;transmembrane protease, serine 2;EC 3.4.21.-;Serine protease 10;serine protease-x;tmprss-2;TMPS2;Transmembrane protease serine 2;transmembrane protease serine-2;	SWISSPROT_AC:O15393;SWISSPROT_ID:TMPS2_HUMAN;GeneID:7113;Ensembl:ENSG00000184012;HGNC:HGNC:11876;MIM:602060;Vega:OTTHUMG00000086762;protein_accession:AAC51784.1;protein_accession:AAD37117.1;protein_accession:AAH51839.1;protein_accession:AAK29280.1;protein_accession:AAK53559.1;protein_accession:AAL55881.1;protein_accession:ADQ33108.1;protein_accession:BAD96504.1;protein_accession:BAF84502.1;protei…	140690	7113
237581218	TMPRSS2 -- TGP	association	Pubmed central 2012:3367184;	The number of tissues, apart from prostate, where expression could be detected showed that <b>hTGP</b> expression (21 tissues) was more restricted to the prostate than both PSA (32 tissues) and <b>TMPRSS2</b> (39 tissues) (Figure 1).[Pubmed central 2012:3367184];	4345589	Gene	TMPRSS2	PP9284;PRSS10;TMPRSS2;transmembrane protease, serine 2;EC 3.4.21.-;Serine protease 10;serine protease-x;tmprss-2;TMPS2;Transmembrane protease serine 2;transmembrane protease serine-2;	SWISSPROT_AC:O15393;SWISSPROT_ID:TMPS2_HUMAN;GeneID:7113;Ensembl:ENSG00000184012;HGNC:HGNC:11876;MIM:602060;Vega:OTTHUMG00000086762;protein_accession:AAC51784.1;protein_accession:AAD37117.1;protein_accession:AAH51839.1;protein_accession:AAK29280.1;protein_accession:AAK53559.1;protein_accession:AAL55881.1;protein_accession:ADQ33108.1;protein_accession:BAD96504.1;protein_accession:BAF84502.1;protei…	484925	Protein	TGP	EC 2.3.2.13;Fibrinoligase;Prostate transglutaminase;Prostate-specific transglutaminase;Protein-glutamine gamma-glutamyltransferase 4;TG(P);TGase P;TGase-4;TGM4;TGP;Transglutaminase P;Transglutaminase-4;ec2.3.2.13;hTGP;prostate specific transglutaminase;protein-glutamine gamma glutamyltransferase-4;transglutaminase 4;transglutaminase iv;	SWISSPROT_AC:P49221;SWISSPROT_ID:TGM4_HUMAN;EMBL:BC007003;EMBL:L34840;EMBL:U31905;RefSeq:NP_003232.2;ProteinModelPortal:P49221;STRING:9606.ENSP00000296125;SWISSPROT_AC_OLD:Q16707;SWISSPROT_AC_OLD:Q96QN4;SMR:P49221;GeneID:7047;KEGG:hsa:7047;PIR:S71105;eggNOG:ENOG410IFMV;eggNOG:ENOG410XQEZ;UniGene:Hs.438265;GO:GO:0003810;GO:GO:0005737;GO:GO:0005794;GO:GO:0018149;GO:GO:0031012;GO:GO:0046872;GO:GO:00…	7113	7047
237581445	TGM4 -- TMPRSS2	association	Pubmed central 2012:3367184;	The number of tissues, apart from prostate, where expression could be detected showed that <b>hTGP</b> expression (21 tissues) was more restricted to the prostate than both PSA (32 tissues) and <b>TMPRSS2</b> (39 tissues) (Figure 1).[Pubmed central 2012:3367184];	4345526	Gene	TGM4	hTGP;TGM4;TGP;transglutaminase 4;EC 2.3.2.13;ec2.3.2.13;Fibrinoligase;prostate specific transglutaminase;Prostate transglutaminase;Prostate-specific transglutaminase;protein-glutamine gamma glutamyltransferase-4;Protein-glutamine gamma-glutamyltransferase 4;TG(P);TGase P;TGase-4;transglutaminase iv;Transglutaminase P;Transglutaminase-4;	SWISSPROT_AC:P49221;SWISSPROT_ID:TGM4_HUMAN;GeneID:7047;Ensembl:ENSG00000163810;HGNC:HGNC:11780;MIM:600585;protein_accession:AAB38324.1;protein_accession:AAB95430.1;protein_accession:AAC50516.1;protein_accession:AAH07003.1;protein_accession:ABM87504.1;protein_accession:ABW03895.1;protein_accession:ACF75748.1;protein_accession:ACF75749.1;protein_accession:ACF75750.1;protein_accession:BAC85321.1;pr…	491798	Protein	TMPRSS2	EC 3.4.21.-;PRSS10;Serine protease 10;TMPRSS2;TMPS2;Transmembrane protease serine 2;PP9284;serine protease-x;tmprss-2;transmembrane protease serine-2;transmembrane protease, serine 2;	SWISSPROT_AC:O15393;SWISSPROT_ID:TMPS2_HUMAN;EMBL:AF123453;EMBL:AF270487;EMBL:AK222784;EMBL:AK291813;EMBL:AK296860;EMBL:AK313338;EMBL:AP001610;EMBL:BC051839;EMBL:CH471079;EMBL:U75329;RefSeq:NP_001128571.1;RefSeq:NP_005647.3;RefSeq:XP_011528033.1;ProteinModelPortal:O15393;STRING:9606.ENSP00000381588;SWISSPROT_AC_OLD:A8K6Z8;SWISSPROT_AC_OLD:B2R8E5;SWISSPROT_AC_OLD:B7Z459;SWISSPROT_AC_OLD:D3DSJ2;SWI…	7047	7113
237581538	TMPRSS2 -- TGM4	association	Pubmed central 2012:3367184;	The number of tissues, apart from prostate, where expression could be detected showed that <b>hTGP</b> expression (21 tissues) was more restricted to the prostate than both PSA (32 tissues) and <b>TMPRSS2</b> (39 tissues) (Figure 1).[Pubmed central 2012:3367184];	4345589	Gene	TMPRSS2	PP9284;PRSS10;TMPRSS2;transmembrane protease, serine 2;EC 3.4.21.-;Serine protease 10;serine protease-x;tmprss-2;TMPS2;Transmembrane protease serine 2;transmembrane protease serine-2;	SWISSPROT_AC:O15393;SWISSPROT_ID:TMPS2_HUMAN;GeneID:7113;Ensembl:ENSG00000184012;HGNC:HGNC:11876;MIM:602060;Vega:OTTHUMG00000086762;protein_accession:AAC51784.1;protein_accession:AAD37117.1;protein_accession:AAH51839.1;protein_accession:AAK29280.1;protein_accession:AAK53559.1;protein_accession:AAL55881.1;protein_accession:ADQ33108.1;protein_accession:BAD96504.1;protein_accession:BAF84502.1;protei…	4345526	Gene	TGM4	hTGP;TGM4;TGP;transglutaminase 4;EC 2.3.2.13;ec2.3.2.13;Fibrinoligase;prostate specific transglutaminase;Prostate transglutaminase;Prostate-specific transglutaminase;protein-glutamine gamma glutamyltransferase-4;Protein-glutamine gamma-glutamyltransferase 4;TG(P);TGase P;TGase-4;transglutaminase iv;Transglutaminase P;Transglutaminase-4;	SWISSPROT_AC:P49221;SWISSPROT_ID:TGM4_HUMAN;GeneID:7047;Ensembl:ENSG00000163810;HGNC:HGNC:11780;MIM:600585;protein_accession:AAB38324.1;protein_accession:AAB95430.1;protein_accession:AAC50516.1;protein_accession:AAH07003.1;protein_accession:ABM87504.1;protein_accession:ABW03895.1;protein_accession:ACF75748.1;protein_accession:ACF75749.1;protein_accession:ACF75750.1;protein_accession:BAC85321.1;pr…	7113	7047
238264182	TMPRSS2 -- PRMT5	association	Pubmed central 2016:5322258;	As a result, the mRNA level of AR target genes PSA, KLK2 and <b>TMPRSS2</b> was decreased by <b>PRMT5</b> knockdown 25 (Fig. 1f).[Pubmed central 2016:5322258];	4345589	Gene	TMPRSS2	PP9284;PRSS10;TMPRSS2;transmembrane protease, serine 2;EC 3.4.21.-;Serine protease 10;serine protease-x;tmprss-2;TMPS2;Transmembrane protease serine 2;transmembrane protease serine-2;	SWISSPROT_AC:O15393;SWISSPROT_ID:TMPS2_HUMAN;GeneID:7113;Ensembl:ENSG00000184012;HGNC:HGNC:11876;MIM:602060;Vega:OTTHUMG00000086762;protein_accession:AAC51784.1;protein_accession:AAD37117.1;protein_accession:AAH51839.1;protein_accession:AAK29280.1;protein_accession:AAK53559.1;protein_accession:AAL55881.1;protein_accession:ADQ33108.1;protein_accession:BAD96504.1;protein_accession:BAF84502.1;protei…	17639	Protein	PRMT5	72 kDa ICln-binding protein;ANM5;EC 2.1.1.320;Histone-arginine N-methyltransferase PRMT5;HRMT1L5;IBP72;Jak-binding protein 1;JBP1;PRMT5;Protein arginine N-methyltransferase 5;Shk1 kinase-binding protein 1 homolog;SKB1;SKB1 homolog;SKB1Hs;arginine protein methyltransferase 5;homolog of skb1;jbp-1;protein arginine methyltransferase 5;protein arginine methyltransferase-5;protein arginine methyltrans…	SWISSPROT_AC:O14744;SWISSPROT_ID:ANM5_HUMAN;EMBL:AB451246;EMBL:AB451370;EMBL:AF015913;EMBL:AF167572;EMBL:AK075251;EMBL:AK301812;EMBL:AK302240;EMBL:AL132780;EMBL:BC005820;EMBL:BC025979;EMBL:CH471078;EMBL:CR456741;RefSeq:NP_001034708.1;RefSeq:NP_001269882.1;RefSeq:NP_001269884.1;RefSeq:NP_001269885.1;RefSeq:NP_006100.2;ProteinModelPortal:O14744;STRING:9606.ENSP00000319169;SWISSPROT_AC_OLD:A8MTP3;SW…	7113	10419
238264207	PRMT5 -- TMPRSS2	association	Pubmed central 2016:5322258;	As a result, the mRNA level of AR target genes PSA, KLK2 and <b>TMPRSS2</b> was decreased by <b>PRMT5</b> knockdown 25 (Fig. 1f).[Pubmed central 2016:5322258];	4348084	Gene	PRMT5	HRMT1L5;IBP72;JBP1;PRMT5;protein arginine methyltransferase 5;SKB1;SKB1Hs;72 kDa ICln-binding protein;ANM5;arginine protein methyltransferase 5;EC 2.1.1.320;Histone-arginine N-methyltransferase PRMT5;homolog of skb1;Jak-binding protein 1;jbp-1;protein arginine methyltransferase-5;protein arginine methyltransferase5;Protein arginine N-methyltransferase 5;protein n-arginine methyltransferase 5;prot…	SWISSPROT_AC:O14744;SWISSPROT_ID:ANM5_HUMAN;GeneID:10419;Ensembl:ENSG00000100462;HGNC:HGNC:10894;MIM:604045;Vega:OTTHUMG00000028709;protein_accession:AAB66581.1;protein_accession:AAF04502.1;protein_accession:AAH25979.1;protein_accession:ABM84347.1;protein_accession:ABM87772.1;protein_accession:BAG37884.1;protein_accession:BAG52095.1;protein_accession:BAG62512.1;protein_accession:BAG63261.1;protei…	491798	Protein	TMPRSS2	EC 3.4.21.-;PRSS10;Serine protease 10;TMPRSS2;TMPS2;Transmembrane protease serine 2;PP9284;serine protease-x;tmprss-2;transmembrane protease serine-2;transmembrane protease, serine 2;	SWISSPROT_AC:O15393;SWISSPROT_ID:TMPS2_HUMAN;EMBL:AF123453;EMBL:AF270487;EMBL:AK222784;EMBL:AK291813;EMBL:AK296860;EMBL:AK313338;EMBL:AP001610;EMBL:BC051839;EMBL:CH471079;EMBL:U75329;RefSeq:NP_001128571.1;RefSeq:NP_005647.3;RefSeq:XP_011528033.1;ProteinModelPortal:O15393;STRING:9606.ENSP00000381588;SWISSPROT_AC_OLD:A8K6Z8;SWISSPROT_AC_OLD:B2R8E5;SWISSPROT_AC_OLD:B7Z459;SWISSPROT_AC_OLD:D3DSJ2;SWI…	10419	7113
238264244	PRMT5 -- TMPRSS2	association	Pubmed central 2016:5322258;	As a result, the mRNA level of AR target genes PSA, KLK2 and <b>TMPRSS2</b> was decreased by <b>PRMT5</b> knockdown 25 (Fig. 1f).[Pubmed central 2016:5322258];	4348084	Gene	PRMT5	HRMT1L5;IBP72;JBP1;PRMT5;protein arginine methyltransferase 5;SKB1;SKB1Hs;72 kDa ICln-binding protein;ANM5;arginine protein methyltransferase 5;EC 2.1.1.320;Histone-arginine N-methyltransferase PRMT5;homolog of skb1;Jak-binding protein 1;jbp-1;protein arginine methyltransferase-5;protein arginine methyltransferase5;Protein arginine N-methyltransferase 5;protein n-arginine methyltransferase 5;prot…	SWISSPROT_AC:O14744;SWISSPROT_ID:ANM5_HUMAN;GeneID:10419;Ensembl:ENSG00000100462;HGNC:HGNC:10894;MIM:604045;Vega:OTTHUMG00000028709;protein_accession:AAB66581.1;protein_accession:AAF04502.1;protein_accession:AAH25979.1;protein_accession:ABM84347.1;protein_accession:ABM87772.1;protein_accession:BAG37884.1;protein_accession:BAG52095.1;protein_accession:BAG62512.1;protein_accession:BAG63261.1;protei…	4345589	Gene	TMPRSS2	PP9284;PRSS10;TMPRSS2;transmembrane protease, serine 2;EC 3.4.21.-;Serine protease 10;serine protease-x;tmprss-2;TMPS2;Transmembrane protease serine 2;transmembrane protease serine-2;	SWISSPROT_AC:O15393;SWISSPROT_ID:TMPS2_HUMAN;GeneID:7113;Ensembl:ENSG00000184012;HGNC:HGNC:11876;MIM:602060;Vega:OTTHUMG00000086762;protein_accession:AAC51784.1;protein_accession:AAD37117.1;protein_accession:AAH51839.1;protein_accession:AAK29280.1;protein_accession:AAK53559.1;protein_accession:AAL55881.1;protein_accession:ADQ33108.1;protein_accession:BAD96504.1;protein_accession:BAF84502.1;protei…	10419	7113
238295773	TMPRSS2 -- PEA3	association	Pubmed central 2012:3412649;	ETV4 is overexpressed in a proportion of PC cases: in some cases overexpression is associated with translocations of <b>ETV4</b> to the promoter of a gene highly expressed in prostate (<b>TMPRSS2</b>, KLK2, DDX5 and CANT1);8, 9, 10 in others it has been observed without any detectable translocation.11, 12 ETV4 is also overexpressed in other types of cancers, including head and neck, lung and brea…	4345589	Gene	TMPRSS2	PP9284;PRSS10;TMPRSS2;transmembrane protease, serine 2;EC 3.4.21.-;Serine protease 10;serine protease-x;tmprss-2;TMPS2;Transmembrane protease serine 2;transmembrane protease serine-2;	SWISSPROT_AC:O15393;SWISSPROT_ID:TMPS2_HUMAN;GeneID:7113;Ensembl:ENSG00000184012;HGNC:HGNC:11876;MIM:602060;Vega:OTTHUMG00000086762;protein_accession:AAC51784.1;protein_accession:AAD37117.1;protein_accession:AAH51839.1;protein_accession:AAK29280.1;protein_accession:AAK53559.1;protein_accession:AAL55881.1;protein_accession:ADQ33108.1;protein_accession:BAD96504.1;protein_accession:BAF84502.1;protei…	126448	Protein	PEA3	Adenovirus E1A enhancer-binding protein;E1A-F;E1AF;ETS translocation variant 4;ETV4;PEA3;Polyomavirus enhancer activator 3 homolog;Protein PEA3;adenovirus e1a enhancer binding protein;ETS variant 4;ets variant-4;etv-4;pea3 protein;PEAS3;protein pea-3;protein-pea3;	SWISSPROT_AC:P43268;SWISSPROT_ID:ETV4_HUMAN;EMBL:AC068675;EMBL:AF095887;EMBL:AF095888;EMBL:AF095889;EMBL:AF095890;EMBL:AK290429;EMBL:AK299019;EMBL:AK315961;EMBL:BC007242;EMBL:BC016623;EMBL:D12765;EMBL:U18018;RefSeq:NP_001073143.1;RefSeq:NP_001248366.1;RefSeq:NP_001248367.1;RefSeq:NP_001248368.1;RefSeq:NP_001977.1;ProteinModelPortal:P43268;STRING:9606.ENSP00000321835;SWISSPROT_AC_OLD:A8K314;SWISSP…	7113	2118
238295978	ETV4 -- TMPRSS2	association	Pubmed central 2012:3412649;	ETV4 is overexpressed in a proportion of PC cases: in some cases overexpression is associated with translocations of <b>ETV4</b> to the promoter of a gene highly expressed in prostate (<b>TMPRSS2</b>, KLK2, DDX5 and CANT1);8, 9, 10 in others it has been observed without any detectable translocation.11, 12 ETV4 is also overexpressed in other types of cancers, including head and neck, lung and brea…	4341510	Gene	ETV4	E1A-F;E1AF;ETS variant 4;ETV4;PEA3;PEAS3;adenovirus e1a enhancer binding protein;Adenovirus E1A enhancer-binding protein;ETS translocation variant 4;ets variant-4;etv-4;pea3 protein;Polyomavirus enhancer activator 3 homolog;protein pea-3;Protein PEA3;protein-pea3;	SWISSPROT_AC:P43268;SWISSPROT_ID:ETV4_HUMAN;GeneID:2118;Ensembl:ENSG00000175832;HGNC:HGNC:3493;MIM:600711;Vega:OTTHUMG00000180884;protein_accession:AAA95991.1;protein_accession:AAD09186.1;protein_accession:AAH16623.1;protein_accession:ABM82991.1;protein_accession:ABM86185.1;protein_accession:BAA02234.1;protein_accession:BAF83118.1;protein_accession:BAH12890.1;protein_accession:BAH12929.1;protein_…	491798	Protein	TMPRSS2	EC 3.4.21.-;PRSS10;Serine protease 10;TMPRSS2;TMPS2;Transmembrane protease serine 2;PP9284;serine protease-x;tmprss-2;transmembrane protease serine-2;transmembrane protease, serine 2;	SWISSPROT_AC:O15393;SWISSPROT_ID:TMPS2_HUMAN;EMBL:AF123453;EMBL:AF270487;EMBL:AK222784;EMBL:AK291813;EMBL:AK296860;EMBL:AK313338;EMBL:AP001610;EMBL:BC051839;EMBL:CH471079;EMBL:U75329;RefSeq:NP_001128571.1;RefSeq:NP_005647.3;RefSeq:XP_011528033.1;ProteinModelPortal:O15393;STRING:9606.ENSP00000381588;SWISSPROT_AC_OLD:A8K6Z8;SWISSPROT_AC_OLD:B2R8E5;SWISSPROT_AC_OLD:B7Z459;SWISSPROT_AC_OLD:D3DSJ2;SWI…	2118	7113
238296092	TMPRSS2 -- ETV4	association	Pubmed central 2012:3412649;	ETV4 is overexpressed in a proportion of PC cases: in some cases overexpression is associated with translocations of <b>ETV4</b> to the promoter of a gene highly expressed in prostate (<b>TMPRSS2</b>, KLK2, DDX5 and CANT1);8, 9, 10 in others it has been observed without any detectable translocation.11, 12 ETV4 is also overexpressed in other types of cancers, including head and neck, lung and brea…	4345589	Gene	TMPRSS2	PP9284;PRSS10;TMPRSS2;transmembrane protease, serine 2;EC 3.4.21.-;Serine protease 10;serine protease-x;tmprss-2;TMPS2;Transmembrane protease serine 2;transmembrane protease serine-2;	SWISSPROT_AC:O15393;SWISSPROT_ID:TMPS2_HUMAN;GeneID:7113;Ensembl:ENSG00000184012;HGNC:HGNC:11876;MIM:602060;Vega:OTTHUMG00000086762;protein_accession:AAC51784.1;protein_accession:AAD37117.1;protein_accession:AAH51839.1;protein_accession:AAK29280.1;protein_accession:AAK53559.1;protein_accession:AAL55881.1;protein_accession:ADQ33108.1;protein_accession:BAD96504.1;protein_accession:BAF84502.1;protei…	4341510	Gene	ETV4	E1A-F;E1AF;ETS variant 4;ETV4;PEA3;PEAS3;adenovirus e1a enhancer binding protein;Adenovirus E1A enhancer-binding protein;ETS translocation variant 4;ets variant-4;etv-4;pea3 protein;Polyomavirus enhancer activator 3 homolog;protein pea-3;Protein PEA3;protein-pea3;	SWISSPROT_AC:P43268;SWISSPROT_ID:ETV4_HUMAN;GeneID:2118;Ensembl:ENSG00000175832;HGNC:HGNC:3493;MIM:600711;Vega:OTTHUMG00000180884;protein_accession:AAA95991.1;protein_accession:AAD09186.1;protein_accession:AAH16623.1;protein_accession:ABM82991.1;protein_accession:ABM86185.1;protein_accession:BAA02234.1;protein_accession:BAF83118.1;protein_accession:BAH12890.1;protein_accession:BAH12929.1;protein_…	7113	2118
238454368	FUSE -- TMPRSS2	association	Pubmed central 2016:5055197;	ETV4 was found to <b>fuse</b> with the <b>TMPRSS2</b>, KLK2, CANT1, and DDX5 (25Ã¢Â€Â“27).[Pubmed central 2016:5055197];ETV4 was found to <b>fuse</b> with the <b>TMPRSS2</b>, KLK2, CANT1, and DDX5 (25–27).[Pubmed central 2016:5055197];	4341858	Gene	FUSE	FUSE;polykaryocytosis promoter;	GeneID:2522;HGNC:HGNC:4011;MIM:174750;	491798	Protein	TMPRSS2	EC 3.4.21.-;PRSS10;Serine protease 10;TMPRSS2;TMPS2;Transmembrane protease serine 2;PP9284;serine protease-x;tmprss-2;transmembrane protease serine-2;transmembrane protease, serine 2;	SWISSPROT_AC:O15393;SWISSPROT_ID:TMPS2_HUMAN;EMBL:AF123453;EMBL:AF270487;EMBL:AK222784;EMBL:AK291813;EMBL:AK296860;EMBL:AK313338;EMBL:AP001610;EMBL:BC051839;EMBL:CH471079;EMBL:U75329;RefSeq:NP_001128571.1;RefSeq:NP_005647.3;RefSeq:XP_011528033.1;ProteinModelPortal:O15393;STRING:9606.ENSP00000381588;SWISSPROT_AC_OLD:A8K6Z8;SWISSPROT_AC_OLD:B2R8E5;SWISSPROT_AC_OLD:B7Z459;SWISSPROT_AC_OLD:D3DSJ2;SWI…	2522	7113
238454485	TMPRSS2 -- FUSE	association	Pubmed central 2016:5055197;	ETV4 was found to <b>fuse</b> with the <b>TMPRSS2</b>, KLK2, CANT1, and DDX5 (25Ã¢Â€Â“27).[Pubmed central 2016:5055197];ETV4 was found to <b>fuse</b> with the <b>TMPRSS2</b>, KLK2, CANT1, and DDX5 (25–27).[Pubmed central 2016:5055197];	4345589	Gene	TMPRSS2	PP9284;PRSS10;TMPRSS2;transmembrane protease, serine 2;EC 3.4.21.-;Serine protease 10;serine protease-x;tmprss-2;TMPS2;Transmembrane protease serine 2;transmembrane protease serine-2;	SWISSPROT_AC:O15393;SWISSPROT_ID:TMPS2_HUMAN;GeneID:7113;Ensembl:ENSG00000184012;HGNC:HGNC:11876;MIM:602060;Vega:OTTHUMG00000086762;protein_accession:AAC51784.1;protein_accession:AAD37117.1;protein_accession:AAH51839.1;protein_accession:AAK29280.1;protein_accession:AAK53559.1;protein_accession:AAL55881.1;protein_accession:ADQ33108.1;protein_accession:BAD96504.1;protein_accession:BAF84502.1;protei…	4341858	Gene	FUSE	FUSE;polykaryocytosis promoter;	GeneID:2522;HGNC:HGNC:4011;MIM:174750;	7113	2522
238601910	TMPRSS2 -- CAMK2N1	association	Pubmed central 2014:4279373;	3B-F, cells treated with AR agonist R1881 increased AR, AR target genes such as PSA and TMPRSS2 mRNA levels, and decreased p21 mRNA levels, and depletion of <b>CAMK2N1</b> further enhanced AR, PSA and <b>TMPRSS2</b> mRNA levels in the presence and absence of the ligand.[Pubmed central 2014:4279373];	4345589	Gene	TMPRSS2	PP9284;PRSS10;TMPRSS2;transmembrane protease, serine 2;EC 3.4.21.-;Serine protease 10;serine protease-x;tmprss-2;TMPS2;Transmembrane protease serine 2;transmembrane protease serine-2;	SWISSPROT_AC:O15393;SWISSPROT_ID:TMPS2_HUMAN;GeneID:7113;Ensembl:ENSG00000184012;HGNC:HGNC:11876;MIM:602060;Vega:OTTHUMG00000086762;protein_accession:AAC51784.1;protein_accession:AAD37117.1;protein_accession:AAH51839.1;protein_accession:AAK29280.1;protein_accession:AAK53559.1;protein_accession:AAL55881.1;protein_accession:ADQ33108.1;protein_accession:BAD96504.1;protein_accession:BAF84502.1;protei…	67268	Protein	CAMK2N1	Calcium/calmodulin-dependent protein kinase II inhibitor 1;CAMK2N1;CaMKII inhibitory protein alpha;CaMKIIN-alpha;CK2N1;calcium/calmodulin dependent protein kinase II inhibitor 1;PRO1489;	SWISSPROT_AC:Q7Z7J9;SWISSPROT_ID:CK2N1_HUMAN;EMBL:AL391357;EMBL:AY204901;EMBL:CH471134;RefSeq:NP_061054.2;ProteinModelPortal:Q7Z7J9;STRING:9606.ENSP00000364219;GeneID:55450;KEGG:hsa:55450;eggNOG:ENOG410J0PZ;eggNOG:ENOG410YP01;UniGene:Hs.731383;GO:GO:0008427;GO:GO:0014069;GO:GO:0030054;GO:GO:0030425;GO:GO:0043025;GO:GO:0045211;OrthoDB:EOG091G15S0;CTD:55450;BioGrid:120671;PaxDb:Q7Z7J9;OMA:DEGHLSF;H…	7113	55450
238602064	CAMK2N1 -- TMPRSS2	association	Pubmed central 2014:4279373;	3B-F, cells treated with AR agonist R1881 increased AR, AR target genes such as PSA and TMPRSS2 mRNA levels, and decreased p21 mRNA levels, and depletion of <b>CAMK2N1</b> further enhanced AR, PSA and <b>TMPRSS2</b> mRNA levels in the presence and absence of the ligand.[Pubmed central 2014:4279373];	4352778	Gene	CAMK2N1	calcium/calmodulin dependent protein kinase II inhibitor 1;CAMK2N1;PRO1489;Calcium/calmodulin-dependent protein kinase II inhibitor 1;CaMKII inhibitory protein alpha;CaMKIIN-alpha;CK2N1;	SWISSPROT_AC:Q7Z7J9;SWISSPROT_ID:CK2N1_HUMAN;GeneID:55450;Ensembl:ENSG00000162545;HGNC:HGNC:24190;MIM:614986;Vega:OTTHUMG00000002837;protein_accession:AAH20630.2;protein_accession:AAO49802.1;protein_accession:EAW94923.1;protein_accession:EAW94924.1;protein_accession:NP_061054.2;protein_accession:Q7Z7J9.1;protein_gi:119615329;protein_gi:119615330;protein_gi:211828144;protein_gi:30959106;protein_gi…	491798	Protein	TMPRSS2	EC 3.4.21.-;PRSS10;Serine protease 10;TMPRSS2;TMPS2;Transmembrane protease serine 2;PP9284;serine protease-x;tmprss-2;transmembrane protease serine-2;transmembrane protease, serine 2;	SWISSPROT_AC:O15393;SWISSPROT_ID:TMPS2_HUMAN;EMBL:AF123453;EMBL:AF270487;EMBL:AK222784;EMBL:AK291813;EMBL:AK296860;EMBL:AK313338;EMBL:AP001610;EMBL:BC051839;EMBL:CH471079;EMBL:U75329;RefSeq:NP_001128571.1;RefSeq:NP_005647.3;RefSeq:XP_011528033.1;ProteinModelPortal:O15393;STRING:9606.ENSP00000381588;SWISSPROT_AC_OLD:A8K6Z8;SWISSPROT_AC_OLD:B2R8E5;SWISSPROT_AC_OLD:B7Z459;SWISSPROT_AC_OLD:D3DSJ2;SWI…	55450	7113
238602166	CAMK2N1 -- TMPRSS2	association	Pubmed central 2014:4279373;	3B-F, cells treated with AR agonist R1881 increased AR, AR target genes such as PSA and TMPRSS2 mRNA levels, and decreased p21 mRNA levels, and depletion of <b>CAMK2N1</b> further enhanced AR, PSA and <b>TMPRSS2</b> mRNA levels in the presence and absence of the ligand.[Pubmed central 2014:4279373];	4352778	Gene	CAMK2N1	calcium/calmodulin dependent protein kinase II inhibitor 1;CAMK2N1;PRO1489;Calcium/calmodulin-dependent protein kinase II inhibitor 1;CaMKII inhibitory protein alpha;CaMKIIN-alpha;CK2N1;	SWISSPROT_AC:Q7Z7J9;SWISSPROT_ID:CK2N1_HUMAN;GeneID:55450;Ensembl:ENSG00000162545;HGNC:HGNC:24190;MIM:614986;Vega:OTTHUMG00000002837;protein_accession:AAH20630.2;protein_accession:AAO49802.1;protein_accession:EAW94923.1;protein_accession:EAW94924.1;protein_accession:NP_061054.2;protein_accession:Q7Z7J9.1;protein_gi:119615329;protein_gi:119615330;protein_gi:211828144;protein_gi:30959106;protein_gi…	4345589	Gene	TMPRSS2	PP9284;PRSS10;TMPRSS2;transmembrane protease, serine 2;EC 3.4.21.-;Serine protease 10;serine protease-x;tmprss-2;TMPS2;Transmembrane protease serine 2;transmembrane protease serine-2;	SWISSPROT_AC:O15393;SWISSPROT_ID:TMPS2_HUMAN;GeneID:7113;Ensembl:ENSG00000184012;HGNC:HGNC:11876;MIM:602060;Vega:OTTHUMG00000086762;protein_accession:AAC51784.1;protein_accession:AAD37117.1;protein_accession:AAH51839.1;protein_accession:AAK29280.1;protein_accession:AAK53559.1;protein_accession:AAL55881.1;protein_accession:ADQ33108.1;protein_accession:BAD96504.1;protein_accession:BAF84502.1;protei…	55450	7113
238732657	TMPRSS2 -- FGF23	association	Pubmed central 2015:4627308;	VEGFA, PKIB and <b>TMPRSS2</b> were increased by <b>FGF23</b> stimulation in LNCaP cells while the tumor suppressor TXNIP was decreased (Fig. 6A).[Pubmed central 2015:4627308];We have found that in serum free medium, which does not contain androgens, <b>FGF23</b> can induce expression of <b>TMPRSS2</b> in LNCaP and VCaP cells and the TMPRSS2/ERG fusion gene mRNA and protein in VCAP cells, which c…	4345589	Gene	TMPRSS2	PP9284;PRSS10;TMPRSS2;transmembrane protease, serine 2;EC 3.4.21.-;Serine protease 10;serine protease-x;tmprss-2;TMPS2;Transmembrane protease serine 2;transmembrane protease serine-2;	SWISSPROT_AC:O15393;SWISSPROT_ID:TMPS2_HUMAN;GeneID:7113;Ensembl:ENSG00000184012;HGNC:HGNC:11876;MIM:602060;Vega:OTTHUMG00000086762;protein_accession:AAC51784.1;protein_accession:AAD37117.1;protein_accession:AAH51839.1;protein_accession:AAK29280.1;protein_accession:AAK53559.1;protein_accession:AAL55881.1;protein_accession:ADQ33108.1;protein_accession:BAD96504.1;protein_accession:BAF84502.1;protei…	135756	Protein	FGF23	FGF-23;FGF23;Fibroblast growth factor 23;HYPF;Phosphatonin;Tumor-derived hypophosphatemia-inducing factor;ADHR;fgf 23;fgf- 23;FGFN;fibroblast growth factor -23;fibroblast growth factor-23;fibroblast growth factor23;fibroblast-growth factor 23;fibroblast-growth factor-23;fibroblast-growth-factor 23;fibroblast-growth-factor-23;HPDR2;PHPTC;	SWISSPROT_AC:Q9GZV9;SWISSPROT_ID:FGF23_HUMAN;EMBL:AB037973;EMBL:AB047858;EMBL:AF263537;EMBL:AY358323;EMBL:AY566236;EMBL:BC069333;EMBL:BC096713;EMBL:BC098147;EMBL:BC098252;RefSeq:NP_065689.1;ProteinModelPortal:Q9GZV9;STRING:9606.ENSP00000237837;SWISSPROT_AC_OLD:Q4V758;SMR:Q9GZV9;GeneID:8074;KEGG:hsa:8074;eggNOG:ENOG4111IPH;eggNOG:KOG3885;UniGene:Hs.287370;GO:GO:0000165;GO:GO:0004713;GO:GO:0005088;…	7113	8074
238732720	FGF23 -- TMPRSS2	association	Pubmed central 2015:4627308;	VEGFA, PKIB and <b>TMPRSS2</b> were increased by <b>FGF23</b> stimulation in LNCaP cells while the tumor suppressor TXNIP was decreased (Fig. 6A).[Pubmed central 2015:4627308];We have found that in serum free medium, which does not contain androgens, <b>FGF23</b> can induce expression of <b>TMPRSS2</b> in LNCaP and VCaP cells and the TMPRSS2/ERG fusion gene mRNA and protein in VCAP cells, which c…	4346226	Gene	FGF23	ADHR;FGF23;FGFN;fibroblast growth factor 23;HPDR2;HYPF;PHPTC;fgf 23;fgf- 23;FGF-23;fibroblast growth factor -23;fibroblast growth factor-23;fibroblast growth factor23;fibroblast-growth factor 23;fibroblast-growth factor-23;fibroblast-growth-factor 23;fibroblast-growth-factor-23;Phosphatonin;Tumor-derived hypophosphatemia-inducing factor;	SWISSPROT_AC:Q9GZV9;SWISSPROT_ID:FGF23_HUMAN;GeneID:8074;Ensembl:ENSG00000118972;HGNC:HGNC:3680;MIM:605380;Vega:OTTHUMG00000168241;protein_accession:AAG09917.1;protein_accession:AAH69333.1;protein_accession:AAH96713.1;protein_accession:AAH98147.1;protein_accession:AAH98252.1;protein_accession:AAP97433.1;protein_accession:AAQ88689.1;protein_accession:AAS59157.1;protein_accession:BAB13477.1;protein…	491798	Protein	TMPRSS2	EC 3.4.21.-;PRSS10;Serine protease 10;TMPRSS2;TMPS2;Transmembrane protease serine 2;PP9284;serine protease-x;tmprss-2;transmembrane protease serine-2;transmembrane protease, serine 2;	SWISSPROT_AC:O15393;SWISSPROT_ID:TMPS2_HUMAN;EMBL:AF123453;EMBL:AF270487;EMBL:AK222784;EMBL:AK291813;EMBL:AK296860;EMBL:AK313338;EMBL:AP001610;EMBL:BC051839;EMBL:CH471079;EMBL:U75329;RefSeq:NP_001128571.1;RefSeq:NP_005647.3;RefSeq:XP_011528033.1;ProteinModelPortal:O15393;STRING:9606.ENSP00000381588;SWISSPROT_AC_OLD:A8K6Z8;SWISSPROT_AC_OLD:B2R8E5;SWISSPROT_AC_OLD:B7Z459;SWISSPROT_AC_OLD:D3DSJ2;SWI…	8074	7113
238732746	FGF23 -- TMPRSS2	association	Pubmed central 2015:4627308;	VEGFA, PKIB and <b>TMPRSS2</b> were increased by <b>FGF23</b> stimulation in LNCaP cells while the tumor suppressor TXNIP was decreased (Fig. 6A).[Pubmed central 2015:4627308];We have found that in serum free medium, which does not contain androgens, <b>FGF23</b> can induce expression of <b>TMPRSS2</b> in LNCaP and VCaP cells and the TMPRSS2/ERG fusion gene mRNA and protein in VCAP cells, which c…	4346226	Gene	FGF23	ADHR;FGF23;FGFN;fibroblast growth factor 23;HPDR2;HYPF;PHPTC;fgf 23;fgf- 23;FGF-23;fibroblast growth factor -23;fibroblast growth factor-23;fibroblast growth factor23;fibroblast-growth factor 23;fibroblast-growth factor-23;fibroblast-growth-factor 23;fibroblast-growth-factor-23;Phosphatonin;Tumor-derived hypophosphatemia-inducing factor;	SWISSPROT_AC:Q9GZV9;SWISSPROT_ID:FGF23_HUMAN;GeneID:8074;Ensembl:ENSG00000118972;HGNC:HGNC:3680;MIM:605380;Vega:OTTHUMG00000168241;protein_accession:AAG09917.1;protein_accession:AAH69333.1;protein_accession:AAH96713.1;protein_accession:AAH98147.1;protein_accession:AAH98252.1;protein_accession:AAP97433.1;protein_accession:AAQ88689.1;protein_accession:AAS59157.1;protein_accession:BAB13477.1;protein…	4345589	Gene	TMPRSS2	PP9284;PRSS10;TMPRSS2;transmembrane protease, serine 2;EC 3.4.21.-;Serine protease 10;serine protease-x;tmprss-2;TMPS2;Transmembrane protease serine 2;transmembrane protease serine-2;	SWISSPROT_AC:O15393;SWISSPROT_ID:TMPS2_HUMAN;GeneID:7113;Ensembl:ENSG00000184012;HGNC:HGNC:11876;MIM:602060;Vega:OTTHUMG00000086762;protein_accession:AAC51784.1;protein_accession:AAD37117.1;protein_accession:AAH51839.1;protein_accession:AAK29280.1;protein_accession:AAK53559.1;protein_accession:AAL55881.1;protein_accession:ADQ33108.1;protein_accession:BAD96504.1;protein_accession:BAF84502.1;protei…	8074	7113
239148284	TMPRSS2 -- MX2	association	Pubmed central 2016:5239539;	A probable explanation for the high prevalence of their co-deletion is that both MX1 and <b>MX2</b> localize to the region between <b>TMPRSS2</b> and ERG (chromosome 21).[Pubmed central 2016:5239539];	4345589	Gene	TMPRSS2	PP9284;PRSS10;TMPRSS2;transmembrane protease, serine 2;EC 3.4.21.-;Serine protease 10;serine protease-x;tmprss-2;TMPS2;Transmembrane protease serine 2;transmembrane protease serine-2;	SWISSPROT_AC:O15393;SWISSPROT_ID:TMPS2_HUMAN;GeneID:7113;Ensembl:ENSG00000184012;HGNC:HGNC:11876;MIM:602060;Vega:OTTHUMG00000086762;protein_accession:AAC51784.1;protein_accession:AAD37117.1;protein_accession:AAH51839.1;protein_accession:AAK29280.1;protein_accession:AAK53559.1;protein_accession:AAL55881.1;protein_accession:ADQ33108.1;protein_accession:BAD96504.1;protein_accession:BAF84502.1;protei…	265815	Protein	MX2	Interferon-induced GTP-binding protein Mx2;Interferon-regulated resistance GTP-binding protein MxB;MX2;Myxovirus resistance protein 2;p78-related protein;MX dynamin like GTPase 2;mx-b;MXB;	SWISSPROT_AC:P20592;SWISSPROT_ID:MX2_HUMAN;EMBL:AK298780;EMBL:AL163285;EMBL:AL773578;EMBL:BC035293;EMBL:CH471079;EMBL:M30818;EMBL:M33883;RefSeq:NP_002454.1;RefSeq:XP_005261040.1;RefSeq:XP_005261041.1;RefSeq:XP_011527873.1;RefSeq:XP_011527874.1;ProteinModelPortal:P20592;STRING:9606.ENSP00000333657;SWISSPROT_AC_OLD:B7Z5D3;SWISSPROT_AC_OLD:D3DSI7;SMR:P20592;GeneID:4600;KEGG:hsa:4600;PIR:B33481;eggNO…	7113	4600
239148424	MX2 -- TMPRSS2	association	Pubmed central 2016:5239539;	A probable explanation for the high prevalence of their co-deletion is that both MX1 and <b>MX2</b> localize to the region between <b>TMPRSS2</b> and ERG (chromosome 21).[Pubmed central 2016:5239539];	4343484	Gene	MX2	MX dynamin like GTPase 2;MX2;MXB;Interferon-induced GTP-binding protein Mx2;Interferon-regulated resistance GTP-binding protein MxB;mx-b;Myxovirus resistance protein 2;p78-related protein;	SWISSPROT_AC:P20592;SWISSPROT_ID:MX2_HUMAN;GeneID:4600;Ensembl:ENSG00000183486;HGNC:HGNC:7533;MIM:147890;Vega:OTTHUMG00000086753;protein_accession:AAA36338.1;protein_accession:AAA36459.1;protein_accession:AAC08448.1;protein_accession:AAC08451.1;protein_accession:AAH35293.1;protein_accession:ABM83042.1;protein_accession:ABM86237.1;protein_accession:BAH12869.1;protein_accession:CAB90555.1;protein_a…	491798	Protein	TMPRSS2	EC 3.4.21.-;PRSS10;Serine protease 10;TMPRSS2;TMPS2;Transmembrane protease serine 2;PP9284;serine protease-x;tmprss-2;transmembrane protease serine-2;transmembrane protease, serine 2;	SWISSPROT_AC:O15393;SWISSPROT_ID:TMPS2_HUMAN;EMBL:AF123453;EMBL:AF270487;EMBL:AK222784;EMBL:AK291813;EMBL:AK296860;EMBL:AK313338;EMBL:AP001610;EMBL:BC051839;EMBL:CH471079;EMBL:U75329;RefSeq:NP_001128571.1;RefSeq:NP_005647.3;RefSeq:XP_011528033.1;ProteinModelPortal:O15393;STRING:9606.ENSP00000381588;SWISSPROT_AC_OLD:A8K6Z8;SWISSPROT_AC_OLD:B2R8E5;SWISSPROT_AC_OLD:B7Z459;SWISSPROT_AC_OLD:D3DSJ2;SWI…	4600	7113
239148814	TMPRSS2 -- MX2	association	Pubmed central 2016:5239539;	A probable explanation for the high prevalence of their co-deletion is that both MX1 and <b>MX2</b> localize to the region between <b>TMPRSS2</b> and ERG (chromosome 21).[Pubmed central 2016:5239539];	4345589	Gene	TMPRSS2	PP9284;PRSS10;TMPRSS2;transmembrane protease, serine 2;EC 3.4.21.-;Serine protease 10;serine protease-x;tmprss-2;TMPS2;Transmembrane protease serine 2;transmembrane protease serine-2;	SWISSPROT_AC:O15393;SWISSPROT_ID:TMPS2_HUMAN;GeneID:7113;Ensembl:ENSG00000184012;HGNC:HGNC:11876;MIM:602060;Vega:OTTHUMG00000086762;protein_accession:AAC51784.1;protein_accession:AAD37117.1;protein_accession:AAH51839.1;protein_accession:AAK29280.1;protein_accession:AAK53559.1;protein_accession:AAL55881.1;protein_accession:ADQ33108.1;protein_accession:BAD96504.1;protein_accession:BAF84502.1;protei…	4343484	Gene	MX2	MX dynamin like GTPase 2;MX2;MXB;Interferon-induced GTP-binding protein Mx2;Interferon-regulated resistance GTP-binding protein MxB;mx-b;Myxovirus resistance protein 2;p78-related protein;	SWISSPROT_AC:P20592;SWISSPROT_ID:MX2_HUMAN;GeneID:4600;Ensembl:ENSG00000183486;HGNC:HGNC:7533;MIM:147890;Vega:OTTHUMG00000086753;protein_accession:AAA36338.1;protein_accession:AAA36459.1;protein_accession:AAC08448.1;protein_accession:AAC08451.1;protein_accession:AAH35293.1;protein_accession:ABM83042.1;protein_accession:ABM86237.1;protein_accession:BAH12869.1;protein_accession:CAB90555.1;protein_a…	7113	4600
239319211	TMPRSS2 -- SRC	association	Pubmed central 2017:5354662;	The finding that neither Dasatinib nor DHT reversed the downregulation of AR mRNA by <b>Src</b> strongly suggests that unlike the effects on <b>TMPRSS2</b> and PSA by Src, the effect on AR transcript levels is neither Src kinase nor AR-ligand dependent.[Pubmed central 2017:5354662];	4345589	Gene	TMPRSS2	PP9284;PRSS10;TMPRSS2;transmembrane protease, serine 2;EC 3.4.21.-;Serine protease 10;serine protease-x;tmprss-2;TMPS2;Transmembrane protease serine 2;transmembrane protease serine-2;	SWISSPROT_AC:O15393;SWISSPROT_ID:TMPS2_HUMAN;GeneID:7113;Ensembl:ENSG00000184012;HGNC:HGNC:11876;MIM:602060;Vega:OTTHUMG00000086762;protein_accession:AAC51784.1;protein_accession:AAD37117.1;protein_accession:AAH51839.1;protein_accession:AAK29280.1;protein_accession:AAK53559.1;protein_accession:AAL55881.1;protein_accession:ADQ33108.1;protein_accession:BAD96504.1;protein_accession:BAF84502.1;protei…	458838	Protein	SRC	EC 2.7.10.2;p60-Src;pp60c-src;Proto-oncogene c-Src;Proto-oncogene tyrosine-protein kinase Src;SRC;SRC1;ASV;c -src;c src;c- src;c-SRC;c-src proto-oncogene;c-src-type;p60 src;pp60c src;proto-oncogene tyrosine protein kinase src;src c;src p60;SRC proto-oncogene, non-receptor tyrosine kinase;src-type;THC6;	SWISSPROT_AC:P12931;SWISSPROT_ID:SRC_HUMAN;EMBL:AL133293;EMBL:BC011566;EMBL:BC051270;EMBL:CH471077;EMBL:K03212;EMBL:K03213;EMBL:K03214;EMBL:K03215;EMBL:K03216;EMBL:K03217;EMBL:K03218;EMBL:M16237;EMBL:M16243;EMBL:M16244;EMBL:M16245;EMBL:X02647;EMBL:X03995;EMBL:X03996;EMBL:X03997;EMBL:X03998;EMBL:X03999;EMBL:X04000;RefSeq:NP_005408.1;RefSeq:NP_938033.1;RefSeq:XP_011527315.1;RefSeq:XP_016883513.1;Re…	7113	6714
239582046	SERPING1 -- TMPRSS2	association	Pubmed central 2017:5609883;	The marked suppression of TMPRSS2 transcription by 4-OHT and <b>IC1</b> 182,780 attests to the selective induction of <b>TMPRSS2</b> and ETVs and their gene fusions by E2 in PC-3 cells (Figure 3F).[Pubmed central 2017:5609883];	4340378	Gene	SERPING1	C1IN;C1INH;C1NH;HAE1;HAE2;serpin family G member 1;SERPING1;c 1 inh;c-1 inh;C1 esterase inhibitor;C1 Inh;C1-inhibiting factor;hae i;hae ii;hae type 1;hae type 2;hae type i;hae type ii;hae type-i;hae-1;hae-2;hae-i;hae-ii;ic 1;ic an-1;ic i;ic type 1;ic type i;ic-1;ic-i;IC1;ic1-type;plasma c-1 protease inhibitor;Plasma protease C1 inhibitor;Serpin G1;serping 1;	SWISSPROT_AC:P05155;SWISSPROT_ID:IC1_HUMAN;GeneID:710;Ensembl:ENSG00000149131;HGNC:HGNC:1228;MIM:606860;Vega:OTTHUMG00000150304;protein_accession:AAA35613.1;protein_accession:AAA51848.1;protein_accession:AAA51849.1;protein_accession:AAA53096.1;protein_accession:AAB33044.2;protein_accession:AAB59387.1;protein_accession:AAH11171.1;protein_accession:AAM21515.1;protein_accession:AAP35612.1;protein_ac…	491798	Protein	TMPRSS2	EC 3.4.21.-;PRSS10;Serine protease 10;TMPRSS2;TMPS2;Transmembrane protease serine 2;PP9284;serine protease-x;tmprss-2;transmembrane protease serine-2;transmembrane protease, serine 2;	SWISSPROT_AC:O15393;SWISSPROT_ID:TMPS2_HUMAN;EMBL:AF123453;EMBL:AF270487;EMBL:AK222784;EMBL:AK291813;EMBL:AK296860;EMBL:AK313338;EMBL:AP001610;EMBL:BC051839;EMBL:CH471079;EMBL:U75329;RefSeq:NP_001128571.1;RefSeq:NP_005647.3;RefSeq:XP_011528033.1;ProteinModelPortal:O15393;STRING:9606.ENSP00000381588;SWISSPROT_AC_OLD:A8K6Z8;SWISSPROT_AC_OLD:B2R8E5;SWISSPROT_AC_OLD:B7Z459;SWISSPROT_AC_OLD:D3DSJ2;SWI…	710	7113
239582131	H19-ICR -- TMPRSS2	association	Pubmed central 2017:5609883;	The marked suppression of TMPRSS2 transcription by 4-OHT and <b>IC1</b> 182,780 attests to the selective induction of <b>TMPRSS2</b> and ETVs and their gene fusions by E2 in PC-3 cells (Figure 3F).[Pubmed central 2017:5609883];	4384180	Gene	H19-ICR	H19-DMD;H19-ICR;IC1;ICR1;ICR1-DMR;dmd-h19;h19 dmd;h19 icr;ic 1;ic an-1;ic i;ic type 1;ic type i;ic-1;ic-i;ic1-type;icr 1;icr i;icr-i;	GeneID:105259599;MIM:616186;genomic_nucleotide_accession:AC123789.6;genomic_nucleotide_accession:AF043430.1;genomic_nucleotide_accession:AF125183.1;genomic_nucleotide_accession:U50731.1;genomic_nucleotide_gi:1377821;genomic_nucleotide_gi:23238008;genomic_nucleotide_gi:4105158;genomic_nucleotide_gi:4731323;	491798	Protein	TMPRSS2	EC 3.4.21.-;PRSS10;Serine protease 10;TMPRSS2;TMPS2;Transmembrane protease serine 2;PP9284;serine protease-x;tmprss-2;transmembrane protease serine-2;transmembrane protease, serine 2;	SWISSPROT_AC:O15393;SWISSPROT_ID:TMPS2_HUMAN;EMBL:AF123453;EMBL:AF270487;EMBL:AK222784;EMBL:AK291813;EMBL:AK296860;EMBL:AK313338;EMBL:AP001610;EMBL:BC051839;EMBL:CH471079;EMBL:U75329;RefSeq:NP_001128571.1;RefSeq:NP_005647.3;RefSeq:XP_011528033.1;ProteinModelPortal:O15393;STRING:9606.ENSP00000381588;SWISSPROT_AC_OLD:A8K6Z8;SWISSPROT_AC_OLD:B2R8E5;SWISSPROT_AC_OLD:B7Z459;SWISSPROT_AC_OLD:D3DSJ2;SWI…	105259599	7113
239582246	TMPRSS2 -- IC1	association	Pubmed central 2017:5609883;	The marked suppression of TMPRSS2 transcription by 4-OHT and <b>IC1</b> 182,780 attests to the selective induction of <b>TMPRSS2</b> and ETVs and their gene fusions by E2 in PC-3 cells (Figure 3F).[Pubmed central 2017:5609883];	4345589	Gene	TMPRSS2	PP9284;PRSS10;TMPRSS2;transmembrane protease, serine 2;EC 3.4.21.-;Serine protease 10;serine protease-x;tmprss-2;TMPS2;Transmembrane protease serine 2;transmembrane protease serine-2;	SWISSPROT_AC:O15393;SWISSPROT_ID:TMPS2_HUMAN;GeneID:7113;Ensembl:ENSG00000184012;HGNC:HGNC:11876;MIM:602060;Vega:OTTHUMG00000086762;protein_accession:AAC51784.1;protein_accession:AAD37117.1;protein_accession:AAH51839.1;protein_accession:AAK29280.1;protein_accession:AAK53559.1;protein_accession:AAL55881.1;protein_accession:ADQ33108.1;protein_accession:BAD96504.1;protein_accession:BAF84502.1;protei…	192701	Protein	IC1	C1 esterase inhibitor;C1 Inh;C1-inhibiting factor;C1IN;C1Inh;C1NH;IC1;Plasma protease C1 inhibitor;Serpin G1;SERPING1;c 1 inh;c-1 inh;hae i;hae ii;hae type 1;hae type 2;hae type i;hae type ii;hae type-i;hae-1;hae-2;hae-i;hae-ii;HAE1;HAE2;ic 1;ic an-1;ic i;ic type 1;ic type i;ic-1;ic-i;ic1-type;plasma c-1 protease inhibitor;serpin family G member 1;serping 1;	SWISSPROT_AC:P05155;SWISSPROT_ID:IC1_HUMAN;EMBL:AB209826;EMBL:AF435921;EMBL:AK293054;EMBL:AK303809;EMBL:AK303840;EMBL:AK312626;EMBL:AP000662;EMBL:AP002893;EMBL:AY291075;EMBL:AY904027;EMBL:BC011171;EMBL:BT006966;EMBL:CH471076;EMBL:M13203;EMBL:M13656;EMBL:M13690;EMBL:M14036;EMBL:M30688;EMBL:S76944;EMBL:X07427;EMBL:X07428;EMBL:X07429;EMBL:X07430;EMBL:X07431;EMBL:X07432;EMBL:X07433;EMBL:X07577;EMBL:X…	7113	710
239582397	TMPRSS2 -- SERPING1	association	Pubmed central 2017:5609883;	The marked suppression of TMPRSS2 transcription by 4-OHT and <b>IC1</b> 182,780 attests to the selective induction of <b>TMPRSS2</b> and ETVs and their gene fusions by E2 in PC-3 cells (Figure 3F).[Pubmed central 2017:5609883];	4345589	Gene	TMPRSS2	PP9284;PRSS10;TMPRSS2;transmembrane protease, serine 2;EC 3.4.21.-;Serine protease 10;serine protease-x;tmprss-2;TMPS2;Transmembrane protease serine 2;transmembrane protease serine-2;	SWISSPROT_AC:O15393;SWISSPROT_ID:TMPS2_HUMAN;GeneID:7113;Ensembl:ENSG00000184012;HGNC:HGNC:11876;MIM:602060;Vega:OTTHUMG00000086762;protein_accession:AAC51784.1;protein_accession:AAD37117.1;protein_accession:AAH51839.1;protein_accession:AAK29280.1;protein_accession:AAK53559.1;protein_accession:AAL55881.1;protein_accession:ADQ33108.1;protein_accession:BAD96504.1;protein_accession:BAF84502.1;protei…	4340378	Gene	SERPING1	C1IN;C1INH;C1NH;HAE1;HAE2;serpin family G member 1;SERPING1;c 1 inh;c-1 inh;C1 esterase inhibitor;C1 Inh;C1-inhibiting factor;hae i;hae ii;hae type 1;hae type 2;hae type i;hae type ii;hae type-i;hae-1;hae-2;hae-i;hae-ii;ic 1;ic an-1;ic i;ic type 1;ic type i;ic-1;ic-i;IC1;ic1-type;plasma c-1 protease inhibitor;Plasma protease C1 inhibitor;Serpin G1;serping 1;	SWISSPROT_AC:P05155;SWISSPROT_ID:IC1_HUMAN;GeneID:710;Ensembl:ENSG00000149131;HGNC:HGNC:1228;MIM:606860;Vega:OTTHUMG00000150304;protein_accession:AAA35613.1;protein_accession:AAA51848.1;protein_accession:AAA51849.1;protein_accession:AAA53096.1;protein_accession:AAB33044.2;protein_accession:AAB59387.1;protein_accession:AAH11171.1;protein_accession:AAM21515.1;protein_accession:AAP35612.1;protein_ac…	7113	710
239582534	H19-ICR -- TMPRSS2	association	Pubmed central 2017:5609883;	The marked suppression of TMPRSS2 transcription by 4-OHT and <b>IC1</b> 182,780 attests to the selective induction of <b>TMPRSS2</b> and ETVs and their gene fusions by E2 in PC-3 cells (Figure 3F).[Pubmed central 2017:5609883];	4384180	Gene	H19-ICR	H19-DMD;H19-ICR;IC1;ICR1;ICR1-DMR;dmd-h19;h19 dmd;h19 icr;ic 1;ic an-1;ic i;ic type 1;ic type i;ic-1;ic-i;ic1-type;icr 1;icr i;icr-i;	GeneID:105259599;MIM:616186;genomic_nucleotide_accession:AC123789.6;genomic_nucleotide_accession:AF043430.1;genomic_nucleotide_accession:AF125183.1;genomic_nucleotide_accession:U50731.1;genomic_nucleotide_gi:1377821;genomic_nucleotide_gi:23238008;genomic_nucleotide_gi:4105158;genomic_nucleotide_gi:4731323;	4345589	Gene	TMPRSS2	PP9284;PRSS10;TMPRSS2;transmembrane protease, serine 2;EC 3.4.21.-;Serine protease 10;serine protease-x;tmprss-2;TMPS2;Transmembrane protease serine 2;transmembrane protease serine-2;	SWISSPROT_AC:O15393;SWISSPROT_ID:TMPS2_HUMAN;GeneID:7113;Ensembl:ENSG00000184012;HGNC:HGNC:11876;MIM:602060;Vega:OTTHUMG00000086762;protein_accession:AAC51784.1;protein_accession:AAD37117.1;protein_accession:AAH51839.1;protein_accession:AAK29280.1;protein_accession:AAK53559.1;protein_accession:AAL55881.1;protein_accession:ADQ33108.1;protein_accession:BAD96504.1;protein_accession:BAF84502.1;protei…	105259599	7113
240229138	TMPRSS2 -- HAT	association	Pubmed central 2016:5198168;	For Richmond/2007, <b>HAT</b> yielded a significantly higher titre PV than <b>TMPRSS2</b> (p = 0.042).[Pubmed central 2016:5198168];Higher titres of the Richmond/07 PV were obtained using <b>HAT</b> than with <b>TMPRSS2</b> while titres obtained with Newmarket/79 were equivalent using HAT or TMPRSS2.[Pubmed central 2016:5198168];	4345589	Gene	TMPRSS2	PP9284;PRSS10;TMPRSS2;transmembrane protease, serine 2;EC 3.4.21.-;Serine protease 10;serine protease-x;tmprss-2;TMPS2;Transmembrane protease serine 2;transmembrane protease serine-2;	SWISSPROT_AC:O15393;SWISSPROT_ID:TMPS2_HUMAN;GeneID:7113;Ensembl:ENSG00000184012;HGNC:HGNC:11876;MIM:602060;Vega:OTTHUMG00000086762;protein_accession:AAC51784.1;protein_accession:AAD37117.1;protein_accession:AAH51839.1;protein_accession:AAK29280.1;protein_accession:AAK53559.1;protein_accession:AAL55881.1;protein_accession:ADQ33108.1;protein_accession:BAD96504.1;protein_accession:BAF84502.1;protei…	490711	Protein	HAT	Airway trypsin-like protease;EC 3.4.21.-;HAT;TM11D;TMPRSS11D;Transmembrane protease serine 11D;hat-type;transmembrane protease, serine 11D;	SWISSPROT_AC:O60235;SWISSPROT_ID:TM11D_HUMAN;EMBL:AB002134;EMBL:BC125195;EMBL:BC125196;RefSeq:NP_004253.1;ProteinModelPortal:O60235;STRING:9606.ENSP00000283916;SWISSPROT_AC_OLD:Q08AF6;GeneID:9407;KEGG:hsa:9407;eggNOG:COG5640;eggNOG:KOG3627;UniGene:Hs.132195;GO:GO:0004252;GO:GO:0005576;GO:GO:0005887;GO:GO:0006508;GO:GO:0007585;GO:GO:0008233;GO:GO:0070062;BindingDB:O60235;HOGENOM:HOG000251823;Ortho…	7113	9407
240229201	TMPRSS11D -- TMPRSS2	association	Pubmed central 2016:5198168;	For Richmond/2007, <b>HAT</b> yielded a significantly higher titre PV than <b>TMPRSS2</b> (p = 0.042).[Pubmed central 2016:5198168];Higher titres of the Richmond/07 PV were obtained using <b>HAT</b> than with <b>TMPRSS2</b> while titres obtained with Newmarket/79 were equivalent using HAT or TMPRSS2.[Pubmed central 2016:5198168];	4347227	Gene	TMPRSS11D	HAT;TMPRSS11D;transmembrane protease, serine 11D;Airway trypsin-like protease;EC 3.4.21.-;hat-type;TM11D;Transmembrane protease serine 11D;	SWISSPROT_AC:O60235;SWISSPROT_ID:TM11D_HUMAN;GeneID:9407;Ensembl:ENSG00000153802;HGNC:HGNC:24059;MIM:605369;Vega:OTTHUMG00000129300;protein_accession:AAI25196.1;protein_accession:AAI25197.1;protein_accession:AAY40996.1;protein_accession:BAA28691.1;protein_accession:BAF82978.1;protein_accession:BAG59419.1;protein_accession:EAX05559.1;protein_accession:NP_004253.1;protein_accession:O60235.1;protein…	491798	Protein	TMPRSS2	EC 3.4.21.-;PRSS10;Serine protease 10;TMPRSS2;TMPS2;Transmembrane protease serine 2;PP9284;serine protease-x;tmprss-2;transmembrane protease serine-2;transmembrane protease, serine 2;	SWISSPROT_AC:O15393;SWISSPROT_ID:TMPS2_HUMAN;EMBL:AF123453;EMBL:AF270487;EMBL:AK222784;EMBL:AK291813;EMBL:AK296860;EMBL:AK313338;EMBL:AP001610;EMBL:BC051839;EMBL:CH471079;EMBL:U75329;RefSeq:NP_001128571.1;RefSeq:NP_005647.3;RefSeq:XP_011528033.1;ProteinModelPortal:O15393;STRING:9606.ENSP00000381588;SWISSPROT_AC_OLD:A8K6Z8;SWISSPROT_AC_OLD:B2R8E5;SWISSPROT_AC_OLD:B7Z459;SWISSPROT_AC_OLD:D3DSJ2;SWI…	9407	7113
240229417	TMPRSS11D -- TMPRSS2	association	Pubmed central 2016:5198168;	For Richmond/2007, <b>HAT</b> yielded a significantly higher titre PV than <b>TMPRSS2</b> (p = 0.042).[Pubmed central 2016:5198168];Higher titres of the Richmond/07 PV were obtained using <b>HAT</b> than with <b>TMPRSS2</b> while titres obtained with Newmarket/79 were equivalent using HAT or TMPRSS2.[Pubmed central 2016:5198168];	4347227	Gene	TMPRSS11D	HAT;TMPRSS11D;transmembrane protease, serine 11D;Airway trypsin-like protease;EC 3.4.21.-;hat-type;TM11D;Transmembrane protease serine 11D;	SWISSPROT_AC:O60235;SWISSPROT_ID:TM11D_HUMAN;GeneID:9407;Ensembl:ENSG00000153802;HGNC:HGNC:24059;MIM:605369;Vega:OTTHUMG00000129300;protein_accession:AAI25196.1;protein_accession:AAI25197.1;protein_accession:AAY40996.1;protein_accession:BAA28691.1;protein_accession:BAF82978.1;protein_accession:BAG59419.1;protein_accession:EAX05559.1;protein_accession:NP_004253.1;protein_accession:O60235.1;protein…	4345589	Gene	TMPRSS2	PP9284;PRSS10;TMPRSS2;transmembrane protease, serine 2;EC 3.4.21.-;Serine protease 10;serine protease-x;tmprss-2;TMPS2;Transmembrane protease serine 2;transmembrane protease serine-2;	SWISSPROT_AC:O15393;SWISSPROT_ID:TMPS2_HUMAN;GeneID:7113;Ensembl:ENSG00000184012;HGNC:HGNC:11876;MIM:602060;Vega:OTTHUMG00000086762;protein_accession:AAC51784.1;protein_accession:AAD37117.1;protein_accession:AAH51839.1;protein_accession:AAK29280.1;protein_accession:AAK53559.1;protein_accession:AAL55881.1;protein_accession:ADQ33108.1;protein_accession:BAD96504.1;protein_accession:BAF84502.1;protei…	9407	7113
241213220	TMPRSS2 -- FOXA1	association	Pubmed central 2008:2577007;	For example, knockdown of <b>FoxA1</b> decreased DHT-responsiveness of <b>TMPRSS2</b> and FKBP51, enhanced that of TGM2 and did not affect PSA and KLK2 expression.[Pubmed central 2008:2577007];	4345589	Gene	TMPRSS2	PP9284;PRSS10;TMPRSS2;transmembrane protease, serine 2;EC 3.4.21.-;Serine protease 10;serine protease-x;tmprss-2;TMPS2;Transmembrane protease serine 2;transmembrane protease serine-2;	SWISSPROT_AC:O15393;SWISSPROT_ID:TMPS2_HUMAN;GeneID:7113;Ensembl:ENSG00000184012;HGNC:HGNC:11876;MIM:602060;Vega:OTTHUMG00000086762;protein_accession:AAC51784.1;protein_accession:AAD37117.1;protein_accession:AAH51839.1;protein_accession:AAK29280.1;protein_accession:AAK53559.1;protein_accession:AAL55881.1;protein_accession:ADQ33108.1;protein_accession:BAD96504.1;protein_accession:BAF84502.1;protei…	141160	Protein	FOXA1	Forkhead box protein A1;FOXA1;Hepatocyte nuclear factor 3-alpha;HNF-3-alpha;HNF-3A;HNF3A;TCF-3A;TCF3A;Transcription factor 3A;3a transcription factor;forkhead box A1;forkhead box a1 protein;forkhead-box a1;forkhead-box a1 protein;forkhead-box protein a1;foxa 1;foxa-1;hepatocyte nuclear factor 3 alpha;hepatocyte nuclear factor 3a;hepatocyte nuclear factor 3alpha;hepatocyte nuclear factor-3 alpha;h…	SWISSPROT_AC:P55317;SWISSPROT_ID:FOXA1_HUMAN;EMBL:AF176111;EMBL:AF176112;EMBL:AF303742;EMBL:AF303743;EMBL:AK313785;EMBL:AK316360;EMBL:AL121790;EMBL:BC033890;EMBL:CH471078;EMBL:U39840;RefSeq:NP_004487.2;RefSeq:XP_016876735.1;ProteinModelPortal:P55317;STRING:9606.ENSP00000250448;SWISSPROT_AC_OLD:B2R9H6;SWISSPROT_AC_OLD:B7ZAP5;SWISSPROT_AC_OLD:Q9H2A0;SMR:P55317;GeneID:3169;KEGG:hsa:3169;PIR:S70357;e…	7113	3169
241213323	FOXA1 -- TMPRSS2	association	Pubmed central 2008:2577007;	For example, knockdown of <b>FoxA1</b> decreased DHT-responsiveness of <b>TMPRSS2</b> and FKBP51, enhanced that of TGM2 and did not affect PSA and KLK2 expression.[Pubmed central 2008:2577007];	4342410	Gene	FOXA1	forkhead box A1;FOXA1;HNF3A;TCF3A;3a transcription factor;forkhead box a1 protein;Forkhead box protein A1;forkhead-box a1;forkhead-box a1 protein;forkhead-box protein a1;foxa 1;foxa-1;hepatocyte nuclear factor 3 alpha;Hepatocyte nuclear factor 3-alpha;hepatocyte nuclear factor 3a;hepatocyte nuclear factor 3alpha;hepatocyte nuclear factor-3 alpha;hepatocyte nuclear factor-3alpha;hnf-3 alpha;HNF-3-…	SWISSPROT_AC:P55317;SWISSPROT_ID:FOXA1_HUMAN;GeneID:3169;Ensembl:ENSG00000129514;HGNC:HGNC:5021;MIM:602294;Vega:OTTHUMG00000140253;protein_accession:AAB06493.1;protein_accession:AAD51979.1;protein_accession:AAG40847.1;protein_accession:AAH33890.1;protein_accession:BAG36523.1;protein_accession:BAG65019.1;protein_accession:BAH14731.1;protein_accession:CAL37741.1;protein_accession:CAL38117.1;protein…	491798	Protein	TMPRSS2	EC 3.4.21.-;PRSS10;Serine protease 10;TMPRSS2;TMPS2;Transmembrane protease serine 2;PP9284;serine protease-x;tmprss-2;transmembrane protease serine-2;transmembrane protease, serine 2;	SWISSPROT_AC:O15393;SWISSPROT_ID:TMPS2_HUMAN;EMBL:AF123453;EMBL:AF270487;EMBL:AK222784;EMBL:AK291813;EMBL:AK296860;EMBL:AK313338;EMBL:AP001610;EMBL:BC051839;EMBL:CH471079;EMBL:U75329;RefSeq:NP_001128571.1;RefSeq:NP_005647.3;RefSeq:XP_011528033.1;ProteinModelPortal:O15393;STRING:9606.ENSP00000381588;SWISSPROT_AC_OLD:A8K6Z8;SWISSPROT_AC_OLD:B2R8E5;SWISSPROT_AC_OLD:B7Z459;SWISSPROT_AC_OLD:D3DSJ2;SWI…	3169	7113
241213394	TMPRSS2 -- FOXA1	association	Pubmed central 2008:2577007;	For example, knockdown of <b>FoxA1</b> decreased DHT-responsiveness of <b>TMPRSS2</b> and FKBP51, enhanced that of TGM2 and did not affect PSA and KLK2 expression.[Pubmed central 2008:2577007];	4345589	Gene	TMPRSS2	PP9284;PRSS10;TMPRSS2;transmembrane protease, serine 2;EC 3.4.21.-;Serine protease 10;serine protease-x;tmprss-2;TMPS2;Transmembrane protease serine 2;transmembrane protease serine-2;	SWISSPROT_AC:O15393;SWISSPROT_ID:TMPS2_HUMAN;GeneID:7113;Ensembl:ENSG00000184012;HGNC:HGNC:11876;MIM:602060;Vega:OTTHUMG00000086762;protein_accession:AAC51784.1;protein_accession:AAD37117.1;protein_accession:AAH51839.1;protein_accession:AAK29280.1;protein_accession:AAK53559.1;protein_accession:AAL55881.1;protein_accession:ADQ33108.1;protein_accession:BAD96504.1;protein_accession:BAF84502.1;protei…	4342410	Gene	FOXA1	forkhead box A1;FOXA1;HNF3A;TCF3A;3a transcription factor;forkhead box a1 protein;Forkhead box protein A1;forkhead-box a1;forkhead-box a1 protein;forkhead-box protein a1;foxa 1;foxa-1;hepatocyte nuclear factor 3 alpha;Hepatocyte nuclear factor 3-alpha;hepatocyte nuclear factor 3a;hepatocyte nuclear factor 3alpha;hepatocyte nuclear factor-3 alpha;hepatocyte nuclear factor-3alpha;hnf-3 alpha;HNF-3-…	SWISSPROT_AC:P55317;SWISSPROT_ID:FOXA1_HUMAN;GeneID:3169;Ensembl:ENSG00000129514;HGNC:HGNC:5021;MIM:602294;Vega:OTTHUMG00000140253;protein_accession:AAB06493.1;protein_accession:AAD51979.1;protein_accession:AAG40847.1;protein_accession:AAH33890.1;protein_accession:BAG36523.1;protein_accession:BAG65019.1;protein_accession:BAH14731.1;protein_accession:CAL37741.1;protein_accession:CAL38117.1;protein…	7113	3169
241729484	FOLH1 -- TMPRSS2	association	Pubmed central 2011:3123299;	Since PSMA is a promising target for prostate cancer therapy and imaging, further elucidation of the relationship between <b>TMPRSS2</b> gene fusions and <b>PSMA</b> could reveal novel pathways for enhancing targeted prostate cancer treatment.[Pubmed central 2011:3123299];	4341700	Gene	FOLH1	FGCP;folate hydrolase 1;FOLH;FOLH1;GCP2;GCPII;mGCP;NAALAD1;NAALAdase;PSM;PSMA;antigen of prostate-specific membrane;Cell growth-inhibiting gene 27 protein;EC 3.4.17.21;folate hydrolase i;Folylpoly-gamma-glutamate carboxypeptidase;Glutamate carboxypeptidase 2;Glutamate carboxypeptidase II;glutamate carboxypeptidase type ii;glutamate carboxypeptidase-ii;glutamate-carboxypeptidase ii;Membrane glutam…	SWISSPROT_AC:Q04609;SWISSPROT_ID:FOLH1_HUMAN;GeneID:2346;Ensembl:ENSG00000086205;HGNC:HGNC:3788;MIM:600934;Vega:OTTHUMG00000166625;protein_accession:AAA60209.1;protein_accession:AAB33750.2;protein_accession:AAC83972.1;protein_accession:AAD51121.1;protein_accession:AAF31167.1;protein_accession:AAF71357.1;protein_accession:AAF71358.1;protein_accession:AAH25672.1;protein_accession:AAI08720.1;protein…	491798	Protein	TMPRSS2	EC 3.4.21.-;PRSS10;Serine protease 10;TMPRSS2;TMPS2;Transmembrane protease serine 2;PP9284;serine protease-x;tmprss-2;transmembrane protease serine-2;transmembrane protease, serine 2;	SWISSPROT_AC:O15393;SWISSPROT_ID:TMPS2_HUMAN;EMBL:AF123453;EMBL:AF270487;EMBL:AK222784;EMBL:AK291813;EMBL:AK296860;EMBL:AK313338;EMBL:AP001610;EMBL:BC051839;EMBL:CH471079;EMBL:U75329;RefSeq:NP_001128571.1;RefSeq:NP_005647.3;RefSeq:XP_011528033.1;ProteinModelPortal:O15393;STRING:9606.ENSP00000381588;SWISSPROT_AC_OLD:A8K6Z8;SWISSPROT_AC_OLD:B2R8E5;SWISSPROT_AC_OLD:B7Z459;SWISSPROT_AC_OLD:D3DSJ2;SWI…	2346	7113
241729621	TMPRSS2 -- FOLH1	association	Pubmed central 2011:3123299;	Since PSMA is a promising target for prostate cancer therapy and imaging, further elucidation of the relationship between <b>TMPRSS2</b> gene fusions and <b>PSMA</b> could reveal novel pathways for enhancing targeted prostate cancer treatment.[Pubmed central 2011:3123299];	4345589	Gene	TMPRSS2	PP9284;PRSS10;TMPRSS2;transmembrane protease, serine 2;EC 3.4.21.-;Serine protease 10;serine protease-x;tmprss-2;TMPS2;Transmembrane protease serine 2;transmembrane protease serine-2;	SWISSPROT_AC:O15393;SWISSPROT_ID:TMPS2_HUMAN;GeneID:7113;Ensembl:ENSG00000184012;HGNC:HGNC:11876;MIM:602060;Vega:OTTHUMG00000086762;protein_accession:AAC51784.1;protein_accession:AAD37117.1;protein_accession:AAH51839.1;protein_accession:AAK29280.1;protein_accession:AAK53559.1;protein_accession:AAL55881.1;protein_accession:ADQ33108.1;protein_accession:BAD96504.1;protein_accession:BAF84502.1;protei…	4341700	Gene	FOLH1	FGCP;folate hydrolase 1;FOLH;FOLH1;GCP2;GCPII;mGCP;NAALAD1;NAALAdase;PSM;PSMA;antigen of prostate-specific membrane;Cell growth-inhibiting gene 27 protein;EC 3.4.17.21;folate hydrolase i;Folylpoly-gamma-glutamate carboxypeptidase;Glutamate carboxypeptidase 2;Glutamate carboxypeptidase II;glutamate carboxypeptidase type ii;glutamate carboxypeptidase-ii;glutamate-carboxypeptidase ii;Membrane glutam…	SWISSPROT_AC:Q04609;SWISSPROT_ID:FOLH1_HUMAN;GeneID:2346;Ensembl:ENSG00000086205;HGNC:HGNC:3788;MIM:600934;Vega:OTTHUMG00000166625;protein_accession:AAA60209.1;protein_accession:AAB33750.2;protein_accession:AAC83972.1;protein_accession:AAD51121.1;protein_accession:AAF31167.1;protein_accession:AAF71357.1;protein_accession:AAF71358.1;protein_accession:AAH25672.1;protein_accession:AAI08720.1;protein…	7113	2346
245620619	TMPRSS2 -- TMPRSS4	association	Pubmed central 2017:5426610;Pubmed central 2016:5107942;Pubmed central 2011:3034701;	The potential contribution of these proteases to viral spread in the host is largely unclear, although a recent study demonstrated that H3N2 viruses might be able to exploit <b>TMPRSS4</b> jointly with <b>TMPRSS2</b> for spread in mice [28].[Pubmed central 2017:5426610];Associations between <b>TMPRSS2</b> and <b>TMPRSS4</b> and cancers have been reported.[Pubmed central 2016:5107942];The signific…	4345589	Gene	TMPRSS2	PP9284;PRSS10;TMPRSS2;transmembrane protease, serine 2;EC 3.4.21.-;Serine protease 10;serine protease-x;tmprss-2;TMPS2;Transmembrane protease serine 2;transmembrane protease serine-2;	SWISSPROT_AC:O15393;SWISSPROT_ID:TMPS2_HUMAN;GeneID:7113;Ensembl:ENSG00000184012;HGNC:HGNC:11876;MIM:602060;Vega:OTTHUMG00000086762;protein_accession:AAC51784.1;protein_accession:AAD37117.1;protein_accession:AAH51839.1;protein_accession:AAK29280.1;protein_accession:AAK53559.1;protein_accession:AAL55881.1;protein_accession:ADQ33108.1;protein_accession:BAD96504.1;protein_accession:BAF84502.1;protei…	491805	Protein	TMPRSS4	CAPH2;Channel-activating protease 2;EC 3.4.21.-;Membrane-type serine protease 2;MT-SP2;TMPRSS3;TMPRSS4;TMPS4;Transmembrane protease serine 4;tmprss-4;tmps-4;transmembrane protease, serine 4;	SWISSPROT_AC:Q9NRS4;SWISSPROT_ID:TMPS4_HUMAN;EMBL:AF179224;EMBL:AF216312;EMBL:AK172766;EMBL:AK303173;EMBL:AP000665;EMBL:AP002800;EMBL:AY358530;EMBL:BC004855;EMBL:BC011703;EMBL:EF445038;RefSeq:NP_001077416.1;RefSeq:NP_001167023.1;RefSeq:NP_063947.1;ProteinModelPortal:Q9NRS4;STRING:9606.ENSP00000416037;SWISSPROT_AC_OLD:A8MU84;SWISSPROT_AC_OLD:B0YJB0;SWISSPROT_AC_OLD:B7Z8C5;SWISSPROT_AC_OLD:E7ERX8;S…	7113	56649
245620636	TMPRSS2 -- K31	association	Pubmed central 2017:5426610;	Finally, it is noteworthy that TMPRSS4/HAT and trypsin produced identical HA1 bands while the <b>HA1</b> fragments generated by <b>TMPRSS2</b> and trypsin differed in molecular weight (Fig 2A).[Pubmed central 2017:5426610];	4345589	Gene	TMPRSS2	PP9284;PRSS10;TMPRSS2;transmembrane protease, serine 2;EC 3.4.21.-;Serine protease 10;serine protease-x;tmprss-2;TMPS2;Transmembrane protease serine 2;transmembrane protease serine-2;	SWISSPROT_AC:O15393;SWISSPROT_ID:TMPS2_HUMAN;GeneID:7113;Ensembl:ENSG00000184012;HGNC:HGNC:11876;MIM:602060;Vega:OTTHUMG00000086762;protein_accession:AAC51784.1;protein_accession:AAD37117.1;protein_accession:AAH51839.1;protein_accession:AAK29280.1;protein_accession:AAK53559.1;protein_accession:AAL55881.1;protein_accession:ADQ33108.1;protein_accession:BAD96504.1;protein_accession:BAF84502.1;protei…	206578	Protein	K31	Hair keratin, type I Ha1;HHA1;HKA1;K1H1;K31;Keratin, type I cuticular Ha1;Keratin-31;KRT31;KRTHA1;h alpha1;h type alpha1;h-type alpha1;ha 1;ha i;ha type 1;Ha-1;ha-i;HA1;halpha 1;halpha1;hha 1;hha i;hha type i;hha-1;hha-i;hhalpha1;k-31;k3 1;k3-1;keratin 31;	SWISSPROT_AC:Q15323;SWISSPROT_ID:K1H1_HUMAN;EMBL:BC114468;EMBL:CH471152;EMBL:X86570;EMBL:Y16787;RefSeq:NP_002268.2;ProteinModelPortal:Q15323;STRING:9606.ENSP00000251645;SWISSPROT_AC_OLD:Q9UE12;SMR:Q15323;GeneID:3881;KEGG:hsa:3881;PIR:S60034;eggNOG:ENOG410IF9P;eggNOG:ENOG410YK2A;UniGene:Hs.41696;GO:GO:0005200;GO:GO:0005615;GO:GO:0005882;GO:GO:0008544;GO:GO:0070062;HOGENOM:HOG000230975;OrthoDB:EOG0…	7113	3881
245620891	KRT31 -- TMPRSS2	association	Pubmed central 2017:5426610;	Finally, it is noteworthy that TMPRSS4/HAT and trypsin produced identical HA1 bands while the <b>HA1</b> fragments generated by <b>TMPRSS2</b> and trypsin differed in molecular weight (Fig 2A).[Pubmed central 2017:5426610];	4342974	Gene	KRT31	Ha-1;HA1;hHa1;keratin 31;KRT31;KRTHA1;h alpha1;h type alpha1;h-type alpha1;ha 1;ha i;ha type 1;ha-i;Hair keratin, type I Ha1;halpha 1;halpha1;hha 1;hha i;hha type i;hha-1;hha-i;hhalpha1;HKA1;k-31;K1H1;k3 1;k3-1;K31;Keratin, type I cuticular Ha1;Keratin-31;	SWISSPROT_AC:Q15323;SWISSPROT_ID:K1H1_HUMAN;GeneID:3881;Ensembl:ENSG00000094796;HGNC:HGNC:6448;MIM:601077;Vega:OTTHUMG00000133423;protein_accession:AAB32812.1;protein_accession:AAI14469.1;protein_accession:CAA60378.1;protein_accession:CAA76383.1;protein_accession:EAW60730.1;protein_accession:NP_002268.2;protein_accession:Q15323.3;protein_gi:119581134;protein_gi:14917115;protein_gi:209572740;prote…	491798	Protein	TMPRSS2	EC 3.4.21.-;PRSS10;Serine protease 10;TMPRSS2;TMPS2;Transmembrane protease serine 2;PP9284;serine protease-x;tmprss-2;transmembrane protease serine-2;transmembrane protease, serine 2;	SWISSPROT_AC:O15393;SWISSPROT_ID:TMPS2_HUMAN;EMBL:AF123453;EMBL:AF270487;EMBL:AK222784;EMBL:AK291813;EMBL:AK296860;EMBL:AK313338;EMBL:AP001610;EMBL:BC051839;EMBL:CH471079;EMBL:U75329;RefSeq:NP_001128571.1;RefSeq:NP_005647.3;RefSeq:XP_011528033.1;ProteinModelPortal:O15393;STRING:9606.ENSP00000381588;SWISSPROT_AC_OLD:A8K6Z8;SWISSPROT_AC_OLD:B2R8E5;SWISSPROT_AC_OLD:B7Z459;SWISSPROT_AC_OLD:D3DSJ2;SWI…	3881	7113
245620994	TMPRSS2 -- KRT31	association	Pubmed central 2017:5426610;	Finally, it is noteworthy that TMPRSS4/HAT and trypsin produced identical HA1 bands while the <b>HA1</b> fragments generated by <b>TMPRSS2</b> and trypsin differed in molecular weight (Fig 2A).[Pubmed central 2017:5426610];	4345589	Gene	TMPRSS2	PP9284;PRSS10;TMPRSS2;transmembrane protease, serine 2;EC 3.4.21.-;Serine protease 10;serine protease-x;tmprss-2;TMPS2;Transmembrane protease serine 2;transmembrane protease serine-2;	SWISSPROT_AC:O15393;SWISSPROT_ID:TMPS2_HUMAN;GeneID:7113;Ensembl:ENSG00000184012;HGNC:HGNC:11876;MIM:602060;Vega:OTTHUMG00000086762;protein_accession:AAC51784.1;protein_accession:AAD37117.1;protein_accession:AAH51839.1;protein_accession:AAK29280.1;protein_accession:AAK53559.1;protein_accession:AAL55881.1;protein_accession:ADQ33108.1;protein_accession:BAD96504.1;protein_accession:BAF84502.1;protei…	4342974	Gene	KRT31	Ha-1;HA1;hHa1;keratin 31;KRT31;KRTHA1;h alpha1;h type alpha1;h-type alpha1;ha 1;ha i;ha type 1;ha-i;Hair keratin, type I Ha1;halpha 1;halpha1;hha 1;hha i;hha type i;hha-1;hha-i;hhalpha1;HKA1;k-31;K1H1;k3 1;k3-1;K31;Keratin, type I cuticular Ha1;Keratin-31;	SWISSPROT_AC:Q15323;SWISSPROT_ID:K1H1_HUMAN;GeneID:3881;Ensembl:ENSG00000094796;HGNC:HGNC:6448;MIM:601077;Vega:OTTHUMG00000133423;protein_accession:AAB32812.1;protein_accession:AAI14469.1;protein_accession:CAA60378.1;protein_accession:CAA76383.1;protein_accession:EAW60730.1;protein_accession:NP_002268.2;protein_accession:Q15323.3;protein_gi:119581134;protein_gi:14917115;protein_gi:209572740;prote…	7113	3881
245621324	TMPRSS4 -- TMPRSS2	association	Pubmed central 2017:5426610;Pubmed central 2016:5107942;Pubmed central 2011:3034701;	The potential contribution of these proteases to viral spread in the host is largely unclear, although a recent study demonstrated that H3N2 viruses might be able to exploit <b>TMPRSS4</b> jointly with <b>TMPRSS2</b> for spread in mice [28].[Pubmed central 2017:5426610];Associations between <b>TMPRSS2</b> and <b>TMPRSS4</b> and cancers have been reported.[Pubmed central 2016:5107942];The signific…	4353250	Gene	TMPRSS4	CAPH2;MT-SP2;TMPRSS3;TMPRSS4;transmembrane protease, serine 4;Channel-activating protease 2;EC 3.4.21.-;Membrane-type serine protease 2;tmprss-4;tmps-4;TMPS4;Transmembrane protease serine 4;	SWISSPROT_AC:Q9NRS4;SWISSPROT_ID:TMPS4_HUMAN;GeneID:56649;Ensembl:ENSG00000137648;HGNC:HGNC:11878;MIM:606565;Vega:OTTHUMG00000164122;protein_accession:AAF31436.1;protein_accession:AAF74526.1;protein_accession:AAH04855.1;protein_accession:AAH11703.1;protein_accession:AAQ88894.1;protein_accession:ACA06088.1;protein_accession:ADQ32399.1;protein_accession:BAD18749.1;protein_accession:BAF83050.1;prote…	491798	Protein	TMPRSS2	EC 3.4.21.-;PRSS10;Serine protease 10;TMPRSS2;TMPS2;Transmembrane protease serine 2;PP9284;serine protease-x;tmprss-2;transmembrane protease serine-2;transmembrane protease, serine 2;	SWISSPROT_AC:O15393;SWISSPROT_ID:TMPS2_HUMAN;EMBL:AF123453;EMBL:AF270487;EMBL:AK222784;EMBL:AK291813;EMBL:AK296860;EMBL:AK313338;EMBL:AP001610;EMBL:BC051839;EMBL:CH471079;EMBL:U75329;RefSeq:NP_001128571.1;RefSeq:NP_005647.3;RefSeq:XP_011528033.1;ProteinModelPortal:O15393;STRING:9606.ENSP00000381588;SWISSPROT_AC_OLD:A8K6Z8;SWISSPROT_AC_OLD:B2R8E5;SWISSPROT_AC_OLD:B7Z459;SWISSPROT_AC_OLD:D3DSJ2;SWI…	56649	7113
245621386	TMPRSS4 -- TMPRSS2	association	Pubmed central 2017:5426610;Pubmed central 2016:5107942;Pubmed central 2011:3034701;	The potential contribution of these proteases to viral spread in the host is largely unclear, although a recent study demonstrated that H3N2 viruses might be able to exploit <b>TMPRSS4</b> jointly with <b>TMPRSS2</b> for spread in mice [28].[Pubmed central 2017:5426610];Associations between <b>TMPRSS2</b> and <b>TMPRSS4</b> and cancers have been reported.[Pubmed central 2016:5107942];The signific…	4353250	Gene	TMPRSS4	CAPH2;MT-SP2;TMPRSS3;TMPRSS4;transmembrane protease, serine 4;Channel-activating protease 2;EC 3.4.21.-;Membrane-type serine protease 2;tmprss-4;tmps-4;TMPS4;Transmembrane protease serine 4;	SWISSPROT_AC:Q9NRS4;SWISSPROT_ID:TMPS4_HUMAN;GeneID:56649;Ensembl:ENSG00000137648;HGNC:HGNC:11878;MIM:606565;Vega:OTTHUMG00000164122;protein_accession:AAF31436.1;protein_accession:AAF74526.1;protein_accession:AAH04855.1;protein_accession:AAH11703.1;protein_accession:AAQ88894.1;protein_accession:ACA06088.1;protein_accession:ADQ32399.1;protein_accession:BAD18749.1;protein_accession:BAF83050.1;prote…	4345589	Gene	TMPRSS2	PP9284;PRSS10;TMPRSS2;transmembrane protease, serine 2;EC 3.4.21.-;Serine protease 10;serine protease-x;tmprss-2;TMPS2;Transmembrane protease serine 2;transmembrane protease serine-2;	SWISSPROT_AC:O15393;SWISSPROT_ID:TMPS2_HUMAN;GeneID:7113;Ensembl:ENSG00000184012;HGNC:HGNC:11876;MIM:602060;Vega:OTTHUMG00000086762;protein_accession:AAC51784.1;protein_accession:AAD37117.1;protein_accession:AAH51839.1;protein_accession:AAK29280.1;protein_accession:AAK53559.1;protein_accession:AAL55881.1;protein_accession:ADQ33108.1;protein_accession:BAD96504.1;protein_accession:BAF84502.1;protei…	56649	7113
245663187	SARS -- TMPRSS2	association	Pubmed central 2017:5479546;	<b>SARS</b> S can be activated by <b>TMPRSS2</b>, which exhibits trypsin-like specificity, and trypsin can be employed to substitute the action of this protease.[Pubmed central 2017:5479546];<b>TMPRSS2</b> and trypsin cleave <b>SARS</b> S at the same site.[Pubmed central 2017:5479546];Although R667 was required for <b>SARS</b> S cleavage by <b>TMPRSS2</b>, this residue was dispensable for TMPRSS2…	4344875	Gene	SARS	SARS;SERRS;SERS;seryl-tRNA synthetase;EC 6.1.1.11;sars-type;Serine--tRNA ligase, cytoplasmic;seryl trna synthetase;Seryl-tRNA(Ser/Sec) synthetase;seryl-trna-synthetase;SYSC;	SWISSPROT_AC:P49591;SWISSPROT_ID:SYSC_HUMAN;GeneID:6301;Ensembl:ENSG00000031698;HGNC:HGNC:10537;MIM:607529;Vega:OTTHUMG00000011726;protein_accession:AAH00716.1;protein_accession:AAH09390.1;protein_accession:AAI11399.1;protein_accession:ABM83070.1;protein_accession:ABM86265.1;protein_accession:BAA95602.1;protein_accession:BAD96397.1;protein_accession:BAG35636.1;protein_accession:CAA62635.1;protein…	491798	Protein	TMPRSS2	EC 3.4.21.-;PRSS10;Serine protease 10;TMPRSS2;TMPS2;Transmembrane protease serine 2;PP9284;serine protease-x;tmprss-2;transmembrane protease serine-2;transmembrane protease, serine 2;	SWISSPROT_AC:O15393;SWISSPROT_ID:TMPS2_HUMAN;EMBL:AF123453;EMBL:AF270487;EMBL:AK222784;EMBL:AK291813;EMBL:AK296860;EMBL:AK313338;EMBL:AP001610;EMBL:BC051839;EMBL:CH471079;EMBL:U75329;RefSeq:NP_001128571.1;RefSeq:NP_005647.3;RefSeq:XP_011528033.1;ProteinModelPortal:O15393;STRING:9606.ENSP00000381588;SWISSPROT_AC_OLD:A8K6Z8;SWISSPROT_AC_OLD:B2R8E5;SWISSPROT_AC_OLD:B7Z459;SWISSPROT_AC_OLD:D3DSJ2;SWI…	6301	7113
245663216	SARS2 -- TMPRSS2	association	Pubmed central 2017:5479546;	<b>SARS</b> S can be activated by <b>TMPRSS2</b>, which exhibits trypsin-like specificity, and trypsin can be employed to substitute the action of this protease.[Pubmed central 2017:5479546];<b>TMPRSS2</b> and trypsin cleave <b>SARS</b> S at the same site.[Pubmed central 2017:5479546];Although R667 was required for <b>SARS</b> S cleavage by <b>TMPRSS2</b>, this residue was dispensable for TMPRSS2…	4352394	Gene	SARS2	mtSerRS;SARS;SARS2;SARSM;SerRS;SerRSmt;SERS;seryl-tRNA synthetase 2, mitochondrial;SYS;EC 6.1.1.11;sars-type;Serine--tRNA ligase, mitochondrial;seryl trna synthetase;Seryl-tRNA synthetase;Seryl-tRNA(Ser/Sec) synthetase;seryl-trna-synthetase;SYSM;	SWISSPROT_AC:Q9NP81;SWISSPROT_ID:SYSM_HUMAN;GeneID:54938;Ensembl:ENSG00000104835;HGNC:HGNC:17697;MIM:612804;Vega:OTTHUMG00000182691;protein_accession:AAH01020.2;protein_accession:AAH42912.1;protein_accession:BAA91176.1;protein_accession:BAA99557.1;protein_accession:BAG56921.1;protein_accession:BAG58891.1;protein_accession:BAG58908.1;protein_accession:EAW56844.1;protein_accession:EAW56845.1;protei…	491798	Protein	TMPRSS2	EC 3.4.21.-;PRSS10;Serine protease 10;TMPRSS2;TMPS2;Transmembrane protease serine 2;PP9284;serine protease-x;tmprss-2;transmembrane protease serine-2;transmembrane protease, serine 2;	SWISSPROT_AC:O15393;SWISSPROT_ID:TMPS2_HUMAN;EMBL:AF123453;EMBL:AF270487;EMBL:AK222784;EMBL:AK291813;EMBL:AK296860;EMBL:AK313338;EMBL:AP001610;EMBL:BC051839;EMBL:CH471079;EMBL:U75329;RefSeq:NP_001128571.1;RefSeq:NP_005647.3;RefSeq:XP_011528033.1;ProteinModelPortal:O15393;STRING:9606.ENSP00000381588;SWISSPROT_AC_OLD:A8K6Z8;SWISSPROT_AC_OLD:B2R8E5;SWISSPROT_AC_OLD:B7Z459;SWISSPROT_AC_OLD:D3DSJ2;SWI…	54938	7113
245663288	TMPRSS2 -- SARS	association	Pubmed central 2017:5479546;	<b>SARS</b> S can be activated by <b>TMPRSS2</b>, which exhibits trypsin-like specificity, and trypsin can be employed to substitute the action of this protease.[Pubmed central 2017:5479546];<b>TMPRSS2</b> and trypsin cleave <b>SARS</b> S at the same site.[Pubmed central 2017:5479546];Although R667 was required for <b>SARS</b> S cleavage by <b>TMPRSS2</b>, this residue was dispensable for TMPRSS2…	4345589	Gene	TMPRSS2	PP9284;PRSS10;TMPRSS2;transmembrane protease, serine 2;EC 3.4.21.-;Serine protease 10;serine protease-x;tmprss-2;TMPS2;Transmembrane protease serine 2;transmembrane protease serine-2;	SWISSPROT_AC:O15393;SWISSPROT_ID:TMPS2_HUMAN;GeneID:7113;Ensembl:ENSG00000184012;HGNC:HGNC:11876;MIM:602060;Vega:OTTHUMG00000086762;protein_accession:AAC51784.1;protein_accession:AAD37117.1;protein_accession:AAH51839.1;protein_accession:AAK29280.1;protein_accession:AAK53559.1;protein_accession:AAL55881.1;protein_accession:ADQ33108.1;protein_accession:BAD96504.1;protein_accession:BAF84502.1;protei…	475704	Protein	SARS	EC 6.1.1.11;SARS;Serine--tRNA ligase, cytoplasmic;SerRS;SERS;Seryl-tRNA synthetase;Seryl-tRNA(Ser/Sec) synthetase;SYSC;sars-type;seryl trna synthetase;seryl-trna-synthetase;	SWISSPROT_AC:P49591;SWISSPROT_ID:SYSC_HUMAN;EMBL:AK312771;EMBL:AL356389;EMBL:BC000716;EMBL:BC009390;EMBL:CH471122;EMBL:D49914;EMBL:X91257;RefSeq:NP_006504.2;ProteinModelPortal:P49591;STRING:9606.ENSP00000234677;SWISSPROT_AC_OLD:B2R6Y9;SWISSPROT_AC_OLD:Q5T5C8;SWISSPROT_AC_OLD:Q9NSE3;SMR:P49591;GeneID:6301;KEGG:hsa:6301;PIR:G01026;eggNOG:COG0172;eggNOG:KOG2509;UniGene:Hs.531176;GO:GO:0003723;GO:GO:…	7113	6301
245663312	TMPRSS2 -- SerRS	association	Pubmed central 2017:5479546;	<b>SARS</b> S can be activated by <b>TMPRSS2</b>, which exhibits trypsin-like specificity, and trypsin can be employed to substitute the action of this protease.[Pubmed central 2017:5479546];<b>TMPRSS2</b> and trypsin cleave <b>SARS</b> S at the same site.[Pubmed central 2017:5479546];Although R667 was required for <b>SARS</b> S cleavage by <b>TMPRSS2</b>, this residue was dispensable for TMPRSS2…	4345589	Gene	TMPRSS2	PP9284;PRSS10;TMPRSS2;transmembrane protease, serine 2;EC 3.4.21.-;Serine protease 10;serine protease-x;tmprss-2;TMPS2;Transmembrane protease serine 2;transmembrane protease serine-2;	SWISSPROT_AC:O15393;SWISSPROT_ID:TMPS2_HUMAN;GeneID:7113;Ensembl:ENSG00000184012;HGNC:HGNC:11876;MIM:602060;Vega:OTTHUMG00000086762;protein_accession:AAC51784.1;protein_accession:AAD37117.1;protein_accession:AAH51839.1;protein_accession:AAK29280.1;protein_accession:AAK53559.1;protein_accession:AAL55881.1;protein_accession:ADQ33108.1;protein_accession:BAD96504.1;protein_accession:BAF84502.1;protei…	475719	Protein	SerRS	EC 6.1.1.11;SARS2;SARSM;Serine--tRNA ligase, mitochondrial;SerRS;SerRSmt;Seryl-tRNA synthetase;Seryl-tRNA(Ser/Sec) synthetase;SYSM;mtSerRS;SARS;sars-type;SERS;seryl trna synthetase;seryl-tRNA synthetase 2, mitochondrial;seryl-trna-synthetase;SYS;	SWISSPROT_AC:Q9NP81;SWISSPROT_ID:SYSM_HUMAN;EMBL:AB029948;EMBL:AC011455;EMBL:AK000457;EMBL:AK293414;EMBL:BC001020;EMBL:BC042912;RefSeq:NP_001139373.1;RefSeq:NP_060297.1;ProteinModelPortal:Q9NP81;STRING:9606.ENSP00000472847;SWISSPROT_AC_OLD:A6NHW7;SWISSPROT_AC_OLD:B4DE10;SWISSPROT_AC_OLD:Q9BVP3;SMR:Q9NP81;GeneID:54938;KEGG:hsa:54938;eggNOG:COG0172;eggNOG:KOG2509;UniGene:Hs.709416;GO:GO:0004828;GO:…	7113	54938
245663331	TMPRSS2 -- SARS	association	Pubmed central 2017:5479546;	<b>SARS</b> S can be activated by <b>TMPRSS2</b>, which exhibits trypsin-like specificity, and trypsin can be employed to substitute the action of this protease.[Pubmed central 2017:5479546];<b>TMPRSS2</b> and trypsin cleave <b>SARS</b> S at the same site.[Pubmed central 2017:5479546];Although R667 was required for <b>SARS</b> S cleavage by <b>TMPRSS2</b>, this residue was dispensable for TMPRSS2…	4345589	Gene	TMPRSS2	PP9284;PRSS10;TMPRSS2;transmembrane protease, serine 2;EC 3.4.21.-;Serine protease 10;serine protease-x;tmprss-2;TMPS2;Transmembrane protease serine 2;transmembrane protease serine-2;	SWISSPROT_AC:O15393;SWISSPROT_ID:TMPS2_HUMAN;GeneID:7113;Ensembl:ENSG00000184012;HGNC:HGNC:11876;MIM:602060;Vega:OTTHUMG00000086762;protein_accession:AAC51784.1;protein_accession:AAD37117.1;protein_accession:AAH51839.1;protein_accession:AAK29280.1;protein_accession:AAK53559.1;protein_accession:AAL55881.1;protein_accession:ADQ33108.1;protein_accession:BAD96504.1;protein_accession:BAF84502.1;protei…	4344875	Gene	SARS	SARS;SERRS;SERS;seryl-tRNA synthetase;EC 6.1.1.11;sars-type;Serine--tRNA ligase, cytoplasmic;seryl trna synthetase;Seryl-tRNA(Ser/Sec) synthetase;seryl-trna-synthetase;SYSC;	SWISSPROT_AC:P49591;SWISSPROT_ID:SYSC_HUMAN;GeneID:6301;Ensembl:ENSG00000031698;HGNC:HGNC:10537;MIM:607529;Vega:OTTHUMG00000011726;protein_accession:AAH00716.1;protein_accession:AAH09390.1;protein_accession:AAI11399.1;protein_accession:ABM83070.1;protein_accession:ABM86265.1;protein_accession:BAA95602.1;protein_accession:BAD96397.1;protein_accession:BAG35636.1;protein_accession:CAA62635.1;protein…	7113	6301
245663347	SARS2 -- TMPRSS2	association	Pubmed central 2017:5479546;	<b>SARS</b> S can be activated by <b>TMPRSS2</b>, which exhibits trypsin-like specificity, and trypsin can be employed to substitute the action of this protease.[Pubmed central 2017:5479546];<b>TMPRSS2</b> and trypsin cleave <b>SARS</b> S at the same site.[Pubmed central 2017:5479546];Although R667 was required for <b>SARS</b> S cleavage by <b>TMPRSS2</b>, this residue was dispensable for TMPRSS2…	4352394	Gene	SARS2	mtSerRS;SARS;SARS2;SARSM;SerRS;SerRSmt;SERS;seryl-tRNA synthetase 2, mitochondrial;SYS;EC 6.1.1.11;sars-type;Serine--tRNA ligase, mitochondrial;seryl trna synthetase;Seryl-tRNA synthetase;Seryl-tRNA(Ser/Sec) synthetase;seryl-trna-synthetase;SYSM;	SWISSPROT_AC:Q9NP81;SWISSPROT_ID:SYSM_HUMAN;GeneID:54938;Ensembl:ENSG00000104835;HGNC:HGNC:17697;MIM:612804;Vega:OTTHUMG00000182691;protein_accession:AAH01020.2;protein_accession:AAH42912.1;protein_accession:BAA91176.1;protein_accession:BAA99557.1;protein_accession:BAG56921.1;protein_accession:BAG58891.1;protein_accession:BAG58908.1;protein_accession:EAW56844.1;protein_accession:EAW56845.1;protei…	4345589	Gene	TMPRSS2	PP9284;PRSS10;TMPRSS2;transmembrane protease, serine 2;EC 3.4.21.-;Serine protease 10;serine protease-x;tmprss-2;TMPS2;Transmembrane protease serine 2;transmembrane protease serine-2;	SWISSPROT_AC:O15393;SWISSPROT_ID:TMPS2_HUMAN;GeneID:7113;Ensembl:ENSG00000184012;HGNC:HGNC:11876;MIM:602060;Vega:OTTHUMG00000086762;protein_accession:AAC51784.1;protein_accession:AAD37117.1;protein_accession:AAH51839.1;protein_accession:AAK29280.1;protein_accession:AAK53559.1;protein_accession:AAL55881.1;protein_accession:ADQ33108.1;protein_accession:BAD96504.1;protein_accession:BAF84502.1;protei…	54938	7113
250096981	TMPRSS2 -- S protein	cleavage	Pubmed central 2014:3930072;Pubmed central 2017:5479546;	Above we showed the proteolytic cleavage of SARS-CoV <b>S protein</b> by <b>TMPRSS2</b> protease (FigureÃ‚Â 2), but the processing of HCoV-HKU1 S protein is not mediated by this enzyme and remains elusive.[Pubmed central 2014:3930072];Above we showed the proteolytic cleavage of SARS-CoV <b>S protein</b> by <b>TMPRSS2</b> protease (Figure 2), but the processing of HCoV-HKU1 S protein is not mediat…	491798	Protein	TMPRSS2	EC 3.4.21.-;PRSS10;Serine protease 10;TMPRSS2;TMPS2;Transmembrane protease serine 2;PP9284;serine protease-x;tmprss-2;transmembrane protease serine-2;transmembrane protease, serine 2;	SWISSPROT_AC:O15393;SWISSPROT_ID:TMPS2_HUMAN;EMBL:AF123453;EMBL:AF270487;EMBL:AK222784;EMBL:AK291813;EMBL:AK296860;EMBL:AK313338;EMBL:AP001610;EMBL:BC051839;EMBL:CH471079;EMBL:U75329;RefSeq:NP_001128571.1;RefSeq:NP_005647.3;RefSeq:XP_011528033.1;ProteinModelPortal:O15393;STRING:9606.ENSP00000381588;SWISSPROT_AC_OLD:A8K6Z8;SWISSPROT_AC_OLD:B2R8E5;SWISSPROT_AC_OLD:B7Z459;SWISSPROT_AC_OLD:D3DSJ2;SWI…	60479	Protein	S protein	CDSN;Corneodesmosin;S protein;HTSS;HTSS1;HYPT2;PSS;pss-type;PSS1;S;	SWISSPROT_AC:Q15517;SWISSPROT_ID:CDSN_HUMAN;EMBL:AB088114;EMBL:AF030130;EMBL:AF224747;EMBL:AF224748;EMBL:AF224749;EMBL:AF224750;EMBL:AF224751;EMBL:AF224752;EMBL:AF224753;EMBL:AF224754;EMBL:AF224755;EMBL:AF224756;EMBL:AF224757;EMBL:AF224758;EMBL:AF286165;EMBL:AF491325;EMBL:AF491326;EMBL:AF491327;EMBL:AF491328;EMBL:AF491329;EMBL:AF491330;EMBL:AJ238461;EMBL:AJ238462;EMBL:AJ238463;EMBL:AJ238464;EMBL:…	7113	1041
250103640	TMPRSS2 -- SARS	cleavage	Pubmed central 2017:5479546;	Although R667 was required for <b>SARS</b> S cleavage by <b>TMPRSS2</b>, this residue was dispensable for TMPRSS2-mediated S protein activation.[Pubmed central 2017:5479546];In contrast to the findings discussed above, our published work argued against a role of R667 in <b>SARS</b> S cleavage by <b>TMPRSS2</b> [21].[Pubmed central 2017:5479546];In contrast, it is at present unknown where <b>SARS<…	491798	Protein	TMPRSS2	EC 3.4.21.-;PRSS10;Serine protease 10;TMPRSS2;TMPS2;Transmembrane protease serine 2;PP9284;serine protease-x;tmprss-2;transmembrane protease serine-2;transmembrane protease, serine 2;	SWISSPROT_AC:O15393;SWISSPROT_ID:TMPS2_HUMAN;EMBL:AF123453;EMBL:AF270487;EMBL:AK222784;EMBL:AK291813;EMBL:AK296860;EMBL:AK313338;EMBL:AP001610;EMBL:BC051839;EMBL:CH471079;EMBL:U75329;RefSeq:NP_001128571.1;RefSeq:NP_005647.3;RefSeq:XP_011528033.1;ProteinModelPortal:O15393;STRING:9606.ENSP00000381588;SWISSPROT_AC_OLD:A8K6Z8;SWISSPROT_AC_OLD:B2R8E5;SWISSPROT_AC_OLD:B7Z459;SWISSPROT_AC_OLD:D3DSJ2;SWI…	475704	Protein	SARS	EC 6.1.1.11;SARS;Serine--tRNA ligase, cytoplasmic;SerRS;SERS;Seryl-tRNA synthetase;Seryl-tRNA(Ser/Sec) synthetase;SYSC;sars-type;seryl trna synthetase;seryl-trna-synthetase;	SWISSPROT_AC:P49591;SWISSPROT_ID:SYSC_HUMAN;EMBL:AK312771;EMBL:AL356389;EMBL:BC000716;EMBL:BC009390;EMBL:CH471122;EMBL:D49914;EMBL:X91257;RefSeq:NP_006504.2;ProteinModelPortal:P49591;STRING:9606.ENSP00000234677;SWISSPROT_AC_OLD:B2R6Y9;SWISSPROT_AC_OLD:Q5T5C8;SWISSPROT_AC_OLD:Q9NSE3;SMR:P49591;GeneID:6301;KEGG:hsa:6301;PIR:G01026;eggNOG:COG0172;eggNOG:KOG2509;UniGene:Hs.531176;GO:GO:0003723;GO:GO:…	7113	6301
250103660	TMPRSS2 -- SerRS	cleavage	Pubmed central 2017:5479546;	Although R667 was required for <b>SARS</b> S cleavage by <b>TMPRSS2</b>, this residue was dispensable for TMPRSS2-mediated S protein activation.[Pubmed central 2017:5479546];In contrast to the findings discussed above, our published work argued against a role of R667 in <b>SARS</b> S cleavage by <b>TMPRSS2</b> [21].[Pubmed central 2017:5479546];In contrast, it is at present unknown where <b>SARS<…	491798	Protein	TMPRSS2	EC 3.4.21.-;PRSS10;Serine protease 10;TMPRSS2;TMPS2;Transmembrane protease serine 2;PP9284;serine protease-x;tmprss-2;transmembrane protease serine-2;transmembrane protease, serine 2;	SWISSPROT_AC:O15393;SWISSPROT_ID:TMPS2_HUMAN;EMBL:AF123453;EMBL:AF270487;EMBL:AK222784;EMBL:AK291813;EMBL:AK296860;EMBL:AK313338;EMBL:AP001610;EMBL:BC051839;EMBL:CH471079;EMBL:U75329;RefSeq:NP_001128571.1;RefSeq:NP_005647.3;RefSeq:XP_011528033.1;ProteinModelPortal:O15393;STRING:9606.ENSP00000381588;SWISSPROT_AC_OLD:A8K6Z8;SWISSPROT_AC_OLD:B2R8E5;SWISSPROT_AC_OLD:B7Z459;SWISSPROT_AC_OLD:D3DSJ2;SWI…	475719	Protein	SerRS	EC 6.1.1.11;SARS2;SARSM;Serine--tRNA ligase, mitochondrial;SerRS;SerRSmt;Seryl-tRNA synthetase;Seryl-tRNA(Ser/Sec) synthetase;SYSM;mtSerRS;SARS;sars-type;SERS;seryl trna synthetase;seryl-tRNA synthetase 2, mitochondrial;seryl-trna-synthetase;SYS;	SWISSPROT_AC:Q9NP81;SWISSPROT_ID:SYSM_HUMAN;EMBL:AB029948;EMBL:AC011455;EMBL:AK000457;EMBL:AK293414;EMBL:BC001020;EMBL:BC042912;RefSeq:NP_001139373.1;RefSeq:NP_060297.1;ProteinModelPortal:Q9NP81;STRING:9606.ENSP00000472847;SWISSPROT_AC_OLD:A6NHW7;SWISSPROT_AC_OLD:B4DE10;SWISSPROT_AC_OLD:Q9BVP3;SMR:Q9NP81;GeneID:54938;KEGG:hsa:54938;eggNOG:COG0172;eggNOG:KOG2509;UniGene:Hs.709416;GO:GO:0004828;GO:…	7113	54938
250121737	TMPRSS4 -- TMPRSS2	coexpression	Pubmed central 2016:4836353;	<b>Tmprss2</b> and <b>Tmprss4</b> are coexpressed in alveolar and bronchial regions.[Pubmed central 2016:4836353];	4353250	Gene	TMPRSS4	CAPH2;MT-SP2;TMPRSS3;TMPRSS4;transmembrane protease, serine 4;Channel-activating protease 2;EC 3.4.21.-;Membrane-type serine protease 2;tmprss-4;tmps-4;TMPS4;Transmembrane protease serine 4;	SWISSPROT_AC:Q9NRS4;SWISSPROT_ID:TMPS4_HUMAN;GeneID:56649;Ensembl:ENSG00000137648;HGNC:HGNC:11878;MIM:606565;Vega:OTTHUMG00000164122;protein_accession:AAF31436.1;protein_accession:AAF74526.1;protein_accession:AAH04855.1;protein_accession:AAH11703.1;protein_accession:AAQ88894.1;protein_accession:ACA06088.1;protein_accession:ADQ32399.1;protein_accession:BAD18749.1;protein_accession:BAF83050.1;prote…	4345589	Gene	TMPRSS2	PP9284;PRSS10;TMPRSS2;transmembrane protease, serine 2;EC 3.4.21.-;Serine protease 10;serine protease-x;tmprss-2;TMPS2;Transmembrane protease serine 2;transmembrane protease serine-2;	SWISSPROT_AC:O15393;SWISSPROT_ID:TMPS2_HUMAN;GeneID:7113;Ensembl:ENSG00000184012;HGNC:HGNC:11876;MIM:602060;Vega:OTTHUMG00000086762;protein_accession:AAC51784.1;protein_accession:AAD37117.1;protein_accession:AAH51839.1;protein_accession:AAK29280.1;protein_accession:AAK53559.1;protein_accession:AAL55881.1;protein_accession:ADQ33108.1;protein_accession:BAD96504.1;protein_accession:BAF84502.1;protei…	56649	7113
250130776	TMPRSS11E -- TMPRSS2	coexpression	Pubmed central 2015:4574978;	Cleavage of the HA precursor, HA0, was observed upon treatment of cells with trypsin and upon coexpression of <b>DESC1</b> and <b>TMPRSS2</b> isoform 2, in keeping with previous reports [5,25] (Fig 4A).[Pubmed central 2015:4574978];	4351046	Gene	TMPRSS11E	DESC1;TMPRSS11E;TMPRSS11E2;transmembrane protease, serine 11E;desc-i;desc1 serine protease;EC 3.4.21.-;Serine protease DESC1;TM11E;Transmembrane protease serine 11E;Transmembrane protease serine 11E2;	SWISSPROT_AC:Q9UL52;SWISSPROT_ID:TM11E_HUMAN;GeneID:28983;Ensembl:ENSG00000087128;HGNC:HGNC:24465;MIM:610399;Vega:OTTHUMG00000160438;protein_accession:AAF04328.1;protein_accession:AAI13413.1;protein_accession:AAI13415.1;protein_accession:AAQ89376.1;protein_accession:AAY40995.1;protein_accession:AAY41025.1;protein_accession:ADR82988.1;protein_accession:BAF85476.1;protein_accession:BAG36587.1;prote…	4345589	Gene	TMPRSS2	PP9284;PRSS10;TMPRSS2;transmembrane protease, serine 2;EC 3.4.21.-;Serine protease 10;serine protease-x;tmprss-2;TMPS2;Transmembrane protease serine 2;transmembrane protease serine-2;	SWISSPROT_AC:O15393;SWISSPROT_ID:TMPS2_HUMAN;GeneID:7113;Ensembl:ENSG00000184012;HGNC:HGNC:11876;MIM:602060;Vega:OTTHUMG00000086762;protein_accession:AAC51784.1;protein_accession:AAD37117.1;protein_accession:AAH51839.1;protein_accession:AAK29280.1;protein_accession:AAK53559.1;protein_accession:AAL55881.1;protein_accession:ADQ33108.1;protein_accession:BAD96504.1;protein_accession:BAF84502.1;protei…	28983	7113
250131497	TMPRSS2 -- SARS	coexpression	Pubmed central 2017:5479546;	We previously documented that coexpression of high amounts of <b>TMPRSS2</b> and <b>SARS</b> S results in the production of several C-terminal cleavage fragments [12].[Pubmed central 2017:5479546];	4345589	Gene	TMPRSS2	PP9284;PRSS10;TMPRSS2;transmembrane protease, serine 2;EC 3.4.21.-;Serine protease 10;serine protease-x;tmprss-2;TMPS2;Transmembrane protease serine 2;transmembrane protease serine-2;	SWISSPROT_AC:O15393;SWISSPROT_ID:TMPS2_HUMAN;GeneID:7113;Ensembl:ENSG00000184012;HGNC:HGNC:11876;MIM:602060;Vega:OTTHUMG00000086762;protein_accession:AAC51784.1;protein_accession:AAD37117.1;protein_accession:AAH51839.1;protein_accession:AAK29280.1;protein_accession:AAK53559.1;protein_accession:AAL55881.1;protein_accession:ADQ33108.1;protein_accession:BAD96504.1;protein_accession:BAF84502.1;protei…	4344875	Gene	SARS	SARS;SERRS;SERS;seryl-tRNA synthetase;EC 6.1.1.11;sars-type;Serine--tRNA ligase, cytoplasmic;seryl trna synthetase;Seryl-tRNA(Ser/Sec) synthetase;seryl-trna-synthetase;SYSC;	SWISSPROT_AC:P49591;SWISSPROT_ID:SYSC_HUMAN;GeneID:6301;Ensembl:ENSG00000031698;HGNC:HGNC:10537;MIM:607529;Vega:OTTHUMG00000011726;protein_accession:AAH00716.1;protein_accession:AAH09390.1;protein_accession:AAI11399.1;protein_accession:ABM83070.1;protein_accession:ABM86265.1;protein_accession:BAA95602.1;protein_accession:BAD96397.1;protein_accession:BAG35636.1;protein_accession:CAA62635.1;protein…	7113	6301
250131532	SARS2 -- TMPRSS2	coexpression	Pubmed central 2017:5479546;	We previously documented that coexpression of high amounts of <b>TMPRSS2</b> and <b>SARS</b> S results in the production of several C-terminal cleavage fragments [12].[Pubmed central 2017:5479546];	4352394	Gene	SARS2	mtSerRS;SARS;SARS2;SARSM;SerRS;SerRSmt;SERS;seryl-tRNA synthetase 2, mitochondrial;SYS;EC 6.1.1.11;sars-type;Serine--tRNA ligase, mitochondrial;seryl trna synthetase;Seryl-tRNA synthetase;Seryl-tRNA(Ser/Sec) synthetase;seryl-trna-synthetase;SYSM;	SWISSPROT_AC:Q9NP81;SWISSPROT_ID:SYSM_HUMAN;GeneID:54938;Ensembl:ENSG00000104835;HGNC:HGNC:17697;MIM:612804;Vega:OTTHUMG00000182691;protein_accession:AAH01020.2;protein_accession:AAH42912.1;protein_accession:BAA91176.1;protein_accession:BAA99557.1;protein_accession:BAG56921.1;protein_accession:BAG58891.1;protein_accession:BAG58908.1;protein_accession:EAW56844.1;protein_accession:EAW56845.1;protei…	4345589	Gene	TMPRSS2	PP9284;PRSS10;TMPRSS2;transmembrane protease, serine 2;EC 3.4.21.-;Serine protease 10;serine protease-x;tmprss-2;TMPS2;Transmembrane protease serine 2;transmembrane protease serine-2;	SWISSPROT_AC:O15393;SWISSPROT_ID:TMPS2_HUMAN;GeneID:7113;Ensembl:ENSG00000184012;HGNC:HGNC:11876;MIM:602060;Vega:OTTHUMG00000086762;protein_accession:AAC51784.1;protein_accession:AAD37117.1;protein_accession:AAH51839.1;protein_accession:AAK29280.1;protein_accession:AAK53559.1;protein_accession:AAL55881.1;protein_accession:ADQ33108.1;protein_accession:BAD96504.1;protein_accession:BAF84502.1;protei…	54938	7113
290342827	TMPRSS2 -<> RXRB	expression regulation	Pubmed central 2017:5425984;	In LNCaP cells, CTGF, IGFBP-3, INSIG2, NR1H2 and <b>RXRB</b> expressions were significantly upregulated while SREBF-1 and <b>TMPRSS2</b> expression were significantly down regulated.[Pubmed central 2017:5425984];	491798	Protein	TMPRSS2	EC 3.4.21.-;PRSS10;Serine protease 10;TMPRSS2;TMPS2;Transmembrane protease serine 2;PP9284;serine protease-x;tmprss-2;transmembrane protease serine-2;transmembrane protease, serine 2;	SWISSPROT_AC:O15393;SWISSPROT_ID:TMPS2_HUMAN;EMBL:AF123453;EMBL:AF270487;EMBL:AK222784;EMBL:AK291813;EMBL:AK296860;EMBL:AK313338;EMBL:AP001610;EMBL:BC051839;EMBL:CH471079;EMBL:U75329;RefSeq:NP_001128571.1;RefSeq:NP_005647.3;RefSeq:XP_011528033.1;ProteinModelPortal:O15393;STRING:9606.ENSP00000381588;SWISSPROT_AC_OLD:A8K6Z8;SWISSPROT_AC_OLD:B2R8E5;SWISSPROT_AC_OLD:B7Z459;SWISSPROT_AC_OLD:D3DSJ2;SWI…	4344836	Gene	RXRB	DAUDI6;H-2RIIBP;NR2B2;RCoR-1;retinoid X receptor beta;RXRB;Nuclear receptor subfamily 2 group B member 2;Retinoic acid receptor RXR-beta;retinoid x-receptor beta;	SWISSPROT_AC:P28702;SWISSPROT_ID:RXRB_HUMAN;GeneID:6257;Ensembl:ENSG00000204231;HGNC:HGNC:10478;MIM:180246;Vega:OTTHUMG00000031298;protein_accession:AAA60293.1;protein_accession:AAC18599.1;protein_accession:AAD13794.1;protein_accession:AAH01167.1;protein_accession:AAP35944.1;protein_accession:ADZ17355.1;protein_accession:ADZ17386.1;protein_accession:ALQ33771.1;protein_accession:ALQ33772.1;protein…	7113	6257
290423017	Androgen receptor -<> TMPRSS2	expression regulation	Pubmed central 2013:3634405;	<b>AR</b> stimulates the expression of <b>TMPRSS2</b>: ERG, a common gene fusion associated with prostate cancer [15Ã¢Â€Â“17].[Pubmed central 2013:3634405];<b>AR</b> stimulates the expression of <b>TMPRSS2</b>: ERG, a common gene fusion associated with prostate cancer [15–17].[Pubmed central 2013:3634405];	17165	Protein	Androgen receptor	ANDR;Androgen receptor;AR;DHTR;Dihydrotestosterone receptor;NR3C4;Nuclear receptor subfamily 3 group C member 4;AIS;ais-type;androgen receptor--an;androgen-receptor;ar 8;ar-subtype;ar-type;AR8;dihydrotestosterone-receptor;HUMARA;HYSP1;KD;nr3c4-type;receptor androgen;receptor's androgen;SBMA;SMAX1;TFM;type-ar;	SWISSPROT_AC:P10275;SWISSPROT_ID:ANDR_HUMAN;EMBL:AL049564;EMBL:AL158016;EMBL:AL356358;EMBL:AX453758;EMBL:BC132975;EMBL:CH471132;EMBL:FJ235916;EMBL:FJ235917;EMBL:L29496;EMBL:M20132;EMBL:M20260;EMBL:M21748;EMBL:M23263;EMBL:M27423;EMBL:M27424;EMBL:M27425;EMBL:M27426;EMBL:M27427;EMBL:M27428;EMBL:M27429;EMBL:M27430;EMBL:M34233;EMBL:M35844;EMBL:M35845;EMBL:M35846;EMBL:M35847;EMBL:M35848;EMBL:M35849;EMB…	4345589	Gene	TMPRSS2	PP9284;PRSS10;TMPRSS2;transmembrane protease, serine 2;EC 3.4.21.-;Serine protease 10;serine protease-x;tmprss-2;TMPS2;Transmembrane protease serine 2;transmembrane protease serine-2;	SWISSPROT_AC:O15393;SWISSPROT_ID:TMPS2_HUMAN;GeneID:7113;Ensembl:ENSG00000184012;HGNC:HGNC:11876;MIM:602060;Vega:OTTHUMG00000086762;protein_accession:AAC51784.1;protein_accession:AAD37117.1;protein_accession:AAH51839.1;protein_accession:AAK29280.1;protein_accession:AAK53559.1;protein_accession:AAL55881.1;protein_accession:ADQ33108.1;protein_accession:BAD96504.1;protein_accession:BAF84502.1;protei…	367	7113
290511161	TMPRSS2 -<> TGM4	expression regulation	Pubmed central 2012:3367184;	The number of tissues, apart from prostate, where expression could be detected showed that <b>hTGP</b> expression (21 tissues) was more restricted to the prostate than both PSA (32 tissues) and <b>TMPRSS2</b> (39 tissues) (Figure 1).[Pubmed central 2012:3367184];	491798	Protein	TMPRSS2	EC 3.4.21.-;PRSS10;Serine protease 10;TMPRSS2;TMPS2;Transmembrane protease serine 2;PP9284;serine protease-x;tmprss-2;transmembrane protease serine-2;transmembrane protease, serine 2;	SWISSPROT_AC:O15393;SWISSPROT_ID:TMPS2_HUMAN;EMBL:AF123453;EMBL:AF270487;EMBL:AK222784;EMBL:AK291813;EMBL:AK296860;EMBL:AK313338;EMBL:AP001610;EMBL:BC051839;EMBL:CH471079;EMBL:U75329;RefSeq:NP_001128571.1;RefSeq:NP_005647.3;RefSeq:XP_011528033.1;ProteinModelPortal:O15393;STRING:9606.ENSP00000381588;SWISSPROT_AC_OLD:A8K6Z8;SWISSPROT_AC_OLD:B2R8E5;SWISSPROT_AC_OLD:B7Z459;SWISSPROT_AC_OLD:D3DSJ2;SWI…	4345526	Gene	TGM4	hTGP;TGM4;TGP;transglutaminase 4;EC 2.3.2.13;ec2.3.2.13;Fibrinoligase;prostate specific transglutaminase;Prostate transglutaminase;Prostate-specific transglutaminase;protein-glutamine gamma glutamyltransferase-4;Protein-glutamine gamma-glutamyltransferase 4;TG(P);TGase P;TGase-4;transglutaminase iv;Transglutaminase P;Transglutaminase-4;	SWISSPROT_AC:P49221;SWISSPROT_ID:TGM4_HUMAN;GeneID:7047;Ensembl:ENSG00000163810;HGNC:HGNC:11780;MIM:600585;protein_accession:AAB38324.1;protein_accession:AAB95430.1;protein_accession:AAC50516.1;protein_accession:AAH07003.1;protein_accession:ABM87504.1;protein_accession:ABW03895.1;protein_accession:ACF75748.1;protein_accession:ACF75749.1;protein_accession:ACF75750.1;protein_accession:BAC85321.1;pr…	7113	7047
290528245	FGF23 -<> TMPRSS2	expression regulation	Pubmed central 2015:4627308;	We have found that in serum free medium, which does not contain androgens, <b>FGF23</b> can induce expression of <b>TMPRSS2</b> in LNCaP and VCaP cells and the TMPRSS2/ERG fusion gene mRNA and protein in VCAP cells, which contain this gene fusion.[Pubmed central 2015:4627308];	135756	Protein	FGF23	FGF-23;FGF23;Fibroblast growth factor 23;HYPF;Phosphatonin;Tumor-derived hypophosphatemia-inducing factor;ADHR;fgf 23;fgf- 23;FGFN;fibroblast growth factor -23;fibroblast growth factor-23;fibroblast growth factor23;fibroblast-growth factor 23;fibroblast-growth factor-23;fibroblast-growth-factor 23;fibroblast-growth-factor-23;HPDR2;PHPTC;	SWISSPROT_AC:Q9GZV9;SWISSPROT_ID:FGF23_HUMAN;EMBL:AB037973;EMBL:AB047858;EMBL:AF263537;EMBL:AY358323;EMBL:AY566236;EMBL:BC069333;EMBL:BC096713;EMBL:BC098147;EMBL:BC098252;RefSeq:NP_065689.1;ProteinModelPortal:Q9GZV9;STRING:9606.ENSP00000237837;SWISSPROT_AC_OLD:Q4V758;SMR:Q9GZV9;GeneID:8074;KEGG:hsa:8074;eggNOG:ENOG4111IPH;eggNOG:KOG3885;UniGene:Hs.287370;GO:GO:0000165;GO:GO:0004713;GO:GO:0005088;…	4345589	Gene	TMPRSS2	PP9284;PRSS10;TMPRSS2;transmembrane protease, serine 2;EC 3.4.21.-;Serine protease 10;serine protease-x;tmprss-2;TMPS2;Transmembrane protease serine 2;transmembrane protease serine-2;	SWISSPROT_AC:O15393;SWISSPROT_ID:TMPS2_HUMAN;GeneID:7113;Ensembl:ENSG00000184012;HGNC:HGNC:11876;MIM:602060;Vega:OTTHUMG00000086762;protein_accession:AAC51784.1;protein_accession:AAD37117.1;protein_accession:AAH51839.1;protein_accession:AAK29280.1;protein_accession:AAK53559.1;protein_accession:AAL55881.1;protein_accession:ADQ33108.1;protein_accession:BAD96504.1;protein_accession:BAF84502.1;protei…	8074	7113
290758094	TMPRSS2 --> RXRB	expression upregulation	Pubmed central 2017:5425984;	In LNCaP cells, CTGF, IGFBP-3, INSIG2, NR1H2 and <b>RXRB</b> expressions were significantly upregulated while SREBF-1 and <b>TMPRSS2</b> expression were significantly down regulated.[Pubmed central 2017:5425984];	491798	Protein	TMPRSS2	EC 3.4.21.-;PRSS10;Serine protease 10;TMPRSS2;TMPS2;Transmembrane protease serine 2;PP9284;serine protease-x;tmprss-2;transmembrane protease serine-2;transmembrane protease, serine 2;	SWISSPROT_AC:O15393;SWISSPROT_ID:TMPS2_HUMAN;EMBL:AF123453;EMBL:AF270487;EMBL:AK222784;EMBL:AK291813;EMBL:AK296860;EMBL:AK313338;EMBL:AP001610;EMBL:BC051839;EMBL:CH471079;EMBL:U75329;RefSeq:NP_001128571.1;RefSeq:NP_005647.3;RefSeq:XP_011528033.1;ProteinModelPortal:O15393;STRING:9606.ENSP00000381588;SWISSPROT_AC_OLD:A8K6Z8;SWISSPROT_AC_OLD:B2R8E5;SWISSPROT_AC_OLD:B7Z459;SWISSPROT_AC_OLD:D3DSJ2;SWI…	4344836	Gene	RXRB	DAUDI6;H-2RIIBP;NR2B2;RCoR-1;retinoid X receptor beta;RXRB;Nuclear receptor subfamily 2 group B member 2;Retinoic acid receptor RXR-beta;retinoid x-receptor beta;	SWISSPROT_AC:P28702;SWISSPROT_ID:RXRB_HUMAN;GeneID:6257;Ensembl:ENSG00000204231;HGNC:HGNC:10478;MIM:180246;Vega:OTTHUMG00000031298;protein_accession:AAA60293.1;protein_accession:AAC18599.1;protein_accession:AAD13794.1;protein_accession:AAH01167.1;protein_accession:AAP35944.1;protein_accession:ADZ17355.1;protein_accession:ADZ17386.1;protein_accession:ALQ33771.1;protein_accession:ALQ33772.1;protein…	7113	6257
290784819	Androgen receptor --> TMPRSS2	expression upregulation	Pubmed central 2013:3634405;	<b>AR</b> stimulates the expression of <b>TMPRSS2</b>: ERG, a common gene fusion associated with prostate cancer [15Ã¢Â€Â“17].[Pubmed central 2013:3634405];<b>AR</b> stimulates the expression of <b>TMPRSS2</b>: ERG, a common gene fusion associated with prostate cancer [15–17].[Pubmed central 2013:3634405];	17165	Protein	Androgen receptor	ANDR;Androgen receptor;AR;DHTR;Dihydrotestosterone receptor;NR3C4;Nuclear receptor subfamily 3 group C member 4;AIS;ais-type;androgen receptor--an;androgen-receptor;ar 8;ar-subtype;ar-type;AR8;dihydrotestosterone-receptor;HUMARA;HYSP1;KD;nr3c4-type;receptor androgen;receptor's androgen;SBMA;SMAX1;TFM;type-ar;	SWISSPROT_AC:P10275;SWISSPROT_ID:ANDR_HUMAN;EMBL:AL049564;EMBL:AL158016;EMBL:AL356358;EMBL:AX453758;EMBL:BC132975;EMBL:CH471132;EMBL:FJ235916;EMBL:FJ235917;EMBL:L29496;EMBL:M20132;EMBL:M20260;EMBL:M21748;EMBL:M23263;EMBL:M27423;EMBL:M27424;EMBL:M27425;EMBL:M27426;EMBL:M27427;EMBL:M27428;EMBL:M27429;EMBL:M27430;EMBL:M34233;EMBL:M35844;EMBL:M35845;EMBL:M35846;EMBL:M35847;EMBL:M35848;EMBL:M35849;EMB…	4345589	Gene	TMPRSS2	PP9284;PRSS10;TMPRSS2;transmembrane protease, serine 2;EC 3.4.21.-;Serine protease 10;serine protease-x;tmprss-2;TMPS2;Transmembrane protease serine 2;transmembrane protease serine-2;	SWISSPROT_AC:O15393;SWISSPROT_ID:TMPS2_HUMAN;GeneID:7113;Ensembl:ENSG00000184012;HGNC:HGNC:11876;MIM:602060;Vega:OTTHUMG00000086762;protein_accession:AAC51784.1;protein_accession:AAD37117.1;protein_accession:AAH51839.1;protein_accession:AAK29280.1;protein_accession:AAK53559.1;protein_accession:AAL55881.1;protein_accession:ADQ33108.1;protein_accession:BAD96504.1;protein_accession:BAF84502.1;protei…	367	7113
290962262	APC -<> TMPRSS2	expression regulation	Pubmed central 2016:4990297;	Furthermore, we show that conditional deletion of Pten and <b>Apc</b> in <b>Tmprss2</b> expressing cells lead to prostate and colorectal transformation, respectively.[Pubmed central 2016:4990297];	19281	Protein	APC	Adenomatous polyposis coli protein;APC;Deleted in polyposis 2.5;DP2.5;Protein APC;adenomatous polyposis coli-protein;apc of protein;apc protein;APC, WNT signaling pathway regulator;apc-protein;apc-type;BTPS2;dp 2.5;DP2;DP3;GS;PPP1R46;protein adenomatous polyposis coli;protein isoform of the apc;protein of adenomatous polyposis coli;protein of apc;protein of the adenomatous polyposis coli;protein …	SWISSPROT_AC:P25054;SWISSPROT_ID:APC_HUMAN;EMBL:CH471086;EMBL:M73548;EMBL:M74088;EMBL:S78214;RefSeq:NP_000029.2;RefSeq:NP_001120982.1;ProteinModelPortal:P25054;STRING:9606.ENSP00000257430;SWISSPROT_AC_OLD:D3DT03;SWISSPROT_AC_OLD:Q15162;SWISSPROT_AC_OLD:Q15163;SWISSPROT_AC_OLD:Q93042;SMR:P25054;GeneID:324;KEGG:hsa:324;PIR:A37261;eggNOG:ENOG410XR2V;eggNOG:KOG2122;UniGene:Hs.158932;GO:GO:0000281;GO:…	4345589	Gene	TMPRSS2	PP9284;PRSS10;TMPRSS2;transmembrane protease, serine 2;EC 3.4.21.-;Serine protease 10;serine protease-x;tmprss-2;TMPS2;Transmembrane protease serine 2;transmembrane protease serine-2;	SWISSPROT_AC:O15393;SWISSPROT_ID:TMPS2_HUMAN;GeneID:7113;Ensembl:ENSG00000184012;HGNC:HGNC:11876;MIM:602060;Vega:OTTHUMG00000086762;protein_accession:AAC51784.1;protein_accession:AAD37117.1;protein_accession:AAH51839.1;protein_accession:AAK29280.1;protein_accession:AAK53559.1;protein_accession:AAL55881.1;protein_accession:ADQ33108.1;protein_accession:BAD96504.1;protein_accession:BAF84502.1;protei…	324	7113
290962263	PTEN -<> TMPRSS2	expression regulation	Pubmed central 2016:4990297;	Furthermore, we show that conditional deletion of <b>Pten</b> and Apc in <b>Tmprss2</b> expressing cells lead to prostate and colorectal transformation, respectively.[Pubmed central 2016:4990297];	338734	Protein	PTEN	EC 3.1.3.16;EC 3.1.3.48;EC 3.1.3.67;MMAC1;Mutated in multiple advanced cancers 1;Phosphatase and tensin homolog;Phosphatidylinositol 3,4,5-trisphosphate 3-phosphatase and dual-specificity protein phosphatase PTEN;PTEN;TEP1;10q23del;BZS;cws 1;CWS1;DEC;glm-2;GLM2;MHAM;mmac 1;mmac-1;phosphatase-and-tensin homolog;pten type 1;pten-1;PTEN1;type-pten;	SWISSPROT_AC:P60484;SWISSPROT_ID:PTEN_HUMAN;EMBL:AF000726;EMBL:AF000727;EMBL:AF000728;EMBL:AF000729;EMBL:AF000730;EMBL:AF000731;EMBL:AF000732;EMBL:AF000733;EMBL:AF000734;EMBL:AF067844;EMBL:AF143312;EMBL:AF143313;EMBL:AF143314;EMBL:AF143315;EMBL:AK313581;EMBL:BC005821;EMBL:CH471066;EMBL:CR450306;EMBL:DQ073384;EMBL:JF268690;EMBL:U92436;EMBL:U93051;EMBL:U96180;RefSeq:NP_000305.3;RefSeq:NP_001291646.…	4345589	Gene	TMPRSS2	PP9284;PRSS10;TMPRSS2;transmembrane protease, serine 2;EC 3.4.21.-;Serine protease 10;serine protease-x;tmprss-2;TMPS2;Transmembrane protease serine 2;transmembrane protease serine-2;	SWISSPROT_AC:O15393;SWISSPROT_ID:TMPS2_HUMAN;GeneID:7113;Ensembl:ENSG00000184012;HGNC:HGNC:11876;MIM:602060;Vega:OTTHUMG00000086762;protein_accession:AAC51784.1;protein_accession:AAD37117.1;protein_accession:AAH51839.1;protein_accession:AAK29280.1;protein_accession:AAK53559.1;protein_accession:AAL55881.1;protein_accession:ADQ33108.1;protein_accession:BAD96504.1;protein_accession:BAF84502.1;protei…	5728	7113
290962277	PROC -<> TMPRSS2	expression regulation	Pubmed central 2016:4990297;	Furthermore, we show that conditional deletion of Pten and <b>Apc</b> in <b>Tmprss2</b> expressing cells lead to prostate and colorectal transformation, respectively.[Pubmed central 2016:4990297];	329918	Protein	PROC	Anticoagulant protein C;Autoprothrombin IIA;Blood coagulation factor XIV;EC 3.4.21.69;PROC;Vitamin K-dependent protein C;APC;apc-type;PC;proc 1;proc i;proc-i;PROC1;protein c anticoagulant;protein C, inactivator of coagulation factors Va and VIIIa;protein c--an anticoagulant;protein-c anticoagulant;THPH3;THPH4;type-apc;vitamin-k dependent protein c;	SWISSPROT_AC:P04070;SWISSPROT_ID:PROC_HUMAN;EMBL:AC068282;EMBL:AF378903;EMBL:AK298454;EMBL:BC034377;EMBL:CH471103;EMBL:K02059;EMBL:M11228;EMBL:M12683;EMBL:M12684;EMBL:M12685;EMBL:M12686;EMBL:M12687;EMBL:M12712;EMBL:S58668;EMBL:S76088;EMBL:S76090;EMBL:X02750;RefSeq:NP_000303.1;ProteinModelPortal:P04070;STRING:9606.ENSP00000234071;SWISSPROT_AC_OLD:B4DPQ7;SWISSPROT_AC_OLD:Q15189;SWISSPROT_AC_OLD:Q15…	4345589	Gene	TMPRSS2	PP9284;PRSS10;TMPRSS2;transmembrane protease, serine 2;EC 3.4.21.-;Serine protease 10;serine protease-x;tmprss-2;TMPS2;Transmembrane protease serine 2;transmembrane protease serine-2;	SWISSPROT_AC:O15393;SWISSPROT_ID:TMPS2_HUMAN;GeneID:7113;Ensembl:ENSG00000184012;HGNC:HGNC:11876;MIM:602060;Vega:OTTHUMG00000086762;protein_accession:AAC51784.1;protein_accession:AAD37117.1;protein_accession:AAH51839.1;protein_accession:AAK29280.1;protein_accession:AAK53559.1;protein_accession:AAL55881.1;protein_accession:ADQ33108.1;protein_accession:BAD96504.1;protein_accession:BAF84502.1;protei…	5624	7113
291390733	TMPRSS2 -- NKX3.1	interaction	Pubmed central 2014:3897978;	We found that <b>NKX3.1</b> directly binds to <b>TMPRSS2</b> upstream sequences and negatively regulates the expression of the ERG protooncogene through the TMPRSS2-ERG gene fusion.[Pubmed central 2014:3897978];	491798	Protein	TMPRSS2	EC 3.4.21.-;PRSS10;Serine protease 10;TMPRSS2;TMPS2;Transmembrane protease serine 2;PP9284;serine protease-x;tmprss-2;transmembrane protease serine-2;transmembrane protease, serine 2;	SWISSPROT_AC:O15393;SWISSPROT_ID:TMPS2_HUMAN;EMBL:AF123453;EMBL:AF270487;EMBL:AK222784;EMBL:AK291813;EMBL:AK296860;EMBL:AK313338;EMBL:AP001610;EMBL:BC051839;EMBL:CH471079;EMBL:U75329;RefSeq:NP_001128571.1;RefSeq:NP_005647.3;RefSeq:XP_011528033.1;ProteinModelPortal:O15393;STRING:9606.ENSP00000381588;SWISSPROT_AC_OLD:A8K6Z8;SWISSPROT_AC_OLD:B2R8E5;SWISSPROT_AC_OLD:B7Z459;SWISSPROT_AC_OLD:D3DSJ2;SWI…	277627	Protein	NKX3.1	Homeobox protein NK-3 homolog A;Homeobox protein Nkx-3.1;NKX3-1;NKX3.1;NKX31;NKX3A;BAPX2;homeobox protein nkx3.1;NK3 homeobox 1;NKX3;	SWISSPROT_AC:Q99801;SWISSPROT_ID:NKX31_HUMAN;EMBL:AF247704;EMBL:AF249669;EMBL:AF249670;EMBL:AF249671;EMBL:AF249672;EMBL:BC074863;EMBL:BC074864;EMBL:U80669;EMBL:U91540;RefSeq:NP_001243268.1;RefSeq:NP_006158.2;ProteinModelPortal:Q99801;STRING:9606.ENSP00000370253;SWISSPROT_AC_OLD:O15465;SWISSPROT_AC_OLD:Q9H2P4;SWISSPROT_AC_OLD:Q9H2P5;SWISSPROT_AC_OLD:Q9H2P6;SWISSPROT_AC_OLD:Q9H2P7;SWISSPROT_AC_OLD:…	7113	4824
291413739	TMPRSS2 -- Androgen receptor	interaction	Pubmed central 2014:3868498;Pubmed central 2014:4002202;Pubmed central 2017:5406709;Pubmed central 2009:2709584;	In prostate cancer, many oncogenic genes such as prostate-specific antigen (PSA) (23), Cdk1 and Cdk2 (24), PMEPA1 (25), FGF8 (26) as well as <b>TMPRSS2</b> (27) are closely associated with <b>AR</b>.[Pubmed central 2014:3868498];Mechanistically it was shown that <b>AR</b> bound to multiple intronic regions near break sites in <b>TMPRSS2</b> and ERG, suggesting that AR mediated juxtapositioning of…	491798	Protein	TMPRSS2	EC 3.4.21.-;PRSS10;Serine protease 10;TMPRSS2;TMPS2;Transmembrane protease serine 2;PP9284;serine protease-x;tmprss-2;transmembrane protease serine-2;transmembrane protease, serine 2;	SWISSPROT_AC:O15393;SWISSPROT_ID:TMPS2_HUMAN;EMBL:AF123453;EMBL:AF270487;EMBL:AK222784;EMBL:AK291813;EMBL:AK296860;EMBL:AK313338;EMBL:AP001610;EMBL:BC051839;EMBL:CH471079;EMBL:U75329;RefSeq:NP_001128571.1;RefSeq:NP_005647.3;RefSeq:XP_011528033.1;ProteinModelPortal:O15393;STRING:9606.ENSP00000381588;SWISSPROT_AC_OLD:A8K6Z8;SWISSPROT_AC_OLD:B2R8E5;SWISSPROT_AC_OLD:B7Z459;SWISSPROT_AC_OLD:D3DSJ2;SWI…	17165	Protein	Androgen receptor	ANDR;Androgen receptor;AR;DHTR;Dihydrotestosterone receptor;NR3C4;Nuclear receptor subfamily 3 group C member 4;AIS;ais-type;androgen receptor--an;androgen-receptor;ar 8;ar-subtype;ar-type;AR8;dihydrotestosterone-receptor;HUMARA;HYSP1;KD;nr3c4-type;receptor androgen;receptor's androgen;SBMA;SMAX1;TFM;type-ar;	SWISSPROT_AC:P10275;SWISSPROT_ID:ANDR_HUMAN;EMBL:AL049564;EMBL:AL158016;EMBL:AL356358;EMBL:AX453758;EMBL:BC132975;EMBL:CH471132;EMBL:FJ235916;EMBL:FJ235917;EMBL:L29496;EMBL:M20132;EMBL:M20260;EMBL:M21748;EMBL:M23263;EMBL:M27423;EMBL:M27424;EMBL:M27425;EMBL:M27426;EMBL:M27427;EMBL:M27428;EMBL:M27429;EMBL:M27430;EMBL:M34233;EMBL:M35844;EMBL:M35845;EMBL:M35846;EMBL:M35847;EMBL:M35848;EMBL:M35849;EMB…	7113	367
291890990	TMPRSS2 -- S protein	interaction	Pubmed central 2017:5454426;	Thus, the cellular localizations of S protein and TMPRSS2 or MSPL overlap extensively, indicating that MSPL and <b>TMPRSS2</b> may interact with <b>S protein</b>, activating PEDV replication in Vero cells.[Pubmed central 2017:5454426];	491798	Protein	TMPRSS2	EC 3.4.21.-;PRSS10;Serine protease 10;TMPRSS2;TMPS2;Transmembrane protease serine 2;PP9284;serine protease-x;tmprss-2;transmembrane protease serine-2;transmembrane protease, serine 2;	SWISSPROT_AC:O15393;SWISSPROT_ID:TMPS2_HUMAN;EMBL:AF123453;EMBL:AF270487;EMBL:AK222784;EMBL:AK291813;EMBL:AK296860;EMBL:AK313338;EMBL:AP001610;EMBL:BC051839;EMBL:CH471079;EMBL:U75329;RefSeq:NP_001128571.1;RefSeq:NP_005647.3;RefSeq:XP_011528033.1;ProteinModelPortal:O15393;STRING:9606.ENSP00000381588;SWISSPROT_AC_OLD:A8K6Z8;SWISSPROT_AC_OLD:B2R8E5;SWISSPROT_AC_OLD:B7Z459;SWISSPROT_AC_OLD:D3DSJ2;SWI…	60479	Protein	S protein	CDSN;Corneodesmosin;S protein;HTSS;HTSS1;HYPT2;PSS;pss-type;PSS1;S;	SWISSPROT_AC:Q15517;SWISSPROT_ID:CDSN_HUMAN;EMBL:AB088114;EMBL:AF030130;EMBL:AF224747;EMBL:AF224748;EMBL:AF224749;EMBL:AF224750;EMBL:AF224751;EMBL:AF224752;EMBL:AF224753;EMBL:AF224754;EMBL:AF224755;EMBL:AF224756;EMBL:AF224757;EMBL:AF224758;EMBL:AF286165;EMBL:AF491325;EMBL:AF491326;EMBL:AF491327;EMBL:AF491328;EMBL:AF491329;EMBL:AF491330;EMBL:AJ238461;EMBL:AJ238462;EMBL:AJ238463;EMBL:AJ238464;EMBL:…	7113	1041
