# Supplementary material for: Gene Networks of Hyperglycemia, Diabetic Complications, and Human Proteins Targeted by SARS-CoV-2: What Is the Molecular Basis for Comorbidity?
Source: Int J Mol Sci. 2022 Jun 29;23(13):7247. doi: 10.3390/ijms23137247 (PMC9266766; doi:10.3390/ijms23137247)
Supplement: Supplementary file 1 [file ijms-23-07247-s001.zip › Table S13.xlsx]

## Sheet: CTSB interacting genes
GeneID	Symbol	description
1	A1BG	alpha-1-B glycoprotein
2	A2M	alpha-2-macroglobulin
21	ABCA3	ATP binding cassette subfamily A member 3
176	ACAN	aggrecan
54507	ADAMTSL4	ADAMTS like 4
375790	AGRN	agrin
9447	AIM2	absent in melanoma 2
9049	AIP	aryl hydrocarbon receptor interacting protein
213	ALB	albumin
259	AMBP	alpha-1-microglobulin/bikunin precursor
261	AMCN	arthrogryposis multiplex congenita, neurogenic
118429	ANTXR2	ANTXR cell adhesion molecule 2
302	ANXA2	annexin A2
309	ANXA6	annexin A6
310	ANXA7	annexin A7
317	APAF1	apoptotic peptidase activating factor 1
335	APOA1	apolipoprotein A1
348	APOE	apolipoprotein E
351	APP	amyloid beta precursor protein
427	ASAH1	N-acylsphingosine amidohydrolase 1
11016	ATF7	activating transcription factor 7
9474	ATG5	autophagy related 5
471	ATIC	5-aminoimidazole-4-carboxamide ribonucleotide formyltransferase/IMP cyclohydrolase
54998	AURKAIP1	aurora kinase A interacting protein 1
7917	BAG6	BAG cochaperone 6
581	BAX	BCL2 associated X, apoptosis regulator
596	BCL2	BCL2 apoptosis regulator
627	BDNF	brain derived neurotrophic factor
8678	BECN1	beclin 1
632	BGLAP	bone gamma-carboxyglutamate protein
637	BID	BH3 interacting domain death agonist
638	BIK	BCL2 interacting killer
641	BLM	BLM RecQ like helicase
664	BNIP3	BCL2 interacting protein 3
673	BRAF	B-Raf proto-oncogene, serine/threonine kinase
148304	C1orf74	chromosome 1 open reading frame 74
390664	C1QTNF8	C1q and TNF related 8
834	CASP1	caspase 1
835	CASP2	caspase 2
836	CASP3	caspase 3
841	CASP8	caspase 8
842	CASP9	caspase 9
857	CAV1	caveolin 1
885	CCK	cholecystokinin
887	CCKBR	cholecystokinin B receptor
6347	CCL2	C-C motif chemokine ligand 2
6364	CCL20	C-C motif chemokine ligand 20
929	CD14	CD14 molecule
977	CD151	CD151 molecule (Raph blood group)
960	CD44	CD44 molecule (Indian blood group)
1604	CD55	CD55 molecule (Cromer blood group)
5129	CDK18	cyclin dependent kinase 18
1026	CDKN1A	cyclin dependent kinase inhibitor 1A
1027	CDKN1B	cyclin dependent kinase inhibitor 1B
1029	CDKN2A	cyclin dependent kinase inhibitor 2A
1048	CEACAM5	CEA cell adhesion molecule 5
1080	CFTR	CF transmembrane conductance regulator
1103	CHAT	choline O-acetyltransferase
56994	CHPT1	choline phosphotransferase 1
1131	CHRM3	cholinergic receptor muscarinic 3
93978	CLEC6A	C-type lectin domain containing 6A
64581	CLEC7A	C-type lectin domain containing 7A
6249	CLIP1	CAP-Gly domain containing linker protein 1
7461	CLIP2	CAP-Gly domain containing linker protein 2
1213	CLTC	clathrin heavy chain
5067	CNTN3	contactin 3
1371	CPOX	coproporphyrinogen oxidase
58487	CREBZF	CREB/ATF bZIP transcription factor
1401	CRP	C-reactive protein
1435	CSF1	colony stimulating factor 1
1469	CST1	cystatin SN
1471	CST3	cystatin C
1474	CST6	cystatin E/M
8530	CST7	cystatin F
1475	CSTA	cystatin A
1476	CSTB	cystatin B
11330	CTRC	chymotrypsin C
1509	CTSD	cathepsin D
8722	CTSF	cathepsin F
1512	CTSH	cathepsin H
1513	CTSK	cathepsin K
1514	CTSL	cathepsin L
1520	CTSS	cathepsin S
1522	CTSZ	cathepsin Z
3627	CXCL10	C-X-C motif chemokine ligand 10
6387	CXCL12	C-X-C motif chemokine ligand 12
3576	CXCL8	C-X-C motif chemokine ligand 8
2833	CXCR3	C-X-C motif chemokine receptor 3
54205	CYCS	cytochrome c, somatic
199699	DAND5	DAN domain BMP antagonist family member 5
51164	DCTN4	dynactin subunit 4
1641	DCX	doublecortin
1674	DES	desmin
79947	DHDDS	dehydrodolichyl diphosphate synthase subunit
1762	DMWD	DM1 locus, WD repeat containing
352909	DNAAF3	dynein axonemal assembly factor 3
1767	DNAH5	dynein axonemal heavy chain 5
27019	DNAI1	dynein axonemal intermediate chain 1
92737	DNER	delta/notch like EGF repeat containing
1803	DPP4	dipeptidyl peptidase 4
55332	DRAM1	DNA damage regulated autophagy modulator 1
1881	EBM	epidermolysis bullosa, macular type
25895	EEF1AKMT3	EEF1A lysine methyltransferase 3
1950	EGF	epidermal growth factor
1956	EGFR	epidermal growth factor receptor
8661	EIF3A	eukaryotic translation initiation factor 3 subunit A
1991	ELANE	elastase, neutrophil expressed
2001	ELF5	E74 like ETS transcription factor 5
11117	EMILIN1	elastin microfibril interfacer 1
2064	ERBB2	erb-b2 receptor tyrosine kinase 2
2113	ETS1	ETS proto-oncogene 1, transcription factor
2147	F2	coagulation factor II, thrombin
2152	F3	coagulation factor III, tissue factor
83641	FAM107B	family with sequence similarity 107 member B
79607	FAM118B	family with sequence similarity 118 member B
85302	FBF1	Fas binding factor 1
26270	FBXO6	F-box protein 6
2222	FDFT1	farnesyl-diphosphate farnesyltransferase 1
9896	FIG4	FIG4 phosphoinositide 5-phosphatase
2288	FKBP4	FKBP prolyl isomerase 4
2313	FLI1	Fli-1 proto-oncogene, ETS transcription factor
2314	FLII	FLII actin remodeling protein
2317	FLNB	filamin B
2335	FN1	fibronectin 1
2309	FOXO3	forkhead box O3
2669	GEM	GTP binding protein overexpressed in skeletal muscle
51053	GMNN	geminin DNA replication inhibitor
10578	GNLY	granulysin
26003	GORASP2	golgi reassembly stacking protein 2
2813	GP2	glycoprotein 2
2965	GTF2H1	general transcription factor IIH subunit 1
9567	GTPBP1	GTP binding protein 1
3001	GZMA	granzyme A
3002	GZMB	granzyme B
283120	H19	H19 imprinted maternally expressed transcript
8349	H2BC21	H2B clustered histone 21
3030	HADHA	hydroxyacyl-CoA dehydrogenase trifunctional multienzyme complex subunit alpha
3082	HGF	hepatocyte growth factor
147746	HIPK4	homeodomain interacting protein kinase 4
3106	HLA-B	major histocompatibility complex, class I, B
3107	HLA-C	major histocompatibility complex, class I, C
3146	HMGB1	high mobility group box 1
3184	HNRNPD	heterogeneous nuclear ribonucleoprotein D
3270	HRC	histidine rich calcium binding protein
8988	HSPB3	heat shock protein family B (small) member 3
3339	HSPG2	heparan sulfate proteoglycan 2
10437	IFI30	IFI30 lysosomal thiol reductase
10410	IFITM3	interferon induced transmembrane protein 3
3479	IGF1	insulin like growth factor 1
3482	IGF2R	insulin like growth factor 2 receptor
28935	IGKV1-27	immunoglobulin kappa variable 1-27
28870	IGKV6D-21	immunoglobulin kappa variable 6D-21 (non-functional)
3586	IL10	interleukin 10
3605	IL17A	interleukin 17A
3606	IL18	interleukin 18
3553	IL1B	interleukin 1 beta
3558	IL2	interleukin 2
3565	IL4	interleukin 4
3569	IL6	interleukin 6
3611	ILK	integrin linked kinase
3630	INS	insulin
8471	IRS4	insulin receptor substrate 4
3716	JAK1	Janus kinase 1
3791	KDR	kinase insert domain receptor
10657	KHDRBS1	KH RNA binding domain containing, signal transduction associated 1
3827	KNG1	kininogen 1
3845	KRAS	KRAS proto-oncogene, GTPase
3916	LAMP1	lysosomal associated membrane protein 1
3920	LAMP2	lysosomal associated membrane protein 2
27074	LAMP3	lysosomal associated membrane protein 3
3939	LDHA	lactate dehydrogenase A
3952	LEP	leptin
3956	LGALS1	galectin 1
5641	LGMN	legumain
4035	LRP1	LDL receptor related protein 1
4036	LRP2	LDL receptor related protein 2
222229	LRWD1	leucine rich repeats and WD repeat domain containing 1
4045	LSAMP	limbic system associated membrane protein
4067	LYN	LYN proto-oncogene, Src family tyrosine kinase
93487	MAPK1IP1L	mitogen-activated protein kinase 1 interacting protein 1 like
5599	MAPK8	mitogen-activated protein kinase 8
4137	MAPT	microtubule associated protein tau
115123	MARCHF3	membrane associated ring-CH-type finger 3
4082	MARCKS	myristoylated alanine rich protein kinase C substrate
4155	MBP	myelin basic protein
23263	MCF2L	MCF.2 cell line derived transforming sequence like
4170	MCL1	MCL1 apoptosis regulator, BCL2 family member
57192	MCOLN1	mucolipin TRP cation channel 1
56955	MEPE	matrix extracellular phosphoglycoprotein
4288	MKI67	marker of proliferation Ki-67
4292	MLH1	mutL homolog 1
4312	MMP1	matrix metallopeptidase 1
4316	MMP7	matrix metallopeptidase 7
4318	MMP9	matrix metallopeptidase 9
124540	MSI2	musashi RNA binding protein 2
2475	MTOR	mechanistic target of rapamycin kinase
4582	MUC1	mucin 1, cell surface associated
8775	NAPA	NSF attachment protein alpha
9476	NAPSA	napsin A aspartic peptidase
4677	NARS1	asparaginyl-tRNA synthetase 1
4695	NDUFA2	NADH:ubiquinone oxidoreductase subunit A2
4734	NEDD4	NEDD4 E3 ubiquitin protein ligase
4738	NEDD8	NEDD8 ubiquitin like modifier
51497	NELFCD	negative elongation factor complex member C/D
4790	NFKB1	nuclear factor kappa B subunit 1
4803	NGF	nerve growth factor
4810	NHS	NHS actin remodeling regulator
58484	NLRC4	NLR family CARD domain containing 4
114548	NLRP3	NLR family pyrin domain containing 3
9423	NTN1	netrin 1
23636	NUP62	nucleoporin 62
10482	NXF1	nuclear RNA export factor 1
10724	OGA	O-GlcNAcase
115209	OMA1	OMA1 zinc metallopeptidase
5027	P2RX7	purinergic receptor P2X 7
8761	PABPC4	poly(A) binding protein cytoplasmic 4
142	PARP1	poly(ADP-ribose) polymerase 1
5087	PBX1	PBX homeobox 1
5092	PCBD1	pterin-4 alpha-carbinolamine dehydratase 1
5131	PDB1	Paget disease of bone 1
5159	PDGFRB	platelet derived growth factor receptor beta
9260	PDLIM7	PDZ and LIM domain 7
5251	PHEX	phosphate regulating endopeptidase homolog X-linked
8554	PIAS1	protein inhibitor of activated STAT 1
5328	PLAU	plasminogen activator, urokinase
5329	PLAUR	plasminogen activator, urokinase receptor
5366	PMAIP1	phorbol-12-myristate-13-acetate-induced protein 1
10687	PNMA2	PNMA family member 2
5443	POMC	proopiomelanocortin
5478	PPIA	peptidylprolyl isomerase A
5514	PPP1R10	protein phosphatase 1 regulatory subunit 10
5515	PPP2CA	protein phosphatase 2 catalytic subunit alpha
5536	PPP5C	protein phosphatase 5 catalytic subunit
5538	PPT1	palmitoyl-protein thioesterase 1
118471	PRAP1	proline rich acidic protein 1
5542	PRB1	proline rich protein BstNI subfamily 1
5617	PRL	prolactin
10544	PROCR	protein C receptor
112476	PRRT2	proline rich transmembrane protein 2
5644	PRSS1	serine protease 1
5646	PRSS3	serine protease 3
5669	PSG1	pregnancy specific beta-1-glycoprotein 1
5728	PTEN	phosphatase and tensin homolog
5777	PTPN6	protein tyrosine phosphatase non-receptor type 6
25797	QPCT	glutaminyl-peptide cyclotransferase
10743	RAI1	retinoic acid induced 1
5967	REG1A	regenerating family member 1 alpha
5972	REN	renin
5997	RGS2	regulator of G protein signaling 2
388	RHOB	ras homolog family member B
83547	RILP	Rab interacting lysosomal protein
8737	RIPK1	receptor interacting serine/threonine kinase 1
55197	RPRD1A	regulation of nuclear pre-mRNA domain containing 1A
6218	RPS17	ribosomal protein S17
6224	RPS20	ribosomal protein S20
6232	RPS27	ribosomal protein S27
6281	S100A10	S100 calcium binding protein A10
9294	S1PR2	sphingosine-1-phosphate receptor 2
6299	SALL1	spalt like transcription factor 1
677775	SCARNA5	small Cajal body-specific RNA 5
132320	SCLT1	sodium channel and clathrin linker 1
23541	SEC14L2	SEC14 like lipid binding 2
5275	SERPINB13	serpin family B member 13
5054	SERPINE1	serpin family E member 1
5345	SERPINF2	serpin family F member 2
10044	SH2D3C	SH2 domain containing 3C
30011	SH3KBP1	SH3 domain containing kinase binding protein 1
140885	SIRPA	signal regulatory protein alpha
23411	SIRT1	sirtuin 1
292	SLC25A5	solute carrier family 25 member 5
7780	SLC30A2	solute carrier family 30 member 2
6590	SLPI	secretory leukocyte peptidase inhibitor
6609	SMPD1	sphingomyelin phosphodiesterase 1
6611	SMS	spermine synthase
6615	SNAI1	snail family transcriptional repressor 1
6622	SNCA	synuclein alpha
641648	SNORD87	small nucleolar RNA, C/D box 87
6647	SOD1	superoxide dismutase 1
6272	SORT1	sortilin 1
6667	SP1	Sp1 transcription factor
8877	SPHK1	sphingosine kinase 1
10653	SPINT2	serine peptidase inhibitor, Kunitz type 2
10253	SPRY2	sprouty RTK signaling antagonist 2
8878	SQSTM1	sequestosome 1
6714	SRC	SRC proto-oncogene, non-receptor tyrosine kinase
27286	SRPX2	sushi repeat containing protein X-linked 2
6750	SST	somatostatin
6774	STAT3	signal transducer and activator of transcription 3
55342	STRBP	spermatid perinuclear RNA binding protein
6850	SYK	spleen associated tyrosine kinase
81493	SYNC	syncoilin, intermediate filament protein
6863	TAC1	tachykinin precursor 1
6934	TCF7L2	transcription factor 7 like 2
6947	TCN1	transcobalamin 1
6948	TCN2	transcobalamin 2
7942	TFEB	transcription factor EB
7038	TG	thyroglobulin
7040	TGFB1	transforming growth factor beta 1
7054	TH	tyrosine hydroxylase
27283	TINAG	tubulointerstitial nephritis antigen
7098	TLR3	toll like receptor 3
7099	TLR4	toll like receptor 4
54972	TMEM132A	transmembrane protein 132A
7124	TNF	tumor necrosis factor
7128	TNFAIP3	TNF alpha induced protein 3
943	TNFRSF8	TNF receptor superfamily member 8
7157	TP53	tumor protein p53
55809	TRERF1	transcriptional regulating factor 1
7706	TRIM25	tripartite motif containing 25
55503	TRPV6	transient receptor potential cation channel subfamily V member 6
706	TSPO	translocator protein
8458	TTF2	transcription termination factor 2
7276	TTR	transthyretin
7306	TYRP1	tyrosinase related protein 1
7316	UBC	ubiquitin C
89910	UBE3B	ubiquitin protein ligase E3B
56893	UBQLN4	ubiquilin 4
85451	UNK	unk zinc finger
7391	USF1	upstream transcription factor 1
7392	USF2	upstream transcription factor 2, c-fos interacting
8615	USO1	USO1 vesicle transport factor
57663	USP29	ubiquitin specific peptidase 29
7414	VCL	vinculin
7422	VEGFA	vascular endothelial growth factor A
331	XIAP	X-linked inhibitor of apoptosis
7512	XPNPEP2	X-prolyl aminopeptidase 2
54464	XRN1	5'-3' exoribonuclease 1
4904	YBX1	Y-box binding protein 1
7525	YES1	YES proto-oncogene 1, Src family tyrosine kinase

## Sheet: CTSB_genes_links
IntId	IntSchema	IntType	IntLinks	Sentences	ObjId1	ObjType1	ObjName1	ObjSymonyms1	ObjLinks1	ObjId2	ObjType2	ObjName2	ObjSymonyms2	ObjLinks2	GeneID 1	GeneID 2
488166	CTSB -- Granzyme B	association	Pubmed 1993:8219227;	In this report, we show that a consensus AP-1 element and a consensus cAMP response element (CRE) located 5' to the <b>CSP-B</b> transcriptional start site are both required for transcriptional activation of the <b>CPS-B</b> promoter in TPA + bt2cAMP-stimulated PEER cells.[Pubmed 1993:8219227];	4341036	Gene	CTSB	APPS;cathepsin B;CPSB;CTSB;APP secretase;app-secretase;CATB;cathepsin b-type;Cathepsin B1;cathepsin-b;cathepsinb;cps b;cps-b;cts-b;EC 3.4.22.1;secretase of app;	SWISSPROT_AC:P07858;SWISSPROT_ID:CATB_HUMAN;GeneID:1508;Ensembl:ENSG00000164733;HGNC:HGNC:2527;MIM:116810;Vega:OTTHUMG00000090799;protein_accession:AAA52125.1;protein_accession:AAA52129.1;protein_accession:AAC37547.1;protein_accession:AAH10240.1;protein_accession:AAH95408.1;protein_accession:AAL99368.1;protein_accession:AAL99369.1;protein_accession:BAF82928.1;protein_accession:BAG52127.1;protein_…	165756	Protein	Granzyme B	C11;Cathepsin G-like 1;CGL1;CSPB;CTLA-1;CTLA1;CTSGL1;Cytotoxic T-lymphocyte proteinase 2;EC 3.4.21.79;Fragmentin-2;GRAB;Granzyme B;Granzyme-2;GRB;GZMB;HLP;Human lymphocyte protein;Lymphocyte protease;SECT;T-cell serine protease 1-3E;CCPI;cgl type 1;CGL-1;csp b;CSP-B;cspbeta;ctla i;gr b;gr beta;gr beta-isoform;gr- beta;gr-b;gr-beta;grab-type;granzyme 2;granzyme beta;granzyme-b;granzymeb;grbeta;gzm…	SWISSPROT_AC:P10144;SWISSPROT_ID:GRAB_HUMAN;EMBL:AL136018;EMBL:BC030195;EMBL:J03072;EMBL:J03189;EMBL:J04071;EMBL:M17016;EMBL:M28879;EMBL:M38193;RefSeq:NP_004122.2;ProteinModelPortal:P10144;STRING:9606.ENSP00000216341;SWISSPROT_AC_OLD:Q8N1D2;SWISSPROT_AC_OLD:Q9UCC1;SMR:P10144;GeneID:3002;KEGG:hsa:3002;PIR:A61021;eggNOG:COG5640;eggNOG:KOG3627;UniGene:Hs.1051;GO:GO:0001772;GO:GO:0004252;GO:GO:000563…	1508	3002
523239	CTSB -- USF2	association	Pubmed:14669984;	Chromatin immunoprecipitation assays revealed that both USF-1 and <b>USF-2</b> were associated with the <b>cathepsin B</b> promoter.[Pubmed:14669984];The roles of USF-1 and <b>USF-2</b> in the regulation of <b>cathepsin B</b> expression were demonstrated by (i) co-transfection experiments showing that USF-1 or USF-2 increased promoter activity by 2.5-fold individually and by 3.4-fold together;[Pu…	4341036	Gene	CTSB	APPS;cathepsin B;CPSB;CTSB;APP secretase;app-secretase;CATB;cathepsin b-type;Cathepsin B1;cathepsin-b;cathepsinb;cps b;cps-b;cts-b;EC 3.4.22.1;secretase of app;	SWISSPROT_AC:P07858;SWISSPROT_ID:CATB_HUMAN;GeneID:1508;Ensembl:ENSG00000164733;HGNC:HGNC:2527;MIM:116810;Vega:OTTHUMG00000090799;protein_accession:AAA52125.1;protein_accession:AAA52129.1;protein_accession:AAC37547.1;protein_accession:AAH10240.1;protein_accession:AAH95408.1;protein_accession:AAL99368.1;protein_accession:AAL99369.1;protein_accession:BAF82928.1;protein_accession:BAG52127.1;protein_…	516118	Protein	USF2	BHLHB12;Class B basic helix-loop-helix protein 12;FIP;FOS-interacting protein;Major late transcription factor 2;Upstream stimulatory factor 2;Upstream transcription factor 2;USF2;fos protein interacting;upstream stimulatory factor-2;upstream stimulatory factor2;upstream transcription factor 2, c-fos interacting;upstream transcription factor ii;upstream transcription factor-2;upstream-transcriptio…	SWISSPROT_AC:Q15853;SWISSPROT_ID:USF2_HUMAN;EMBL:AD000684;EMBL:AY147880;EMBL:BC049821;EMBL:CR536504;EMBL:M77476;EMBL:S50537;EMBL:X90824;EMBL:X90825;EMBL:X90826;EMBL:Y07661;RefSeq:NP_001308079.1;RefSeq:NP_003358.1;RefSeq:NP_997174.1;ProteinModelPortal:Q15853;STRING:9606.ENSP00000222305;SWISSPROT_AC_OLD:O00671;SWISSPROT_AC_OLD:O00709;SWISSPROT_AC_OLD:Q05750;SWISSPROT_AC_OLD:Q07952;SWISSPROT_AC_OLD:…	1508	7392
523240	CTSB -- USF	association	Pubmed:14669984;Pubmed central 2015:4480726;	and (iii) mutation of the E-box element (from 5'-CACGTG to 5'-CGCGTT in the pSCB6 basal promoter construct) abolishing transactivation of <b>cathepsin B</b> by <b>USF-1</b> and USF-2.[Pubmed:14669984];Chromatin immunoprecipitation assays revealed that both <b>USF-1</b> and USF-2 were associated with the <b>cathepsin B</b> promoter.[Pubmed:14669984];The roles of <b>USF-1</b> and USF-2 in the regul…	4341036	Gene	CTSB	APPS;cathepsin B;CPSB;CTSB;APP secretase;app-secretase;CATB;cathepsin b-type;Cathepsin B1;cathepsin-b;cathepsinb;cps b;cps-b;cts-b;EC 3.4.22.1;secretase of app;	SWISSPROT_AC:P07858;SWISSPROT_ID:CATB_HUMAN;GeneID:1508;Ensembl:ENSG00000164733;HGNC:HGNC:2527;MIM:116810;Vega:OTTHUMG00000090799;protein_accession:AAA52125.1;protein_accession:AAA52129.1;protein_accession:AAC37547.1;protein_accession:AAH10240.1;protein_accession:AAH95408.1;protein_accession:AAL99368.1;protein_accession:AAL99369.1;protein_accession:BAF82928.1;protein_accession:BAG52127.1;protein_…	516114	Protein	USF	BHLHB11;Class B basic helix-loop-helix protein 11;Major late transcription factor 1;Upstream stimulatory factor 1;USF;USF1;FCHL;FCHL1;HYPLIP1;MLTF;MLTFI;UEF;upstream stimulatory factor-1;upstream transcription factor -1;upstream transcription factor 1;upstream transcription factor i;upstream transcription factor-1;upstream transcription factor1;upstream-transcription factor i;usf 1;usf-1;	SWISSPROT_AC:P22415;SWISSPROT_ID:USF1_HUMAN;EMBL:AB017568;EMBL:AB098540;EMBL:AK314876;EMBL:AL591806;EMBL:AL832119;EMBL:AY593992;EMBL:BC035505;EMBL:CH471121;EMBL:X55666;RefSeq:NP_001263302.1;RefSeq:NP_009053.1;RefSeq:NP_996888.1;ProteinModelPortal:P22415;STRING:9606.ENSP00000356999;SWISSPROT_AC_OLD:B2RBZ4;SWISSPROT_AC_OLD:Q5SY46;SWISSPROT_AC_OLD:Q7Z5Y1;SMR:P22415;GeneID:7391;KEGG:hsa:7391;PIR:S135…	1508	7391
667394	Cathepsin L -- APPS	association	Pubmed 2002:12108549;Pubmed 2012:22157328;Pubmed 1995:9816040;Pubmed 2010:20538006;Pubmed 1990:2317204;Pubmed central 2015:4336737;Pubmed central 2015:4349755;Pubmed central 2015:4350912;Pubmed central 2015:4515813;Pubmed central 2015:4650922;Pubmed central 2014:4004552;Pubmed central 2008:2358973;Pubmed central 2008:2474636;Pubmed central 2008:3614691;Pubmed central 2012:4072349;Pubmed central 2…	As the inhibitors that inhibited cathepsin B were in general more efficient at impairing the invasiveness, we conclude that of the two cysteine proteinases, <b>cathepsin B</b> plays a more important role than <b>cathepsin L</b> in murine melanoma cell invasion.[Pubmed 2002:12108549];These results confirm that cathepsin B plays an important cell autonomous role in the progression of PDA and sugges…	54956	Protein	Cathepsin L	Cathepsin L;Cathepsin L1;CATL1;CTSL;CTSL1;EC 3.4.22.15;Major excreted protein;MEP;cathepsin l-type;cathepsin-l;CATL;catl 1;ctsl-1;l-cathepsin;	SWISSPROT_AC:P07711;SWISSPROT_ID:CATL1_HUMAN;EMBL:AL160279;EMBL:BC012612;EMBL:BX537395;EMBL:CR457053;EMBL:M20496;EMBL:X05256;EMBL:X12451;RefSeq:NP_001244900.1;RefSeq:NP_001244901.1;RefSeq:NP_001903.1;RefSeq:NP_666023.1;RefSeq:XP_005251773.1;ProteinModelPortal:P07711;STRING:9606.ENSP00000345344;SWISSPROT_AC_OLD:Q6IAV1;SWISSPROT_AC_OLD:Q96QJ0;SMR:P07711;GeneID:1514;KEGG:hsa:1514;PIR:S01002;eggNOG:C…	54781	Protein	APPS	APP secretase;APPS;CATB;Cathepsin B;Cathepsin B1;CPSB;CTSB;EC 3.4.22.1;app-secretase;cathepsin b-type;cathepsin-b;cathepsinb;cps b;cps-b;cts-b;secretase of app;	SWISSPROT_AC:P07858;SWISSPROT_ID:CATB_HUMAN;EMBL:AK075393;EMBL:AK092070;EMBL:BC010240;EMBL:BC095408;EMBL:CH471157;EMBL:L16510;EMBL:M13230;EMBL:M14221;RefSeq:NP_001899.1;RefSeq:NP_680090.1;RefSeq:NP_680091.1;RefSeq:NP_680092.1;RefSeq:NP_680093.1;RefSeq:XP_006716307.1;RefSeq:XP_006716308.1;RefSeq:XP_011542114.1;RefSeq:XP_016868586.1;RefSeq:XP_016868587.1;RefSeq:XP_016868588.1;RefSeq:XP_016868589.1;…	1514	1508
803316	IL-1 beta -- APPS	association	Pubmed 1990:2176623;Pubmed 2018:29196167;Pubmed central 2011:3053509;	Effect of <b>interleukin-1 beta</b> on the production of <b>cathepsin B</b> by rabbit articular chondrocytes.[Pubmed 1990:2176623];Genetic inhibition or pharmacological inhibition of <b>CTSB</b> blocked the cleavage of pro-caspase-1 into caspase-1 and subsequent <b>IL-1</b> ÃŽÂ² secretion induced by H2O2.[Pubmed 2018:29196167];Genetic inhibition or pharmacological inhibition of <b>CTSB</b> blocke…	197391	Protein	IL-1 beta	Catabolin;IL-1 beta;IL1B;IL1F2;Interleukin-1 beta;1 beta interleukin;1 beta-interleukin;1-beta interleukin;il - 1beta;il -1;il -1b;il -1beta;il 1;il 1 beta;il 1-beta;il 1b;il 1beta;il type i;il- 1;il- 1 beta;il- 1b;il- 1beta;il- i;il--1;il--1 beta;IL-1;il-1 -beta;il-1 b;il-1-b;il-1-type;il-1beta;il-i;il-i beta;il-ibeta;il-type 1;IL1-BETA;interleukin - 1 beta;interleukin -1 b;interleukin -1 beta;i…	SWISSPROT_AC:P01584;SWISSPROT_ID:IL1B_HUMAN;EMBL:AC079753;EMBL:AY137079;EMBL:BC008678;EMBL:BN000002;EMBL:BT007213;EMBL:CH471217;EMBL:CR407679;EMBL:K02770;EMBL:M15330;EMBL:M15840;EMBL:M54933;EMBL:X02532;EMBL:X04500;EMBL:X56087;RefSeq:NP_000567.1;ProteinModelPortal:P01584;STRING:9606.ENSP00000263341;SWISSPROT_AC_OLD:Q53X59;SWISSPROT_AC_OLD:Q53XX2;SWISSPROT_AC_OLD:Q7M4S7;SWISSPROT_AC_OLD:Q7RU01;SWIS…	54781	Protein	APPS	APP secretase;APPS;CATB;Cathepsin B;Cathepsin B1;CPSB;CTSB;EC 3.4.22.1;app-secretase;cathepsin b-type;cathepsin-b;cathepsinb;cps b;cps-b;cts-b;secretase of app;	SWISSPROT_AC:P07858;SWISSPROT_ID:CATB_HUMAN;EMBL:AK075393;EMBL:AK092070;EMBL:BC010240;EMBL:BC095408;EMBL:CH471157;EMBL:L16510;EMBL:M13230;EMBL:M14221;RefSeq:NP_001899.1;RefSeq:NP_680090.1;RefSeq:NP_680091.1;RefSeq:NP_680092.1;RefSeq:NP_680093.1;RefSeq:XP_006716307.1;RefSeq:XP_006716308.1;RefSeq:XP_011542114.1;RefSeq:XP_016868586.1;RefSeq:XP_016868587.1;RefSeq:XP_016868588.1;RefSeq:XP_016868589.1;…	3553	1508
857459	CD26 -- APPS	association	Pubmed 1991:1674512;	A significant correlation between tumour/lung ratios of specific activities of <b>DPP-IV</b> and <b>CB</b> was observed.[Pubmed 1991:1674512];	108900	Protein	CD26	ADABP;ADCP-2;ADCP2;Adenosine deaminase complexing protein 2;CD26;CD26 antigen;Dipeptidyl peptidase 4;Dipeptidyl peptidase IV;DPP IV;DPP4;EC 3.4.14.5;T-cell activation antigen CD26;TP103;adenosine deaminase complexing protein-2;antigen cd26;cd 26;cd 26 antigen;dipeptidyl peptidase - 4;dipeptidyl peptidase -4;dipeptidyl peptidase type iv;dipeptidyl peptidase type-4;dipeptidyl peptidase- 4;dipeptidy…	SWISSPROT_AC:P27487;SWISSPROT_ID:DPP4_HUMAN;EMBL:AB451339;EMBL:AB451488;EMBL:AC008063;EMBL:BC013329;EMBL:BC065265;EMBL:CH471058;EMBL:M74777;EMBL:M80536;EMBL:S79876;EMBL:U13710;EMBL:U13711;EMBL:U13712;EMBL:U13713;EMBL:U13714;EMBL:U13715;EMBL:U13716;EMBL:U13717;EMBL:U13718;EMBL:U13719;EMBL:U13720;EMBL:U13721;EMBL:U13722;EMBL:U13723;EMBL:U13724;EMBL:U13725;EMBL:U13726;EMBL:U13727;EMBL:U13728;EMBL:U1…	54781	Protein	APPS	APP secretase;APPS;CATB;Cathepsin B;Cathepsin B1;CPSB;CTSB;EC 3.4.22.1;app-secretase;cathepsin b-type;cathepsin-b;cathepsinb;cps b;cps-b;cts-b;secretase of app;	SWISSPROT_AC:P07858;SWISSPROT_ID:CATB_HUMAN;EMBL:AK075393;EMBL:AK092070;EMBL:BC010240;EMBL:BC095408;EMBL:CH471157;EMBL:L16510;EMBL:M13230;EMBL:M14221;RefSeq:NP_001899.1;RefSeq:NP_680090.1;RefSeq:NP_680091.1;RefSeq:NP_680092.1;RefSeq:NP_680093.1;RefSeq:XP_006716307.1;RefSeq:XP_006716308.1;RefSeq:XP_011542114.1;RefSeq:XP_016868586.1;RefSeq:XP_016868587.1;RefSeq:XP_016868588.1;RefSeq:XP_016868589.1;…	1803	1508
901445	Renin -- APPS	association	Pubmed 1991:2013474;Pubmed central 2015:4470331;	In the juxtaglomerular cells of the kidney, prorenin can be sorted to either of two pathways: 1) the regulated pathway, which is mediated by secretory granules, where a thiol protease resembling <b>cathepsin B</b> processes prorenin to <b>renin</b> by cleavage of the amino terminal 43-amino acid prosegment, which allows exposure of the active site of renin, or 2) the constitutive pathway, which i…	360932	Protein	Renin	Angiotensinogenase;EC 3.4.23.15;REN;RENI;Renin;HNFJ2;renin-an;	SWISSPROT_AC:P00797;SWISSPROT_ID:RENI_HUMAN;EMBL:AL592114;EMBL:AL592146;EMBL:AY436324;EMBL:BC033474;EMBL:BC047752;EMBL:CR536498;EMBL:EU332871;EMBL:L00064;EMBL:L00065;EMBL:L00066;EMBL:L00067;EMBL:L00068;EMBL:L00069;EMBL:L00070;EMBL:L00071;EMBL:L00072;EMBL:L00073;EMBL:M10030;EMBL:M10128;EMBL:M10150;EMBL:M10151;EMBL:M10152;EMBL:M13253;EMBL:M15410;EMBL:M26440;EMBL:M26899;EMBL:M26900;EMBL:M26901;RefSe…	54781	Protein	APPS	APP secretase;APPS;CATB;Cathepsin B;Cathepsin B1;CPSB;CTSB;EC 3.4.22.1;app-secretase;cathepsin b-type;cathepsin-b;cathepsinb;cps b;cps-b;cts-b;secretase of app;	SWISSPROT_AC:P07858;SWISSPROT_ID:CATB_HUMAN;EMBL:AK075393;EMBL:AK092070;EMBL:BC010240;EMBL:BC095408;EMBL:CH471157;EMBL:L16510;EMBL:M13230;EMBL:M14221;RefSeq:NP_001899.1;RefSeq:NP_680090.1;RefSeq:NP_680091.1;RefSeq:NP_680092.1;RefSeq:NP_680093.1;RefSeq:XP_006716307.1;RefSeq:XP_006716308.1;RefSeq:XP_011542114.1;RefSeq:XP_016868586.1;RefSeq:XP_016868587.1;RefSeq:XP_016868588.1;RefSeq:XP_016868589.1;…	5972	1508
940882	Neutrophil elastase -- APPS	association	Pubmed 2008:18250185;Pubmed 2007:17442971;Pubmed 1991:1710889;Pubmed central 2017:5539295;	BAL fluid from both patients with pneumonia and those with A1AT deficiency containing free <b>NE</b> had increased <b>cathepsin B</b> and MMP-2 activities compared with BAL fluid from healthy volunteers.[Pubmed 2008:18250185];<b>Cathepsin B</b> and MMP-2 activities were decreased in Pseudomonas-infected <b>NE</b> knockout mice compared with wild-type littermates.[Pubmed 2007:17442971];<b>Neutroph…	120221	Protein	Neutrophil elastase	Bone marrow serine protease;EC 3.4.21.37;ELA2;ELANE;Elastase-2;ELNE;HLE;Human leukocyte elastase;Medullasin;Neutrophil elastase;PMN elastase;ec 3. 4.21.37;elastase neutrophil;elastase pmn;elastase, neutrophil expressed;elastase, neutrophil-expressed;GE;ge-type;HNE;human leukocyte-elastase;NE;ne-type;neutrophil's elastase;neutrophil- elastase;neutrophil-elastase;pmn- elastase;PMN-E;pmn-elastase;sc…	SWISSPROT_AC:P08246;SWISSPROT_ID:ELNE_HUMAN;EMBL:AY596461;EMBL:BC074816;EMBL:BC074817;EMBL:D00187;EMBL:J03545;EMBL:M20199;EMBL:M20200;EMBL:M20201;EMBL:M20203;EMBL:M27783;EMBL:M34379;EMBL:X05875;EMBL:Y00477;RefSeq:NP_001963.1;RefSeq:XP_011526077.1;RefSeq:XP_011526078.1;ProteinModelPortal:P08246;STRING:9606.ENSP00000263621;SWISSPROT_AC_OLD:P09649;SWISSPROT_AC_OLD:Q6B0D9;SWISSPROT_AC_OLD:Q6LDP5;SMR:…	54781	Protein	APPS	APP secretase;APPS;CATB;Cathepsin B;Cathepsin B1;CPSB;CTSB;EC 3.4.22.1;app-secretase;cathepsin b-type;cathepsin-b;cathepsinb;cps b;cps-b;cts-b;secretase of app;	SWISSPROT_AC:P07858;SWISSPROT_ID:CATB_HUMAN;EMBL:AK075393;EMBL:AK092070;EMBL:BC010240;EMBL:BC095408;EMBL:CH471157;EMBL:L16510;EMBL:M13230;EMBL:M14221;RefSeq:NP_001899.1;RefSeq:NP_680090.1;RefSeq:NP_680091.1;RefSeq:NP_680092.1;RefSeq:NP_680093.1;RefSeq:XP_006716307.1;RefSeq:XP_006716308.1;RefSeq:XP_011542114.1;RefSeq:XP_016868586.1;RefSeq:XP_016868587.1;RefSeq:XP_016868588.1;RefSeq:XP_016868589.1;…	1991	1508
940889	Cystatin-C -- APPS	association	Pubmed 1994:8155656;Pubmed 2012:22209964;Pubmed 2012:23024364;Pubmed 1995:7626231;Pubmed 1995:7890620;Pubmed 2008:18699780;Pubmed 2008:18809746;Pubmed 2014:25422248;Pubmed 2010:20699092;Pubmed 2009:18314113;Pubmed 1997:9536278;Pubmed 1991:1710889;Pubmed 2017:28435284;Pubmed central 2014:3972792;Pubmed central 2014:4013597;Pubmed central 2014:4122617;Pubmed central 2014:4237269;Pubmed central 2012…	Evidence for the interaction of valine-10 in <b>cystatin C</b> with the S2 subsite of <b>cathepsin B</b>.[Pubmed 1994:8155656];We identified the relationship between plasma level changes of <b>cathepsin B</b> and <b>cystatin C</b> before and after antibiotic treatment in hospitalized adult patients with community-acquired pneumonia (CAP).[Pubmed 2012:22209964];Enhancing <b>CatB</b> activity by <b…	90894	Protein	Cystatin-C	CST3;Cystatin-3;Cystatin-C;CYTC;Gamma-trace;Neuroendocrine basic polypeptide;Post-gamma-globulin;ARMD11;c cystatin;cystatin C;cystatin c--an;cystatin c-type;g-trace;gamma trace;HEL-S-2;post-gamma globulin;	SWISSPROT_AC:P01034;SWISSPROT_ID:CYTC_HUMAN;EMBL:AK312213;EMBL:AL121894;EMBL:BC013083;EMBL:BC110305;EMBL:BT006839;EMBL:CH471133;EMBL:CR541988;EMBL:CR542018;EMBL:M27889;EMBL:M27890;EMBL:M27891;EMBL:X05607;EMBL:X52255;EMBL:X61681;EMBL:X61682;EMBL:X61683;RefSeq:NP_000090.1;RefSeq:NP_001275543.1;ProteinModelPortal:P01034;STRING:9606.ENSP00000366124;SWISSPROT_AC_OLD:B2R5J9;SWISSPROT_AC_OLD:D3DW42;SWIS…	54781	Protein	APPS	APP secretase;APPS;CATB;Cathepsin B;Cathepsin B1;CPSB;CTSB;EC 3.4.22.1;app-secretase;cathepsin b-type;cathepsin-b;cathepsinb;cps b;cps-b;cts-b;secretase of app;	SWISSPROT_AC:P07858;SWISSPROT_ID:CATB_HUMAN;EMBL:AK075393;EMBL:AK092070;EMBL:BC010240;EMBL:BC095408;EMBL:CH471157;EMBL:L16510;EMBL:M13230;EMBL:M14221;RefSeq:NP_001899.1;RefSeq:NP_680090.1;RefSeq:NP_680091.1;RefSeq:NP_680092.1;RefSeq:NP_680093.1;RefSeq:XP_006716307.1;RefSeq:XP_006716308.1;RefSeq:XP_011542114.1;RefSeq:XP_016868586.1;RefSeq:XP_016868587.1;RefSeq:XP_016868588.1;RefSeq:XP_016868589.1;…	1471	1508
1251428	Cathepsin S -- APPS	association	Pubmed 1994:7982933;Pubmed 1993:8397128;Pubmed 1992:1281481;Pubmed central 2015:4468166;Pubmed central 2014:3972792;Pubmed central 2010:3058316;Pubmed central 2013:3751085;	A single mutation in position 205 of <b>cathepsin S</b> (Phe-205-->Glu) results in a change of specificity toward that of <b>cathepsin B</b>, i.e. the second-order rate constant for the hydrolysis of the cathepsin B-specific substrate benzyloxycarbonyl-Arg-Arg-4-methyl-7-coumaryl-amide is increased 77-fold for this mutant compared with the wild-type enzyme.[Pubmed 1994:7982933];After 5 wk of diab…	55018	Protein	Cathepsin S	Cathepsin S;CATS;CTSS;EC 3.4.22.27;cathepsin-s;cats--an;s-cathepsin;	SWISSPROT_AC:P25774;SWISSPROT_ID:CATS_HUMAN;EMBL:AK301472;EMBL:AK314482;EMBL:AL356292;EMBL:BC002642;EMBL:CH471121;EMBL:CR541676;EMBL:M86553;EMBL:M90696;EMBL:S93414;EMBL:U07370;EMBL:U07371;EMBL:U07372;EMBL:U07373;EMBL:U07374;RefSeq:NP_001186668.1;RefSeq:NP_004070.3;ProteinModelPortal:P25774;STRING:9606.ENSP00000357981;SWISSPROT_AC_OLD:B4DWC9;SWISSPROT_AC_OLD:D3DV05;SWISSPROT_AC_OLD:Q5T5I0;SWISSPRO…	54781	Protein	APPS	APP secretase;APPS;CATB;Cathepsin B;Cathepsin B1;CPSB;CTSB;EC 3.4.22.1;app-secretase;cathepsin b-type;cathepsin-b;cathepsinb;cps b;cps-b;cts-b;secretase of app;	SWISSPROT_AC:P07858;SWISSPROT_ID:CATB_HUMAN;EMBL:AK075393;EMBL:AK092070;EMBL:BC010240;EMBL:BC095408;EMBL:CH471157;EMBL:L16510;EMBL:M13230;EMBL:M14221;RefSeq:NP_001899.1;RefSeq:NP_680090.1;RefSeq:NP_680091.1;RefSeq:NP_680092.1;RefSeq:NP_680093.1;RefSeq:XP_006716307.1;RefSeq:XP_006716308.1;RefSeq:XP_011542114.1;RefSeq:XP_016868586.1;RefSeq:XP_016868587.1;RefSeq:XP_016868588.1;RefSeq:XP_016868589.1;…	1520	1508
1314546	Granzyme A -- APPS	association	Pubmed 1993:8432729;	<b>Cathepsin B</b> colocalizes with <b>granzyme A</b> in both normal and I-cells indicating that lysosomal proteins can also use the Man-6-P receptor-independent pathway in these cells.[Pubmed 1993:8432729];	165752	Protein	Granzyme A	CTL tryptase;CTLA3;Cytotoxic T-lymphocyte proteinase 1;EC 3.4.21.78;Fragmentin-1;GRAA;Granzyme A;Granzyme-1;GZMA;H factor;Hanukkah factor;HF;HFSP;factor h;factor-h;granzyme-a;granzymea;gzm a;gzm-a;h-factor;	SWISSPROT_AC:P12544;SWISSPROT_ID:GRAA_HUMAN;EMBL:AB284134;EMBL:AC091977;EMBL:BC015739;EMBL:CR456968;EMBL:M18737;EMBL:U40006;RefSeq:NP_006135.1;ProteinModelPortal:P12544;STRING:9606.ENSP00000274306;SWISSPROT_AC_OLD:A4PHN1;SWISSPROT_AC_OLD:Q6IB36;SMR:P12544;GeneID:3001;KEGG:hsa:3001;PIR:A31372;eggNOG:COG5640;eggNOG:KOG3627;UniGene:Hs.90708;GO:GO:0001772;GO:GO:0004252;GO:GO:0005576;GO:GO:0005634;GO:…	54781	Protein	APPS	APP secretase;APPS;CATB;Cathepsin B;Cathepsin B1;CPSB;CTSB;EC 3.4.22.1;app-secretase;cathepsin b-type;cathepsin-b;cathepsinb;cps b;cps-b;cts-b;secretase of app;	SWISSPROT_AC:P07858;SWISSPROT_ID:CATB_HUMAN;EMBL:AK075393;EMBL:AK092070;EMBL:BC010240;EMBL:BC095408;EMBL:CH471157;EMBL:L16510;EMBL:M13230;EMBL:M14221;RefSeq:NP_001899.1;RefSeq:NP_680090.1;RefSeq:NP_680091.1;RefSeq:NP_680092.1;RefSeq:NP_680093.1;RefSeq:XP_006716307.1;RefSeq:XP_006716308.1;RefSeq:XP_011542114.1;RefSeq:XP_016868586.1;RefSeq:XP_016868587.1;RefSeq:XP_016868588.1;RefSeq:XP_016868589.1;…	3001	1508
1475579	Granzyme B -- APPS	association	Pubmed 1993:8219227;	In this report, we show that a consensus AP-1 element and a consensus cAMP response element (CRE) located 5' to the <b>CSP-B</b> transcriptional start site are both required for transcriptional activation of the <b>CPS-B</b> promoter in TPA + bt2cAMP-stimulated PEER cells.[Pubmed 1993:8219227];	165756	Protein	Granzyme B	C11;Cathepsin G-like 1;CGL1;CSPB;CTLA-1;CTLA1;CTSGL1;Cytotoxic T-lymphocyte proteinase 2;EC 3.4.21.79;Fragmentin-2;GRAB;Granzyme B;Granzyme-2;GRB;GZMB;HLP;Human lymphocyte protein;Lymphocyte protease;SECT;T-cell serine protease 1-3E;CCPI;cgl type 1;CGL-1;csp b;CSP-B;cspbeta;ctla i;gr b;gr beta;gr beta-isoform;gr- beta;gr-b;gr-beta;grab-type;granzyme 2;granzyme beta;granzyme-b;granzymeb;grbeta;gzm…	SWISSPROT_AC:P10144;SWISSPROT_ID:GRAB_HUMAN;EMBL:AL136018;EMBL:BC030195;EMBL:J03072;EMBL:J03189;EMBL:J04071;EMBL:M17016;EMBL:M28879;EMBL:M38193;RefSeq:NP_004122.2;ProteinModelPortal:P10144;STRING:9606.ENSP00000216341;SWISSPROT_AC_OLD:Q8N1D2;SWISSPROT_AC_OLD:Q9UCC1;SMR:P10144;GeneID:3002;KEGG:hsa:3002;PIR:A61021;eggNOG:COG5640;eggNOG:KOG3627;UniGene:Hs.1051;GO:GO:0001772;GO:GO:0004252;GO:GO:000563…	54781	Protein	APPS	APP secretase;APPS;CATB;Cathepsin B;Cathepsin B1;CPSB;CTSB;EC 3.4.22.1;app-secretase;cathepsin b-type;cathepsin-b;cathepsinb;cps b;cps-b;cts-b;secretase of app;	SWISSPROT_AC:P07858;SWISSPROT_ID:CATB_HUMAN;EMBL:AK075393;EMBL:AK092070;EMBL:BC010240;EMBL:BC095408;EMBL:CH471157;EMBL:L16510;EMBL:M13230;EMBL:M14221;RefSeq:NP_001899.1;RefSeq:NP_680090.1;RefSeq:NP_680091.1;RefSeq:NP_680092.1;RefSeq:NP_680093.1;RefSeq:XP_006716307.1;RefSeq:XP_006716308.1;RefSeq:XP_011542114.1;RefSeq:XP_016868586.1;RefSeq:XP_016868587.1;RefSeq:XP_016868588.1;RefSeq:XP_016868589.1;…	3002	1508
1540590	mAmP -- APPS	association	Pubmed 1994:8176757;	Thus, <b>cathepsin B</b> hydrolyses <b>membrane bound APP</b> close to the C-terminus and may be a useful tool for altering C-terminal APP function.[Pubmed 1994:8176757];	528863	Protein	mAmP	Aminoacylproline aminopeptidase;EC 3.4.11.9;mAmP;Membrane-bound aminopeptidase P;Membrane-bound AmP;Membrane-bound APP;X-Pro aminopeptidase 2;Xaa-Pro aminopeptidase 2;XPNPEP2;XPP2;AEACEI;APP2;membrane bound app;X-prolyl aminopeptidase 2;	SWISSPROT_AC:O43895;SWISSPROT_ID:XPP2_HUMAN;EMBL:AF195953;EMBL:AL023653;EMBL:BC126174;EMBL:U90724;RefSeq:NP_003390.4;ProteinModelPortal:O43895;STRING:9606.ENSP00000360147;SWISSPROT_AC_OLD:A0AV16;SWISSPROT_AC_OLD:O75994;SMR:O43895;GeneID:7512;KEGG:hsa:7512;eggNOG:COG0006;eggNOG:KOG2413;UniGene:Hs.170499;GO:GO:0004177;GO:GO:0005886;GO:GO:0016020;GO:GO:0031225;GO:GO:0046872;GO:GO:0070006;GO:GO:00700…	54781	Protein	APPS	APP secretase;APPS;CATB;Cathepsin B;Cathepsin B1;CPSB;CTSB;EC 3.4.22.1;app-secretase;cathepsin b-type;cathepsin-b;cathepsinb;cps b;cps-b;cts-b;secretase of app;	SWISSPROT_AC:P07858;SWISSPROT_ID:CATB_HUMAN;EMBL:AK075393;EMBL:AK092070;EMBL:BC010240;EMBL:BC095408;EMBL:CH471157;EMBL:L16510;EMBL:M13230;EMBL:M14221;RefSeq:NP_001899.1;RefSeq:NP_680090.1;RefSeq:NP_680091.1;RefSeq:NP_680092.1;RefSeq:NP_680093.1;RefSeq:XP_006716307.1;RefSeq:XP_006716308.1;RefSeq:XP_011542114.1;RefSeq:XP_016868586.1;RefSeq:XP_016868587.1;RefSeq:XP_016868588.1;RefSeq:XP_016868589.1;…	7512	1508
1540601	APPS -- APP	association	Pubmed 2013:23624056;Pubmed 1994:8176757;Pubmed 2015:25993907;Pubmed 2015:26215371;Pubmed 2015:26345452;Pubmed 2015:26385783;Pubmed 2015:26701961;Pubmed 2014:25000059;Pubmed 2016:26863986;Pubmed 2016:27056639;Pubmed 2016:27084049;Pubmed 2016:27261155;Pubmed 2016:27349441;Pubmed 2016:27421338;Pubmed 2016:27480144;Pubmed 2016:27826133;Pubmed 2016:28410170;Pubmed 2017:28223263;Pubmed 2017:28288954;P…	Results also showed that the <b>app</b> with the <b>DE4MHA</b> presented nearly the same results as the app without the DE4MHA.[Pubmed 2013:23624056];Incubation of axolemma with <b>cathepsin B</b> at pH 6.0 caused a rapid loss in the immune reactivity of <b>APP</b> Mr 100-110 and Mr 10.5 when analyzed with antibodies to APP672-695.[Pubmed 1994:8176757];The most common Arabic and English weight lo…	54781	Protein	APPS	APP secretase;APPS;CATB;Cathepsin B;Cathepsin B1;CPSB;CTSB;EC 3.4.22.1;app-secretase;cathepsin b-type;cathepsin-b;cathepsinb;cps b;cps-b;cts-b;secretase of app;	SWISSPROT_AC:P07858;SWISSPROT_ID:CATB_HUMAN;EMBL:AK075393;EMBL:AK092070;EMBL:BC010240;EMBL:BC095408;EMBL:CH471157;EMBL:L16510;EMBL:M13230;EMBL:M14221;RefSeq:NP_001899.1;RefSeq:NP_680090.1;RefSeq:NP_680091.1;RefSeq:NP_680092.1;RefSeq:NP_680093.1;RefSeq:XP_006716307.1;RefSeq:XP_006716308.1;RefSeq:XP_011542114.1;RefSeq:XP_016868586.1;RefSeq:XP_016868587.1;RefSeq:XP_016868588.1;RefSeq:XP_016868589.1;…	3186	Protein	APP	A4;ABPP;AD1;Alzheimer disease amyloid protein;Amyloid beta A4 protein;Amyloid precursor protein;APP;APPI;Beta-amyloid precursor protein;Cerebral vascular amyloid peptide;CVAP;PN-II;PreA4;Protease nexin-II;AAA;aaa-type;ABETA;alzheimer's disease amyloid protein;amyloid b precursor protein;amyloid b protein precursor;amyloid b-protein precursor;amyloid beta precursor protein;amyloid beta protein a4;…	SWISSPROT_AC:P05067;SWISSPROT_ID:A4_HUMAN;EMBL:AB066441;EMBL:AF282245;EMBL:AK295621;EMBL:AK312326;EMBL:AP001439;EMBL:AP001440;EMBL:AP001441;EMBL:AP001442;EMBL:AP001443;EMBL:AY919674;EMBL:BC004369;EMBL:BC065529;EMBL:CH471079;EMBL:D87675;EMBL:M15532;EMBL:M15533;EMBL:M16765;EMBL:M18734;EMBL:M24546;EMBL:M24547;EMBL:M28373;EMBL:M29269;EMBL:M29270;EMBL:M33112;EMBL:M34862;EMBL:M34863;EMBL:M34864;EMBL:M3…	1508	351
1755122	IL-6 -- APPS	association	Pubmed 1995:8711401;Pubmed 2010:20632407;Pubmed 2016:27482469;Pubmed central 2015:4535667;Pubmed central 2017:5307969;Pubmed central 2017:5523401;Pubmed central 2016:4957008;Pubmed central 2011:3087798;Pubmed central 2013:3845842;	We evaluated the diagnostic use of APPs in some defined clinical situations (neutropenic period after bone marrow transplantation, postoperative complications) and correlated <b>APPs</b> with the plasma levels of the circulating <b>interleukin-6</b> and cortisol.[Pubmed 1995:8711401];Airway <b>cathepsin B</b> further correlated with circulatory <b>IL-6</b> and CRP however, no relationship for eit…	197638	Protein	IL-6	B-cell stimulatory factor 2;BSF-2;CDF;CTL differentiation factor;Hybridoma growth factor;IFN-beta-2;IFNB2;IL-6;IL6;Interferon beta-2;Interleukin-6;b cell stimulatory factor 2;b cell stimulatory factor-2;b-cell stimulatory factor-2;bsf- 2;BSF2;HGF;HSF;hsf-type;ifn beta 2;ifn-beta 2;ifn-beta2;il - 6;il -- 6;il -6;il 6;il- 6;il--6;il-6-type;il-vi;il6-type;interferon beta 2;interferon beta2;interfero…	SWISSPROT_AC:P05231;SWISSPROT_ID:IL6_HUMAN;EMBL:AF372214;EMBL:BC015511;EMBL:M14584;EMBL:M18403;EMBL:M29150;EMBL:M54894;EMBL:S56892;EMBL:X04402;EMBL:X04403;EMBL:X04430;EMBL:X04602;EMBL:Y00081;RefSeq:NP_000591.1;RefSeq:XP_011513692.1;ProteinModelPortal:P05231;STRING:9606.ENSP00000258743;SWISSPROT_AC_OLD:Q9UCU2;SWISSPROT_AC_OLD:Q9UCU3;SWISSPROT_AC_OLD:Q9UCU4;SMR:P05231;GeneID:3569;KEGG:hsa:3569;PIR:…	54781	Protein	APPS	APP secretase;APPS;CATB;Cathepsin B;Cathepsin B1;CPSB;CTSB;EC 3.4.22.1;app-secretase;cathepsin b-type;cathepsin-b;cathepsinb;cps b;cps-b;cts-b;secretase of app;	SWISSPROT_AC:P07858;SWISSPROT_ID:CATB_HUMAN;EMBL:AK075393;EMBL:AK092070;EMBL:BC010240;EMBL:BC095408;EMBL:CH471157;EMBL:L16510;EMBL:M13230;EMBL:M14221;RefSeq:NP_001899.1;RefSeq:NP_680090.1;RefSeq:NP_680091.1;RefSeq:NP_680092.1;RefSeq:NP_680093.1;RefSeq:XP_006716307.1;RefSeq:XP_006716308.1;RefSeq:XP_011542114.1;RefSeq:XP_016868586.1;RefSeq:XP_016868587.1;RefSeq:XP_016868588.1;RefSeq:XP_016868589.1;…	3569	1508
2182725	APP1 -- APPS	association	Pubmed 1996:8760386;	The biotinylated APP-I bound to APP-I and APP-II coated on to microtitre wells in a concentration-dependent manner, indicating that <b>APP-I</b> interacts with <b>APPs</b>.[Pubmed 1996:8760386];	298149	Protein	APP1	Activated-platelet protein 1;APP-1;APP1;Inducible poly(A)-binding protein;iPABP;PABP-4;PABP4;PABPC4;Poly(A)-binding protein 4;Polyadenylate-binding protein 4;activated-platelet protein-1;app 1;app-i;inducible poly(a) binding protein;poly(A) binding protein cytoplasmic 4;	SWISSPROT_AC:Q13310;SWISSPROT_ID:PABP4_HUMAN;EMBL:AL365277;EMBL:AL845289;EMBL:BC065540;EMBL:BC094755;EMBL:CH471059;EMBL:U33818;EMBL:U75686;RefSeq:NP_001129125.1;RefSeq:NP_001129126.1;RefSeq:NP_003810.1;ProteinModelPortal:Q13310;STRING:9606.ENSP00000361949;SWISSPROT_AC_OLD:B1ANQ8;SWISSPROT_AC_OLD:Q4VC03;SWISSPROT_AC_OLD:Q6P0N3;SMR:Q13310;GeneID:8761;KEGG:hsa:8761;eggNOG:ENOG410XR5X;eggNOG:KOG0123;…	54781	Protein	APPS	APP secretase;APPS;CATB;Cathepsin B;Cathepsin B1;CPSB;CTSB;EC 3.4.22.1;app-secretase;cathepsin b-type;cathepsin-b;cathepsinb;cps b;cps-b;cts-b;secretase of app;	SWISSPROT_AC:P07858;SWISSPROT_ID:CATB_HUMAN;EMBL:AK075393;EMBL:AK092070;EMBL:BC010240;EMBL:BC095408;EMBL:CH471157;EMBL:L16510;EMBL:M13230;EMBL:M14221;RefSeq:NP_001899.1;RefSeq:NP_680090.1;RefSeq:NP_680091.1;RefSeq:NP_680092.1;RefSeq:NP_680093.1;RefSeq:XP_006716307.1;RefSeq:XP_006716308.1;RefSeq:XP_011542114.1;RefSeq:XP_016868586.1;RefSeq:XP_016868587.1;RefSeq:XP_016868588.1;RefSeq:XP_016868589.1;…	8761	1508
2542658	NGF -- APPS	association	Pubmed 1997:9390997;	Western blot analysis of the soluble N-terminal APP derivative APPs demonstrated that the synthetic MEK inhibitor PD 98059 antagonized <b>nerve growth factor</b> stimulation of both <b>APPs</b> production and ERK activation in PC12 cells.[Pubmed 1997:9390997];	275808	Protein	NGF	Beta-nerve growth factor;Beta-NGF;NGF;NGFB;b ngf;b-ngf;beta nerve growth factor;beta ngf;betanerve growth factor;betangf;factor nerve growth;factor--nerve growth;factor-nerve growth;growth factor nerve;growth factor-nerve;HSAN5;nerve growth factor;nerve growth factor--an;nerve growth-factor;nerve-growth factor;nerve-growth-factor;ngf beta;ngf- beta;ngf-b;ngf-beta;ngf-type;ngfbeta;	SWISSPROT_AC:P01138;SWISSPROT_ID:NGF_HUMAN;EMBL:AB037517;EMBL:AF150960;EMBL:AF411526;EMBL:AL049825;EMBL:BC032517;EMBL:BC126148;EMBL:BC126150;EMBL:BT019733;EMBL:CH471122;EMBL:CR541855;EMBL:M21062;EMBL:V01511;EMBL:X52599;RefSeq:NP_002497.2;RefSeq:XP_006710726.1;ProteinModelPortal:P01138;STRING:9606.ENSP00000358525;SWISSPROT_AC_OLD:A1A4E5;SWISSPROT_AC_OLD:Q6FHA0;SWISSPROT_AC_OLD:Q96P60;SWISSPROT_AC_…	54781	Protein	APPS	APP secretase;APPS;CATB;Cathepsin B;Cathepsin B1;CPSB;CTSB;EC 3.4.22.1;app-secretase;cathepsin b-type;cathepsin-b;cathepsinb;cps b;cps-b;cts-b;secretase of app;	SWISSPROT_AC:P07858;SWISSPROT_ID:CATB_HUMAN;EMBL:AK075393;EMBL:AK092070;EMBL:BC010240;EMBL:BC095408;EMBL:CH471157;EMBL:L16510;EMBL:M13230;EMBL:M14221;RefSeq:NP_001899.1;RefSeq:NP_680090.1;RefSeq:NP_680091.1;RefSeq:NP_680092.1;RefSeq:NP_680093.1;RefSeq:XP_006716307.1;RefSeq:XP_006716308.1;RefSeq:XP_011542114.1;RefSeq:XP_016868586.1;RefSeq:XP_016868587.1;RefSeq:XP_016868588.1;RefSeq:XP_016868589.1;…	4803	1508
2624993	CATH -- APPS	association	Pubmed 1998:9480898;Pubmed central 2011:3208577;	The introduction of a charged residue into S2 (variant V10R) created a more specific inhibitor to distinguish <b>cathepsin B</b> from <b>cathepsin H</b>.[Pubmed 1998:9480898];Results show that compound 1 inhibited <b>cathepsin H</b> in a manner similar to <b>cathepsin B</b> under non-reducing conditions (redox-free and 5 mM cystine) since the inactivation rates remained almost the same (Table 1).…	54895	Protein	CATH	CATH;CPSB;CTSH;Pro-cathepsin H;acc 4;acc 5;ACC-4;ACC-5;ACC4;ACC5;cathepsin H;cathepsin-h;cps b;cps-b;h-cathepsin;	SWISSPROT_AC:P09668;SWISSPROT_ID:CATH_HUMAN;EMBL:AC011944;EMBL:AF426247;EMBL:AK314698;EMBL:BC002479;EMBL:X07549;EMBL:X16832;RefSeq:NP_004381.2;ProteinModelPortal:P09668;STRING:9606.ENSP00000220166;SWISSPROT_AC_OLD:B2RBK0;SWISSPROT_AC_OLD:Q96NY6;SWISSPROT_AC_OLD:Q9BUM7;SMR:P09668;GeneID:1512;KEGG:hsa:1512;PIR:S12486;eggNOG:COG4870;eggNOG:KOG1543;UniGene:Hs.148641;GO:GO:0001656;GO:GO:0001913;GO:GO:…	54781	Protein	APPS	APP secretase;APPS;CATB;Cathepsin B;Cathepsin B1;CPSB;CTSB;EC 3.4.22.1;app-secretase;cathepsin b-type;cathepsin-b;cathepsinb;cps b;cps-b;cts-b;secretase of app;	SWISSPROT_AC:P07858;SWISSPROT_ID:CATB_HUMAN;EMBL:AK075393;EMBL:AK092070;EMBL:BC010240;EMBL:BC095408;EMBL:CH471157;EMBL:L16510;EMBL:M13230;EMBL:M14221;RefSeq:NP_001899.1;RefSeq:NP_680090.1;RefSeq:NP_680091.1;RefSeq:NP_680092.1;RefSeq:NP_680093.1;RefSeq:XP_006716307.1;RefSeq:XP_006716308.1;RefSeq:XP_011542114.1;RefSeq:XP_016868586.1;RefSeq:XP_016868587.1;RefSeq:XP_016868588.1;RefSeq:XP_016868589.1;…	1512	1508
2625058	Cathepsin H -- APPS	association	Pubmed 1998:9480898;Pubmed central 2011:3208577;	The introduction of a charged residue into S2 (variant V10R) created a more specific inhibitor to distinguish <b>cathepsin B</b> from <b>cathepsin H</b>.[Pubmed 1998:9480898];Results show that compound 1 inhibited <b>cathepsin H</b> in a manner similar to <b>cathepsin B</b> under non-reducing conditions (redox-free and 5 mM cystine) since the inactivation rates remained almost the same (Table 1).…	54898	Protein	Cathepsin H	Cathepsin H;EC 3.4.22.16;cathepsin-h;h-cathepsin;	EC:3.4.22.16;TMP_SWISSPROT_AC:P09668_Cathepsin H;PARENT_SWISSPROT_AC:P09668;PARENT_SWISSPROT_ID:CATH_HUMAN;	54781	Protein	APPS	APP secretase;APPS;CATB;Cathepsin B;Cathepsin B1;CPSB;CTSB;EC 3.4.22.1;app-secretase;cathepsin b-type;cathepsin-b;cathepsinb;cps b;cps-b;cts-b;secretase of app;	SWISSPROT_AC:P07858;SWISSPROT_ID:CATB_HUMAN;EMBL:AK075393;EMBL:AK092070;EMBL:BC010240;EMBL:BC095408;EMBL:CH471157;EMBL:L16510;EMBL:M13230;EMBL:M14221;RefSeq:NP_001899.1;RefSeq:NP_680090.1;RefSeq:NP_680091.1;RefSeq:NP_680092.1;RefSeq:NP_680093.1;RefSeq:XP_006716307.1;RefSeq:XP_006716308.1;RefSeq:XP_011542114.1;RefSeq:XP_016868586.1;RefSeq:XP_016868587.1;RefSeq:XP_016868588.1;RefSeq:XP_016868589.1;…		1508
2672237	CYTA -- APPS	association	Pubmed:17595755;Pubmed 2001:11536307;Pubmed 2002:12115346;Pubmed 2010:20860624;Pubmed 1998:9585570;Pubmed central 2016:5072729;	Ratios of <b>cathepsin B</b> to <b>stefin A</b> were significantly higher in prostate cancer when compared to that in BPH and PIN glands.[Pubmed:17595755];Our analysis of the ratio of <b>CB</b> to <b>stefin A</b> showed three patterns, namely CB = stefin A, CB >[Pubmed 2001:11536307];Ratio of <b>cathepsin B</b> to <b>stefin A</b> identifies heterogeneity within Gleason histologic scores for human…	90866	Protein	CYTA	CSTA;Cystatin-A;Cystatin-AS;CYTA;Stefin-A;STF1;STFA;AREI;cystatin A;cystatin alpha;cyt a;cyt-a;pss 4;pss-4;PSS4;stefin a;stefina;stf alpha;	SWISSPROT_AC:P01040;SWISSPROT_ID:CYTA_HUMAN;EMBL:AB007774;EMBL:AK291308;EMBL:BC010379;EMBL:CH471052;EMBL:CR456914;EMBL:D88422;EMBL:X05978;RefSeq:NP_005204.1;ProteinModelPortal:P01040;STRING:9606.ENSP00000264474;SWISSPROT_AC_OLD:Q6IB90;SMR:P01040;GeneID:1475;KEGG:hsa:1475;PIR:A29139;eggNOG:ENOG410J1PC;eggNOG:ENOG41121QW;UniGene:Hs.518198;GO:GO:0001533;GO:GO:0002020;GO:GO:0004869;GO:GO:0005198;GO:G…	54781	Protein	APPS	APP secretase;APPS;CATB;Cathepsin B;Cathepsin B1;CPSB;CTSB;EC 3.4.22.1;app-secretase;cathepsin b-type;cathepsin-b;cathepsinb;cps b;cps-b;cts-b;secretase of app;	SWISSPROT_AC:P07858;SWISSPROT_ID:CATB_HUMAN;EMBL:AK075393;EMBL:AK092070;EMBL:BC010240;EMBL:BC095408;EMBL:CH471157;EMBL:L16510;EMBL:M13230;EMBL:M14221;RefSeq:NP_001899.1;RefSeq:NP_680090.1;RefSeq:NP_680091.1;RefSeq:NP_680092.1;RefSeq:NP_680093.1;RefSeq:XP_006716307.1;RefSeq:XP_006716308.1;RefSeq:XP_011542114.1;RefSeq:XP_016868586.1;RefSeq:XP_016868587.1;RefSeq:XP_016868588.1;RefSeq:XP_016868589.1;…	1475	1508
2818538	DES -- APPS	association	Pubmed 1998:9888161;	Fibres with abnormal <b>desmin</b> labelling showed increased <b>cathepsin B</b>, lysozyme and ubiquitin immunolabelling.[Pubmed 1998:9888161];	100457	Protein	DES	DES;DESM;Desmin;csm-i;CSM1;CSM2;des-type;desmin--an;desmin-type;LGMD2R;	SWISSPROT_AC:P17661;SWISSPROT_ID:DESM_HUMAN;EMBL:AF055081;EMBL:AF055082;EMBL:AF055083;EMBL:AF137053;EMBL:AF486807;EMBL:AF487828;EMBL:AF521879;EMBL:AF527578;EMBL:AJ132926;EMBL:AY083345;EMBL:AY114212;EMBL:AY125465;EMBL:BC032116;EMBL:M63391;EMBL:U59167;RefSeq:NP_001918.3;ProteinModelPortal:P17661;STRING:9606.ENSP00000363071;SWISSPROT_AC_OLD:Q15787;SWISSPROT_AC_OLD:Q549R7;SWISSPROT_AC_OLD:Q549R8;SWIS…	54781	Protein	APPS	APP secretase;APPS;CATB;Cathepsin B;Cathepsin B1;CPSB;CTSB;EC 3.4.22.1;app-secretase;cathepsin b-type;cathepsin-b;cathepsinb;cps b;cps-b;cts-b;secretase of app;	SWISSPROT_AC:P07858;SWISSPROT_ID:CATB_HUMAN;EMBL:AK075393;EMBL:AK092070;EMBL:BC010240;EMBL:BC095408;EMBL:CH471157;EMBL:L16510;EMBL:M13230;EMBL:M14221;RefSeq:NP_001899.1;RefSeq:NP_680090.1;RefSeq:NP_680091.1;RefSeq:NP_680092.1;RefSeq:NP_680093.1;RefSeq:XP_006716307.1;RefSeq:XP_006716308.1;RefSeq:XP_011542114.1;RefSeq:XP_016868586.1;RefSeq:XP_016868587.1;RefSeq:XP_016868588.1;RefSeq:XP_016868589.1;…	1674	1508
2978187	Thyroglobulin -- APPS	association	Pubmed 1999:10411119;	<b>Cathepsin B</b> (CB) is involved in the hydrolysis of <b>thyroglobulin</b> (Tg) and thought to be regulated by thyroid stimulating hormone (TSH) in the normal thyroid.[Pubmed 1999:10411119];	488212	Protein	Thyroglobulin	TG;THYG;Thyroglobulin;AITD3;TGN;thyroglobulin-type;	SWISSPROT_AC:P01266;SWISSPROT_ID:THYG_HUMAN;EMBL:AF080472;EMBL:AF080473;EMBL:AF080474;EMBL:AF080475;EMBL:AF080476;EMBL:AF080477;EMBL:AF080478;EMBL:AF080479;EMBL:AF080480;EMBL:AF080481;EMBL:AF080482;EMBL:AF080483;EMBL:AF080484;EMBL:AF169654;EMBL:AF169655;EMBL:AF169656;EMBL:AF169657;EMBL:AF169658;EMBL:AF169659;EMBL:AF169661;EMBL:AF169662;EMBL:AF169663;EMBL:AF169664;EMBL:AF230666;EMBL:AF230667;EMBL:…	54781	Protein	APPS	APP secretase;APPS;CATB;Cathepsin B;Cathepsin B1;CPSB;CTSB;EC 3.4.22.1;app-secretase;cathepsin b-type;cathepsin-b;cathepsinb;cps b;cps-b;cts-b;secretase of app;	SWISSPROT_AC:P07858;SWISSPROT_ID:CATB_HUMAN;EMBL:AK075393;EMBL:AK092070;EMBL:BC010240;EMBL:BC095408;EMBL:CH471157;EMBL:L16510;EMBL:M13230;EMBL:M14221;RefSeq:NP_001899.1;RefSeq:NP_680090.1;RefSeq:NP_680091.1;RefSeq:NP_680092.1;RefSeq:NP_680093.1;RefSeq:XP_006716307.1;RefSeq:XP_006716308.1;RefSeq:XP_011542114.1;RefSeq:XP_016868586.1;RefSeq:XP_016868587.1;RefSeq:XP_016868588.1;RefSeq:XP_016868589.1;…	7038	1508
3043363	CCK -- APPS	association	Pubmed:10576341;Pubmed central 2016:4826255;	However, ischemia, hypercalcemia and the activation of <b>cathepsin B</b> (by <b>cholecystokinin</b>) are thought to be of importance.[Pubmed:10576341];Although CTSB has not been reported to regulate CCK secretion, we found that treatment of TRAMP-C1 cells with recombinant <b>CTSB</b> resulted in significant upregulation of <b>CCK</b> level in the conditioned medium (Figure 4A) without affecting …	57579	Protein	CCK	CCK;CCKN;Cholecystokinin;cck-type;cholecystokinin-type;	SWISSPROT_AC:P06307;SWISSPROT_ID:CCKN_HUMAN;EMBL:AY514491;EMBL:BC008283;EMBL:BT006991;EMBL:L00354;RefSeq:NP_000720.1;RefSeq:NP_001167609.1;ProteinModelPortal:P06307;STRING:9606.ENSP00000335657;GeneID:885;KEGG:hsa:885;PIR:A01623;eggNOG:ENOG410IXQ9;eggNOG:ENOG411211F;UniGene:Hs.458426;GO:GO:0001662;GO:GO:0001764;GO:GO:0001836;GO:GO:0005179;GO:GO:0005184;GO:GO:0005576;GO:GO:0005615;GO:GO:0006919;GO:…	54781	Protein	APPS	APP secretase;APPS;CATB;Cathepsin B;Cathepsin B1;CPSB;CTSB;EC 3.4.22.1;app-secretase;cathepsin b-type;cathepsin-b;cathepsinb;cps b;cps-b;cts-b;secretase of app;	SWISSPROT_AC:P07858;SWISSPROT_ID:CATB_HUMAN;EMBL:AK075393;EMBL:AK092070;EMBL:BC010240;EMBL:BC095408;EMBL:CH471157;EMBL:L16510;EMBL:M13230;EMBL:M14221;RefSeq:NP_001899.1;RefSeq:NP_680090.1;RefSeq:NP_680091.1;RefSeq:NP_680092.1;RefSeq:NP_680093.1;RefSeq:XP_006716307.1;RefSeq:XP_006716308.1;RefSeq:XP_011542114.1;RefSeq:XP_016868586.1;RefSeq:XP_016868587.1;RefSeq:XP_016868588.1;RefSeq:XP_016868589.1;…	885	1508
3080520	Proline-rich acidic protein 1 -- APPS	association	Pubmed 1999:10506696;	<b>CATB</b> and CATL significantly correlated with <b>UPA</b> and PAI-1.[Pubmed 1999:10506696];	327412	Protein	Proline-rich acidic protein 1	Epididymis tissue protein Li 178;PRAP1;Proline-rich acidic protein 1;UPA;Uterine-specific proline-rich acidic protein;acidic proline-rich protein 1;acidic proline-rich protein-1;prap-1;pro-1195;PRO1195;proline rich acidic protein 1;up- a;up--a;up-a;	SWISSPROT_AC:Q96NZ9;SWISSPROT_ID:PRAP1_HUMAN;EMBL:AF123768;EMBL:AF421885;EMBL:AL360181;EMBL:AY158074;EMBL:AY358908;EMBL:BC029447;EMBL:BC061643;EMBL:BC071872;EMBL:BC093853;EMBL:BC101743;EMBL:BC143590;EMBL:BC143591;EMBL:BC143592;EMBL:CH471211;EMBL:GU727628;RefSeq:NP_001138673.1;RefSeq:NP_660203.3;ProteinModelPortal:Q96NZ9;STRING:9606.ENSP00000416126;SWISSPROT_AC_OLD:B7ZL57;SWISSPROT_AC_OLD:B7ZL58;S…	54781	Protein	APPS	APP secretase;APPS;CATB;Cathepsin B;Cathepsin B1;CPSB;CTSB;EC 3.4.22.1;app-secretase;cathepsin b-type;cathepsin-b;cathepsinb;cps b;cps-b;cts-b;secretase of app;	SWISSPROT_AC:P07858;SWISSPROT_ID:CATB_HUMAN;EMBL:AK075393;EMBL:AK092070;EMBL:BC010240;EMBL:BC095408;EMBL:CH471157;EMBL:L16510;EMBL:M13230;EMBL:M14221;RefSeq:NP_001899.1;RefSeq:NP_680090.1;RefSeq:NP_680091.1;RefSeq:NP_680092.1;RefSeq:NP_680093.1;RefSeq:XP_006716307.1;RefSeq:XP_006716308.1;RefSeq:XP_011542114.1;RefSeq:XP_016868586.1;RefSeq:XP_016868587.1;RefSeq:XP_016868588.1;RefSeq:XP_016868589.1;…	118471	1508
3080575	Urokinase-type plasminogen activator -- APPS	association	Pubmed 1999:10506696;	<b>CATB</b> and CATL significantly correlated with <b>UPA</b> and PAI-1.[Pubmed 1999:10506696];	515890	Protein	Urokinase-type plasminogen activator	EC 3.4.21.73;PLAU;U-plasminogen activator;uPA;UROK;Urokinase-type plasminogen activator;activator, the urokinase-type plasminogen;activator, urokinase plasminogen;activator, urokinase type plasminogen;activator, urokinase-plasminogen;activator, urokinase-type plasminogen;ATF;BDPLT5;plasminogen activator, the urokinase;plasminogen activator, the urokinase-type;plasminogen activator, urokinase;plas…	SWISSPROT_AC:P00749;SWISSPROT_ID:UROK_HUMAN;EMBL:AF377330;EMBL:AK298560;EMBL:AL596247;EMBL:BC013575;EMBL:BT007391;EMBL:CH471083;EMBL:D00244;EMBL:D11143;EMBL:K02286;EMBL:K03226;EMBL:M15476;EMBL:X02419;EMBL:X02760;RefSeq:NP_001138503.1;RefSeq:NP_001306120.1;RefSeq:NP_002649.1;ProteinModelPortal:P00749;STRING:9606.ENSP00000361850;SWISSPROT_AC_OLD:B4DPZ2;SWISSPROT_AC_OLD:Q15844;SWISSPROT_AC_OLD:Q1661…	54781	Protein	APPS	APP secretase;APPS;CATB;Cathepsin B;Cathepsin B1;CPSB;CTSB;EC 3.4.22.1;app-secretase;cathepsin b-type;cathepsin-b;cathepsinb;cps b;cps-b;cts-b;secretase of app;	SWISSPROT_AC:P07858;SWISSPROT_ID:CATB_HUMAN;EMBL:AK075393;EMBL:AK092070;EMBL:BC010240;EMBL:BC095408;EMBL:CH471157;EMBL:L16510;EMBL:M13230;EMBL:M14221;RefSeq:NP_001899.1;RefSeq:NP_680090.1;RefSeq:NP_680091.1;RefSeq:NP_680092.1;RefSeq:NP_680093.1;RefSeq:XP_006716307.1;RefSeq:XP_006716308.1;RefSeq:XP_011542114.1;RefSeq:XP_016868586.1;RefSeq:XP_016868587.1;RefSeq:XP_016868588.1;RefSeq:XP_016868589.1;…	5328	1508
3173671	Prolactin -- APPS	association	Pubmed:10601586;Pubmed 2000:11092531;	The above results suggest that <b>cathepsin B</b> may play a role in promoting <b>PRL</b> release especially in PRL-producing adenomas.[Pubmed:10601586];<b>Prolactin</b> up-regulates <b>cathepsin B</b> and D expression in minor salivary glands of patients with SjÃƒÂ¶gren's syndrome.[Pubmed 2000:11092531];<b>Prolactin</b> up-regulates <b>cathepsin B</b> and D expression in minor salivary glands of…	328109	Protein	Prolactin	PRL;Prolactin;gha-1;GHA1;prl-type;prolactin--an;prolactin-type;	SWISSPROT_AC:P01236;SWISSPROT_ID:PRL_HUMAN;EMBL:BC015850;EMBL:D00411;EMBL:M29386;EMBL:U75583;EMBL:V00566;EMBL:X00540;EMBL:X00541;EMBL:X00543;EMBL:X00544;EMBL:X54393;RefSeq:NP_000939.1;RefSeq:NP_001157030.1;ProteinModelPortal:P01236;STRING:9606.ENSP00000302150;SWISSPROT_AC_OLD:Q15199;SWISSPROT_AC_OLD:Q92996;SMR:P01236;GeneID:5617;KEGG:hsa:5617;PIR:A61402;PIR:A90998;eggNOG:ENOG410II74;eggNOG:ENOG41…	54781	Protein	APPS	APP secretase;APPS;CATB;Cathepsin B;Cathepsin B1;CPSB;CTSB;EC 3.4.22.1;app-secretase;cathepsin b-type;cathepsin-b;cathepsinb;cps b;cps-b;cts-b;secretase of app;	SWISSPROT_AC:P07858;SWISSPROT_ID:CATB_HUMAN;EMBL:AK075393;EMBL:AK092070;EMBL:BC010240;EMBL:BC095408;EMBL:CH471157;EMBL:L16510;EMBL:M13230;EMBL:M14221;RefSeq:NP_001899.1;RefSeq:NP_680090.1;RefSeq:NP_680091.1;RefSeq:NP_680092.1;RefSeq:NP_680093.1;RefSeq:XP_006716307.1;RefSeq:XP_006716308.1;RefSeq:XP_011542114.1;RefSeq:XP_016868586.1;RefSeq:XP_016868587.1;RefSeq:XP_016868588.1;RefSeq:XP_016868589.1;…	5617	1508
3183782	CER2 -- APPS	association	Pubmed:14669984;Pubmed 2000:10701774;	We have previously isolated the human cathepsin B promoter and shown that <b>Sp1</b> and Ets factors are involved in the regulation of <b>cathepsin B</b> expression.[Pubmed:14669984];Transcription of human <b>cathepsin B</b> is mediated by <b>Sp1</b> and Ets family factors in glioma.[Pubmed 2000:10701774];	91680	Protein	CER2	CER2;Cerberus-like protein 2;Cerl-2;CKTSF1B3;Cysteine knot superfamily 1, BMP antagonist 3;DAN domain family member 5;DAND5;GREM3;Gremlin-3;SP1;cer 2;cer-2;CERL2;COCO;crl ii;crl-2;CRL2;DAN domain BMP antagonist family member 5;DANTE;dante-type;	SWISSPROT_AC:Q8N907;SWISSPROT_ID:DAND5_HUMAN;EMBL:AB070695;EMBL:AK095926;EMBL:BC101800;EMBL:BC113476;RefSeq:NP_689867.1;ProteinModelPortal:Q8N907;STRING:9606.ENSP00000323155;SMR:Q8N907;GeneID:199699;KEGG:hsa:199699;eggNOG:ENOG410IYA9;eggNOG:ENOG410Y6UJ;UniGene:Hs.331981;GO:GO:0003140;GO:GO:0003281;GO:GO:0003283;GO:GO:0005576;GO:GO:0005615;GO:GO:0016015;GO:GO:0023019;GO:GO:0030512;GO:GO:0030514;GO…	54781	Protein	APPS	APP secretase;APPS;CATB;Cathepsin B;Cathepsin B1;CPSB;CTSB;EC 3.4.22.1;app-secretase;cathepsin b-type;cathepsin-b;cathepsinb;cps b;cps-b;cts-b;secretase of app;	SWISSPROT_AC:P07858;SWISSPROT_ID:CATB_HUMAN;EMBL:AK075393;EMBL:AK092070;EMBL:BC010240;EMBL:BC095408;EMBL:CH471157;EMBL:L16510;EMBL:M13230;EMBL:M14221;RefSeq:NP_001899.1;RefSeq:NP_680090.1;RefSeq:NP_680091.1;RefSeq:NP_680092.1;RefSeq:NP_680093.1;RefSeq:XP_006716307.1;RefSeq:XP_006716308.1;RefSeq:XP_011542114.1;RefSeq:XP_016868586.1;RefSeq:XP_016868587.1;RefSeq:XP_016868588.1;RefSeq:XP_016868589.1;…	199699	1508
3183821	PSG1 -- APPS	association	Pubmed:14669984;Pubmed 2000:10701774;	We have previously isolated the human cathepsin B promoter and shown that <b>Sp1</b> and Ets factors are involved in the regulation of <b>cathepsin B</b> expression.[Pubmed:14669984];Transcription of human <b>cathepsin B</b> is mediated by <b>Sp1</b> and Ets family factors in glioma.[Pubmed 2000:10701774];	337190	Protein	PSG1	B1G1;CD66 antigen-like family member F;CD66f antigen;Fetal liver non-specific cross-reactive antigen 1/2;FL-NCA-1/2;Pregnancy-specific beta-1 glycoprotein C/D;Pregnancy-specific beta-1-glycoprotein 1;Pregnancy-specific glycoprotein 1;PS-beta-C/D;PS-beta-G-1;PSBG-1;PSBG1;PSG1;PSG95;PSGGA;CD66f;DHFRP2;PBG1;pregnancy specific beta-1-glycoprotein 1;pregnancy specific glycoprotein 1;psg 1;psg-1;PSGIIA…	SWISSPROT_AC:P11464;SWISSPROT_ID:PSG1_HUMAN;EMBL:AC005238;EMBL:AH007517;EMBL:BC022338;EMBL:BC058285;EMBL:CH471126;EMBL:CR450329;EMBL:J04539;EMBL:M17908;EMBL:M17909;EMBL:M20879;EMBL:M20881;EMBL:M21822;EMBL:M25385;EMBL:M33663;EMBL:M33664;EMBL:M34715;EMBL:M37397;RefSeq:NP_001171754.1;RefSeq:NP_001171755.1;RefSeq:NP_001284702.1;RefSeq:NP_008836.2;ProteinModelPortal:P11464;STRING:9606.ENSP00000244296;…	54781	Protein	APPS	APP secretase;APPS;CATB;Cathepsin B;Cathepsin B1;CPSB;CTSB;EC 3.4.22.1;app-secretase;cathepsin b-type;cathepsin-b;cathepsinb;cps b;cps-b;cts-b;secretase of app;	SWISSPROT_AC:P07858;SWISSPROT_ID:CATB_HUMAN;EMBL:AK075393;EMBL:AK092070;EMBL:BC010240;EMBL:BC095408;EMBL:CH471157;EMBL:L16510;EMBL:M13230;EMBL:M14221;RefSeq:NP_001899.1;RefSeq:NP_680090.1;RefSeq:NP_680091.1;RefSeq:NP_680092.1;RefSeq:NP_680093.1;RefSeq:XP_006716307.1;RefSeq:XP_006716308.1;RefSeq:XP_011542114.1;RefSeq:XP_016868586.1;RefSeq:XP_016868587.1;RefSeq:XP_016868588.1;RefSeq:XP_016868589.1;…	5669	1508
3183860	Transcription factor Sp1 -- APPS	association	Pubmed:14669984;Pubmed 2000:10701774;	We have previously isolated the human cathepsin B promoter and shown that <b>Sp1</b> and Ets factors are involved in the regulation of <b>cathepsin B</b> expression.[Pubmed:14669984];Transcription of human <b>cathepsin B</b> is mediated by <b>Sp1</b> and Ets family factors in glioma.[Pubmed 2000:10701774];	455170	Protein	Transcription factor Sp1	SP1;Transcription factor Sp1;TSFP1;sp 1 transcription factor;sp i transcription factor;sp-1 transcription factor;Sp1 transcription factor;sp1 transcription-factor;sp1-transcription factor;transcription factor of the sp1;transcription factor sp 1;transcription factor sp-1;transcription-factor sp1;	SWISSPROT_AC:P08047;SWISSPROT_ID:SP1_HUMAN;EMBL:AB039286;EMBL:AC068889;EMBL:AC073611;EMBL:AF252284;EMBL:AF255682;EMBL:AJ272134;EMBL:BC043224;EMBL:BC062539;EMBL:CH471054;EMBL:FN908228;EMBL:J03133;RefSeq:NP_001238754.1;RefSeq:NP_003100.1;RefSeq:NP_612482.2;RefSeq:XP_011536998.1;ProteinModelPortal:P08047;STRING:9606.ENSP00000329357;SWISSPROT_AC_OLD:E4Z9M7;SWISSPROT_AC_OLD:G5E9M8;SWISSPROT_AC_OLD:Q86…	54781	Protein	APPS	APP secretase;APPS;CATB;Cathepsin B;Cathepsin B1;CPSB;CTSB;EC 3.4.22.1;app-secretase;cathepsin b-type;cathepsin-b;cathepsinb;cps b;cps-b;cts-b;secretase of app;	SWISSPROT_AC:P07858;SWISSPROT_ID:CATB_HUMAN;EMBL:AK075393;EMBL:AK092070;EMBL:BC010240;EMBL:BC095408;EMBL:CH471157;EMBL:L16510;EMBL:M13230;EMBL:M14221;RefSeq:NP_001899.1;RefSeq:NP_680090.1;RefSeq:NP_680091.1;RefSeq:NP_680092.1;RefSeq:NP_680093.1;RefSeq:XP_006716307.1;RefSeq:XP_006716308.1;RefSeq:XP_011542114.1;RefSeq:XP_016868586.1;RefSeq:XP_016868587.1;RefSeq:XP_016868588.1;RefSeq:XP_016868589.1;…	6667	1508
3403540	PRL -- APPS	association	Pubmed 2000:11092531;	The present study aims to characterize the influence of <b>PRL</b> on the expression of <b>cathepsin B</b> and D in the MSG of patients with SS.[Pubmed 2000:11092531];Treatment of both healthy and SS minor salivary glands with <b>PRL</b> significantly (p < 0.05 top < 0.0001) enhanced <b>cathepsin B</b> and D expression in acinar and ductal cells at both protein and mRNA levels.[Pubmed 2000:110925…	302923	Protein	PRL	Homeobox protein PBX1;Homeobox protein PRL;PBX1;Pre-B-cell leukemia transcription factor 1;PRL;PBX homeobox 1;pre b cell leukemia transcription factor 1;pre b-cell leukemia transcription factor 1;pre-b cell leukemia transcription factor 1;pre-b-cell leukemia transcription factor-1;prl-type;	SWISSPROT_AC:P40424;SWISSPROT_ID:PBX1_HUMAN;EMBL:AF313396;EMBL:AF313397;EMBL:AF313398;EMBL:AF313399;EMBL:AF313400;EMBL:AF313401;EMBL:AF313402;EMBL:AF313403;EMBL:AF313404;EMBL:AK299673;EMBL:AL357568;EMBL:AL359255;EMBL:AL390119;EMBL:AL391001;EMBL:BC101578;EMBL:M31522;EMBL:M86546;RefSeq:NP_001191892.1;RefSeq:NP_002576.1;RefSeq:XP_005245286.1;ProteinModelPortal:P40424;STRING:9606.ENSP00000405890;SWIS…	54781	Protein	APPS	APP secretase;APPS;CATB;Cathepsin B;Cathepsin B1;CPSB;CTSB;EC 3.4.22.1;app-secretase;cathepsin b-type;cathepsin-b;cathepsinb;cps b;cps-b;cts-b;secretase of app;	SWISSPROT_AC:P07858;SWISSPROT_ID:CATB_HUMAN;EMBL:AK075393;EMBL:AK092070;EMBL:BC010240;EMBL:BC095408;EMBL:CH471157;EMBL:L16510;EMBL:M13230;EMBL:M14221;RefSeq:NP_001899.1;RefSeq:NP_680090.1;RefSeq:NP_680091.1;RefSeq:NP_680092.1;RefSeq:NP_680093.1;RefSeq:XP_006716307.1;RefSeq:XP_006716308.1;RefSeq:XP_011542114.1;RefSeq:XP_016868586.1;RefSeq:XP_016868587.1;RefSeq:XP_016868588.1;RefSeq:XP_016868589.1;…	5087	1508
3449660	Leptin -- APPS	association	Pubmed 2001:11829320;	The purpose of this study was to characterize the dynamics of circulating <b>leptin</b> in relation to ten <b>APPs</b>.[Pubmed 2001:11829320];	219985	Protein	Leptin	LEP;Leptin;OB;Obese protein;Obesity factor;OBS;factor obesity;factor of obesity;LEPD;leptin--an;leptin-type;obesity--factor;protein obese;	SWISSPROT_AC:P41159;SWISSPROT_ID:LEP_HUMAN;EMBL:AF008123;EMBL:AY996373;EMBL:BC060830;EMBL:BC069452;EMBL:BC069527;EMBL:D49487;EMBL:D63519;EMBL:D63710;EMBL:U18915;EMBL:U43415;EMBL:U43653;RefSeq:NP_000221.1;RefSeq:XP_005250397.1;ProteinModelPortal:P41159;STRING:9606.ENSP00000312652;SWISSPROT_AC_OLD:O15158;SWISSPROT_AC_OLD:Q56A88;SMR:P41159;GeneID:3952;KEGG:hsa:3952;PIR:A38952;PIR:I53166;eggNOG:ENOG4…	54781	Protein	APPS	APP secretase;APPS;CATB;Cathepsin B;Cathepsin B1;CPSB;CTSB;EC 3.4.22.1;app-secretase;cathepsin b-type;cathepsin-b;cathepsinb;cps b;cps-b;cts-b;secretase of app;	SWISSPROT_AC:P07858;SWISSPROT_ID:CATB_HUMAN;EMBL:AK075393;EMBL:AK092070;EMBL:BC010240;EMBL:BC095408;EMBL:CH471157;EMBL:L16510;EMBL:M13230;EMBL:M14221;RefSeq:NP_001899.1;RefSeq:NP_680090.1;RefSeq:NP_680091.1;RefSeq:NP_680092.1;RefSeq:NP_680093.1;RefSeq:XP_006716307.1;RefSeq:XP_006716308.1;RefSeq:XP_011542114.1;RefSeq:XP_016868586.1;RefSeq:XP_016868587.1;RefSeq:XP_016868588.1;RefSeq:XP_016868589.1;…	3952	1508
3476948	TGFB1 -- APPS	association	Pubmed 2001:11177576;Pubmed 2002:12000761;	In contrast, <b>TGF-beta 1</b> decreased the amount of cathepsin L mRNA and <b>cathepsin B</b> mRNA.[Pubmed 2001:11177576];The proinflammatory cytokine IL-6 induced an upregulation of cathepsin L, whereas <b>TGF-beta 1</b> suppressed <b>cathepsin B</b> and L expression.[Pubmed 2001:11177576];Mink lung epithelial cell growth inhibition assay revealed that the cleaved TGF-beta1 was biologically act…	484813	Protein	TGFB1	TGF-beta-1;TGFB;TGFB1;Transforming growth factor beta-1;CED;DPD1;LAP;lap-type;tgf -beta 1;tgf -beta1;tgf b 1;tgf b-1;tgf beta 1;tgf beta i;tgf beta type 1;tgf beta type i;tgf beta-1;tgf beta-type 1;tgf beta1;tgf- b 1;tgf- beta 1;tgf- beta1;tgf-b 1;tgf-beta 1;tgf-beta i;tgf-beta isoform 1;tgf-beta type 1;tgf-beta type i;tgf-beta type-i;tgf-beta's 1;tgf-beta-i;tgf-beta1;tgf-beta1-type;tgf-betai;tgf…	SWISSPROT_AC:P01137;SWISSPROT_ID:TGFB1_HUMAN;EMBL:AK291907;EMBL:BC000125;EMBL:BC001180;EMBL:BC022242;EMBL:BT007245;EMBL:CH471126;EMBL:M38449;EMBL:X02812;EMBL:X05839;EMBL:X05840;EMBL:X05843;EMBL:X05844;EMBL:X05849;EMBL:X05850;RefSeq:NP_000651.3;ProteinModelPortal:P01137;STRING:9606.ENSP00000221930;SWISSPROT_AC_OLD:A8K792;SWISSPROT_AC_OLD:Q9UCG4;SMR:P01137;GeneID:7040;KEGG:hsa:7040;PIR:A27513;eggNO…	54781	Protein	APPS	APP secretase;APPS;CATB;Cathepsin B;Cathepsin B1;CPSB;CTSB;EC 3.4.22.1;app-secretase;cathepsin b-type;cathepsin-b;cathepsinb;cps b;cps-b;cts-b;secretase of app;	SWISSPROT_AC:P07858;SWISSPROT_ID:CATB_HUMAN;EMBL:AK075393;EMBL:AK092070;EMBL:BC010240;EMBL:BC095408;EMBL:CH471157;EMBL:L16510;EMBL:M13230;EMBL:M14221;RefSeq:NP_001899.1;RefSeq:NP_680090.1;RefSeq:NP_680091.1;RefSeq:NP_680092.1;RefSeq:NP_680093.1;RefSeq:XP_006716307.1;RefSeq:XP_006716308.1;RefSeq:XP_011542114.1;RefSeq:XP_016868586.1;RefSeq:XP_016868587.1;RefSeq:XP_016868588.1;RefSeq:XP_016868589.1;…	7040	1508
3476960	HGF -- APPS	association	Pubmed 2001:11177576;	The aims of this study were to investigate the effect of the cytokines interleukin-1 beta (IL-1 beta), IL-6, IL-10, transforming growth factor-beta 1 (TGF-beta 1), and <b>hepatocyte growth factor</b> (HGF) on expression of <b>cathepsin B</b> and cathepsin L mRNA (quantitative RT-PCR), on protein expression (ELISA, Western blot), and also on enzymatic activity of cathepsins B and L.[Pubmed 2001:11…	178566	Protein	HGF	Hepatocyte growth factor;Hepatopoietin-A;HGF;HPTA;Scatter factor;SF;DFNB39;F-TCF;factor scatter;factor--scatter;factor-scatter;hepatopoietin a;hgf beta;hgf beta-chain;hgf-beta;HGFB;hgfbeta;hgfbeta-chain;scatter-factor;	SWISSPROT_AC:P14210;SWISSPROT_ID:HGF_HUMAN;EMBL:AC004960;EMBL:AY246560;EMBL:BC022308;EMBL:BC063485;EMBL:BC105797;EMBL:BC130284;EMBL:BC130286;EMBL:CH236949;EMBL:D90334;EMBL:L02931;EMBL:M29145;EMBL:M55379;EMBL:M60718;EMBL:M73239;EMBL:M73240;EMBL:M75966;EMBL:M75967;EMBL:M75968;EMBL:M75969;EMBL:M75971;EMBL:M75972;EMBL:M75973;EMBL:M75974;EMBL:M75975;EMBL:M75976;EMBL:M75977;EMBL:M75978;EMBL:M75979;EMBL…	54781	Protein	APPS	APP secretase;APPS;CATB;Cathepsin B;Cathepsin B1;CPSB;CTSB;EC 3.4.22.1;app-secretase;cathepsin b-type;cathepsin-b;cathepsinb;cps b;cps-b;cts-b;secretase of app;	SWISSPROT_AC:P07858;SWISSPROT_ID:CATB_HUMAN;EMBL:AK075393;EMBL:AK092070;EMBL:BC010240;EMBL:BC095408;EMBL:CH471157;EMBL:L16510;EMBL:M13230;EMBL:M14221;RefSeq:NP_001899.1;RefSeq:NP_680090.1;RefSeq:NP_680091.1;RefSeq:NP_680092.1;RefSeq:NP_680093.1;RefSeq:XP_006716307.1;RefSeq:XP_006716308.1;RefSeq:XP_011542114.1;RefSeq:XP_016868586.1;RefSeq:XP_016868587.1;RefSeq:XP_016868588.1;RefSeq:XP_016868589.1;…	3082	1508
3636943	Tissue factor -- APPS	association	Pubmed 2001:11445733;	Elevated C-reactive protein levels (positive <b>APPs</b>) promote the expression of <b>tissue factor</b> by mononuclear cells.[Pubmed 2001:11445733];	484648	Protein	Tissue factor	CD142 antigen;Coagulation factor III;F3;TF;Thromboplastin;Tissue factor;CD142;coagulation factor 3;coagulation factor III, tissue factor;factor of the tissue;factor of tissue;factor tissue;factor--tissue;factor-tissue;TFA;tissue-factor;	SWISSPROT_AC:P13726;SWISSPROT_ID:TF_HUMAN;EMBL:AC093117;EMBL:AF487337;EMBL:AF540377;EMBL:BC011029;EMBL:BT019808;EMBL:CH471097;EMBL:CR541792;EMBL:J02846;EMBL:J02931;EMBL:M16553;EMBL:M27436;RefSeq:NP_001171567.1;RefSeq:NP_001984.1;ProteinModelPortal:P13726;STRING:9606.ENSP00000334145;SWISSPROT_AC_OLD:D3DT47;SWISSPROT_AC_OLD:Q6FHG2;SWISSPROT_AC_OLD:Q86WH4;SMR:P13726;GeneID:2152;KEGG:hsa:2152;PIR:A43…	54781	Protein	APPS	APP secretase;APPS;CATB;Cathepsin B;Cathepsin B1;CPSB;CTSB;EC 3.4.22.1;app-secretase;cathepsin b-type;cathepsin-b;cathepsinb;cps b;cps-b;cts-b;secretase of app;	SWISSPROT_AC:P07858;SWISSPROT_ID:CATB_HUMAN;EMBL:AK075393;EMBL:AK092070;EMBL:BC010240;EMBL:BC095408;EMBL:CH471157;EMBL:L16510;EMBL:M13230;EMBL:M14221;RefSeq:NP_001899.1;RefSeq:NP_680090.1;RefSeq:NP_680091.1;RefSeq:NP_680092.1;RefSeq:NP_680093.1;RefSeq:XP_006716307.1;RefSeq:XP_006716308.1;RefSeq:XP_011542114.1;RefSeq:XP_016868586.1;RefSeq:XP_016868587.1;RefSeq:XP_016868588.1;RefSeq:XP_016868589.1;…	2152	1508
3939373	Fh1 -- APPS	association	Pubmed 2002:12102727;Pubmed 2010:19900452;Pubmed central 2015:4704968;	To investigate the functional impact of the <b>TAP</b> mutations on <b>cathepsin B</b> mediated cleavage of the trypsinogen activating K23-I24 bond, the corresponding peptides pWT, APFDDDDKIVGG;[Pubmed 2002:12102727];Levels of <b>TAP</b> thus generated by <b>CTSB</b> were not associated with disease severity, although this is what the TAP-ELISA is used to determine in the clinic.[Pubmed 2010:1990…	138631	Protein	Fh1	ABP-278;ABP-280 homolog;Actin-binding-like protein;Beta-filamin;Fh1;Filamin homolog 1;Filamin-3;Filamin-B;FLN-B;FLN1L;FLN3;FLNB;TABP;TAP;Thyroid autoantigen;Truncated ABP;Truncated actin-binding protein;abp 280;ABP-280;abp278;abp280;actin-binding like protein;AOI;autoantigen of the thyroid;autoantigen of thyroid;autoantigen thyroid;filamin B;filaminb;LRS1;SCT;	SWISSPROT_AC:O75369;SWISSPROT_ID:FLNB_HUMAN;EMBL:AB191258;EMBL:AB209889;EMBL:AB371580;EMBL:AB371581;EMBL:AB371582;EMBL:AC114399;EMBL:AC137936;EMBL:AF042166;EMBL:AF043045;EMBL:AF191594;EMBL:AF191595;EMBL:AF191596;EMBL:AF191597;EMBL:AF191598;EMBL:AF191599;EMBL:AF191600;EMBL:AF191601;EMBL:AF191602;EMBL:AF191603;EMBL:AF191604;EMBL:AF191605;EMBL:AF191606;EMBL:AF191607;EMBL:AF191608;EMBL:AF191609;EMBL:…	54781	Protein	APPS	APP secretase;APPS;CATB;Cathepsin B;Cathepsin B1;CPSB;CTSB;EC 3.4.22.1;app-secretase;cathepsin b-type;cathepsin-b;cathepsinb;cps b;cps-b;cts-b;secretase of app;	SWISSPROT_AC:P07858;SWISSPROT_ID:CATB_HUMAN;EMBL:AK075393;EMBL:AK092070;EMBL:BC010240;EMBL:BC095408;EMBL:CH471157;EMBL:L16510;EMBL:M13230;EMBL:M14221;RefSeq:NP_001899.1;RefSeq:NP_680090.1;RefSeq:NP_680091.1;RefSeq:NP_680092.1;RefSeq:NP_680093.1;RefSeq:XP_006716307.1;RefSeq:XP_006716308.1;RefSeq:XP_011542114.1;RefSeq:XP_016868586.1;RefSeq:XP_016868587.1;RefSeq:XP_016868588.1;RefSeq:XP_016868589.1;…	2317	1508
3939429	NXF1 -- APPS	association	Pubmed 2002:12102727;Pubmed 2010:19900452;Pubmed central 2015:4704968;	To investigate the functional impact of the <b>TAP</b> mutations on <b>cathepsin B</b> mediated cleavage of the trypsinogen activating K23-I24 bond, the corresponding peptides pWT, APFDDDDKIVGG;[Pubmed 2002:12102727];Levels of <b>TAP</b> thus generated by <b>CTSB</b> were not associated with disease severity, although this is what the TAP-ELISA is used to determine in the clinic.[Pubmed 2010:1990…	290690	Protein	NXF1	mRNA export factor TAP;Nuclear RNA export factor 1;NXF1;TAP;Tip-associated protein;Tip-associating protein;MEX67;	SWISSPROT_AC:Q9UBU9;SWISSPROT_ID:NXF1_HUMAN;EMBL:AF112880;EMBL:AF126246;EMBL:AJ132712;EMBL:AK027192;EMBL:AK304137;EMBL:AP001160;EMBL:BC004904;EMBL:BC028041;EMBL:CH471076;EMBL:U80073;RefSeq:NP_001074960.1;RefSeq:NP_006353.2;ProteinModelPortal:Q9UBU9;STRING:9606.ENSP00000294172;SWISSPROT_AC_OLD:B4E269;SWISSPROT_AC_OLD:Q99799;SWISSPROT_AC_OLD:Q9UQL2;SMR:Q9UBU9;GeneID:10482;KEGG:hsa:10482;eggNOG:ENOG…	54781	Protein	APPS	APP secretase;APPS;CATB;Cathepsin B;Cathepsin B1;CPSB;CTSB;EC 3.4.22.1;app-secretase;cathepsin b-type;cathepsin-b;cathepsinb;cps b;cps-b;cts-b;secretase of app;	SWISSPROT_AC:P07858;SWISSPROT_ID:CATB_HUMAN;EMBL:AK075393;EMBL:AK092070;EMBL:BC010240;EMBL:BC095408;EMBL:CH471157;EMBL:L16510;EMBL:M13230;EMBL:M14221;RefSeq:NP_001899.1;RefSeq:NP_680090.1;RefSeq:NP_680091.1;RefSeq:NP_680092.1;RefSeq:NP_680093.1;RefSeq:XP_006716307.1;RefSeq:XP_006716308.1;RefSeq:XP_011542114.1;RefSeq:XP_016868586.1;RefSeq:XP_016868587.1;RefSeq:XP_016868588.1;RefSeq:XP_016868589.1;…	10482	1508
3939455	SPF -- APPS	association	Pubmed 2002:12102727;Pubmed 2010:19900452;Pubmed central 2015:4704968;	To investigate the functional impact of the <b>TAP</b> mutations on <b>cathepsin B</b> mediated cleavage of the trypsinogen activating K23-I24 bond, the corresponding peptides pWT, APFDDDDKIVGG;[Pubmed 2002:12102727];Levels of <b>TAP</b> thus generated by <b>CTSB</b> were not associated with disease severity, although this is what the TAP-ELISA is used to determine in the clinic.[Pubmed 2010:1990…	440346	Protein	SPF	Alpha-tocopherol-associated protein;C22orf6;hTAP;KIAA1186;KIAA1658;S14L2;SEC14-like protein 2;SEC14L2;SPF;Squalene transfer protein;Supernatant protein factor;TAP;a-tocopherol-associated protein;alpha tocopherol-associated protein;alpha-tocopherol associated protein;SEC14 like lipid binding 2;TAP1;	SWISSPROT_AC:O76054;SWISSPROT_ID:S14L2_HUMAN;EMBL:AB033012;EMBL:AC004832;EMBL:AK223587;EMBL:AK303751;EMBL:AL096881;EMBL:BC058915;EMBL:CR456571;RefSeq:NP_001191133.1;RefSeq:NP_036561.1;RefSeq:NP_203740.1;ProteinModelPortal:O76054;STRING:9606.ENSP00000316203;SWISSPROT_AC_OLD:B7Z8Q1;SWISSPROT_AC_OLD:F5H3U4;SWISSPROT_AC_OLD:Q53EQ2;SWISSPROT_AC_OLD:Q6PD61;SWISSPROT_AC_OLD:Q9ULN4;SMR:O76054;GeneID:2354…	54781	Protein	APPS	APP secretase;APPS;CATB;Cathepsin B;Cathepsin B1;CPSB;CTSB;EC 3.4.22.1;app-secretase;cathepsin b-type;cathepsin-b;cathepsinb;cps b;cps-b;cts-b;secretase of app;	SWISSPROT_AC:P07858;SWISSPROT_ID:CATB_HUMAN;EMBL:AK075393;EMBL:AK092070;EMBL:BC010240;EMBL:BC095408;EMBL:CH471157;EMBL:L16510;EMBL:M13230;EMBL:M14221;RefSeq:NP_001899.1;RefSeq:NP_680090.1;RefSeq:NP_680091.1;RefSeq:NP_680092.1;RefSeq:NP_680093.1;RefSeq:XP_006716307.1;RefSeq:XP_006716308.1;RefSeq:XP_011542114.1;RefSeq:XP_016868586.1;RefSeq:XP_016868587.1;RefSeq:XP_016868588.1;RefSeq:XP_016868589.1;…	23541	1508
3939476	VDP -- APPS	association	Pubmed 2002:12102727;Pubmed 2010:19900452;Pubmed central 2015:4704968;	To investigate the functional impact of the <b>TAP</b> mutations on <b>cathepsin B</b> mediated cleavage of the trypsinogen activating K23-I24 bond, the corresponding peptides pWT, APFDDDDKIVGG;[Pubmed 2002:12102727];Levels of <b>TAP</b> thus generated by <b>CTSB</b> were not associated with disease severity, although this is what the TAP-ELISA is used to determine in the clinic.[Pubmed 2010:1990…	516147	Protein	VDP	General vesicular transport factor p115;Protein USO1 homolog;TAP;Transcytosis-associated protein;USO1;VDP;Vesicle-docking protein;p 115;p11-5;P115;USO1 vesicle transport factor;vesicle docking protein;	SWISSPROT_AC:O60763;SWISSPROT_ID:USO1_HUMAN;EMBL:AC104828;EMBL:AC110615;EMBL:AK314289;EMBL:AL832010;EMBL:BC006398;EMBL:BC032654;EMBL:D86326;RefSeq:NP_001276978.1;RefSeq:NP_003706.2;ProteinModelPortal:O60763;SWISSPROT_AC_OLD:B2RAQ0;SWISSPROT_AC_OLD:Q6PK63;SWISSPROT_AC_OLD:Q86TB8;SWISSPROT_AC_OLD:Q8N592;SMR:O60763;GeneID:8615;KEGG:hsa:8615;UniGene:Hs.744877;GO:GO:0000139;GO:GO:0005730;GO:GO:0005783…	54781	Protein	APPS	APP secretase;APPS;CATB;Cathepsin B;Cathepsin B1;CPSB;CTSB;EC 3.4.22.1;app-secretase;cathepsin b-type;cathepsin-b;cathepsinb;cps b;cps-b;cts-b;secretase of app;	SWISSPROT_AC:P07858;SWISSPROT_ID:CATB_HUMAN;EMBL:AK075393;EMBL:AK092070;EMBL:BC010240;EMBL:BC095408;EMBL:CH471157;EMBL:L16510;EMBL:M13230;EMBL:M14221;RefSeq:NP_001899.1;RefSeq:NP_680090.1;RefSeq:NP_680091.1;RefSeq:NP_680092.1;RefSeq:NP_680093.1;RefSeq:XP_006716307.1;RefSeq:XP_006716308.1;RefSeq:XP_011542114.1;RefSeq:XP_016868586.1;RefSeq:XP_016868587.1;RefSeq:XP_016868588.1;RefSeq:XP_016868589.1;…	8615	1508
4030618	MEPE -- APPS	association	Pubmed 2004:14962809;Pubmed 2002:12220505;Pubmed central 2015:4339579;Pubmed central 2016:4932130;	Inhibition of mineralization was localized to a small (2 kDa) <b>cathepsin B</b> released carboxy-terminal <b>MEPE</b> peptide (protease-resistant) containing the acidic serine-aspartate-rich motif (ASARM peptide).[Pubmed 2004:14962809];Sf9 membranes as well as purified <b>cathepsin B</b> cleaved <b>MEPE</b> into two major fragments of approximately 50 and approximately 42kDa.[Pubmed 2002:1222050…	241051	Protein	MEPE	Matrix extracellular phosphoglycoprotein;MEPE;OF45;Osteoblast/osteocyte factor 45;extracellular matrix phosphoglycoprotein;matrix-extracellular phosphoglycoprotein;	SWISSPROT_AC:Q9NQ76;SWISSPROT_ID:MEPE_HUMAN;EMBL:AC093768;EMBL:AF325916;EMBL:AJ276396;EMBL:BC128158;EMBL:CH471057;EMBL:DQ854717;RefSeq:NP_001171623.1;RefSeq:NP_001171624.1;RefSeq:NP_001171625.1;RefSeq:NP_001171626.1;RefSeq:NP_001278112.1;RefSeq:NP_064588.1;RefSeq:XP_006714341.1;ProteinModelPortal:Q9NQ76;STRING:9606.ENSP00000354341;SWISSPROT_AC_OLD:A1A4X9;SWISSPROT_AC_OLD:A8MTA3;SWISSPROT_AC_OLD:D…	54781	Protein	APPS	APP secretase;APPS;CATB;Cathepsin B;Cathepsin B1;CPSB;CTSB;EC 3.4.22.1;app-secretase;cathepsin b-type;cathepsin-b;cathepsinb;cps b;cps-b;cts-b;secretase of app;	SWISSPROT_AC:P07858;SWISSPROT_ID:CATB_HUMAN;EMBL:AK075393;EMBL:AK092070;EMBL:BC010240;EMBL:BC095408;EMBL:CH471157;EMBL:L16510;EMBL:M13230;EMBL:M14221;RefSeq:NP_001899.1;RefSeq:NP_680090.1;RefSeq:NP_680091.1;RefSeq:NP_680092.1;RefSeq:NP_680093.1;RefSeq:XP_006716307.1;RefSeq:XP_006716308.1;RefSeq:XP_011542114.1;RefSeq:XP_016868586.1;RefSeq:XP_016868587.1;RefSeq:XP_016868588.1;RefSeq:XP_016868589.1;…	56955	1508
4030620	HYP -- APPS	association	Pubmed 2002:12220505;	Since we were unable to identify interactions of Phex with MEPE or actions of <b>Phex</b> to metabolize <b>cathepsin B</b>, Phex may be acting to interfere with the actions of other enzymes that degrade extracellular matrix proteins.[Pubmed 2002:12220505];	311819	Protein	HYP	EC 3.4.24.-;HYP;Metalloendopeptidase homolog PEX;PEX;PHEX;Phosphate-regulating neutral endopeptidase;Vitamin D-resistant hypophosphatemic rickets protein;X-linked hypophosphatemia protein;HPDR;hpdr i;HPDR1;hyp-type;HYP1;LXHR;phosphate regulating endopeptidase homolog, X-linked;phosphate-regulating endopeptidase homolog, x-linked;XLH;	SWISSPROT_AC:P78562;SWISSPROT_ID:PHEX_HUMAN;EMBL:AD000712;EMBL:AH004966;EMBL:BC105057;EMBL:BC105059;EMBL:U60475;EMBL:U73024;EMBL:U75645;EMBL:U82970;EMBL:U87284;EMBL:Y08111;EMBL:Y08112;EMBL:Y08113;EMBL:Y08114;EMBL:Y08115;EMBL:Y08116;EMBL:Y08117;EMBL:Y08118;EMBL:Y08119;EMBL:Y08120;EMBL:Y08121;EMBL:Y08122;EMBL:Y08123;EMBL:Y08124;EMBL:Y08125;EMBL:Y08126;EMBL:Y08127;EMBL:Y08128;EMBL:Y08129;EMBL:Y08130…	54781	Protein	APPS	APP secretase;APPS;CATB;Cathepsin B;Cathepsin B1;CPSB;CTSB;EC 3.4.22.1;app-secretase;cathepsin b-type;cathepsin-b;cathepsinb;cps b;cps-b;cts-b;secretase of app;	SWISSPROT_AC:P07858;SWISSPROT_ID:CATB_HUMAN;EMBL:AK075393;EMBL:AK092070;EMBL:BC010240;EMBL:BC095408;EMBL:CH471157;EMBL:L16510;EMBL:M13230;EMBL:M14221;RefSeq:NP_001899.1;RefSeq:NP_680090.1;RefSeq:NP_680091.1;RefSeq:NP_680092.1;RefSeq:NP_680093.1;RefSeq:XP_006716307.1;RefSeq:XP_006716308.1;RefSeq:XP_011542114.1;RefSeq:XP_016868586.1;RefSeq:XP_016868587.1;RefSeq:XP_016868588.1;RefSeq:XP_016868589.1;…	5251	1508
4105805	TYRP1 -- APPS	association	Pubmed 2002:12553720;	To examine these mechanisms human myoblasts were transfected with <b>cathepsin B</b> nested deletion promoter constructs within the 1.8 kb 5' promoter 1 region of the human <b>catB</b> gene.[Pubmed 2002:12553720];	506829	Protein	TYRP1	5,6-dihydroxyindole-2-carboxylic acid oxidase;CAS2;Catalase B;DHICA oxidase;EC 1.14.18.-;Glycoprotein 75;Melanoma antigen gp75;TRP;TRP-1;TRP1;Tyrosinase-related protein 1;TYRP;TYRP1;TYRRP;b chain protein;b protein;b-chain protein;b-PROTEIN;b-type protein;beta -protein;beta chain protein;beta isoform of protein;beta isoform protein;beta of protein;beta protein;beta protein-type;beta subtype of pro…	SWISSPROT_AC:P17643;SWISSPROT_ID:TYRP1_HUMAN;EMBL:AF001295;EMBL:BC052608;EMBL:D83059;EMBL:L38952;EMBL:X51420;EMBL:X51455;EMBL:X60955;RefSeq:NP_000541.1;ProteinModelPortal:P17643;STRING:9606.ENSP00000373570;SWISSPROT_AC_OLD:P78468;SWISSPROT_AC_OLD:P78469;SWISSPROT_AC_OLD:Q13721;SWISSPROT_AC_OLD:Q15679;GeneID:7306;KEGG:hsa:7306;PIR:S09999;eggNOG:ENOG410IEEB;eggNOG:ENOG410XSJD;UniGene:Hs.270279;GO:G…	54781	Protein	APPS	APP secretase;APPS;CATB;Cathepsin B;Cathepsin B1;CPSB;CTSB;EC 3.4.22.1;app-secretase;cathepsin b-type;cathepsin-b;cathepsinb;cps b;cps-b;cts-b;secretase of app;	SWISSPROT_AC:P07858;SWISSPROT_ID:CATB_HUMAN;EMBL:AK075393;EMBL:AK092070;EMBL:BC010240;EMBL:BC095408;EMBL:CH471157;EMBL:L16510;EMBL:M13230;EMBL:M14221;RefSeq:NP_001899.1;RefSeq:NP_680090.1;RefSeq:NP_680091.1;RefSeq:NP_680092.1;RefSeq:NP_680093.1;RefSeq:XP_006716307.1;RefSeq:XP_006716308.1;RefSeq:XP_011542114.1;RefSeq:XP_016868586.1;RefSeq:XP_016868587.1;RefSeq:XP_016868588.1;RefSeq:XP_016868589.1;…	7306	1508
4403157	PRSS3 -- APPS	association	Pubmed 2003:14507909;	In this regard, it is noteworthy that the well known pathological trypsinogen activator <b>cathepsin B</b> exhibited a preference for the activation of <b>mesotrypsinogen</b> of all three human trypsinogen isoforms, suggesting a biochemical mechanism for mesotrypsinogen activation in pancreatic acinar cells.[Pubmed 2003:14507909];	502808	Protein	PRSS3	Brain trypsinogen;EC 3.4.21.4;Mesotrypsinogen;PRSS3;PRSS4;Serine protease 3;Serine protease 4;TRY3;TRY4;Trypsin III;Trypsin IV;Trypsin-3;mt g;mt-g;MTG;protease, serine 3;protease, serine-3;serine protease iv;serine protease-3;serine protease-4;T9;trypsin 3;trypsin-iii;	SWISSPROT_AC:P35030;SWISSPROT_ID:TRY3_HUMAN;EMBL:AB298285;EMBL:AB298286;EMBL:AF029308;EMBL:AL139113;EMBL:AL356489;EMBL:AL358573;EMBL:BC069476;EMBL:BC069494;EMBL:CH471071;EMBL:D45417;EMBL:X15505;EMBL:X71345;EMBL:X72781;RefSeq:NP_001184026.2;RefSeq:NP_001184027.1;RefSeq:NP_002762.2;RefSeq:NP_031369.2;ProteinModelPortal:P35030;STRING:9606.ENSP00000354280;SWISSPROT_AC_OLD:A8CED1;SWISSPROT_AC_OLD:A8CE…	54781	Protein	APPS	APP secretase;APPS;CATB;Cathepsin B;Cathepsin B1;CPSB;CTSB;EC 3.4.22.1;app-secretase;cathepsin b-type;cathepsin-b;cathepsinb;cps b;cps-b;cts-b;secretase of app;	SWISSPROT_AC:P07858;SWISSPROT_ID:CATB_HUMAN;EMBL:AK075393;EMBL:AK092070;EMBL:BC010240;EMBL:BC095408;EMBL:CH471157;EMBL:L16510;EMBL:M13230;EMBL:M14221;RefSeq:NP_001899.1;RefSeq:NP_680090.1;RefSeq:NP_680091.1;RefSeq:NP_680092.1;RefSeq:NP_680093.1;RefSeq:XP_006716307.1;RefSeq:XP_006716308.1;RefSeq:XP_011542114.1;RefSeq:XP_016868586.1;RefSeq:XP_016868587.1;RefSeq:XP_016868588.1;RefSeq:XP_016868589.1;…	5646	1508
4418917	IL-18 -- APPS	association	Pubmed 2003:12934070;	Critical role for <b>cathepsin B</b> in mediating caspase-1-dependent <b>interleukin-18</b> maturation and caspase-1-independent necrosis triggered by the microbial toxin nigericin.[Pubmed 2003:12934070];	197348	Protein	IL-18	Iboctadekin;IFN-gamma-inducing factor;IGIF;IL-1 gamma;IL-18;IL18;IL1F4;Interferon gamma-inducing factor;Interleukin-1 gamma;Interleukin-18;factor inducing interferon gamma;ifn gamma-inducing factor;ifn-g inducing factor;ifn-gamma inducing factor;ifngamma-inducing factor;il -18;il 18;il- 18;IL-1g;il-1gamma;interferon gamma inducing factor;interferon- gamma-inducing factor;interferon-gamma inducing…	SWISSPROT_AC:Q14116;SWISSPROT_ID:IL18_HUMAN;EMBL:AF077611;EMBL:AP002007;EMBL:AP002884;EMBL:AY044641;EMBL:AY266351;EMBL:BC007007;EMBL:BC007461;EMBL:CH471065;EMBL:CR541973;EMBL:CR542001;EMBL:D49950;EMBL:U90434;RefSeq:NP_001230140.1;RefSeq:NP_001553.1;RefSeq:XP_011541107.1;RefSeq:XP_011541108.1;ProteinModelPortal:Q14116;STRING:9606.ENSP00000280357;SWISSPROT_AC_OLD:O75599;SWISSPROT_AC_OLD:Q6FGY3;SWIS…	54781	Protein	APPS	APP secretase;APPS;CATB;Cathepsin B;Cathepsin B1;CPSB;CTSB;EC 3.4.22.1;app-secretase;cathepsin b-type;cathepsin-b;cathepsinb;cps b;cps-b;cts-b;secretase of app;	SWISSPROT_AC:P07858;SWISSPROT_ID:CATB_HUMAN;EMBL:AK075393;EMBL:AK092070;EMBL:BC010240;EMBL:BC095408;EMBL:CH471157;EMBL:L16510;EMBL:M13230;EMBL:M14221;RefSeq:NP_001899.1;RefSeq:NP_680090.1;RefSeq:NP_680091.1;RefSeq:NP_680092.1;RefSeq:NP_680093.1;RefSeq:XP_006716307.1;RefSeq:XP_006716308.1;RefSeq:XP_011542114.1;RefSeq:XP_016868586.1;RefSeq:XP_016868587.1;RefSeq:XP_016868588.1;RefSeq:XP_016868589.1;…	3606	1508
4429682	USF2 -- APPS	association	Pubmed:14669984;	Chromatin immunoprecipitation assays revealed that both USF-1 and <b>USF-2</b> were associated with the <b>cathepsin B</b> promoter.[Pubmed:14669984];The roles of USF-1 and <b>USF-2</b> in the regulation of <b>cathepsin B</b> expression were demonstrated by (i) co-transfection experiments showing that USF-1 or USF-2 increased promoter activity by 2.5-fold individually and by 3.4-fold together;[Pu…	516118	Protein	USF2	BHLHB12;Class B basic helix-loop-helix protein 12;FIP;FOS-interacting protein;Major late transcription factor 2;Upstream stimulatory factor 2;Upstream transcription factor 2;USF2;fos protein interacting;upstream stimulatory factor-2;upstream stimulatory factor2;upstream transcription factor 2, c-fos interacting;upstream transcription factor ii;upstream transcription factor-2;upstream-transcriptio…	SWISSPROT_AC:Q15853;SWISSPROT_ID:USF2_HUMAN;EMBL:AD000684;EMBL:AY147880;EMBL:BC049821;EMBL:CR536504;EMBL:M77476;EMBL:S50537;EMBL:X90824;EMBL:X90825;EMBL:X90826;EMBL:Y07661;RefSeq:NP_001308079.1;RefSeq:NP_003358.1;RefSeq:NP_997174.1;ProteinModelPortal:Q15853;STRING:9606.ENSP00000222305;SWISSPROT_AC_OLD:O00671;SWISSPROT_AC_OLD:O00709;SWISSPROT_AC_OLD:Q05750;SWISSPROT_AC_OLD:Q07952;SWISSPROT_AC_OLD:…	54781	Protein	APPS	APP secretase;APPS;CATB;Cathepsin B;Cathepsin B1;CPSB;CTSB;EC 3.4.22.1;app-secretase;cathepsin b-type;cathepsin-b;cathepsinb;cps b;cps-b;cts-b;secretase of app;	SWISSPROT_AC:P07858;SWISSPROT_ID:CATB_HUMAN;EMBL:AK075393;EMBL:AK092070;EMBL:BC010240;EMBL:BC095408;EMBL:CH471157;EMBL:L16510;EMBL:M13230;EMBL:M14221;RefSeq:NP_001899.1;RefSeq:NP_680090.1;RefSeq:NP_680091.1;RefSeq:NP_680092.1;RefSeq:NP_680093.1;RefSeq:XP_006716307.1;RefSeq:XP_006716308.1;RefSeq:XP_011542114.1;RefSeq:XP_016868586.1;RefSeq:XP_016868587.1;RefSeq:XP_016868588.1;RefSeq:XP_016868589.1;…	7392	1508
4429699	USF -- APPS	association	Pubmed:14669984;Pubmed central 2015:4480726;	and (iii) mutation of the E-box element (from 5'-CACGTG to 5'-CGCGTT in the pSCB6 basal promoter construct) abolishing transactivation of <b>cathepsin B</b> by <b>USF-1</b> and USF-2.[Pubmed:14669984];Chromatin immunoprecipitation assays revealed that both <b>USF-1</b> and USF-2 were associated with the <b>cathepsin B</b> promoter.[Pubmed:14669984];The roles of <b>USF-1</b> and USF-2 in the regul…	516114	Protein	USF	BHLHB11;Class B basic helix-loop-helix protein 11;Major late transcription factor 1;Upstream stimulatory factor 1;USF;USF1;FCHL;FCHL1;HYPLIP1;MLTF;MLTFI;UEF;upstream stimulatory factor-1;upstream transcription factor -1;upstream transcription factor 1;upstream transcription factor i;upstream transcription factor-1;upstream transcription factor1;upstream-transcription factor i;usf 1;usf-1;	SWISSPROT_AC:P22415;SWISSPROT_ID:USF1_HUMAN;EMBL:AB017568;EMBL:AB098540;EMBL:AK314876;EMBL:AL591806;EMBL:AL832119;EMBL:AY593992;EMBL:BC035505;EMBL:CH471121;EMBL:X55666;RefSeq:NP_001263302.1;RefSeq:NP_009053.1;RefSeq:NP_996888.1;ProteinModelPortal:P22415;STRING:9606.ENSP00000356999;SWISSPROT_AC_OLD:B2RBZ4;SWISSPROT_AC_OLD:Q5SY46;SWISSPROT_AC_OLD:Q7Z5Y1;SMR:P22415;GeneID:7391;KEGG:hsa:7391;PIR:S135…	54781	Protein	APPS	APP secretase;APPS;CATB;Cathepsin B;Cathepsin B1;CPSB;CTSB;EC 3.4.22.1;app-secretase;cathepsin b-type;cathepsin-b;cathepsinb;cps b;cps-b;cts-b;secretase of app;	SWISSPROT_AC:P07858;SWISSPROT_ID:CATB_HUMAN;EMBL:AK075393;EMBL:AK092070;EMBL:BC010240;EMBL:BC095408;EMBL:CH471157;EMBL:L16510;EMBL:M13230;EMBL:M14221;RefSeq:NP_001899.1;RefSeq:NP_680090.1;RefSeq:NP_680091.1;RefSeq:NP_680092.1;RefSeq:NP_680093.1;RefSeq:XP_006716307.1;RefSeq:XP_006716308.1;RefSeq:XP_011542114.1;RefSeq:XP_016868586.1;RefSeq:XP_016868587.1;RefSeq:XP_016868588.1;RefSeq:XP_016868589.1;…	7391	1508
4550258	MA2 -- APPS	association	Pubmed 2004:15004658;	Increased angiogenesis (above median 31 vessels per 0.785 <b>mm2</b>) correlated positively with <b>cathepsin B</b> overexpression (p=0.0006).[Pubmed 2004:15004658];	317856	Protein	MA2	40 kDa neuronal protein;KIAA0883;MA2;Onconeuronal antigen Ma2;Paraneoplastic antigen Ma2;Paraneoplastic neuronal antigen MM2;PNMA2;mm -2;mm 2;mm ii;mm type 2;mm type ii;mm-2;MM2;mm2-type;paraneoplastic Ma antigen 2;RGAG2;	SWISSPROT_AC:Q9UL42;SWISSPROT_ID:PNMA2_HUMAN;EMBL:AB020690;EMBL:AF037365;EMBL:AF083114;EMBL:AF083115;EMBL:AF286487;EMBL:AK055325;EMBL:BC047515;EMBL:BC062301;EMBL:CH471080;RefSeq:NP_009188.1;RefSeq:XP_011542667.1;ProteinModelPortal:Q9UL42;STRING:9606.ENSP00000429344;SWISSPROT_AC_OLD:B3KNY9;SWISSPROT_AC_OLD:O94959;SWISSPROT_AC_OLD:O95145;SWISSPROT_AC_OLD:Q49A18;SWISSPROT_AC_OLD:Q9UL43;SMR:Q9UL42;Ge…	54781	Protein	APPS	APP secretase;APPS;CATB;Cathepsin B;Cathepsin B1;CPSB;CTSB;EC 3.4.22.1;app-secretase;cathepsin b-type;cathepsin-b;cathepsinb;cps b;cps-b;cts-b;secretase of app;	SWISSPROT_AC:P07858;SWISSPROT_ID:CATB_HUMAN;EMBL:AK075393;EMBL:AK092070;EMBL:BC010240;EMBL:BC095408;EMBL:CH471157;EMBL:L16510;EMBL:M13230;EMBL:M14221;RefSeq:NP_001899.1;RefSeq:NP_680090.1;RefSeq:NP_680091.1;RefSeq:NP_680092.1;RefSeq:NP_680093.1;RefSeq:XP_006716307.1;RefSeq:XP_006716308.1;RefSeq:XP_011542114.1;RefSeq:XP_016868586.1;RefSeq:XP_016868587.1;RefSeq:XP_016868588.1;RefSeq:XP_016868589.1;…	10687	1508
4616120	N-acetyl-beta-D-glucosaminidase -- APPS	association	Pubmed 2006:16641878;Pubmed 2004:15230213;	We compared urinary <b>cathepsin B</b> (CB) activity with <b>NAG</b> in diabetic patients.[Pubmed 2006:16641878];The aim of our study was to examine if concentration of stefin A in plasma of patients with diabetes type 2 is different than in healthy subjects, depends on vascular complications, body mass index, glycaemic control and whether exists the relationship between activities of <b>cathepsi…	292809	Protein	N-acetyl-beta-D-glucosaminidase	Beta-hexosaminidase;Beta-N-acetylglucosaminidase;Beta-N-acetylhexosaminidase;EC 3.2.1.-;EC 3.2.1.169;HEXC;KIAA0679;MEA5;Meningioma-expressed antigen 5;MGEA5;N-acetyl-beta-D-glucosaminidase;N-acetyl-beta-glucosaminidase;NCOAT;Nuclear cytoplasmic O-GlcNAcase and acetyltransferase;OGA;Protein O-GlcNAcase;b-hexosaminidase;b-n-acetylglucosaminidase;beta - hexosaminidase;beta -hexosaminidase;beta -n-ac…	SWISSPROT_AC:O60502;SWISSPROT_ID:OGA_HUMAN;EMBL:AB014579;EMBL:AC010789;EMBL:AF036144;EMBL:AF307332;EMBL:BC001343;EMBL:BC039583;EMBL:BC047877;EMBL:CH471066;RefSeq:NP_001135906.1;RefSeq:NP_036347.1;ProteinModelPortal:O60502;STRING:9606.ENSP00000354850;SWISSPROT_AC_OLD:B7WPB9;SWISSPROT_AC_OLD:D3DR79;SWISSPROT_AC_OLD:E9PGF9;SWISSPROT_AC_OLD:O75166;SWISSPROT_AC_OLD:Q86WV0;SWISSPROT_AC_OLD:Q8IV98;SWISS…	54781	Protein	APPS	APP secretase;APPS;CATB;Cathepsin B;Cathepsin B1;CPSB;CTSB;EC 3.4.22.1;app-secretase;cathepsin b-type;cathepsin-b;cathepsinb;cps b;cps-b;cts-b;secretase of app;	SWISSPROT_AC:P07858;SWISSPROT_ID:CATB_HUMAN;EMBL:AK075393;EMBL:AK092070;EMBL:BC010240;EMBL:BC095408;EMBL:CH471157;EMBL:L16510;EMBL:M13230;EMBL:M14221;RefSeq:NP_001899.1;RefSeq:NP_680090.1;RefSeq:NP_680091.1;RefSeq:NP_680092.1;RefSeq:NP_680093.1;RefSeq:XP_006716307.1;RefSeq:XP_006716308.1;RefSeq:XP_011542114.1;RefSeq:XP_016868586.1;RefSeq:XP_016868587.1;RefSeq:XP_016868588.1;RefSeq:XP_016868589.1;…	10724	1508
4738155	MMP-9 -- APPS	association	Pubmed 2004:15122332;Pubmed 2008:18296264;Pubmed central 2016:4761221;	Transfection of a plasmid vector-expressing double-stranded RNA (dsRNA) for MMP-9 and <b>cathepsin B</b> significantly inhibited <b>MMP-9</b> and cathepsin B expression and reduced the invasive behavior of SNB19, glioblastoma cell line in Matrigel and spheroid invasion models.[Pubmed 2004:15122332];A strong statistically significant association was found between the expression of <b>MMP-9</b> and…	247838	Protein	MMP-9	92 kDa gelatinase;92 kDa type IV collagenase;CLG4B;EC 3.4.24.35;Gelatinase B;GELB;Matrix metalloproteinase-9;MMP-9;MMP9;9 2 kda type iv collagenase;92 kda isoform type iv collagenase;92 kda type gelatinase;92 kda-gelatinase;92-kda gelatinase;92-kda type iv collagenase;92-kda type-iv collagenase;gelatinase-b;MANDP2;matrix metallopeptidase 9;matrix metallopeptidase- 9;matrix metallopeptidase-9;matr…	SWISSPROT_AC:P14780;SWISSPROT_ID:MMP9_HUMAN;EMBL:AF538844;EMBL:AK313137;EMBL:AL162458;EMBL:BC006093;EMBL:D10051;EMBL:DQ194553;EMBL:J05070;EMBL:M68343;EMBL:M68344;EMBL:M68345;EMBL:M68346;EMBL:M68347;EMBL:M68348;EMBL:M68349;EMBL:M68350;EMBL:M68351;EMBL:M68352;EMBL:M68353;EMBL:M68354;EMBL:M68355;RefSeq:NP_004985.2;ProteinModelPortal:P14780;STRING:9606.ENSP00000361405;SWISSPROT_AC_OLD:B2R7V9;SWISSPRO…	54781	Protein	APPS	APP secretase;APPS;CATB;Cathepsin B;Cathepsin B1;CPSB;CTSB;EC 3.4.22.1;app-secretase;cathepsin b-type;cathepsin-b;cathepsinb;cps b;cps-b;cts-b;secretase of app;	SWISSPROT_AC:P07858;SWISSPROT_ID:CATB_HUMAN;EMBL:AK075393;EMBL:AK092070;EMBL:BC010240;EMBL:BC095408;EMBL:CH471157;EMBL:L16510;EMBL:M13230;EMBL:M14221;RefSeq:NP_001899.1;RefSeq:NP_680090.1;RefSeq:NP_680091.1;RefSeq:NP_680092.1;RefSeq:NP_680093.1;RefSeq:XP_006716307.1;RefSeq:XP_006716308.1;RefSeq:XP_011542114.1;RefSeq:XP_016868586.1;RefSeq:XP_016868587.1;RefSeq:XP_016868588.1;RefSeq:XP_016868589.1;…	4318	1508
4763361	IL-8 -- APPS	association	Pubmed 2004:15229942;Pubmed 2014:24733096;Pubmed central 2008:2553089;Pubmed central 2016:5260902;Pubmed central 2013:3575969;	<b>IL-8</b> induced activation of <b>cathepsin B</b> in the knee joints of rabbits.[Pubmed 2004:15229942];The effect of recombinant <b>IL-8</b> on the activation of <b>cathepsin B</b> was examined using the knee joints of rabbits.[Pubmed 2004:15229942];Giardia duodenalis <b>cathepsin B</b> proteases degrade intestinal epithelial <b>interleukin-8</b> and attenuate interleukin-8-induced neutrophil …	197678	Protein	IL-8	C-X-C motif chemokine 8;Chemokine (C-X-C motif) ligand 8;CXCL8;Emoctakin;GCP-1;Granulocyte chemotactic protein 1;IL-8;IL8;Interleukin-8;MDNCF;MONAP;Monocyte-derived neutrophil chemotactic factor;Monocyte-derived neutrophil-activating peptide;NAP-1;Neutrophil-activating protein 1;Protein 3-10C;T-cell chemotactic factor;C-X-C motif chemokine ligand 8;chemokine (c-x-c) motif ligand 8;chemokine c-x-c…	SWISSPROT_AC:P10145;SWISSPROT_ID:IL8_HUMAN;EMBL:AF043337;EMBL:AF385628;EMBL:AK311874;EMBL:BC013615;EMBL:BT007067;EMBL:CH471057;EMBL:CR542151;EMBL:D14283;EMBL:M17017;EMBL:M26383;EMBL:M28130;EMBL:Y00787;EMBL:Z11686;RefSeq:NP_000575.1;ProteinModelPortal:P10145;STRING:9606.ENSP00000306512;SWISSPROT_AC_OLD:B2R4L8;SWISSPROT_AC_OLD:Q6FGF6;SWISSPROT_AC_OLD:Q6LAE6;SWISSPROT_AC_OLD:Q96RG6;SWISSPROT_AC_OLD:…	54781	Protein	APPS	APP secretase;APPS;CATB;Cathepsin B;Cathepsin B1;CPSB;CTSB;EC 3.4.22.1;app-secretase;cathepsin b-type;cathepsin-b;cathepsinb;cps b;cps-b;cts-b;secretase of app;	SWISSPROT_AC:P07858;SWISSPROT_ID:CATB_HUMAN;EMBL:AK075393;EMBL:AK092070;EMBL:BC010240;EMBL:BC095408;EMBL:CH471157;EMBL:L16510;EMBL:M13230;EMBL:M14221;RefSeq:NP_001899.1;RefSeq:NP_680090.1;RefSeq:NP_680091.1;RefSeq:NP_680092.1;RefSeq:NP_680093.1;RefSeq:XP_006716307.1;RefSeq:XP_006716308.1;RefSeq:XP_011542114.1;RefSeq:XP_016868586.1;RefSeq:XP_016868587.1;RefSeq:XP_016868588.1;RefSeq:XP_016868589.1;…	3576	1508
4763394	Interleukin-8 -- APPS	association	Pubmed 2004:15229942;Pubmed 2014:24733096;	<b>IL-8</b> induced activation of <b>cathepsin B</b> in the knee joints of rabbits.[Pubmed 2004:15229942];The effect of recombinant <b>IL-8</b> on the activation of <b>cathepsin B</b> was examined using the knee joints of rabbits.[Pubmed 2004:15229942];Giardia duodenalis <b>cathepsin B</b> proteases degrade intestinal epithelial <b>interleukin-8</b> and attenuate interleukin-8-induced neutrophil …	197681	Protein	Interleukin-8	(Ala-IL-8)77;GCP/IL-8 protein II;IL-8(1-77);IL8/NAP1 form II;Interleukin-8;MDNCF-b;interleukin -8;interleukin 8;interleukin- 8;interleukin--8;interleukin8;	TMP_SWISSPROT_AC:P10145_MDNCF-b;PARENT_SWISSPROT_AC:P10145;PARENT_SWISSPROT_ID:IL8_HUMAN;	54781	Protein	APPS	APP secretase;APPS;CATB;Cathepsin B;Cathepsin B1;CPSB;CTSB;EC 3.4.22.1;app-secretase;cathepsin b-type;cathepsin-b;cathepsinb;cps b;cps-b;cts-b;secretase of app;	SWISSPROT_AC:P07858;SWISSPROT_ID:CATB_HUMAN;EMBL:AK075393;EMBL:AK092070;EMBL:BC010240;EMBL:BC095408;EMBL:CH471157;EMBL:L16510;EMBL:M13230;EMBL:M14221;RefSeq:NP_001899.1;RefSeq:NP_680090.1;RefSeq:NP_680091.1;RefSeq:NP_680092.1;RefSeq:NP_680093.1;RefSeq:XP_006716307.1;RefSeq:XP_006716308.1;RefSeq:XP_011542114.1;RefSeq:XP_016868586.1;RefSeq:XP_016868587.1;RefSeq:XP_016868588.1;RefSeq:XP_016868589.1;…		1508
5202564	VEGF -- APPS	association	Pubmed:16095117;Pubmed central 2011:3096680;	<b>VEGF</b> decreased the expression of caspase-3 and <b>cathepsin B</b>, whereas it did not affect proliferation.[Pubmed:16095117];VEGF receptor -1 and -2 expression and <b>VEGF</b> ability to modulate caspase -3 and <b>cathepsin B</b> expression were detected by immunohistochemistry on cartilage biopsies and cartilage explants.[Pubmed:16095117];Effect of uPAR and <b>cathepsin B</b> overexpressi…	520242	Protein	VEGF	Vascular endothelial growth factor A;Vascular permeability factor;VEGF;VEGF-A;VEGFA;VPF;endothelial growth factor-a-vascular;endothelial vascular growth factor-a;factor of vascular permeability;factor vascular permeability;factor-a-vascular endothelial growth;growth factor-a-vascular endothelial;MVCD1;permeability factor vascular;permeability factor-vascular;vascular endothelial growth factor - a…	SWISSPROT_AC:P15692;SWISSPROT_ID:VEGFA_HUMAN;EMBL:AB021221;EMBL:AB451322;EMBL:AB451451;EMBL:AF022375;EMBL:AF062645;EMBL:AF091352;EMBL:AF214570;EMBL:AF430806;EMBL:AF437895;EMBL:AF486837;EMBL:AH006909;EMBL:AJ010438;EMBL:AL136131;EMBL:AY047581;EMBL:AY766116;EMBL:BC065522;EMBL:CH471081;EMBL:DQ229900;EMBL:M27281;EMBL:M32977;EMBL:M63971;EMBL:M63972;EMBL:M63973;EMBL:M63974;EMBL:M63975;EMBL:M63976;EMBL:M…	54781	Protein	APPS	APP secretase;APPS;CATB;Cathepsin B;Cathepsin B1;CPSB;CTSB;EC 3.4.22.1;app-secretase;cathepsin b-type;cathepsin-b;cathepsinb;cps b;cps-b;cts-b;secretase of app;	SWISSPROT_AC:P07858;SWISSPROT_ID:CATB_HUMAN;EMBL:AK075393;EMBL:AK092070;EMBL:BC010240;EMBL:BC095408;EMBL:CH471157;EMBL:L16510;EMBL:M13230;EMBL:M14221;RefSeq:NP_001899.1;RefSeq:NP_680090.1;RefSeq:NP_680091.1;RefSeq:NP_680092.1;RefSeq:NP_680093.1;RefSeq:XP_006716307.1;RefSeq:XP_006716308.1;RefSeq:XP_011542114.1;RefSeq:XP_016868586.1;RefSeq:XP_016868587.1;RefSeq:XP_016868588.1;RefSeq:XP_016868589.1;…	7422	1508
5458790	APPS -- Caspase-2	association	Pubmed 2006:16446371;Pubmed central 2013:3816211;	PS-341-induced caspase-2 activation was attenuated by a selective pharmacological inhibitor of cathepsin B (R-3032), suggesting that <b>cathepsin B</b> release occurs upstream of <b>caspase-2</b>.[Pubmed 2006:16446371];Taken together, treatment of leukaemic cells with fludarabine and VPA induces LMP, and the resulting apoptosis is dependent on the lysosomal protease <b>cathepsin B</b>, which can …	54781	Protein	APPS	APP secretase;APPS;CATB;Cathepsin B;Cathepsin B1;CPSB;CTSB;EC 3.4.22.1;app-secretase;cathepsin b-type;cathepsin-b;cathepsinb;cps b;cps-b;cts-b;secretase of app;	SWISSPROT_AC:P07858;SWISSPROT_ID:CATB_HUMAN;EMBL:AK075393;EMBL:AK092070;EMBL:BC010240;EMBL:BC095408;EMBL:CH471157;EMBL:L16510;EMBL:M13230;EMBL:M14221;RefSeq:NP_001899.1;RefSeq:NP_680090.1;RefSeq:NP_680091.1;RefSeq:NP_680092.1;RefSeq:NP_680093.1;RefSeq:XP_006716307.1;RefSeq:XP_006716308.1;RefSeq:XP_011542114.1;RefSeq:XP_016868586.1;RefSeq:XP_016868587.1;RefSeq:XP_016868588.1;RefSeq:XP_016868589.1;…	54383	Protein	Caspase-2	CASP-2;CASP2;Caspase-2;EC 3.4.22.55;ICH1;NEDD-2;NEDD2;Neural precursor cell expressed developmentally down-regulated protein 2;Protease ICH-1;caspase -2;caspase 2;caspase ii;caspase2;nedd 2;PPP1R57;	SWISSPROT_AC:P42575;SWISSPROT_ID:CASP2_HUMAN;EMBL:AB209640;EMBL:AC073342;EMBL:AF314174;EMBL:AF314175;EMBL:AK291274;EMBL:AY219042;EMBL:BC002427;EMBL:BT007240;EMBL:CH471198;EMBL:CR541748;EMBL:U13021;EMBL:U13022;RefSeq:NP_001215.1;RefSeq:NP_116764.2;RefSeq:NP_116765.2;ProteinModelPortal:P42575;STRING:9606.ENSP00000312664;SWISSPROT_AC_OLD:A8K5F9;SWISSPROT_AC_OLD:D3DXD6;SWISSPROT_AC_OLD:E9PDN0;SWISSPR…	1508	835
5506350	PRSS1 -- APPS	association	Pubmed 2006:16492714;	As <b>cathepsin B</b> (CTSB) is known to activate <b>cationic trypsinogen</b>, we attempted to understand the role of CTSB mutations in TCP.[Pubmed 2006:16492714];	502788	Protein	PRSS1	Beta-trypsin;Cationic trypsinogen;EC 3.4.21.4;PRSS1;Serine protease 1;TRP1;TRY1;TRYP1;Trypsin I;Trypsin-1;beta trypsin;beta--trypsin;protease, serine 1;prss 1;prss-1;serine protease type 1;serine protease-1;serine protease-i;serine protease1;TRY4;trypsin 1;trypsinogen cationic;type-serine protease 1;	SWISSPROT_AC:P07477;SWISSPROT_ID:TRY1_HUMAN;EMBL:AC231380;EMBL:AF314534;EMBL:AF315309;EMBL:AF315310;EMBL:AF315311;EMBL:AK312199;EMBL:BC128226;EMBL:CH236959;EMBL:CH471198;EMBL:L36092;EMBL:M22612;EMBL:U70137;RefSeq:NP_002760.1;ProteinModelPortal:P07477;STRING:9606.ENSP00000308720;SWISSPROT_AC_OLD:A1A509;SWISSPROT_AC_OLD:A6NJ71;SWISSPROT_AC_OLD:B2R5I5;SWISSPROT_AC_OLD:Q5NV57;SWISSPROT_AC_OLD:Q7M4N3;…	54781	Protein	APPS	APP secretase;APPS;CATB;Cathepsin B;Cathepsin B1;CPSB;CTSB;EC 3.4.22.1;app-secretase;cathepsin b-type;cathepsin-b;cathepsinb;cps b;cps-b;cts-b;secretase of app;	SWISSPROT_AC:P07858;SWISSPROT_ID:CATB_HUMAN;EMBL:AK075393;EMBL:AK092070;EMBL:BC010240;EMBL:BC095408;EMBL:CH471157;EMBL:L16510;EMBL:M13230;EMBL:M14221;RefSeq:NP_001899.1;RefSeq:NP_680090.1;RefSeq:NP_680091.1;RefSeq:NP_680092.1;RefSeq:NP_680093.1;RefSeq:XP_006716307.1;RefSeq:XP_006716308.1;RefSeq:XP_011542114.1;RefSeq:XP_016868586.1;RefSeq:XP_016868587.1;RefSeq:XP_016868588.1;RefSeq:XP_016868589.1;…	5644	1508
6104224	Megalin -- APPS	association	Pubmed 2007:17369355;	Direct interaction of <b>cathepsin B</b> with <b>megalin</b> was demonstrated by surface plasmon resonance.[Pubmed 2007:17369355];	230023	Protein	Megalin	Glycoprotein 330;gp330;Low-density lipoprotein receptor-related protein 2;LRP-2;LRP2;Megalin;an-dbs;DBS;dbs-type;glycoprotein-330;gp 330;LDL receptor related protein 2;ldl receptor-related protein 2;ldl receptor-related protein-2;lrp-ii;	SWISSPROT_AC:P98164;SWISSPROT_ID:LRP2_HUMAN;EMBL:AC007556;EMBL:AC008178;EMBL:S73145;EMBL:U04441;EMBL:U33837;RefSeq:NP_004516.2;ProteinModelPortal:P98164;STRING:9606.ENSP00000263816;SWISSPROT_AC_OLD:O00711;SWISSPROT_AC_OLD:Q16215;SMR:P98164;GeneID:4036;KEGG:hsa:4036;PIR:I38467;PIR:I53413;eggNOG:ENOG410XP34;eggNOG:KOG1215;UniGene:Hs.657729;GO:GO:0001523;GO:GO:0003281;GO:GO:0005041;GO:GO:0005509;GO:…	54781	Protein	APPS	APP secretase;APPS;CATB;Cathepsin B;Cathepsin B1;CPSB;CTSB;EC 3.4.22.1;app-secretase;cathepsin b-type;cathepsin-b;cathepsinb;cps b;cps-b;cts-b;secretase of app;	SWISSPROT_AC:P07858;SWISSPROT_ID:CATB_HUMAN;EMBL:AK075393;EMBL:AK092070;EMBL:BC010240;EMBL:BC095408;EMBL:CH471157;EMBL:L16510;EMBL:M13230;EMBL:M14221;RefSeq:NP_001899.1;RefSeq:NP_680090.1;RefSeq:NP_680091.1;RefSeq:NP_680092.1;RefSeq:NP_680093.1;RefSeq:XP_006716307.1;RefSeq:XP_006716308.1;RefSeq:XP_011542114.1;RefSeq:XP_016868586.1;RefSeq:XP_016868587.1;RefSeq:XP_016868588.1;RefSeq:XP_016868589.1;…	4036	1508
6209159	NFKB1 -- APPS	association	Pubmed 2007:17442971;Pubmed 2009:18598236;	We also demonstrate that NE can activate NF-kappaB in macrophages, and inhibition of <b>NF-kappaB</b> resulted in a reduction of NE-induced <b>cathepsin B</b> and MMP-2.[Pubmed 2007:17442971];The up-regulation of <b>cathepsin B</b> by <b>NF-kappaB</b>, followed by its secretion into the extracellular environment, might be partly responsible for the previously reported invasiveness of the mtDNA-de…	275384	Protein	NFKB1	DNA-binding factor KBF1;EBP-1;NFKB1;Nuclear factor NF-kappa-B p105 subunit;Nuclear factor of kappa light polypeptide gene enhancer in B-cells 1;CVID12;ebp-i;KBF1;nf - kappab;nf -kappa b;nf kappa b;nf kappa beta;nf kappa-b;nf kappa-beta;nf kappab;nf- kappa b;nf- kappab;nf--kappab;nf-kappa b;nf-kappa beta;NF-kappa-B;NF-kappaB;nf-kappabeta;nf-kb 1;nf-kb i;NF-kB1;nfkappa b;nfkappa-b;nfkappa-beta;NFka…	SWISSPROT_AC:P19838;SWISSPROT_ID:NFKB1_HUMAN;EMBL:AF213884;EMBL:AK122850;EMBL:AK291450;EMBL:AY223820;EMBL:BC033210;EMBL:BC051765;EMBL:CR749522;EMBL:M55643;EMBL:M58603;EMBL:Z47734;EMBL:Z47735;EMBL:Z47736;EMBL:Z47737;EMBL:Z47738;EMBL:Z47739;EMBL:Z47740;EMBL:Z47741;EMBL:Z47742;EMBL:Z47743;EMBL:Z47744;EMBL:Z47748;EMBL:Z47749;EMBL:Z47750;EMBL:Z47751;EMBL:Z47752;EMBL:Z47753;EMBL:Z47754;EMBL:Z47755;RefS…	54781	Protein	APPS	APP secretase;APPS;CATB;Cathepsin B;Cathepsin B1;CPSB;CTSB;EC 3.4.22.1;app-secretase;cathepsin b-type;cathepsin-b;cathepsinb;cps b;cps-b;cts-b;secretase of app;	SWISSPROT_AC:P07858;SWISSPROT_ID:CATB_HUMAN;EMBL:AK075393;EMBL:AK092070;EMBL:BC010240;EMBL:BC095408;EMBL:CH471157;EMBL:L16510;EMBL:M13230;EMBL:M14221;RefSeq:NP_001899.1;RefSeq:NP_680090.1;RefSeq:NP_680091.1;RefSeq:NP_680092.1;RefSeq:NP_680093.1;RefSeq:XP_006716307.1;RefSeq:XP_006716308.1;RefSeq:XP_011542114.1;RefSeq:XP_016868586.1;RefSeq:XP_016868587.1;RefSeq:XP_016868588.1;RefSeq:XP_016868589.1;…	4790	1508
6484549	REG -- APPS	association	Pubmed 2007:17990360;	Since TCP is known to have a variable genetic basis, we investigated the interaction between mutations in the susceptibility genes, SPINK1 and <b>CTSB</b> with <b>reg1alpha</b> polymorphisms.[Pubmed 2007:17990360];	360606	Protein	REG	ICRF;Islet cells regeneration factor;Islet of Langerhans regenerating protein;Lithostathine-1-alpha;Pancreatic stone protein;Pancreatic thread protein;PSP;PSPS;PSPS1;PTP;REG;REG-1-alpha;REG1A;Regenerating islet-derived protein 1-alpha;Regenerating protein I alpha;i alpha-reg;ialpha reg;lithostathine-1 alpha;P19;psp-type;reg 1 alpha;reg 1a;reg 1alpha;reg i alpha;reg ialpha;reg-1alpha;reg-i alpha;r…	SWISSPROT_AC:P05451;SWISSPROT_ID:REG1A_HUMAN;EMBL:AC017004;EMBL:AF172331;EMBL:BC005350;EMBL:CH471053;EMBL:J05412;EMBL:M18963;EMBL:M27189;EMBL:M27190;RefSeq:NP_002900.2;ProteinModelPortal:P05451;STRING:9606.ENSP00000233735;SWISSPROT_AC_OLD:P11379;SWISSPROT_AC_OLD:Q4ZG28;SMR:P05451;GeneID:5967;KEGG:hsa:5967;PIR:A35197;PIR:A45751;eggNOG:ENOG410XPJ1;eggNOG:KOG4297;UniGene:Hs.4158;UniGene:Hs.49407;Uni…	54781	Protein	APPS	APP secretase;APPS;CATB;Cathepsin B;Cathepsin B1;CPSB;CTSB;EC 3.4.22.1;app-secretase;cathepsin b-type;cathepsin-b;cathepsinb;cps b;cps-b;cts-b;secretase of app;	SWISSPROT_AC:P07858;SWISSPROT_ID:CATB_HUMAN;EMBL:AK075393;EMBL:AK092070;EMBL:BC010240;EMBL:BC095408;EMBL:CH471157;EMBL:L16510;EMBL:M13230;EMBL:M14221;RefSeq:NP_001899.1;RefSeq:NP_680090.1;RefSeq:NP_680091.1;RefSeq:NP_680092.1;RefSeq:NP_680093.1;RefSeq:XP_006716307.1;RefSeq:XP_006716308.1;RefSeq:XP_011542114.1;RefSeq:XP_016868586.1;RefSeq:XP_016868587.1;RefSeq:XP_016868588.1;RefSeq:XP_016868589.1;…	5967	1508
6701462	C-reactive protein -- APPS	association	Pubmed 2009:18314113;Pubmed central 2016:5048397;	A significantly increased expression of cathepsin B but decreased expression of cystatin C and significant correlations between neutrophils and cathepsin B, as well as between <b>C-reactive protein</b> (CRP) and <b>cathepsin B</b>, were found in patients with PID.[Pubmed 2009:18314113];The APP response of haptoglobin, mammary associated serum amyloid A3 and <b>C-reactive protein</b> occurred betw…	81364	Protein	C-reactive protein	C-reactive protein;CRP;PTX1;c - reactive protein;c -reactive protein;c reactive protein;c reactive protein--an;c reactive-protein;c- reactive protein;c-- reactive protein;c--reactive protein;c-protein reactive;c-protein-reactive;c-reactive of protein;c-reactive protein--an;c-reactive- protein;c-reactive-protein;crp-type;protein c reactive;protein c-reactive;protein-c reactive;protein-c-reactive;r…	SWISSPROT_AC:P02741;SWISSPROT_ID:CRP_HUMAN;EMBL:AF442818;EMBL:AF449713;EMBL:AK289443;EMBL:AL445528;EMBL:BC020766;EMBL:BC125135;EMBL:CH471121;EMBL:K00518;EMBL:M11725;EMBL:M11880;EMBL:M35163;EMBL:X56214;EMBL:X56692;RefSeq:NP_000558.2;RefSeq:NP_001315986.1;RefSeq:NP_001315987.1;ProteinModelPortal:P02741;STRING:9606.ENSP00000255030;SWISSPROT_AC_OLD:A8K078;SWISSPROT_AC_OLD:D3DVD9;SWISSPROT_AC_OLD:D3DV…	54781	Protein	APPS	APP secretase;APPS;CATB;Cathepsin B;Cathepsin B1;CPSB;CTSB;EC 3.4.22.1;app-secretase;cathepsin b-type;cathepsin-b;cathepsinb;cps b;cps-b;cts-b;secretase of app;	SWISSPROT_AC:P07858;SWISSPROT_ID:CATB_HUMAN;EMBL:AK075393;EMBL:AK092070;EMBL:BC010240;EMBL:BC095408;EMBL:CH471157;EMBL:L16510;EMBL:M13230;EMBL:M14221;RefSeq:NP_001899.1;RefSeq:NP_680090.1;RefSeq:NP_680091.1;RefSeq:NP_680092.1;RefSeq:NP_680093.1;RefSeq:XP_006716307.1;RefSeq:XP_006716308.1;RefSeq:XP_011542114.1;RefSeq:XP_016868586.1;RefSeq:XP_016868587.1;RefSeq:XP_016868588.1;RefSeq:XP_016868589.1;…	1401	1508
6893935	PAI-1 -- APPS	association	Pubmed 2008:18616803;	A combination of <b>PAI-1</b> with <b>CATB</b> or uPA exhibited the highest sensitivity value (98%).[Pubmed 2008:18616803];	298674	Protein	PAI-1	Endothelial plasminogen activator inhibitor;PAI;PAI-1;PAI1;PLANH1;Plasminogen activator inhibitor 1;Serpin E1;SERPINE1;activator inhibitor type-1-plasminogen;activator plasminogen inhibitor-1;endothelial type of plasminogen activator inhibitor;endothelial type plasminogen activator inhibitor;endothelial-type plasminogen activator inhibitor;inhibitor of type 1 plasminogen activator;inhibitor type …	SWISSPROT_AC:P05121;SWISSPROT_ID:PAI1_HUMAN;EMBL:AC004876;EMBL:AF386492;EMBL:AK297728;EMBL:BC010860;EMBL:J03764;EMBL:M14083;EMBL:M16006;EMBL:M22314;EMBL:M22315;EMBL:M22316;EMBL:M22317;EMBL:M22318;EMBL:M22319;EMBL:M22320;EMBL:M22321;EMBL:X04429;EMBL:X04729;EMBL:X04731;EMBL:X04744;EMBL:X12701;EMBL:X13323;EMBL:X13338;EMBL:X13339;EMBL:X13340;EMBL:X13341;EMBL:X13342;EMBL:X13343;EMBL:X13344;EMBL:X13345…	54781	Protein	APPS	APP secretase;APPS;CATB;Cathepsin B;Cathepsin B1;CPSB;CTSB;EC 3.4.22.1;app-secretase;cathepsin b-type;cathepsin-b;cathepsinb;cps b;cps-b;cts-b;secretase of app;	SWISSPROT_AC:P07858;SWISSPROT_ID:CATB_HUMAN;EMBL:AK075393;EMBL:AK092070;EMBL:BC010240;EMBL:BC095408;EMBL:CH471157;EMBL:L16510;EMBL:M13230;EMBL:M14221;RefSeq:NP_001899.1;RefSeq:NP_680090.1;RefSeq:NP_680091.1;RefSeq:NP_680092.1;RefSeq:NP_680093.1;RefSeq:XP_006716307.1;RefSeq:XP_006716308.1;RefSeq:XP_011542114.1;RefSeq:XP_016868586.1;RefSeq:XP_016868587.1;RefSeq:XP_016868588.1;RefSeq:XP_016868589.1;…	5054	1508
7246151	APPS -- ALBU	association	Pubmed 2009:19229536;Pubmed 2017:28800445;Pubmed central 2011:3072945;	Prodrug 1 once bound to <b>albumin</b> was effectively cleaved by <b>cathepsin B</b> and in tumor homogenates releasing doxorubicin.[Pubmed 2009:19229536];A novel enzyme-sensitive albumin-based GEM delivery nanoplatform was developed in this research by simple conjugation of GEM to human serum <b>albumin</b> (HSA) via <b>cathepsin B</b> cleavable peptide GFLG and then complexing with near-infrare…	54781	Protein	APPS	APP secretase;APPS;CATB;Cathepsin B;Cathepsin B1;CPSB;CTSB;EC 3.4.22.1;app-secretase;cathepsin b-type;cathepsin-b;cathepsinb;cps b;cps-b;cts-b;secretase of app;	SWISSPROT_AC:P07858;SWISSPROT_ID:CATB_HUMAN;EMBL:AK075393;EMBL:AK092070;EMBL:BC010240;EMBL:BC095408;EMBL:CH471157;EMBL:L16510;EMBL:M13230;EMBL:M14221;RefSeq:NP_001899.1;RefSeq:NP_680090.1;RefSeq:NP_680091.1;RefSeq:NP_680092.1;RefSeq:NP_680093.1;RefSeq:XP_006716307.1;RefSeq:XP_006716308.1;RefSeq:XP_011542114.1;RefSeq:XP_016868586.1;RefSeq:XP_016868587.1;RefSeq:XP_016868588.1;RefSeq:XP_016868589.1;…	14021	Protein	ALBU	ALB;ALBU;Serum albumin;albumin;hs a;hs-a;HSA;hsalpha;PRO0883;PRO0903;PRO1341;	SWISSPROT_AC:P02768;SWISSPROT_ID:ALBU_HUMAN;EMBL:A06977;EMBL:AC108157;EMBL:AF116645;EMBL:AF118090;EMBL:AF119840;EMBL:AF119890;EMBL:AF130077;EMBL:AF190168;EMBL:AF542069;EMBL:AH002596;EMBL:AY358313;EMBL:AY544124;EMBL:AY550967;EMBL:AY728024;EMBL:BC014308;EMBL:BC034023;EMBL:BC035969;EMBL:BC036003;EMBL:BC041789;EMBL:CH471057;EMBL:CR749331;EMBL:DQ986150;EMBL:EF649953;EMBL:M12523;EMBL:U22961;EMBL:V00494…	1508	213
7256912	APPS -- Caspase-8	association	Pubmed 2009:19188482;Pubmed central 2012:3477744;Pubmed central 2016:4699703;	Taken together, we show that GSK-3beta exhibits a mechanism of ER stress-induced lysosomal apoptosis in leukemia involving caspase-2-induced LMP and <b>cathepsin B</b> relocation, which result in <b>caspase-8</b> and -3 activation.[Pubmed 2009:19188482];Previous studies have shown that cathepsin B plays a critical role in the tumor necrosis factor (TNF)-ÃŽÂ±-triggered apoptotic cascade and promot…	54781	Protein	APPS	APP secretase;APPS;CATB;Cathepsin B;Cathepsin B1;CPSB;CTSB;EC 3.4.22.1;app-secretase;cathepsin b-type;cathepsin-b;cathepsinb;cps b;cps-b;cts-b;secretase of app;	SWISSPROT_AC:P07858;SWISSPROT_ID:CATB_HUMAN;EMBL:AK075393;EMBL:AK092070;EMBL:BC010240;EMBL:BC095408;EMBL:CH471157;EMBL:L16510;EMBL:M13230;EMBL:M14221;RefSeq:NP_001899.1;RefSeq:NP_680090.1;RefSeq:NP_680091.1;RefSeq:NP_680092.1;RefSeq:NP_680093.1;RefSeq:XP_006716307.1;RefSeq:XP_006716308.1;RefSeq:XP_011542114.1;RefSeq:XP_016868586.1;RefSeq:XP_016868587.1;RefSeq:XP_016868588.1;RefSeq:XP_016868589.1;…	54527	Protein	Caspase-8	Apoptotic cysteine protease;Apoptotic protease Mch-5;CAP4;CASP-8;CASP8;Caspase-8;EC 3.4.22.61;FADD-homologous ICE/ced-3-like protease;FADD-like ICE;FLICE;ICE-like apoptotic protease 5;MACH;MCH5;MORT1-associated ced-3 homolog;ALPS2B;cap -4;cap 4;cap-4;cap-iv;casp 8;caspase - 8;caspase -8;caspase 8;caspase- 8;caspase8;flice--an;mch 5;mch-5;	SWISSPROT_AC:Q14790;SWISSPROT_ID:CASP8_HUMAN;EMBL:AB038985;EMBL:AC007256;EMBL:AF009620;EMBL:AF102139;EMBL:AF102140;EMBL:AF102141;EMBL:AF102142;EMBL:AF102143;EMBL:AF102144;EMBL:AF102145;EMBL:AF102146;EMBL:AF380342;EMBL:AF422925;EMBL:AF422926;EMBL:AF422927;EMBL:AF422928;EMBL:AF422929;EMBL:BC028223;EMBL:DQ355026;EMBL:U58143;EMBL:U60520;EMBL:X98172;EMBL:X98173;EMBL:X98174;EMBL:X98175;EMBL:X98176;EMBL…	1508	841
7401791	NLRP3 -- APPS	association	Pubmed 2011:21315400;Pubmed 2009:19414800;Pubmed 2018:29196167;Pubmed central 2015:4440915;Pubmed central 2014:4232372;Pubmed central 2008:4514104;Pubmed central 2012:3320586;Pubmed central 2017:5701618;Pubmed central 2016:4965114;Pubmed central 2016:5227293;Pubmed central 2016:5341975;Pubmed central 2011:3109309;Pubmed central 2011:3109351;Pubmed central 2013:3776765;Pubmed central 2013:3789781;…	Adenovirus (Ad) endosomal membrane penetration activates the <b>NLRP3</b> inflammasome by releasing lysosomal <b>cathepsin B</b> (catB) into the cytoplasm.[Pubmed 2011:21315400];Inhibition of <b>cathepsin B</b> shows that this protease is an apical controlling step in the downstream activities of <b>NLRP3</b> including IL-1beta production, pyronecrosis, and HMGB1 release.[Pubmed 2009:19414800];He…	277786	Protein	NLRP3	Angiotensin/vasopressin receptor AII/AVP-like;C1orf7;Caterpiller protein 1.1;CIAS1;CLR1.1;Cold-induced autoinflammatory syndrome 1 protein;Cryopyrin;NACHT, LRR and PYD domains-containing protein 3;NALP3;NLRP3;PYPAF1;PYRIN-containing APAF1-like protein 1;AGTAVPRL;AII;aii-type;AVP;cias-1;FCAS;FCAS1;FCU;MWS;mws-type;nalp 3;nalp-3;NLR family pyrin domain containing 3;nlr family pyrin domain containin…	SWISSPROT_AC:Q96P20;SWISSPROT_ID:NLRP3_HUMAN;EMBL:AB208891;EMBL:AC104335;EMBL:AF054176;EMBL:AF410477;EMBL:AF418985;EMBL:AF420469;EMBL:AF427617;EMBL:AF468522;EMBL:AK314998;EMBL:AL606804;EMBL:AY051112;EMBL:AY051113;EMBL:AY051114;EMBL:AY051115;EMBL:AY051116;EMBL:AY051117;EMBL:AY056059;EMBL:AY056060;EMBL:AY092033;EMBL:AY422168;EMBL:BC117211;EMBL:BC143359;EMBL:BC143362;EMBL:BC143363;EMBL:CH471148;RefS…	54781	Protein	APPS	APP secretase;APPS;CATB;Cathepsin B;Cathepsin B1;CPSB;CTSB;EC 3.4.22.1;app-secretase;cathepsin b-type;cathepsin-b;cathepsinb;cps b;cps-b;cts-b;secretase of app;	SWISSPROT_AC:P07858;SWISSPROT_ID:CATB_HUMAN;EMBL:AK075393;EMBL:AK092070;EMBL:BC010240;EMBL:BC095408;EMBL:CH471157;EMBL:L16510;EMBL:M13230;EMBL:M14221;RefSeq:NP_001899.1;RefSeq:NP_680090.1;RefSeq:NP_680091.1;RefSeq:NP_680092.1;RefSeq:NP_680093.1;RefSeq:XP_006716307.1;RefSeq:XP_006716308.1;RefSeq:XP_011542114.1;RefSeq:XP_016868586.1;RefSeq:XP_016868587.1;RefSeq:XP_016868588.1;RefSeq:XP_016868589.1;…	114548	1508
7454494	Granulysin -- APPS	association	Pubmed 2009:19454696;	<b>Granulysin</b> induces <b>cathepsin B</b> release from lysosomes of target tumor cells to attack mitochondria through processing of bid leading to Necroptosis.[Pubmed 2009:19454696];	162432	Protein	Granulysin	GNLY;Granulysin;LAG2;Lymphokine LAG-2;NKG5;Protein NKG5;T-cell activation protein 519;TLA519;D2S69E;lag -2;lag 2;LAG-2;nkg-5;nkg5 protein;	SWISSPROT_AC:P22749;SWISSPROT_ID:GNLY_HUMAN;EMBL:BC023576;EMBL:CR541859;EMBL:M85276;EMBL:X05044;EMBL:X54101;RefSeq:NP_001289687.1;RefSeq:NP_006424.2;RefSeq:NP_036615.2;ProteinModelPortal:P22749;STRING:9606.ENSP00000263863;SWISSPROT_AC_OLD:P09325;SWISSPROT_AC_OLD:Q6GU08;SMR:P22749;GeneID:10578;KEGG:hsa:10578;PIR:A27562;PIR:I54504;eggNOG:ENOG410J70I;eggNOG:ENOG41117YV;UniGene:Hs.105806;GO:GO:000561…	54781	Protein	APPS	APP secretase;APPS;CATB;Cathepsin B;Cathepsin B1;CPSB;CTSB;EC 3.4.22.1;app-secretase;cathepsin b-type;cathepsin-b;cathepsinb;cps b;cps-b;cts-b;secretase of app;	SWISSPROT_AC:P07858;SWISSPROT_ID:CATB_HUMAN;EMBL:AK075393;EMBL:AK092070;EMBL:BC010240;EMBL:BC095408;EMBL:CH471157;EMBL:L16510;EMBL:M13230;EMBL:M14221;RefSeq:NP_001899.1;RefSeq:NP_680090.1;RefSeq:NP_680091.1;RefSeq:NP_680092.1;RefSeq:NP_680093.1;RefSeq:XP_006716307.1;RefSeq:XP_006716308.1;RefSeq:XP_011542114.1;RefSeq:XP_016868586.1;RefSeq:XP_016868587.1;RefSeq:XP_016868588.1;RefSeq:XP_016868589.1;…	10578	1508
7798824	Cathepsin F -- APPS	association	Pubmed 2010:20070308;	We propose that <b>Ov-CB-1</b> regulates <b>Ov-CF-1</b> activity and that both enzymes work together to degrade host tissue contributing to the development of liver fluke-associated cholangiocarcinoma.[Pubmed 2010:20070308];	54886	Protein	Cathepsin F	CATF;Cathepsin F;CATSF;CTSF;EC 3.4.22.41;cathepsin-f;cln1-3;CLN13;	SWISSPROT_AC:Q9UBX1;SWISSPROT_ID:CATF_HUMAN;EMBL:AF071748;EMBL:AF071749;EMBL:AF088886;EMBL:AF132894;EMBL:AF136279;EMBL:AJ007331;EMBL:AK313657;EMBL:AL137742;EMBL:BC011682;EMBL:BC036451;RefSeq:NP_003784.2;ProteinModelPortal:Q9UBX1;STRING:9606.ENSP00000310832;SWISSPROT_AC_OLD:B2R964;SWISSPROT_AC_OLD:O95240;SWISSPROT_AC_OLD:Q9NSU4;SWISSPROT_AC_OLD:Q9UKQ5;SMR:Q9UBX1;GeneID:8722;KEGG:hsa:8722;eggNOG:CO…	54781	Protein	APPS	APP secretase;APPS;CATB;Cathepsin B;Cathepsin B1;CPSB;CTSB;EC 3.4.22.1;app-secretase;cathepsin b-type;cathepsin-b;cathepsinb;cps b;cps-b;cts-b;secretase of app;	SWISSPROT_AC:P07858;SWISSPROT_ID:CATB_HUMAN;EMBL:AK075393;EMBL:AK092070;EMBL:BC010240;EMBL:BC095408;EMBL:CH471157;EMBL:L16510;EMBL:M13230;EMBL:M14221;RefSeq:NP_001899.1;RefSeq:NP_680090.1;RefSeq:NP_680091.1;RefSeq:NP_680092.1;RefSeq:NP_680093.1;RefSeq:XP_006716307.1;RefSeq:XP_006716308.1;RefSeq:XP_011542114.1;RefSeq:XP_016868586.1;RefSeq:XP_016868587.1;RefSeq:XP_016868588.1;RefSeq:XP_016868589.1;…	8722	1508
7802190	APPS -- Caspase-1	association	Pubmed 2010:20059972;Pubmed 2018:29196167;Pubmed central 2015:4624247;Pubmed central 2014:4232372;Pubmed central 2012:3402498;Pubmed central 2017:5701618;Pubmed central 2011:3238316;Pubmed central 2009:2722371;	Titanium dioxide induces different levels of IL-1beta production dependent on its particle characteristics through <b>caspase-1</b> activation mediated by reactive oxygen species and <b>cathepsin B</b>.[Pubmed 2010:20059972];Genetic inhibition or pharmacological inhibition of <b>CTSB</b> blocked the cleavage of pro-caspase-1 into <b>caspase-1</b> and subsequent IL-1 ÃŽÂ² secretion induced by H2O2…	54781	Protein	APPS	APP secretase;APPS;CATB;Cathepsin B;Cathepsin B1;CPSB;CTSB;EC 3.4.22.1;app-secretase;cathepsin b-type;cathepsin-b;cathepsinb;cps b;cps-b;cts-b;secretase of app;	SWISSPROT_AC:P07858;SWISSPROT_ID:CATB_HUMAN;EMBL:AK075393;EMBL:AK092070;EMBL:BC010240;EMBL:BC095408;EMBL:CH471157;EMBL:L16510;EMBL:M13230;EMBL:M14221;RefSeq:NP_001899.1;RefSeq:NP_680090.1;RefSeq:NP_680091.1;RefSeq:NP_680092.1;RefSeq:NP_680093.1;RefSeq:XP_006716307.1;RefSeq:XP_006716308.1;RefSeq:XP_011542114.1;RefSeq:XP_016868586.1;RefSeq:XP_016868587.1;RefSeq:XP_016868588.1;RefSeq:XP_016868589.1;…	54331	Protein	Caspase-1	CASP-1;CASP1;Caspase-1;EC 3.4.22.36;ICE;IL-1 beta-converting enzyme;IL-1BC;IL1BC;IL1BCE;Interleukin-1 beta convertase;Interleukin-1 beta-converting enzyme;p45;casp 1;caspase - 1;caspase -1;caspase 1;caspase i;caspase- 1;caspase-1 --an;caspase-i;converting enzyme il-1 beta;ice--an;ice-type;il 1betaconverting enzyme;il- 1 beta converting enzyme;il-1 beta -converting enzyme;il-1 beta converting enzy…	SWISSPROT_AC:P29466;SWISSPROT_ID:CASP1_HUMAN;EMBL:AK223503;EMBL:AP001153;EMBL:AY660536;EMBL:BC041689;EMBL:BC062327;EMBL:M87507;EMBL:U13697;EMBL:U13698;EMBL:U13699;EMBL:U13700;EMBL:X65019;RefSeq:NP_001214.1;RefSeq:NP_001244047.1;RefSeq:NP_001244048.1;RefSeq:NP_150634.1;RefSeq:NP_150635.1;RefSeq:NP_150636.1;RefSeq:NP_150637.1;ProteinModelPortal:P29466;STRING:9606.ENSP00000410076;SWISSPROT_AC_OLD:B5…	1508	834
7951951	IL-2 -- APPS	association	Pubmed 2010:20408859;	<b>IL-2</b> administration induces rapid elevation of two major <b>APPs</b> (CRP, D-dimer).[Pubmed 2010:20408859];	197509	Protein	IL-2	Aldesleukin;IL-2;IL2;Interleukin-2;T-cell growth factor;TCGF;chain-il-2;growth factor t-cell;il - 2;il -2;il 2;il ii;il- 2;il-2-type;il-ii;interleukin -2;interleukin 2;interleukin ii;interleukin- 2;interleukin2;lymphokine;t cell growth factor;t cell-growth factor;t-cell growth-factor;t-cell-growth-factor;	SWISSPROT_AC:P60568;SWISSPROT_ID:IL2_HUMAN;EMBL:AF359939;EMBL:BC066255;EMBL:BC066257;EMBL:BC070338;EMBL:J00264;EMBL:K02056;EMBL:M13879;EMBL:M22005;EMBL:M33199;EMBL:S77834;EMBL:S82692;EMBL:V00564;EMBL:X00695;EMBL:X01586;RefSeq:NP_000577.2;ProteinModelPortal:P60568;STRING:9606.ENSP00000226730;SWISSPROT_AC_OLD:P01585;SMR:P60568;GeneID:3558;KEGG:hsa:3558;PIR:A01849;eggNOG:ENOG410J049;eggNOG:ENOG41119…	54781	Protein	APPS	APP secretase;APPS;CATB;Cathepsin B;Cathepsin B1;CPSB;CTSB;EC 3.4.22.1;app-secretase;cathepsin b-type;cathepsin-b;cathepsinb;cps b;cps-b;cts-b;secretase of app;	SWISSPROT_AC:P07858;SWISSPROT_ID:CATB_HUMAN;EMBL:AK075393;EMBL:AK092070;EMBL:BC010240;EMBL:BC095408;EMBL:CH471157;EMBL:L16510;EMBL:M13230;EMBL:M14221;RefSeq:NP_001899.1;RefSeq:NP_680090.1;RefSeq:NP_680091.1;RefSeq:NP_680092.1;RefSeq:NP_680093.1;RefSeq:XP_006716307.1;RefSeq:XP_006716308.1;RefSeq:XP_011542114.1;RefSeq:XP_016868586.1;RefSeq:XP_016868587.1;RefSeq:XP_016868588.1;RefSeq:XP_016868589.1;…	3558	1508
8057620	High molecular weight kininogen -- APPS	association	Pubmed 1995:7626231;Pubmed 2010:20538006;	<b>Cathepsin B</b> was efficiently inhibited by cystatin C at pH 7.4, whereas the inhibition by stefin B and <b>high molecular weight kininogen</b> was only moderate.[Pubmed 1995:7626231];<b>Cathepsin B</b> cleaves <b>high molecular weight kininogen</b> within the N-terminal region of the D2 and D3 cystatin-like domains and close to the consensus QVVAG inhibitory pentapeptide of the D3 domain.[Pu…	214169	Protein	High molecular weight kininogen	Alpha-2-thiol proteinase inhibitor;BDK;Fitzgerald factor;High molecular weight kininogen;HMWK;Kininogen-1;KNG;KNG1;Williams-Fitzgerald-Flaujeac factor;BK;bk-type;high molecular weight-kininogen;high molecular-weight kininogen;high- molecular-weight kininogen;kininogen 1;kininogen-i;kn-g;kng-1;	SWISSPROT_AC:P01042;SWISSPROT_ID:KNG1_HUMAN;EMBL:AC109780;EMBL:AC112907;EMBL:AK223589;EMBL:AK290839;EMBL:AK315230;EMBL:AY248697;EMBL:BC060039;EMBL:CH471052;EMBL:K02566;EMBL:M11437;EMBL:M11438;EMBL:M11521;EMBL:M11522;EMBL:M11523;EMBL:M11524;EMBL:M11525;EMBL:M11526;EMBL:M11527;EMBL:M11528;RefSeq:NP_000884.1;RefSeq:NP_001095886.1;RefSeq:NP_001159923.1;ProteinModelPortal:P01042;STRING:9606.ENSP000002…	54781	Protein	APPS	APP secretase;APPS;CATB;Cathepsin B;Cathepsin B1;CPSB;CTSB;EC 3.4.22.1;app-secretase;cathepsin b-type;cathepsin-b;cathepsinb;cps b;cps-b;cts-b;secretase of app;	SWISSPROT_AC:P07858;SWISSPROT_ID:CATB_HUMAN;EMBL:AK075393;EMBL:AK092070;EMBL:BC010240;EMBL:BC095408;EMBL:CH471157;EMBL:L16510;EMBL:M13230;EMBL:M14221;RefSeq:NP_001899.1;RefSeq:NP_680090.1;RefSeq:NP_680091.1;RefSeq:NP_680092.1;RefSeq:NP_680093.1;RefSeq:XP_006716307.1;RefSeq:XP_006716308.1;RefSeq:XP_011542114.1;RefSeq:XP_016868586.1;RefSeq:XP_016868587.1;RefSeq:XP_016868588.1;RefSeq:XP_016868589.1;…	3827	1508
8212287	KRAS -- APPS	association	Pubmed 2010:20833970;	<b>CTSB</b> expression was independently associated with <b>KRAS</b> (P = 0.01) and BRAF mutation (P = 0.04), but not microsatellite instability status, CpG island methylator phenotype status, PIK3CA mutation, LINE-1 methylation, TP53 expression, or PTGS2 (cyclooxygenase-2) expression.[Pubmed 2010:20833970];	353999	Protein	KRAS	c-K-ras;c-Ki-ras;GTPase KRas;K-Ras 2;Ki-Ras;KRAS;KRAS2;RASK;RASK2;c-ki ras;c-ki-ras 2;c-ki-ras-2;c-Ki-ras2;cfc-2;CFC2;k- ras -2;k-ras-2;k-ras2;K-RAS2A;K-RAS2B;K-RAS4A;K-RAS4B;ki isoform of ras;ki- ras;ki-ras c;KRAS proto-oncogene, GTPase;KRAS1;NS;NS3;RALD;	SWISSPROT_AC:P01116;SWISSPROT_ID:RASK_HUMAN;EMBL:AF493917;EMBL:AK292510;EMBL:BC013572;EMBL:BT007153;EMBL:CH471094;EMBL:EU332849;EMBL:K01519;EMBL:K01520;EMBL:K03209;EMBL:K03210;EMBL:L00045;EMBL:L00046;EMBL:L00047;EMBL:L00048;EMBL:L00049;EMBL:M25876;EMBL:M30539;EMBL:M34904;EMBL:M54968;EMBL:X01669;EMBL:X02825;RefSeq:NP_004976.2;RefSeq:NP_203524.1;RefSeq:XP_006719132.1;RefSeq:XP_011518955.1;ProteinMo…	54781	Protein	APPS	APP secretase;APPS;CATB;Cathepsin B;Cathepsin B1;CPSB;CTSB;EC 3.4.22.1;app-secretase;cathepsin b-type;cathepsin-b;cathepsinb;cps b;cps-b;cts-b;secretase of app;	SWISSPROT_AC:P07858;SWISSPROT_ID:CATB_HUMAN;EMBL:AK075393;EMBL:AK092070;EMBL:BC010240;EMBL:BC095408;EMBL:CH471157;EMBL:L16510;EMBL:M13230;EMBL:M14221;RefSeq:NP_001899.1;RefSeq:NP_680090.1;RefSeq:NP_680091.1;RefSeq:NP_680092.1;RefSeq:NP_680093.1;RefSeq:XP_006716307.1;RefSeq:XP_006716308.1;RefSeq:XP_011542114.1;RefSeq:XP_016868586.1;RefSeq:XP_016868587.1;RefSeq:XP_016868588.1;RefSeq:XP_016868589.1;…	3845	1508
8212299	APPS -- BRAF	association	Pubmed 2010:20833970;	<b>CTSB</b> expression was independently associated with KRAS (P = 0.01) and <b>BRAF</b> mutation (P = 0.04), but not microsatellite instability status, CpG island methylator phenotype status, PIK3CA mutation, LINE-1 methylation, TP53 expression, or PTGS2 (cyclooxygenase-2) expression.[Pubmed 2010:20833970];	54781	Protein	APPS	APP secretase;APPS;CATB;Cathepsin B;Cathepsin B1;CPSB;CTSB;EC 3.4.22.1;app-secretase;cathepsin b-type;cathepsin-b;cathepsinb;cps b;cps-b;cts-b;secretase of app;	SWISSPROT_AC:P07858;SWISSPROT_ID:CATB_HUMAN;EMBL:AK075393;EMBL:AK092070;EMBL:BC010240;EMBL:BC095408;EMBL:CH471157;EMBL:L16510;EMBL:M13230;EMBL:M14221;RefSeq:NP_001899.1;RefSeq:NP_680090.1;RefSeq:NP_680091.1;RefSeq:NP_680092.1;RefSeq:NP_680093.1;RefSeq:XP_006716307.1;RefSeq:XP_006716308.1;RefSeq:XP_011542114.1;RefSeq:XP_016868586.1;RefSeq:XP_016868587.1;RefSeq:XP_016868588.1;RefSeq:XP_016868589.1;…	47799	Protein	BRAF	BRAF;BRAF1;EC 2.7.11.1;p94;Proto-oncogene B-Raf;RAFB1;Serine/threonine-protein kinase B-raf;v-Raf murine sarcoma viral oncogene homolog B1;b raf;b type raf;b-isoform of the raf;B-raf;B-Raf proto-oncogene, serine/threonine kinase;b-raf-1;B-RAF1;b-type raf;beta-raf;braf-1;braf-i;ns 7;ns- 7;ns-7;NS7;p 94;p-94;p9-4;type-braf;v-raf murine sarcoma viral oncogene homolog-b1;	SWISSPROT_AC:P15056;SWISSPROT_ID:BRAF_HUMAN;EMBL:AC006344;EMBL:AC006347;EMBL:AM989472;EMBL:AM989473;EMBL:AM989474;EMBL:AM989475;EMBL:AM989476;EMBL:AM989477;EMBL:BC101757;EMBL:BC112079;EMBL:CH236950;EMBL:EU600171;EMBL:M21001;EMBL:M95712;EMBL:X65187;RefSeq:NP_004324.2;ProteinModelPortal:P15056;STRING:9606.ENSP00000288602;SWISSPROT_AC_OLD:A4D1T4;SWISSPROT_AC_OLD:B6HY61;SWISSPROT_AC_OLD:B6HY62;SWISSP…	1508	673
8272228	CYTB -- APPS	association	Pubmed 1995:7626231;Pubmed 2010:20889561;Pubmed central 2012:3365072;Pubmed central 2012:3390601;Pubmed central 2016:4731836;Pubmed central 2016:5072729;	<b>Cathepsin B</b> was efficiently inhibited by cystatin C at pH 7.4, whereas the inhibition by <b>stefin B</b> and high molecular weight kininogen was only moderate.[Pubmed 1995:7626231];<b>CysB</b> deficiency in these mice results in enhanced <b>cathepsin B</b> and D activities, indicating lysosomal dysfunction.[Pubmed 2010:20889561];In contrast, the ratio of <b>cathepsin B</b> to <b>cystatin B…	90877	Protein	CYTB	CPI-B;CST6;CSTB;Cystatin-B;CYTB;Liver thiol proteinase inhibitor;Stefin-B;STFB;cst vi;cst-6;cystatin B;cystatin beta;cystatinb;epm 1;epm-1;EPM1;EPM1A;PME;pme-type;stefin b;stefin b-type;stf b;stf beta;ULD;	SWISSPROT_AC:P04080;SWISSPROT_ID:CYTB_HUMAN;EMBL:AF208234;EMBL:AP001752;EMBL:BC003370;EMBL:BC010532;EMBL:L03558;EMBL:U46692;RefSeq:NP_000091.1;ProteinModelPortal:P04080;STRING:9606.ENSP00000291568;SMR:P04080;GeneID:1476;KEGG:hsa:1476;PIR:A01278;eggNOG:ENOG410IZK7;eggNOG:ENOG41121QW;UniGene:Hs.695;GO:GO:0002020;GO:GO:0004866;GO:GO:0004869;GO:GO:0005615;GO:GO:0005730;GO:GO:0005737;GO:GO:0008344;GO:…	54781	Protein	APPS	APP secretase;APPS;CATB;Cathepsin B;Cathepsin B1;CPSB;CTSB;EC 3.4.22.1;app-secretase;cathepsin b-type;cathepsin-b;cathepsinb;cps b;cps-b;cts-b;secretase of app;	SWISSPROT_AC:P07858;SWISSPROT_ID:CATB_HUMAN;EMBL:AK075393;EMBL:AK092070;EMBL:BC010240;EMBL:BC095408;EMBL:CH471157;EMBL:L16510;EMBL:M13230;EMBL:M14221;RefSeq:NP_001899.1;RefSeq:NP_680090.1;RefSeq:NP_680091.1;RefSeq:NP_680092.1;RefSeq:NP_680093.1;RefSeq:XP_006716307.1;RefSeq:XP_006716308.1;RefSeq:XP_011542114.1;RefSeq:XP_016868586.1;RefSeq:XP_016868587.1;RefSeq:XP_016868588.1;RefSeq:XP_016868589.1;…	1476	1508
8470699	Caveolin-1 -- APPS	association	Pubmed 2011:21199580;Pubmed central 2011:3022726;Pubmed central 2011:3326557;	In addition, we tested the correlation between the expression of <b>CTSB</b> and <b>cav-1</b> and the number of positive metastatic lymph nodes in both patient groups.[Pubmed 2011:21199580];As such, we determined whether there were correlations between <b>CTSB</b> and <b>cav-1</b> and the number of positive metastatic lymph nodes in IBC versus non-IBC patients.[Pubmed central 2011:3022726];Furthe…	55081	Protein	Caveolin-1	CAV;CAV1;Caveolin-1;BSCL3;cav-type;caveolin - 1;caveolin 1;caveolin i;caveolin isoform-1;caveolin- 1;caveolin- i;caveolin-i;caveolin1;CGL3;LCCNS;MSTP085;PPH3;VIP21;	SWISSPROT_AC:Q03135;SWISSPROT_ID:CAV1_HUMAN;EMBL:AF095591;EMBL:AF095592;EMBL:AF095593;EMBL:AF125348;EMBL:AJ133269;EMBL:BC009685;EMBL:BC082246;EMBL:BT007143;EMBL:Z18951;RefSeq:NP_001744.2;ProteinModelPortal:Q03135;STRING:9606.ENSP00000339191;SWISSPROT_AC_OLD:Q9UGP1;SWISSPROT_AC_OLD:Q9UNG1;SWISSPROT_AC_OLD:Q9UQH6;SMR:Q03135;GeneID:857;KEGG:hsa:857;PIR:S26884;eggNOG:ENOG410IV7A;eggNOG:ENOG4111HJR;Un…	54781	Protein	APPS	APP secretase;APPS;CATB;Cathepsin B;Cathepsin B1;CPSB;CTSB;EC 3.4.22.1;app-secretase;cathepsin b-type;cathepsin-b;cathepsinb;cps b;cps-b;cts-b;secretase of app;	SWISSPROT_AC:P07858;SWISSPROT_ID:CATB_HUMAN;EMBL:AK075393;EMBL:AK092070;EMBL:BC010240;EMBL:BC095408;EMBL:CH471157;EMBL:L16510;EMBL:M13230;EMBL:M14221;RefSeq:NP_001899.1;RefSeq:NP_680090.1;RefSeq:NP_680091.1;RefSeq:NP_680092.1;RefSeq:NP_680093.1;RefSeq:XP_006716307.1;RefSeq:XP_006716308.1;RefSeq:XP_011542114.1;RefSeq:XP_016868586.1;RefSeq:XP_016868587.1;RefSeq:XP_016868588.1;RefSeq:XP_016868589.1;…	857	1508
8528049	P53 -- APPS	association	Pubmed 2011:21290090;Pubmed central 2015:4278787;	Oncogenic role of <b>p53</b> is suppressed by si-RNA bicistronic construct of uPA, uPAR and <b>cathepsin-B</b> in meningiomas both in vitro and in vivo.[Pubmed 2011:21290090];Tumor growth and invasiveness are generally defined by an abnormal increase in mitosis paired with lower apoptotic rates.18 The most important mechanisms of apoptosis involve the intrinsic apoptotic pathway Ã¢Â€Â“ in which t…	297203	Protein	P53	Antigen NY-CO-13;Cellular tumor antigen p53;P53;Phosphoprotein p53;TP53;Tumor suppressor p53;BCC7;LFS1;p 53;p 53 tumor suppressor;p-53;p-53 tumor suppressor;p5-3;p53 phosphoprotein;p53 the tumor suppressor;p53 tumor protein;p53 tumor suppressor;p53 tumor-suppressor;p53's tumor suppressor;p53--an;p53-tumor suppressor;p53-tumor-suppressor;p53-type;protein of the p53 tumor;protein p53 tumor;tp 53;tp…	SWISSPROT_AC:P04637;SWISSPROT_ID:P53_HUMAN;EMBL:AB082923;EMBL:AC007421;EMBL:AC087388;EMBL:AF135120;EMBL:AF135121;EMBL:AF136270;EMBL:AF136271;EMBL:AF209128;EMBL:AF209129;EMBL:AF209130;EMBL:AF209131;EMBL:AF209132;EMBL:AF209133;EMBL:AF209134;EMBL:AF209135;EMBL:AF209136;EMBL:AF209148;EMBL:AF209149;EMBL:AF209150;EMBL:AF209151;EMBL:AF209152;EMBL:AF209153;EMBL:AF209154;EMBL:AF209155;EMBL:AF209156;EMBL:A…	54781	Protein	APPS	APP secretase;APPS;CATB;Cathepsin B;Cathepsin B1;CPSB;CTSB;EC 3.4.22.1;app-secretase;cathepsin b-type;cathepsin-b;cathepsinb;cps b;cps-b;cts-b;secretase of app;	SWISSPROT_AC:P07858;SWISSPROT_ID:CATB_HUMAN;EMBL:AK075393;EMBL:AK092070;EMBL:BC010240;EMBL:BC095408;EMBL:CH471157;EMBL:L16510;EMBL:M13230;EMBL:M14221;RefSeq:NP_001899.1;RefSeq:NP_680090.1;RefSeq:NP_680091.1;RefSeq:NP_680092.1;RefSeq:NP_680093.1;RefSeq:XP_006716307.1;RefSeq:XP_006716308.1;RefSeq:XP_011542114.1;RefSeq:XP_016868586.1;RefSeq:XP_016868587.1;RefSeq:XP_016868588.1;RefSeq:XP_016868589.1;…	7157	1508
8895181	SIRT1 -- APPS	association	Pubmed 2011:21305533;Pubmed central 2011:3206084;	<b>Cathepsin B</b> was identified as the TNFÃŽÂ±-responsive protease that cleaves <b>SirT1</b> at residue 533.[Pubmed 2011:21305533];<b>Cathepsin B</b> was identified as the TNFÃƒÂŽÃ‚Â±-responsive protease that cleaves <b>SirT1</b> at residue 533.[Pubmed 2011:21305533];<b>Cathepsin B</b> was identified as the TNF?-responsive protease that cleaves <b>SirT1</b> at residue 533.[Pubmed 2011:21305533]…	450862	Protein	SIRT1	EC 3.5.1.-;hSIR2;hSIRT1;NAD-dependent protein deacetylase sirtuin-1;Regulatory protein SIR2 homolog 1;SIR1;SIR2-like protein 1;SIR2L1;SIRT1;nad-dependent deacetylase sirtuin-1 protein;nad-dependent protein deacetylase sirtuin 1;SIR2;SIR2alpha;sirt 1;sirt-1;sirtuin 1;sirtuin i;sirtuin type 1;sirtuin-i;	SWISSPROT_AC:Q96EB6;SWISSPROT_ID:SIR1_HUMAN;EMBL:AF083106;EMBL:AF235040;EMBL:AL133551;EMBL:BC012499;EMBL:DQ278604;RefSeq:NP_001135970.1;RefSeq:NP_001300978.1;RefSeq:NP_036370.2;ProteinModelPortal:Q96EB6;STRING:9606.ENSP00000212015;SWISSPROT_AC_OLD:Q2XNF6;SWISSPROT_AC_OLD:Q5JVQ0;SWISSPROT_AC_OLD:Q9GZR9;SWISSPROT_AC_OLD:Q9Y6F0;SMR:Q96EB6;GeneID:23411;KEGG:hsa:23411;eggNOG:COG0846;eggNOG:KOG2684;Uni…	54781	Protein	APPS	APP secretase;APPS;CATB;Cathepsin B;Cathepsin B1;CPSB;CTSB;EC 3.4.22.1;app-secretase;cathepsin b-type;cathepsin-b;cathepsinb;cps b;cps-b;cts-b;secretase of app;	SWISSPROT_AC:P07858;SWISSPROT_ID:CATB_HUMAN;EMBL:AK075393;EMBL:AK092070;EMBL:BC010240;EMBL:BC095408;EMBL:CH471157;EMBL:L16510;EMBL:M13230;EMBL:M14221;RefSeq:NP_001899.1;RefSeq:NP_680090.1;RefSeq:NP_680091.1;RefSeq:NP_680092.1;RefSeq:NP_680093.1;RefSeq:XP_006716307.1;RefSeq:XP_006716308.1;RefSeq:XP_011542114.1;RefSeq:XP_016868586.1;RefSeq:XP_016868587.1;RefSeq:XP_016868588.1;RefSeq:XP_016868589.1;…	23411	1508
9026316	APPS -- ASM	association	Pubmed 2012:22102288;Pubmed central 2015:4650549;	Thus, these findings reveal a functional relationship between <b>ASMase</b> and <b>CtsB</b> and that the ablation of ASMase leads to the enhanced processing and activation of CtsB.[Pubmed 2012:22102288];Lysosomal ceramide generated by <b>ASM</b> induced the release of <b>CTSB</b> into the cytosol and the degradation of XIAP, resulting in the nuclear entry of active caspase-3 and subsequent apopto…	54781	Protein	APPS	APP secretase;APPS;CATB;Cathepsin B;Cathepsin B1;CPSB;CTSB;EC 3.4.22.1;app-secretase;cathepsin b-type;cathepsin-b;cathepsinb;cps b;cps-b;cts-b;secretase of app;	SWISSPROT_AC:P07858;SWISSPROT_ID:CATB_HUMAN;EMBL:AK075393;EMBL:AK092070;EMBL:BC010240;EMBL:BC095408;EMBL:CH471157;EMBL:L16510;EMBL:M13230;EMBL:M14221;RefSeq:NP_001899.1;RefSeq:NP_680090.1;RefSeq:NP_680091.1;RefSeq:NP_680092.1;RefSeq:NP_680093.1;RefSeq:XP_006716307.1;RefSeq:XP_006716308.1;RefSeq:XP_011542114.1;RefSeq:XP_016868586.1;RefSeq:XP_016868587.1;RefSeq:XP_016868588.1;RefSeq:XP_016868589.1;…	30344	Protein	ASM	Acid sphingomyelinase;ASM;aSMase;EC 3.1.4.12;SMPD1;Sphingomyelin phosphodiesterase;acid-sphingomyelinase;asm-type;NPD;smpd-1;sphingomyelin phosphodiesterase 1;sphingomyelin phosphodiesterase-1;sphingomyelin-phosphodiesterase-1;	SWISSPROT_AC:P17405;SWISSPROT_ID:ASM_HUMAN;EMBL:AC068733;EMBL:AK292388;EMBL:M59916;EMBL:M59917;EMBL:M81780;EMBL:X52678;EMBL:X52679;EMBL:X59960;EMBL:X63600;RefSeq:NP_000534.3;RefSeq:NP_001007594.2;RefSeq:NP_001305016.1;RefSeq:NP_001305017.1;ProteinModelPortal:P17405;STRING:9606.ENSP00000340409;SWISSPROT_AC_OLD:A8K8M3;SWISSPROT_AC_OLD:E9PKS3;SWISSPROT_AC_OLD:P17406;SWISSPROT_AC_OLD:Q13811;SWISSPROT…	1508	6609
9330688	APPS -- ASAH	association	Pubmed 2012:22322590;Pubmed central 2017:5614681;Pubmed central 2016:5347763;	Through confocal microscopy and flow cytometry, we found that <b>AC</b> overexpression promotes pericellular localization of <b>cathepsin B</b> and its translocation to the outer leaflet of the cell membrane.[Pubmed 2012:22322590];Since the dual addition induced additional endogenous C16:0-Cer accumulation with CerS5 expression and necrotic cell death with lysosomal rupture along with the leakage…	54781	Protein	APPS	APP secretase;APPS;CATB;Cathepsin B;Cathepsin B1;CPSB;CTSB;EC 3.4.22.1;app-secretase;cathepsin b-type;cathepsin-b;cathepsinb;cps b;cps-b;cts-b;secretase of app;	SWISSPROT_AC:P07858;SWISSPROT_ID:CATB_HUMAN;EMBL:AK075393;EMBL:AK092070;EMBL:BC010240;EMBL:BC095408;EMBL:CH471157;EMBL:L16510;EMBL:M13230;EMBL:M14221;RefSeq:NP_001899.1;RefSeq:NP_680090.1;RefSeq:NP_680091.1;RefSeq:NP_680092.1;RefSeq:NP_680093.1;RefSeq:XP_006716307.1;RefSeq:XP_006716308.1;RefSeq:XP_011542114.1;RefSeq:XP_016868586.1;RefSeq:XP_016868587.1;RefSeq:XP_016868588.1;RefSeq:XP_016868589.1;…	29917	Protein	ASAH	AC;ACDase;Acid CDase;Acid ceramidase;Acylsphingosine deacylase;ASAH;ASAH1;EC 3.5.1.23;N-acylsphingosine amidohydrolase;PHP32;Putative 32 kDa heart protein;ac-an;ac-subtype;ac-type;acid-cdase;acid-ceramidase;N-acylsphingosine amidohydrolase 1;n-acylsphingosine amidohydrolase-1;PHP;SMAPME;	SWISSPROT_AC:Q13510;SWISSPROT_ID:ASAH1_HUMAN;EMBL:AC124242;EMBL:AF220172;EMBL:AF220173;EMBL:AF220175;EMBL:AY305384;EMBL:BC016481;EMBL:BC016828;EMBL:U47674;EMBL:U70063;RefSeq:NP_001120977.1;RefSeq:NP_004306.3;RefSeq:NP_808592.2;ProteinModelPortal:Q13510;STRING:9606.ENSP00000371152;SWISSPROT_AC_OLD:E9PDS0;SWISSPROT_AC_OLD:Q6W898;SWISSPROT_AC_OLD:Q96AS2;GeneID:427;KEGG:hsa:427;eggNOG:ENOG410IFSS;egg…	1508	427
9373849	CD151 -- APPS	association	Pubmed 2013:22495828;	Co-immunoprecipitation experiments revealed that downregulation of <b>cathepsin B</b> and uPAR decreased the interaction of <b>CD151</b> with uPAR cathepsin B, and ÃŽÂ±3ÃŽÂ²1 integrin.[Pubmed 2013:22495828];Co-immunoprecipitation experiments revealed that downregulation of <b>cathepsin B</b> and uPAR decreased the interaction of <b>CD151</b> with uPAR cathepsin B, and ÃƒÂŽÃ‚Â±3ÃƒÂŽÃ‚Â²1 integrin.…	59047	Protein	CD151	CD151;CD151 antigen;GP27;Membrane glycoprotein SFA-1;PETA-3;Platelet-endothelial tetraspan antigen 3;Tetraspanin-24;Tspan-24;TSPAN24;cd 151;CD151 molecule (Raph blood group);gp2-7;mer 2;mer ii;mer-2;mer-ii;MER2;platelet endothelial tetraspan antigen-3;RAPH;SFA1;	SWISSPROT_AC:P48509;SWISSPROT_ID:CD151_HUMAN;EMBL:AF315942;EMBL:AK293073;EMBL:AP006621;EMBL:AP006623;EMBL:BC001374;EMBL:BC013302;EMBL:BT007397;EMBL:BT020132;EMBL:CH471158;EMBL:CR456826;EMBL:CR542098;EMBL:D29963;EMBL:DQ074789;EMBL:U14650;RefSeq:NP_001034579.1;RefSeq:NP_004348.2;RefSeq:NP_620598.1;RefSeq:NP_620599.1;ProteinModelPortal:P48509;STRING:9606.ENSP00000324101;SWISSPROT_AC_OLD:A8KAK8;SWISS…	54781	Protein	APPS	APP secretase;APPS;CATB;Cathepsin B;Cathepsin B1;CPSB;CTSB;EC 3.4.22.1;app-secretase;cathepsin b-type;cathepsin-b;cathepsinb;cps b;cps-b;cts-b;secretase of app;	SWISSPROT_AC:P07858;SWISSPROT_ID:CATB_HUMAN;EMBL:AK075393;EMBL:AK092070;EMBL:BC010240;EMBL:BC095408;EMBL:CH471157;EMBL:L16510;EMBL:M13230;EMBL:M14221;RefSeq:NP_001899.1;RefSeq:NP_680090.1;RefSeq:NP_680091.1;RefSeq:NP_680092.1;RefSeq:NP_680093.1;RefSeq:XP_006716307.1;RefSeq:XP_006716308.1;RefSeq:XP_011542114.1;RefSeq:XP_016868586.1;RefSeq:XP_016868587.1;RefSeq:XP_016868588.1;RefSeq:XP_016868589.1;…	977	1508
9373876	Vinculin -- APPS	association	Pubmed 2013:22495828;	Studies on the downstream signaling cascade of uPAR/CD151/ÃŽÂ±3ÃŽÂ²1 integrin have shown that phosphorylation of FAK, SRC, paxillin, and expression of adaptor cytoskeletal proteins talin and <b>vinculin</b> were reduced with knockdown of <b>cathepsin B</b>, uPAR, and CD151.[Pubmed 2013:22495828];Studies on the downstream signaling cascade of uPAR/CD151/ÃƒÂŽÃ‚Â±3ÃƒÂŽÃ‚Â²1 integrin have shown that …	521880	Protein	Vinculin	Metavinculin;MV;VCL;VINC;Vinculin;CMD1W;CMH15;HEL114;MVCL;vinculin-isoform;	SWISSPROT_AC:P18206;SWISSPROT_ID:VINC_HUMAN;EMBL:AL596247;EMBL:AL731576;EMBL:BC039174;EMBL:BX537994;EMBL:L04933;EMBL:M33308;EMBL:S87175;EMBL:S87178;EMBL:S87180;EMBL:S87218;EMBL:S87223;RefSeq:NP_003364.1;RefSeq:NP_054706.1;ProteinModelPortal:P18206;STRING:9606.ENSP00000211998;SWISSPROT_AC_OLD:Q16450;SWISSPROT_AC_OLD:Q5SWX2;SWISSPROT_AC_OLD:Q7Z3B8;SWISSPROT_AC_OLD:Q8IXU7;SMR:P18206;GeneID:7414;KEGG…	54781	Protein	APPS	APP secretase;APPS;CATB;Cathepsin B;Cathepsin B1;CPSB;CTSB;EC 3.4.22.1;app-secretase;cathepsin b-type;cathepsin-b;cathepsinb;cps b;cps-b;cts-b;secretase of app;	SWISSPROT_AC:P07858;SWISSPROT_ID:CATB_HUMAN;EMBL:AK075393;EMBL:AK092070;EMBL:BC010240;EMBL:BC095408;EMBL:CH471157;EMBL:L16510;EMBL:M13230;EMBL:M14221;RefSeq:NP_001899.1;RefSeq:NP_680090.1;RefSeq:NP_680091.1;RefSeq:NP_680092.1;RefSeq:NP_680093.1;RefSeq:XP_006716307.1;RefSeq:XP_006716308.1;RefSeq:XP_011542114.1;RefSeq:XP_016868586.1;RefSeq:XP_016868587.1;RefSeq:XP_016868588.1;RefSeq:XP_016868589.1;…	7414	1508
9416546	PRRT2 -- APPS	association	Pubmed 2012:22641287;	uPAR and <b>cathepsin B</b> knockdown inhibits radiation-induced <b>PKC</b> integrated integrin signaling to the cytoskeleton of glioma-initiating cells.[Pubmed 2012:22641287];	330852	Protein	PRRT2	Dispanin subfamily B member 3;DSPB3;Proline-rich transmembrane protein 2;PRRT2;BFIC2;BFIS2;DYT10;EKD1;FICCA;icc a;icc alpha;icc--a;ICCA;IFITMD1;PKC;pkc-isoform;pkc-subtype;pkc-type;proline rich transmembrane protein 2;proline-rich transmembrane protein-2;	SWISSPROT_AC:Q7Z6L0;SWISSPROT_ID:PRRT2_HUMAN;EMBL:AK074572;EMBL:AK092265;EMBL:AK292393;EMBL:AL834185;EMBL:BC011405;EMBL:BC053594;EMBL:CH471238;RefSeq:NP_001243371.1;RefSeq:NP_001243372.1;RefSeq:NP_660282.2;RefSeq:XP_011544017.1;RefSeq:XP_011544018.1;RefSeq:XP_016878377.1;ProteinModelPortal:Q7Z6L0;STRING:9606.ENSP00000351608;SWISSPROT_AC_OLD:A8K8M8;SWISSPROT_AC_OLD:Q8N2N8;SWISSPROT_AC_OLD:Q8NAQ7;S…	54781	Protein	APPS	APP secretase;APPS;CATB;Cathepsin B;Cathepsin B1;CPSB;CTSB;EC 3.4.22.1;app-secretase;cathepsin b-type;cathepsin-b;cathepsinb;cps b;cps-b;cts-b;secretase of app;	SWISSPROT_AC:P07858;SWISSPROT_ID:CATB_HUMAN;EMBL:AK075393;EMBL:AK092070;EMBL:BC010240;EMBL:BC095408;EMBL:CH471157;EMBL:L16510;EMBL:M13230;EMBL:M14221;RefSeq:NP_001899.1;RefSeq:NP_680090.1;RefSeq:NP_680091.1;RefSeq:NP_680092.1;RefSeq:NP_680093.1;RefSeq:XP_006716307.1;RefSeq:XP_006716308.1;RefSeq:XP_011542114.1;RefSeq:XP_016868586.1;RefSeq:XP_016868587.1;RefSeq:XP_016868588.1;RefSeq:XP_016868589.1;…	112476	1508
9429355	P15RS -- APPS	association	Pubmed 2012:22580456;	At molecular levels, <b>p15RS</b> expression specifically downregulates the expression of <b>cathepsin B</b> and MMP-9 at RNA levels, which are known to promote cell invasion through degrading extracellular matrix proteins.[Pubmed 2012:22580456];	411891	Protein	P15RS	Cyclin-dependent kinase inhibitor 2B-related protein;p15INK4B-related protein;P15RS;Regulation of nuclear pre-mRNA domain-containing protein 1A;RPR1A;RPRD1A;HsT3101;regulation of nuclear pre-mRNA domain containing 1A;	SWISSPROT_AC:Q96P16;SWISSPROT_ID:RPR1A_HUMAN;EMBL:AF419845;EMBL:AK001518;EMBL:AK292907;EMBL:AK314569;EMBL:BC000225;EMBL:BC010136;EMBL:CH471088;RefSeq:NP_001290340.1;RefSeq:NP_001290341.1;RefSeq:NP_001290342.1;RefSeq:NP_060640.2;RefSeq:XP_011524350.1;RefSeq:XP_011524351.1;RefSeq:XP_011524352.1;ProteinModelPortal:Q96P16;STRING:9606.ENSP00000349955;SWISSPROT_AC_OLD:A8KA42;SWISSPROT_AC_OLD:B2RBA3;SWI…	54781	Protein	APPS	APP secretase;APPS;CATB;Cathepsin B;Cathepsin B1;CPSB;CTSB;EC 3.4.22.1;app-secretase;cathepsin b-type;cathepsin-b;cathepsinb;cps b;cps-b;cts-b;secretase of app;	SWISSPROT_AC:P07858;SWISSPROT_ID:CATB_HUMAN;EMBL:AK075393;EMBL:AK092070;EMBL:BC010240;EMBL:BC095408;EMBL:CH471157;EMBL:L16510;EMBL:M13230;EMBL:M14221;RefSeq:NP_001899.1;RefSeq:NP_680090.1;RefSeq:NP_680091.1;RefSeq:NP_680092.1;RefSeq:NP_680093.1;RefSeq:XP_006716307.1;RefSeq:XP_006716308.1;RefSeq:XP_011542114.1;RefSeq:XP_016868586.1;RefSeq:XP_016868587.1;RefSeq:XP_016868588.1;RefSeq:XP_016868589.1;…	55197	1508
10301201	APPS -- Caspase-9	association	Pubmed 2013:23867824;	Treatment with cathepsin B inhibitor also reduced the activity of caspase 9, suggesting that <b>cathepsin B</b> activates both <b>caspase-9</b> and caspase-3.[Pubmed 2013:23867824];	54781	Protein	APPS	APP secretase;APPS;CATB;Cathepsin B;Cathepsin B1;CPSB;CTSB;EC 3.4.22.1;app-secretase;cathepsin b-type;cathepsin-b;cathepsinb;cps b;cps-b;cts-b;secretase of app;	SWISSPROT_AC:P07858;SWISSPROT_ID:CATB_HUMAN;EMBL:AK075393;EMBL:AK092070;EMBL:BC010240;EMBL:BC095408;EMBL:CH471157;EMBL:L16510;EMBL:M13230;EMBL:M14221;RefSeq:NP_001899.1;RefSeq:NP_680090.1;RefSeq:NP_680091.1;RefSeq:NP_680092.1;RefSeq:NP_680093.1;RefSeq:XP_006716307.1;RefSeq:XP_006716308.1;RefSeq:XP_011542114.1;RefSeq:XP_016868586.1;RefSeq:XP_016868587.1;RefSeq:XP_016868588.1;RefSeq:XP_016868589.1;…	54536	Protein	Caspase-9	APAF-3;Apoptotic protease Mch-6;Apoptotic protease-activating factor 3;CASP-9;CASP9;Caspase-9;EC 3.4.22.62;ICE-LAP6;ICE-like apoptotic protease 6;MCH6;APAF3;casp 9;caspase -9;caspase 9;caspase- 9;PPP1R56;	SWISSPROT_AC:P55211;SWISSPROT_ID:CASP9_HUMAN;EMBL:AB015653;EMBL:AB019205;EMBL:AB020979;EMBL:AF093130;EMBL:AF110376;EMBL:AK303743;EMBL:AL512883;EMBL:AY214168;EMBL:AY732490;EMBL:BC002452;EMBL:BC006463;EMBL:BT006911;EMBL:CH471167;EMBL:U56390;EMBL:U60521;RefSeq:NP_001220.2;RefSeq:NP_001264983.1;RefSeq:NP_127463.2;RefSeq:XP_005246071.1;ProteinModelPortal:P55211;STRING:9606.ENSP00000330237;SWISSPROT_AC…	1508	842
10301207	APPS -- Caspase-3	association	Pubmed 2013:23867824;Pubmed central 2016:5072426;Pubmed central 2003:2193790;	Treatment with cathepsin B inhibitor also reduced the activity of caspase 9, suggesting that <b>cathepsin B</b> activates both caspase-9 and <b>caspase-3</b>.[Pubmed 2013:23867824];If <b>cathepsin B</b> mediates the effect of <b>caspase-3</b> inhibitors on plant PCD, then genetic inactivation should phenocopy partially or totally the reduction of PCD observed after caspase-3 inhibitor application…	54781	Protein	APPS	APP secretase;APPS;CATB;Cathepsin B;Cathepsin B1;CPSB;CTSB;EC 3.4.22.1;app-secretase;cathepsin b-type;cathepsin-b;cathepsinb;cps b;cps-b;cts-b;secretase of app;	SWISSPROT_AC:P07858;SWISSPROT_ID:CATB_HUMAN;EMBL:AK075393;EMBL:AK092070;EMBL:BC010240;EMBL:BC095408;EMBL:CH471157;EMBL:L16510;EMBL:M13230;EMBL:M14221;RefSeq:NP_001899.1;RefSeq:NP_680090.1;RefSeq:NP_680091.1;RefSeq:NP_680092.1;RefSeq:NP_680093.1;RefSeq:XP_006716307.1;RefSeq:XP_006716308.1;RefSeq:XP_011542114.1;RefSeq:XP_016868586.1;RefSeq:XP_016868587.1;RefSeq:XP_016868588.1;RefSeq:XP_016868589.1;…	54423	Protein	Caspase-3	Apopain;CASP-3;CASP3;Caspase-3;CPP-32;CPP32;Cysteine protease CPP32;EC 3.4.22.56;Protein Yama;SCA-1;SREBP cleavage activity 1;casp 3;casp iii;casp- 3;caspase - 3;caspase -3;caspase 3;caspase iii;caspase subtype-3;caspase- 3;caspase--3;caspase-3--an;caspase-3-type;caspase-iii;caspase3;cpp 32;cpp32 cysteine protease;cpp32-type;CPP32B;cysteine protease cpp-32;sca 1;sca i;sca subtype i;sca type 1;sca…	SWISSPROT_AC:P42574;SWISSPROT_ID:CASP3_HUMAN;EMBL:AJ413269;EMBL:AK291337;EMBL:AY219866;EMBL:BC016926;EMBL:CH471056;EMBL:U13737;EMBL:U13738;EMBL:U26943;RefSeq:NP_004337.2;RefSeq:NP_116786.1;RefSeq:XP_011530603.1;ProteinModelPortal:P42574;STRING:9606.ENSP00000311032;SWISSPROT_AC_OLD:A8K5M2;SWISSPROT_AC_OLD:D3DP53;SWISSPROT_AC_OLD:Q96AN1;SWISSPROT_AC_OLD:Q96KP2;SMR:P42574;GeneID:836;KEGG:hsa:836;PIR…	1508	836
11259978	NHS -- APPS	association	Pubmed 2013:26981811;Pubmed 2014:25200229;Pubmed central 2013:4098583;	Ten <b>APPS</b> approved by the <b>NHS</b>.[Pubmed 2013:26981811];This month, we focus on apps relating to children and families from the NHS Choices Apps Library, which holds <b>apps</b> reviewed by <b>NHS</b> clinicians to ensure they are safe and trustworthy.[Pubmed 2014:25200229];In its recent contract negotiations, NICE has ensured that the developers provide the BNF and BNFC in a way that a…	276591	Protein	NHS	Congenital cataracts and dental anomalies protein;Nance-Horan syndrome protein;NHS;CTRCT40;CXN;NHS actin remodeling regulator;SCML1;	SWISSPROT_AC:Q6T4R5;SWISSPROT_ID:NHS_HUMAN;EMBL:AL845433;EMBL:AY436752;EMBL:AY456992;EMBL:AY456993;EMBL:BC136415;EMBL:BC171763;EMBL:CR749300;EMBL:GQ988776;EMBL:Z93242;RefSeq:NP_001129496.1;RefSeq:NP_001278796.1;RefSeq:NP_001278797.1;RefSeq:NP_938011.1;ProteinModelPortal:Q6T4R5;STRING:9606.ENSP00000369400;SWISSPROT_AC_OLD:B7ZVX8;SWISSPROT_AC_OLD:E2DH69;SWISSPROT_AC_OLD:Q5J7Q0;SWISSPROT_AC_OLD:Q5J7…	54781	Protein	APPS	APP secretase;APPS;CATB;Cathepsin B;Cathepsin B1;CPSB;CTSB;EC 3.4.22.1;app-secretase;cathepsin b-type;cathepsin-b;cathepsinb;cps b;cps-b;cts-b;secretase of app;	SWISSPROT_AC:P07858;SWISSPROT_ID:CATB_HUMAN;EMBL:AK075393;EMBL:AK092070;EMBL:BC010240;EMBL:BC095408;EMBL:CH471157;EMBL:L16510;EMBL:M13230;EMBL:M14221;RefSeq:NP_001899.1;RefSeq:NP_680090.1;RefSeq:NP_680091.1;RefSeq:NP_680092.1;RefSeq:NP_680093.1;RefSeq:XP_006716307.1;RefSeq:XP_006716308.1;RefSeq:XP_011542114.1;RefSeq:XP_016868586.1;RefSeq:XP_016868587.1;RefSeq:XP_016868588.1;RefSeq:XP_016868589.1;…	4810	1508
11431805	APPS -- APAF-1	association	Pubmed 2015:25565868;Pubmed central 2015:4278787;	A bidirectional-inverted relationship between <b>APAF-1</b> and <b>cathepsin B</b> expressions was noticed.[Pubmed 2015:25565868];A bidirectional and inverted relationship between <b>APAF-1</b> and <b>cathepsin B</b> expression was noticed.[Pubmed central 2015:4278787];A bidirectionalÃ¢Â€Â“inverted relationship between <b>APAF-1</b> and <b>cathepsin B</b> expressions was noticed.[Pubmed central 2…	54781	Protein	APPS	APP secretase;APPS;CATB;Cathepsin B;Cathepsin B1;CPSB;CTSB;EC 3.4.22.1;app-secretase;cathepsin b-type;cathepsin-b;cathepsinb;cps b;cps-b;cts-b;secretase of app;	SWISSPROT_AC:P07858;SWISSPROT_ID:CATB_HUMAN;EMBL:AK075393;EMBL:AK092070;EMBL:BC010240;EMBL:BC095408;EMBL:CH471157;EMBL:L16510;EMBL:M13230;EMBL:M14221;RefSeq:NP_001899.1;RefSeq:NP_680090.1;RefSeq:NP_680091.1;RefSeq:NP_680092.1;RefSeq:NP_680093.1;RefSeq:XP_006716307.1;RefSeq:XP_006716308.1;RefSeq:XP_011542114.1;RefSeq:XP_016868586.1;RefSeq:XP_016868587.1;RefSeq:XP_016868588.1;RefSeq:XP_016868589.1;…	18719	Protein	APAF-1	APAF;APAF-1;APAF1;Apoptotic protease-activating factor 1;KIAA0413;apaf 1;apoptotic peptidase activating factor 1;apoptotic peptidase-activating factor-1;apoptotic protease activating factor 1;apoptotic protease activating factor i;apoptotic protease activating factor-1;apoptotic protease-activating factor-1;apoptotic-protease activating factor 1;apoptotic-protease-activating factor-1;CED4;	SWISSPROT_AC:O14727;SWISSPROT_ID:APAF_HUMAN;EMBL:AB007873;EMBL:AB103079;EMBL:AF013263;EMBL:AF134397;EMBL:AF149794;EMBL:AF248734;EMBL:AJ133643;EMBL:AJ133644;EMBL:AJ133645;EMBL:AJ243003;EMBL:AJ243004;EMBL:AJ243005;EMBL:AJ243006;EMBL:AJ243007;EMBL:AJ243008;EMBL:AJ243009;EMBL:AJ243010;EMBL:AJ243011;EMBL:AJ243048;EMBL:AJ243107;EMBL:BC136531;EMBL:BC136532;EMBL:CH471054;RefSeq:NP_001151.1;RefSeq:NP_0373…	1508	317
11595280	TYH -- APPS	association	Pubmed 2015:25531894;	(2) frequencies of <b>Th</b> subsets, which expressed activated <b>cathepsin B</b>, were similarly increased with combined stimulation.[Pubmed 2015:25531894];	506505	Protein	TYH	EC 1.14.16.2;TH;TY3H;TYH;Tyrosine 3-hydroxylase;Tyrosine 3-monooxygenase;dyt 1-4;DYT14;DYT5b;hydroxylase tyrosine;th-subtype;th-type;tyrosine hydroxylase;tyrosine-3-hydroxylase;tyrosine-3-monooxygenase;tyrosine-hydroxylase;	SWISSPROT_AC:P07101;SWISSPROT_ID:TY3H_HUMAN;EMBL:AC132217;EMBL:BC104967;EMBL:BC143611;EMBL:BC143614;EMBL:CH471158;EMBL:DQ677336;EMBL:DQ677337;EMBL:M17589;EMBL:M20911;EMBL:M24787;EMBL:M24789;EMBL:M24791;EMBL:X05290;EMBL:Y00414;RefSeq:NP_000351.2;RefSeq:NP_954986.2;RefSeq:NP_954987.2;RefSeq:XP_011518637.1;ProteinModelPortal:P07101;STRING:9606.ENSP00000370571;SWISSPROT_AC_OLD:B7ZL70;SWISSPROT_AC_OLD…	54781	Protein	APPS	APP secretase;APPS;CATB;Cathepsin B;Cathepsin B1;CPSB;CTSB;EC 3.4.22.1;app-secretase;cathepsin b-type;cathepsin-b;cathepsinb;cps b;cps-b;cts-b;secretase of app;	SWISSPROT_AC:P07858;SWISSPROT_ID:CATB_HUMAN;EMBL:AK075393;EMBL:AK092070;EMBL:BC010240;EMBL:BC095408;EMBL:CH471157;EMBL:L16510;EMBL:M13230;EMBL:M14221;RefSeq:NP_001899.1;RefSeq:NP_680090.1;RefSeq:NP_680091.1;RefSeq:NP_680092.1;RefSeq:NP_680093.1;RefSeq:XP_006716307.1;RefSeq:XP_006716308.1;RefSeq:XP_011542114.1;RefSeq:XP_016868586.1;RefSeq:XP_016868587.1;RefSeq:XP_016868588.1;RefSeq:XP_016868589.1;…	7054	1508
11595284	DAF -- APPS	association	Pubmed 2015:25531894;	<b>Tc</b> seemed resistant to <b>cathepsin B</b> activation;[Pubmed 2015:25531894];	91584	Protein	DAF	CD55;CD55 antigen;Complement decay-accelerating factor;CR;DAF;antigen cd55;cd 55;cd-55;CD55 molecule (Cromer blood group);complement decay accelerating factor;CROM;TC;tc-type;	SWISSPROT_AC:P08174;SWISSPROT_ID:DAF_HUMAN;EMBL:AB240566;EMBL:AB240567;EMBL:AB240568;EMBL:AB240569;EMBL:AB240570;EMBL:AL391597;EMBL:AL596218;EMBL:AY851161;EMBL:BC001288;EMBL:BT007159;EMBL:CH471100;EMBL:M15799;EMBL:M30142;EMBL:M31516;EMBL:M64356;EMBL:M64653;EMBL:S72858;EMBL:U88576;RefSeq:NP_000565.1;RefSeq:NP_001108224.1;RefSeq:NP_001287832.1;RefSeq:NP_001287833.1;ProteinModelPortal:P08174;STRING:…	54781	Protein	APPS	APP secretase;APPS;CATB;Cathepsin B;Cathepsin B1;CPSB;CTSB;EC 3.4.22.1;app-secretase;cathepsin b-type;cathepsin-b;cathepsinb;cps b;cps-b;cts-b;secretase of app;	SWISSPROT_AC:P07858;SWISSPROT_ID:CATB_HUMAN;EMBL:AK075393;EMBL:AK092070;EMBL:BC010240;EMBL:BC095408;EMBL:CH471157;EMBL:L16510;EMBL:M13230;EMBL:M14221;RefSeq:NP_001899.1;RefSeq:NP_680090.1;RefSeq:NP_680091.1;RefSeq:NP_680092.1;RefSeq:NP_680093.1;RefSeq:XP_006716307.1;RefSeq:XP_006716308.1;RefSeq:XP_011542114.1;RefSeq:XP_016868586.1;RefSeq:XP_016868587.1;RefSeq:XP_016868588.1;RefSeq:XP_016868589.1;…	1604	1508
11595323	TC2 -- APPS	association	Pubmed 2015:25531894;	<b>Tc</b> seemed resistant to <b>cathepsin B</b> activation;[Pubmed 2015:25531894];	482605	Protein	TC2	TC II;TC-2;TC2;TCII;TCN2;TCO2;Transcobalamin II;Transcobalamin-2;D22S676;D22S750;II;TC;tc 2;tc-ii;tc-type;tc2-type;tco-2;transcobalamin 2;transcobalamin-ii;	SWISSPROT_AC:P20062;SWISSPROT_ID:TCO2_HUMAN;EMBL:AC005006;EMBL:AF047576;EMBL:BC001176;EMBL:BC011239;EMBL:CR456591;EMBL:L02647;EMBL:L02648;EMBL:M60396;RefSeq:NP_000346.2;RefSeq:NP_001171655.1;ProteinModelPortal:P20062;STRING:9606.ENSP00000215838;SWISSPROT_AC_OLD:Q96FD4;SWISSPROT_AC_OLD:Q9BVI8;SWISSPROT_AC_OLD:Q9UCI5;SWISSPROT_AC_OLD:Q9UCI6;SWISSPROT_AC_OLD:Q9UDM0;SMR:P20062;GeneID:6948;KEGG:hsa:69…	54781	Protein	APPS	APP secretase;APPS;CATB;Cathepsin B;Cathepsin B1;CPSB;CTSB;EC 3.4.22.1;app-secretase;cathepsin b-type;cathepsin-b;cathepsinb;cps b;cps-b;cts-b;secretase of app;	SWISSPROT_AC:P07858;SWISSPROT_ID:CATB_HUMAN;EMBL:AK075393;EMBL:AK092070;EMBL:BC010240;EMBL:BC095408;EMBL:CH471157;EMBL:L16510;EMBL:M13230;EMBL:M14221;RefSeq:NP_001899.1;RefSeq:NP_680090.1;RefSeq:NP_680091.1;RefSeq:NP_680092.1;RefSeq:NP_680093.1;RefSeq:XP_006716307.1;RefSeq:XP_006716308.1;RefSeq:XP_011542114.1;RefSeq:XP_016868586.1;RefSeq:XP_016868587.1;RefSeq:XP_016868588.1;RefSeq:XP_016868589.1;…	6948	1508
11640799	APPS -- Ang II	association	Pubmed 2015:25713304;Pubmed central 2016:4800302;	Furthermore, the aortic banding-induced activation of TNF-ÃŽÂ±, apoptosis signal-regulating kinase 1 (ASK1), c-Jun NH2-terminal kinases (JNK), c-Jun, and release of cytochrome c was blunted by <b>CTSB</b> deficiency, which was further confirmed in in vitro studies induced by <b>angiotensin II</b>.[Pubmed 2015:25713304];Furthermore, the aortic banding-induced activation of TNF-ÃƒÂŽÃ‚Â±, apoptosis …	54781	Protein	APPS	APP secretase;APPS;CATB;Cathepsin B;Cathepsin B1;CPSB;CTSB;EC 3.4.22.1;app-secretase;cathepsin b-type;cathepsin-b;cathepsinb;cps b;cps-b;cts-b;secretase of app;	SWISSPROT_AC:P07858;SWISSPROT_ID:CATB_HUMAN;EMBL:AK075393;EMBL:AK092070;EMBL:BC010240;EMBL:BC095408;EMBL:CH471157;EMBL:L16510;EMBL:M13230;EMBL:M14221;RefSeq:NP_001899.1;RefSeq:NP_680090.1;RefSeq:NP_680091.1;RefSeq:NP_680092.1;RefSeq:NP_680093.1;RefSeq:XP_006716307.1;RefSeq:XP_006716308.1;RefSeq:XP_011542114.1;RefSeq:XP_016868586.1;RefSeq:XP_016868587.1;RefSeq:XP_016868588.1;RefSeq:XP_016868589.1;…	17470	Protein	Ang II	Ang II;Angiotensin 1-8;Angiotensin II;Angiotensin-2;ang -2;ang 2;ang ii-type;ang type 2;ang type-2;ang- 2;ang- ii;ang-ii;	TMP_SWISSPROT_AC:P01019_Ang II;PARENT_SWISSPROT_AC:P01019;PARENT_SWISSPROT_ID:ANGT_HUMAN;	1508
11898966	DCTN4 -- APPS	association	Pubmed 2015:26091153;Pubmed central 2016:4790937;Pubmed central 2013:3738517;	<b>cathepsin B</b> (upregulated 4.5-fold). <b>p62</b> was localized, and ultrastructure showed autophagic vacuolization and autophagosomes with complex, redundant whorls of membrane-derived material.[Pubmed 2015:26091153];Meanwhile, in DU 145 cells, the increased level of <b>p62</b> and cathepsin B suggested that DMDP-2 mediates lysosomal permeability resulting in leakage of <b>cathepsin B</b> in…	96151	Protein	DCTN4	DCTN4;Dyn4;Dynactin subunit 4;Dynactin subunit p62;P62;p62 subunit of dynactin;	SWISSPROT_AC:Q9UJW0;SWISSPROT_ID:DCTN4_HUMAN;EMBL:AC008450;EMBL:AC008453;EMBL:AF195120;EMBL:AK000299;EMBL:AK125973;EMBL:BC026323;EMBL:CH471062;RefSeq:NP_001129115.1;RefSeq:NP_001129116.1;RefSeq:NP_057305.1;RefSeq:XP_011535946.1;RefSeq:XP_011535947.1;ProteinModelPortal:Q9UJW0;STRING:9606.ENSP00000414906;SWISSPROT_AC_OLD:B3KWW0;SWISSPROT_AC_OLD:D3DQH0;SWISSPROT_AC_OLD:E5RGT5;SWISSPROT_AC_OLD:Q8TAN8…	54781	Protein	APPS	APP secretase;APPS;CATB;Cathepsin B;Cathepsin B1;CPSB;CTSB;EC 3.4.22.1;app-secretase;cathepsin b-type;cathepsin-b;cathepsinb;cps b;cps-b;cts-b;secretase of app;	SWISSPROT_AC:P07858;SWISSPROT_ID:CATB_HUMAN;EMBL:AK075393;EMBL:AK092070;EMBL:BC010240;EMBL:BC095408;EMBL:CH471157;EMBL:L16510;EMBL:M13230;EMBL:M14221;RefSeq:NP_001899.1;RefSeq:NP_680090.1;RefSeq:NP_680091.1;RefSeq:NP_680092.1;RefSeq:NP_680093.1;RefSeq:XP_006716307.1;RefSeq:XP_006716308.1;RefSeq:XP_011542114.1;RefSeq:XP_016868586.1;RefSeq:XP_016868587.1;RefSeq:XP_016868588.1;RefSeq:XP_016868589.1;…	51164	1508
11899004	p68 -- APPS	association	Pubmed 2015:26091153;Pubmed central 2016:4790937;Pubmed central 2013:3738517;	<b>cathepsin B</b> (upregulated 4.5-fold). <b>p62</b> was localized, and ultrastructure showed autophagic vacuolization and autophagosomes with complex, redundant whorls of membrane-derived material.[Pubmed 2015:26091153];Meanwhile, in DU 145 cells, the increased level of <b>p62</b> and cathepsin B suggested that DMDP-2 mediates lysosomal permeability resulting in leakage of <b>cathepsin B</b> in…	212433	Protein	p68	GAP-associated tyrosine phosphoprotein p62;KH domain-containing, RNA-binding, signal transduction-associated protein 1;KHDR1;KHDRBS1;p21 Ras GTPase-activating protein-associated p62;p68;SAM68;Src-associated in mitosis 68 kDa protein;KH RNA binding domain containing, signal transduction associated 1;p 6-8;p-68;p6-8;p62;p68-type;sam 68;sam-68;src associated in mitosis 68 kda protein;src-associated …	SWISSPROT_AC:Q07666;SWISSPROT_ID:KHDR1_HUMAN;EMBL:AK091346;EMBL:AL139249;EMBL:AL445248;EMBL:BC000717;EMBL:BC010132;EMBL:BC019109;EMBL:CH471059;EMBL:M88108;EMBL:U78971;RefSeq:NP_001258807.1;RefSeq:NP_006550.1;ProteinModelPortal:Q07666;STRING:9606.ENSP00000313829;SWISSPROT_AC_OLD:D3DPP3;SWISSPROT_AC_OLD:Q6PJX7;SWISSPROT_AC_OLD:Q8NB97;SWISSPROT_AC_OLD:Q99760;SMR:Q07666;GeneID:10657;KEGG:hsa:10657;PI…	54781	Protein	APPS	APP secretase;APPS;CATB;Cathepsin B;Cathepsin B1;CPSB;CTSB;EC 3.4.22.1;app-secretase;cathepsin b-type;cathepsin-b;cathepsinb;cps b;cps-b;cts-b;secretase of app;	SWISSPROT_AC:P07858;SWISSPROT_ID:CATB_HUMAN;EMBL:AK075393;EMBL:AK092070;EMBL:BC010240;EMBL:BC095408;EMBL:CH471157;EMBL:L16510;EMBL:M13230;EMBL:M14221;RefSeq:NP_001899.1;RefSeq:NP_680090.1;RefSeq:NP_680091.1;RefSeq:NP_680092.1;RefSeq:NP_680093.1;RefSeq:XP_006716307.1;RefSeq:XP_006716308.1;RefSeq:XP_011542114.1;RefSeq:XP_016868586.1;RefSeq:XP_016868587.1;RefSeq:XP_016868588.1;RefSeq:XP_016868589.1;…	10657	1508
11899030	NUP62 -- APPS	association	Pubmed 2015:26091153;Pubmed central 2016:4790937;Pubmed central 2013:3738517;	<b>cathepsin B</b> (upregulated 4.5-fold). <b>p62</b> was localized, and ultrastructure showed autophagic vacuolization and autophagosomes with complex, redundant whorls of membrane-derived material.[Pubmed 2015:26091153];Meanwhile, in DU 145 cells, the increased level of <b>p62</b> and cathepsin B suggested that DMDP-2 mediates lysosomal permeability resulting in leakage of <b>cathepsin B</b> in…	289852	Protein	NUP62	62 kDa nucleoporin;Nuclear pore glycoprotein p62;Nucleoporin Nup62;NUP62;IBSN;nucleoporin 62;nucleoporin of the nup62;nucleoporin-62;p62;SNDI;	SWISSPROT_AC:P37198;SWISSPROT_ID:NUP62_HUMAN;EMBL:AC011452;EMBL:AK125857;EMBL:AL162061;EMBL:BC003663;EMBL:BC014842;EMBL:BC050717;EMBL:BC095410;EMBL:BC101104;EMBL:BC101105;EMBL:BC101106;EMBL:BC101107;EMBL:CH471177;EMBL:CR541721;EMBL:X58521;RefSeq:NP_001180286.1;RefSeq:NP_036478.2;RefSeq:NP_057637.2;RefSeq:NP_714940.1;RefSeq:NP_714941.1;ProteinModelPortal:P37198;STRING:9606.ENSP00000305503;SWISSPRO…	54781	Protein	APPS	APP secretase;APPS;CATB;Cathepsin B;Cathepsin B1;CPSB;CTSB;EC 3.4.22.1;app-secretase;cathepsin b-type;cathepsin-b;cathepsinb;cps b;cps-b;cts-b;secretase of app;	SWISSPROT_AC:P07858;SWISSPROT_ID:CATB_HUMAN;EMBL:AK075393;EMBL:AK092070;EMBL:BC010240;EMBL:BC095408;EMBL:CH471157;EMBL:L16510;EMBL:M13230;EMBL:M14221;RefSeq:NP_001899.1;RefSeq:NP_680090.1;RefSeq:NP_680091.1;RefSeq:NP_680092.1;RefSeq:NP_680093.1;RefSeq:XP_006716307.1;RefSeq:XP_006716308.1;RefSeq:XP_011542114.1;RefSeq:XP_016868586.1;RefSeq:XP_016868587.1;RefSeq:XP_016868588.1;RefSeq:XP_016868589.1;…	23636	1508
11899051	SQSTM1 -- APPS	association	Pubmed 2015:26091153;Pubmed 2016:27224620;Pubmed central 2016:4790937;Pubmed central 2013:3738517;	<b>cathepsin B</b> (upregulated 4.5-fold). <b>p62</b> was localized, and ultrastructure showed autophagic vacuolization and autophagosomes with complex, redundant whorls of membrane-derived material.[Pubmed 2015:26091153];Part of a series of free medical <b>apps</b> by <b>Orca</b> Health, Knee Decide provides health professionals with a useful aid in communicating basic knee anatomy to patients.[…	458619	Protein	SQSTM1	EBI3-associated protein of 60 kDa;EBIAP;ORCA;OSIL;p60;Phosphotyrosine-independent ligand for the Lck SH2 domain of 62 kDa;Sequestosome-1;SQSTM;SQSTM1;Ubiquitin-binding protein p62;A170;alpha 170;alpha chain of 170;alpha170;DMRV;FTDALS3;NADGP;p 60;p-60;p62;p62B;pdb 3;PDB3;sequestosome 1;sequestosome1;ubiquitin binding protein p62;ZIP3;	SWISSPROT_AC:Q13501;SWISSPROT_ID:SQSTM_HUMAN;EMBL:AC008393;EMBL:AF060494;EMBL:AK098077;EMBL:AK312451;EMBL:BC000951;EMBL:BC001874;EMBL:BC003139;EMBL:BC017222;EMBL:BC019111;EMBL:U41806;EMBL:U46751;RefSeq:NP_001135770.1;RefSeq:NP_001135771.1;RefSeq:NP_003891.1;RefSeq:XP_016865499.1;ProteinModelPortal:Q13501;STRING:9606.ENSP00000374455;SWISSPROT_AC_OLD:A6NFN7;SWISSPROT_AC_OLD:B2R661;SWISSPROT_AC_OLD:…	54781	Protein	APPS	APP secretase;APPS;CATB;Cathepsin B;Cathepsin B1;CPSB;CTSB;EC 3.4.22.1;app-secretase;cathepsin b-type;cathepsin-b;cathepsinb;cps b;cps-b;cts-b;secretase of app;	SWISSPROT_AC:P07858;SWISSPROT_ID:CATB_HUMAN;EMBL:AK075393;EMBL:AK092070;EMBL:BC010240;EMBL:BC095408;EMBL:CH471157;EMBL:L16510;EMBL:M13230;EMBL:M14221;RefSeq:NP_001899.1;RefSeq:NP_680090.1;RefSeq:NP_680091.1;RefSeq:NP_680092.1;RefSeq:NP_680093.1;RefSeq:XP_006716307.1;RefSeq:XP_006716308.1;RefSeq:XP_011542114.1;RefSeq:XP_016868586.1;RefSeq:XP_016868587.1;RefSeq:XP_016868588.1;RefSeq:XP_016868589.1;…	8878	1508
11899068	GTF2H1 -- APPS	association	Pubmed 2015:26091153;Pubmed central 2016:4790937;Pubmed central 2013:3738517;	<b>cathepsin B</b> (upregulated 4.5-fold). <b>p62</b> was localized, and ultrastructure showed autophagic vacuolization and autophagosomes with complex, redundant whorls of membrane-derived material.[Pubmed 2015:26091153];Meanwhile, in DU 145 cells, the increased level of <b>p62</b> and cathepsin B suggested that DMDP-2 mediates lysosomal permeability resulting in leakage of <b>cathepsin B</b> in…	484268	Protein	GTF2H1	Basic transcription factor 2 62 kDa subunit;BTF2;BTF2 p62;General transcription factor IIH polypeptide 1;General transcription factor IIH subunit 1;GTF2H1;TF2H1;TFIIH basal transcription factor complex p62 subunit;btf 2;P62;p62 btf2;subunit 1 of the general transcription factor iih;TFB1;TFIIH;	SWISSPROT_AC:P32780;SWISSPROT_ID:TF2H1_HUMAN;EMBL:AC084117;EMBL:AJ131959;EMBL:AK027003;EMBL:AK127204;EMBL:AY163770;EMBL:BC000365;EMBL:BC004452;EMBL:CH471064;EMBL:CR457368;EMBL:M95809;RefSeq:NP_001135779.1;RefSeq:NP_005307.1;RefSeq:XP_006718271.1;ProteinModelPortal:P32780;STRING:9606.ENSP00000265963;SWISSPROT_AC_OLD:B3KXE0;SWISSPROT_AC_OLD:D3DQY2;SWISSPROT_AC_OLD:Q6I9Y7;SWISSPROT_AC_OLD:Q9H5K5;SWI…	54781	Protein	APPS	APP secretase;APPS;CATB;Cathepsin B;Cathepsin B1;CPSB;CTSB;EC 3.4.22.1;app-secretase;cathepsin b-type;cathepsin-b;cathepsinb;cps b;cps-b;cts-b;secretase of app;	SWISSPROT_AC:P07858;SWISSPROT_ID:CATB_HUMAN;EMBL:AK075393;EMBL:AK092070;EMBL:BC010240;EMBL:BC095408;EMBL:CH471157;EMBL:L16510;EMBL:M13230;EMBL:M14221;RefSeq:NP_001899.1;RefSeq:NP_680090.1;RefSeq:NP_680091.1;RefSeq:NP_680092.1;RefSeq:NP_680093.1;RefSeq:XP_006716307.1;RefSeq:XP_006716308.1;RefSeq:XP_011542114.1;RefSeq:XP_016868586.1;RefSeq:XP_016868587.1;RefSeq:XP_016868588.1;RefSeq:XP_016868589.1;…	2965	1508
12160289	APPS -- A1BG	association	Pubmed 2015:26455267;Pubmed 2016:26455267;	The <b>cathepsin B</b> genotype consistently affected proteins including <b>alpha-1B-glycoprotein</b> and major urinary proteins 11 and 8 (MUP8).[Pubmed 2015:26455267];The <b>cathepsin B</b> genotype consistently affected proteins including <b>alpha-1B-glycoprotein</b> and major urinary proteins 11 and 8 (MUP8).[Pubmed 2016:26455267];	54781	Protein	APPS	APP secretase;APPS;CATB;Cathepsin B;Cathepsin B1;CPSB;CTSB;EC 3.4.22.1;app-secretase;cathepsin b-type;cathepsin-b;cathepsinb;cps b;cps-b;cts-b;secretase of app;	SWISSPROT_AC:P07858;SWISSPROT_ID:CATB_HUMAN;EMBL:AK075393;EMBL:AK092070;EMBL:BC010240;EMBL:BC095408;EMBL:CH471157;EMBL:L16510;EMBL:M13230;EMBL:M14221;RefSeq:NP_001899.1;RefSeq:NP_680090.1;RefSeq:NP_680091.1;RefSeq:NP_680092.1;RefSeq:NP_680093.1;RefSeq:XP_006716307.1;RefSeq:XP_006716308.1;RefSeq:XP_011542114.1;RefSeq:XP_016868586.1;RefSeq:XP_016868587.1;RefSeq:XP_016868588.1;RefSeq:XP_016868589.1;…	2858	Protein	A1BG	A1BG;Alpha-1-B glycoprotein;Alpha-1B-glycoprotein;A1B;ab gamma;ABG;alpha 1 b-glycoprotein;alpha 1 beta glycoprotein;alpha 1-b-glycoprotein;alpha 1-beta glycoprotein;alpha 1b glycoprotein;alpha 1b-glycoprotein;alpha beta gamma;alpha beta- gamma;alpha beta-gamma;alpha betagamma;alpha----beta----gamma;alpha-1 b glycoprotein;alpha-1 beta glycoprotein;alpha-1-b-glycoprotein;alpha-1-beta glycoprotein;a…	SWISSPROT_AC:P04217;SWISSPROT_ID:A1BG_HUMAN;EMBL:AB073611;EMBL:AC010642;EMBL:AC012313;EMBL:AF414429;EMBL:AK289417;EMBL:BC035719;RefSeq:NP_570602.2;ProteinModelPortal:P04217;STRING:9606.ENSP00000263100;SWISSPROT_AC_OLD:A8K052;SWISSPROT_AC_OLD:Q68CK0;SWISSPROT_AC_OLD:Q8IYJ6;SWISSPROT_AC_OLD:Q96P39;SMR:P04217;GeneID:1;KEGG:hsa:1;eggNOG:ENOG410IY79;eggNOG:ENOG4111984;UniGene:Hs.529161;UniGene:Hs.7095…	1508	1
12398218	CTSB -- Cathepsin L	association	Pubmed 2002:12108549;Pubmed 2012:22157328;Pubmed 1995:9816040;Pubmed 2010:20538006;Pubmed 1990:2317204;Pubmed central 2015:4336737;Pubmed central 2015:4349755;Pubmed central 2015:4350912;Pubmed central 2015:4515813;Pubmed central 2015:4650922;Pubmed central 2014:4004552;Pubmed central 2008:2358973;Pubmed central 2008:2474636;Pubmed central 2008:3614691;Pubmed central 2012:4072349;Pubmed central 2…	As the inhibitors that inhibited cathepsin B were in general more efficient at impairing the invasiveness, we conclude that of the two cysteine proteinases, <b>cathepsin B</b> plays a more important role than <b>cathepsin L</b> in murine melanoma cell invasion.[Pubmed 2002:12108549];These results confirm that cathepsin B plays an important cell autonomous role in the progression of PDA and sugges…	4341036	Gene	CTSB	APPS;cathepsin B;CPSB;CTSB;APP secretase;app-secretase;CATB;cathepsin b-type;Cathepsin B1;cathepsin-b;cathepsinb;cps b;cps-b;cts-b;EC 3.4.22.1;secretase of app;	SWISSPROT_AC:P07858;SWISSPROT_ID:CATB_HUMAN;GeneID:1508;Ensembl:ENSG00000164733;HGNC:HGNC:2527;MIM:116810;Vega:OTTHUMG00000090799;protein_accession:AAA52125.1;protein_accession:AAA52129.1;protein_accession:AAC37547.1;protein_accession:AAH10240.1;protein_accession:AAH95408.1;protein_accession:AAL99368.1;protein_accession:AAL99369.1;protein_accession:BAF82928.1;protein_accession:BAG52127.1;protein_…	54956	Protein	Cathepsin L	Cathepsin L;Cathepsin L1;CATL1;CTSL;CTSL1;EC 3.4.22.15;Major excreted protein;MEP;cathepsin l-type;cathepsin-l;CATL;catl 1;ctsl-1;l-cathepsin;	SWISSPROT_AC:P07711;SWISSPROT_ID:CATL1_HUMAN;EMBL:AL160279;EMBL:BC012612;EMBL:BX537395;EMBL:CR457053;EMBL:M20496;EMBL:X05256;EMBL:X12451;RefSeq:NP_001244900.1;RefSeq:NP_001244901.1;RefSeq:NP_001903.1;RefSeq:NP_666023.1;RefSeq:XP_005251773.1;ProteinModelPortal:P07711;STRING:9606.ENSP00000345344;SWISSPROT_AC_OLD:Q6IAV1;SWISSPROT_AC_OLD:Q96QJ0;SMR:P07711;GeneID:1514;KEGG:hsa:1514;PIR:S01002;eggNOG:C…	1508	1514
12398277	CTSL -- APPS	association	Pubmed 2002:12108549;Pubmed 2012:22157328;Pubmed 1995:9816040;Pubmed 2010:20538006;Pubmed 1990:2317204;Pubmed central 2015:4336737;Pubmed central 2015:4349755;Pubmed central 2015:4350912;Pubmed central 2015:4515813;Pubmed central 2015:4650922;Pubmed central 2014:4004552;Pubmed central 2008:2358973;Pubmed central 2008:2474636;Pubmed central 2008:3614691;Pubmed central 2012:4072349;Pubmed central 2…	As the inhibitors that inhibited cathepsin B were in general more efficient at impairing the invasiveness, we conclude that of the two cysteine proteinases, <b>cathepsin B</b> plays a more important role than <b>cathepsin L</b> in murine melanoma cell invasion.[Pubmed 2002:12108549];These results confirm that cathepsin B plays an important cell autonomous role in the progression of PDA and sugges…	4341042	Gene	CTSL	cathepsin L;CATL;CTSL;CTSL1;MEP;cathepsin l-type;Cathepsin L1;cathepsin-l;catl 1;CATL1;ctsl-1;EC 3.4.22.15;l-cathepsin;Major excreted protein;	SWISSPROT_AC:P07711;SWISSPROT_ID:CATL1_HUMAN;GeneID:1514;Ensembl:ENSG00000135047;HGNC:HGNC:2537;MIM:116880;Vega:OTTHUMG00000020149;protein_accession:AAA66974.1;protein_accession:AAG17239.1;protein_accession:AAH12612.1;protein_accession:AAI42984.1;protein_accession:AAM89516.1;protein_accession:AAN87068.1;protein_accession:AAQ05021.1;protein_accession:ABM83856.1;protein_accession:ABM87178.1;protein…	54781	Protein	APPS	APP secretase;APPS;CATB;Cathepsin B;Cathepsin B1;CPSB;CTSB;EC 3.4.22.1;app-secretase;cathepsin b-type;cathepsin-b;cathepsinb;cps b;cps-b;cts-b;secretase of app;	SWISSPROT_AC:P07858;SWISSPROT_ID:CATB_HUMAN;EMBL:AK075393;EMBL:AK092070;EMBL:BC010240;EMBL:BC095408;EMBL:CH471157;EMBL:L16510;EMBL:M13230;EMBL:M14221;RefSeq:NP_001899.1;RefSeq:NP_680090.1;RefSeq:NP_680091.1;RefSeq:NP_680092.1;RefSeq:NP_680093.1;RefSeq:XP_006716307.1;RefSeq:XP_006716308.1;RefSeq:XP_011542114.1;RefSeq:XP_016868586.1;RefSeq:XP_016868587.1;RefSeq:XP_016868588.1;RefSeq:XP_016868589.1;…	1514	1508
12398301	CTSL -- CTSB	association	Pubmed 2002:12108549;Pubmed 2012:22157328;Pubmed 1995:9816040;Pubmed 2010:20538006;Pubmed 1990:2317204;Pubmed central 2015:4336737;Pubmed central 2015:4349755;Pubmed central 2015:4350912;Pubmed central 2015:4515813;Pubmed central 2015:4650922;Pubmed central 2014:4004552;Pubmed central 2008:2358973;Pubmed central 2008:2474636;Pubmed central 2008:3614691;Pubmed central 2012:4072349;Pubmed central 2…	As the inhibitors that inhibited cathepsin B were in general more efficient at impairing the invasiveness, we conclude that of the two cysteine proteinases, <b>cathepsin B</b> plays a more important role than <b>cathepsin L</b> in murine melanoma cell invasion.[Pubmed 2002:12108549];These results confirm that cathepsin B plays an important cell autonomous role in the progression of PDA and sugges…	4341042	Gene	CTSL	cathepsin L;CATL;CTSL;CTSL1;MEP;cathepsin l-type;Cathepsin L1;cathepsin-l;catl 1;CATL1;ctsl-1;EC 3.4.22.15;l-cathepsin;Major excreted protein;	SWISSPROT_AC:P07711;SWISSPROT_ID:CATL1_HUMAN;GeneID:1514;Ensembl:ENSG00000135047;HGNC:HGNC:2537;MIM:116880;Vega:OTTHUMG00000020149;protein_accession:AAA66974.1;protein_accession:AAG17239.1;protein_accession:AAH12612.1;protein_accession:AAI42984.1;protein_accession:AAM89516.1;protein_accession:AAN87068.1;protein_accession:AAQ05021.1;protein_accession:ABM83856.1;protein_accession:ABM87178.1;protein…	4341036	Gene	CTSB	APPS;cathepsin B;CPSB;CTSB;APP secretase;app-secretase;CATB;cathepsin b-type;Cathepsin B1;cathepsin-b;cathepsinb;cps b;cps-b;cts-b;EC 3.4.22.1;secretase of app;	SWISSPROT_AC:P07858;SWISSPROT_ID:CATB_HUMAN;GeneID:1508;Ensembl:ENSG00000164733;HGNC:HGNC:2527;MIM:116810;Vega:OTTHUMG00000090799;protein_accession:AAA52125.1;protein_accession:AAA52129.1;protein_accession:AAC37547.1;protein_accession:AAH10240.1;protein_accession:AAH95408.1;protein_accession:AAL99368.1;protein_accession:AAL99369.1;protein_accession:BAF82928.1;protein_accession:BAG52127.1;protein_…	1514	1508
12422801	Fibronectin -- APPS	association	Pubmed 1990:2103490;	Since <b>cathepsin B</b> can degrade laminin, <b>fibronectin</b> and type IV collagen, we speculate that the presence of cathepsin B at the surface of tumor cells may contribute to the local dissolution of basement membrane observed during tumor cell extravasation.[Pubmed 1990:2103490];	136502	Protein	Fibronectin	CIG;Cold-insoluble globulin;Fibronectin;FINC;FN;FN1;cold insoluble globulin;ed b;ED-B;fibronectin 1;fibronectin i;fibronectin type 1;fibronectin type i;fibronectin--an;fibronectin-1;fibronectin-type;fibronectin1;FNZ;GFND;GFND2;LETS;MSF;	SWISSPROT_AC:P02751;SWISSPROT_ID:FINC_HUMAN;EMBL:AB191261;EMBL:AB209840;EMBL:AC012462;EMBL:AC073284;EMBL:AF312399;EMBL:AJ276395;EMBL:AJ320525;EMBL:AJ320526;EMBL:AJ320527;EMBL:AJ535086;EMBL:AJ849445;EMBL:AL832202;EMBL:BC117176;EMBL:BC143763;EMBL:BX537590;EMBL:BX538017;EMBL:BX538018;EMBL:BX538045;EMBL:BX640608;EMBL:BX640731;EMBL:BX640875;EMBL:BX640920;EMBL:CH471063;EMBL:CR749281;EMBL:CR749316;EMBL:…	54781	Protein	APPS	APP secretase;APPS;CATB;Cathepsin B;Cathepsin B1;CPSB;CTSB;EC 3.4.22.1;app-secretase;cathepsin b-type;cathepsin-b;cathepsinb;cps b;cps-b;cts-b;secretase of app;	SWISSPROT_AC:P07858;SWISSPROT_ID:CATB_HUMAN;EMBL:AK075393;EMBL:AK092070;EMBL:BC010240;EMBL:BC095408;EMBL:CH471157;EMBL:L16510;EMBL:M13230;EMBL:M14221;RefSeq:NP_001899.1;RefSeq:NP_680090.1;RefSeq:NP_680091.1;RefSeq:NP_680092.1;RefSeq:NP_680093.1;RefSeq:XP_006716307.1;RefSeq:XP_006716308.1;RefSeq:XP_011542114.1;RefSeq:XP_016868586.1;RefSeq:XP_016868587.1;RefSeq:XP_016868588.1;RefSeq:XP_016868589.1;…	2335	1508
12422825	CTSB -- Fibronectin	association	Pubmed 1990:2103490;	Since <b>cathepsin B</b> can degrade laminin, <b>fibronectin</b> and type IV collagen, we speculate that the presence of cathepsin B at the surface of tumor cells may contribute to the local dissolution of basement membrane observed during tumor cell extravasation.[Pubmed 1990:2103490];	4341036	Gene	CTSB	APPS;cathepsin B;CPSB;CTSB;APP secretase;app-secretase;CATB;cathepsin b-type;Cathepsin B1;cathepsin-b;cathepsinb;cps b;cps-b;cts-b;EC 3.4.22.1;secretase of app;	SWISSPROT_AC:P07858;SWISSPROT_ID:CATB_HUMAN;GeneID:1508;Ensembl:ENSG00000164733;HGNC:HGNC:2527;MIM:116810;Vega:OTTHUMG00000090799;protein_accession:AAA52125.1;protein_accession:AAA52129.1;protein_accession:AAC37547.1;protein_accession:AAH10240.1;protein_accession:AAH95408.1;protein_accession:AAL99368.1;protein_accession:AAL99369.1;protein_accession:BAF82928.1;protein_accession:BAG52127.1;protein_…	136502	Protein	Fibronectin	CIG;Cold-insoluble globulin;Fibronectin;FINC;FN;FN1;cold insoluble globulin;ed b;ED-B;fibronectin 1;fibronectin i;fibronectin type 1;fibronectin type i;fibronectin--an;fibronectin-1;fibronectin-type;fibronectin1;FNZ;GFND;GFND2;LETS;MSF;	SWISSPROT_AC:P02751;SWISSPROT_ID:FINC_HUMAN;EMBL:AB191261;EMBL:AB209840;EMBL:AC012462;EMBL:AC073284;EMBL:AF312399;EMBL:AJ276395;EMBL:AJ320525;EMBL:AJ320526;EMBL:AJ320527;EMBL:AJ535086;EMBL:AJ849445;EMBL:AL832202;EMBL:BC117176;EMBL:BC143763;EMBL:BX537590;EMBL:BX538017;EMBL:BX538018;EMBL:BX538045;EMBL:BX640608;EMBL:BX640731;EMBL:BX640875;EMBL:BX640920;EMBL:CH471063;EMBL:CR749281;EMBL:CR749316;EMBL:…	1508	2335
12552957	CTSB -- IL-1 beta	association	Pubmed 1990:2176623;Pubmed 2018:29196167;Pubmed central 2011:3053509;	Effect of <b>interleukin-1 beta</b> on the production of <b>cathepsin B</b> by rabbit articular chondrocytes.[Pubmed 1990:2176623];Genetic inhibition or pharmacological inhibition of <b>CTSB</b> blocked the cleavage of pro-caspase-1 into caspase-1 and subsequent <b>IL-1</b> ÃŽÂ² secretion induced by H2O2.[Pubmed 2018:29196167];Genetic inhibition or pharmacological inhibition of <b>CTSB</b> blocke…	4341036	Gene	CTSB	APPS;cathepsin B;CPSB;CTSB;APP secretase;app-secretase;CATB;cathepsin b-type;Cathepsin B1;cathepsin-b;cathepsinb;cps b;cps-b;cts-b;EC 3.4.22.1;secretase of app;	SWISSPROT_AC:P07858;SWISSPROT_ID:CATB_HUMAN;GeneID:1508;Ensembl:ENSG00000164733;HGNC:HGNC:2527;MIM:116810;Vega:OTTHUMG00000090799;protein_accession:AAA52125.1;protein_accession:AAA52129.1;protein_accession:AAC37547.1;protein_accession:AAH10240.1;protein_accession:AAH95408.1;protein_accession:AAL99368.1;protein_accession:AAL99369.1;protein_accession:BAF82928.1;protein_accession:BAG52127.1;protein_…	197391	Protein	IL-1 beta	Catabolin;IL-1 beta;IL1B;IL1F2;Interleukin-1 beta;1 beta interleukin;1 beta-interleukin;1-beta interleukin;il - 1beta;il -1;il -1b;il -1beta;il 1;il 1 beta;il 1-beta;il 1b;il 1beta;il type i;il- 1;il- 1 beta;il- 1b;il- 1beta;il- i;il--1;il--1 beta;IL-1;il-1 -beta;il-1 b;il-1-b;il-1-type;il-1beta;il-i;il-i beta;il-ibeta;il-type 1;IL1-BETA;interleukin - 1 beta;interleukin -1 b;interleukin -1 beta;i…	SWISSPROT_AC:P01584;SWISSPROT_ID:IL1B_HUMAN;EMBL:AC079753;EMBL:AY137079;EMBL:BC008678;EMBL:BN000002;EMBL:BT007213;EMBL:CH471217;EMBL:CR407679;EMBL:K02770;EMBL:M15330;EMBL:M15840;EMBL:M54933;EMBL:X02532;EMBL:X04500;EMBL:X56087;RefSeq:NP_000567.1;ProteinModelPortal:P01584;STRING:9606.ENSP00000263341;SWISSPROT_AC_OLD:Q53X59;SWISSPROT_AC_OLD:Q53XX2;SWISSPROT_AC_OLD:Q7M4S7;SWISSPROT_AC_OLD:Q7RU01;SWIS…	1508	3553
12552986	IL1B -- APPS	association	Pubmed 1990:2176623;	Effect of <b>interleukin-1 beta</b> on the production of <b>cathepsin B</b> by rabbit articular chondrocytes.[Pubmed 1990:2176623];	4342709	Gene	IL1B	IL-1;IL1-BETA;IL1B;IL1F2;interleukin 1 beta;1 beta interleukin;1 beta-interleukin;1-beta interleukin;Catabolin;il - 1beta;il -1;il -1b;il -1beta;il 1;il 1 beta;il 1-beta;il 1b;il 1beta;il type i;il- 1;il- 1 beta;il- 1b;il- 1beta;il- i;il--1;il--1 beta;il-1 -beta;il-1 b;IL-1 beta;il-1-b;il-1-type;il-1beta;il-i;il-i beta;il-ibeta;il-type 1;interleukin - 1 beta;interleukin -1 b;interleukin -1 beta;i…	SWISSPROT_AC:P01584;SWISSPROT_ID:IL1B_HUMAN;GeneID:3553;Ensembl:ENSG00000125538;HGNC:HGNC:5992;MIM:147720;Vega:OTTHUMG00000131344;protein_accession:AAA36106.1;protein_accession:AAA59135.1;protein_accession:AAA59136.1;protein_accession:AAA74137.1;protein_accession:AAC03536.1;protein_accession:AAH08678.1;protein_accession:AAM88883.1;protein_accession:AAP35877.1;protein_accession:AAX88888.1;protein_…	54781	Protein	APPS	APP secretase;APPS;CATB;Cathepsin B;Cathepsin B1;CPSB;CTSB;EC 3.4.22.1;app-secretase;cathepsin b-type;cathepsin-b;cathepsinb;cps b;cps-b;cts-b;secretase of app;	SWISSPROT_AC:P07858;SWISSPROT_ID:CATB_HUMAN;EMBL:AK075393;EMBL:AK092070;EMBL:BC010240;EMBL:BC095408;EMBL:CH471157;EMBL:L16510;EMBL:M13230;EMBL:M14221;RefSeq:NP_001899.1;RefSeq:NP_680090.1;RefSeq:NP_680091.1;RefSeq:NP_680092.1;RefSeq:NP_680093.1;RefSeq:XP_006716307.1;RefSeq:XP_006716308.1;RefSeq:XP_011542114.1;RefSeq:XP_016868586.1;RefSeq:XP_016868587.1;RefSeq:XP_016868588.1;RefSeq:XP_016868589.1;…	3553	1508
12553058	IL1B -- CTSB	association	Pubmed 1990:2176623;	Effect of <b>interleukin-1 beta</b> on the production of <b>cathepsin B</b> by rabbit articular chondrocytes.[Pubmed 1990:2176623];	4342709	Gene	IL1B	IL-1;IL1-BETA;IL1B;IL1F2;interleukin 1 beta;1 beta interleukin;1 beta-interleukin;1-beta interleukin;Catabolin;il - 1beta;il -1;il -1b;il -1beta;il 1;il 1 beta;il 1-beta;il 1b;il 1beta;il type i;il- 1;il- 1 beta;il- 1b;il- 1beta;il- i;il--1;il--1 beta;il-1 -beta;il-1 b;IL-1 beta;il-1-b;il-1-type;il-1beta;il-i;il-i beta;il-ibeta;il-type 1;interleukin - 1 beta;interleukin -1 b;interleukin -1 beta;i…	SWISSPROT_AC:P01584;SWISSPROT_ID:IL1B_HUMAN;GeneID:3553;Ensembl:ENSG00000125538;HGNC:HGNC:5992;MIM:147720;Vega:OTTHUMG00000131344;protein_accession:AAA36106.1;protein_accession:AAA59135.1;protein_accession:AAA59136.1;protein_accession:AAA74137.1;protein_accession:AAC03536.1;protein_accession:AAH08678.1;protein_accession:AAM88883.1;protein_accession:AAP35877.1;protein_accession:AAX88888.1;protein_…	4341036	Gene	CTSB	APPS;cathepsin B;CPSB;CTSB;APP secretase;app-secretase;CATB;cathepsin b-type;Cathepsin B1;cathepsin-b;cathepsinb;cps b;cps-b;cts-b;EC 3.4.22.1;secretase of app;	SWISSPROT_AC:P07858;SWISSPROT_ID:CATB_HUMAN;GeneID:1508;Ensembl:ENSG00000164733;HGNC:HGNC:2527;MIM:116810;Vega:OTTHUMG00000090799;protein_accession:AAA52125.1;protein_accession:AAA52129.1;protein_accession:AAC37547.1;protein_accession:AAH10240.1;protein_accession:AAH95408.1;protein_accession:AAL99368.1;protein_accession:AAL99369.1;protein_accession:BAF82928.1;protein_accession:BAG52127.1;protein_…	3553	1508
12615164	CTSB -- CD26	association	Pubmed 1991:1674512;	A significant correlation between tumour/lung ratios of specific activities of <b>DPP-IV</b> and <b>CB</b> was observed.[Pubmed 1991:1674512];	4341036	Gene	CTSB	APPS;cathepsin B;CPSB;CTSB;APP secretase;app-secretase;CATB;cathepsin b-type;Cathepsin B1;cathepsin-b;cathepsinb;cps b;cps-b;cts-b;EC 3.4.22.1;secretase of app;	SWISSPROT_AC:P07858;SWISSPROT_ID:CATB_HUMAN;GeneID:1508;Ensembl:ENSG00000164733;HGNC:HGNC:2527;MIM:116810;Vega:OTTHUMG00000090799;protein_accession:AAA52125.1;protein_accession:AAA52129.1;protein_accession:AAC37547.1;protein_accession:AAH10240.1;protein_accession:AAH95408.1;protein_accession:AAL99368.1;protein_accession:AAL99369.1;protein_accession:BAF82928.1;protein_accession:BAG52127.1;protein_…	108900	Protein	CD26	ADABP;ADCP-2;ADCP2;Adenosine deaminase complexing protein 2;CD26;CD26 antigen;Dipeptidyl peptidase 4;Dipeptidyl peptidase IV;DPP IV;DPP4;EC 3.4.14.5;T-cell activation antigen CD26;TP103;adenosine deaminase complexing protein-2;antigen cd26;cd 26;cd 26 antigen;dipeptidyl peptidase - 4;dipeptidyl peptidase -4;dipeptidyl peptidase type iv;dipeptidyl peptidase type-4;dipeptidyl peptidase- 4;dipeptidy…	SWISSPROT_AC:P27487;SWISSPROT_ID:DPP4_HUMAN;EMBL:AB451339;EMBL:AB451488;EMBL:AC008063;EMBL:BC013329;EMBL:BC065265;EMBL:CH471058;EMBL:M74777;EMBL:M80536;EMBL:S79876;EMBL:U13710;EMBL:U13711;EMBL:U13712;EMBL:U13713;EMBL:U13714;EMBL:U13715;EMBL:U13716;EMBL:U13717;EMBL:U13718;EMBL:U13719;EMBL:U13720;EMBL:U13721;EMBL:U13722;EMBL:U13723;EMBL:U13724;EMBL:U13725;EMBL:U13726;EMBL:U13727;EMBL:U13728;EMBL:U1…	1508	1803
12615217	DPP4 -- APPS	association	Pubmed 1991:1674512;	A significant correlation between tumour/lung ratios of specific activities of <b>DPP-IV</b> and <b>CB</b> was observed.[Pubmed 1991:1674512];	4341262	Gene	DPP4	ADABP;ADCP2;CD26;dipeptidyl peptidase 4;DPP4;DPPIV;TP103;ADCP-2;Adenosine deaminase complexing protein 2;adenosine deaminase complexing protein-2;antigen cd26;cd 26;cd 26 antigen;CD26 antigen;dipeptidyl peptidase - 4;dipeptidyl peptidase -4;Dipeptidyl peptidase IV;dipeptidyl peptidase type iv;dipeptidyl peptidase type-4;dipeptidyl peptidase- 4;dipeptidyl peptidase--4;dipeptidyl peptidase-4;dipept…	SWISSPROT_AC:P27487;SWISSPROT_ID:DPP4_HUMAN;GeneID:1803;Ensembl:ENSG00000197635;HGNC:HGNC:3009;MIM:102720;Vega:OTTHUMG00000132056;protein_accession:AAA51943.1;protein_accession:AAA52308.1;protein_accession:AAB35614.1;protein_accession:AAB60646.1;protein_accession:AAH13329.2;protein_accession:AAH65265.1;protein_accession:AAX93179.1;protein_accession:BAG70153.1;protein_accession:BAG70302.1;protein_…	54781	Protein	APPS	APP secretase;APPS;CATB;Cathepsin B;Cathepsin B1;CPSB;CTSB;EC 3.4.22.1;app-secretase;cathepsin b-type;cathepsin-b;cathepsinb;cps b;cps-b;cts-b;secretase of app;	SWISSPROT_AC:P07858;SWISSPROT_ID:CATB_HUMAN;EMBL:AK075393;EMBL:AK092070;EMBL:BC010240;EMBL:BC095408;EMBL:CH471157;EMBL:L16510;EMBL:M13230;EMBL:M14221;RefSeq:NP_001899.1;RefSeq:NP_680090.1;RefSeq:NP_680091.1;RefSeq:NP_680092.1;RefSeq:NP_680093.1;RefSeq:XP_006716307.1;RefSeq:XP_006716308.1;RefSeq:XP_011542114.1;RefSeq:XP_016868586.1;RefSeq:XP_016868587.1;RefSeq:XP_016868588.1;RefSeq:XP_016868589.1;…	1803	1508
12615301	DPP4 -- CTSB	association	Pubmed 1991:1674512;	A significant correlation between tumour/lung ratios of specific activities of <b>DPP-IV</b> and <b>CB</b> was observed.[Pubmed 1991:1674512];	4341262	Gene	DPP4	ADABP;ADCP2;CD26;dipeptidyl peptidase 4;DPP4;DPPIV;TP103;ADCP-2;Adenosine deaminase complexing protein 2;adenosine deaminase complexing protein-2;antigen cd26;cd 26;cd 26 antigen;CD26 antigen;dipeptidyl peptidase - 4;dipeptidyl peptidase -4;Dipeptidyl peptidase IV;dipeptidyl peptidase type iv;dipeptidyl peptidase type-4;dipeptidyl peptidase- 4;dipeptidyl peptidase--4;dipeptidyl peptidase-4;dipept…	SWISSPROT_AC:P27487;SWISSPROT_ID:DPP4_HUMAN;GeneID:1803;Ensembl:ENSG00000197635;HGNC:HGNC:3009;MIM:102720;Vega:OTTHUMG00000132056;protein_accession:AAA51943.1;protein_accession:AAA52308.1;protein_accession:AAB35614.1;protein_accession:AAB60646.1;protein_accession:AAH13329.2;protein_accession:AAH65265.1;protein_accession:AAX93179.1;protein_accession:BAG70153.1;protein_accession:BAG70302.1;protein_…	4341036	Gene	CTSB	APPS;cathepsin B;CPSB;CTSB;APP secretase;app-secretase;CATB;cathepsin b-type;Cathepsin B1;cathepsin-b;cathepsinb;cps b;cps-b;cts-b;EC 3.4.22.1;secretase of app;	SWISSPROT_AC:P07858;SWISSPROT_ID:CATB_HUMAN;GeneID:1508;Ensembl:ENSG00000164733;HGNC:HGNC:2527;MIM:116810;Vega:OTTHUMG00000090799;protein_accession:AAA52125.1;protein_accession:AAA52129.1;protein_accession:AAC37547.1;protein_accession:AAH10240.1;protein_accession:AAH95408.1;protein_accession:AAL99368.1;protein_accession:AAL99369.1;protein_accession:BAF82928.1;protein_accession:BAG52127.1;protein_…	1803	1508
12666699	CTSB -- Renin	association	Pubmed 1991:2013474;Pubmed central 2015:4470331;	In the juxtaglomerular cells of the kidney, prorenin can be sorted to either of two pathways: 1) the regulated pathway, which is mediated by secretory granules, where a thiol protease resembling <b>cathepsin B</b> processes prorenin to <b>renin</b> by cleavage of the amino terminal 43-amino acid prosegment, which allows exposure of the active site of renin, or 2) the constitutive pathway, which i…	4341036	Gene	CTSB	APPS;cathepsin B;CPSB;CTSB;APP secretase;app-secretase;CATB;cathepsin b-type;Cathepsin B1;cathepsin-b;cathepsinb;cps b;cps-b;cts-b;EC 3.4.22.1;secretase of app;	SWISSPROT_AC:P07858;SWISSPROT_ID:CATB_HUMAN;GeneID:1508;Ensembl:ENSG00000164733;HGNC:HGNC:2527;MIM:116810;Vega:OTTHUMG00000090799;protein_accession:AAA52125.1;protein_accession:AAA52129.1;protein_accession:AAC37547.1;protein_accession:AAH10240.1;protein_accession:AAH95408.1;protein_accession:AAL99368.1;protein_accession:AAL99369.1;protein_accession:BAF82928.1;protein_accession:BAG52127.1;protein_…	360932	Protein	Renin	Angiotensinogenase;EC 3.4.23.15;REN;RENI;Renin;HNFJ2;renin-an;	SWISSPROT_AC:P00797;SWISSPROT_ID:RENI_HUMAN;EMBL:AL592114;EMBL:AL592146;EMBL:AY436324;EMBL:BC033474;EMBL:BC047752;EMBL:CR536498;EMBL:EU332871;EMBL:L00064;EMBL:L00065;EMBL:L00066;EMBL:L00067;EMBL:L00068;EMBL:L00069;EMBL:L00070;EMBL:L00071;EMBL:L00072;EMBL:L00073;EMBL:M10030;EMBL:M10128;EMBL:M10150;EMBL:M10151;EMBL:M10152;EMBL:M13253;EMBL:M15410;EMBL:M26440;EMBL:M26899;EMBL:M26900;EMBL:M26901;RefSe…	1508	5972
12714111	CTSB -- Neutrophil elastase	association	Pubmed 2008:18250185;Pubmed 2007:17442971;Pubmed 1991:1710889;Pubmed central 2017:5539295;	BAL fluid from both patients with pneumonia and those with A1AT deficiency containing free <b>NE</b> had increased <b>cathepsin B</b> and MMP-2 activities compared with BAL fluid from healthy volunteers.[Pubmed 2008:18250185];<b>Cathepsin B</b> and MMP-2 activities were decreased in Pseudomonas-infected <b>NE</b> knockout mice compared with wild-type littermates.[Pubmed 2007:17442971];<b>Neutroph…	4341036	Gene	CTSB	APPS;cathepsin B;CPSB;CTSB;APP secretase;app-secretase;CATB;cathepsin b-type;Cathepsin B1;cathepsin-b;cathepsinb;cps b;cps-b;cts-b;EC 3.4.22.1;secretase of app;	SWISSPROT_AC:P07858;SWISSPROT_ID:CATB_HUMAN;GeneID:1508;Ensembl:ENSG00000164733;HGNC:HGNC:2527;MIM:116810;Vega:OTTHUMG00000090799;protein_accession:AAA52125.1;protein_accession:AAA52129.1;protein_accession:AAC37547.1;protein_accession:AAH10240.1;protein_accession:AAH95408.1;protein_accession:AAL99368.1;protein_accession:AAL99369.1;protein_accession:BAF82928.1;protein_accession:BAG52127.1;protein_…	120221	Protein	Neutrophil elastase	Bone marrow serine protease;EC 3.4.21.37;ELA2;ELANE;Elastase-2;ELNE;HLE;Human leukocyte elastase;Medullasin;Neutrophil elastase;PMN elastase;ec 3. 4.21.37;elastase neutrophil;elastase pmn;elastase, neutrophil expressed;elastase, neutrophil-expressed;GE;ge-type;HNE;human leukocyte-elastase;NE;ne-type;neutrophil's elastase;neutrophil- elastase;neutrophil-elastase;pmn- elastase;PMN-E;pmn-elastase;sc…	SWISSPROT_AC:P08246;SWISSPROT_ID:ELNE_HUMAN;EMBL:AY596461;EMBL:BC074816;EMBL:BC074817;EMBL:D00187;EMBL:J03545;EMBL:M20199;EMBL:M20200;EMBL:M20201;EMBL:M20203;EMBL:M27783;EMBL:M34379;EMBL:X05875;EMBL:Y00477;RefSeq:NP_001963.1;RefSeq:XP_011526077.1;RefSeq:XP_011526078.1;ProteinModelPortal:P08246;STRING:9606.ENSP00000263621;SWISSPROT_AC_OLD:P09649;SWISSPROT_AC_OLD:Q6B0D9;SWISSPROT_AC_OLD:Q6LDP5;SMR:…	1508	1991
12714124	CTSB -- Cystatin-C	association	Pubmed 1994:8155656;Pubmed 2012:22209964;Pubmed 2012:23024364;Pubmed 1995:7626231;Pubmed 1995:7890620;Pubmed 2008:18699780;Pubmed 2008:18809746;Pubmed 2014:25422248;Pubmed 2010:20699092;Pubmed 2009:18314113;Pubmed 1997:9536278;Pubmed 1991:1710889;Pubmed 2017:28435284;Pubmed central 2014:3972792;Pubmed central 2014:4013597;Pubmed central 2014:4122617;Pubmed central 2014:4237269;Pubmed central 2012…	Evidence for the interaction of valine-10 in <b>cystatin C</b> with the S2 subsite of <b>cathepsin B</b>.[Pubmed 1994:8155656];We identified the relationship between plasma level changes of <b>cathepsin B</b> and <b>cystatin C</b> before and after antibiotic treatment in hospitalized adult patients with community-acquired pneumonia (CAP).[Pubmed 2012:22209964];Enhancing <b>CatB</b> activity by <b…	4341036	Gene	CTSB	APPS;cathepsin B;CPSB;CTSB;APP secretase;app-secretase;CATB;cathepsin b-type;Cathepsin B1;cathepsin-b;cathepsinb;cps b;cps-b;cts-b;EC 3.4.22.1;secretase of app;	SWISSPROT_AC:P07858;SWISSPROT_ID:CATB_HUMAN;GeneID:1508;Ensembl:ENSG00000164733;HGNC:HGNC:2527;MIM:116810;Vega:OTTHUMG00000090799;protein_accession:AAA52125.1;protein_accession:AAA52129.1;protein_accession:AAC37547.1;protein_accession:AAH10240.1;protein_accession:AAH95408.1;protein_accession:AAL99368.1;protein_accession:AAL99369.1;protein_accession:BAF82928.1;protein_accession:BAG52127.1;protein_…	90894	Protein	Cystatin-C	CST3;Cystatin-3;Cystatin-C;CYTC;Gamma-trace;Neuroendocrine basic polypeptide;Post-gamma-globulin;ARMD11;c cystatin;cystatin C;cystatin c--an;cystatin c-type;g-trace;gamma trace;HEL-S-2;post-gamma globulin;	SWISSPROT_AC:P01034;SWISSPROT_ID:CYTC_HUMAN;EMBL:AK312213;EMBL:AL121894;EMBL:BC013083;EMBL:BC110305;EMBL:BT006839;EMBL:CH471133;EMBL:CR541988;EMBL:CR542018;EMBL:M27889;EMBL:M27890;EMBL:M27891;EMBL:X05607;EMBL:X52255;EMBL:X61681;EMBL:X61682;EMBL:X61683;RefSeq:NP_000090.1;RefSeq:NP_001275543.1;ProteinModelPortal:P01034;STRING:9606.ENSP00000366124;SWISSPROT_AC_OLD:B2R5J9;SWISSPROT_AC_OLD:D3DW42;SWIS…	1508	1471
12714134	ELANE -- APPS	association	Pubmed 2008:18250185;Pubmed 2007:17442971;Pubmed 1991:1710889;Pubmed central 2017:5539295;	BAL fluid from both patients with pneumonia and those with A1AT deficiency containing free <b>NE</b> had increased <b>cathepsin B</b> and MMP-2 activities compared with BAL fluid from healthy volunteers.[Pubmed 2008:18250185];<b>Cathepsin B</b> and MMP-2 activities were decreased in Pseudomonas-infected <b>NE</b> knockout mice compared with wild-type littermates.[Pubmed 2007:17442971];<b>Neutroph…	4341405	Gene	ELANE	ELA2;ELANE;elastase, neutrophil expressed;GE;HLE;HNE;NE;PMN-E;SCN1;Bone marrow serine protease;ec 3. 4.21.37;EC 3.4.21.37;elastase neutrophil;elastase pmn;elastase, neutrophil-expressed;Elastase-2;ELNE;ge-type;Human leukocyte elastase;human leukocyte-elastase;Medullasin;ne-type;Neutrophil elastase;neutrophil's elastase;neutrophil- elastase;neutrophil-elastase;PMN elastase;pmn- elastase;pmn-elasta…	SWISSPROT_AC:P08246;SWISSPROT_ID:ELNE_HUMAN;GeneID:1991;Ensembl:ENSG00000197561;HGNC:HGNC:3309;MIM:130130;Vega:OTTHUMG00000181839;protein_accession:AAA35792.1;protein_accession:AAA36173.1;protein_accession:AAA36359.1;protein_accession:AAA52378.1;protein_accession:AAH74816.1;protein_accession:AAH74817.1;protein_accession:AAS89303.1;protein_accession:ACC78413.1;protein_accession:BAA00128.1;protein_…	54781	Protein	APPS	APP secretase;APPS;CATB;Cathepsin B;Cathepsin B1;CPSB;CTSB;EC 3.4.22.1;app-secretase;cathepsin b-type;cathepsin-b;cathepsinb;cps b;cps-b;cts-b;secretase of app;	SWISSPROT_AC:P07858;SWISSPROT_ID:CATB_HUMAN;EMBL:AK075393;EMBL:AK092070;EMBL:BC010240;EMBL:BC095408;EMBL:CH471157;EMBL:L16510;EMBL:M13230;EMBL:M14221;RefSeq:NP_001899.1;RefSeq:NP_680090.1;RefSeq:NP_680091.1;RefSeq:NP_680092.1;RefSeq:NP_680093.1;RefSeq:XP_006716307.1;RefSeq:XP_006716308.1;RefSeq:XP_011542114.1;RefSeq:XP_016868586.1;RefSeq:XP_016868587.1;RefSeq:XP_016868588.1;RefSeq:XP_016868589.1;…	1991	1508
12714153	ELANE -- CTSB	association	Pubmed 2008:18250185;Pubmed 2007:17442971;Pubmed 1991:1710889;Pubmed central 2017:5539295;	BAL fluid from both patients with pneumonia and those with A1AT deficiency containing free <b>NE</b> had increased <b>cathepsin B</b> and MMP-2 activities compared with BAL fluid from healthy volunteers.[Pubmed 2008:18250185];<b>Cathepsin B</b> and MMP-2 activities were decreased in Pseudomonas-infected <b>NE</b> knockout mice compared with wild-type littermates.[Pubmed 2007:17442971];<b>Neutroph…	4341405	Gene	ELANE	ELA2;ELANE;elastase, neutrophil expressed;GE;HLE;HNE;NE;PMN-E;SCN1;Bone marrow serine protease;ec 3. 4.21.37;EC 3.4.21.37;elastase neutrophil;elastase pmn;elastase, neutrophil-expressed;Elastase-2;ELNE;ge-type;Human leukocyte elastase;human leukocyte-elastase;Medullasin;ne-type;Neutrophil elastase;neutrophil's elastase;neutrophil- elastase;neutrophil-elastase;PMN elastase;pmn- elastase;pmn-elasta…	SWISSPROT_AC:P08246;SWISSPROT_ID:ELNE_HUMAN;GeneID:1991;Ensembl:ENSG00000197561;HGNC:HGNC:3309;MIM:130130;Vega:OTTHUMG00000181839;protein_accession:AAA35792.1;protein_accession:AAA36173.1;protein_accession:AAA36359.1;protein_accession:AAA52378.1;protein_accession:AAH74816.1;protein_accession:AAH74817.1;protein_accession:AAS89303.1;protein_accession:ACC78413.1;protein_accession:BAA00128.1;protein_…	4341036	Gene	CTSB	APPS;cathepsin B;CPSB;CTSB;APP secretase;app-secretase;CATB;cathepsin b-type;Cathepsin B1;cathepsin-b;cathepsinb;cps b;cps-b;cts-b;EC 3.4.22.1;secretase of app;	SWISSPROT_AC:P07858;SWISSPROT_ID:CATB_HUMAN;GeneID:1508;Ensembl:ENSG00000164733;HGNC:HGNC:2527;MIM:116810;Vega:OTTHUMG00000090799;protein_accession:AAA52125.1;protein_accession:AAA52129.1;protein_accession:AAC37547.1;protein_accession:AAH10240.1;protein_accession:AAH95408.1;protein_accession:AAL99368.1;protein_accession:AAL99369.1;protein_accession:BAF82928.1;protein_accession:BAG52127.1;protein_…	1991	1508
13076980	CTSB -- Cathepsin S	association	Pubmed 1994:7982933;Pubmed 1993:8397128;Pubmed 1992:1281481;Pubmed central 2015:4468166;Pubmed central 2014:3972792;Pubmed central 2010:3058316;Pubmed central 2013:3751085;	A single mutation in position 205 of <b>cathepsin S</b> (Phe-205-->Glu) results in a change of specificity toward that of <b>cathepsin B</b>, i.e. the second-order rate constant for the hydrolysis of the cathepsin B-specific substrate benzyloxycarbonyl-Arg-Arg-4-methyl-7-coumaryl-amide is increased 77-fold for this mutant compared with the wild-type enzyme.[Pubmed 1994:7982933];After 5 wk of diab…	4341036	Gene	CTSB	APPS;cathepsin B;CPSB;CTSB;APP secretase;app-secretase;CATB;cathepsin b-type;Cathepsin B1;cathepsin-b;cathepsinb;cps b;cps-b;cts-b;EC 3.4.22.1;secretase of app;	SWISSPROT_AC:P07858;SWISSPROT_ID:CATB_HUMAN;GeneID:1508;Ensembl:ENSG00000164733;HGNC:HGNC:2527;MIM:116810;Vega:OTTHUMG00000090799;protein_accession:AAA52125.1;protein_accession:AAA52129.1;protein_accession:AAC37547.1;protein_accession:AAH10240.1;protein_accession:AAH95408.1;protein_accession:AAL99368.1;protein_accession:AAL99369.1;protein_accession:BAF82928.1;protein_accession:BAG52127.1;protein_…	55018	Protein	Cathepsin S	Cathepsin S;CATS;CTSS;EC 3.4.22.27;cathepsin-s;cats--an;s-cathepsin;	SWISSPROT_AC:P25774;SWISSPROT_ID:CATS_HUMAN;EMBL:AK301472;EMBL:AK314482;EMBL:AL356292;EMBL:BC002642;EMBL:CH471121;EMBL:CR541676;EMBL:M86553;EMBL:M90696;EMBL:S93414;EMBL:U07370;EMBL:U07371;EMBL:U07372;EMBL:U07373;EMBL:U07374;RefSeq:NP_001186668.1;RefSeq:NP_004070.3;ProteinModelPortal:P25774;STRING:9606.ENSP00000357981;SWISSPROT_AC_OLD:B4DWC9;SWISSPROT_AC_OLD:D3DV05;SWISSPROT_AC_OLD:Q5T5I0;SWISSPRO…	1508	1520
13077125	CTSS -- APPS	association	Pubmed 1994:7982933;Pubmed 1993:8397128;Pubmed 1992:1281481;Pubmed central 2015:4468166;Pubmed central 2014:3972792;Pubmed central 2010:3058316;Pubmed central 2013:3751085;	A single mutation in position 205 of <b>cathepsin S</b> (Phe-205-->Glu) results in a change of specificity toward that of <b>cathepsin B</b>, i.e. the second-order rate constant for the hydrolysis of the cathepsin B-specific substrate benzyloxycarbonyl-Arg-Arg-4-methyl-7-coumaryl-amide is increased 77-fold for this mutant compared with the wild-type enzyme.[Pubmed 1994:7982933];After 5 wk of diab…	4341047	Gene	CTSS	cathepsin S;CTSS;cathepsin-s;CATS;cats--an;EC 3.4.22.27;s-cathepsin;	SWISSPROT_AC:P25774;SWISSPROT_ID:CATS_HUMAN;GeneID:1520;Ensembl:ENSG00000163131;HGNC:HGNC:2545;MIM:116845;Vega:OTTHUMG00000035010;protein_accession:AAA35655.1;protein_accession:AAB22005.1;protein_accession:AAC37592.1;protein_accession:AAH02642.1;protein_accession:BAG37086.1;protein_accession:BAG62991.1;protein_accession:CAG46477.1;protein_accession:CCQ77674.1;protein_accession:EAW53517.1;protein_…	54781	Protein	APPS	APP secretase;APPS;CATB;Cathepsin B;Cathepsin B1;CPSB;CTSB;EC 3.4.22.1;app-secretase;cathepsin b-type;cathepsin-b;cathepsinb;cps b;cps-b;cts-b;secretase of app;	SWISSPROT_AC:P07858;SWISSPROT_ID:CATB_HUMAN;EMBL:AK075393;EMBL:AK092070;EMBL:BC010240;EMBL:BC095408;EMBL:CH471157;EMBL:L16510;EMBL:M13230;EMBL:M14221;RefSeq:NP_001899.1;RefSeq:NP_680090.1;RefSeq:NP_680091.1;RefSeq:NP_680092.1;RefSeq:NP_680093.1;RefSeq:XP_006716307.1;RefSeq:XP_006716308.1;RefSeq:XP_011542114.1;RefSeq:XP_016868586.1;RefSeq:XP_016868587.1;RefSeq:XP_016868588.1;RefSeq:XP_016868589.1;…	1520	1508
13077142	CTSS -- CTSB	association	Pubmed 1994:7982933;Pubmed 1993:8397128;Pubmed 1992:1281481;Pubmed central 2015:4468166;Pubmed central 2014:3972792;Pubmed central 2010:3058316;Pubmed central 2013:3751085;	A single mutation in position 205 of <b>cathepsin S</b> (Phe-205-->Glu) results in a change of specificity toward that of <b>cathepsin B</b>, i.e. the second-order rate constant for the hydrolysis of the cathepsin B-specific substrate benzyloxycarbonyl-Arg-Arg-4-methyl-7-coumaryl-amide is increased 77-fold for this mutant compared with the wild-type enzyme.[Pubmed 1994:7982933];After 5 wk of diab…	4341047	Gene	CTSS	cathepsin S;CTSS;cathepsin-s;CATS;cats--an;EC 3.4.22.27;s-cathepsin;	SWISSPROT_AC:P25774;SWISSPROT_ID:CATS_HUMAN;GeneID:1520;Ensembl:ENSG00000163131;HGNC:HGNC:2545;MIM:116845;Vega:OTTHUMG00000035010;protein_accession:AAA35655.1;protein_accession:AAB22005.1;protein_accession:AAC37592.1;protein_accession:AAH02642.1;protein_accession:BAG37086.1;protein_accession:BAG62991.1;protein_accession:CAG46477.1;protein_accession:CCQ77674.1;protein_accession:EAW53517.1;protein_…	4341036	Gene	CTSB	APPS;cathepsin B;CPSB;CTSB;APP secretase;app-secretase;CATB;cathepsin b-type;Cathepsin B1;cathepsin-b;cathepsinb;cps b;cps-b;cts-b;EC 3.4.22.1;secretase of app;	SWISSPROT_AC:P07858;SWISSPROT_ID:CATB_HUMAN;GeneID:1508;Ensembl:ENSG00000164733;HGNC:HGNC:2527;MIM:116810;Vega:OTTHUMG00000090799;protein_accession:AAA52125.1;protein_accession:AAA52129.1;protein_accession:AAC37547.1;protein_accession:AAH10240.1;protein_accession:AAH95408.1;protein_accession:AAL99368.1;protein_accession:AAL99369.1;protein_accession:BAF82928.1;protein_accession:BAG52127.1;protein_…	1520	1508
13150721	GZMA -- APPS	association	Pubmed 1993:8432729;	<b>Cathepsin B</b> colocalizes with <b>granzyme A</b> in both normal and I-cells indicating that lysosomal proteins can also use the Man-6-P receptor-independent pathway in these cells.[Pubmed 1993:8432729];	4342271	Gene	GZMA	CTLA3;granzyme A;GZMA;HFSP;CTL tryptase;Cytotoxic T-lymphocyte proteinase 1;EC 3.4.21.78;factor h;factor-h;Fragmentin-1;GRAA;Granzyme-1;granzyme-a;granzymea;gzm a;gzm-a;H factor;h-factor;Hanukkah factor;HF;	SWISSPROT_AC:P12544;SWISSPROT_ID:GRAA_HUMAN;GeneID:3001;Ensembl:ENSG00000145649;HGNC:HGNC:4708;MIM:140050;Vega:OTTHUMG00000097011;protein_accession:AAA52647.1;protein_accession:AAD00009.1;protein_accession:AAH15739.1;protein_accession:ABM83997.1;protein_accession:ABM87325.1;protein_accession:BAF56159.1;protein_accession:CAG33249.1;protein_accession:EAW54900.1;protein_accession:NP_006135.1;protein…	54781	Protein	APPS	APP secretase;APPS;CATB;Cathepsin B;Cathepsin B1;CPSB;CTSB;EC 3.4.22.1;app-secretase;cathepsin b-type;cathepsin-b;cathepsinb;cps b;cps-b;cts-b;secretase of app;	SWISSPROT_AC:P07858;SWISSPROT_ID:CATB_HUMAN;EMBL:AK075393;EMBL:AK092070;EMBL:BC010240;EMBL:BC095408;EMBL:CH471157;EMBL:L16510;EMBL:M13230;EMBL:M14221;RefSeq:NP_001899.1;RefSeq:NP_680090.1;RefSeq:NP_680091.1;RefSeq:NP_680092.1;RefSeq:NP_680093.1;RefSeq:XP_006716307.1;RefSeq:XP_006716308.1;RefSeq:XP_011542114.1;RefSeq:XP_016868586.1;RefSeq:XP_016868587.1;RefSeq:XP_016868588.1;RefSeq:XP_016868589.1;…	3001	1508
13150780	CTSB -- Granzyme A	association	Pubmed 1993:8432729;	<b>Cathepsin B</b> colocalizes with <b>granzyme A</b> in both normal and I-cells indicating that lysosomal proteins can also use the Man-6-P receptor-independent pathway in these cells.[Pubmed 1993:8432729];	4341036	Gene	CTSB	APPS;cathepsin B;CPSB;CTSB;APP secretase;app-secretase;CATB;cathepsin b-type;Cathepsin B1;cathepsin-b;cathepsinb;cps b;cps-b;cts-b;EC 3.4.22.1;secretase of app;	SWISSPROT_AC:P07858;SWISSPROT_ID:CATB_HUMAN;GeneID:1508;Ensembl:ENSG00000164733;HGNC:HGNC:2527;MIM:116810;Vega:OTTHUMG00000090799;protein_accession:AAA52125.1;protein_accession:AAA52129.1;protein_accession:AAC37547.1;protein_accession:AAH10240.1;protein_accession:AAH95408.1;protein_accession:AAL99368.1;protein_accession:AAL99369.1;protein_accession:BAF82928.1;protein_accession:BAG52127.1;protein_…	165752	Protein	Granzyme A	CTL tryptase;CTLA3;Cytotoxic T-lymphocyte proteinase 1;EC 3.4.21.78;Fragmentin-1;GRAA;Granzyme A;Granzyme-1;GZMA;H factor;Hanukkah factor;HF;HFSP;factor h;factor-h;granzyme-a;granzymea;gzm a;gzm-a;h-factor;	SWISSPROT_AC:P12544;SWISSPROT_ID:GRAA_HUMAN;EMBL:AB284134;EMBL:AC091977;EMBL:BC015739;EMBL:CR456968;EMBL:M18737;EMBL:U40006;RefSeq:NP_006135.1;ProteinModelPortal:P12544;STRING:9606.ENSP00000274306;SWISSPROT_AC_OLD:A4PHN1;SWISSPROT_AC_OLD:Q6IB36;SMR:P12544;GeneID:3001;KEGG:hsa:3001;PIR:A31372;eggNOG:COG5640;eggNOG:KOG3627;UniGene:Hs.90708;GO:GO:0001772;GO:GO:0004252;GO:GO:0005576;GO:GO:0005634;GO:…	1508	3001
13150796	GZMA -- CTSB	association	Pubmed 1993:8432729;	<b>Cathepsin B</b> colocalizes with <b>granzyme A</b> in both normal and I-cells indicating that lysosomal proteins can also use the Man-6-P receptor-independent pathway in these cells.[Pubmed 1993:8432729];	4342271	Gene	GZMA	CTLA3;granzyme A;GZMA;HFSP;CTL tryptase;Cytotoxic T-lymphocyte proteinase 1;EC 3.4.21.78;factor h;factor-h;Fragmentin-1;GRAA;Granzyme-1;granzyme-a;granzymea;gzm a;gzm-a;H factor;h-factor;Hanukkah factor;HF;	SWISSPROT_AC:P12544;SWISSPROT_ID:GRAA_HUMAN;GeneID:3001;Ensembl:ENSG00000145649;HGNC:HGNC:4708;MIM:140050;Vega:OTTHUMG00000097011;protein_accession:AAA52647.1;protein_accession:AAD00009.1;protein_accession:AAH15739.1;protein_accession:ABM83997.1;protein_accession:ABM87325.1;protein_accession:BAF56159.1;protein_accession:CAG33249.1;protein_accession:EAW54900.1;protein_accession:NP_006135.1;protein…	4341036	Gene	CTSB	APPS;cathepsin B;CPSB;CTSB;APP secretase;app-secretase;CATB;cathepsin b-type;Cathepsin B1;cathepsin-b;cathepsinb;cps b;cps-b;cts-b;EC 3.4.22.1;secretase of app;	SWISSPROT_AC:P07858;SWISSPROT_ID:CATB_HUMAN;GeneID:1508;Ensembl:ENSG00000164733;HGNC:HGNC:2527;MIM:116810;Vega:OTTHUMG00000090799;protein_accession:AAA52125.1;protein_accession:AAA52129.1;protein_accession:AAC37547.1;protein_accession:AAH10240.1;protein_accession:AAH95408.1;protein_accession:AAL99368.1;protein_accession:AAL99369.1;protein_accession:BAF82928.1;protein_accession:BAG52127.1;protein_…	3001	1508
13343941	GZMB -- APPS	association	Pubmed 1993:8219227;	In this report, we show that a consensus AP-1 element and a consensus cAMP response element (CRE) located 5' to the <b>CSP-B</b> transcriptional start site are both required for transcriptional activation of the <b>CPS-B</b> promoter in TPA + bt2cAMP-stimulated PEER cells.[Pubmed 1993:8219227];	4342270	Gene	GZMB	C11;CCPI;CGL-1;CGL1;CSP-B;CSPB;CTLA1;CTSGL1;granzyme B;GZMB;HLP;SECT;Cathepsin G-like 1;cgl type 1;csp b;cspbeta;ctla i;CTLA-1;Cytotoxic T-lymphocyte proteinase 2;EC 3.4.21.79;Fragmentin-2;gr b;gr beta;gr beta-isoform;gr- beta;gr-b;gr-beta;GRAB;grab-type;granzyme 2;granzyme beta;Granzyme-2;granzyme-b;granzymeb;GRB;grbeta;gzm b;gzm-b;Human lymphocyte protein;Lymphocyte protease;T-cell serine prote…	SWISSPROT_AC:P10144;SWISSPROT_ID:GRAB_HUMAN;GeneID:3002;Ensembl:ENSG00000100453;HGNC:HGNC:4709;MIM:123910;Vega:OTTHUMG00000029369;protein_accession:AAA36603.1;protein_accession:AAA36627.1;protein_accession:AAA52118.1;protein_accession:AAA67124.1;protein_accession:AAA75490.1;protein_accession:AAB59528.1;protein_accession:AAH30195.1;protein_accession:AAP70244.1;protein_accession:AAP70245.1;protein_…	54781	Protein	APPS	APP secretase;APPS;CATB;Cathepsin B;Cathepsin B1;CPSB;CTSB;EC 3.4.22.1;app-secretase;cathepsin b-type;cathepsin-b;cathepsinb;cps b;cps-b;cts-b;secretase of app;	SWISSPROT_AC:P07858;SWISSPROT_ID:CATB_HUMAN;EMBL:AK075393;EMBL:AK092070;EMBL:BC010240;EMBL:BC095408;EMBL:CH471157;EMBL:L16510;EMBL:M13230;EMBL:M14221;RefSeq:NP_001899.1;RefSeq:NP_680090.1;RefSeq:NP_680091.1;RefSeq:NP_680092.1;RefSeq:NP_680093.1;RefSeq:XP_006716307.1;RefSeq:XP_006716308.1;RefSeq:XP_011542114.1;RefSeq:XP_016868586.1;RefSeq:XP_016868587.1;RefSeq:XP_016868588.1;RefSeq:XP_016868589.1;…	3002	1508
13344062	GZMB -- CTSB	association	Pubmed 1993:8219227;	In this report, we show that a consensus AP-1 element and a consensus cAMP response element (CRE) located 5' to the <b>CSP-B</b> transcriptional start site are both required for transcriptional activation of the <b>CPS-B</b> promoter in TPA + bt2cAMP-stimulated PEER cells.[Pubmed 1993:8219227];	4342270	Gene	GZMB	C11;CCPI;CGL-1;CGL1;CSP-B;CSPB;CTLA1;CTSGL1;granzyme B;GZMB;HLP;SECT;Cathepsin G-like 1;cgl type 1;csp b;cspbeta;ctla i;CTLA-1;Cytotoxic T-lymphocyte proteinase 2;EC 3.4.21.79;Fragmentin-2;gr b;gr beta;gr beta-isoform;gr- beta;gr-b;gr-beta;GRAB;grab-type;granzyme 2;granzyme beta;Granzyme-2;granzyme-b;granzymeb;GRB;grbeta;gzm b;gzm-b;Human lymphocyte protein;Lymphocyte protease;T-cell serine prote…	SWISSPROT_AC:P10144;SWISSPROT_ID:GRAB_HUMAN;GeneID:3002;Ensembl:ENSG00000100453;HGNC:HGNC:4709;MIM:123910;Vega:OTTHUMG00000029369;protein_accession:AAA36603.1;protein_accession:AAA36627.1;protein_accession:AAA52118.1;protein_accession:AAA67124.1;protein_accession:AAA75490.1;protein_accession:AAB59528.1;protein_accession:AAH30195.1;protein_accession:AAP70244.1;protein_accession:AAP70245.1;protein_…	4341036	Gene	CTSB	APPS;cathepsin B;CPSB;CTSB;APP secretase;app-secretase;CATB;cathepsin b-type;Cathepsin B1;cathepsin-b;cathepsinb;cps b;cps-b;cts-b;EC 3.4.22.1;secretase of app;	SWISSPROT_AC:P07858;SWISSPROT_ID:CATB_HUMAN;GeneID:1508;Ensembl:ENSG00000164733;HGNC:HGNC:2527;MIM:116810;Vega:OTTHUMG00000090799;protein_accession:AAA52125.1;protein_accession:AAA52129.1;protein_accession:AAC37547.1;protein_accession:AAH10240.1;protein_accession:AAH95408.1;protein_accession:AAL99368.1;protein_accession:AAL99369.1;protein_accession:BAF82928.1;protein_accession:BAG52127.1;protein_…	3002	1508
13424048	CTSB -- mAmP	association	Pubmed 1994:8176757;	Thus, <b>cathepsin B</b> hydrolyses <b>membrane bound APP</b> close to the C-terminus and may be a useful tool for altering C-terminal APP function.[Pubmed 1994:8176757];	4341036	Gene	CTSB	APPS;cathepsin B;CPSB;CTSB;APP secretase;app-secretase;CATB;cathepsin b-type;Cathepsin B1;cathepsin-b;cathepsinb;cps b;cps-b;cts-b;EC 3.4.22.1;secretase of app;	SWISSPROT_AC:P07858;SWISSPROT_ID:CATB_HUMAN;GeneID:1508;Ensembl:ENSG00000164733;HGNC:HGNC:2527;MIM:116810;Vega:OTTHUMG00000090799;protein_accession:AAA52125.1;protein_accession:AAA52129.1;protein_accession:AAC37547.1;protein_accession:AAH10240.1;protein_accession:AAH95408.1;protein_accession:AAL99368.1;protein_accession:AAL99369.1;protein_accession:BAF82928.1;protein_accession:BAG52127.1;protein_…	528863	Protein	mAmP	Aminoacylproline aminopeptidase;EC 3.4.11.9;mAmP;Membrane-bound aminopeptidase P;Membrane-bound AmP;Membrane-bound APP;X-Pro aminopeptidase 2;Xaa-Pro aminopeptidase 2;XPNPEP2;XPP2;AEACEI;APP2;membrane bound app;X-prolyl aminopeptidase 2;	SWISSPROT_AC:O43895;SWISSPROT_ID:XPP2_HUMAN;EMBL:AF195953;EMBL:AL023653;EMBL:BC126174;EMBL:U90724;RefSeq:NP_003390.4;ProteinModelPortal:O43895;STRING:9606.ENSP00000360147;SWISSPROT_AC_OLD:A0AV16;SWISSPROT_AC_OLD:O75994;SMR:O43895;GeneID:7512;KEGG:hsa:7512;eggNOG:COG0006;eggNOG:KOG2413;UniGene:Hs.170499;GO:GO:0004177;GO:GO:0005886;GO:GO:0016020;GO:GO:0031225;GO:GO:0046872;GO:GO:0070006;GO:GO:00700…	1508	7512
13424123	APP -- APPS	association	Pubmed 2013:23624056;Pubmed 1994:8176757;Pubmed 2015:25993907;Pubmed 2015:26215371;Pubmed 2015:26345452;Pubmed 2015:26385783;Pubmed 2015:26701961;Pubmed 2014:25000059;Pubmed 2016:26863986;Pubmed 2016:27056639;Pubmed 2016:27084049;Pubmed 2016:27261155;Pubmed 2016:27349441;Pubmed 2016:27421338;Pubmed 2016:27480144;Pubmed 2016:27826133;Pubmed 2016:28410170;Pubmed 2017:28223263;Pubmed 2017:28288954;P…	Results also showed that the <b>app</b> with the <b>DE4MHA</b> presented nearly the same results as the app without the DE4MHA.[Pubmed 2013:23624056];Incubation of axolemma with <b>cathepsin B</b> at pH 6.0 caused a rapid loss in the immune reactivity of <b>APP</b> Mr 100-110 and Mr 10.5 when analyzed with antibodies to APP672-695.[Pubmed 1994:8176757];The most common Arabic and English weight lo…	4340093	Gene	APP	AAA;ABETA;ABPP;AD1;amyloid beta precursor protein;APP;APPI;CTFgamma;CVAP;PN-II;PN2;A4;aaa-type;Alzheimer disease amyloid protein;alzheimer's disease amyloid protein;amyloid b precursor protein;amyloid b protein precursor;amyloid b-protein precursor;Amyloid beta A4 protein;amyloid beta protein a4;amyloid beta- protein precursor;amyloid beta-a4 protein;amyloid beta-protein precursor;Amyloid precurs…	SWISSPROT_AC:P05067;SWISSPROT_ID:A4_HUMAN;GeneID:351;Ensembl:ENSG00000142192;HGNC:HGNC:620;MIM:104760;Vega:OTTHUMG00000078438;protein_accession:AAA35540.1;protein_accession:AAA51564.1;protein_accession:AAA51722.1;protein_accession:AAA51726.1;protein_accession:AAA51727.1;protein_accession:AAA51768.1;protein_accession:AAA58727.1;protein_accession:AAA60163.1;protein_accession:AAB19991.1;protein_acce…	54781	Protein	APPS	APP secretase;APPS;CATB;Cathepsin B;Cathepsin B1;CPSB;CTSB;EC 3.4.22.1;app-secretase;cathepsin b-type;cathepsin-b;cathepsinb;cps b;cps-b;cts-b;secretase of app;	SWISSPROT_AC:P07858;SWISSPROT_ID:CATB_HUMAN;EMBL:AK075393;EMBL:AK092070;EMBL:BC010240;EMBL:BC095408;EMBL:CH471157;EMBL:L16510;EMBL:M13230;EMBL:M14221;RefSeq:NP_001899.1;RefSeq:NP_680090.1;RefSeq:NP_680091.1;RefSeq:NP_680092.1;RefSeq:NP_680093.1;RefSeq:XP_006716307.1;RefSeq:XP_006716308.1;RefSeq:XP_011542114.1;RefSeq:XP_016868586.1;RefSeq:XP_016868587.1;RefSeq:XP_016868588.1;RefSeq:XP_016868589.1;…	351	1508
13424172	XPNPEP2 -- APPS	association	Pubmed 1994:8176757;	Thus, <b>cathepsin B</b> hydrolyses <b>membrane bound APP</b> close to the C-terminus and may be a useful tool for altering C-terminal APP function.[Pubmed 1994:8176757];	4345923	Gene	XPNPEP2	AEACEI;APP2;X-prolyl aminopeptidase 2;XPNPEP2;Aminoacylproline aminopeptidase;EC 3.4.11.9;mAmP;membrane bound app;Membrane-bound aminopeptidase P;Membrane-bound AmP;Membrane-bound APP;X-Pro aminopeptidase 2;Xaa-Pro aminopeptidase 2;XPP2;	SWISSPROT_AC:O43895;SWISSPROT_ID:XPP2_HUMAN;GeneID:7512;Ensembl:ENSG00000122121;HGNC:HGNC:12823;MIM:300145;Vega:OTTHUMG00000022373;protein_accession:AAB96394.2;protein_accession:AAG28480.1;protein_accession:AAI26175.1;protein_accession:AAI43902.1;protein_accession:BAG62582.1;protein_accession:EAX11827.1;protein_accession:NP_003390.4;protein_accession:O43895.3;protein_gi:10190809;protein_gi:110661…	54781	Protein	APPS	APP secretase;APPS;CATB;Cathepsin B;Cathepsin B1;CPSB;CTSB;EC 3.4.22.1;app-secretase;cathepsin b-type;cathepsin-b;cathepsinb;cps b;cps-b;cts-b;secretase of app;	SWISSPROT_AC:P07858;SWISSPROT_ID:CATB_HUMAN;EMBL:AK075393;EMBL:AK092070;EMBL:BC010240;EMBL:BC095408;EMBL:CH471157;EMBL:L16510;EMBL:M13230;EMBL:M14221;RefSeq:NP_001899.1;RefSeq:NP_680090.1;RefSeq:NP_680091.1;RefSeq:NP_680092.1;RefSeq:NP_680093.1;RefSeq:XP_006716307.1;RefSeq:XP_006716308.1;RefSeq:XP_011542114.1;RefSeq:XP_016868586.1;RefSeq:XP_016868587.1;RefSeq:XP_016868588.1;RefSeq:XP_016868589.1;…	7512	1508
13424180	CTSB -- APP	association	Pubmed 2013:23624056;Pubmed 1994:8176757;Pubmed 2015:25993907;Pubmed 2015:26215371;Pubmed 2015:26345452;Pubmed 2015:26385783;Pubmed 2015:26701961;Pubmed 2014:25000059;Pubmed 2016:26863986;Pubmed 2016:27056639;Pubmed 2016:27084049;Pubmed 2016:27261155;Pubmed 2016:27349441;Pubmed 2016:27421338;Pubmed 2016:27480144;Pubmed 2016:27826133;Pubmed 2016:28410170;Pubmed 2017:28223263;Pubmed 2017:28288954;P…	Results also showed that the <b>app</b> with the <b>DE4MHA</b> presented nearly the same results as the app without the DE4MHA.[Pubmed 2013:23624056];Incubation of axolemma with <b>cathepsin B</b> at pH 6.0 caused a rapid loss in the immune reactivity of <b>APP</b> Mr 100-110 and Mr 10.5 when analyzed with antibodies to APP672-695.[Pubmed 1994:8176757];The most common Arabic and English weight lo…	4341036	Gene	CTSB	APPS;cathepsin B;CPSB;CTSB;APP secretase;app-secretase;CATB;cathepsin b-type;Cathepsin B1;cathepsin-b;cathepsinb;cps b;cps-b;cts-b;EC 3.4.22.1;secretase of app;	SWISSPROT_AC:P07858;SWISSPROT_ID:CATB_HUMAN;GeneID:1508;Ensembl:ENSG00000164733;HGNC:HGNC:2527;MIM:116810;Vega:OTTHUMG00000090799;protein_accession:AAA52125.1;protein_accession:AAA52129.1;protein_accession:AAC37547.1;protein_accession:AAH10240.1;protein_accession:AAH95408.1;protein_accession:AAL99368.1;protein_accession:AAL99369.1;protein_accession:BAF82928.1;protein_accession:BAG52127.1;protein_…	3186	Protein	APP	A4;ABPP;AD1;Alzheimer disease amyloid protein;Amyloid beta A4 protein;Amyloid precursor protein;APP;APPI;Beta-amyloid precursor protein;Cerebral vascular amyloid peptide;CVAP;PN-II;PreA4;Protease nexin-II;AAA;aaa-type;ABETA;alzheimer's disease amyloid protein;amyloid b precursor protein;amyloid b protein precursor;amyloid b-protein precursor;amyloid beta precursor protein;amyloid beta protein a4;…	SWISSPROT_AC:P05067;SWISSPROT_ID:A4_HUMAN;EMBL:AB066441;EMBL:AF282245;EMBL:AK295621;EMBL:AK312326;EMBL:AP001439;EMBL:AP001440;EMBL:AP001441;EMBL:AP001442;EMBL:AP001443;EMBL:AY919674;EMBL:BC004369;EMBL:BC065529;EMBL:CH471079;EMBL:D87675;EMBL:M15532;EMBL:M15533;EMBL:M16765;EMBL:M18734;EMBL:M24546;EMBL:M24547;EMBL:M28373;EMBL:M29269;EMBL:M29270;EMBL:M33112;EMBL:M34862;EMBL:M34863;EMBL:M34864;EMBL:M3…	1508	351
13424231	XPNPEP2 -- CTSB	association	Pubmed 1994:8176757;	Thus, <b>cathepsin B</b> hydrolyses <b>membrane bound APP</b> close to the C-terminus and may be a useful tool for altering C-terminal APP function.[Pubmed 1994:8176757];	4345923	Gene	XPNPEP2	AEACEI;APP2;X-prolyl aminopeptidase 2;XPNPEP2;Aminoacylproline aminopeptidase;EC 3.4.11.9;mAmP;membrane bound app;Membrane-bound aminopeptidase P;Membrane-bound AmP;Membrane-bound APP;X-Pro aminopeptidase 2;Xaa-Pro aminopeptidase 2;XPP2;	SWISSPROT_AC:O43895;SWISSPROT_ID:XPP2_HUMAN;GeneID:7512;Ensembl:ENSG00000122121;HGNC:HGNC:12823;MIM:300145;Vega:OTTHUMG00000022373;protein_accession:AAB96394.2;protein_accession:AAG28480.1;protein_accession:AAI26175.1;protein_accession:AAI43902.1;protein_accession:BAG62582.1;protein_accession:EAX11827.1;protein_accession:NP_003390.4;protein_accession:O43895.3;protein_gi:10190809;protein_gi:110661…	4341036	Gene	CTSB	APPS;cathepsin B;CPSB;CTSB;APP secretase;app-secretase;CATB;cathepsin b-type;Cathepsin B1;cathepsin-b;cathepsinb;cps b;cps-b;cts-b;EC 3.4.22.1;secretase of app;	SWISSPROT_AC:P07858;SWISSPROT_ID:CATB_HUMAN;GeneID:1508;Ensembl:ENSG00000164733;HGNC:HGNC:2527;MIM:116810;Vega:OTTHUMG00000090799;protein_accession:AAA52125.1;protein_accession:AAA52129.1;protein_accession:AAC37547.1;protein_accession:AAH10240.1;protein_accession:AAH95408.1;protein_accession:AAL99368.1;protein_accession:AAL99369.1;protein_accession:BAF82928.1;protein_accession:BAG52127.1;protein_…	7512	1508
13424240	CTSB -- APP	association	Pubmed 2013:23624056;Pubmed 1994:8176757;Pubmed 2015:25993907;Pubmed 2015:26215371;Pubmed 2015:26345452;Pubmed 2015:26385783;Pubmed 2015:26701961;Pubmed 2014:25000059;Pubmed 2016:26863986;Pubmed 2016:27056639;Pubmed 2016:27084049;Pubmed 2016:27261155;Pubmed 2016:27349441;Pubmed 2016:27421338;Pubmed 2016:27480144;Pubmed 2016:27826133;Pubmed 2016:28410170;Pubmed 2017:28223263;Pubmed 2017:28288954;P…	Results also showed that the <b>app</b> with the <b>DE4MHA</b> presented nearly the same results as the app without the DE4MHA.[Pubmed 2013:23624056];Incubation of axolemma with <b>cathepsin B</b> at pH 6.0 caused a rapid loss in the immune reactivity of <b>APP</b> Mr 100-110 and Mr 10.5 when analyzed with antibodies to APP672-695.[Pubmed 1994:8176757];The most common Arabic and English weight lo…	4341036	Gene	CTSB	APPS;cathepsin B;CPSB;CTSB;APP secretase;app-secretase;CATB;cathepsin b-type;Cathepsin B1;cathepsin-b;cathepsinb;cps b;cps-b;cts-b;EC 3.4.22.1;secretase of app;	SWISSPROT_AC:P07858;SWISSPROT_ID:CATB_HUMAN;GeneID:1508;Ensembl:ENSG00000164733;HGNC:HGNC:2527;MIM:116810;Vega:OTTHUMG00000090799;protein_accession:AAA52125.1;protein_accession:AAA52129.1;protein_accession:AAC37547.1;protein_accession:AAH10240.1;protein_accession:AAH95408.1;protein_accession:AAL99368.1;protein_accession:AAL99369.1;protein_accession:BAF82928.1;protein_accession:BAG52127.1;protein_…	4340093	Gene	APP	AAA;ABETA;ABPP;AD1;amyloid beta precursor protein;APP;APPI;CTFgamma;CVAP;PN-II;PN2;A4;aaa-type;Alzheimer disease amyloid protein;alzheimer's disease amyloid protein;amyloid b precursor protein;amyloid b protein precursor;amyloid b-protein precursor;Amyloid beta A4 protein;amyloid beta protein a4;amyloid beta- protein precursor;amyloid beta-a4 protein;amyloid beta-protein precursor;Amyloid precurs…	SWISSPROT_AC:P05067;SWISSPROT_ID:A4_HUMAN;GeneID:351;Ensembl:ENSG00000142192;HGNC:HGNC:620;MIM:104760;Vega:OTTHUMG00000078438;protein_accession:AAA35540.1;protein_accession:AAA51564.1;protein_accession:AAA51722.1;protein_accession:AAA51726.1;protein_accession:AAA51727.1;protein_accession:AAA51768.1;protein_accession:AAA58727.1;protein_accession:AAA60163.1;protein_accession:AAB19991.1;protein_acce…	1508	351
13680167	CTSB -- IL-6	association	Pubmed 1995:8711401;Pubmed 2010:20632407;Pubmed 2016:27482469;Pubmed central 2015:4535667;Pubmed central 2017:5307969;Pubmed central 2017:5523401;Pubmed central 2016:4957008;Pubmed central 2011:3087798;Pubmed central 2013:3845842;	We evaluated the diagnostic use of APPs in some defined clinical situations (neutropenic period after bone marrow transplantation, postoperative complications) and correlated <b>APPs</b> with the plasma levels of the circulating <b>interleukin-6</b> and cortisol.[Pubmed 1995:8711401];Airway <b>cathepsin B</b> further correlated with circulatory <b>IL-6</b> and CRP however, no relationship for eit…	4341036	Gene	CTSB	APPS;cathepsin B;CPSB;CTSB;APP secretase;app-secretase;CATB;cathepsin b-type;Cathepsin B1;cathepsin-b;cathepsinb;cps b;cps-b;cts-b;EC 3.4.22.1;secretase of app;	SWISSPROT_AC:P07858;SWISSPROT_ID:CATB_HUMAN;GeneID:1508;Ensembl:ENSG00000164733;HGNC:HGNC:2527;MIM:116810;Vega:OTTHUMG00000090799;protein_accession:AAA52125.1;protein_accession:AAA52129.1;protein_accession:AAC37547.1;protein_accession:AAH10240.1;protein_accession:AAH95408.1;protein_accession:AAL99368.1;protein_accession:AAL99369.1;protein_accession:BAF82928.1;protein_accession:BAG52127.1;protein_…	197638	Protein	IL-6	B-cell stimulatory factor 2;BSF-2;CDF;CTL differentiation factor;Hybridoma growth factor;IFN-beta-2;IFNB2;IL-6;IL6;Interferon beta-2;Interleukin-6;b cell stimulatory factor 2;b cell stimulatory factor-2;b-cell stimulatory factor-2;bsf- 2;BSF2;HGF;HSF;hsf-type;ifn beta 2;ifn-beta 2;ifn-beta2;il - 6;il -- 6;il -6;il 6;il- 6;il--6;il-6-type;il-vi;il6-type;interferon beta 2;interferon beta2;interfero…	SWISSPROT_AC:P05231;SWISSPROT_ID:IL6_HUMAN;EMBL:AF372214;EMBL:BC015511;EMBL:M14584;EMBL:M18403;EMBL:M29150;EMBL:M54894;EMBL:S56892;EMBL:X04402;EMBL:X04403;EMBL:X04430;EMBL:X04602;EMBL:Y00081;RefSeq:NP_000591.1;RefSeq:XP_011513692.1;ProteinModelPortal:P05231;STRING:9606.ENSP00000258743;SWISSPROT_AC_OLD:Q9UCU2;SWISSPROT_AC_OLD:Q9UCU3;SWISSPROT_AC_OLD:Q9UCU4;SMR:P05231;GeneID:3569;KEGG:hsa:3569;PIR:…	1508	3569
13776477	CTSB -- High molecular weight kininogen	association	Pubmed 1995:7626231;Pubmed 2010:20538006;	<b>Cathepsin B</b> was efficiently inhibited by cystatin C at pH 7.4, whereas the inhibition by stefin B and <b>high molecular weight kininogen</b> was only moderate.[Pubmed 1995:7626231];<b>Cathepsin B</b> cleaves <b>high molecular weight kininogen</b> within the N-terminal region of the D2 and D3 cystatin-like domains and close to the consensus QVVAG inhibitory pentapeptide of the D3 domain.[Pu…	4341036	Gene	CTSB	APPS;cathepsin B;CPSB;CTSB;APP secretase;app-secretase;CATB;cathepsin b-type;Cathepsin B1;cathepsin-b;cathepsinb;cps b;cps-b;cts-b;EC 3.4.22.1;secretase of app;	SWISSPROT_AC:P07858;SWISSPROT_ID:CATB_HUMAN;GeneID:1508;Ensembl:ENSG00000164733;HGNC:HGNC:2527;MIM:116810;Vega:OTTHUMG00000090799;protein_accession:AAA52125.1;protein_accession:AAA52129.1;protein_accession:AAC37547.1;protein_accession:AAH10240.1;protein_accession:AAH95408.1;protein_accession:AAL99368.1;protein_accession:AAL99369.1;protein_accession:BAF82928.1;protein_accession:BAG52127.1;protein_…	214169	Protein	High molecular weight kininogen	Alpha-2-thiol proteinase inhibitor;BDK;Fitzgerald factor;High molecular weight kininogen;HMWK;Kininogen-1;KNG;KNG1;Williams-Fitzgerald-Flaujeac factor;BK;bk-type;high molecular weight-kininogen;high molecular-weight kininogen;high- molecular-weight kininogen;kininogen 1;kininogen-i;kn-g;kng-1;	SWISSPROT_AC:P01042;SWISSPROT_ID:KNG1_HUMAN;EMBL:AC109780;EMBL:AC112907;EMBL:AK223589;EMBL:AK290839;EMBL:AK315230;EMBL:AY248697;EMBL:BC060039;EMBL:CH471052;EMBL:K02566;EMBL:M11437;EMBL:M11438;EMBL:M11521;EMBL:M11522;EMBL:M11523;EMBL:M11524;EMBL:M11525;EMBL:M11526;EMBL:M11527;EMBL:M11528;RefSeq:NP_000884.1;RefSeq:NP_001095886.1;RefSeq:NP_001159923.1;ProteinModelPortal:P01042;STRING:9606.ENSP000002…	1508	3827
13776480	CTSB -- CYTB	association	Pubmed 1995:7626231;Pubmed 2010:20889561;Pubmed central 2012:3365072;Pubmed central 2012:3390601;Pubmed central 2016:4731836;Pubmed central 2016:5072729;	<b>Cathepsin B</b> was efficiently inhibited by cystatin C at pH 7.4, whereas the inhibition by <b>stefin B</b> and high molecular weight kininogen was only moderate.[Pubmed 1995:7626231];<b>CysB</b> deficiency in these mice results in enhanced <b>cathepsin B</b> and D activities, indicating lysosomal dysfunction.[Pubmed 2010:20889561];In contrast, the ratio of <b>cathepsin B</b> to <b>cystatin B…	4341036	Gene	CTSB	APPS;cathepsin B;CPSB;CTSB;APP secretase;app-secretase;CATB;cathepsin b-type;Cathepsin B1;cathepsin-b;cathepsinb;cps b;cps-b;cts-b;EC 3.4.22.1;secretase of app;	SWISSPROT_AC:P07858;SWISSPROT_ID:CATB_HUMAN;GeneID:1508;Ensembl:ENSG00000164733;HGNC:HGNC:2527;MIM:116810;Vega:OTTHUMG00000090799;protein_accession:AAA52125.1;protein_accession:AAA52129.1;protein_accession:AAC37547.1;protein_accession:AAH10240.1;protein_accession:AAH95408.1;protein_accession:AAL99368.1;protein_accession:AAL99369.1;protein_accession:BAF82928.1;protein_accession:BAG52127.1;protein_…	90877	Protein	CYTB	CPI-B;CST6;CSTB;Cystatin-B;CYTB;Liver thiol proteinase inhibitor;Stefin-B;STFB;cst vi;cst-6;cystatin B;cystatin beta;cystatinb;epm 1;epm-1;EPM1;EPM1A;PME;pme-type;stefin b;stefin b-type;stf b;stf beta;ULD;	SWISSPROT_AC:P04080;SWISSPROT_ID:CYTB_HUMAN;EMBL:AF208234;EMBL:AP001752;EMBL:BC003370;EMBL:BC010532;EMBL:L03558;EMBL:U46692;RefSeq:NP_000091.1;ProteinModelPortal:P04080;STRING:9606.ENSP00000291568;SMR:P04080;GeneID:1476;KEGG:hsa:1476;PIR:A01278;eggNOG:ENOG410IZK7;eggNOG:ENOG41121QW;UniGene:Hs.695;GO:GO:0002020;GO:GO:0004866;GO:GO:0004869;GO:GO:0005615;GO:GO:0005730;GO:GO:0005737;GO:GO:0008344;GO:…	1508	1476
13776514	KNG1 -- APPS	association	Pubmed 1995:7626231;Pubmed 2010:20538006;	<b>Cathepsin B</b> was efficiently inhibited by cystatin C at pH 7.4, whereas the inhibition by stefin B and <b>high molecular weight kininogen</b> was only moderate.[Pubmed 1995:7626231];<b>Cathepsin B</b> cleaves <b>high molecular weight kininogen</b> within the N-terminal region of the D2 and D3 cystatin-like domains and close to the consensus QVVAG inhibitory pentapeptide of the D3 domain.[Pu…	4342937	Gene	KNG1	BDK;BK;kininogen 1;KNG;KNG1;Alpha-2-thiol proteinase inhibitor;bk-type;Fitzgerald factor;High molecular weight kininogen;high molecular weight-kininogen;high molecular-weight kininogen;high- molecular-weight kininogen;HMWK;Kininogen-1;kininogen-i;kn-g;kng-1;Williams-Fitzgerald-Flaujeac factor;	SWISSPROT_AC:P01042;SWISSPROT_ID:KNG1_HUMAN;GeneID:3827;Ensembl:ENSG00000113889;HGNC:HGNC:6383;MIM:612358;Vega:OTTHUMG00000150348;protein_accession:AAA35497.1;protein_accession:AAB59550.1;protein_accession:AAB59551.1;protein_accession:AAH26253.1;protein_accession:AAH60039.1;protein_accession:AAO61092.1;protein_accession:BAD97309.1;protein_accession:BAF83528.1;protein_accession:BAG37659.1;protein_…	54781	Protein	APPS	APP secretase;APPS;CATB;Cathepsin B;Cathepsin B1;CPSB;CTSB;EC 3.4.22.1;app-secretase;cathepsin b-type;cathepsin-b;cathepsinb;cps b;cps-b;cts-b;secretase of app;	SWISSPROT_AC:P07858;SWISSPROT_ID:CATB_HUMAN;EMBL:AK075393;EMBL:AK092070;EMBL:BC010240;EMBL:BC095408;EMBL:CH471157;EMBL:L16510;EMBL:M13230;EMBL:M14221;RefSeq:NP_001899.1;RefSeq:NP_680090.1;RefSeq:NP_680091.1;RefSeq:NP_680092.1;RefSeq:NP_680093.1;RefSeq:XP_006716307.1;RefSeq:XP_006716308.1;RefSeq:XP_011542114.1;RefSeq:XP_016868586.1;RefSeq:XP_016868587.1;RefSeq:XP_016868588.1;RefSeq:XP_016868589.1;…	3827	1508
13776515	CSTB -- APPS	association	Pubmed 1995:7626231;Pubmed 2010:20889561;Pubmed central 2012:3365072;Pubmed central 2012:3390601;Pubmed central 2016:4731836;Pubmed central 2016:5072729;	<b>Cathepsin B</b> was efficiently inhibited by cystatin C at pH 7.4, whereas the inhibition by <b>stefin B</b> and high molecular weight kininogen was only moderate.[Pubmed 1995:7626231];<b>CysB</b> deficiency in these mice results in enhanced <b>cathepsin B</b> and D activities, indicating lysosomal dysfunction.[Pubmed 2010:20889561];In contrast, the ratio of <b>cathepsin B</b> to <b>cystatin B…	4341009	Gene	CSTB	CPI-B;CST6;CSTB;cystatin B;EPM1;EPM1A;PME;STFB;ULD;cst vi;cst-6;cystatin beta;Cystatin-B;cystatinb;CYTB;epm 1;epm-1;Liver thiol proteinase inhibitor;pme-type;stefin b;stefin b-type;Stefin-B;stf b;stf beta;	SWISSPROT_AC:P04080;SWISSPROT_ID:CYTB_HUMAN;GeneID:1476;Ensembl:ENSG00000160213;HGNC:HGNC:2482;MIM:601145;Vega:OTTHUMG00000086886;protein_accession:AAA35727.1;protein_accession:AAA99014.1;protein_accession:AAF44059.1;protein_accession:AAH03370.1;protein_accession:AAH10532.1;protein_accession:AAP35689.1;protein_accession:ABM81849.1;protein_accession:ABM84999.1;protein_accession:BAA95541.1;protein_…	54781	Protein	APPS	APP secretase;APPS;CATB;Cathepsin B;Cathepsin B1;CPSB;CTSB;EC 3.4.22.1;app-secretase;cathepsin b-type;cathepsin-b;cathepsinb;cps b;cps-b;cts-b;secretase of app;	SWISSPROT_AC:P07858;SWISSPROT_ID:CATB_HUMAN;EMBL:AK075393;EMBL:AK092070;EMBL:BC010240;EMBL:BC095408;EMBL:CH471157;EMBL:L16510;EMBL:M13230;EMBL:M14221;RefSeq:NP_001899.1;RefSeq:NP_680090.1;RefSeq:NP_680091.1;RefSeq:NP_680092.1;RefSeq:NP_680093.1;RefSeq:XP_006716307.1;RefSeq:XP_006716308.1;RefSeq:XP_011542114.1;RefSeq:XP_016868586.1;RefSeq:XP_016868587.1;RefSeq:XP_016868588.1;RefSeq:XP_016868589.1;…	1476	1508
13776563	CTSB -- CSTB	association	Pubmed 1995:7626231;Pubmed 2010:20889561;Pubmed central 2012:3365072;Pubmed central 2012:3390601;Pubmed central 2016:4731836;Pubmed central 2016:5072729;	<b>Cathepsin B</b> was efficiently inhibited by cystatin C at pH 7.4, whereas the inhibition by <b>stefin B</b> and high molecular weight kininogen was only moderate.[Pubmed 1995:7626231];<b>CysB</b> deficiency in these mice results in enhanced <b>cathepsin B</b> and D activities, indicating lysosomal dysfunction.[Pubmed 2010:20889561];In contrast, the ratio of <b>cathepsin B</b> to <b>cystatin B…	4341036	Gene	CTSB	APPS;cathepsin B;CPSB;CTSB;APP secretase;app-secretase;CATB;cathepsin b-type;Cathepsin B1;cathepsin-b;cathepsinb;cps b;cps-b;cts-b;EC 3.4.22.1;secretase of app;	SWISSPROT_AC:P07858;SWISSPROT_ID:CATB_HUMAN;GeneID:1508;Ensembl:ENSG00000164733;HGNC:HGNC:2527;MIM:116810;Vega:OTTHUMG00000090799;protein_accession:AAA52125.1;protein_accession:AAA52129.1;protein_accession:AAC37547.1;protein_accession:AAH10240.1;protein_accession:AAH95408.1;protein_accession:AAL99368.1;protein_accession:AAL99369.1;protein_accession:BAF82928.1;protein_accession:BAG52127.1;protein_…	4341009	Gene	CSTB	CPI-B;CST6;CSTB;cystatin B;EPM1;EPM1A;PME;STFB;ULD;cst vi;cst-6;cystatin beta;Cystatin-B;cystatinb;CYTB;epm 1;epm-1;Liver thiol proteinase inhibitor;pme-type;stefin b;stefin b-type;Stefin-B;stf b;stf beta;	SWISSPROT_AC:P04080;SWISSPROT_ID:CYTB_HUMAN;GeneID:1476;Ensembl:ENSG00000160213;HGNC:HGNC:2482;MIM:601145;Vega:OTTHUMG00000086886;protein_accession:AAA35727.1;protein_accession:AAA99014.1;protein_accession:AAF44059.1;protein_accession:AAH03370.1;protein_accession:AAH10532.1;protein_accession:AAP35689.1;protein_accession:ABM81849.1;protein_accession:ABM84999.1;protein_accession:BAA95541.1;protein_…	1508	1476
13776577	KNG1 -- CTSB	association	Pubmed 1995:7626231;Pubmed 2010:20538006;	<b>Cathepsin B</b> was efficiently inhibited by cystatin C at pH 7.4, whereas the inhibition by stefin B and <b>high molecular weight kininogen</b> was only moderate.[Pubmed 1995:7626231];<b>Cathepsin B</b> cleaves <b>high molecular weight kininogen</b> within the N-terminal region of the D2 and D3 cystatin-like domains and close to the consensus QVVAG inhibitory pentapeptide of the D3 domain.[Pu…	4342937	Gene	KNG1	BDK;BK;kininogen 1;KNG;KNG1;Alpha-2-thiol proteinase inhibitor;bk-type;Fitzgerald factor;High molecular weight kininogen;high molecular weight-kininogen;high molecular-weight kininogen;high- molecular-weight kininogen;HMWK;Kininogen-1;kininogen-i;kn-g;kng-1;Williams-Fitzgerald-Flaujeac factor;	SWISSPROT_AC:P01042;SWISSPROT_ID:KNG1_HUMAN;GeneID:3827;Ensembl:ENSG00000113889;HGNC:HGNC:6383;MIM:612358;Vega:OTTHUMG00000150348;protein_accession:AAA35497.1;protein_accession:AAB59550.1;protein_accession:AAB59551.1;protein_accession:AAH26253.1;protein_accession:AAH60039.1;protein_accession:AAO61092.1;protein_accession:BAD97309.1;protein_accession:BAF83528.1;protein_accession:BAG37659.1;protein_…	4341036	Gene	CTSB	APPS;cathepsin B;CPSB;CTSB;APP secretase;app-secretase;CATB;cathepsin b-type;Cathepsin B1;cathepsin-b;cathepsinb;cps b;cps-b;cts-b;EC 3.4.22.1;secretase of app;	SWISSPROT_AC:P07858;SWISSPROT_ID:CATB_HUMAN;GeneID:1508;Ensembl:ENSG00000164733;HGNC:HGNC:2527;MIM:116810;Vega:OTTHUMG00000090799;protein_accession:AAA52125.1;protein_accession:AAA52129.1;protein_accession:AAC37547.1;protein_accession:AAH10240.1;protein_accession:AAH95408.1;protein_accession:AAL99368.1;protein_accession:AAL99369.1;protein_accession:BAF82928.1;protein_accession:BAG52127.1;protein_…	3827	1508
14201507	CTSB -- APP1	association	Pubmed 1996:8760386;	The biotinylated APP-I bound to APP-I and APP-II coated on to microtitre wells in a concentration-dependent manner, indicating that <b>APP-I</b> interacts with <b>APPs</b>.[Pubmed 1996:8760386];	4341036	Gene	CTSB	APPS;cathepsin B;CPSB;CTSB;APP secretase;app-secretase;CATB;cathepsin b-type;Cathepsin B1;cathepsin-b;cathepsinb;cps b;cps-b;cts-b;EC 3.4.22.1;secretase of app;	SWISSPROT_AC:P07858;SWISSPROT_ID:CATB_HUMAN;GeneID:1508;Ensembl:ENSG00000164733;HGNC:HGNC:2527;MIM:116810;Vega:OTTHUMG00000090799;protein_accession:AAA52125.1;protein_accession:AAA52129.1;protein_accession:AAC37547.1;protein_accession:AAH10240.1;protein_accession:AAH95408.1;protein_accession:AAL99368.1;protein_accession:AAL99369.1;protein_accession:BAF82928.1;protein_accession:BAG52127.1;protein_…	298149	Protein	APP1	Activated-platelet protein 1;APP-1;APP1;Inducible poly(A)-binding protein;iPABP;PABP-4;PABP4;PABPC4;Poly(A)-binding protein 4;Polyadenylate-binding protein 4;activated-platelet protein-1;app 1;app-i;inducible poly(a) binding protein;poly(A) binding protein cytoplasmic 4;	SWISSPROT_AC:Q13310;SWISSPROT_ID:PABP4_HUMAN;EMBL:AL365277;EMBL:AL845289;EMBL:BC065540;EMBL:BC094755;EMBL:CH471059;EMBL:U33818;EMBL:U75686;RefSeq:NP_001129125.1;RefSeq:NP_001129126.1;RefSeq:NP_003810.1;ProteinModelPortal:Q13310;STRING:9606.ENSP00000361949;SWISSPROT_AC_OLD:B1ANQ8;SWISSPROT_AC_OLD:Q4VC03;SWISSPROT_AC_OLD:Q6P0N3;SMR:Q13310;GeneID:8761;KEGG:hsa:8761;eggNOG:ENOG410XR5X;eggNOG:KOG0123;…	1508	8761
14201525	PABPC4 -- APPS	association	Pubmed 1996:8760386;	The biotinylated APP-I bound to APP-I and APP-II coated on to microtitre wells in a concentration-dependent manner, indicating that <b>APP-I</b> interacts with <b>APPs</b>.[Pubmed 1996:8760386];	4346730	Gene	PABPC4	APP-1;APP1;iPABP;PABP4;PABPC4;poly(A) binding protein cytoplasmic 4;Activated-platelet protein 1;activated-platelet protein-1;app 1;app-i;inducible poly(a) binding protein;Inducible poly(A)-binding protein;PABP-4;Poly(A)-binding protein 4;Polyadenylate-binding protein 4;	SWISSPROT_AC:Q13310;SWISSPROT_ID:PABP4_HUMAN;GeneID:8761;Ensembl:ENSG00000090621;HGNC:HGNC:8557;MIM:603407;Vega:OTTHUMG00000009097;protein_accession:AAB97309.1;protein_accession:AAC50350.1;protein_accession:AAH65540.1;protein_accession:AAH71591.1;protein_accession:AAH94755.1;protein_accession:AAI06909.1;protein_accession:AAI18569.1;protein_accession:BAA02244.1;protein_accession:BAD92199.1;protein…	54781	Protein	APPS	APP secretase;APPS;CATB;Cathepsin B;Cathepsin B1;CPSB;CTSB;EC 3.4.22.1;app-secretase;cathepsin b-type;cathepsin-b;cathepsinb;cps b;cps-b;cts-b;secretase of app;	SWISSPROT_AC:P07858;SWISSPROT_ID:CATB_HUMAN;EMBL:AK075393;EMBL:AK092070;EMBL:BC010240;EMBL:BC095408;EMBL:CH471157;EMBL:L16510;EMBL:M13230;EMBL:M14221;RefSeq:NP_001899.1;RefSeq:NP_680090.1;RefSeq:NP_680091.1;RefSeq:NP_680092.1;RefSeq:NP_680093.1;RefSeq:XP_006716307.1;RefSeq:XP_006716308.1;RefSeq:XP_011542114.1;RefSeq:XP_016868586.1;RefSeq:XP_016868587.1;RefSeq:XP_016868588.1;RefSeq:XP_016868589.1;…	8761	1508
14201569	PABPC4 -- CTSB	association	Pubmed 1996:8760386;	The biotinylated APP-I bound to APP-I and APP-II coated on to microtitre wells in a concentration-dependent manner, indicating that <b>APP-I</b> interacts with <b>APPs</b>.[Pubmed 1996:8760386];	4346730	Gene	PABPC4	APP-1;APP1;iPABP;PABP4;PABPC4;poly(A) binding protein cytoplasmic 4;Activated-platelet protein 1;activated-platelet protein-1;app 1;app-i;inducible poly(a) binding protein;Inducible poly(A)-binding protein;PABP-4;Poly(A)-binding protein 4;Polyadenylate-binding protein 4;	SWISSPROT_AC:Q13310;SWISSPROT_ID:PABP4_HUMAN;GeneID:8761;Ensembl:ENSG00000090621;HGNC:HGNC:8557;MIM:603407;Vega:OTTHUMG00000009097;protein_accession:AAB97309.1;protein_accession:AAC50350.1;protein_accession:AAH65540.1;protein_accession:AAH71591.1;protein_accession:AAH94755.1;protein_accession:AAI06909.1;protein_accession:AAI18569.1;protein_accession:BAA02244.1;protein_accession:BAD92199.1;protein…	4341036	Gene	CTSB	APPS;cathepsin B;CPSB;CTSB;APP secretase;app-secretase;CATB;cathepsin b-type;Cathepsin B1;cathepsin-b;cathepsinb;cps b;cps-b;cts-b;EC 3.4.22.1;secretase of app;	SWISSPROT_AC:P07858;SWISSPROT_ID:CATB_HUMAN;GeneID:1508;Ensembl:ENSG00000164733;HGNC:HGNC:2527;MIM:116810;Vega:OTTHUMG00000090799;protein_accession:AAA52125.1;protein_accession:AAA52129.1;protein_accession:AAC37547.1;protein_accession:AAH10240.1;protein_accession:AAH95408.1;protein_accession:AAL99368.1;protein_accession:AAL99369.1;protein_accession:BAF82928.1;protein_accession:BAG52127.1;protein_…	8761	1508
14643539	CTSB -- NGF	association	Pubmed 1997:9390997;	Western blot analysis of the soluble N-terminal APP derivative APPs demonstrated that the synthetic MEK inhibitor PD 98059 antagonized <b>nerve growth factor</b> stimulation of both <b>APPs</b> production and ERK activation in PC12 cells.[Pubmed 1997:9390997];	4341036	Gene	CTSB	APPS;cathepsin B;CPSB;CTSB;APP secretase;app-secretase;CATB;cathepsin b-type;Cathepsin B1;cathepsin-b;cathepsinb;cps b;cps-b;cts-b;EC 3.4.22.1;secretase of app;	SWISSPROT_AC:P07858;SWISSPROT_ID:CATB_HUMAN;GeneID:1508;Ensembl:ENSG00000164733;HGNC:HGNC:2527;MIM:116810;Vega:OTTHUMG00000090799;protein_accession:AAA52125.1;protein_accession:AAA52129.1;protein_accession:AAC37547.1;protein_accession:AAH10240.1;protein_accession:AAH95408.1;protein_accession:AAL99368.1;protein_accession:AAL99369.1;protein_accession:BAF82928.1;protein_accession:BAG52127.1;protein_…	275808	Protein	NGF	Beta-nerve growth factor;Beta-NGF;NGF;NGFB;b ngf;b-ngf;beta nerve growth factor;beta ngf;betanerve growth factor;betangf;factor nerve growth;factor--nerve growth;factor-nerve growth;growth factor nerve;growth factor-nerve;HSAN5;nerve growth factor;nerve growth factor--an;nerve growth-factor;nerve-growth factor;nerve-growth-factor;ngf beta;ngf- beta;ngf-b;ngf-beta;ngf-type;ngfbeta;	SWISSPROT_AC:P01138;SWISSPROT_ID:NGF_HUMAN;EMBL:AB037517;EMBL:AF150960;EMBL:AF411526;EMBL:AL049825;EMBL:BC032517;EMBL:BC126148;EMBL:BC126150;EMBL:BT019733;EMBL:CH471122;EMBL:CR541855;EMBL:M21062;EMBL:V01511;EMBL:X52599;RefSeq:NP_002497.2;RefSeq:XP_006710726.1;ProteinModelPortal:P01138;STRING:9606.ENSP00000358525;SWISSPROT_AC_OLD:A1A4E5;SWISSPROT_AC_OLD:Q6FHA0;SWISSPROT_AC_OLD:Q96P60;SWISSPROT_AC_…	1508	4803
14742955	CTSH -- APPS	association	Pubmed 1998:9480898;Pubmed central 2011:3208577;	The introduction of a charged residue into S2 (variant V10R) created a more specific inhibitor to distinguish <b>cathepsin B</b> from <b>cathepsin H</b>.[Pubmed 1998:9480898];Results show that compound 1 inhibited <b>cathepsin H</b> in a manner similar to <b>cathepsin B</b> under non-reducing conditions (redox-free and 5 mM cystine) since the inactivation rates remained almost the same (Table 1).…	4341039	Gene	CTSH	ACC-4;ACC-5;ACC4;ACC5;cathepsin H;CPSB;CTSH;acc 4;acc 5;CATH;cathepsin-h;cps b;cps-b;h-cathepsin;Pro-cathepsin H;	SWISSPROT_AC:P09668;SWISSPROT_ID:CATH_HUMAN;GeneID:1512;Ensembl:ENSG00000103811;HGNC:HGNC:2535;MIM:116820;Vega:OTTHUMG00000144171;protein_accession:AAH02479.1;protein_accession:AAL23961.1;protein_accession:AAL23962.1;protein_accession:ABM81609.1;protein_accession:ABM84698.1;protein_accession:BAA05802.1;protein_accession:BAG37247.1;protein_accession:BAH12114.1;protein_accession:CAA30428.1;protein_…	54781	Protein	APPS	APP secretase;APPS;CATB;Cathepsin B;Cathepsin B1;CPSB;CTSB;EC 3.4.22.1;app-secretase;cathepsin b-type;cathepsin-b;cathepsinb;cps b;cps-b;cts-b;secretase of app;	SWISSPROT_AC:P07858;SWISSPROT_ID:CATB_HUMAN;EMBL:AK075393;EMBL:AK092070;EMBL:BC010240;EMBL:BC095408;EMBL:CH471157;EMBL:L16510;EMBL:M13230;EMBL:M14221;RefSeq:NP_001899.1;RefSeq:NP_680090.1;RefSeq:NP_680091.1;RefSeq:NP_680092.1;RefSeq:NP_680093.1;RefSeq:XP_006716307.1;RefSeq:XP_006716308.1;RefSeq:XP_011542114.1;RefSeq:XP_016868586.1;RefSeq:XP_016868587.1;RefSeq:XP_016868588.1;RefSeq:XP_016868589.1;…	1512	1508
14743012	CTSB -- CATH	association	Pubmed 1998:9480898;Pubmed central 2011:3208577;	The introduction of a charged residue into S2 (variant V10R) created a more specific inhibitor to distinguish <b>cathepsin B</b> from <b>cathepsin H</b>.[Pubmed 1998:9480898];Results show that compound 1 inhibited <b>cathepsin H</b> in a manner similar to <b>cathepsin B</b> under non-reducing conditions (redox-free and 5 mM cystine) since the inactivation rates remained almost the same (Table 1).…	4341036	Gene	CTSB	APPS;cathepsin B;CPSB;CTSB;APP secretase;app-secretase;CATB;cathepsin b-type;Cathepsin B1;cathepsin-b;cathepsinb;cps b;cps-b;cts-b;EC 3.4.22.1;secretase of app;	SWISSPROT_AC:P07858;SWISSPROT_ID:CATB_HUMAN;GeneID:1508;Ensembl:ENSG00000164733;HGNC:HGNC:2527;MIM:116810;Vega:OTTHUMG00000090799;protein_accession:AAA52125.1;protein_accession:AAA52129.1;protein_accession:AAC37547.1;protein_accession:AAH10240.1;protein_accession:AAH95408.1;protein_accession:AAL99368.1;protein_accession:AAL99369.1;protein_accession:BAF82928.1;protein_accession:BAG52127.1;protein_…	54895	Protein	CATH	CATH;CPSB;CTSH;Pro-cathepsin H;acc 4;acc 5;ACC-4;ACC-5;ACC4;ACC5;cathepsin H;cathepsin-h;cps b;cps-b;h-cathepsin;	SWISSPROT_AC:P09668;SWISSPROT_ID:CATH_HUMAN;EMBL:AC011944;EMBL:AF426247;EMBL:AK314698;EMBL:BC002479;EMBL:X07549;EMBL:X16832;RefSeq:NP_004381.2;ProteinModelPortal:P09668;STRING:9606.ENSP00000220166;SWISSPROT_AC_OLD:B2RBK0;SWISSPROT_AC_OLD:Q96NY6;SWISSPROT_AC_OLD:Q9BUM7;SMR:P09668;GeneID:1512;KEGG:hsa:1512;PIR:S12486;eggNOG:COG4870;eggNOG:KOG1543;UniGene:Hs.148641;GO:GO:0001656;GO:GO:0001913;GO:GO:…	1508	1512
14743080	CTSB -- Cathepsin H	association	Pubmed 1998:9480898;Pubmed central 2011:3208577;	The introduction of a charged residue into S2 (variant V10R) created a more specific inhibitor to distinguish <b>cathepsin B</b> from <b>cathepsin H</b>.[Pubmed 1998:9480898];Results show that compound 1 inhibited <b>cathepsin H</b> in a manner similar to <b>cathepsin B</b> under non-reducing conditions (redox-free and 5 mM cystine) since the inactivation rates remained almost the same (Table 1).…	4341036	Gene	CTSB	APPS;cathepsin B;CPSB;CTSB;APP secretase;app-secretase;CATB;cathepsin b-type;Cathepsin B1;cathepsin-b;cathepsinb;cps b;cps-b;cts-b;EC 3.4.22.1;secretase of app;	SWISSPROT_AC:P07858;SWISSPROT_ID:CATB_HUMAN;GeneID:1508;Ensembl:ENSG00000164733;HGNC:HGNC:2527;MIM:116810;Vega:OTTHUMG00000090799;protein_accession:AAA52125.1;protein_accession:AAA52129.1;protein_accession:AAC37547.1;protein_accession:AAH10240.1;protein_accession:AAH95408.1;protein_accession:AAL99368.1;protein_accession:AAL99369.1;protein_accession:BAF82928.1;protein_accession:BAG52127.1;protein_…	54898	Protein	Cathepsin H	Cathepsin H;EC 3.4.22.16;cathepsin-h;h-cathepsin;	EC:3.4.22.16;TMP_SWISSPROT_AC:P09668_Cathepsin H;PARENT_SWISSPROT_AC:P09668;PARENT_SWISSPROT_ID:CATH_HUMAN;	1508
14743268	CTSH -- CTSB	association	Pubmed 1998:9480898;Pubmed central 2011:3208577;	The introduction of a charged residue into S2 (variant V10R) created a more specific inhibitor to distinguish <b>cathepsin B</b> from <b>cathepsin H</b>.[Pubmed 1998:9480898];Results show that compound 1 inhibited <b>cathepsin H</b> in a manner similar to <b>cathepsin B</b> under non-reducing conditions (redox-free and 5 mM cystine) since the inactivation rates remained almost the same (Table 1).…	4341039	Gene	CTSH	ACC-4;ACC-5;ACC4;ACC5;cathepsin H;CPSB;CTSH;acc 4;acc 5;CATH;cathepsin-h;cps b;cps-b;h-cathepsin;Pro-cathepsin H;	SWISSPROT_AC:P09668;SWISSPROT_ID:CATH_HUMAN;GeneID:1512;Ensembl:ENSG00000103811;HGNC:HGNC:2535;MIM:116820;Vega:OTTHUMG00000144171;protein_accession:AAH02479.1;protein_accession:AAL23961.1;protein_accession:AAL23962.1;protein_accession:ABM81609.1;protein_accession:ABM84698.1;protein_accession:BAA05802.1;protein_accession:BAG37247.1;protein_accession:BAH12114.1;protein_accession:CAA30428.1;protein_…	4341036	Gene	CTSB	APPS;cathepsin B;CPSB;CTSB;APP secretase;app-secretase;CATB;cathepsin b-type;Cathepsin B1;cathepsin-b;cathepsinb;cps b;cps-b;cts-b;EC 3.4.22.1;secretase of app;	SWISSPROT_AC:P07858;SWISSPROT_ID:CATB_HUMAN;GeneID:1508;Ensembl:ENSG00000164733;HGNC:HGNC:2527;MIM:116810;Vega:OTTHUMG00000090799;protein_accession:AAA52125.1;protein_accession:AAA52129.1;protein_accession:AAC37547.1;protein_accession:AAH10240.1;protein_accession:AAH95408.1;protein_accession:AAL99368.1;protein_accession:AAL99369.1;protein_accession:BAF82928.1;protein_accession:BAG52127.1;protein_…	1512	1508
14801936	CTSB -- CYTA	association	Pubmed:17595755;Pubmed 2001:11536307;Pubmed 2002:12115346;Pubmed 2010:20860624;Pubmed 1998:9585570;Pubmed central 2016:5072729;	Ratios of <b>cathepsin B</b> to <b>stefin A</b> were significantly higher in prostate cancer when compared to that in BPH and PIN glands.[Pubmed:17595755];Our analysis of the ratio of <b>CB</b> to <b>stefin A</b> showed three patterns, namely CB = stefin A, CB >[Pubmed 2001:11536307];Ratio of <b>cathepsin B</b> to <b>stefin A</b> identifies heterogeneity within Gleason histologic scores for human…	4341036	Gene	CTSB	APPS;cathepsin B;CPSB;CTSB;APP secretase;app-secretase;CATB;cathepsin b-type;Cathepsin B1;cathepsin-b;cathepsinb;cps b;cps-b;cts-b;EC 3.4.22.1;secretase of app;	SWISSPROT_AC:P07858;SWISSPROT_ID:CATB_HUMAN;GeneID:1508;Ensembl:ENSG00000164733;HGNC:HGNC:2527;MIM:116810;Vega:OTTHUMG00000090799;protein_accession:AAA52125.1;protein_accession:AAA52129.1;protein_accession:AAC37547.1;protein_accession:AAH10240.1;protein_accession:AAH95408.1;protein_accession:AAL99368.1;protein_accession:AAL99369.1;protein_accession:BAF82928.1;protein_accession:BAG52127.1;protein_…	90866	Protein	CYTA	CSTA;Cystatin-A;Cystatin-AS;CYTA;Stefin-A;STF1;STFA;AREI;cystatin A;cystatin alpha;cyt a;cyt-a;pss 4;pss-4;PSS4;stefin a;stefina;stf alpha;	SWISSPROT_AC:P01040;SWISSPROT_ID:CYTA_HUMAN;EMBL:AB007774;EMBL:AK291308;EMBL:BC010379;EMBL:CH471052;EMBL:CR456914;EMBL:D88422;EMBL:X05978;RefSeq:NP_005204.1;ProteinModelPortal:P01040;STRING:9606.ENSP00000264474;SWISSPROT_AC_OLD:Q6IB90;SMR:P01040;GeneID:1475;KEGG:hsa:1475;PIR:A29139;eggNOG:ENOG410J1PC;eggNOG:ENOG41121QW;UniGene:Hs.518198;GO:GO:0001533;GO:GO:0002020;GO:GO:0004869;GO:GO:0005198;GO:G…	1508	1475
14801960	CSTA -- APPS	association	Pubmed:17595755;Pubmed 2001:11536307;Pubmed 2002:12115346;Pubmed 2010:20860624;Pubmed 1998:9585570;Pubmed central 2016:5072729;	Ratios of <b>cathepsin B</b> to <b>stefin A</b> were significantly higher in prostate cancer when compared to that in BPH and PIN glands.[Pubmed:17595755];Our analysis of the ratio of <b>CB</b> to <b>stefin A</b> showed three patterns, namely CB = stefin A, CB >[Pubmed 2001:11536307];Ratio of <b>cathepsin B</b> to <b>stefin A</b> identifies heterogeneity within Gleason histologic scores for human…	4341008	Gene	CSTA	AREI;CSTA;cystatin A;PSS4;STF1;STFA;cystatin alpha;Cystatin-A;Cystatin-AS;cyt a;cyt-a;CYTA;pss 4;pss-4;stefin a;Stefin-A;stefina;stf alpha;	SWISSPROT_AC:P01040;SWISSPROT_ID:CYTA_HUMAN;GeneID:1475;Ensembl:ENSG00000121552;HGNC:HGNC:2481;MIM:184600;Vega:OTTHUMG00000159488;protein_accession:AAA72785.1;protein_accession:AAH10379.1;protein_accession:BAA13609.1;protein_accession:BAA87858.1;protein_accession:BAF83997.1;protein_accession:CAA29398.1;protein_accession:CAG33195.1;protein_accession:CAJ42757.1;protein_accession:EAW79489.1;protein_…	54781	Protein	APPS	APP secretase;APPS;CATB;Cathepsin B;Cathepsin B1;CPSB;CTSB;EC 3.4.22.1;app-secretase;cathepsin b-type;cathepsin-b;cathepsinb;cps b;cps-b;cts-b;secretase of app;	SWISSPROT_AC:P07858;SWISSPROT_ID:CATB_HUMAN;EMBL:AK075393;EMBL:AK092070;EMBL:BC010240;EMBL:BC095408;EMBL:CH471157;EMBL:L16510;EMBL:M13230;EMBL:M14221;RefSeq:NP_001899.1;RefSeq:NP_680090.1;RefSeq:NP_680091.1;RefSeq:NP_680092.1;RefSeq:NP_680093.1;RefSeq:XP_006716307.1;RefSeq:XP_006716308.1;RefSeq:XP_011542114.1;RefSeq:XP_016868586.1;RefSeq:XP_016868587.1;RefSeq:XP_016868588.1;RefSeq:XP_016868589.1;…	1475	1508
14801984	CTSB -- CSTA	association	Pubmed:17595755;Pubmed 2001:11536307;Pubmed 2002:12115346;Pubmed 2010:20860624;Pubmed 1998:9585570;Pubmed central 2016:5072729;	Ratios of <b>cathepsin B</b> to <b>stefin A</b> were significantly higher in prostate cancer when compared to that in BPH and PIN glands.[Pubmed:17595755];Our analysis of the ratio of <b>CB</b> to <b>stefin A</b> showed three patterns, namely CB = stefin A, CB >[Pubmed 2001:11536307];Ratio of <b>cathepsin B</b> to <b>stefin A</b> identifies heterogeneity within Gleason histologic scores for human…	4341036	Gene	CTSB	APPS;cathepsin B;CPSB;CTSB;APP secretase;app-secretase;CATB;cathepsin b-type;Cathepsin B1;cathepsin-b;cathepsinb;cps b;cps-b;cts-b;EC 3.4.22.1;secretase of app;	SWISSPROT_AC:P07858;SWISSPROT_ID:CATB_HUMAN;GeneID:1508;Ensembl:ENSG00000164733;HGNC:HGNC:2527;MIM:116810;Vega:OTTHUMG00000090799;protein_accession:AAA52125.1;protein_accession:AAA52129.1;protein_accession:AAC37547.1;protein_accession:AAH10240.1;protein_accession:AAH95408.1;protein_accession:AAL99368.1;protein_accession:AAL99369.1;protein_accession:BAF82928.1;protein_accession:BAG52127.1;protein_…	4341008	Gene	CSTA	AREI;CSTA;cystatin A;PSS4;STF1;STFA;cystatin alpha;Cystatin-A;Cystatin-AS;cyt a;cyt-a;CYTA;pss 4;pss-4;stefin a;Stefin-A;stefina;stf alpha;	SWISSPROT_AC:P01040;SWISSPROT_ID:CYTA_HUMAN;GeneID:1475;Ensembl:ENSG00000121552;HGNC:HGNC:2481;MIM:184600;Vega:OTTHUMG00000159488;protein_accession:AAA72785.1;protein_accession:AAH10379.1;protein_accession:BAA13609.1;protein_accession:BAA87858.1;protein_accession:BAF83997.1;protein_accession:CAA29398.1;protein_accession:CAG33195.1;protein_accession:CAJ42757.1;protein_accession:EAW79489.1;protein_…	1508	1475
14984439	DES -- APPS	association	Pubmed 1998:9888161;	Fibres with abnormal <b>desmin</b> labelling showed increased <b>cathepsin B</b>, lysozyme and ubiquitin immunolabelling.[Pubmed 1998:9888161];	4341173	Gene	DES	CSM1;CSM2;DES;desmin;LGMD2R;csm-i;des-type;DESM;desmin--an;desmin-type;	SWISSPROT_AC:P17661;SWISSPROT_ID:DESM_HUMAN;GeneID:1674;Ensembl:ENSG00000175084;HGNC:HGNC:2770;MIM:125660;Vega:OTTHUMG00000058924;protein_accession:AAA99221.1;protein_accession:AAC39938.1;protein_accession:AAC39939.1;protein_accession:AAC39940.1;protein_accession:AAC50680.1;protein_accession:AAF15400.1;protein_accession:AAG41217.1;protein_accession:AAG43459.1;protein_accession:AAG43460.1;protein_…	54781	Protein	APPS	APP secretase;APPS;CATB;Cathepsin B;Cathepsin B1;CPSB;CTSB;EC 3.4.22.1;app-secretase;cathepsin b-type;cathepsin-b;cathepsinb;cps b;cps-b;cts-b;secretase of app;	SWISSPROT_AC:P07858;SWISSPROT_ID:CATB_HUMAN;EMBL:AK075393;EMBL:AK092070;EMBL:BC010240;EMBL:BC095408;EMBL:CH471157;EMBL:L16510;EMBL:M13230;EMBL:M14221;RefSeq:NP_001899.1;RefSeq:NP_680090.1;RefSeq:NP_680091.1;RefSeq:NP_680092.1;RefSeq:NP_680093.1;RefSeq:XP_006716307.1;RefSeq:XP_006716308.1;RefSeq:XP_011542114.1;RefSeq:XP_016868586.1;RefSeq:XP_016868587.1;RefSeq:XP_016868588.1;RefSeq:XP_016868589.1;…	1674	1508
14984521	CTSB -- DES	association	Pubmed 1998:9888161;	Fibres with abnormal <b>desmin</b> labelling showed increased <b>cathepsin B</b>, lysozyme and ubiquitin immunolabelling.[Pubmed 1998:9888161];	4341036	Gene	CTSB	APPS;cathepsin B;CPSB;CTSB;APP secretase;app-secretase;CATB;cathepsin b-type;Cathepsin B1;cathepsin-b;cathepsinb;cps b;cps-b;cts-b;EC 3.4.22.1;secretase of app;	SWISSPROT_AC:P07858;SWISSPROT_ID:CATB_HUMAN;GeneID:1508;Ensembl:ENSG00000164733;HGNC:HGNC:2527;MIM:116810;Vega:OTTHUMG00000090799;protein_accession:AAA52125.1;protein_accession:AAA52129.1;protein_accession:AAC37547.1;protein_accession:AAH10240.1;protein_accession:AAH95408.1;protein_accession:AAL99368.1;protein_accession:AAL99369.1;protein_accession:BAF82928.1;protein_accession:BAG52127.1;protein_…	100457	Protein	DES	DES;DESM;Desmin;csm-i;CSM1;CSM2;des-type;desmin--an;desmin-type;LGMD2R;	SWISSPROT_AC:P17661;SWISSPROT_ID:DESM_HUMAN;EMBL:AF055081;EMBL:AF055082;EMBL:AF055083;EMBL:AF137053;EMBL:AF486807;EMBL:AF487828;EMBL:AF521879;EMBL:AF527578;EMBL:AJ132926;EMBL:AY083345;EMBL:AY114212;EMBL:AY125465;EMBL:BC032116;EMBL:M63391;EMBL:U59167;RefSeq:NP_001918.3;ProteinModelPortal:P17661;STRING:9606.ENSP00000363071;SWISSPROT_AC_OLD:Q15787;SWISSPROT_AC_OLD:Q549R7;SWISSPROT_AC_OLD:Q549R8;SWIS…	1508	1674
14984605	DES -- CTSB	association	Pubmed 1998:9888161;	Fibres with abnormal <b>desmin</b> labelling showed increased <b>cathepsin B</b>, lysozyme and ubiquitin immunolabelling.[Pubmed 1998:9888161];	4341173	Gene	DES	CSM1;CSM2;DES;desmin;LGMD2R;csm-i;des-type;DESM;desmin--an;desmin-type;	SWISSPROT_AC:P17661;SWISSPROT_ID:DESM_HUMAN;GeneID:1674;Ensembl:ENSG00000175084;HGNC:HGNC:2770;MIM:125660;Vega:OTTHUMG00000058924;protein_accession:AAA99221.1;protein_accession:AAC39938.1;protein_accession:AAC39939.1;protein_accession:AAC39940.1;protein_accession:AAC50680.1;protein_accession:AAF15400.1;protein_accession:AAG41217.1;protein_accession:AAG43459.1;protein_accession:AAG43460.1;protein_…	4341036	Gene	CTSB	APPS;cathepsin B;CPSB;CTSB;APP secretase;app-secretase;CATB;cathepsin b-type;Cathepsin B1;cathepsin-b;cathepsinb;cps b;cps-b;cts-b;EC 3.4.22.1;secretase of app;	SWISSPROT_AC:P07858;SWISSPROT_ID:CATB_HUMAN;GeneID:1508;Ensembl:ENSG00000164733;HGNC:HGNC:2527;MIM:116810;Vega:OTTHUMG00000090799;protein_accession:AAA52125.1;protein_accession:AAA52129.1;protein_accession:AAC37547.1;protein_accession:AAH10240.1;protein_accession:AAH95408.1;protein_accession:AAL99368.1;protein_accession:AAL99369.1;protein_accession:BAF82928.1;protein_accession:BAG52127.1;protein_…	1674	1508
15181565	TG -- APPS	association	Pubmed 1999:10411119;	<b>Cathepsin B</b> (CB) is involved in the hydrolysis of <b>thyroglobulin</b> (Tg) and thought to be regulated by thyroid stimulating hormone (TSH) in the normal thyroid.[Pubmed 1999:10411119];	4345517	Gene	TG	AITD3;TG;TGN;thyroglobulin;THYG;thyroglobulin-type;	SWISSPROT_AC:P01266;SWISSPROT_ID:THYG_HUMAN;GeneID:7038;Ensembl:ENSG00000042832;HGNC:HGNC:11764;MIM:188450;Vega:OTTHUMG00000164649;protein_accession:AAB22685.1;protein_accession:AAB50656.1;protein_accession:AAC51924.1;protein_accession:AAC95473.1;protein_accession:AAD50912.2;protein_accession:AAD51647.1;protein_accession:AAF64045.1;protein_accession:AAF71743.1;protein_accession:AAI27888.1;protein…	54781	Protein	APPS	APP secretase;APPS;CATB;Cathepsin B;Cathepsin B1;CPSB;CTSB;EC 3.4.22.1;app-secretase;cathepsin b-type;cathepsin-b;cathepsinb;cps b;cps-b;cts-b;secretase of app;	SWISSPROT_AC:P07858;SWISSPROT_ID:CATB_HUMAN;EMBL:AK075393;EMBL:AK092070;EMBL:BC010240;EMBL:BC095408;EMBL:CH471157;EMBL:L16510;EMBL:M13230;EMBL:M14221;RefSeq:NP_001899.1;RefSeq:NP_680090.1;RefSeq:NP_680091.1;RefSeq:NP_680092.1;RefSeq:NP_680093.1;RefSeq:XP_006716307.1;RefSeq:XP_006716308.1;RefSeq:XP_011542114.1;RefSeq:XP_016868586.1;RefSeq:XP_016868587.1;RefSeq:XP_016868588.1;RefSeq:XP_016868589.1;…	7038	1508
15181599	CTSB -- Thyroglobulin	association	Pubmed 1999:10411119;	<b>Cathepsin B</b> (CB) is involved in the hydrolysis of <b>thyroglobulin</b> (Tg) and thought to be regulated by thyroid stimulating hormone (TSH) in the normal thyroid.[Pubmed 1999:10411119];	4341036	Gene	CTSB	APPS;cathepsin B;CPSB;CTSB;APP secretase;app-secretase;CATB;cathepsin b-type;Cathepsin B1;cathepsin-b;cathepsinb;cps b;cps-b;cts-b;EC 3.4.22.1;secretase of app;	SWISSPROT_AC:P07858;SWISSPROT_ID:CATB_HUMAN;GeneID:1508;Ensembl:ENSG00000164733;HGNC:HGNC:2527;MIM:116810;Vega:OTTHUMG00000090799;protein_accession:AAA52125.1;protein_accession:AAA52129.1;protein_accession:AAC37547.1;protein_accession:AAH10240.1;protein_accession:AAH95408.1;protein_accession:AAL99368.1;protein_accession:AAL99369.1;protein_accession:BAF82928.1;protein_accession:BAG52127.1;protein_…	488212	Protein	Thyroglobulin	TG;THYG;Thyroglobulin;AITD3;TGN;thyroglobulin-type;	SWISSPROT_AC:P01266;SWISSPROT_ID:THYG_HUMAN;EMBL:AF080472;EMBL:AF080473;EMBL:AF080474;EMBL:AF080475;EMBL:AF080476;EMBL:AF080477;EMBL:AF080478;EMBL:AF080479;EMBL:AF080480;EMBL:AF080481;EMBL:AF080482;EMBL:AF080483;EMBL:AF080484;EMBL:AF169654;EMBL:AF169655;EMBL:AF169656;EMBL:AF169657;EMBL:AF169658;EMBL:AF169659;EMBL:AF169661;EMBL:AF169662;EMBL:AF169663;EMBL:AF169664;EMBL:AF230666;EMBL:AF230667;EMBL:…	1508	7038
15181670	TG -- CTSB	association	Pubmed 1999:10411119;	<b>Cathepsin B</b> (CB) is involved in the hydrolysis of <b>thyroglobulin</b> (Tg) and thought to be regulated by thyroid stimulating hormone (TSH) in the normal thyroid.[Pubmed 1999:10411119];	4345517	Gene	TG	AITD3;TG;TGN;thyroglobulin;THYG;thyroglobulin-type;	SWISSPROT_AC:P01266;SWISSPROT_ID:THYG_HUMAN;GeneID:7038;Ensembl:ENSG00000042832;HGNC:HGNC:11764;MIM:188450;Vega:OTTHUMG00000164649;protein_accession:AAB22685.1;protein_accession:AAB50656.1;protein_accession:AAC51924.1;protein_accession:AAC95473.1;protein_accession:AAD50912.2;protein_accession:AAD51647.1;protein_accession:AAF64045.1;protein_accession:AAF71743.1;protein_accession:AAI27888.1;protein…	4341036	Gene	CTSB	APPS;cathepsin B;CPSB;CTSB;APP secretase;app-secretase;CATB;cathepsin b-type;Cathepsin B1;cathepsin-b;cathepsinb;cps b;cps-b;cts-b;EC 3.4.22.1;secretase of app;	SWISSPROT_AC:P07858;SWISSPROT_ID:CATB_HUMAN;GeneID:1508;Ensembl:ENSG00000164733;HGNC:HGNC:2527;MIM:116810;Vega:OTTHUMG00000090799;protein_accession:AAA52125.1;protein_accession:AAA52129.1;protein_accession:AAC37547.1;protein_accession:AAH10240.1;protein_accession:AAH95408.1;protein_accession:AAL99368.1;protein_accession:AAL99369.1;protein_accession:BAF82928.1;protein_accession:BAG52127.1;protein_…	7038	1508
15227063	Legumain -- APPS	association	Pubmed 1999:10383426;Pubmed central 2014:3885717;Pubmed central 2007:1913519;	this variant showed a slight reduction in affinity for <b>cathepsin B</b> (Ki 1.5 nM) but >5,000-fold lower affinity for <b>legumain</b> (Ki >1,000 nM) than wild-type cystatin C.[Pubmed 1999:10383426];Furthermore, <b>legumain</b> contributes to the maturation process of <b>cathepsin B</b> and L, two other cysteine proteases [18].[Pubmed central 2014:3885717];Other proteases included homologues of…	222785	Protein	Legumain	Asparaginyl endopeptidase;EC 3.4.22.34;Legumain;LGMN;Protease, cysteine 1;PRSC1;AEP;legumain-type;LGMN1;prsc-1;	SWISSPROT_AC:Q99538;SWISSPROT_ID:LGMN_HUMAN;EMBL:AL132987;EMBL:AL136332;EMBL:BC003061;EMBL:BX161380;EMBL:BX161422;EMBL:D55696;EMBL:Y09862;RefSeq:NP_001008530.1;RefSeq:NP_005597.3;RefSeq:XP_005267919.1;RefSeq:XP_005267920.1;RefSeq:XP_016876952.1;RefSeq:XP_016876953.1;RefSeq:XP_016876954.1;RefSeq:XP_016876955.1;RefSeq:XP_016876956.1;ProteinModelPortal:Q99538;STRING:9606.ENSP00000334052;SWISSPROT_AC…	54781	Protein	APPS	APP secretase;APPS;CATB;Cathepsin B;Cathepsin B1;CPSB;CTSB;EC 3.4.22.1;app-secretase;cathepsin b-type;cathepsin-b;cathepsinb;cps b;cps-b;cts-b;secretase of app;	SWISSPROT_AC:P07858;SWISSPROT_ID:CATB_HUMAN;EMBL:AK075393;EMBL:AK092070;EMBL:BC010240;EMBL:BC095408;EMBL:CH471157;EMBL:L16510;EMBL:M13230;EMBL:M14221;RefSeq:NP_001899.1;RefSeq:NP_680090.1;RefSeq:NP_680091.1;RefSeq:NP_680092.1;RefSeq:NP_680093.1;RefSeq:XP_006716307.1;RefSeq:XP_006716308.1;RefSeq:XP_011542114.1;RefSeq:XP_016868586.1;RefSeq:XP_016868587.1;RefSeq:XP_016868588.1;RefSeq:XP_016868589.1;…	5641	1508
15227124	CTSB -- Legumain	association	Pubmed 1999:10383426;Pubmed central 2014:3885717;Pubmed central 2007:1913519;	this variant showed a slight reduction in affinity for <b>cathepsin B</b> (Ki 1.5 nM) but >5,000-fold lower affinity for <b>legumain</b> (Ki >1,000 nM) than wild-type cystatin C.[Pubmed 1999:10383426];Furthermore, <b>legumain</b> contributes to the maturation process of <b>cathepsin B</b> and L, two other cysteine proteases [18].[Pubmed central 2014:3885717];Other proteases included homologues of…	4341036	Gene	CTSB	APPS;cathepsin B;CPSB;CTSB;APP secretase;app-secretase;CATB;cathepsin b-type;Cathepsin B1;cathepsin-b;cathepsinb;cps b;cps-b;cts-b;EC 3.4.22.1;secretase of app;	SWISSPROT_AC:P07858;SWISSPROT_ID:CATB_HUMAN;GeneID:1508;Ensembl:ENSG00000164733;HGNC:HGNC:2527;MIM:116810;Vega:OTTHUMG00000090799;protein_accession:AAA52125.1;protein_accession:AAA52129.1;protein_accession:AAC37547.1;protein_accession:AAH10240.1;protein_accession:AAH95408.1;protein_accession:AAL99368.1;protein_accession:AAL99369.1;protein_accession:BAF82928.1;protein_accession:BAG52127.1;protein_…	222785	Protein	Legumain	Asparaginyl endopeptidase;EC 3.4.22.34;Legumain;LGMN;Protease, cysteine 1;PRSC1;AEP;legumain-type;LGMN1;prsc-1;	SWISSPROT_AC:Q99538;SWISSPROT_ID:LGMN_HUMAN;EMBL:AL132987;EMBL:AL136332;EMBL:BC003061;EMBL:BX161380;EMBL:BX161422;EMBL:D55696;EMBL:Y09862;RefSeq:NP_001008530.1;RefSeq:NP_005597.3;RefSeq:XP_005267919.1;RefSeq:XP_005267920.1;RefSeq:XP_016876952.1;RefSeq:XP_016876953.1;RefSeq:XP_016876954.1;RefSeq:XP_016876955.1;RefSeq:XP_016876956.1;ProteinModelPortal:Q99538;STRING:9606.ENSP00000334052;SWISSPROT_AC…	1508	5641
15227140	LGMN -- APPS	association	Pubmed 1999:10383426;Pubmed central 2014:3885717;Pubmed central 2007:1913519;	this variant showed a slight reduction in affinity for <b>cathepsin B</b> (Ki 1.5 nM) but >5,000-fold lower affinity for <b>legumain</b> (Ki >1,000 nM) than wild-type cystatin C.[Pubmed 1999:10383426];Furthermore, <b>legumain</b> contributes to the maturation process of <b>cathepsin B</b> and L, two other cysteine proteases [18].[Pubmed central 2014:3885717];Other proteases included homologues of…	4344341	Gene	LGMN	AEP;legumain;LGMN;LGMN1;PRSC1;Asparaginyl endopeptidase;EC 3.4.22.34;legumain-type;Protease, cysteine 1;prsc-1;	SWISSPROT_AC:Q99538;SWISSPROT_ID:LGMN_HUMAN;GeneID:5641;Ensembl:ENSG00000100600;HGNC:HGNC:9472;MIM:602620;Vega:OTTHUMG00000171199;protein_accession:AAH03061.1;protein_accession:AAH13678.1;protein_accession:ABM82810.1;protein_accession:ABM85996.1;protein_accession:ABM85997.1;protein_accession:ABW03452.1;protein_accession:BAA09530.1;protein_accession:BAF84223.1;protein_accession:BAF84249.1;protein_…	54781	Protein	APPS	APP secretase;APPS;CATB;Cathepsin B;Cathepsin B1;CPSB;CTSB;EC 3.4.22.1;app-secretase;cathepsin b-type;cathepsin-b;cathepsinb;cps b;cps-b;cts-b;secretase of app;	SWISSPROT_AC:P07858;SWISSPROT_ID:CATB_HUMAN;EMBL:AK075393;EMBL:AK092070;EMBL:BC010240;EMBL:BC095408;EMBL:CH471157;EMBL:L16510;EMBL:M13230;EMBL:M14221;RefSeq:NP_001899.1;RefSeq:NP_680090.1;RefSeq:NP_680091.1;RefSeq:NP_680092.1;RefSeq:NP_680093.1;RefSeq:XP_006716307.1;RefSeq:XP_006716308.1;RefSeq:XP_011542114.1;RefSeq:XP_016868586.1;RefSeq:XP_016868587.1;RefSeq:XP_016868588.1;RefSeq:XP_016868589.1;…	5641	1508
15227178	LGMN -- CTSB	association	Pubmed 1999:10383426;Pubmed central 2014:3885717;Pubmed central 2007:1913519;	this variant showed a slight reduction in affinity for <b>cathepsin B</b> (Ki 1.5 nM) but >5,000-fold lower affinity for <b>legumain</b> (Ki >1,000 nM) than wild-type cystatin C.[Pubmed 1999:10383426];Furthermore, <b>legumain</b> contributes to the maturation process of <b>cathepsin B</b> and L, two other cysteine proteases [18].[Pubmed central 2014:3885717];Other proteases included homologues of…	4344341	Gene	LGMN	AEP;legumain;LGMN;LGMN1;PRSC1;Asparaginyl endopeptidase;EC 3.4.22.34;legumain-type;Protease, cysteine 1;prsc-1;	SWISSPROT_AC:Q99538;SWISSPROT_ID:LGMN_HUMAN;GeneID:5641;Ensembl:ENSG00000100600;HGNC:HGNC:9472;MIM:602620;Vega:OTTHUMG00000171199;protein_accession:AAH03061.1;protein_accession:AAH13678.1;protein_accession:ABM82810.1;protein_accession:ABM85996.1;protein_accession:ABM85997.1;protein_accession:ABW03452.1;protein_accession:BAA09530.1;protein_accession:BAF84223.1;protein_accession:BAF84249.1;protein_…	4341036	Gene	CTSB	APPS;cathepsin B;CPSB;CTSB;APP secretase;app-secretase;CATB;cathepsin b-type;Cathepsin B1;cathepsin-b;cathepsinb;cps b;cps-b;cts-b;EC 3.4.22.1;secretase of app;	SWISSPROT_AC:P07858;SWISSPROT_ID:CATB_HUMAN;GeneID:1508;Ensembl:ENSG00000164733;HGNC:HGNC:2527;MIM:116810;Vega:OTTHUMG00000090799;protein_accession:AAA52125.1;protein_accession:AAA52129.1;protein_accession:AAC37547.1;protein_accession:AAH10240.1;protein_accession:AAH95408.1;protein_accession:AAL99368.1;protein_accession:AAL99369.1;protein_accession:BAF82928.1;protein_accession:BAG52127.1;protein_…	5641	1508
15262563	CTSB -- CCK	association	Pubmed:10576341;Pubmed central 2016:4826255;	However, ischemia, hypercalcemia and the activation of <b>cathepsin B</b> (by <b>cholecystokinin</b>) are thought to be of importance.[Pubmed:10576341];Although CTSB has not been reported to regulate CCK secretion, we found that treatment of TRAMP-C1 cells with recombinant <b>CTSB</b> resulted in significant upregulation of <b>CCK</b> level in the conditioned medium (Figure 4A) without affecting …	4341036	Gene	CTSB	APPS;cathepsin B;CPSB;CTSB;APP secretase;app-secretase;CATB;cathepsin b-type;Cathepsin B1;cathepsin-b;cathepsinb;cps b;cps-b;cts-b;EC 3.4.22.1;secretase of app;	SWISSPROT_AC:P07858;SWISSPROT_ID:CATB_HUMAN;GeneID:1508;Ensembl:ENSG00000164733;HGNC:HGNC:2527;MIM:116810;Vega:OTTHUMG00000090799;protein_accession:AAA52125.1;protein_accession:AAA52129.1;protein_accession:AAC37547.1;protein_accession:AAH10240.1;protein_accession:AAH95408.1;protein_accession:AAL99368.1;protein_accession:AAL99369.1;protein_accession:BAF82928.1;protein_accession:BAG52127.1;protein_…	57579	Protein	CCK	CCK;CCKN;Cholecystokinin;cck-type;cholecystokinin-type;	SWISSPROT_AC:P06307;SWISSPROT_ID:CCKN_HUMAN;EMBL:AY514491;EMBL:BC008283;EMBL:BT006991;EMBL:L00354;RefSeq:NP_000720.1;RefSeq:NP_001167609.1;ProteinModelPortal:P06307;STRING:9606.ENSP00000335657;GeneID:885;KEGG:hsa:885;PIR:A01623;eggNOG:ENOG410IXQ9;eggNOG:ENOG411211F;UniGene:Hs.458426;GO:GO:0001662;GO:GO:0001764;GO:GO:0001836;GO:GO:0005179;GO:GO:0005184;GO:GO:0005576;GO:GO:0005615;GO:GO:0006919;GO:…	1508	885
15309702	PLAU -- APPS	association	Pubmed 1999:10506696;	<b>CATB</b> and CATL significantly correlated with <b>UPA</b> and PAI-1.[Pubmed 1999:10506696];	4344084	Gene	PLAU	ATF;BDPLT5;plasminogen activator, urokinase;PLAU;QPD;u-PA;UPA;URK;activator, the urokinase-type plasminogen;activator, urokinase plasminogen;activator, urokinase type plasminogen;activator, urokinase-plasminogen;activator, urokinase-type plasminogen;EC 3.4.21.73;plasminogen activator, the urokinase;plasminogen activator, the urokinase-type;plasminogen activator, urokinase-type;u- pa;u--pa;U-plasm…	SWISSPROT_AC:P00749;SWISSPROT_ID:UROK_HUMAN;GeneID:5328;Ensembl:ENSG00000122861;HGNC:HGNC:9052;MIM:191840;Vega:OTTHUMG00000018494;protein_accession:AAA61252.1;protein_accession:AAA61253.1;protein_accession:AAA61257.1;protein_accession:AAC97138.1;protein_accession:AAH13575.1;protein_accession:AAK38734.1;protein_accession:AAK53822.1;protein_accession:AAP36055.1;protein_accession:AAV70488.1;protein_…	54781	Protein	APPS	APP secretase;APPS;CATB;Cathepsin B;Cathepsin B1;CPSB;CTSB;EC 3.4.22.1;app-secretase;cathepsin b-type;cathepsin-b;cathepsinb;cps b;cps-b;cts-b;secretase of app;	SWISSPROT_AC:P07858;SWISSPROT_ID:CATB_HUMAN;EMBL:AK075393;EMBL:AK092070;EMBL:BC010240;EMBL:BC095408;EMBL:CH471157;EMBL:L16510;EMBL:M13230;EMBL:M14221;RefSeq:NP_001899.1;RefSeq:NP_680090.1;RefSeq:NP_680091.1;RefSeq:NP_680092.1;RefSeq:NP_680093.1;RefSeq:XP_006716307.1;RefSeq:XP_006716308.1;RefSeq:XP_011542114.1;RefSeq:XP_016868586.1;RefSeq:XP_016868587.1;RefSeq:XP_016868588.1;RefSeq:XP_016868589.1;…	5328	1508
15309844	PRAP1 -- APPS	association	Pubmed 1999:10506696;	<b>CATB</b> and CATL significantly correlated with <b>UPA</b> and PAI-1.[Pubmed 1999:10506696];	4357339	Gene	PRAP1	PRAP1;PRO1195;proline rich acidic protein 1;UPA;acidic proline-rich protein 1;acidic proline-rich protein-1;Epididymis tissue protein Li 178;prap-1;pro-1195;Proline-rich acidic protein 1;up- a;up--a;up-a;Uterine-specific proline-rich acidic protein;	SWISSPROT_AC:Q96NZ9;SWISSPROT_ID:PRAP1_HUMAN;GeneID:118471;Ensembl:ENSG00000165828;HGNC:HGNC:23304;MIM:609776;Vega:OTTHUMG00000019312;protein_accession:AAH29447.2;protein_accession:AAH61643.1;protein_accession:AAH71872.1;protein_accession:AAH93853.1;protein_accession:AAI01744.1;protein_accession:AAI43591.1;protein_accession:AAI43592.1;protein_accession:AAI43593.1;protein_accession:AAL16670.1;prot…	54781	Protein	APPS	APP secretase;APPS;CATB;Cathepsin B;Cathepsin B1;CPSB;CTSB;EC 3.4.22.1;app-secretase;cathepsin b-type;cathepsin-b;cathepsinb;cps b;cps-b;cts-b;secretase of app;	SWISSPROT_AC:P07858;SWISSPROT_ID:CATB_HUMAN;EMBL:AK075393;EMBL:AK092070;EMBL:BC010240;EMBL:BC095408;EMBL:CH471157;EMBL:L16510;EMBL:M13230;EMBL:M14221;RefSeq:NP_001899.1;RefSeq:NP_680090.1;RefSeq:NP_680091.1;RefSeq:NP_680092.1;RefSeq:NP_680093.1;RefSeq:XP_006716307.1;RefSeq:XP_006716308.1;RefSeq:XP_011542114.1;RefSeq:XP_016868586.1;RefSeq:XP_016868587.1;RefSeq:XP_016868588.1;RefSeq:XP_016868589.1;…	118471	1508
15309887	CTSB -- Proline-rich acidic protein 1	association	Pubmed 1999:10506696;	<b>CATB</b> and CATL significantly correlated with <b>UPA</b> and PAI-1.[Pubmed 1999:10506696];	4341036	Gene	CTSB	APPS;cathepsin B;CPSB;CTSB;APP secretase;app-secretase;CATB;cathepsin b-type;Cathepsin B1;cathepsin-b;cathepsinb;cps b;cps-b;cts-b;EC 3.4.22.1;secretase of app;	SWISSPROT_AC:P07858;SWISSPROT_ID:CATB_HUMAN;GeneID:1508;Ensembl:ENSG00000164733;HGNC:HGNC:2527;MIM:116810;Vega:OTTHUMG00000090799;protein_accession:AAA52125.1;protein_accession:AAA52129.1;protein_accession:AAC37547.1;protein_accession:AAH10240.1;protein_accession:AAH95408.1;protein_accession:AAL99368.1;protein_accession:AAL99369.1;protein_accession:BAF82928.1;protein_accession:BAG52127.1;protein_…	327412	Protein	Proline-rich acidic protein 1	Epididymis tissue protein Li 178;PRAP1;Proline-rich acidic protein 1;UPA;Uterine-specific proline-rich acidic protein;acidic proline-rich protein 1;acidic proline-rich protein-1;prap-1;pro-1195;PRO1195;proline rich acidic protein 1;up- a;up--a;up-a;	SWISSPROT_AC:Q96NZ9;SWISSPROT_ID:PRAP1_HUMAN;EMBL:AF123768;EMBL:AF421885;EMBL:AL360181;EMBL:AY158074;EMBL:AY358908;EMBL:BC029447;EMBL:BC061643;EMBL:BC071872;EMBL:BC093853;EMBL:BC101743;EMBL:BC143590;EMBL:BC143591;EMBL:BC143592;EMBL:CH471211;EMBL:GU727628;RefSeq:NP_001138673.1;RefSeq:NP_660203.3;ProteinModelPortal:Q96NZ9;STRING:9606.ENSP00000416126;SWISSPROT_AC_OLD:B7ZL57;SWISSPROT_AC_OLD:B7ZL58;S…	1508	118471
15309914	CTSB -- Urokinase-type plasminogen activator	association	Pubmed 1999:10506696;	<b>CATB</b> and CATL significantly correlated with <b>UPA</b> and PAI-1.[Pubmed 1999:10506696];	4341036	Gene	CTSB	APPS;cathepsin B;CPSB;CTSB;APP secretase;app-secretase;CATB;cathepsin b-type;Cathepsin B1;cathepsin-b;cathepsinb;cps b;cps-b;cts-b;EC 3.4.22.1;secretase of app;	SWISSPROT_AC:P07858;SWISSPROT_ID:CATB_HUMAN;GeneID:1508;Ensembl:ENSG00000164733;HGNC:HGNC:2527;MIM:116810;Vega:OTTHUMG00000090799;protein_accession:AAA52125.1;protein_accession:AAA52129.1;protein_accession:AAC37547.1;protein_accession:AAH10240.1;protein_accession:AAH95408.1;protein_accession:AAL99368.1;protein_accession:AAL99369.1;protein_accession:BAF82928.1;protein_accession:BAG52127.1;protein_…	515890	Protein	Urokinase-type plasminogen activator	EC 3.4.21.73;PLAU;U-plasminogen activator;uPA;UROK;Urokinase-type plasminogen activator;activator, the urokinase-type plasminogen;activator, urokinase plasminogen;activator, urokinase type plasminogen;activator, urokinase-plasminogen;activator, urokinase-type plasminogen;ATF;BDPLT5;plasminogen activator, the urokinase;plasminogen activator, the urokinase-type;plasminogen activator, urokinase;plas…	SWISSPROT_AC:P00749;SWISSPROT_ID:UROK_HUMAN;EMBL:AF377330;EMBL:AK298560;EMBL:AL596247;EMBL:BC013575;EMBL:BT007391;EMBL:CH471083;EMBL:D00244;EMBL:D11143;EMBL:K02286;EMBL:K03226;EMBL:M15476;EMBL:X02419;EMBL:X02760;RefSeq:NP_001138503.1;RefSeq:NP_001306120.1;RefSeq:NP_002649.1;ProteinModelPortal:P00749;STRING:9606.ENSP00000361850;SWISSPROT_AC_OLD:B4DPZ2;SWISSPROT_AC_OLD:Q15844;SWISSPROT_AC_OLD:Q1661…	1508	5328
15309943	PLAU -- CTSB	association	Pubmed 1999:10506696;	<b>CATB</b> and CATL significantly correlated with <b>UPA</b> and PAI-1.[Pubmed 1999:10506696];	4344084	Gene	PLAU	ATF;BDPLT5;plasminogen activator, urokinase;PLAU;QPD;u-PA;UPA;URK;activator, the urokinase-type plasminogen;activator, urokinase plasminogen;activator, urokinase type plasminogen;activator, urokinase-plasminogen;activator, urokinase-type plasminogen;EC 3.4.21.73;plasminogen activator, the urokinase;plasminogen activator, the urokinase-type;plasminogen activator, urokinase-type;u- pa;u--pa;U-plasm…	SWISSPROT_AC:P00749;SWISSPROT_ID:UROK_HUMAN;GeneID:5328;Ensembl:ENSG00000122861;HGNC:HGNC:9052;MIM:191840;Vega:OTTHUMG00000018494;protein_accession:AAA61252.1;protein_accession:AAA61253.1;protein_accession:AAA61257.1;protein_accession:AAC97138.1;protein_accession:AAH13575.1;protein_accession:AAK38734.1;protein_accession:AAK53822.1;protein_accession:AAP36055.1;protein_accession:AAV70488.1;protein_…	4341036	Gene	CTSB	APPS;cathepsin B;CPSB;CTSB;APP secretase;app-secretase;CATB;cathepsin b-type;Cathepsin B1;cathepsin-b;cathepsinb;cps b;cps-b;cts-b;EC 3.4.22.1;secretase of app;	SWISSPROT_AC:P07858;SWISSPROT_ID:CATB_HUMAN;GeneID:1508;Ensembl:ENSG00000164733;HGNC:HGNC:2527;MIM:116810;Vega:OTTHUMG00000090799;protein_accession:AAA52125.1;protein_accession:AAA52129.1;protein_accession:AAC37547.1;protein_accession:AAH10240.1;protein_accession:AAH95408.1;protein_accession:AAL99368.1;protein_accession:AAL99369.1;protein_accession:BAF82928.1;protein_accession:BAG52127.1;protein_…	5328	1508
15309967	PRAP1 -- CTSB	association	Pubmed 1999:10506696;	<b>CATB</b> and CATL significantly correlated with <b>UPA</b> and PAI-1.[Pubmed 1999:10506696];	4357339	Gene	PRAP1	PRAP1;PRO1195;proline rich acidic protein 1;UPA;acidic proline-rich protein 1;acidic proline-rich protein-1;Epididymis tissue protein Li 178;prap-1;pro-1195;Proline-rich acidic protein 1;up- a;up--a;up-a;Uterine-specific proline-rich acidic protein;	SWISSPROT_AC:Q96NZ9;SWISSPROT_ID:PRAP1_HUMAN;GeneID:118471;Ensembl:ENSG00000165828;HGNC:HGNC:23304;MIM:609776;Vega:OTTHUMG00000019312;protein_accession:AAH29447.2;protein_accession:AAH61643.1;protein_accession:AAH71872.1;protein_accession:AAH93853.1;protein_accession:AAI01744.1;protein_accession:AAI43591.1;protein_accession:AAI43592.1;protein_accession:AAI43593.1;protein_accession:AAL16670.1;prot…	4341036	Gene	CTSB	APPS;cathepsin B;CPSB;CTSB;APP secretase;app-secretase;CATB;cathepsin b-type;Cathepsin B1;cathepsin-b;cathepsinb;cps b;cps-b;cts-b;EC 3.4.22.1;secretase of app;	SWISSPROT_AC:P07858;SWISSPROT_ID:CATB_HUMAN;GeneID:1508;Ensembl:ENSG00000164733;HGNC:HGNC:2527;MIM:116810;Vega:OTTHUMG00000090799;protein_accession:AAA52125.1;protein_accession:AAA52129.1;protein_accession:AAC37547.1;protein_accession:AAH10240.1;protein_accession:AAH95408.1;protein_accession:AAL99368.1;protein_accession:AAL99369.1;protein_accession:BAF82928.1;protein_accession:BAG52127.1;protein_…	118471	1508
15424608	CTSB -- Prolactin	association	Pubmed:10601586;Pubmed 2000:11092531;	The above results suggest that <b>cathepsin B</b> may play a role in promoting <b>PRL</b> release especially in PRL-producing adenomas.[Pubmed:10601586];<b>Prolactin</b> up-regulates <b>cathepsin B</b> and D expression in minor salivary glands of patients with SjÃƒÂ¶gren's syndrome.[Pubmed 2000:11092531];<b>Prolactin</b> up-regulates <b>cathepsin B</b> and D expression in minor salivary glands of…	4341036	Gene	CTSB	APPS;cathepsin B;CPSB;CTSB;APP secretase;app-secretase;CATB;cathepsin b-type;Cathepsin B1;cathepsin-b;cathepsinb;cps b;cps-b;cts-b;EC 3.4.22.1;secretase of app;	SWISSPROT_AC:P07858;SWISSPROT_ID:CATB_HUMAN;GeneID:1508;Ensembl:ENSG00000164733;HGNC:HGNC:2527;MIM:116810;Vega:OTTHUMG00000090799;protein_accession:AAA52125.1;protein_accession:AAA52129.1;protein_accession:AAC37547.1;protein_accession:AAH10240.1;protein_accession:AAH95408.1;protein_accession:AAL99368.1;protein_accession:AAL99369.1;protein_accession:BAF82928.1;protein_accession:BAG52127.1;protein_…	328109	Protein	Prolactin	PRL;Prolactin;gha-1;GHA1;prl-type;prolactin--an;prolactin-type;	SWISSPROT_AC:P01236;SWISSPROT_ID:PRL_HUMAN;EMBL:BC015850;EMBL:D00411;EMBL:M29386;EMBL:U75583;EMBL:V00566;EMBL:X00540;EMBL:X00541;EMBL:X00543;EMBL:X00544;EMBL:X54393;RefSeq:NP_000939.1;RefSeq:NP_001157030.1;ProteinModelPortal:P01236;STRING:9606.ENSP00000302150;SWISSPROT_AC_OLD:Q15199;SWISSPROT_AC_OLD:Q92996;SMR:P01236;GeneID:5617;KEGG:hsa:5617;PIR:A61402;PIR:A90998;eggNOG:ENOG410II74;eggNOG:ENOG41…	1508	5617
15436887	CTSB -- CER2	association	Pubmed:14669984;Pubmed 2000:10701774;	We have previously isolated the human cathepsin B promoter and shown that <b>Sp1</b> and Ets factors are involved in the regulation of <b>cathepsin B</b> expression.[Pubmed:14669984];Transcription of human <b>cathepsin B</b> is mediated by <b>Sp1</b> and Ets family factors in glioma.[Pubmed 2000:10701774];	4341036	Gene	CTSB	APPS;cathepsin B;CPSB;CTSB;APP secretase;app-secretase;CATB;cathepsin b-type;Cathepsin B1;cathepsin-b;cathepsinb;cps b;cps-b;cts-b;EC 3.4.22.1;secretase of app;	SWISSPROT_AC:P07858;SWISSPROT_ID:CATB_HUMAN;GeneID:1508;Ensembl:ENSG00000164733;HGNC:HGNC:2527;MIM:116810;Vega:OTTHUMG00000090799;protein_accession:AAA52125.1;protein_accession:AAA52129.1;protein_accession:AAC37547.1;protein_accession:AAH10240.1;protein_accession:AAH95408.1;protein_accession:AAL99368.1;protein_accession:AAL99369.1;protein_accession:BAF82928.1;protein_accession:BAG52127.1;protein_…	91680	Protein	CER2	CER2;Cerberus-like protein 2;Cerl-2;CKTSF1B3;Cysteine knot superfamily 1, BMP antagonist 3;DAN domain family member 5;DAND5;GREM3;Gremlin-3;SP1;cer 2;cer-2;CERL2;COCO;crl ii;crl-2;CRL2;DAN domain BMP antagonist family member 5;DANTE;dante-type;	SWISSPROT_AC:Q8N907;SWISSPROT_ID:DAND5_HUMAN;EMBL:AB070695;EMBL:AK095926;EMBL:BC101800;EMBL:BC113476;RefSeq:NP_689867.1;ProteinModelPortal:Q8N907;STRING:9606.ENSP00000323155;SMR:Q8N907;GeneID:199699;KEGG:hsa:199699;eggNOG:ENOG410IYA9;eggNOG:ENOG410Y6UJ;UniGene:Hs.331981;GO:GO:0003140;GO:GO:0003281;GO:GO:0003283;GO:GO:0005576;GO:GO:0005615;GO:GO:0016015;GO:GO:0023019;GO:GO:0030512;GO:GO:0030514;GO…	1508	199699
15437016	CTSB -- PSG1	association	Pubmed:14669984;Pubmed 2000:10701774;	We have previously isolated the human cathepsin B promoter and shown that <b>Sp1</b> and Ets factors are involved in the regulation of <b>cathepsin B</b> expression.[Pubmed:14669984];Transcription of human <b>cathepsin B</b> is mediated by <b>Sp1</b> and Ets family factors in glioma.[Pubmed 2000:10701774];	4341036	Gene	CTSB	APPS;cathepsin B;CPSB;CTSB;APP secretase;app-secretase;CATB;cathepsin b-type;Cathepsin B1;cathepsin-b;cathepsinb;cps b;cps-b;cts-b;EC 3.4.22.1;secretase of app;	SWISSPROT_AC:P07858;SWISSPROT_ID:CATB_HUMAN;GeneID:1508;Ensembl:ENSG00000164733;HGNC:HGNC:2527;MIM:116810;Vega:OTTHUMG00000090799;protein_accession:AAA52125.1;protein_accession:AAA52129.1;protein_accession:AAC37547.1;protein_accession:AAH10240.1;protein_accession:AAH95408.1;protein_accession:AAL99368.1;protein_accession:AAL99369.1;protein_accession:BAF82928.1;protein_accession:BAG52127.1;protein_…	337190	Protein	PSG1	B1G1;CD66 antigen-like family member F;CD66f antigen;Fetal liver non-specific cross-reactive antigen 1/2;FL-NCA-1/2;Pregnancy-specific beta-1 glycoprotein C/D;Pregnancy-specific beta-1-glycoprotein 1;Pregnancy-specific glycoprotein 1;PS-beta-C/D;PS-beta-G-1;PSBG-1;PSBG1;PSG1;PSG95;PSGGA;CD66f;DHFRP2;PBG1;pregnancy specific beta-1-glycoprotein 1;pregnancy specific glycoprotein 1;psg 1;psg-1;PSGIIA…	SWISSPROT_AC:P11464;SWISSPROT_ID:PSG1_HUMAN;EMBL:AC005238;EMBL:AH007517;EMBL:BC022338;EMBL:BC058285;EMBL:CH471126;EMBL:CR450329;EMBL:J04539;EMBL:M17908;EMBL:M17909;EMBL:M20879;EMBL:M20881;EMBL:M21822;EMBL:M25385;EMBL:M33663;EMBL:M33664;EMBL:M34715;EMBL:M37397;RefSeq:NP_001171754.1;RefSeq:NP_001171755.1;RefSeq:NP_001284702.1;RefSeq:NP_008836.2;ProteinModelPortal:P11464;STRING:9606.ENSP00000244296;…	1508	5669
15437042	CTSB -- Transcription factor Sp1	association	Pubmed:14669984;Pubmed 2000:10701774;	We have previously isolated the human cathepsin B promoter and shown that <b>Sp1</b> and Ets factors are involved in the regulation of <b>cathepsin B</b> expression.[Pubmed:14669984];Transcription of human <b>cathepsin B</b> is mediated by <b>Sp1</b> and Ets family factors in glioma.[Pubmed 2000:10701774];	4341036	Gene	CTSB	APPS;cathepsin B;CPSB;CTSB;APP secretase;app-secretase;CATB;cathepsin b-type;Cathepsin B1;cathepsin-b;cathepsinb;cps b;cps-b;cts-b;EC 3.4.22.1;secretase of app;	SWISSPROT_AC:P07858;SWISSPROT_ID:CATB_HUMAN;GeneID:1508;Ensembl:ENSG00000164733;HGNC:HGNC:2527;MIM:116810;Vega:OTTHUMG00000090799;protein_accession:AAA52125.1;protein_accession:AAA52129.1;protein_accession:AAC37547.1;protein_accession:AAH10240.1;protein_accession:AAH95408.1;protein_accession:AAL99368.1;protein_accession:AAL99369.1;protein_accession:BAF82928.1;protein_accession:BAG52127.1;protein_…	455170	Protein	Transcription factor Sp1	SP1;Transcription factor Sp1;TSFP1;sp 1 transcription factor;sp i transcription factor;sp-1 transcription factor;Sp1 transcription factor;sp1 transcription-factor;sp1-transcription factor;transcription factor of the sp1;transcription factor sp 1;transcription factor sp-1;transcription-factor sp1;	SWISSPROT_AC:P08047;SWISSPROT_ID:SP1_HUMAN;EMBL:AB039286;EMBL:AC068889;EMBL:AC073611;EMBL:AF252284;EMBL:AF255682;EMBL:AJ272134;EMBL:BC043224;EMBL:BC062539;EMBL:CH471054;EMBL:FN908228;EMBL:J03133;RefSeq:NP_001238754.1;RefSeq:NP_003100.1;RefSeq:NP_612482.2;RefSeq:XP_011536998.1;ProteinModelPortal:P08047;STRING:9606.ENSP00000329357;SWISSPROT_AC_OLD:E4Z9M7;SWISSPROT_AC_OLD:G5E9M8;SWISSPROT_AC_OLD:Q86…	1508	6667
15538594	Tubulointerstitial nephritis antigen -- APPS	association	Pubmed 2000:10799322;	The 12 kb gene was mapped by fluorescence in situ hybridization to chromosome 1p34.2-3, a locus neither related to that of the human <b>TIN-ag</b> (6p11.2-12) nor to that of <b>cathepsin B</b> (8p22-23.1).[Pubmed 2000:10799322];	489945	Protein	Tubulointerstitial nephritis antigen	TIN-Ag;TINAG;Tubulointerstitial nephritis antigen;	SWISSPROT_AC:Q9UJW2;SWISSPROT_ID:TINAG_HUMAN;EMBL:AB022277;EMBL:AF195116;EMBL:AF195117;EMBL:AK312918;EMBL:AL359380;EMBL:AL589946;EMBL:CH471081;RefSeq:NP_055279.3;ProteinModelPortal:Q9UJW2;STRING:9606.ENSP00000259782;SWISSPROT_AC_OLD:Q5T467;SWISSPROT_AC_OLD:Q9UJW1;SWISSPROT_AC_OLD:Q9ULZ4;GeneID:27283;KEGG:hsa:27283;PIR:JC7189;eggNOG:ENOG410YN9K;eggNOG:KOG1544;UniGene:Hs.127011;GO:GO:0000166;GO:GO:…	54781	Protein	APPS	APP secretase;APPS;CATB;Cathepsin B;Cathepsin B1;CPSB;CTSB;EC 3.4.22.1;app-secretase;cathepsin b-type;cathepsin-b;cathepsinb;cps b;cps-b;cts-b;secretase of app;	SWISSPROT_AC:P07858;SWISSPROT_ID:CATB_HUMAN;EMBL:AK075393;EMBL:AK092070;EMBL:BC010240;EMBL:BC095408;EMBL:CH471157;EMBL:L16510;EMBL:M13230;EMBL:M14221;RefSeq:NP_001899.1;RefSeq:NP_680090.1;RefSeq:NP_680091.1;RefSeq:NP_680092.1;RefSeq:NP_680093.1;RefSeq:XP_006716307.1;RefSeq:XP_006716308.1;RefSeq:XP_011542114.1;RefSeq:XP_016868586.1;RefSeq:XP_016868587.1;RefSeq:XP_016868588.1;RefSeq:XP_016868589.1;…	27283	1508
15538751	CTSB -- Tubulointerstitial nephritis antigen	association	Pubmed 2000:10799322;	The 12 kb gene was mapped by fluorescence in situ hybridization to chromosome 1p34.2-3, a locus neither related to that of the human <b>TIN-ag</b> (6p11.2-12) nor to that of <b>cathepsin B</b> (8p22-23.1).[Pubmed 2000:10799322];	4341036	Gene	CTSB	APPS;cathepsin B;CPSB;CTSB;APP secretase;app-secretase;CATB;cathepsin b-type;Cathepsin B1;cathepsin-b;cathepsinb;cps b;cps-b;cts-b;EC 3.4.22.1;secretase of app;	SWISSPROT_AC:P07858;SWISSPROT_ID:CATB_HUMAN;GeneID:1508;Ensembl:ENSG00000164733;HGNC:HGNC:2527;MIM:116810;Vega:OTTHUMG00000090799;protein_accession:AAA52125.1;protein_accession:AAA52129.1;protein_accession:AAC37547.1;protein_accession:AAH10240.1;protein_accession:AAH95408.1;protein_accession:AAL99368.1;protein_accession:AAL99369.1;protein_accession:BAF82928.1;protein_accession:BAG52127.1;protein_…	489945	Protein	Tubulointerstitial nephritis antigen	TIN-Ag;TINAG;Tubulointerstitial nephritis antigen;	SWISSPROT_AC:Q9UJW2;SWISSPROT_ID:TINAG_HUMAN;EMBL:AB022277;EMBL:AF195116;EMBL:AF195117;EMBL:AK312918;EMBL:AL359380;EMBL:AL589946;EMBL:CH471081;RefSeq:NP_055279.3;ProteinModelPortal:Q9UJW2;STRING:9606.ENSP00000259782;SWISSPROT_AC_OLD:Q5T467;SWISSPROT_AC_OLD:Q9UJW1;SWISSPROT_AC_OLD:Q9ULZ4;GeneID:27283;KEGG:hsa:27283;PIR:JC7189;eggNOG:ENOG410YN9K;eggNOG:KOG1544;UniGene:Hs.127011;GO:GO:0000166;GO:GO:…	1508	27283
15538778	TINAG -- APPS	association	Pubmed 2000:10799322;	The 12 kb gene was mapped by fluorescence in situ hybridization to chromosome 1p34.2-3, a locus neither related to that of the human <b>TIN-ag</b> (6p11.2-12) nor to that of <b>cathepsin B</b> (8p22-23.1).[Pubmed 2000:10799322];	4350368	Gene	TINAG	TIN-AG;TINAG;tubulointerstitial nephritis antigen;	SWISSPROT_AC:Q9UJW2;SWISSPROT_ID:TINAG_HUMAN;GeneID:27283;Ensembl:ENSG00000137251;HGNC:HGNC:14599;MIM:606749;Vega:OTTHUMG00000014893;protein_accession:AAF08931.1;protein_accession:AAF08932.1;protein_accession:AAH56235.1;protein_accession:AAH70278.1;protein_accession:ACE86899.1;protein_accession:ACE87586.1;protein_accession:ADQ32005.1;protein_accession:BAA84949.1;protein_accession:BAG35763.1;prote…	54781	Protein	APPS	APP secretase;APPS;CATB;Cathepsin B;Cathepsin B1;CPSB;CTSB;EC 3.4.22.1;app-secretase;cathepsin b-type;cathepsin-b;cathepsinb;cps b;cps-b;cts-b;secretase of app;	SWISSPROT_AC:P07858;SWISSPROT_ID:CATB_HUMAN;EMBL:AK075393;EMBL:AK092070;EMBL:BC010240;EMBL:BC095408;EMBL:CH471157;EMBL:L16510;EMBL:M13230;EMBL:M14221;RefSeq:NP_001899.1;RefSeq:NP_680090.1;RefSeq:NP_680091.1;RefSeq:NP_680092.1;RefSeq:NP_680093.1;RefSeq:XP_006716307.1;RefSeq:XP_006716308.1;RefSeq:XP_011542114.1;RefSeq:XP_016868586.1;RefSeq:XP_016868587.1;RefSeq:XP_016868588.1;RefSeq:XP_016868589.1;…	27283	1508
15538799	TINAG -- CTSB	association	Pubmed 2000:10799322;	The 12 kb gene was mapped by fluorescence in situ hybridization to chromosome 1p34.2-3, a locus neither related to that of the human <b>TIN-ag</b> (6p11.2-12) nor to that of <b>cathepsin B</b> (8p22-23.1).[Pubmed 2000:10799322];	4350368	Gene	TINAG	TIN-AG;TINAG;tubulointerstitial nephritis antigen;	SWISSPROT_AC:Q9UJW2;SWISSPROT_ID:TINAG_HUMAN;GeneID:27283;Ensembl:ENSG00000137251;HGNC:HGNC:14599;MIM:606749;Vega:OTTHUMG00000014893;protein_accession:AAF08931.1;protein_accession:AAF08932.1;protein_accession:AAH56235.1;protein_accession:AAH70278.1;protein_accession:ACE86899.1;protein_accession:ACE87586.1;protein_accession:ADQ32005.1;protein_accession:BAA84949.1;protein_accession:BAG35763.1;prote…	4341036	Gene	CTSB	APPS;cathepsin B;CPSB;CTSB;APP secretase;app-secretase;CATB;cathepsin b-type;Cathepsin B1;cathepsin-b;cathepsinb;cps b;cps-b;cts-b;EC 3.4.22.1;secretase of app;	SWISSPROT_AC:P07858;SWISSPROT_ID:CATB_HUMAN;GeneID:1508;Ensembl:ENSG00000164733;HGNC:HGNC:2527;MIM:116810;Vega:OTTHUMG00000090799;protein_accession:AAA52125.1;protein_accession:AAA52129.1;protein_accession:AAC37547.1;protein_accession:AAH10240.1;protein_accession:AAH95408.1;protein_accession:AAL99368.1;protein_accession:AAL99369.1;protein_accession:BAF82928.1;protein_accession:BAG52127.1;protein_…	27283	1508
15710471	PBX1 -- APPS	association	Pubmed 2000:11092531;	The present study aims to characterize the influence of <b>PRL</b> on the expression of <b>cathepsin B</b> and D in the MSG of patients with SS.[Pubmed 2000:11092531];Treatment of both healthy and SS minor salivary glands with <b>PRL</b> significantly (p < 0.05 top < 0.0001) enhanced <b>cathepsin B</b> and D expression in acinar and ductal cells at both protein and mRNA levels.[Pubmed 2000:110925…	4343882	Gene	PBX1	PBX homeobox 1;PBX1;Homeobox protein PBX1;Homeobox protein PRL;pre b cell leukemia transcription factor 1;pre b-cell leukemia transcription factor 1;pre-b cell leukemia transcription factor 1;Pre-B-cell leukemia transcription factor 1;pre-b-cell leukemia transcription factor-1;PRL;prl-type;	SWISSPROT_AC:P40424;SWISSPROT_ID:PBX1_HUMAN;GeneID:5087;Ensembl:ENSG00000185630;HGNC:HGNC:8632;MIM:176310;Vega:OTTHUMG00000034307;protein_accession:AAA36484.1;protein_accession:AAA60031.1;protein_accession:AAG30941.1;protein_accession:AAI01579.1;protein_accession:AAP35351.1;protein_accession:BAF84104.1;protein_accession:BAG61583.1;protein_accession:BAH13510.1;protein_accession:CAH18284.1;protein_…	54781	Protein	APPS	APP secretase;APPS;CATB;Cathepsin B;Cathepsin B1;CPSB;CTSB;EC 3.4.22.1;app-secretase;cathepsin b-type;cathepsin-b;cathepsinb;cps b;cps-b;cts-b;secretase of app;	SWISSPROT_AC:P07858;SWISSPROT_ID:CATB_HUMAN;EMBL:AK075393;EMBL:AK092070;EMBL:BC010240;EMBL:BC095408;EMBL:CH471157;EMBL:L16510;EMBL:M13230;EMBL:M14221;RefSeq:NP_001899.1;RefSeq:NP_680090.1;RefSeq:NP_680091.1;RefSeq:NP_680092.1;RefSeq:NP_680093.1;RefSeq:XP_006716307.1;RefSeq:XP_006716308.1;RefSeq:XP_011542114.1;RefSeq:XP_016868586.1;RefSeq:XP_016868587.1;RefSeq:XP_016868588.1;RefSeq:XP_016868589.1;…	5087	1508
15710517	PRL -- APPS	association	Pubmed 2000:11092531;	The present study aims to characterize the influence of <b>PRL</b> on the expression of <b>cathepsin B</b> and D in the MSG of patients with SS.[Pubmed 2000:11092531];Treatment of both healthy and SS minor salivary glands with <b>PRL</b> significantly (p < 0.05 top < 0.0001) enhanced <b>cathepsin B</b> and D expression in acinar and ductal cells at both protein and mRNA levels.[Pubmed 2000:110925…	4344322	Gene	PRL	GHA1;PRL;prolactin;gha-1;prl-type;prolactin--an;prolactin-type;	SWISSPROT_AC:P01236;SWISSPROT_ID:PRL_HUMAN;GeneID:5617;Ensembl:ENSG00000172179;HGNC:HGNC:9445;MIM:176760;Vega:OTTHUMG00000016111;protein_accession:AAA60173.1;protein_accession:AAB70858.1;protein_accession:AAH15850.1;protein_accession:AAH88370.1;protein_accession:AAO87820.1;protein_accession:ABI63353.1;protein_accession:ABM84054.1;protein_accession:ABM87406.1;protein_accession:ACT52574.1;protein_a…	54781	Protein	APPS	APP secretase;APPS;CATB;Cathepsin B;Cathepsin B1;CPSB;CTSB;EC 3.4.22.1;app-secretase;cathepsin b-type;cathepsin-b;cathepsinb;cps b;cps-b;cts-b;secretase of app;	SWISSPROT_AC:P07858;SWISSPROT_ID:CATB_HUMAN;EMBL:AK075393;EMBL:AK092070;EMBL:BC010240;EMBL:BC095408;EMBL:CH471157;EMBL:L16510;EMBL:M13230;EMBL:M14221;RefSeq:NP_001899.1;RefSeq:NP_680090.1;RefSeq:NP_680091.1;RefSeq:NP_680092.1;RefSeq:NP_680093.1;RefSeq:XP_006716307.1;RefSeq:XP_006716308.1;RefSeq:XP_011542114.1;RefSeq:XP_016868586.1;RefSeq:XP_016868587.1;RefSeq:XP_016868588.1;RefSeq:XP_016868589.1;…	5617	1508
15710543	CTSB -- PRL	association	Pubmed 2000:11092531;	The present study aims to characterize the influence of <b>PRL</b> on the expression of <b>cathepsin B</b> and D in the MSG of patients with SS.[Pubmed 2000:11092531];Treatment of both healthy and SS minor salivary glands with <b>PRL</b> significantly (p < 0.05 top < 0.0001) enhanced <b>cathepsin B</b> and D expression in acinar and ductal cells at both protein and mRNA levels.[Pubmed 2000:110925…	4341036	Gene	CTSB	APPS;cathepsin B;CPSB;CTSB;APP secretase;app-secretase;CATB;cathepsin b-type;Cathepsin B1;cathepsin-b;cathepsinb;cps b;cps-b;cts-b;EC 3.4.22.1;secretase of app;	SWISSPROT_AC:P07858;SWISSPROT_ID:CATB_HUMAN;GeneID:1508;Ensembl:ENSG00000164733;HGNC:HGNC:2527;MIM:116810;Vega:OTTHUMG00000090799;protein_accession:AAA52125.1;protein_accession:AAA52129.1;protein_accession:AAC37547.1;protein_accession:AAH10240.1;protein_accession:AAH95408.1;protein_accession:AAL99368.1;protein_accession:AAL99369.1;protein_accession:BAF82928.1;protein_accession:BAG52127.1;protein_…	302923	Protein	PRL	Homeobox protein PBX1;Homeobox protein PRL;PBX1;Pre-B-cell leukemia transcription factor 1;PRL;PBX homeobox 1;pre b cell leukemia transcription factor 1;pre b-cell leukemia transcription factor 1;pre-b cell leukemia transcription factor 1;pre-b-cell leukemia transcription factor-1;prl-type;	SWISSPROT_AC:P40424;SWISSPROT_ID:PBX1_HUMAN;EMBL:AF313396;EMBL:AF313397;EMBL:AF313398;EMBL:AF313399;EMBL:AF313400;EMBL:AF313401;EMBL:AF313402;EMBL:AF313403;EMBL:AF313404;EMBL:AK299673;EMBL:AL357568;EMBL:AL359255;EMBL:AL390119;EMBL:AL391001;EMBL:BC101578;EMBL:M31522;EMBL:M86546;RefSeq:NP_001191892.1;RefSeq:NP_002576.1;RefSeq:XP_005245286.1;ProteinModelPortal:P40424;STRING:9606.ENSP00000405890;SWIS…	1508	5087
15710607	PBX1 -- CTSB	association	Pubmed 2000:11092531;	The present study aims to characterize the influence of <b>PRL</b> on the expression of <b>cathepsin B</b> and D in the MSG of patients with SS.[Pubmed 2000:11092531];Treatment of both healthy and SS minor salivary glands with <b>PRL</b> significantly (p < 0.05 top < 0.0001) enhanced <b>cathepsin B</b> and D expression in acinar and ductal cells at both protein and mRNA levels.[Pubmed 2000:110925…	4343882	Gene	PBX1	PBX homeobox 1;PBX1;Homeobox protein PBX1;Homeobox protein PRL;pre b cell leukemia transcription factor 1;pre b-cell leukemia transcription factor 1;pre-b cell leukemia transcription factor 1;Pre-B-cell leukemia transcription factor 1;pre-b-cell leukemia transcription factor-1;PRL;prl-type;	SWISSPROT_AC:P40424;SWISSPROT_ID:PBX1_HUMAN;GeneID:5087;Ensembl:ENSG00000185630;HGNC:HGNC:8632;MIM:176310;Vega:OTTHUMG00000034307;protein_accession:AAA36484.1;protein_accession:AAA60031.1;protein_accession:AAG30941.1;protein_accession:AAI01579.1;protein_accession:AAP35351.1;protein_accession:BAF84104.1;protein_accession:BAG61583.1;protein_accession:BAH13510.1;protein_accession:CAH18284.1;protein_…	4341036	Gene	CTSB	APPS;cathepsin B;CPSB;CTSB;APP secretase;app-secretase;CATB;cathepsin b-type;Cathepsin B1;cathepsin-b;cathepsinb;cps b;cps-b;cts-b;EC 3.4.22.1;secretase of app;	SWISSPROT_AC:P07858;SWISSPROT_ID:CATB_HUMAN;GeneID:1508;Ensembl:ENSG00000164733;HGNC:HGNC:2527;MIM:116810;Vega:OTTHUMG00000090799;protein_accession:AAA52125.1;protein_accession:AAA52129.1;protein_accession:AAC37547.1;protein_accession:AAH10240.1;protein_accession:AAH95408.1;protein_accession:AAL99368.1;protein_accession:AAL99369.1;protein_accession:BAF82928.1;protein_accession:BAG52127.1;protein_…	5087	1508
15710638	PRL -- CTSB	association	Pubmed 2000:11092531;	The present study aims to characterize the influence of <b>PRL</b> on the expression of <b>cathepsin B</b> and D in the MSG of patients with SS.[Pubmed 2000:11092531];Treatment of both healthy and SS minor salivary glands with <b>PRL</b> significantly (p < 0.05 top < 0.0001) enhanced <b>cathepsin B</b> and D expression in acinar and ductal cells at both protein and mRNA levels.[Pubmed 2000:110925…	4344322	Gene	PRL	GHA1;PRL;prolactin;gha-1;prl-type;prolactin--an;prolactin-type;	SWISSPROT_AC:P01236;SWISSPROT_ID:PRL_HUMAN;GeneID:5617;Ensembl:ENSG00000172179;HGNC:HGNC:9445;MIM:176760;Vega:OTTHUMG00000016111;protein_accession:AAA60173.1;protein_accession:AAB70858.1;protein_accession:AAH15850.1;protein_accession:AAH88370.1;protein_accession:AAO87820.1;protein_accession:ABI63353.1;protein_accession:ABM84054.1;protein_accession:ABM87406.1;protein_accession:ACT52574.1;protein_a…	4341036	Gene	CTSB	APPS;cathepsin B;CPSB;CTSB;APP secretase;app-secretase;CATB;cathepsin b-type;Cathepsin B1;cathepsin-b;cathepsinb;cps b;cps-b;cts-b;EC 3.4.22.1;secretase of app;	SWISSPROT_AC:P07858;SWISSPROT_ID:CATB_HUMAN;GeneID:1508;Ensembl:ENSG00000164733;HGNC:HGNC:2527;MIM:116810;Vega:OTTHUMG00000090799;protein_accession:AAA52125.1;protein_accession:AAA52129.1;protein_accession:AAC37547.1;protein_accession:AAH10240.1;protein_accession:AAH95408.1;protein_accession:AAL99368.1;protein_accession:AAL99369.1;protein_accession:BAF82928.1;protein_accession:BAG52127.1;protein_…	5617	1508
15769459	CTSB -- Leptin	association	Pubmed 2001:11829320;	The purpose of this study was to characterize the dynamics of circulating <b>leptin</b> in relation to ten <b>APPs</b>.[Pubmed 2001:11829320];	4341036	Gene	CTSB	APPS;cathepsin B;CPSB;CTSB;APP secretase;app-secretase;CATB;cathepsin b-type;Cathepsin B1;cathepsin-b;cathepsinb;cps b;cps-b;cts-b;EC 3.4.22.1;secretase of app;	SWISSPROT_AC:P07858;SWISSPROT_ID:CATB_HUMAN;GeneID:1508;Ensembl:ENSG00000164733;HGNC:HGNC:2527;MIM:116810;Vega:OTTHUMG00000090799;protein_accession:AAA52125.1;protein_accession:AAA52129.1;protein_accession:AAC37547.1;protein_accession:AAH10240.1;protein_accession:AAH95408.1;protein_accession:AAL99368.1;protein_accession:AAL99369.1;protein_accession:BAF82928.1;protein_accession:BAG52127.1;protein_…	219985	Protein	Leptin	LEP;Leptin;OB;Obese protein;Obesity factor;OBS;factor obesity;factor of obesity;LEPD;leptin--an;leptin-type;obesity--factor;protein obese;	SWISSPROT_AC:P41159;SWISSPROT_ID:LEP_HUMAN;EMBL:AF008123;EMBL:AY996373;EMBL:BC060830;EMBL:BC069452;EMBL:BC069527;EMBL:D49487;EMBL:D63519;EMBL:D63710;EMBL:U18915;EMBL:U43415;EMBL:U43653;RefSeq:NP_000221.1;RefSeq:XP_005250397.1;ProteinModelPortal:P41159;STRING:9606.ENSP00000312652;SWISSPROT_AC_OLD:O15158;SWISSPROT_AC_OLD:Q56A88;SMR:P41159;GeneID:3952;KEGG:hsa:3952;PIR:A38952;PIR:I53166;eggNOG:ENOG4…	1508	3952
15802667	CTSB -- TGFB1	association	Pubmed 2001:11177576;Pubmed 2002:12000761;	In contrast, <b>TGF-beta 1</b> decreased the amount of cathepsin L mRNA and <b>cathepsin B</b> mRNA.[Pubmed 2001:11177576];The proinflammatory cytokine IL-6 induced an upregulation of cathepsin L, whereas <b>TGF-beta 1</b> suppressed <b>cathepsin B</b> and L expression.[Pubmed 2001:11177576];Mink lung epithelial cell growth inhibition assay revealed that the cleaved TGF-beta1 was biologically act…	4341036	Gene	CTSB	APPS;cathepsin B;CPSB;CTSB;APP secretase;app-secretase;CATB;cathepsin b-type;Cathepsin B1;cathepsin-b;cathepsinb;cps b;cps-b;cts-b;EC 3.4.22.1;secretase of app;	SWISSPROT_AC:P07858;SWISSPROT_ID:CATB_HUMAN;GeneID:1508;Ensembl:ENSG00000164733;HGNC:HGNC:2527;MIM:116810;Vega:OTTHUMG00000090799;protein_accession:AAA52125.1;protein_accession:AAA52129.1;protein_accession:AAC37547.1;protein_accession:AAH10240.1;protein_accession:AAH95408.1;protein_accession:AAL99368.1;protein_accession:AAL99369.1;protein_accession:BAF82928.1;protein_accession:BAG52127.1;protein_…	484813	Protein	TGFB1	TGF-beta-1;TGFB;TGFB1;Transforming growth factor beta-1;CED;DPD1;LAP;lap-type;tgf -beta 1;tgf -beta1;tgf b 1;tgf b-1;tgf beta 1;tgf beta i;tgf beta type 1;tgf beta type i;tgf beta-1;tgf beta-type 1;tgf beta1;tgf- b 1;tgf- beta 1;tgf- beta1;tgf-b 1;tgf-beta 1;tgf-beta i;tgf-beta isoform 1;tgf-beta type 1;tgf-beta type i;tgf-beta type-i;tgf-beta's 1;tgf-beta-i;tgf-beta1;tgf-beta1-type;tgf-betai;tgf…	SWISSPROT_AC:P01137;SWISSPROT_ID:TGFB1_HUMAN;EMBL:AK291907;EMBL:BC000125;EMBL:BC001180;EMBL:BC022242;EMBL:BT007245;EMBL:CH471126;EMBL:M38449;EMBL:X02812;EMBL:X05839;EMBL:X05840;EMBL:X05843;EMBL:X05844;EMBL:X05849;EMBL:X05850;RefSeq:NP_000651.3;ProteinModelPortal:P01137;STRING:9606.ENSP00000221930;SWISSPROT_AC_OLD:A8K792;SWISSPROT_AC_OLD:Q9UCG4;SMR:P01137;GeneID:7040;KEGG:hsa:7040;PIR:A27513;eggNO…	1508	7040
15802691	CTSB -- HGF	association	Pubmed 2001:11177576;	The aims of this study were to investigate the effect of the cytokines interleukin-1 beta (IL-1 beta), IL-6, IL-10, transforming growth factor-beta 1 (TGF-beta 1), and <b>hepatocyte growth factor</b> (HGF) on expression of <b>cathepsin B</b> and cathepsin L mRNA (quantitative RT-PCR), on protein expression (ELISA, Western blot), and also on enzymatic activity of cathepsins B and L.[Pubmed 2001:11…	4341036	Gene	CTSB	APPS;cathepsin B;CPSB;CTSB;APP secretase;app-secretase;CATB;cathepsin b-type;Cathepsin B1;cathepsin-b;cathepsinb;cps b;cps-b;cts-b;EC 3.4.22.1;secretase of app;	SWISSPROT_AC:P07858;SWISSPROT_ID:CATB_HUMAN;GeneID:1508;Ensembl:ENSG00000164733;HGNC:HGNC:2527;MIM:116810;Vega:OTTHUMG00000090799;protein_accession:AAA52125.1;protein_accession:AAA52129.1;protein_accession:AAC37547.1;protein_accession:AAH10240.1;protein_accession:AAH95408.1;protein_accession:AAL99368.1;protein_accession:AAL99369.1;protein_accession:BAF82928.1;protein_accession:BAG52127.1;protein_…	178566	Protein	HGF	Hepatocyte growth factor;Hepatopoietin-A;HGF;HPTA;Scatter factor;SF;DFNB39;F-TCF;factor scatter;factor--scatter;factor-scatter;hepatopoietin a;hgf beta;hgf beta-chain;hgf-beta;HGFB;hgfbeta;hgfbeta-chain;scatter-factor;	SWISSPROT_AC:P14210;SWISSPROT_ID:HGF_HUMAN;EMBL:AC004960;EMBL:AY246560;EMBL:BC022308;EMBL:BC063485;EMBL:BC105797;EMBL:BC130284;EMBL:BC130286;EMBL:CH236949;EMBL:D90334;EMBL:L02931;EMBL:M29145;EMBL:M55379;EMBL:M60718;EMBL:M73239;EMBL:M73240;EMBL:M75966;EMBL:M75967;EMBL:M75968;EMBL:M75969;EMBL:M75971;EMBL:M75972;EMBL:M75973;EMBL:M75974;EMBL:M75975;EMBL:M75976;EMBL:M75977;EMBL:M75978;EMBL:M75979;EMBL…	1508	3082
15802704	TGFB1 -- APPS	association	Pubmed 2001:11177576;	In contrast, <b>TGF-beta 1</b> decreased the amount of cathepsin L mRNA and <b>cathepsin B</b> mRNA.[Pubmed 2001:11177576];The proinflammatory cytokine IL-6 induced an upregulation of cathepsin L, whereas <b>TGF-beta 1</b> suppressed <b>cathepsin B</b> and L expression.[Pubmed 2001:11177576];	4345519	Gene	TGFB1	CED;DPD1;LAP;TGFB;TGFB1;TGFbeta;transforming growth factor beta 1;lap-type;tgf -beta 1;tgf -beta1;tgf b 1;tgf b-1;tgf beta 1;tgf beta i;tgf beta type 1;tgf beta type i;tgf beta-1;tgf beta-type 1;tgf beta1;tgf- b 1;tgf- beta 1;tgf- beta1;tgf-b 1;tgf-beta 1;tgf-beta i;tgf-beta isoform 1;tgf-beta type 1;tgf-beta type i;tgf-beta type-i;tgf-beta's 1;TGF-beta-1;tgf-beta-i;tgf-beta1;tgf-beta1-type;tgf-b…	SWISSPROT_AC:P01137;SWISSPROT_ID:TGFB1_HUMAN;GeneID:7040;Ensembl:ENSG00000105329;HGNC:HGNC:11766;MIM:190180;Vega:OTTHUMG00000182760;protein_accession:AAA36735.1;protein_accession:AAH00125.1;protein_accession:AAH01180.1;protein_accession:AAH22242.1;protein_accession:AAL27646.2;protein_accession:AAN86616.1;protein_accession:AAP35909.1;protein_accession:AAQ18641.1;protein_accession:AAT77143.1;protei…	54781	Protein	APPS	APP secretase;APPS;CATB;Cathepsin B;Cathepsin B1;CPSB;CTSB;EC 3.4.22.1;app-secretase;cathepsin b-type;cathepsin-b;cathepsinb;cps b;cps-b;cts-b;secretase of app;	SWISSPROT_AC:P07858;SWISSPROT_ID:CATB_HUMAN;EMBL:AK075393;EMBL:AK092070;EMBL:BC010240;EMBL:BC095408;EMBL:CH471157;EMBL:L16510;EMBL:M13230;EMBL:M14221;RefSeq:NP_001899.1;RefSeq:NP_680090.1;RefSeq:NP_680091.1;RefSeq:NP_680092.1;RefSeq:NP_680093.1;RefSeq:XP_006716307.1;RefSeq:XP_006716308.1;RefSeq:XP_011542114.1;RefSeq:XP_016868586.1;RefSeq:XP_016868587.1;RefSeq:XP_016868588.1;RefSeq:XP_016868589.1;…	7040	1508
15802743	TGFB1 -- CTSB	association	Pubmed 2001:11177576;	In contrast, <b>TGF-beta 1</b> decreased the amount of cathepsin L mRNA and <b>cathepsin B</b> mRNA.[Pubmed 2001:11177576];The proinflammatory cytokine IL-6 induced an upregulation of cathepsin L, whereas <b>TGF-beta 1</b> suppressed <b>cathepsin B</b> and L expression.[Pubmed 2001:11177576];	4345519	Gene	TGFB1	CED;DPD1;LAP;TGFB;TGFB1;TGFbeta;transforming growth factor beta 1;lap-type;tgf -beta 1;tgf -beta1;tgf b 1;tgf b-1;tgf beta 1;tgf beta i;tgf beta type 1;tgf beta type i;tgf beta-1;tgf beta-type 1;tgf beta1;tgf- b 1;tgf- beta 1;tgf- beta1;tgf-b 1;tgf-beta 1;tgf-beta i;tgf-beta isoform 1;tgf-beta type 1;tgf-beta type i;tgf-beta type-i;tgf-beta's 1;TGF-beta-1;tgf-beta-i;tgf-beta1;tgf-beta1-type;tgf-b…	SWISSPROT_AC:P01137;SWISSPROT_ID:TGFB1_HUMAN;GeneID:7040;Ensembl:ENSG00000105329;HGNC:HGNC:11766;MIM:190180;Vega:OTTHUMG00000182760;protein_accession:AAA36735.1;protein_accession:AAH00125.1;protein_accession:AAH01180.1;protein_accession:AAH22242.1;protein_accession:AAL27646.2;protein_accession:AAN86616.1;protein_accession:AAP35909.1;protein_accession:AAQ18641.1;protein_accession:AAT77143.1;protei…	4341036	Gene	CTSB	APPS;cathepsin B;CPSB;CTSB;APP secretase;app-secretase;CATB;cathepsin b-type;Cathepsin B1;cathepsin-b;cathepsinb;cps b;cps-b;cts-b;EC 3.4.22.1;secretase of app;	SWISSPROT_AC:P07858;SWISSPROT_ID:CATB_HUMAN;GeneID:1508;Ensembl:ENSG00000164733;HGNC:HGNC:2527;MIM:116810;Vega:OTTHUMG00000090799;protein_accession:AAA52125.1;protein_accession:AAA52129.1;protein_accession:AAC37547.1;protein_accession:AAH10240.1;protein_accession:AAH95408.1;protein_accession:AAL99368.1;protein_accession:AAL99369.1;protein_accession:BAF82928.1;protein_accession:BAG52127.1;protein_…	7040	1508
16003218	F3 -- APPS	association	Pubmed 2001:11445733;	Elevated C-reactive protein levels (positive <b>APPs</b>) promote the expression of <b>tissue factor</b> by mononuclear cells.[Pubmed 2001:11445733];	4341533	Gene	F3	CD142;coagulation factor III, tissue factor;F3;TF;TFA;CD142 antigen;coagulation factor 3;Coagulation factor III;factor of the tissue;factor of tissue;factor tissue;factor--tissue;factor-tissue;Thromboplastin;Tissue factor;tissue-factor;	SWISSPROT_AC:P13726;SWISSPROT_ID:TF_HUMAN;GeneID:2152;Ensembl:ENSG00000117525;HGNC:HGNC:3541;MIM:134390;Vega:OTTHUMG00000010716;protein_accession:AAA36734.1;protein_accession:AAA61150.1;protein_accession:AAA61151.1;protein_accession:AAA61152.1;protein_accession:AAH11029.1;protein_accession:AAN01236.1;protein_accession:AAO61150.1;protein_accession:AAO61151.1;protein_accession:AAO61152.1;protein_ac…	54781	Protein	APPS	APP secretase;APPS;CATB;Cathepsin B;Cathepsin B1;CPSB;CTSB;EC 3.4.22.1;app-secretase;cathepsin b-type;cathepsin-b;cathepsinb;cps b;cps-b;cts-b;secretase of app;	SWISSPROT_AC:P07858;SWISSPROT_ID:CATB_HUMAN;EMBL:AK075393;EMBL:AK092070;EMBL:BC010240;EMBL:BC095408;EMBL:CH471157;EMBL:L16510;EMBL:M13230;EMBL:M14221;RefSeq:NP_001899.1;RefSeq:NP_680090.1;RefSeq:NP_680091.1;RefSeq:NP_680092.1;RefSeq:NP_680093.1;RefSeq:XP_006716307.1;RefSeq:XP_006716308.1;RefSeq:XP_011542114.1;RefSeq:XP_016868586.1;RefSeq:XP_016868587.1;RefSeq:XP_016868588.1;RefSeq:XP_016868589.1;…	2152	1508
16003255	CTSB -- Tissue factor	association	Pubmed 2001:11445733;	Elevated C-reactive protein levels (positive <b>APPs</b>) promote the expression of <b>tissue factor</b> by mononuclear cells.[Pubmed 2001:11445733];	4341036	Gene	CTSB	APPS;cathepsin B;CPSB;CTSB;APP secretase;app-secretase;CATB;cathepsin b-type;Cathepsin B1;cathepsin-b;cathepsinb;cps b;cps-b;cts-b;EC 3.4.22.1;secretase of app;	SWISSPROT_AC:P07858;SWISSPROT_ID:CATB_HUMAN;GeneID:1508;Ensembl:ENSG00000164733;HGNC:HGNC:2527;MIM:116810;Vega:OTTHUMG00000090799;protein_accession:AAA52125.1;protein_accession:AAA52129.1;protein_accession:AAC37547.1;protein_accession:AAH10240.1;protein_accession:AAH95408.1;protein_accession:AAL99368.1;protein_accession:AAL99369.1;protein_accession:BAF82928.1;protein_accession:BAG52127.1;protein_…	484648	Protein	Tissue factor	CD142 antigen;Coagulation factor III;F3;TF;Thromboplastin;Tissue factor;CD142;coagulation factor 3;coagulation factor III, tissue factor;factor of the tissue;factor of tissue;factor tissue;factor--tissue;factor-tissue;TFA;tissue-factor;	SWISSPROT_AC:P13726;SWISSPROT_ID:TF_HUMAN;EMBL:AC093117;EMBL:AF487337;EMBL:AF540377;EMBL:BC011029;EMBL:BT019808;EMBL:CH471097;EMBL:CR541792;EMBL:J02846;EMBL:J02931;EMBL:M16553;EMBL:M27436;RefSeq:NP_001171567.1;RefSeq:NP_001984.1;ProteinModelPortal:P13726;STRING:9606.ENSP00000334145;SWISSPROT_AC_OLD:D3DT47;SWISSPROT_AC_OLD:Q6FHG2;SWISSPROT_AC_OLD:Q86WH4;SMR:P13726;GeneID:2152;KEGG:hsa:2152;PIR:A43…	1508	2152
16003306	F3 -- CTSB	association	Pubmed 2001:11445733;	Elevated C-reactive protein levels (positive <b>APPs</b>) promote the expression of <b>tissue factor</b> by mononuclear cells.[Pubmed 2001:11445733];	4341533	Gene	F3	CD142;coagulation factor III, tissue factor;F3;TF;TFA;CD142 antigen;coagulation factor 3;Coagulation factor III;factor of the tissue;factor of tissue;factor tissue;factor--tissue;factor-tissue;Thromboplastin;Tissue factor;tissue-factor;	SWISSPROT_AC:P13726;SWISSPROT_ID:TF_HUMAN;GeneID:2152;Ensembl:ENSG00000117525;HGNC:HGNC:3541;MIM:134390;Vega:OTTHUMG00000010716;protein_accession:AAA36734.1;protein_accession:AAA61150.1;protein_accession:AAA61151.1;protein_accession:AAA61152.1;protein_accession:AAH11029.1;protein_accession:AAN01236.1;protein_accession:AAO61150.1;protein_accession:AAO61151.1;protein_accession:AAO61152.1;protein_ac…	4341036	Gene	CTSB	APPS;cathepsin B;CPSB;CTSB;APP secretase;app-secretase;CATB;cathepsin b-type;Cathepsin B1;cathepsin-b;cathepsinb;cps b;cps-b;cts-b;EC 3.4.22.1;secretase of app;	SWISSPROT_AC:P07858;SWISSPROT_ID:CATB_HUMAN;GeneID:1508;Ensembl:ENSG00000164733;HGNC:HGNC:2527;MIM:116810;Vega:OTTHUMG00000090799;protein_accession:AAA52125.1;protein_accession:AAA52129.1;protein_accession:AAC37547.1;protein_accession:AAH10240.1;protein_accession:AAH95408.1;protein_accession:AAL99368.1;protein_accession:AAL99369.1;protein_accession:BAF82928.1;protein_accession:BAG52127.1;protein_…	2152	1508
16385623	FLNB -- APPS	association	Pubmed 2002:12102727;Pubmed 2010:19900452;Pubmed central 2015:4704968;	To investigate the functional impact of the <b>TAP</b> mutations on <b>cathepsin B</b> mediated cleavage of the trypsinogen activating K23-I24 bond, the corresponding peptides pWT, APFDDDDKIVGG;[Pubmed 2002:12102727];Levels of <b>TAP</b> thus generated by <b>CTSB</b> were not associated with disease severity, although this is what the TAP-ELISA is used to determine in the clinic.[Pubmed 2010:1990…	4341681	Gene	FLNB	ABP-278;ABP-280;AOI;FH1;filamin B;FLN-B;FLN1L;FLNB;LRS1;SCT;TABP;TAP;abp 280;ABP-280 homolog;abp278;abp280;actin-binding like protein;Actin-binding-like protein;autoantigen of the thyroid;autoantigen of thyroid;autoantigen thyroid;Beta-filamin;Filamin homolog 1;Filamin-3;Filamin-B;filaminb;FLN3;Thyroid autoantigen;Truncated ABP;Truncated actin-binding protein;	SWISSPROT_AC:O75369;SWISSPROT_ID:FLNB_HUMAN;GeneID:2317;Ensembl:ENSG00000136068;HGNC:HGNC:3755;MIM:603381;Vega:OTTHUMG00000159158;protein_accession:AAA35505.1;protein_accession:AAC33845.1;protein_accession:AAC39842.1;protein_accession:AAF72339.1;protein_accession:AAF97046.1;protein_accession:AAI56185.1;protein_accession:AAL68439.1;protein_accession:AAL68440.1;protein_accession:AAL68441.1;protein_…	54781	Protein	APPS	APP secretase;APPS;CATB;Cathepsin B;Cathepsin B1;CPSB;CTSB;EC 3.4.22.1;app-secretase;cathepsin b-type;cathepsin-b;cathepsinb;cps b;cps-b;cts-b;secretase of app;	SWISSPROT_AC:P07858;SWISSPROT_ID:CATB_HUMAN;EMBL:AK075393;EMBL:AK092070;EMBL:BC010240;EMBL:BC095408;EMBL:CH471157;EMBL:L16510;EMBL:M13230;EMBL:M14221;RefSeq:NP_001899.1;RefSeq:NP_680090.1;RefSeq:NP_680091.1;RefSeq:NP_680092.1;RefSeq:NP_680093.1;RefSeq:XP_006716307.1;RefSeq:XP_006716308.1;RefSeq:XP_011542114.1;RefSeq:XP_016868586.1;RefSeq:XP_016868587.1;RefSeq:XP_016868588.1;RefSeq:XP_016868589.1;…	2317	1508
16385666	USO1 -- APPS	association	Pubmed 2002:12102727;Pubmed 2010:19900452;Pubmed central 2015:4704968;	To investigate the functional impact of the <b>TAP</b> mutations on <b>cathepsin B</b> mediated cleavage of the trypsinogen activating K23-I24 bond, the corresponding peptides pWT, APFDDDDKIVGG;[Pubmed 2002:12102727];Levels of <b>TAP</b> thus generated by <b>CTSB</b> were not associated with disease severity, although this is what the TAP-ELISA is used to determine in the clinic.[Pubmed 2010:1990…	4346613	Gene	USO1	P115;TAP;USO1;USO1 vesicle transport factor;VDP;General vesicular transport factor p115;p 115;p11-5;Protein USO1 homolog;Transcytosis-associated protein;vesicle docking protein;Vesicle-docking protein;	SWISSPROT_AC:O60763;SWISSPROT_ID:USO1_HUMAN;GeneID:8615;Ensembl:ENSG00000138768;HGNC:HGNC:30904;MIM:603344;Vega:OTTHUMG00000160952;protein_accession:AAH06398.1;protein_accession:AAH32654.1;protein_accession:ABM84992.1;protein_accession:ABW03646.1;protein_accession:BAA25300.1;protein_accession:BAG36947.1;protein_accession:CAD89917.1;protein_accession:CAL37824.1;protein_accession:CAL38366.1;protein…	54781	Protein	APPS	APP secretase;APPS;CATB;Cathepsin B;Cathepsin B1;CPSB;CTSB;EC 3.4.22.1;app-secretase;cathepsin b-type;cathepsin-b;cathepsinb;cps b;cps-b;cts-b;secretase of app;	SWISSPROT_AC:P07858;SWISSPROT_ID:CATB_HUMAN;EMBL:AK075393;EMBL:AK092070;EMBL:BC010240;EMBL:BC095408;EMBL:CH471157;EMBL:L16510;EMBL:M13230;EMBL:M14221;RefSeq:NP_001899.1;RefSeq:NP_680090.1;RefSeq:NP_680091.1;RefSeq:NP_680092.1;RefSeq:NP_680093.1;RefSeq:XP_006716307.1;RefSeq:XP_006716308.1;RefSeq:XP_011542114.1;RefSeq:XP_016868586.1;RefSeq:XP_016868587.1;RefSeq:XP_016868588.1;RefSeq:XP_016868589.1;…	8615	1508
16385690	NXF1 -- APPS	association	Pubmed 2002:12102727;Pubmed 2010:19900452;Pubmed central 2015:4704968;	To investigate the functional impact of the <b>TAP</b> mutations on <b>cathepsin B</b> mediated cleavage of the trypsinogen activating K23-I24 bond, the corresponding peptides pWT, APFDDDDKIVGG;[Pubmed 2002:12102727];Levels of <b>TAP</b> thus generated by <b>CTSB</b> were not associated with disease severity, although this is what the TAP-ELISA is used to determine in the clinic.[Pubmed 2010:1990…	4348141	Gene	NXF1	MEX67;nuclear RNA export factor 1;NXF1;TAP;mRNA export factor TAP;Tip-associated protein;Tip-associating protein;	SWISSPROT_AC:Q9UBU9;SWISSPROT_ID:NXF1_HUMAN;GeneID:10482;Ensembl:ENSG00000162231;HGNC:HGNC:8071;MIM:602647;Vega:OTTHUMG00000167612;protein_accession:AAB81111.1;protein_accession:AAD20016.1;protein_accession:AAD39102.1;protein_accession:AAH04904.1;protein_accession:AAH28041.1;protein_accession:ABM83857.1;protein_accession:ABM87179.1;protein_accession:BAD93152.1;protein_accession:BAG64989.1;protein…	54781	Protein	APPS	APP secretase;APPS;CATB;Cathepsin B;Cathepsin B1;CPSB;CTSB;EC 3.4.22.1;app-secretase;cathepsin b-type;cathepsin-b;cathepsinb;cps b;cps-b;cts-b;secretase of app;	SWISSPROT_AC:P07858;SWISSPROT_ID:CATB_HUMAN;EMBL:AK075393;EMBL:AK092070;EMBL:BC010240;EMBL:BC095408;EMBL:CH471157;EMBL:L16510;EMBL:M13230;EMBL:M14221;RefSeq:NP_001899.1;RefSeq:NP_680090.1;RefSeq:NP_680091.1;RefSeq:NP_680092.1;RefSeq:NP_680093.1;RefSeq:XP_006716307.1;RefSeq:XP_006716308.1;RefSeq:XP_011542114.1;RefSeq:XP_016868586.1;RefSeq:XP_016868587.1;RefSeq:XP_016868588.1;RefSeq:XP_016868589.1;…	10482	1508
16385751	SEC14L2 -- APPS	association	Pubmed 2002:12102727;Pubmed 2010:19900452;Pubmed central 2015:4704968;	To investigate the functional impact of the <b>TAP</b> mutations on <b>cathepsin B</b> mediated cleavage of the trypsinogen activating K23-I24 bond, the corresponding peptides pWT, APFDDDDKIVGG;[Pubmed 2002:12102727];Levels of <b>TAP</b> thus generated by <b>CTSB</b> were not associated with disease severity, although this is what the TAP-ELISA is used to determine in the clinic.[Pubmed 2010:1990…	4349425	Gene	SEC14L2	C22orf6;SEC14 like lipid binding 2;SEC14L2;SPF;TAP;TAP1;a-tocopherol-associated protein;alpha tocopherol-associated protein;alpha-tocopherol associated protein;Alpha-tocopherol-associated protein;hTAP;KIAA1186;KIAA1658;S14L2;SEC14-like protein 2;Squalene transfer protein;Supernatant protein factor;	SWISSPROT_AC:O76054;SWISSPROT_ID:S14L2_HUMAN;GeneID:23541;Ensembl:ENSG00000100003;HGNC:HGNC:10699;MIM:607558;Vega:OTTHUMG00000151024;protein_accession:AAF19256.1;protein_accession:AAH58915.1;protein_accession:AAP34482.1;protein_accession:BAA86500.3;protein_accession:BAD97307.1;protein_accession:BAG37015.1;protein_accession:BAG52350.1;protein_accession:BAH12384.1;protein_accession:BAH14037.1;prote…	54781	Protein	APPS	APP secretase;APPS;CATB;Cathepsin B;Cathepsin B1;CPSB;CTSB;EC 3.4.22.1;app-secretase;cathepsin b-type;cathepsin-b;cathepsinb;cps b;cps-b;cts-b;secretase of app;	SWISSPROT_AC:P07858;SWISSPROT_ID:CATB_HUMAN;EMBL:AK075393;EMBL:AK092070;EMBL:BC010240;EMBL:BC095408;EMBL:CH471157;EMBL:L16510;EMBL:M13230;EMBL:M14221;RefSeq:NP_001899.1;RefSeq:NP_680090.1;RefSeq:NP_680091.1;RefSeq:NP_680092.1;RefSeq:NP_680093.1;RefSeq:XP_006716307.1;RefSeq:XP_006716308.1;RefSeq:XP_011542114.1;RefSeq:XP_016868586.1;RefSeq:XP_016868587.1;RefSeq:XP_016868588.1;RefSeq:XP_016868589.1;…	23541	1508
16385787	CTSB -- Fh1	association	Pubmed 2002:12102727;Pubmed 2010:19900452;Pubmed central 2015:4704968;	To investigate the functional impact of the <b>TAP</b> mutations on <b>cathepsin B</b> mediated cleavage of the trypsinogen activating K23-I24 bond, the corresponding peptides pWT, APFDDDDKIVGG;[Pubmed 2002:12102727];Levels of <b>TAP</b> thus generated by <b>CTSB</b> were not associated with disease severity, although this is what the TAP-ELISA is used to determine in the clinic.[Pubmed 2010:1990…	4341036	Gene	CTSB	APPS;cathepsin B;CPSB;CTSB;APP secretase;app-secretase;CATB;cathepsin b-type;Cathepsin B1;cathepsin-b;cathepsinb;cps b;cps-b;cts-b;EC 3.4.22.1;secretase of app;	SWISSPROT_AC:P07858;SWISSPROT_ID:CATB_HUMAN;GeneID:1508;Ensembl:ENSG00000164733;HGNC:HGNC:2527;MIM:116810;Vega:OTTHUMG00000090799;protein_accession:AAA52125.1;protein_accession:AAA52129.1;protein_accession:AAC37547.1;protein_accession:AAH10240.1;protein_accession:AAH95408.1;protein_accession:AAL99368.1;protein_accession:AAL99369.1;protein_accession:BAF82928.1;protein_accession:BAG52127.1;protein_…	138631	Protein	Fh1	ABP-278;ABP-280 homolog;Actin-binding-like protein;Beta-filamin;Fh1;Filamin homolog 1;Filamin-3;Filamin-B;FLN-B;FLN1L;FLN3;FLNB;TABP;TAP;Thyroid autoantigen;Truncated ABP;Truncated actin-binding protein;abp 280;ABP-280;abp278;abp280;actin-binding like protein;AOI;autoantigen of the thyroid;autoantigen of thyroid;autoantigen thyroid;filamin B;filaminb;LRS1;SCT;	SWISSPROT_AC:O75369;SWISSPROT_ID:FLNB_HUMAN;EMBL:AB191258;EMBL:AB209889;EMBL:AB371580;EMBL:AB371581;EMBL:AB371582;EMBL:AC114399;EMBL:AC137936;EMBL:AF042166;EMBL:AF043045;EMBL:AF191594;EMBL:AF191595;EMBL:AF191596;EMBL:AF191597;EMBL:AF191598;EMBL:AF191599;EMBL:AF191600;EMBL:AF191601;EMBL:AF191602;EMBL:AF191603;EMBL:AF191604;EMBL:AF191605;EMBL:AF191606;EMBL:AF191607;EMBL:AF191608;EMBL:AF191609;EMBL:…	1508	2317
16385831	CTSB -- NXF1	association	Pubmed 2002:12102727;Pubmed 2010:19900452;Pubmed central 2015:4704968;	To investigate the functional impact of the <b>TAP</b> mutations on <b>cathepsin B</b> mediated cleavage of the trypsinogen activating K23-I24 bond, the corresponding peptides pWT, APFDDDDKIVGG;[Pubmed 2002:12102727];Levels of <b>TAP</b> thus generated by <b>CTSB</b> were not associated with disease severity, although this is what the TAP-ELISA is used to determine in the clinic.[Pubmed 2010:1990…	4341036	Gene	CTSB	APPS;cathepsin B;CPSB;CTSB;APP secretase;app-secretase;CATB;cathepsin b-type;Cathepsin B1;cathepsin-b;cathepsinb;cps b;cps-b;cts-b;EC 3.4.22.1;secretase of app;	SWISSPROT_AC:P07858;SWISSPROT_ID:CATB_HUMAN;GeneID:1508;Ensembl:ENSG00000164733;HGNC:HGNC:2527;MIM:116810;Vega:OTTHUMG00000090799;protein_accession:AAA52125.1;protein_accession:AAA52129.1;protein_accession:AAC37547.1;protein_accession:AAH10240.1;protein_accession:AAH95408.1;protein_accession:AAL99368.1;protein_accession:AAL99369.1;protein_accession:BAF82928.1;protein_accession:BAG52127.1;protein_…	290690	Protein	NXF1	mRNA export factor TAP;Nuclear RNA export factor 1;NXF1;TAP;Tip-associated protein;Tip-associating protein;MEX67;	SWISSPROT_AC:Q9UBU9;SWISSPROT_ID:NXF1_HUMAN;EMBL:AF112880;EMBL:AF126246;EMBL:AJ132712;EMBL:AK027192;EMBL:AK304137;EMBL:AP001160;EMBL:BC004904;EMBL:BC028041;EMBL:CH471076;EMBL:U80073;RefSeq:NP_001074960.1;RefSeq:NP_006353.2;ProteinModelPortal:Q9UBU9;STRING:9606.ENSP00000294172;SWISSPROT_AC_OLD:B4E269;SWISSPROT_AC_OLD:Q99799;SWISSPROT_AC_OLD:Q9UQL2;SMR:Q9UBU9;GeneID:10482;KEGG:hsa:10482;eggNOG:ENOG…	1508	10482
16385846	CTSB -- SPF	association	Pubmed 2002:12102727;Pubmed 2010:19900452;Pubmed central 2015:4704968;	To investigate the functional impact of the <b>TAP</b> mutations on <b>cathepsin B</b> mediated cleavage of the trypsinogen activating K23-I24 bond, the corresponding peptides pWT, APFDDDDKIVGG;[Pubmed 2002:12102727];Levels of <b>TAP</b> thus generated by <b>CTSB</b> were not associated with disease severity, although this is what the TAP-ELISA is used to determine in the clinic.[Pubmed 2010:1990…	4341036	Gene	CTSB	APPS;cathepsin B;CPSB;CTSB;APP secretase;app-secretase;CATB;cathepsin b-type;Cathepsin B1;cathepsin-b;cathepsinb;cps b;cps-b;cts-b;EC 3.4.22.1;secretase of app;	SWISSPROT_AC:P07858;SWISSPROT_ID:CATB_HUMAN;GeneID:1508;Ensembl:ENSG00000164733;HGNC:HGNC:2527;MIM:116810;Vega:OTTHUMG00000090799;protein_accession:AAA52125.1;protein_accession:AAA52129.1;protein_accession:AAC37547.1;protein_accession:AAH10240.1;protein_accession:AAH95408.1;protein_accession:AAL99368.1;protein_accession:AAL99369.1;protein_accession:BAF82928.1;protein_accession:BAG52127.1;protein_…	440346	Protein	SPF	Alpha-tocopherol-associated protein;C22orf6;hTAP;KIAA1186;KIAA1658;S14L2;SEC14-like protein 2;SEC14L2;SPF;Squalene transfer protein;Supernatant protein factor;TAP;a-tocopherol-associated protein;alpha tocopherol-associated protein;alpha-tocopherol associated protein;SEC14 like lipid binding 2;TAP1;	SWISSPROT_AC:O76054;SWISSPROT_ID:S14L2_HUMAN;EMBL:AB033012;EMBL:AC004832;EMBL:AK223587;EMBL:AK303751;EMBL:AL096881;EMBL:BC058915;EMBL:CR456571;RefSeq:NP_001191133.1;RefSeq:NP_036561.1;RefSeq:NP_203740.1;ProteinModelPortal:O76054;STRING:9606.ENSP00000316203;SWISSPROT_AC_OLD:B7Z8Q1;SWISSPROT_AC_OLD:F5H3U4;SWISSPROT_AC_OLD:Q53EQ2;SWISSPROT_AC_OLD:Q6PD61;SWISSPROT_AC_OLD:Q9ULN4;SMR:O76054;GeneID:2354…	1508	23541
16386001	CTSB -- VDP	association	Pubmed 2002:12102727;Pubmed 2010:19900452;Pubmed central 2015:4704968;	To investigate the functional impact of the <b>TAP</b> mutations on <b>cathepsin B</b> mediated cleavage of the trypsinogen activating K23-I24 bond, the corresponding peptides pWT, APFDDDDKIVGG;[Pubmed 2002:12102727];Levels of <b>TAP</b> thus generated by <b>CTSB</b> were not associated with disease severity, although this is what the TAP-ELISA is used to determine in the clinic.[Pubmed 2010:1990…	4341036	Gene	CTSB	APPS;cathepsin B;CPSB;CTSB;APP secretase;app-secretase;CATB;cathepsin b-type;Cathepsin B1;cathepsin-b;cathepsinb;cps b;cps-b;cts-b;EC 3.4.22.1;secretase of app;	SWISSPROT_AC:P07858;SWISSPROT_ID:CATB_HUMAN;GeneID:1508;Ensembl:ENSG00000164733;HGNC:HGNC:2527;MIM:116810;Vega:OTTHUMG00000090799;protein_accession:AAA52125.1;protein_accession:AAA52129.1;protein_accession:AAC37547.1;protein_accession:AAH10240.1;protein_accession:AAH95408.1;protein_accession:AAL99368.1;protein_accession:AAL99369.1;protein_accession:BAF82928.1;protein_accession:BAG52127.1;protein_…	516147	Protein	VDP	General vesicular transport factor p115;Protein USO1 homolog;TAP;Transcytosis-associated protein;USO1;VDP;Vesicle-docking protein;p 115;p11-5;P115;USO1 vesicle transport factor;vesicle docking protein;	SWISSPROT_AC:O60763;SWISSPROT_ID:USO1_HUMAN;EMBL:AC104828;EMBL:AC110615;EMBL:AK314289;EMBL:AL832010;EMBL:BC006398;EMBL:BC032654;EMBL:D86326;RefSeq:NP_001276978.1;RefSeq:NP_003706.2;ProteinModelPortal:O60763;SWISSPROT_AC_OLD:B2RAQ0;SWISSPROT_AC_OLD:Q6PK63;SWISSPROT_AC_OLD:Q86TB8;SWISSPROT_AC_OLD:Q8N592;SMR:O60763;GeneID:8615;KEGG:hsa:8615;UniGene:Hs.744877;GO:GO:0000139;GO:GO:0005730;GO:GO:0005783…	1508	8615
16386041	FLNB -- CTSB	association	Pubmed 2002:12102727;Pubmed 2010:19900452;Pubmed central 2015:4704968;	To investigate the functional impact of the <b>TAP</b> mutations on <b>cathepsin B</b> mediated cleavage of the trypsinogen activating K23-I24 bond, the corresponding peptides pWT, APFDDDDKIVGG;[Pubmed 2002:12102727];Levels of <b>TAP</b> thus generated by <b>CTSB</b> were not associated with disease severity, although this is what the TAP-ELISA is used to determine in the clinic.[Pubmed 2010:1990…	4341681	Gene	FLNB	ABP-278;ABP-280;AOI;FH1;filamin B;FLN-B;FLN1L;FLNB;LRS1;SCT;TABP;TAP;abp 280;ABP-280 homolog;abp278;abp280;actin-binding like protein;Actin-binding-like protein;autoantigen of the thyroid;autoantigen of thyroid;autoantigen thyroid;Beta-filamin;Filamin homolog 1;Filamin-3;Filamin-B;filaminb;FLN3;Thyroid autoantigen;Truncated ABP;Truncated actin-binding protein;	SWISSPROT_AC:O75369;SWISSPROT_ID:FLNB_HUMAN;GeneID:2317;Ensembl:ENSG00000136068;HGNC:HGNC:3755;MIM:603381;Vega:OTTHUMG00000159158;protein_accession:AAA35505.1;protein_accession:AAC33845.1;protein_accession:AAC39842.1;protein_accession:AAF72339.1;protein_accession:AAF97046.1;protein_accession:AAI56185.1;protein_accession:AAL68439.1;protein_accession:AAL68440.1;protein_accession:AAL68441.1;protein_…	4341036	Gene	CTSB	APPS;cathepsin B;CPSB;CTSB;APP secretase;app-secretase;CATB;cathepsin b-type;Cathepsin B1;cathepsin-b;cathepsinb;cps b;cps-b;cts-b;EC 3.4.22.1;secretase of app;	SWISSPROT_AC:P07858;SWISSPROT_ID:CATB_HUMAN;GeneID:1508;Ensembl:ENSG00000164733;HGNC:HGNC:2527;MIM:116810;Vega:OTTHUMG00000090799;protein_accession:AAA52125.1;protein_accession:AAA52129.1;protein_accession:AAC37547.1;protein_accession:AAH10240.1;protein_accession:AAH95408.1;protein_accession:AAL99368.1;protein_accession:AAL99369.1;protein_accession:BAF82928.1;protein_accession:BAG52127.1;protein_…	2317	1508
16386082	USO1 -- CTSB	association	Pubmed 2002:12102727;Pubmed 2010:19900452;Pubmed central 2015:4704968;	To investigate the functional impact of the <b>TAP</b> mutations on <b>cathepsin B</b> mediated cleavage of the trypsinogen activating K23-I24 bond, the corresponding peptides pWT, APFDDDDKIVGG;[Pubmed 2002:12102727];Levels of <b>TAP</b> thus generated by <b>CTSB</b> were not associated with disease severity, although this is what the TAP-ELISA is used to determine in the clinic.[Pubmed 2010:1990…	4346613	Gene	USO1	P115;TAP;USO1;USO1 vesicle transport factor;VDP;General vesicular transport factor p115;p 115;p11-5;Protein USO1 homolog;Transcytosis-associated protein;vesicle docking protein;Vesicle-docking protein;	SWISSPROT_AC:O60763;SWISSPROT_ID:USO1_HUMAN;GeneID:8615;Ensembl:ENSG00000138768;HGNC:HGNC:30904;MIM:603344;Vega:OTTHUMG00000160952;protein_accession:AAH06398.1;protein_accession:AAH32654.1;protein_accession:ABM84992.1;protein_accession:ABW03646.1;protein_accession:BAA25300.1;protein_accession:BAG36947.1;protein_accession:CAD89917.1;protein_accession:CAL37824.1;protein_accession:CAL38366.1;protein…	4341036	Gene	CTSB	APPS;cathepsin B;CPSB;CTSB;APP secretase;app-secretase;CATB;cathepsin b-type;Cathepsin B1;cathepsin-b;cathepsinb;cps b;cps-b;cts-b;EC 3.4.22.1;secretase of app;	SWISSPROT_AC:P07858;SWISSPROT_ID:CATB_HUMAN;GeneID:1508;Ensembl:ENSG00000164733;HGNC:HGNC:2527;MIM:116810;Vega:OTTHUMG00000090799;protein_accession:AAA52125.1;protein_accession:AAA52129.1;protein_accession:AAC37547.1;protein_accession:AAH10240.1;protein_accession:AAH95408.1;protein_accession:AAL99368.1;protein_accession:AAL99369.1;protein_accession:BAF82928.1;protein_accession:BAG52127.1;protein_…	8615	1508
16386215	NXF1 -- CTSB	association	Pubmed 2002:12102727;Pubmed 2010:19900452;Pubmed central 2015:4704968;	To investigate the functional impact of the <b>TAP</b> mutations on <b>cathepsin B</b> mediated cleavage of the trypsinogen activating K23-I24 bond, the corresponding peptides pWT, APFDDDDKIVGG;[Pubmed 2002:12102727];Levels of <b>TAP</b> thus generated by <b>CTSB</b> were not associated with disease severity, although this is what the TAP-ELISA is used to determine in the clinic.[Pubmed 2010:1990…	4348141	Gene	NXF1	MEX67;nuclear RNA export factor 1;NXF1;TAP;mRNA export factor TAP;Tip-associated protein;Tip-associating protein;	SWISSPROT_AC:Q9UBU9;SWISSPROT_ID:NXF1_HUMAN;GeneID:10482;Ensembl:ENSG00000162231;HGNC:HGNC:8071;MIM:602647;Vega:OTTHUMG00000167612;protein_accession:AAB81111.1;protein_accession:AAD20016.1;protein_accession:AAD39102.1;protein_accession:AAH04904.1;protein_accession:AAH28041.1;protein_accession:ABM83857.1;protein_accession:ABM87179.1;protein_accession:BAD93152.1;protein_accession:BAG64989.1;protein…	4341036	Gene	CTSB	APPS;cathepsin B;CPSB;CTSB;APP secretase;app-secretase;CATB;cathepsin b-type;Cathepsin B1;cathepsin-b;cathepsinb;cps b;cps-b;cts-b;EC 3.4.22.1;secretase of app;	SWISSPROT_AC:P07858;SWISSPROT_ID:CATB_HUMAN;GeneID:1508;Ensembl:ENSG00000164733;HGNC:HGNC:2527;MIM:116810;Vega:OTTHUMG00000090799;protein_accession:AAA52125.1;protein_accession:AAA52129.1;protein_accession:AAC37547.1;protein_accession:AAH10240.1;protein_accession:AAH95408.1;protein_accession:AAL99368.1;protein_accession:AAL99369.1;protein_accession:BAF82928.1;protein_accession:BAG52127.1;protein_…	10482	1508
16386277	SEC14L2 -- CTSB	association	Pubmed 2002:12102727;Pubmed 2010:19900452;Pubmed central 2015:4704968;	To investigate the functional impact of the <b>TAP</b> mutations on <b>cathepsin B</b> mediated cleavage of the trypsinogen activating K23-I24 bond, the corresponding peptides pWT, APFDDDDKIVGG;[Pubmed 2002:12102727];Levels of <b>TAP</b> thus generated by <b>CTSB</b> were not associated with disease severity, although this is what the TAP-ELISA is used to determine in the clinic.[Pubmed 2010:1990…	4349425	Gene	SEC14L2	C22orf6;SEC14 like lipid binding 2;SEC14L2;SPF;TAP;TAP1;a-tocopherol-associated protein;alpha tocopherol-associated protein;alpha-tocopherol associated protein;Alpha-tocopherol-associated protein;hTAP;KIAA1186;KIAA1658;S14L2;SEC14-like protein 2;Squalene transfer protein;Supernatant protein factor;	SWISSPROT_AC:O76054;SWISSPROT_ID:S14L2_HUMAN;GeneID:23541;Ensembl:ENSG00000100003;HGNC:HGNC:10699;MIM:607558;Vega:OTTHUMG00000151024;protein_accession:AAF19256.1;protein_accession:AAH58915.1;protein_accession:AAP34482.1;protein_accession:BAA86500.3;protein_accession:BAD97307.1;protein_accession:BAG37015.1;protein_accession:BAG52350.1;protein_accession:BAH12384.1;protein_accession:BAH14037.1;prote…	4341036	Gene	CTSB	APPS;cathepsin B;CPSB;CTSB;APP secretase;app-secretase;CATB;cathepsin b-type;Cathepsin B1;cathepsin-b;cathepsinb;cps b;cps-b;cts-b;EC 3.4.22.1;secretase of app;	SWISSPROT_AC:P07858;SWISSPROT_ID:CATB_HUMAN;GeneID:1508;Ensembl:ENSG00000164733;HGNC:HGNC:2527;MIM:116810;Vega:OTTHUMG00000090799;protein_accession:AAA52125.1;protein_accession:AAA52129.1;protein_accession:AAC37547.1;protein_accession:AAH10240.1;protein_accession:AAH95408.1;protein_accession:AAL99368.1;protein_accession:AAL99369.1;protein_accession:BAF82928.1;protein_accession:BAG52127.1;protein_…	23541	1508
16502106	CTSB -- MEPE	association	Pubmed 2004:14962809;Pubmed 2002:12220505;Pubmed central 2015:4339579;Pubmed central 2016:4932130;	Inhibition of mineralization was localized to a small (2 kDa) <b>cathepsin B</b> released carboxy-terminal <b>MEPE</b> peptide (protease-resistant) containing the acidic serine-aspartate-rich motif (ASARM peptide).[Pubmed 2004:14962809];Sf9 membranes as well as purified <b>cathepsin B</b> cleaved <b>MEPE</b> into two major fragments of approximately 50 and approximately 42kDa.[Pubmed 2002:1222050…	4341036	Gene	CTSB	APPS;cathepsin B;CPSB;CTSB;APP secretase;app-secretase;CATB;cathepsin b-type;Cathepsin B1;cathepsin-b;cathepsinb;cps b;cps-b;cts-b;EC 3.4.22.1;secretase of app;	SWISSPROT_AC:P07858;SWISSPROT_ID:CATB_HUMAN;GeneID:1508;Ensembl:ENSG00000164733;HGNC:HGNC:2527;MIM:116810;Vega:OTTHUMG00000090799;protein_accession:AAA52125.1;protein_accession:AAA52129.1;protein_accession:AAC37547.1;protein_accession:AAH10240.1;protein_accession:AAH95408.1;protein_accession:AAL99368.1;protein_accession:AAL99369.1;protein_accession:BAF82928.1;protein_accession:BAG52127.1;protein_…	241051	Protein	MEPE	Matrix extracellular phosphoglycoprotein;MEPE;OF45;Osteoblast/osteocyte factor 45;extracellular matrix phosphoglycoprotein;matrix-extracellular phosphoglycoprotein;	SWISSPROT_AC:Q9NQ76;SWISSPROT_ID:MEPE_HUMAN;EMBL:AC093768;EMBL:AF325916;EMBL:AJ276396;EMBL:BC128158;EMBL:CH471057;EMBL:DQ854717;RefSeq:NP_001171623.1;RefSeq:NP_001171624.1;RefSeq:NP_001171625.1;RefSeq:NP_001171626.1;RefSeq:NP_001278112.1;RefSeq:NP_064588.1;RefSeq:XP_006714341.1;ProteinModelPortal:Q9NQ76;STRING:9606.ENSP00000354341;SWISSPROT_AC_OLD:A1A4X9;SWISSPROT_AC_OLD:A8MTA3;SWISSPROT_AC_OLD:D…	1508	56955
16502148	MEPE -- APPS	association	Pubmed 2004:14962809;Pubmed 2002:12220505;Pubmed central 2015:4339579;Pubmed central 2016:4932130;	Inhibition of mineralization was localized to a small (2 kDa) <b>cathepsin B</b> released carboxy-terminal <b>MEPE</b> peptide (protease-resistant) containing the acidic serine-aspartate-rich motif (ASARM peptide).[Pubmed 2004:14962809];Sf9 membranes as well as purified <b>cathepsin B</b> cleaved <b>MEPE</b> into two major fragments of approximately 50 and approximately 42kDa.[Pubmed 2002:1222050…	4353355	Gene	MEPE	matrix extracellular phosphoglycoprotein;MEPE;OF45;extracellular matrix phosphoglycoprotein;matrix-extracellular phosphoglycoprotein;Osteoblast/osteocyte factor 45;	SWISSPROT_AC:Q9NQ76;SWISSPROT_ID:MEPE_HUMAN;GeneID:56955;Ensembl:ENSG00000152595;HGNC:HGNC:13361;MIM:605912;Vega:OTTHUMG00000130592;protein_accession:AAI28159.1;protein_accession:AAK70343.1;protein_accession:ABI64294.1;protein_accession:ACS37536.1;protein_accession:BAC11386.1;protein_accession:CAB97250.1;protein_accession:EAX06001.1;protein_accession:EAX06002.1;protein_accession:EAX06003.1;protei…	54781	Protein	APPS	APP secretase;APPS;CATB;Cathepsin B;Cathepsin B1;CPSB;CTSB;EC 3.4.22.1;app-secretase;cathepsin b-type;cathepsin-b;cathepsinb;cps b;cps-b;cts-b;secretase of app;	SWISSPROT_AC:P07858;SWISSPROT_ID:CATB_HUMAN;EMBL:AK075393;EMBL:AK092070;EMBL:BC010240;EMBL:BC095408;EMBL:CH471157;EMBL:L16510;EMBL:M13230;EMBL:M14221;RefSeq:NP_001899.1;RefSeq:NP_680090.1;RefSeq:NP_680091.1;RefSeq:NP_680092.1;RefSeq:NP_680093.1;RefSeq:XP_006716307.1;RefSeq:XP_006716308.1;RefSeq:XP_011542114.1;RefSeq:XP_016868586.1;RefSeq:XP_016868587.1;RefSeq:XP_016868588.1;RefSeq:XP_016868589.1;…	56955	1508
16502176	CTSB -- HYP	association	Pubmed 2002:12220505;	Since we were unable to identify interactions of Phex with MEPE or actions of <b>Phex</b> to metabolize <b>cathepsin B</b>, Phex may be acting to interfere with the actions of other enzymes that degrade extracellular matrix proteins.[Pubmed 2002:12220505];	4341036	Gene	CTSB	APPS;cathepsin B;CPSB;CTSB;APP secretase;app-secretase;CATB;cathepsin b-type;Cathepsin B1;cathepsin-b;cathepsinb;cps b;cps-b;cts-b;EC 3.4.22.1;secretase of app;	SWISSPROT_AC:P07858;SWISSPROT_ID:CATB_HUMAN;GeneID:1508;Ensembl:ENSG00000164733;HGNC:HGNC:2527;MIM:116810;Vega:OTTHUMG00000090799;protein_accession:AAA52125.1;protein_accession:AAA52129.1;protein_accession:AAC37547.1;protein_accession:AAH10240.1;protein_accession:AAH95408.1;protein_accession:AAL99368.1;protein_accession:AAL99369.1;protein_accession:BAF82928.1;protein_accession:BAG52127.1;protein_…	311819	Protein	HYP	EC 3.4.24.-;HYP;Metalloendopeptidase homolog PEX;PEX;PHEX;Phosphate-regulating neutral endopeptidase;Vitamin D-resistant hypophosphatemic rickets protein;X-linked hypophosphatemia protein;HPDR;hpdr i;HPDR1;hyp-type;HYP1;LXHR;phosphate regulating endopeptidase homolog, X-linked;phosphate-regulating endopeptidase homolog, x-linked;XLH;	SWISSPROT_AC:P78562;SWISSPROT_ID:PHEX_HUMAN;EMBL:AD000712;EMBL:AH004966;EMBL:BC105057;EMBL:BC105059;EMBL:U60475;EMBL:U73024;EMBL:U75645;EMBL:U82970;EMBL:U87284;EMBL:Y08111;EMBL:Y08112;EMBL:Y08113;EMBL:Y08114;EMBL:Y08115;EMBL:Y08116;EMBL:Y08117;EMBL:Y08118;EMBL:Y08119;EMBL:Y08120;EMBL:Y08121;EMBL:Y08122;EMBL:Y08123;EMBL:Y08124;EMBL:Y08125;EMBL:Y08126;EMBL:Y08127;EMBL:Y08128;EMBL:Y08129;EMBL:Y08130…	1508	5251
16502199	MEPE -- CTSB	association	Pubmed 2004:14962809;Pubmed 2002:12220505;Pubmed central 2015:4339579;Pubmed central 2016:4932130;	Inhibition of mineralization was localized to a small (2 kDa) <b>cathepsin B</b> released carboxy-terminal <b>MEPE</b> peptide (protease-resistant) containing the acidic serine-aspartate-rich motif (ASARM peptide).[Pubmed 2004:14962809];Sf9 membranes as well as purified <b>cathepsin B</b> cleaved <b>MEPE</b> into two major fragments of approximately 50 and approximately 42kDa.[Pubmed 2002:1222050…	4353355	Gene	MEPE	matrix extracellular phosphoglycoprotein;MEPE;OF45;extracellular matrix phosphoglycoprotein;matrix-extracellular phosphoglycoprotein;Osteoblast/osteocyte factor 45;	SWISSPROT_AC:Q9NQ76;SWISSPROT_ID:MEPE_HUMAN;GeneID:56955;Ensembl:ENSG00000152595;HGNC:HGNC:13361;MIM:605912;Vega:OTTHUMG00000130592;protein_accession:AAI28159.1;protein_accession:AAK70343.1;protein_accession:ABI64294.1;protein_accession:ACS37536.1;protein_accession:BAC11386.1;protein_accession:CAB97250.1;protein_accession:EAX06001.1;protein_accession:EAX06002.1;protein_accession:EAX06003.1;protei…	4341036	Gene	CTSB	APPS;cathepsin B;CPSB;CTSB;APP secretase;app-secretase;CATB;cathepsin b-type;Cathepsin B1;cathepsin-b;cathepsinb;cps b;cps-b;cts-b;EC 3.4.22.1;secretase of app;	SWISSPROT_AC:P07858;SWISSPROT_ID:CATB_HUMAN;GeneID:1508;Ensembl:ENSG00000164733;HGNC:HGNC:2527;MIM:116810;Vega:OTTHUMG00000090799;protein_accession:AAA52125.1;protein_accession:AAA52129.1;protein_accession:AAC37547.1;protein_accession:AAH10240.1;protein_accession:AAH95408.1;protein_accession:AAL99368.1;protein_accession:AAL99369.1;protein_accession:BAF82928.1;protein_accession:BAG52127.1;protein_…	56955	1508
16502291	PHEX -- APPS	association	Pubmed 2002:12220505;	Since we were unable to identify interactions of Phex with MEPE or actions of <b>Phex</b> to metabolize <b>cathepsin B</b>, Phex may be acting to interfere with the actions of other enzymes that degrade extracellular matrix proteins.[Pubmed 2002:12220505];	4344013	Gene	PHEX	HPDR;HPDR1;HYP;HYP1;LXHR;PEX;PHEX;phosphate regulating endopeptidase homolog, X-linked;XLH;EC 3.4.24.-;hpdr i;hyp-type;Metalloendopeptidase homolog PEX;phosphate-regulating endopeptidase homolog, x-linked;Phosphate-regulating neutral endopeptidase;Vitamin D-resistant hypophosphatemic rickets protein;X-linked hypophosphatemia protein;	SWISSPROT_AC:P78562;SWISSPROT_ID:PHEX_HUMAN;GeneID:5251;Ensembl:ENSG00000102174;HGNC:HGNC:8918;MIM:300550;Vega:OTTHUMG00000021241;protein_accession:AAB42219.1;protein_accession:AAB47562.1;protein_accession:AAB47749.1;protein_accession:AAB51604.1;protein_accession:AAC24487.1;protein_accession:AAC50552.1;protein_accession:AAD08630.1;protein_accession:AAI05058.1;protein_accession:AAI05060.1;protein_…	54781	Protein	APPS	APP secretase;APPS;CATB;Cathepsin B;Cathepsin B1;CPSB;CTSB;EC 3.4.22.1;app-secretase;cathepsin b-type;cathepsin-b;cathepsinb;cps b;cps-b;cts-b;secretase of app;	SWISSPROT_AC:P07858;SWISSPROT_ID:CATB_HUMAN;EMBL:AK075393;EMBL:AK092070;EMBL:BC010240;EMBL:BC095408;EMBL:CH471157;EMBL:L16510;EMBL:M13230;EMBL:M14221;RefSeq:NP_001899.1;RefSeq:NP_680090.1;RefSeq:NP_680091.1;RefSeq:NP_680092.1;RefSeq:NP_680093.1;RefSeq:XP_006716307.1;RefSeq:XP_006716308.1;RefSeq:XP_011542114.1;RefSeq:XP_016868586.1;RefSeq:XP_016868587.1;RefSeq:XP_016868588.1;RefSeq:XP_016868589.1;…	5251	1508
16502368	PHEX -- CTSB	association	Pubmed 2002:12220505;	Since we were unable to identify interactions of Phex with MEPE or actions of <b>Phex</b> to metabolize <b>cathepsin B</b>, Phex may be acting to interfere with the actions of other enzymes that degrade extracellular matrix proteins.[Pubmed 2002:12220505];	4344013	Gene	PHEX	HPDR;HPDR1;HYP;HYP1;LXHR;PEX;PHEX;phosphate regulating endopeptidase homolog, X-linked;XLH;EC 3.4.24.-;hpdr i;hyp-type;Metalloendopeptidase homolog PEX;phosphate-regulating endopeptidase homolog, x-linked;Phosphate-regulating neutral endopeptidase;Vitamin D-resistant hypophosphatemic rickets protein;X-linked hypophosphatemia protein;	SWISSPROT_AC:P78562;SWISSPROT_ID:PHEX_HUMAN;GeneID:5251;Ensembl:ENSG00000102174;HGNC:HGNC:8918;MIM:300550;Vega:OTTHUMG00000021241;protein_accession:AAB42219.1;protein_accession:AAB47562.1;protein_accession:AAB47749.1;protein_accession:AAB51604.1;protein_accession:AAC24487.1;protein_accession:AAC50552.1;protein_accession:AAD08630.1;protein_accession:AAI05058.1;protein_accession:AAI05060.1;protein_…	4341036	Gene	CTSB	APPS;cathepsin B;CPSB;CTSB;APP secretase;app-secretase;CATB;cathepsin b-type;Cathepsin B1;cathepsin-b;cathepsinb;cps b;cps-b;cts-b;EC 3.4.22.1;secretase of app;	SWISSPROT_AC:P07858;SWISSPROT_ID:CATB_HUMAN;GeneID:1508;Ensembl:ENSG00000164733;HGNC:HGNC:2527;MIM:116810;Vega:OTTHUMG00000090799;protein_accession:AAA52125.1;protein_accession:AAA52129.1;protein_accession:AAC37547.1;protein_accession:AAH10240.1;protein_accession:AAH95408.1;protein_accession:AAL99368.1;protein_accession:AAL99369.1;protein_accession:BAF82928.1;protein_accession:BAG52127.1;protein_…	5251	1508
16596581	TYRP1 -- APPS	association	Pubmed 2002:12553720;	To examine these mechanisms human myoblasts were transfected with <b>cathepsin B</b> nested deletion promoter constructs within the 1.8 kb 5' promoter 1 region of the human <b>catB</b> gene.[Pubmed 2002:12553720];	4345758	Gene	TYRP1	b-PROTEIN;CAS2;CATB;GP75;OCA3;TRP;TRP1;tyrosinase related protein 1;TYRP;TYRP1;5,6-dihydroxyindole-2-carboxylic acid oxidase;b chain protein;b protein;b-chain protein;b-type protein;beta -protein;beta chain protein;beta isoform of protein;beta isoform protein;beta of protein;beta protein;beta protein-type;beta subtype of protein;beta subtype protein;beta- protein;beta--protein;beta-chain protein;…	SWISSPROT_AC:P17643;SWISSPROT_ID:TYRP1_HUMAN;GeneID:7306;Ensembl:ENSG00000107165;HGNC:HGNC:12450;MIM:115501;Vega:OTTHUMG00000021034;protein_accession:AAC15468.1;protein_accession:AAC41924.1;protein_accession:AAH52608.1;protein_accession:AAR01256.1;protein_accession:AAR01257.1;protein_accession:BAA11759.1;protein_accession:BAG60208.1;protein_accession:CAA35785.1;protein_accession:CAA35820.1;protei…	54781	Protein	APPS	APP secretase;APPS;CATB;Cathepsin B;Cathepsin B1;CPSB;CTSB;EC 3.4.22.1;app-secretase;cathepsin b-type;cathepsin-b;cathepsinb;cps b;cps-b;cts-b;secretase of app;	SWISSPROT_AC:P07858;SWISSPROT_ID:CATB_HUMAN;EMBL:AK075393;EMBL:AK092070;EMBL:BC010240;EMBL:BC095408;EMBL:CH471157;EMBL:L16510;EMBL:M13230;EMBL:M14221;RefSeq:NP_001899.1;RefSeq:NP_680090.1;RefSeq:NP_680091.1;RefSeq:NP_680092.1;RefSeq:NP_680093.1;RefSeq:XP_006716307.1;RefSeq:XP_006716308.1;RefSeq:XP_011542114.1;RefSeq:XP_016868586.1;RefSeq:XP_016868587.1;RefSeq:XP_016868588.1;RefSeq:XP_016868589.1;…	7306	1508
16596605	CTSB -- TYRP1	association	Pubmed 2002:12553720;	To examine these mechanisms human myoblasts were transfected with <b>cathepsin B</b> nested deletion promoter constructs within the 1.8 kb 5' promoter 1 region of the human <b>catB</b> gene.[Pubmed 2002:12553720];	4341036	Gene	CTSB	APPS;cathepsin B;CPSB;CTSB;APP secretase;app-secretase;CATB;cathepsin b-type;Cathepsin B1;cathepsin-b;cathepsinb;cps b;cps-b;cts-b;EC 3.4.22.1;secretase of app;	SWISSPROT_AC:P07858;SWISSPROT_ID:CATB_HUMAN;GeneID:1508;Ensembl:ENSG00000164733;HGNC:HGNC:2527;MIM:116810;Vega:OTTHUMG00000090799;protein_accession:AAA52125.1;protein_accession:AAA52129.1;protein_accession:AAC37547.1;protein_accession:AAH10240.1;protein_accession:AAH95408.1;protein_accession:AAL99368.1;protein_accession:AAL99369.1;protein_accession:BAF82928.1;protein_accession:BAG52127.1;protein_…	506829	Protein	TYRP1	5,6-dihydroxyindole-2-carboxylic acid oxidase;CAS2;Catalase B;DHICA oxidase;EC 1.14.18.-;Glycoprotein 75;Melanoma antigen gp75;TRP;TRP-1;TRP1;Tyrosinase-related protein 1;TYRP;TYRP1;TYRRP;b chain protein;b protein;b-chain protein;b-PROTEIN;b-type protein;beta -protein;beta chain protein;beta isoform of protein;beta isoform protein;beta of protein;beta protein;beta protein-type;beta subtype of pro…	SWISSPROT_AC:P17643;SWISSPROT_ID:TYRP1_HUMAN;EMBL:AF001295;EMBL:BC052608;EMBL:D83059;EMBL:L38952;EMBL:X51420;EMBL:X51455;EMBL:X60955;RefSeq:NP_000541.1;ProteinModelPortal:P17643;STRING:9606.ENSP00000373570;SWISSPROT_AC_OLD:P78468;SWISSPROT_AC_OLD:P78469;SWISSPROT_AC_OLD:Q13721;SWISSPROT_AC_OLD:Q15679;GeneID:7306;KEGG:hsa:7306;PIR:S09999;eggNOG:ENOG410IEEB;eggNOG:ENOG410XSJD;UniGene:Hs.270279;GO:G…	1508	7306
16596636	TYRP1 -- CTSB	association	Pubmed 2002:12553720;	To examine these mechanisms human myoblasts were transfected with <b>cathepsin B</b> nested deletion promoter constructs within the 1.8 kb 5' promoter 1 region of the human <b>catB</b> gene.[Pubmed 2002:12553720];	4345758	Gene	TYRP1	b-PROTEIN;CAS2;CATB;GP75;OCA3;TRP;TRP1;tyrosinase related protein 1;TYRP;TYRP1;5,6-dihydroxyindole-2-carboxylic acid oxidase;b chain protein;b protein;b-chain protein;b-type protein;beta -protein;beta chain protein;beta isoform of protein;beta isoform protein;beta of protein;beta protein;beta protein-type;beta subtype of protein;beta subtype protein;beta- protein;beta--protein;beta-chain protein;…	SWISSPROT_AC:P17643;SWISSPROT_ID:TYRP1_HUMAN;GeneID:7306;Ensembl:ENSG00000107165;HGNC:HGNC:12450;MIM:115501;Vega:OTTHUMG00000021034;protein_accession:AAC15468.1;protein_accession:AAC41924.1;protein_accession:AAH52608.1;protein_accession:AAR01256.1;protein_accession:AAR01257.1;protein_accession:BAA11759.1;protein_accession:BAG60208.1;protein_accession:CAA35785.1;protein_accession:CAA35820.1;protei…	4341036	Gene	CTSB	APPS;cathepsin B;CPSB;CTSB;APP secretase;app-secretase;CATB;cathepsin b-type;Cathepsin B1;cathepsin-b;cathepsinb;cps b;cps-b;cts-b;EC 3.4.22.1;secretase of app;	SWISSPROT_AC:P07858;SWISSPROT_ID:CATB_HUMAN;GeneID:1508;Ensembl:ENSG00000164733;HGNC:HGNC:2527;MIM:116810;Vega:OTTHUMG00000090799;protein_accession:AAA52125.1;protein_accession:AAA52129.1;protein_accession:AAC37547.1;protein_accession:AAH10240.1;protein_accession:AAH95408.1;protein_accession:AAL99368.1;protein_accession:AAL99369.1;protein_accession:BAF82928.1;protein_accession:BAG52127.1;protein_…	7306	1508
16973315	PRSS3 -- APPS	association	Pubmed 2003:14507909;	In this regard, it is noteworthy that the well known pathological trypsinogen activator <b>cathepsin B</b> exhibited a preference for the activation of <b>mesotrypsinogen</b> of all three human trypsinogen isoforms, suggesting a biochemical mechanism for mesotrypsinogen activation in pancreatic acinar cells.[Pubmed 2003:14507909];	4344343	Gene	PRSS3	MTG;protease, serine 3;PRSS3;PRSS4;T9;TRY3;TRY4;Brain trypsinogen;EC 3.4.21.4;Mesotrypsinogen;mt g;mt-g;protease, serine-3;Serine protease 3;Serine protease 4;serine protease iv;serine protease-3;serine protease-4;trypsin 3;Trypsin III;Trypsin IV;Trypsin-3;trypsin-iii;	SWISSPROT_AC:P35030;SWISSPROT_ID:TRY3_HUMAN;GeneID:5646;Ensembl:ENSG00000010438;HGNC:HGNC:9486;MIM:613578;Vega:OTTHUMG00000019798;protein_accession:AAC13322.1;protein_accession:AAH30238.1;protein_accession:AAH69476.1;protein_accession:AAH69494.1;protein_accession:AAL14243.1;protein_accession:ADQ32676.1;protein_accession:BAA08257.1;protein_accession:BAF80324.1;protein_accession:BAF80325.1;protein_…	54781	Protein	APPS	APP secretase;APPS;CATB;Cathepsin B;Cathepsin B1;CPSB;CTSB;EC 3.4.22.1;app-secretase;cathepsin b-type;cathepsin-b;cathepsinb;cps b;cps-b;cts-b;secretase of app;	SWISSPROT_AC:P07858;SWISSPROT_ID:CATB_HUMAN;EMBL:AK075393;EMBL:AK092070;EMBL:BC010240;EMBL:BC095408;EMBL:CH471157;EMBL:L16510;EMBL:M13230;EMBL:M14221;RefSeq:NP_001899.1;RefSeq:NP_680090.1;RefSeq:NP_680091.1;RefSeq:NP_680092.1;RefSeq:NP_680093.1;RefSeq:XP_006716307.1;RefSeq:XP_006716308.1;RefSeq:XP_011542114.1;RefSeq:XP_016868586.1;RefSeq:XP_016868587.1;RefSeq:XP_016868588.1;RefSeq:XP_016868589.1;…	5646	1508
16973338	CTSB -- PRSS3	association	Pubmed 2003:14507909;	In this regard, it is noteworthy that the well known pathological trypsinogen activator <b>cathepsin B</b> exhibited a preference for the activation of <b>mesotrypsinogen</b> of all three human trypsinogen isoforms, suggesting a biochemical mechanism for mesotrypsinogen activation in pancreatic acinar cells.[Pubmed 2003:14507909];	4341036	Gene	CTSB	APPS;cathepsin B;CPSB;CTSB;APP secretase;app-secretase;CATB;cathepsin b-type;Cathepsin B1;cathepsin-b;cathepsinb;cps b;cps-b;cts-b;EC 3.4.22.1;secretase of app;	SWISSPROT_AC:P07858;SWISSPROT_ID:CATB_HUMAN;GeneID:1508;Ensembl:ENSG00000164733;HGNC:HGNC:2527;MIM:116810;Vega:OTTHUMG00000090799;protein_accession:AAA52125.1;protein_accession:AAA52129.1;protein_accession:AAC37547.1;protein_accession:AAH10240.1;protein_accession:AAH95408.1;protein_accession:AAL99368.1;protein_accession:AAL99369.1;protein_accession:BAF82928.1;protein_accession:BAG52127.1;protein_…	502808	Protein	PRSS3	Brain trypsinogen;EC 3.4.21.4;Mesotrypsinogen;PRSS3;PRSS4;Serine protease 3;Serine protease 4;TRY3;TRY4;Trypsin III;Trypsin IV;Trypsin-3;mt g;mt-g;MTG;protease, serine 3;protease, serine-3;serine protease iv;serine protease-3;serine protease-4;T9;trypsin 3;trypsin-iii;	SWISSPROT_AC:P35030;SWISSPROT_ID:TRY3_HUMAN;EMBL:AB298285;EMBL:AB298286;EMBL:AF029308;EMBL:AL139113;EMBL:AL356489;EMBL:AL358573;EMBL:BC069476;EMBL:BC069494;EMBL:CH471071;EMBL:D45417;EMBL:X15505;EMBL:X71345;EMBL:X72781;RefSeq:NP_001184026.2;RefSeq:NP_001184027.1;RefSeq:NP_002762.2;RefSeq:NP_031369.2;ProteinModelPortal:P35030;STRING:9606.ENSP00000354280;SWISSPROT_AC_OLD:A8CED1;SWISSPROT_AC_OLD:A8CE…	1508	5646
16973384	PRSS3 -- CTSB	association	Pubmed 2003:14507909;	In this regard, it is noteworthy that the well known pathological trypsinogen activator <b>cathepsin B</b> exhibited a preference for the activation of <b>mesotrypsinogen</b> of all three human trypsinogen isoforms, suggesting a biochemical mechanism for mesotrypsinogen activation in pancreatic acinar cells.[Pubmed 2003:14507909];	4344343	Gene	PRSS3	MTG;protease, serine 3;PRSS3;PRSS4;T9;TRY3;TRY4;Brain trypsinogen;EC 3.4.21.4;Mesotrypsinogen;mt g;mt-g;protease, serine-3;Serine protease 3;Serine protease 4;serine protease iv;serine protease-3;serine protease-4;trypsin 3;Trypsin III;Trypsin IV;Trypsin-3;trypsin-iii;	SWISSPROT_AC:P35030;SWISSPROT_ID:TRY3_HUMAN;GeneID:5646;Ensembl:ENSG00000010438;HGNC:HGNC:9486;MIM:613578;Vega:OTTHUMG00000019798;protein_accession:AAC13322.1;protein_accession:AAH30238.1;protein_accession:AAH69476.1;protein_accession:AAH69494.1;protein_accession:AAL14243.1;protein_accession:ADQ32676.1;protein_accession:BAA08257.1;protein_accession:BAF80324.1;protein_accession:BAF80325.1;protein_…	4341036	Gene	CTSB	APPS;cathepsin B;CPSB;CTSB;APP secretase;app-secretase;CATB;cathepsin b-type;Cathepsin B1;cathepsin-b;cathepsinb;cps b;cps-b;cts-b;EC 3.4.22.1;secretase of app;	SWISSPROT_AC:P07858;SWISSPROT_ID:CATB_HUMAN;GeneID:1508;Ensembl:ENSG00000164733;HGNC:HGNC:2527;MIM:116810;Vega:OTTHUMG00000090799;protein_accession:AAA52125.1;protein_accession:AAA52129.1;protein_accession:AAC37547.1;protein_accession:AAH10240.1;protein_accession:AAH95408.1;protein_accession:AAL99368.1;protein_accession:AAL99369.1;protein_accession:BAF82928.1;protein_accession:BAG52127.1;protein_…	5646	1508
16993922	IL18 -- APPS	association	Pubmed 2003:12934070;	Critical role for <b>cathepsin B</b> in mediating caspase-1-dependent <b>interleukin-18</b> maturation and caspase-1-independent necrosis triggered by the microbial toxin nigericin.[Pubmed 2003:12934070];	4342753	Gene	IL18	IGIF;IL-18;IL-1g;IL18;IL1F4;interleukin 18;factor inducing interferon gamma;Iboctadekin;ifn gamma-inducing factor;ifn-g inducing factor;ifn-gamma inducing factor;IFN-gamma-inducing factor;ifngamma-inducing factor;il -18;il 18;il- 18;IL-1 gamma;il-1gamma;interferon gamma inducing factor;Interferon gamma-inducing factor;interferon- gamma-inducing factor;interferon-gamma inducing factor;interferon-g…	SWISSPROT_AC:Q14116;SWISSPROT_ID:IL18_HUMAN;GeneID:3606;Ensembl:ENSG00000150782;HGNC:HGNC:5986;MIM:600953;Vega:OTTHUMG00000167006;protein_accession:AAB50010.1;protein_accession:AAC27787.1;protein_accession:AAH07007.1;protein_accession:AAH07461.1;protein_accession:AAK57024.1;protein_accession:AAK95950.1;protein_accession:AAP92112.1;protein_accession:ACA06006.1;protein_accession:BAA08706.1;protein_…	54781	Protein	APPS	APP secretase;APPS;CATB;Cathepsin B;Cathepsin B1;CPSB;CTSB;EC 3.4.22.1;app-secretase;cathepsin b-type;cathepsin-b;cathepsinb;cps b;cps-b;cts-b;secretase of app;	SWISSPROT_AC:P07858;SWISSPROT_ID:CATB_HUMAN;EMBL:AK075393;EMBL:AK092070;EMBL:BC010240;EMBL:BC095408;EMBL:CH471157;EMBL:L16510;EMBL:M13230;EMBL:M14221;RefSeq:NP_001899.1;RefSeq:NP_680090.1;RefSeq:NP_680091.1;RefSeq:NP_680092.1;RefSeq:NP_680093.1;RefSeq:XP_006716307.1;RefSeq:XP_006716308.1;RefSeq:XP_011542114.1;RefSeq:XP_016868586.1;RefSeq:XP_016868587.1;RefSeq:XP_016868588.1;RefSeq:XP_016868589.1;…	3606	1508
16993956	CTSB -- IL-18	association	Pubmed 2003:12934070;	Critical role for <b>cathepsin B</b> in mediating caspase-1-dependent <b>interleukin-18</b> maturation and caspase-1-independent necrosis triggered by the microbial toxin nigericin.[Pubmed 2003:12934070];	4341036	Gene	CTSB	APPS;cathepsin B;CPSB;CTSB;APP secretase;app-secretase;CATB;cathepsin b-type;Cathepsin B1;cathepsin-b;cathepsinb;cps b;cps-b;cts-b;EC 3.4.22.1;secretase of app;	SWISSPROT_AC:P07858;SWISSPROT_ID:CATB_HUMAN;GeneID:1508;Ensembl:ENSG00000164733;HGNC:HGNC:2527;MIM:116810;Vega:OTTHUMG00000090799;protein_accession:AAA52125.1;protein_accession:AAA52129.1;protein_accession:AAC37547.1;protein_accession:AAH10240.1;protein_accession:AAH95408.1;protein_accession:AAL99368.1;protein_accession:AAL99369.1;protein_accession:BAF82928.1;protein_accession:BAG52127.1;protein_…	197348	Protein	IL-18	Iboctadekin;IFN-gamma-inducing factor;IGIF;IL-1 gamma;IL-18;IL18;IL1F4;Interferon gamma-inducing factor;Interleukin-1 gamma;Interleukin-18;factor inducing interferon gamma;ifn gamma-inducing factor;ifn-g inducing factor;ifn-gamma inducing factor;ifngamma-inducing factor;il -18;il 18;il- 18;IL-1g;il-1gamma;interferon gamma inducing factor;interferon- gamma-inducing factor;interferon-gamma inducing…	SWISSPROT_AC:Q14116;SWISSPROT_ID:IL18_HUMAN;EMBL:AF077611;EMBL:AP002007;EMBL:AP002884;EMBL:AY044641;EMBL:AY266351;EMBL:BC007007;EMBL:BC007461;EMBL:CH471065;EMBL:CR541973;EMBL:CR542001;EMBL:D49950;EMBL:U90434;RefSeq:NP_001230140.1;RefSeq:NP_001553.1;RefSeq:XP_011541107.1;RefSeq:XP_011541108.1;ProteinModelPortal:Q14116;STRING:9606.ENSP00000280357;SWISSPROT_AC_OLD:O75599;SWISSPROT_AC_OLD:Q6FGY3;SWIS…	1508	3606
16993977	IL18 -- CTSB	association	Pubmed 2003:12934070;	Critical role for <b>cathepsin B</b> in mediating caspase-1-dependent <b>interleukin-18</b> maturation and caspase-1-independent necrosis triggered by the microbial toxin nigericin.[Pubmed 2003:12934070];	4342753	Gene	IL18	IGIF;IL-18;IL-1g;IL18;IL1F4;interleukin 18;factor inducing interferon gamma;Iboctadekin;ifn gamma-inducing factor;ifn-g inducing factor;ifn-gamma inducing factor;IFN-gamma-inducing factor;ifngamma-inducing factor;il -18;il 18;il- 18;IL-1 gamma;il-1gamma;interferon gamma inducing factor;Interferon gamma-inducing factor;interferon- gamma-inducing factor;interferon-gamma inducing factor;interferon-g…	SWISSPROT_AC:Q14116;SWISSPROT_ID:IL18_HUMAN;GeneID:3606;Ensembl:ENSG00000150782;HGNC:HGNC:5986;MIM:600953;Vega:OTTHUMG00000167006;protein_accession:AAB50010.1;protein_accession:AAC27787.1;protein_accession:AAH07007.1;protein_accession:AAH07461.1;protein_accession:AAK57024.1;protein_accession:AAK95950.1;protein_accession:AAP92112.1;protein_accession:ACA06006.1;protein_accession:BAA08706.1;protein_…	4341036	Gene	CTSB	APPS;cathepsin B;CPSB;CTSB;APP secretase;app-secretase;CATB;cathepsin b-type;Cathepsin B1;cathepsin-b;cathepsinb;cps b;cps-b;cts-b;EC 3.4.22.1;secretase of app;	SWISSPROT_AC:P07858;SWISSPROT_ID:CATB_HUMAN;GeneID:1508;Ensembl:ENSG00000164733;HGNC:HGNC:2527;MIM:116810;Vega:OTTHUMG00000090799;protein_accession:AAA52125.1;protein_accession:AAA52129.1;protein_accession:AAC37547.1;protein_accession:AAH10240.1;protein_accession:AAH95408.1;protein_accession:AAL99368.1;protein_accession:AAL99369.1;protein_accession:BAF82928.1;protein_accession:BAG52127.1;protein_…	3606	1508
17006921	USF2 -- APPS	association	Pubmed:14669984;	Chromatin immunoprecipitation assays revealed that both USF-1 and <b>USF-2</b> were associated with the <b>cathepsin B</b> promoter.[Pubmed:14669984];The roles of USF-1 and <b>USF-2</b> in the regulation of <b>cathepsin B</b> expression were demonstrated by (i) co-transfection experiments showing that USF-1 or USF-2 increased promoter activity by 2.5-fold individually and by 3.4-fold together;[Pu…	4345829	Gene	USF2	bHLHb12;FIP;upstream transcription factor 2, c-fos interacting;USF2;Class B basic helix-loop-helix protein 12;fos protein interacting;FOS-interacting protein;Major late transcription factor 2;Upstream stimulatory factor 2;upstream stimulatory factor-2;upstream stimulatory factor2;Upstream transcription factor 2;upstream transcription factor ii;upstream transcription factor-2;upstream-transcriptio…	SWISSPROT_AC:Q15853;SWISSPROT_ID:USF2_HUMAN;GeneID:7392;Ensembl:ENSG00000105698;HGNC:HGNC:12594;MIM:600390;Vega:OTTHUMG00000183182;protein_accession:AAB24368.1;protein_accession:AAB51179.1;protein_accession:AAH49821.1;protein_accession:AAN63092.1;protein_accession:BAG59553.1;protein_accession:CAA62339.1;protein_accession:CAA62340.1;protein_accession:CAA62341.1;protein_accession:CAA68942.1;protein…	54781	Protein	APPS	APP secretase;APPS;CATB;Cathepsin B;Cathepsin B1;CPSB;CTSB;EC 3.4.22.1;app-secretase;cathepsin b-type;cathepsin-b;cathepsinb;cps b;cps-b;cts-b;secretase of app;	SWISSPROT_AC:P07858;SWISSPROT_ID:CATB_HUMAN;EMBL:AK075393;EMBL:AK092070;EMBL:BC010240;EMBL:BC095408;EMBL:CH471157;EMBL:L16510;EMBL:M13230;EMBL:M14221;RefSeq:NP_001899.1;RefSeq:NP_680090.1;RefSeq:NP_680091.1;RefSeq:NP_680092.1;RefSeq:NP_680093.1;RefSeq:XP_006716307.1;RefSeq:XP_006716308.1;RefSeq:XP_011542114.1;RefSeq:XP_016868586.1;RefSeq:XP_016868587.1;RefSeq:XP_016868588.1;RefSeq:XP_016868589.1;…	7392	1508
17006931	USF1 -- APPS	association	Pubmed:14669984;Pubmed central 2015:4480726;	and (iii) mutation of the E-box element (from 5'-CACGTG to 5'-CGCGTT in the pSCB6 basal promoter construct) abolishing transactivation of <b>cathepsin B</b> by <b>USF-1</b> and USF-2.[Pubmed:14669984];Chromatin immunoprecipitation assays revealed that both <b>USF-1</b> and USF-2 were associated with the <b>cathepsin B</b> promoter.[Pubmed:14669984];The roles of <b>USF-1</b> and USF-2 in the regul…	4345828	Gene	USF1	bHLHb11;FCHL;FCHL1;HYPLIP1;MLTF;MLTFI;UEF;upstream transcription factor 1;USF1;Class B basic helix-loop-helix protein 11;Major late transcription factor 1;Upstream stimulatory factor 1;upstream stimulatory factor-1;upstream transcription factor -1;upstream transcription factor i;upstream transcription factor-1;upstream transcription factor1;upstream-transcription factor i;USF;usf 1;usf-1;	SWISSPROT_AC:P22415;SWISSPROT_ID:USF1_HUMAN;GeneID:7391;Ensembl:ENSG00000158773;HGNC:HGNC:12593;MIM:191523;Vega:OTTHUMG00000031472;protein_accession:AAH35505.1;protein_accession:AAS89301.1;protein_accession:ALQ33837.1;protein_accession:ALQ33838.1;protein_accession:BAA76541.1;protein_accession:BAC78384.1;protein_accession:BAG37391.1;protein_accession:CAA39201.1;protein_accession:CAL37633.1;protein…	54781	Protein	APPS	APP secretase;APPS;CATB;Cathepsin B;Cathepsin B1;CPSB;CTSB;EC 3.4.22.1;app-secretase;cathepsin b-type;cathepsin-b;cathepsinb;cps b;cps-b;cts-b;secretase of app;	SWISSPROT_AC:P07858;SWISSPROT_ID:CATB_HUMAN;EMBL:AK075393;EMBL:AK092070;EMBL:BC010240;EMBL:BC095408;EMBL:CH471157;EMBL:L16510;EMBL:M13230;EMBL:M14221;RefSeq:NP_001899.1;RefSeq:NP_680090.1;RefSeq:NP_680091.1;RefSeq:NP_680092.1;RefSeq:NP_680093.1;RefSeq:XP_006716307.1;RefSeq:XP_006716308.1;RefSeq:XP_011542114.1;RefSeq:XP_016868586.1;RefSeq:XP_016868587.1;RefSeq:XP_016868588.1;RefSeq:XP_016868589.1;…	7391	1508
17006958	USF2 -- CTSB	association	Pubmed:14669984;	Chromatin immunoprecipitation assays revealed that both USF-1 and <b>USF-2</b> were associated with the <b>cathepsin B</b> promoter.[Pubmed:14669984];The roles of USF-1 and <b>USF-2</b> in the regulation of <b>cathepsin B</b> expression were demonstrated by (i) co-transfection experiments showing that USF-1 or USF-2 increased promoter activity by 2.5-fold individually and by 3.4-fold together;[Pu…	4345829	Gene	USF2	bHLHb12;FIP;upstream transcription factor 2, c-fos interacting;USF2;Class B basic helix-loop-helix protein 12;fos protein interacting;FOS-interacting protein;Major late transcription factor 2;Upstream stimulatory factor 2;upstream stimulatory factor-2;upstream stimulatory factor2;Upstream transcription factor 2;upstream transcription factor ii;upstream transcription factor-2;upstream-transcriptio…	SWISSPROT_AC:Q15853;SWISSPROT_ID:USF2_HUMAN;GeneID:7392;Ensembl:ENSG00000105698;HGNC:HGNC:12594;MIM:600390;Vega:OTTHUMG00000183182;protein_accession:AAB24368.1;protein_accession:AAB51179.1;protein_accession:AAH49821.1;protein_accession:AAN63092.1;protein_accession:BAG59553.1;protein_accession:CAA62339.1;protein_accession:CAA62340.1;protein_accession:CAA62341.1;protein_accession:CAA68942.1;protein…	4341036	Gene	CTSB	APPS;cathepsin B;CPSB;CTSB;APP secretase;app-secretase;CATB;cathepsin b-type;Cathepsin B1;cathepsin-b;cathepsinb;cps b;cps-b;cts-b;EC 3.4.22.1;secretase of app;	SWISSPROT_AC:P07858;SWISSPROT_ID:CATB_HUMAN;GeneID:1508;Ensembl:ENSG00000164733;HGNC:HGNC:2527;MIM:116810;Vega:OTTHUMG00000090799;protein_accession:AAA52125.1;protein_accession:AAA52129.1;protein_accession:AAC37547.1;protein_accession:AAH10240.1;protein_accession:AAH95408.1;protein_accession:AAL99368.1;protein_accession:AAL99369.1;protein_accession:BAF82928.1;protein_accession:BAG52127.1;protein_…	7392	1508
17006967	USF1 -- CTSB	association	Pubmed:14669984;Pubmed central 2015:4480726;	and (iii) mutation of the E-box element (from 5'-CACGTG to 5'-CGCGTT in the pSCB6 basal promoter construct) abolishing transactivation of <b>cathepsin B</b> by <b>USF-1</b> and USF-2.[Pubmed:14669984];Chromatin immunoprecipitation assays revealed that both <b>USF-1</b> and USF-2 were associated with the <b>cathepsin B</b> promoter.[Pubmed:14669984];The roles of <b>USF-1</b> and USF-2 in the regul…	4345828	Gene	USF1	bHLHb11;FCHL;FCHL1;HYPLIP1;MLTF;MLTFI;UEF;upstream transcription factor 1;USF1;Class B basic helix-loop-helix protein 11;Major late transcription factor 1;Upstream stimulatory factor 1;upstream stimulatory factor-1;upstream transcription factor -1;upstream transcription factor i;upstream transcription factor-1;upstream transcription factor1;upstream-transcription factor i;USF;usf 1;usf-1;	SWISSPROT_AC:P22415;SWISSPROT_ID:USF1_HUMAN;GeneID:7391;Ensembl:ENSG00000158773;HGNC:HGNC:12593;MIM:191523;Vega:OTTHUMG00000031472;protein_accession:AAH35505.1;protein_accession:AAS89301.1;protein_accession:ALQ33837.1;protein_accession:ALQ33838.1;protein_accession:BAA76541.1;protein_accession:BAC78384.1;protein_accession:BAG37391.1;protein_accession:CAA39201.1;protein_accession:CAL37633.1;protein…	4341036	Gene	CTSB	APPS;cathepsin B;CPSB;CTSB;APP secretase;app-secretase;CATB;cathepsin b-type;Cathepsin B1;cathepsin-b;cathepsinb;cps b;cps-b;cts-b;EC 3.4.22.1;secretase of app;	SWISSPROT_AC:P07858;SWISSPROT_ID:CATB_HUMAN;GeneID:1508;Ensembl:ENSG00000164733;HGNC:HGNC:2527;MIM:116810;Vega:OTTHUMG00000090799;protein_accession:AAA52125.1;protein_accession:AAA52129.1;protein_accession:AAC37547.1;protein_accession:AAH10240.1;protein_accession:AAH95408.1;protein_accession:AAL99368.1;protein_accession:AAL99369.1;protein_accession:BAF82928.1;protein_accession:BAG52127.1;protein_…	7391	1508
17163510	CTSB -- MA2	association	Pubmed 2004:15004658;	Increased angiogenesis (above median 31 vessels per 0.785 <b>mm2</b>) correlated positively with <b>cathepsin B</b> overexpression (p=0.0006).[Pubmed 2004:15004658];	4341036	Gene	CTSB	APPS;cathepsin B;CPSB;CTSB;APP secretase;app-secretase;CATB;cathepsin b-type;Cathepsin B1;cathepsin-b;cathepsinb;cps b;cps-b;cts-b;EC 3.4.22.1;secretase of app;	SWISSPROT_AC:P07858;SWISSPROT_ID:CATB_HUMAN;GeneID:1508;Ensembl:ENSG00000164733;HGNC:HGNC:2527;MIM:116810;Vega:OTTHUMG00000090799;protein_accession:AAA52125.1;protein_accession:AAA52129.1;protein_accession:AAC37547.1;protein_accession:AAH10240.1;protein_accession:AAH95408.1;protein_accession:AAL99368.1;protein_accession:AAL99369.1;protein_accession:BAF82928.1;protein_accession:BAG52127.1;protein_…	317856	Protein	MA2	40 kDa neuronal protein;KIAA0883;MA2;Onconeuronal antigen Ma2;Paraneoplastic antigen Ma2;Paraneoplastic neuronal antigen MM2;PNMA2;mm -2;mm 2;mm ii;mm type 2;mm type ii;mm-2;MM2;mm2-type;paraneoplastic Ma antigen 2;RGAG2;	SWISSPROT_AC:Q9UL42;SWISSPROT_ID:PNMA2_HUMAN;EMBL:AB020690;EMBL:AF037365;EMBL:AF083114;EMBL:AF083115;EMBL:AF286487;EMBL:AK055325;EMBL:BC047515;EMBL:BC062301;EMBL:CH471080;RefSeq:NP_009188.1;RefSeq:XP_011542667.1;ProteinModelPortal:Q9UL42;STRING:9606.ENSP00000429344;SWISSPROT_AC_OLD:B3KNY9;SWISSPROT_AC_OLD:O94959;SWISSPROT_AC_OLD:O95145;SWISSPROT_AC_OLD:Q49A18;SWISSPROT_AC_OLD:Q9UL43;SMR:Q9UL42;Ge…	1508	10687
17163551	PNMA2 -- APPS	association	Pubmed 2004:15004658;	Increased angiogenesis (above median 31 vessels per 0.785 <b>mm2</b>) correlated positively with <b>cathepsin B</b> overexpression (p=0.0006).[Pubmed 2004:15004658];	4348314	Gene	PNMA2	MA2;MM2;paraneoplastic Ma antigen 2;PNMA2;RGAG2;40 kDa neuronal protein;KIAA0883;mm -2;mm 2;mm ii;mm type 2;mm type ii;mm-2;mm2-type;Onconeuronal antigen Ma2;Paraneoplastic antigen Ma2;Paraneoplastic neuronal antigen MM2;	SWISSPROT_AC:Q9UL42;SWISSPROT_ID:PNMA2_HUMAN;GeneID:10687;Ensembl:ENSG00000240694;HGNC:HGNC:9159;MIM:603970;Vega:OTTHUMG00000163816;protein_accession:AAD02098.1;protein_accession:AAF05625.1;protein_accession:AAF05626.1;protein_accession:AAH36489.1;protein_accession:AAH47515.1;protein_accession:AAH62301.1;protein_accession:ADQ32154.1;protein_accession:BAA74906.3;protein_accession:BAG51501.1;protei…	54781	Protein	APPS	APP secretase;APPS;CATB;Cathepsin B;Cathepsin B1;CPSB;CTSB;EC 3.4.22.1;app-secretase;cathepsin b-type;cathepsin-b;cathepsinb;cps b;cps-b;cts-b;secretase of app;	SWISSPROT_AC:P07858;SWISSPROT_ID:CATB_HUMAN;EMBL:AK075393;EMBL:AK092070;EMBL:BC010240;EMBL:BC095408;EMBL:CH471157;EMBL:L16510;EMBL:M13230;EMBL:M14221;RefSeq:NP_001899.1;RefSeq:NP_680090.1;RefSeq:NP_680091.1;RefSeq:NP_680092.1;RefSeq:NP_680093.1;RefSeq:XP_006716307.1;RefSeq:XP_006716308.1;RefSeq:XP_011542114.1;RefSeq:XP_016868586.1;RefSeq:XP_016868587.1;RefSeq:XP_016868588.1;RefSeq:XP_016868589.1;…	10687	1508
17163579	PNMA2 -- CTSB	association	Pubmed 2004:15004658;	Increased angiogenesis (above median 31 vessels per 0.785 <b>mm2</b>) correlated positively with <b>cathepsin B</b> overexpression (p=0.0006).[Pubmed 2004:15004658];	4348314	Gene	PNMA2	MA2;MM2;paraneoplastic Ma antigen 2;PNMA2;RGAG2;40 kDa neuronal protein;KIAA0883;mm -2;mm 2;mm ii;mm type 2;mm type ii;mm-2;mm2-type;Onconeuronal antigen Ma2;Paraneoplastic antigen Ma2;Paraneoplastic neuronal antigen MM2;	SWISSPROT_AC:Q9UL42;SWISSPROT_ID:PNMA2_HUMAN;GeneID:10687;Ensembl:ENSG00000240694;HGNC:HGNC:9159;MIM:603970;Vega:OTTHUMG00000163816;protein_accession:AAD02098.1;protein_accession:AAF05625.1;protein_accession:AAF05626.1;protein_accession:AAH36489.1;protein_accession:AAH47515.1;protein_accession:AAH62301.1;protein_accession:ADQ32154.1;protein_accession:BAA74906.3;protein_accession:BAG51501.1;protei…	4341036	Gene	CTSB	APPS;cathepsin B;CPSB;CTSB;APP secretase;app-secretase;CATB;cathepsin b-type;Cathepsin B1;cathepsin-b;cathepsinb;cps b;cps-b;cts-b;EC 3.4.22.1;secretase of app;	SWISSPROT_AC:P07858;SWISSPROT_ID:CATB_HUMAN;GeneID:1508;Ensembl:ENSG00000164733;HGNC:HGNC:2527;MIM:116810;Vega:OTTHUMG00000090799;protein_accession:AAA52125.1;protein_accession:AAA52129.1;protein_accession:AAC37547.1;protein_accession:AAH10240.1;protein_accession:AAH95408.1;protein_accession:AAL99368.1;protein_accession:AAL99369.1;protein_accession:BAF82928.1;protein_accession:BAG52127.1;protein_…	10687	1508
17247352	MGEA5 -- APPS	association	Pubmed 2006:16641878;Pubmed 2004:15230213;	We compared urinary <b>cathepsin B</b> (CB) activity with <b>NAG</b> in diabetic patients.[Pubmed 2006:16641878];The aim of our study was to examine if concentration of stefin A in plasma of patients with diabetes type 2 is different than in healthy subjects, depends on vascular complications, body mass index, glycaemic control and whether exists the relationship between activities of <b>cathepsi…	4348333	Gene	MGEA5	MEA5;meningioma expressed antigen 5 (hyaluronidase);MGEA5;NCOAT;OGA;b-hexosaminidase;b-n-acetylglucosaminidase;beta - hexosaminidase;beta -hexosaminidase;beta -n-acetylglucosaminidase;beta hexosaminidase;beta- n -acetylglucosaminidase;beta- n -acetylhexosaminidase;beta- n-acetylglucosaminidase;Beta-hexosaminidase;beta-n acetylglucosaminidase;Beta-N-acetylglucosaminidase;Beta-N-acetylhexosaminidas…	SWISSPROT_AC:O60502;SWISSPROT_ID:OGA_HUMAN;GeneID:10724;Ensembl:ENSG00000198408;HGNC:HGNC:7056;MIM:604039;Vega:OTTHUMG00000018939;protein_accession:AAD05385.2;protein_accession:AAG21428.1;protein_accession:AAH01343.1;protein_accession:AAH39583.2;protein_accession:AAH47877.1;protein_accession:BAA31654.3;protein_accession:BAG51014.1;protein_accession:BAG63869.1;protein_accession:EAW49741.1;protein_…	54781	Protein	APPS	APP secretase;APPS;CATB;Cathepsin B;Cathepsin B1;CPSB;CTSB;EC 3.4.22.1;app-secretase;cathepsin b-type;cathepsin-b;cathepsinb;cps b;cps-b;cts-b;secretase of app;	SWISSPROT_AC:P07858;SWISSPROT_ID:CATB_HUMAN;EMBL:AK075393;EMBL:AK092070;EMBL:BC010240;EMBL:BC095408;EMBL:CH471157;EMBL:L16510;EMBL:M13230;EMBL:M14221;RefSeq:NP_001899.1;RefSeq:NP_680090.1;RefSeq:NP_680091.1;RefSeq:NP_680092.1;RefSeq:NP_680093.1;RefSeq:XP_006716307.1;RefSeq:XP_006716308.1;RefSeq:XP_011542114.1;RefSeq:XP_016868586.1;RefSeq:XP_016868587.1;RefSeq:XP_016868588.1;RefSeq:XP_016868589.1;…	10724	1508
17247467	CTSB -- N-acetyl-beta-D-glucosaminidase	association	Pubmed 2006:16641878;Pubmed 2004:15230213;	We compared urinary <b>cathepsin B</b> (CB) activity with <b>NAG</b> in diabetic patients.[Pubmed 2006:16641878];The aim of our study was to examine if concentration of stefin A in plasma of patients with diabetes type 2 is different than in healthy subjects, depends on vascular complications, body mass index, glycaemic control and whether exists the relationship between activities of <b>cathepsi…	4341036	Gene	CTSB	APPS;cathepsin B;CPSB;CTSB;APP secretase;app-secretase;CATB;cathepsin b-type;Cathepsin B1;cathepsin-b;cathepsinb;cps b;cps-b;cts-b;EC 3.4.22.1;secretase of app;	SWISSPROT_AC:P07858;SWISSPROT_ID:CATB_HUMAN;GeneID:1508;Ensembl:ENSG00000164733;HGNC:HGNC:2527;MIM:116810;Vega:OTTHUMG00000090799;protein_accession:AAA52125.1;protein_accession:AAA52129.1;protein_accession:AAC37547.1;protein_accession:AAH10240.1;protein_accession:AAH95408.1;protein_accession:AAL99368.1;protein_accession:AAL99369.1;protein_accession:BAF82928.1;protein_accession:BAG52127.1;protein_…	292809	Protein	N-acetyl-beta-D-glucosaminidase	Beta-hexosaminidase;Beta-N-acetylglucosaminidase;Beta-N-acetylhexosaminidase;EC 3.2.1.-;EC 3.2.1.169;HEXC;KIAA0679;MEA5;Meningioma-expressed antigen 5;MGEA5;N-acetyl-beta-D-glucosaminidase;N-acetyl-beta-glucosaminidase;NCOAT;Nuclear cytoplasmic O-GlcNAcase and acetyltransferase;OGA;Protein O-GlcNAcase;b-hexosaminidase;b-n-acetylglucosaminidase;beta - hexosaminidase;beta -hexosaminidase;beta -n-ac…	SWISSPROT_AC:O60502;SWISSPROT_ID:OGA_HUMAN;EMBL:AB014579;EMBL:AC010789;EMBL:AF036144;EMBL:AF307332;EMBL:BC001343;EMBL:BC039583;EMBL:BC047877;EMBL:CH471066;RefSeq:NP_001135906.1;RefSeq:NP_036347.1;ProteinModelPortal:O60502;STRING:9606.ENSP00000354850;SWISSPROT_AC_OLD:B7WPB9;SWISSPROT_AC_OLD:D3DR79;SWISSPROT_AC_OLD:E9PGF9;SWISSPROT_AC_OLD:O75166;SWISSPROT_AC_OLD:Q86WV0;SWISSPROT_AC_OLD:Q8IV98;SWISS…	1508	10724
17247495	MGEA5 -- CTSB	association	Pubmed 2006:16641878;Pubmed 2004:15230213;	We compared urinary <b>cathepsin B</b> (CB) activity with <b>NAG</b> in diabetic patients.[Pubmed 2006:16641878];The aim of our study was to examine if concentration of stefin A in plasma of patients with diabetes type 2 is different than in healthy subjects, depends on vascular complications, body mass index, glycaemic control and whether exists the relationship between activities of <b>cathepsi…	4348333	Gene	MGEA5	MEA5;meningioma expressed antigen 5 (hyaluronidase);MGEA5;NCOAT;OGA;b-hexosaminidase;b-n-acetylglucosaminidase;beta - hexosaminidase;beta -hexosaminidase;beta -n-acetylglucosaminidase;beta hexosaminidase;beta- n -acetylglucosaminidase;beta- n -acetylhexosaminidase;beta- n-acetylglucosaminidase;Beta-hexosaminidase;beta-n acetylglucosaminidase;Beta-N-acetylglucosaminidase;Beta-N-acetylhexosaminidas…	SWISSPROT_AC:O60502;SWISSPROT_ID:OGA_HUMAN;GeneID:10724;Ensembl:ENSG00000198408;HGNC:HGNC:7056;MIM:604039;Vega:OTTHUMG00000018939;protein_accession:AAD05385.2;protein_accession:AAG21428.1;protein_accession:AAH01343.1;protein_accession:AAH39583.2;protein_accession:AAH47877.1;protein_accession:BAA31654.3;protein_accession:BAG51014.1;protein_accession:BAG63869.1;protein_accession:EAW49741.1;protein_…	4341036	Gene	CTSB	APPS;cathepsin B;CPSB;CTSB;APP secretase;app-secretase;CATB;cathepsin b-type;Cathepsin B1;cathepsin-b;cathepsinb;cps b;cps-b;cts-b;EC 3.4.22.1;secretase of app;	SWISSPROT_AC:P07858;SWISSPROT_ID:CATB_HUMAN;GeneID:1508;Ensembl:ENSG00000164733;HGNC:HGNC:2527;MIM:116810;Vega:OTTHUMG00000090799;protein_accession:AAA52125.1;protein_accession:AAA52129.1;protein_accession:AAC37547.1;protein_accession:AAH10240.1;protein_accession:AAH95408.1;protein_accession:AAL99368.1;protein_accession:AAL99369.1;protein_accession:BAF82928.1;protein_accession:BAG52127.1;protein_…	10724	1508
17402821	CTSB -- MMP-9	association	Pubmed 2004:15122332;Pubmed 2008:18296264;Pubmed central 2016:4761221;	Transfection of a plasmid vector-expressing double-stranded RNA (dsRNA) for MMP-9 and <b>cathepsin B</b> significantly inhibited <b>MMP-9</b> and cathepsin B expression and reduced the invasive behavior of SNB19, glioblastoma cell line in Matrigel and spheroid invasion models.[Pubmed 2004:15122332];A strong statistically significant association was found between the expression of <b>MMP-9</b> and…	4341036	Gene	CTSB	APPS;cathepsin B;CPSB;CTSB;APP secretase;app-secretase;CATB;cathepsin b-type;Cathepsin B1;cathepsin-b;cathepsinb;cps b;cps-b;cts-b;EC 3.4.22.1;secretase of app;	SWISSPROT_AC:P07858;SWISSPROT_ID:CATB_HUMAN;GeneID:1508;Ensembl:ENSG00000164733;HGNC:HGNC:2527;MIM:116810;Vega:OTTHUMG00000090799;protein_accession:AAA52125.1;protein_accession:AAA52129.1;protein_accession:AAC37547.1;protein_accession:AAH10240.1;protein_accession:AAH95408.1;protein_accession:AAL99368.1;protein_accession:AAL99369.1;protein_accession:BAF82928.1;protein_accession:BAG52127.1;protein_…	247838	Protein	MMP-9	92 kDa gelatinase;92 kDa type IV collagenase;CLG4B;EC 3.4.24.35;Gelatinase B;GELB;Matrix metalloproteinase-9;MMP-9;MMP9;9 2 kda type iv collagenase;92 kda isoform type iv collagenase;92 kda type gelatinase;92 kda-gelatinase;92-kda gelatinase;92-kda type iv collagenase;92-kda type-iv collagenase;gelatinase-b;MANDP2;matrix metallopeptidase 9;matrix metallopeptidase- 9;matrix metallopeptidase-9;matr…	SWISSPROT_AC:P14780;SWISSPROT_ID:MMP9_HUMAN;EMBL:AF538844;EMBL:AK313137;EMBL:AL162458;EMBL:BC006093;EMBL:D10051;EMBL:DQ194553;EMBL:J05070;EMBL:M68343;EMBL:M68344;EMBL:M68345;EMBL:M68346;EMBL:M68347;EMBL:M68348;EMBL:M68349;EMBL:M68350;EMBL:M68351;EMBL:M68352;EMBL:M68353;EMBL:M68354;EMBL:M68355;RefSeq:NP_004985.2;ProteinModelPortal:P14780;STRING:9606.ENSP00000361405;SWISSPROT_AC_OLD:B2R7V9;SWISSPRO…	1508	4318
17434376	CXCL8 -- APPS	association	Pubmed 2004:15229942;Pubmed central 2016:5260902;	<b>IL-8</b> induced activation of <b>cathepsin B</b> in the knee joints of rabbits.[Pubmed 2004:15229942];The effect of recombinant <b>IL-8</b> on the activation of <b>cathepsin B</b> was examined using the knee joints of rabbits.[Pubmed 2004:15229942];In Hep3B cells, TNF-induced A20 and <b>IL8</b> mRNA expression levels were greatly reduced after <b>CTSB</b> or CTSS inhibition (Figure 3c).[Pubme…	4342734	Gene	CXCL8	C-X-C motif chemokine ligand 8;CXCL8;GCP-1;GCP1;IL8;LECT;LUCT;LYNAP;MDNCF;MONAP;NAF;NAP-1;NAP1;C-X-C motif chemokine 8;Chemokine (C-X-C motif) ligand 8;chemokine (c-x-c) motif ligand 8;chemokine c-x-c motif ligand 8;cxcl 8;cxcl-8;Emoctakin;gcp1-type;Granulocyte chemotactic protein 1;il - 8;il -- 8;il -8;il 8;il- 8;il---8;il--8;IL-8;interleukin -8;interleukin 8;interleukin- 8;interleukin--8;Interl…	SWISSPROT_AC:P10145;SWISSPROT_ID:IL8_HUMAN;GeneID:3576;Ensembl:ENSG00000169429;HGNC:HGNC:6025;MIM:146930;Vega:OTTHUMG00000151316;protein_accession:AAA35611.1;protein_accession:AAA36323.1;protein_accession:AAA59158.1;protein_accession:AAA74722.1;protein_accession:AAH13615.1;protein_accession:AAK60276.1;protein_accession:AAP35730.1;protein_accession:ABM84653.1;protein_accession:ABM92181.1;protein_a…	54781	Protein	APPS	APP secretase;APPS;CATB;Cathepsin B;Cathepsin B1;CPSB;CTSB;EC 3.4.22.1;app-secretase;cathepsin b-type;cathepsin-b;cathepsinb;cps b;cps-b;cts-b;secretase of app;	SWISSPROT_AC:P07858;SWISSPROT_ID:CATB_HUMAN;EMBL:AK075393;EMBL:AK092070;EMBL:BC010240;EMBL:BC095408;EMBL:CH471157;EMBL:L16510;EMBL:M13230;EMBL:M14221;RefSeq:NP_001899.1;RefSeq:NP_680090.1;RefSeq:NP_680091.1;RefSeq:NP_680092.1;RefSeq:NP_680093.1;RefSeq:XP_006716307.1;RefSeq:XP_006716308.1;RefSeq:XP_011542114.1;RefSeq:XP_016868586.1;RefSeq:XP_016868587.1;RefSeq:XP_016868588.1;RefSeq:XP_016868589.1;…	3576	1508
17434423	CTSB -- IL-8	association	Pubmed 2004:15229942;Pubmed 2014:24733096;Pubmed central 2008:2553089;Pubmed central 2016:5260902;Pubmed central 2013:3575969;	<b>IL-8</b> induced activation of <b>cathepsin B</b> in the knee joints of rabbits.[Pubmed 2004:15229942];The effect of recombinant <b>IL-8</b> on the activation of <b>cathepsin B</b> was examined using the knee joints of rabbits.[Pubmed 2004:15229942];Giardia duodenalis <b>cathepsin B</b> proteases degrade intestinal epithelial <b>interleukin-8</b> and attenuate interleukin-8-induced neutrophil …	4341036	Gene	CTSB	APPS;cathepsin B;CPSB;CTSB;APP secretase;app-secretase;CATB;cathepsin b-type;Cathepsin B1;cathepsin-b;cathepsinb;cps b;cps-b;cts-b;EC 3.4.22.1;secretase of app;	SWISSPROT_AC:P07858;SWISSPROT_ID:CATB_HUMAN;GeneID:1508;Ensembl:ENSG00000164733;HGNC:HGNC:2527;MIM:116810;Vega:OTTHUMG00000090799;protein_accession:AAA52125.1;protein_accession:AAA52129.1;protein_accession:AAC37547.1;protein_accession:AAH10240.1;protein_accession:AAH95408.1;protein_accession:AAL99368.1;protein_accession:AAL99369.1;protein_accession:BAF82928.1;protein_accession:BAG52127.1;protein_…	197678	Protein	IL-8	C-X-C motif chemokine 8;Chemokine (C-X-C motif) ligand 8;CXCL8;Emoctakin;GCP-1;Granulocyte chemotactic protein 1;IL-8;IL8;Interleukin-8;MDNCF;MONAP;Monocyte-derived neutrophil chemotactic factor;Monocyte-derived neutrophil-activating peptide;NAP-1;Neutrophil-activating protein 1;Protein 3-10C;T-cell chemotactic factor;C-X-C motif chemokine ligand 8;chemokine (c-x-c) motif ligand 8;chemokine c-x-c…	SWISSPROT_AC:P10145;SWISSPROT_ID:IL8_HUMAN;EMBL:AF043337;EMBL:AF385628;EMBL:AK311874;EMBL:BC013615;EMBL:BT007067;EMBL:CH471057;EMBL:CR542151;EMBL:D14283;EMBL:M17017;EMBL:M26383;EMBL:M28130;EMBL:Y00787;EMBL:Z11686;RefSeq:NP_000575.1;ProteinModelPortal:P10145;STRING:9606.ENSP00000306512;SWISSPROT_AC_OLD:B2R4L8;SWISSPROT_AC_OLD:Q6FGF6;SWISSPROT_AC_OLD:Q6LAE6;SWISSPROT_AC_OLD:Q96RG6;SWISSPROT_AC_OLD:…	1508	3576
17434444	CTSB -- Interleukin-8	association	Pubmed 2004:15229942;Pubmed 2014:24733096;	<b>IL-8</b> induced activation of <b>cathepsin B</b> in the knee joints of rabbits.[Pubmed 2004:15229942];The effect of recombinant <b>IL-8</b> on the activation of <b>cathepsin B</b> was examined using the knee joints of rabbits.[Pubmed 2004:15229942];Giardia duodenalis <b>cathepsin B</b> proteases degrade intestinal epithelial <b>interleukin-8</b> and attenuate interleukin-8-induced neutrophil …	4341036	Gene	CTSB	APPS;cathepsin B;CPSB;CTSB;APP secretase;app-secretase;CATB;cathepsin b-type;Cathepsin B1;cathepsin-b;cathepsinb;cps b;cps-b;cts-b;EC 3.4.22.1;secretase of app;	SWISSPROT_AC:P07858;SWISSPROT_ID:CATB_HUMAN;GeneID:1508;Ensembl:ENSG00000164733;HGNC:HGNC:2527;MIM:116810;Vega:OTTHUMG00000090799;protein_accession:AAA52125.1;protein_accession:AAA52129.1;protein_accession:AAC37547.1;protein_accession:AAH10240.1;protein_accession:AAH95408.1;protein_accession:AAL99368.1;protein_accession:AAL99369.1;protein_accession:BAF82928.1;protein_accession:BAG52127.1;protein_…	197681	Protein	Interleukin-8	(Ala-IL-8)77;GCP/IL-8 protein II;IL-8(1-77);IL8/NAP1 form II;Interleukin-8;MDNCF-b;interleukin -8;interleukin 8;interleukin- 8;interleukin--8;interleukin8;	TMP_SWISSPROT_AC:P10145_MDNCF-b;PARENT_SWISSPROT_AC:P10145;PARENT_SWISSPROT_ID:IL8_HUMAN;	1508
17434482	CXCL8 -- CTSB	association	Pubmed 2004:15229942;Pubmed central 2016:5260902;	<b>IL-8</b> induced activation of <b>cathepsin B</b> in the knee joints of rabbits.[Pubmed 2004:15229942];The effect of recombinant <b>IL-8</b> on the activation of <b>cathepsin B</b> was examined using the knee joints of rabbits.[Pubmed 2004:15229942];In Hep3B cells, TNF-induced A20 and <b>IL8</b> mRNA expression levels were greatly reduced after <b>CTSB</b> or CTSS inhibition (Figure 3c).[Pubme…	4342734	Gene	CXCL8	C-X-C motif chemokine ligand 8;CXCL8;GCP-1;GCP1;IL8;LECT;LUCT;LYNAP;MDNCF;MONAP;NAF;NAP-1;NAP1;C-X-C motif chemokine 8;Chemokine (C-X-C motif) ligand 8;chemokine (c-x-c) motif ligand 8;chemokine c-x-c motif ligand 8;cxcl 8;cxcl-8;Emoctakin;gcp1-type;Granulocyte chemotactic protein 1;il - 8;il -- 8;il -8;il 8;il- 8;il---8;il--8;IL-8;interleukin -8;interleukin 8;interleukin- 8;interleukin--8;Interl…	SWISSPROT_AC:P10145;SWISSPROT_ID:IL8_HUMAN;GeneID:3576;Ensembl:ENSG00000169429;HGNC:HGNC:6025;MIM:146930;Vega:OTTHUMG00000151316;protein_accession:AAA35611.1;protein_accession:AAA36323.1;protein_accession:AAA59158.1;protein_accession:AAA74722.1;protein_accession:AAH13615.1;protein_accession:AAK60276.1;protein_accession:AAP35730.1;protein_accession:ABM84653.1;protein_accession:ABM92181.1;protein_a…	4341036	Gene	CTSB	APPS;cathepsin B;CPSB;CTSB;APP secretase;app-secretase;CATB;cathepsin b-type;Cathepsin B1;cathepsin-b;cathepsinb;cps b;cps-b;cts-b;EC 3.4.22.1;secretase of app;	SWISSPROT_AC:P07858;SWISSPROT_ID:CATB_HUMAN;GeneID:1508;Ensembl:ENSG00000164733;HGNC:HGNC:2527;MIM:116810;Vega:OTTHUMG00000090799;protein_accession:AAA52125.1;protein_accession:AAA52129.1;protein_accession:AAC37547.1;protein_accession:AAH10240.1;protein_accession:AAH95408.1;protein_accession:AAL99368.1;protein_accession:AAL99369.1;protein_accession:BAF82928.1;protein_accession:BAG52127.1;protein_…	3576	1508
17478123	SOD1 -- APPS	association	Pubmed 2004:15276216;	USF2c can be transcribed and translated to a protein of approximately 29 kDa in vitro, and the resulting USF2c protein can bind as a <b>homodimer</b> to the E-box of the <b>cathepsin B</b> promoter.[Pubmed 2004:15276216];	4345176	Gene	SOD1	ALS;ALS1;HEL-S-44;homodimer;hSod1;IPOA;SOD;SOD1;superoxide dismutase 1, soluble;als--an;als-type;EC 1.15.1.1;homodimer-type;hsod-1;ipo-a;sod-isoform;sod-type;SODC;superoxide dismutase -1;Superoxide dismutase 1;superoxide dismutase type 1;superoxide dismutase type i;superoxide dismutase type-1;Superoxide dismutase [Cu-Zn];superoxide dismutase-1;superoxide dismutase-i;superoxide dismutase-type 1;su…	SWISSPROT_AC:P00441;SWISSPROT_ID:SODC_HUMAN;GeneID:6647;Ensembl:ENSG00000142168;HGNC:HGNC:11179;MIM:147450;Vega:OTTHUMG00000084878;protein_accession:AAB05661.1;protein_accession:AAB05662.1;protein_accession:AAB59626.1;protein_accession:AAB59627.1;protein_accession:AAC41773.1;protein_accession:AAH01034.1;protein_accession:AAL15444.1;protein_accession:AAP35322.1;protein_accession:AAR21563.1;protein…	54781	Protein	APPS	APP secretase;APPS;CATB;Cathepsin B;Cathepsin B1;CPSB;CTSB;EC 3.4.22.1;app-secretase;cathepsin b-type;cathepsin-b;cathepsinb;cps b;cps-b;cts-b;secretase of app;	SWISSPROT_AC:P07858;SWISSPROT_ID:CATB_HUMAN;EMBL:AK075393;EMBL:AK092070;EMBL:BC010240;EMBL:BC095408;EMBL:CH471157;EMBL:L16510;EMBL:M13230;EMBL:M14221;RefSeq:NP_001899.1;RefSeq:NP_680090.1;RefSeq:NP_680091.1;RefSeq:NP_680092.1;RefSeq:NP_680093.1;RefSeq:XP_006716307.1;RefSeq:XP_006716308.1;RefSeq:XP_011542114.1;RefSeq:XP_016868586.1;RefSeq:XP_016868587.1;RefSeq:XP_016868588.1;RefSeq:XP_016868589.1;…	6647	1508
17478154	SOD1 -- CTSB	association	Pubmed 2004:15276216;	USF2c can be transcribed and translated to a protein of approximately 29 kDa in vitro, and the resulting USF2c protein can bind as a <b>homodimer</b> to the E-box of the <b>cathepsin B</b> promoter.[Pubmed 2004:15276216];	4345176	Gene	SOD1	ALS;ALS1;HEL-S-44;homodimer;hSod1;IPOA;SOD;SOD1;superoxide dismutase 1, soluble;als--an;als-type;EC 1.15.1.1;homodimer-type;hsod-1;ipo-a;sod-isoform;sod-type;SODC;superoxide dismutase -1;Superoxide dismutase 1;superoxide dismutase type 1;superoxide dismutase type i;superoxide dismutase type-1;Superoxide dismutase [Cu-Zn];superoxide dismutase-1;superoxide dismutase-i;superoxide dismutase-type 1;su…	SWISSPROT_AC:P00441;SWISSPROT_ID:SODC_HUMAN;GeneID:6647;Ensembl:ENSG00000142168;HGNC:HGNC:11179;MIM:147450;Vega:OTTHUMG00000084878;protein_accession:AAB05661.1;protein_accession:AAB05662.1;protein_accession:AAB59626.1;protein_accession:AAB59627.1;protein_accession:AAC41773.1;protein_accession:AAH01034.1;protein_accession:AAL15444.1;protein_accession:AAP35322.1;protein_accession:AAR21563.1;protein…	4341036	Gene	CTSB	APPS;cathepsin B;CPSB;CTSB;APP secretase;app-secretase;CATB;cathepsin b-type;Cathepsin B1;cathepsin-b;cathepsinb;cps b;cps-b;cts-b;EC 3.4.22.1;secretase of app;	SWISSPROT_AC:P07858;SWISSPROT_ID:CATB_HUMAN;GeneID:1508;Ensembl:ENSG00000164733;HGNC:HGNC:2527;MIM:116810;Vega:OTTHUMG00000090799;protein_accession:AAA52125.1;protein_accession:AAA52129.1;protein_accession:AAC37547.1;protein_accession:AAH10240.1;protein_accession:AAH95408.1;protein_accession:AAL99368.1;protein_accession:AAL99369.1;protein_accession:BAF82928.1;protein_accession:BAG52127.1;protein_…	6647	1508
17942075	CHPT1 -- APPS	association	Pubmed 2005:16077201;	<b>CPT</b> induced very rapid activation of <b>cathepsin B</b>.[Pubmed 2005:16077201];	4353380	Gene	CHPT1	choline phosphotransferase 1;CHPT1;CPT;CPT1;AAPT1-like protein;Cholinephosphotransferase 1;cpt-type;Diacylglycerol cholinephosphotransferase 1;EC 2.7.8.2;hcpt-1;hcpt-i;hCPT1;	SWISSPROT_AC:Q8WUD6;SWISSPROT_ID:CHPT1_HUMAN;GeneID:56994;Ensembl:ENSG00000111666;HGNC:HGNC:17852;MIM:616747;Vega:OTTHUMG00000170443;protein_accession:AAD44019.1;protein_accession:AAF87947.1;protein_accession:AAF87948.1;protein_accession:AAH20819.1;protein_accession:AAH50429.1;protein_accession:AAL39005.1;protein_accession:AAN86122.1;protein_accession:AAN86123.1;protein_accession:AAP34412.1;prote…	54781	Protein	APPS	APP secretase;APPS;CATB;Cathepsin B;Cathepsin B1;CPSB;CTSB;EC 3.4.22.1;app-secretase;cathepsin b-type;cathepsin-b;cathepsinb;cps b;cps-b;cts-b;secretase of app;	SWISSPROT_AC:P07858;SWISSPROT_ID:CATB_HUMAN;EMBL:AK075393;EMBL:AK092070;EMBL:BC010240;EMBL:BC095408;EMBL:CH471157;EMBL:L16510;EMBL:M13230;EMBL:M14221;RefSeq:NP_001899.1;RefSeq:NP_680090.1;RefSeq:NP_680091.1;RefSeq:NP_680092.1;RefSeq:NP_680093.1;RefSeq:XP_006716307.1;RefSeq:XP_006716308.1;RefSeq:XP_011542114.1;RefSeq:XP_016868586.1;RefSeq:XP_016868587.1;RefSeq:XP_016868588.1;RefSeq:XP_016868589.1;…	56994	1508
17942101	DHDDS -- APPS	association	Pubmed 2005:16077201;	<b>CPT</b> induced very rapid activation of <b>cathepsin B</b>.[Pubmed 2005:16077201];	4354973	Gene	DHDDS	CIT;CPT;dehydrodolichyl diphosphate synthase subunit;DHDDS;DS;HDS;RP59;Cis-IPTase;Cis-isoprenyltransferase;cit-type;cpt-type;Dehydrodolichyl diphosphate synthase complex subunit DHDDS;EC 2.5.1.87;Epididymis tissue protein Li 189m;rp 59;	SWISSPROT_AC:Q86SQ9;SWISSPROT_ID:DHDDS_HUMAN;GeneID:79947;Ensembl:ENSG00000117682;HGNC:HGNC:20603;MIM:608172;Vega:OTTHUMG00000003554;protein_accession:AAH03643.1;protein_accession:AAH04117.1;protein_accession:AAH34152.1;protein_accession:ADU87642.1;protein_accession:ADZ15897.1;protein_accession:BAB14439.1;protein_accession:BAC57588.1;protein_accession:BAH12505.1;protein_accession:BAH14856.1;prote…	54781	Protein	APPS	APP secretase;APPS;CATB;Cathepsin B;Cathepsin B1;CPSB;CTSB;EC 3.4.22.1;app-secretase;cathepsin b-type;cathepsin-b;cathepsinb;cps b;cps-b;cts-b;secretase of app;	SWISSPROT_AC:P07858;SWISSPROT_ID:CATB_HUMAN;EMBL:AK075393;EMBL:AK092070;EMBL:BC010240;EMBL:BC095408;EMBL:CH471157;EMBL:L16510;EMBL:M13230;EMBL:M14221;RefSeq:NP_001899.1;RefSeq:NP_680090.1;RefSeq:NP_680091.1;RefSeq:NP_680092.1;RefSeq:NP_680093.1;RefSeq:XP_006716307.1;RefSeq:XP_006716308.1;RefSeq:XP_011542114.1;RefSeq:XP_016868586.1;RefSeq:XP_016868587.1;RefSeq:XP_016868588.1;RefSeq:XP_016868589.1;…	79947	1508
17942148	CHPT1 -- CTSB	association	Pubmed 2005:16077201;	<b>CPT</b> induced very rapid activation of <b>cathepsin B</b>.[Pubmed 2005:16077201];	4353380	Gene	CHPT1	choline phosphotransferase 1;CHPT1;CPT;CPT1;AAPT1-like protein;Cholinephosphotransferase 1;cpt-type;Diacylglycerol cholinephosphotransferase 1;EC 2.7.8.2;hcpt-1;hcpt-i;hCPT1;	SWISSPROT_AC:Q8WUD6;SWISSPROT_ID:CHPT1_HUMAN;GeneID:56994;Ensembl:ENSG00000111666;HGNC:HGNC:17852;MIM:616747;Vega:OTTHUMG00000170443;protein_accession:AAD44019.1;protein_accession:AAF87947.1;protein_accession:AAF87948.1;protein_accession:AAH20819.1;protein_accession:AAH50429.1;protein_accession:AAL39005.1;protein_accession:AAN86122.1;protein_accession:AAN86123.1;protein_accession:AAP34412.1;prote…	4341036	Gene	CTSB	APPS;cathepsin B;CPSB;CTSB;APP secretase;app-secretase;CATB;cathepsin b-type;Cathepsin B1;cathepsin-b;cathepsinb;cps b;cps-b;cts-b;EC 3.4.22.1;secretase of app;	SWISSPROT_AC:P07858;SWISSPROT_ID:CATB_HUMAN;GeneID:1508;Ensembl:ENSG00000164733;HGNC:HGNC:2527;MIM:116810;Vega:OTTHUMG00000090799;protein_accession:AAA52125.1;protein_accession:AAA52129.1;protein_accession:AAC37547.1;protein_accession:AAH10240.1;protein_accession:AAH95408.1;protein_accession:AAL99368.1;protein_accession:AAL99369.1;protein_accession:BAF82928.1;protein_accession:BAG52127.1;protein_…	56994	1508
17942195	DHDDS -- CTSB	association	Pubmed 2005:16077201;	<b>CPT</b> induced very rapid activation of <b>cathepsin B</b>.[Pubmed 2005:16077201];	4354973	Gene	DHDDS	CIT;CPT;dehydrodolichyl diphosphate synthase subunit;DHDDS;DS;HDS;RP59;Cis-IPTase;Cis-isoprenyltransferase;cit-type;cpt-type;Dehydrodolichyl diphosphate synthase complex subunit DHDDS;EC 2.5.1.87;Epididymis tissue protein Li 189m;rp 59;	SWISSPROT_AC:Q86SQ9;SWISSPROT_ID:DHDDS_HUMAN;GeneID:79947;Ensembl:ENSG00000117682;HGNC:HGNC:20603;MIM:608172;Vega:OTTHUMG00000003554;protein_accession:AAH03643.1;protein_accession:AAH04117.1;protein_accession:AAH34152.1;protein_accession:ADU87642.1;protein_accession:ADZ15897.1;protein_accession:BAB14439.1;protein_accession:BAC57588.1;protein_accession:BAH12505.1;protein_accession:BAH14856.1;prote…	4341036	Gene	CTSB	APPS;cathepsin B;CPSB;CTSB;APP secretase;app-secretase;CATB;cathepsin b-type;Cathepsin B1;cathepsin-b;cathepsinb;cps b;cps-b;cts-b;EC 3.4.22.1;secretase of app;	SWISSPROT_AC:P07858;SWISSPROT_ID:CATB_HUMAN;GeneID:1508;Ensembl:ENSG00000164733;HGNC:HGNC:2527;MIM:116810;Vega:OTTHUMG00000090799;protein_accession:AAA52125.1;protein_accession:AAA52129.1;protein_accession:AAC37547.1;protein_accession:AAH10240.1;protein_accession:AAH95408.1;protein_accession:AAL99368.1;protein_accession:AAL99369.1;protein_accession:BAF82928.1;protein_accession:BAG52127.1;protein_…	79947	1508
17992530	CTSB -- VEGF	association	Pubmed:16095117;Pubmed central 2011:3096680;	<b>VEGF</b> decreased the expression of caspase-3 and <b>cathepsin B</b>, whereas it did not affect proliferation.[Pubmed:16095117];VEGF receptor -1 and -2 expression and <b>VEGF</b> ability to modulate caspase -3 and <b>cathepsin B</b> expression were detected by immunohistochemistry on cartilage biopsies and cartilage explants.[Pubmed:16095117];Effect of uPAR and <b>cathepsin B</b> overexpressi…	4341036	Gene	CTSB	APPS;cathepsin B;CPSB;CTSB;APP secretase;app-secretase;CATB;cathepsin b-type;Cathepsin B1;cathepsin-b;cathepsinb;cps b;cps-b;cts-b;EC 3.4.22.1;secretase of app;	SWISSPROT_AC:P07858;SWISSPROT_ID:CATB_HUMAN;GeneID:1508;Ensembl:ENSG00000164733;HGNC:HGNC:2527;MIM:116810;Vega:OTTHUMG00000090799;protein_accession:AAA52125.1;protein_accession:AAA52129.1;protein_accession:AAC37547.1;protein_accession:AAH10240.1;protein_accession:AAH95408.1;protein_accession:AAL99368.1;protein_accession:AAL99369.1;protein_accession:BAF82928.1;protein_accession:BAG52127.1;protein_…	520242	Protein	VEGF	Vascular endothelial growth factor A;Vascular permeability factor;VEGF;VEGF-A;VEGFA;VPF;endothelial growth factor-a-vascular;endothelial vascular growth factor-a;factor of vascular permeability;factor vascular permeability;factor-a-vascular endothelial growth;growth factor-a-vascular endothelial;MVCD1;permeability factor vascular;permeability factor-vascular;vascular endothelial growth factor - a…	SWISSPROT_AC:P15692;SWISSPROT_ID:VEGFA_HUMAN;EMBL:AB021221;EMBL:AB451322;EMBL:AB451451;EMBL:AF022375;EMBL:AF062645;EMBL:AF091352;EMBL:AF214570;EMBL:AF430806;EMBL:AF437895;EMBL:AF486837;EMBL:AH006909;EMBL:AJ010438;EMBL:AL136131;EMBL:AY047581;EMBL:AY766116;EMBL:BC065522;EMBL:CH471081;EMBL:DQ229900;EMBL:M27281;EMBL:M32977;EMBL:M63971;EMBL:M63972;EMBL:M63973;EMBL:M63974;EMBL:M63975;EMBL:M63976;EMBL:M…	1508	7422
[truncated: 950 more rows]
