# Supplementary material for: Gene Networks of Hyperglycemia, Diabetic Complications, and Human Proteins Targeted by SARS-CoV-2: What Is the Molecular Basis for Comorbidity?
Source: Int J Mol Sci. 2022 Jun 29;23(13):7247. doi: 10.3390/ijms23137247 (PMC9266766; doi:10.3390/ijms23137247)
Supplement: Supplementary file 1 [file ijms-23-07247-s001.zip › Table S14.xlsx]

## Sheet: Pivot table GOEA CTSB
Gene Ontology biological process	Hyperglycemia	CVD	Diabetic neuropathy	Diabetic nephropathy	Diabetic retinopathy	Insulin resistance	Beta-cell dysfunction
GO:0008284~positive regulation of cell proliferation	4.033715099100758E-9	1.9199965541648835E-5	0.0011164729378213677	2.8548647443789146E-10	6.198621475179881E-9	1.9154726928395887E-11	1.0308005853721274E-4
GO:0010628~positive regulation of gene expression	5.235968557133289E-10	4.475411899473279E-8	7.488144597742961E-8	1.6842535347314E-11	5.092992947693462E-10	4.7536306832542234E-11	0.006005570799259674
GO:0001934~positive regulation of protein phosphorylation	8.993578082212249E-9	8.173511980623532E-7	2.6779293040237855E-4	1.3126265715741528E-8	6.191364474872527E-8	6.811306769530387E-8	0.006182778218958793
GO:0031663~lipopolysaccharide-mediated signaling pathway	2.0771675295085057E-6	4.805593615655585E-6	6.828630343525398E-4	2.574909098380234E-5	5.29264974448267E-6	3.058397895437863E-7	0.006249944146396149
GO:0043066~negative regulation of apoptotic process	3.525164782886732E-9	1.7492831556050876E-6	0.0011109087394670742	3.3639233178112717E-13	2.8823588432047104E-7	4.866080172135103E-11	0.006005570799259674
GO:0060252~positive regulation of glial cell proliferation	5.497204319253227E-6	2.7095609467378734E-7	0.005224773846312086	3.8215917132788685E-5	1.2315548914847959E-5	1.1306337609462758E-7	0.0030595843857200876
GO:0043491~protein kinase B signaling	3.019865000394675E-6	2.1340586168356278E-4	8.717943507435587E-4	1.6308246527248264E-6	8.265725601303109E-6	1.9284322896690807E-4	0.007365260767864785
GO:0042493~response to drug	1.3816597843860384E-9	1.2033882957159321E-6	0.007211899243953377	3.635206247331064E-6	9.353374902408894E-5	6.811306769530387E-8	0.0016906215918187925
GO:0051897~positive regulation of protein kinase B signaling	2.8322786702810542E-5	4.94879477641717E-7	0.008533405355903977	2.5966027788221793E-8	1.5146239714449956E-9	6.811306769530387E-8	0.0030595843857200876
GO:0032757~positive regulation of interleukin-8 production	2.0931639408116166E-5	6.031719716696895E-9	0.002009731086517412	9.112012176019758E-7	3.5206133185940178E-9	7.490823792533096E-11	0.013918263820273604
GO:0043065~positive regulation of apoptotic process	4.919399014174751E-11	3.9490638180512994E-7	9.040251775652756E-6	1.612731416921508E-7	2.909236512277408E-7	1.905463882235336E-11	0.016007876936768802
GO:0014068~positive regulation of phosphatidylinositol 3-kinase signaling	3.019865000394675E-6	4.94879477641717E-7	2.2940092505746647E-4	5.734511989247753E-10	6.329692205917822E-11	2.0369350381034695E-8	0.019101804474359517
GO:0032755~positive regulation of interleukin-6 production	8.219462666821157E-6	1.54819513703915E-6	0.00528407989756583	1.4814212034109352E-5	1.5160079856658747E-6	1.2364900502108996E-6	0.026057320196088453
GO:0043410~positive regulation of MAPK cascade	7.84859011412491E-5	1.54819513703915E-6	4.771116306587711E-6	1.3126265715741528E-8	6.639356440515546E-9	4.676684247110733E-6	0.04984327295722985
GO:0051092~positive regulation of NF-kappaB transcription factor activity	4.5362079324847174E-7	1.54819513703915E-6	0.0013303322933396564	1.3126265715741528E-8	2.4732747639584393E-4	4.7969920839359114E-6	0.04984327295722985
GO:0051384~response to glucocorticoid	1.136792504802925E-6	6.848406892671064E-5	0.03192667279410565	0.0041808710502770265	0.001081238600902488	0.0015278076311345508	0.014773616755643273
GO:0042531~positive regulation of tyrosine phosphorylation of STAT protein	0.008169469764907124	0.0012000894325799145	0.032606331413719575	3.755350390188945E-4	7.97818893133286E-5	1.6463724356893448E-5	0.015191127965354568
GO:0008285~negative regulation of cell proliferation	5.098850754827828E-5	0.023987535354396683	0.022161273372631508	2.6330683233394974E-5	0.006282067904167846	5.1217048063470556E-5	0.0312119071305936
GO:0050796~regulation of insulin secretion	0.04777129755976565	2.976467884927264E-4	0.019014652813448666	0.0012403168991939738	0.005799000532283695	0.0041041029635529086	0.00856785754739246
GO:0030335~positive regulation of cell migration	4.033715099100758E-9	3.608930209681846E-6	3.224407682274176E-6	1.078032522135495E-11	3.4195833149585003E-10	7.831762505926838E-7
GO:0048661~positive regulation of smooth muscle cell proliferation	1.295751244476011E-6	8.450985429820817E-9	1.4721442362164642E-4	1.4815362116845732E-6	1.6201100778216963E-7	4.332203635993649E-9
GO:0033138~positive regulation of peptidyl-serine phosphorylation	5.235968557133289E-10	2.273993246234443E-4	9.040251775652756E-6	4.957693859236243E-7	1.5939102744476112E-5	4.86472596555749E-8
GO:0045944~positive regulation of transcription from RNA polymerase II promoter	1.7235672876399524E-8	1.0889506026934913E-7	2.6779293040237855E-4	1.3126265715741528E-8	4.1386167656451826E-7	7.168872650803976E-9
GO:0050731~positive regulation of peptidyl-tyrosine phosphorylation	5.518525878200723E-6	2.3685723155913657E-4	3.7389993320992616E-7	5.589612975905179E-7	1.7401007517573784E-5	8.639746567864763E-6
GO:0070374~positive regulation of ERK1 and ERK2 cascade	1.8943920621000966E-8	1.6951365529180262E-5	3.862649556284049E-4	3.569215341402175E-7	1.530766427123173E-6	2.983831848371412E-8
GO:0010629~negative regulation of gene expression	2.5085290778191087E-4	7.872629826096483E-4	0.0011109087394670742	3.3788332480939755E-5	1.5939102744476112E-5	3.1939081532458594E-5
GO:0043406~positive regulation of MAP kinase activity	2.785212661937592E-6	0.001948924790966177	2.2940092505746647E-4	4.883321154249585E-5	8.265725601303109E-6	2.016316521658774E-7
GO:0006954~inflammatory response	1.9956793743097797E-8	5.060362363642173E-9	0.002607349309489875	3.355446125210867E-11	2.648508721554937E-9	2.3459435196007276E-9
GO:0045893~positive regulation of transcription, DNA-templated	1.8764050929631137E-5	1.1387611835073697E-4	0.002607349309489875	3.3788332480939755E-5	0.002637611280582703	0.0016142992617683095
GO:0042060~wound healing	0.0018773674728103326	3.1756531844951796E-4	0.005273467252350478	1.43119140747332E-5	2.4995767550657547E-5	1.1793860018572738E-6
GO:0001666~response to hypoxia	1.0244995804365712E-6	0.0035541691490156044	0.0019322854010856236	5.572577474084774E-6	0.003650891482779353	8.569182598720747E-5
GO:0045840~positive regulation of mitotic nuclear division		0.001986048418422194	3.862649556284049E-4	1.0464525457989503E-5	7.897408089469945E-5	9.443903290105667E-4	0.006005570799259674
GO:1900017~positive regulation of cytokine production involved in inflammatory response	9.182392322733897E-4	1.54819513703915E-6	0.009545901930366562	2.12154531411472E-4	6.106133407485084E-5	4.314388910306244E-5
GO:0050728~negative regulation of inflammatory response	3.7201910173357547E-4	9.041357652158646E-4	0.008533405355903977	5.060243004408486E-5	9.313615542330956E-4	6.811306769530387E-8
GO:0014823~response to activity	1.0540899306972274E-5	2.7023177610603442E-5		8.482855872075403E-6	5.359074975606479E-4	3.9233159422654066E-6	0.010990290868646323
GO:1903800~positive regulation of production of miRNAs involved in gene silencing by miRNA	9.386193542811466E-5	1.9696536648814458E-4	0.002640463347841787	4.996662660774264E-4	0.00838538568803717	0.0012732575555398327
GO:0097421~liver regeneration	8.694398956030104E-5	2.0265446421888244E-4	0.016692891809080138	3.3788332480939755E-5	2.0368249458308188E-4	1.8169738304857092E-4
GO:0032733~positive regulation of interleukin-10 production	3.019865000394675E-6	2.1340586168356278E-4	0.01722358846145578	3.622145761553798E-5	2.1519443140584165E-4	1.9284322896690807E-4
GO:0071222~cellular response to lipopolysaccharide	7.831913882379354E-8	3.3517909990663266E-10	0.019014652813448666	6.165854791003565E-8	4.0321427326761536E-7	6.484251691388124E-12
GO:1902895~positive regulation of pri-miRNA transcription from RNA polymerase II promoter	1.3862086526027998E-7	4.94879477641717E-7	0.019014652813448666	5.936239725423922E-5	3.215131329228906E-4	2.54297936535795E-5
GO:0046889~positive regulation of lipid biosynthetic process	0.010523295168529926	5.07738300473748E-4	0.005224773846312086	0.0015953332423189084	5.196745222888267E-4	0.003918992779386249
GO:0032930~positive regulation of superoxide anion generation	0.013965414516787332	7.872629826096483E-4	0.006261767451338874	0.0023922274253424373	2.062781345367467E-5	1.1393334547560569E-5
GO:0043524~negative regulation of neuron apoptotic process	6.537792185529652E-5	0.0018869992933407136	0.012703807506130822	0.008574431646641791	2.043532407617741E-4	1.9284322896690807E-4
GO:0071407~cellular response to organic cyclic compound	9.218477273949055E-9	2.7023177610603442E-5	0.02369610974178812	3.611644875154759E-7	1.1228308238742748E-6	6.918992695127944E-4
GO:0010573~vascular endothelial growth factor production	0.002081724874617945	0.003552707903644444	0.0012043951284017634	0.006895558848243418	0.003463360069930442	0.0116182674031786
GO:0032731~positive regulation of interleukin-1 beta production	1.1392777262837284E-9	1.413930046253162E-7	0.029919564468266515	3.9232054971807016E-8	6.0346024210352765E-5	6.446153375135323E-7
GO:0006955~immune response	4.473463662129212E-4	5.22045817227154E-5	0.02561038018248757	0.001090765919752756	6.0346024210352765E-5	0.00437520418001013
GO:1901224~positive regulation of NIK/NF-kappaB signaling	1.350324956305379E-6	8.267172268494912E-5	0.03314274330768768	2.6330683233394974E-5	8.334357793948517E-5	1.1793860018572738E-6
GO:0032722~positive regulation of chemokine production	1.3026305198701092E-4	0.005367273418676992	0.019014652813448666	0.013942874737693761	0.005494681635395677	2.8549234376116784E-4
GO:0045429~positive regulation of nitric oxide biosynthetic process	1.661817911021646E-4	0.006206095588919605	0.01941714885835027	0.016030438824145052	0.006282067904167846	0.004582344741438868
GO:0009410~response to xenobiotic stimulus	5.497204319253227E-6	2.0265446421888244E-4		0.03623819660600286	0.009580093473881975	9.950829916210616E-5	0.008244748882802935
GO:0043537~negative regulation of blood vessel endothelial cell migration	0.0021314116873104847	0.00417337780432827	0.016692891809080138	0.01076293114057828	0.00415268943348249	0.022867898024344174
GO:0006953~acute-phase response	0.04216175010262081	8.871503989408496E-6	0.017449023856484277	9.203119528659586E-4	2.3216176841008948E-4	2.110935130266858E-4
GO:0030225~macrophage differentiation	4.6641986338727507E-4	0.02188511989735539	0.0067152722450965156	0.0027225118141914043	0.023365201153766522	0.0062774281321066674
GO:0071260~cellular response to mechanical stimulus	6.537792185529652E-5	9.861637961303318E-6	0.044219842683980354	6.09137315614443E-5	0.02404181374450416	4.797507730899636E-5
GO:0051044~positive regulation of membrane protein ectodomain proteolysis	2.7995670449731095E-4	0.01573754707955934	0.005224773846312086	0.02952100954114149	0.01626071696755336	0.003918992779386249
GO:0010718~positive regulation of epithelial to mesenchymal transition	0.003308892935463183	0.006206095588919605	0.01941714885835027	0.0014463994029247675	0.006282067904167846	0.03437517855446535
GO:0045599~negative regulation of fat cell differentiation	0.005405753892970791	0.009543708544627374	0.025620063937315418	0.023907790029736056	6.512213537783612E-4	0.008056703918974622
GO:0042311~vasodilation	0.03894954850723667	0.00417337780432827	0.016692891809080138	0.01076293114057828	0.00415268943348249	0.002617689313789759
GO:0032715~negative regulation of interleukin-6 production	0.008169469764907124	0.014387277835163905	0.032606331413719575	0.03470217062171389	0.014862702587524736	1.7466275038149082E-4
GO:0032729~positive regulation of interferon-gamma production	8.943733472986326E-4	0.019517934689837122	0.04010952668200724	0.046540919512007464	0.0018605772174964783	3.648099033042476E-5
GO:0050995~negative regulation of lipid catabolic process		0.014387277835163905	0.005083176963324257	0.027903245876835032	0.014862702587524736	0.04675260633157284	0.0030595843857200876
GO:0050729~positive regulation of inflammatory response	5.037534856500288E-7	2.7023177610603442E-5		1.588962292878607E-5	1.572859716440427E-6	1.1306337609462758E-7
GO:0045766~positive regulation of angiogenesis	6.470210408436407E-6	2.346065991090705E-4		2.346444700493327E-5	1.4263985934615256E-7	4.314388910306244E-5
GO:0001525~angiogenesis	3.525164782886732E-9	2.346065991090705E-4		1.0121178653382944E-8	2.3476770884754307E-8	1.3633701919398382E-4
GO:0010507~negative regulation of autophagy	2.0855755042256983E-4	2.0455921109344753E-5		9.578331057586048E-5	4.4100989269710246E-4	5.157925733875611E-4
GO:0006915~apoptotic process	4.312488632842915E-5	2.135806151255913E-4		1.0462383404316583E-5		1.9250270643307013E-6	0.001470235386848848
GO:0046427~positive regulation of JAK-STAT cascade	0.0018346607578151322	1.5936171049612784E-4		5.614552176572316E-4	1.5928907293372017E-4	1.287298091272545E-4
GO:0010888~negative regulation of lipid storage		1.1387611835073697E-4	0.0020801813378280853	2.984933667667088E-4	1.1160722285567583E-4	7.817716035550271E-4
GO:0032760~positive regulation of tumor necrosis factor production	0.002162815006450702	4.135398991034731E-4		0.0023419967993912926	4.4100989269710246E-4	2.1801663370789734E-5
GO:0048146~positive regulation of fibroblast proliferation	0.003979906502775278	4.499182649278354E-4		6.259102250276537E-6	4.5937082853186173E-4	5.538629398016649E-4
GO:0000165~MAPK cascade	2.2692543671478077E-4	5.229481607100742E-4		0.0029953114277264208	5.359074975606479E-4	0.011041421335220056
GO:0045348~positive regulation of MHC class II biosynthetic process	7.48352946148664E-5	0.007227428665539632		3.895804713831046E-4	0.0072959862223455135	9.935905023991222E-4
GO:0001938~positive regulation of endothelial cell proliferation	3.837327645579408E-5	0.0015291000248096262		3.3788332480939755E-5	2.4660599717318557E-7	0.01556338920036565
GO:0045471~response to ethanol	0.003979906502775278	9.22604082733314E-4		0.004726541233537449	0.008583371259786563	6.78389997078525E-5
GO:1904646~cellular response to beta-amyloid	0.003162232283028555	3.1756531844951796E-4	0.0011109087394670742	0.015445513502047677		2.8197231728816363E-5
GO:0002719~negative regulation of cytokine production involved in immune response	0.0016433405085713693	0.0026919772836261863		0.005246739195714666	0.00257905184870855	0.009379597664901174
GO:0045930~negative regulation of mitotic cell cycle	5.572528939128555E-5	0.00307681164236496		4.640243638690441E-4	0.0029630166228047455	0.017026024988623004
GO:0031334~positive regulation of protein complex assembly	2.598060649637846E-4		0.001384770739897885	0.022035110121710395	5.359074975606479E-4	5.4812931342763066E-5
GO:0040014~regulation of multicellular organism growth	0.017907629394306023	0.0012486395702517793		0.003775927573211795	0.0012245879756795995	5.157925733875611E-4
GO:0007165~signal transduction	5.680501787563194E-4	0.009546705919703968		0.003911916316962369	0.010804897651370514	1.9284322896690807E-4
GO:0050766~positive regulation of phagocytosis		0.006206095588919605	0.0011109087394670742	0.016030438824145052	0.006282067904167846	3.8845559187602015E-4
GO:0007569~cell aging	2.8667430529494503E-5	1.54819513703915E-6		2.4039329674804876E-4	0.036084862413743195	8.429991498472717E-4
GO:0034116~positive regulation of heterotypic cell-cell adhesion	0.008595427700060635	0.013558394716494622		0.0011549306658774087	0.013617019791642015	0.002883867055938965
GO:0048143~astrocyte activation	2.4927943866827405E-4	0.014387277835163905		0.027903245876835032	4.5005171286041363E-4	1.287298091272545E-4
GO:0051726~regulation of cell cycle	0.0019605874054490786			2.6302946423367425E-4	0.027360115324230324	0.0116182674031786	0.0019176540206099994
GO:2000343~positive regulation of chemokine (C-X-C motif) ligand 2 production	0.006127864777430091	0.009489371547212137		0.018547186274292648	0.009506950419083999	0.0015752448589621028
GO:0009408~response to heat		0.006206095588919605	0.01941714885835027	0.016030438824145052	3.7388752872207816E-4	0.004582344741438868
GO:0006919~activation of cysteine-type endopeptidase activity involved in apoptotic process	9.719383246363004E-4		0.042659289698187164	0.007604042883850911	1.605607832716546E-4	4.366307570749233E-5
GO:1903799~negative regulation of production of miRNAs involved in gene silencing by miRNA	0.00448394116086971	0.007227428665539632	0.002446575736497002	0.014129237514149396		0.023272771715524297
GO:0032740~positive regulation of interleukin-17 production	0.01705079800903568	0.024483700607890766		0.0034119601032722648	0.0010965301131082162	0.007595954594992378
GO:0050829~defense response to Gram-negative bacterium	0.017040335848170593	0.003251673748875637		0.0108149275977271	0.03038193296433823	0.005653388580243171
GO:0043388~positive regulation of DNA binding		0.04020216989428937	0.012245507292966685	1.5584031305397306E-5	1.048098606727515E-4	0.014881021388984507
GO:0010875~positive regulation of cholesterol efflux	8.431693921158292E-4	0.029625940039063565		0.0043556329320264455	0.03250187645311401	6.799615093827392E-4
GO:2000573~positive regulation of DNA biosynthetic process	0.011657241103413141		0.005374702742724744	0.032491379044324684	0.01798534547952368	0.00437520418001013
GO:0008203~cholesterol metabolic process	9.719383246363004E-4	0.021022488679680044		0.007604042883850911	0.02281014388461966	0.02046626297331789
GO:0097192~extrinsic apoptotic signaling pathway in absence of ligand	2.8667430529494503E-5	0.0325032872099767			0.036084862413743195	4.7538641000607605E-5	0.006005570799259674
GO:0032355~response to estradiol	2.2692543671478077E-4			0.0029953114277264208	0.04715822602509507	2.3482559731819507E-4	0.03084282676255956
GO:0071456~cellular response to hypoxia	3.0138662007403725E-5	0.008797602368325731		0.028219618517456895		0.017520276011050183	0.03641910476412195
GO:0090026~positive regulation of monocyte chemotaxis	0.016194138865525735	0.023363815146156586		0.044225069522192025	9.920163667813556E-4	0.006888655934133806
GO:1904707~positive regulation of vascular smooth muscle cell proliferation		0.007227428665539632	0.021584461331929934	0.018547186274292648	0.0072959862223455135	0.03901513342943586
GO:0042593~glucose homeostasis		0.04303311216046797		0.01942102516652515	0.006102222363813221	0.011411555897662438	0.03084282676255956
GO:0051091~positive regulation of sequence-specific DNA binding transcription factor activity	2.7350490137441563E-4	0.04668291113823083		0.022072359470311897		0.012873037283891886	0.03210808748008282
GO:0050768~negative regulation of neurogenesis	0.01705079800903568	0.024483700607890766	0.007639622702525981	0.046540919512007464	0.026927656183155627
GO:0042632~cholesterol homeostasis	0.0019836958198185986	0.03299422860477175		0.014129237514149396	0.037183522046319625	0.03792569685660632
GO:0043280~positive regulation of cysteine-type endopeptidase activity involved in apoptotic process	9.882530854738624E-6	5.07738300473748E-4		0.0021698387044470206		5.1217048063470556E-5
GO:0043536~positive regulation of blood vessel endothelial cell migration	7.086362011952653E-6			0.001649292188449983	4.232938533800659E-4	0.005275583440489329
GO:0008625~extrinsic apoptotic signaling pathway via death domain receptors	0.0013898273298085335				0.00257905184870855	0.001295055360554251	0.006005570799259674
GO:0090335~regulation of brown fat cell differentiation		0.0018869992933407136		0.003950975692250067	0.001821101361931678	0.006888655934133806
GO:0032148~activation of protein kinase B activity		8.370518852745055E-5		2.984933667667088E-4	0.002166213845639898	0.013133463312767964
GO:0031667~response to nutrient levels		0.008505107170990052		1.370445376567221E-4	0.008583371259786563	6.918992695127944E-4
GO:0051402~neuron apoptotic process	1.3026305198701092E-4		0.019014652813448666			2.8549234376116784E-4	4.7862578178401176E-4
GO:0007568~aging	0.0018220171182582283	0.00432290343092465		0.018547186274292648		1.263239579447335E-4
GO:0032735~positive regulation of interleukin-12 production		0.0049216213680482596		0.01251646957066404	0.005030169515878809	0.0033080560686801104
GO:0043407~negative regulation of MAP kinase activity	0.002887673796069097	0.005367273418676992		0.013942874737693761		0.00391595901846535
GO:0043525~positive regulation of neuron apoptotic process	1.5942677240828776E-5		0.02703492325765429			9.701357069393815E-4	8.616123496376209E-4
GO:0000122~negative regulation of transcription from RNA polymerase II promoter	3.617477732840456E-4	0.01988814510242703		0.004160314345066103		0.005653388580243171
GO:0033210~leptin-mediated signaling pathway		0.00432290343092465		0.008520929738831258	0.004327947307107365	0.014377866458267044
GO:1902004~positive regulation of beta-amyloid formation	4.27247397865638E-4		0.006261767451338874		0.021818186084883878	0.005653388580243171
GO:0050679~positive regulation of epithelial cell proliferation			0.029919564468266515	0.003775927573211795	9.313615542330956E-4	0.0012732575555398327
GO:0019221~cytokine-mediated signaling pathway		0.013775429486058862		0.008520929738831258	0.01441462914179751	0.0012486379477885977
GO:0050999~regulation of nitric-oxide synthase activity		0.005327569868020054		0.010516622039015601	0.005295545604570766	0.017026024988623004
GO:0046330~positive regulation of JNK cascade	0.00165650884292429	0.0035541691490156044			0.03251171563353779	8.429991498472717E-4
GO:0007179~transforming growth factor beta receptor signaling pathway	0.017040335848170593	0.003251673748875637		0.0108149275977271		0.029436767671314704
GO:0042981~regulation of apoptotic process	0.003065348245302153			0.0068695073852263235	0.042822959672655245	0.008056703918974622
GO:0045662~negative regulation of myoblast differentiation	0.020490011655411425	0.029625940039063565			0.0015276462421191098	0.010037689799097438
GO:0045670~regulation of osteoclast differentiation	0.006127864777430091	0.009489371547212137		0.018547186274292648		0.030241563158605565
GO:0032868~response to insulin		0.01828151839934585		0.0445603306655514	0.0017319923441597826	0.0028172244864649696
GO:0010332~response to gamma radiation	0.022671035852169518	0.0325032872099767				0.011501998109792504	0.006005570799259674
GO:1900182~positive regulation of protein localization to nucleus		0.04020216989428937	0.012245507292966685	0.006895558848243418		0.014881021388984507
GO:1903672~positive regulation of sprouting angiogenesis	0.022671035852169518			0.005100460619939182	0.036084862413743195	0.011501998109792504
GO:2000679~positive regulation of transcription regulatory region DNA binding		0.012114451083714483	0.0040567507588046385	0.022571838657421486		0.03792569685660632
GO:0043154~negative regulation of cysteine-type endopeptidase activity involved in apoptotic process	0.008014069205023983		0.03246550463194131	0.03370628176241178		0.012361446402336544
GO:0001819~positive regulation of cytokine production		0.013258626642486608	0.03138748909552007	0.0315500551597356	0.013531215922494599
GO:2001234~negative regulation of apoptotic signaling pathway	0.0013898273298085335	0.04020216989428937			0.04430795779132352		0.006005570799259674
GO:0070372~regulation of ERK1 and ERK2 cascade	0.022671035852169518	0.0325032872099767			0.036084862413743195	8.429991498472717E-4
GO:0055089~fatty acid homeostasis		0.014387277835163905		0.027903245876835032	0.014862702587524736	0.04675260633157284
GO:0010575~positive regulation of vascular endothelial growth factor production	0.02391284381780311	0.03429012246396365	0.01074155125894467		0.03776184734391254
GO:0031100~animal organ regeneration	0.04624219494494778		0.019014652813448666	0.013942874737693761		0.029550784503382478
GO:0009651~response to salt stress	0.0037965000938665174					7.817716035550271E-4	0.0016325426763763523
GO:0001836~release of cytochrome c from mitochondria	4.6641986338727507E-4					0.0062774281321066674	0.004174469850265543
GO:0071677~positive regulation of mononuclear cell migration	0.0011641852526081704			0.003950975692250067		0.006888655934133806
GO:0010716~negative regulation of extracellular matrix disassembly		0.0018869992933407136		0.003950975692250067		0.006888655934133806
GO:0042092~type 2 immune response	0.0016433405085713693			0.005246739195714666		0.009379597664901174
GO:2000553~positive regulation of T-helper 2 cell cytokine production	0.003162232283028555			0.010516622039015601		0.017026024988623004
GO:0001937~negative regulation of endothelial cell proliferation	0.0020589896831880654			0.010366850444501877		0.0214108824176698
GO:0043129~surfactant homeostasis	0.008595427700060635			0.02519626000331541	4.011283468660438E-4
GO:0006935~chemotaxis	0.0034506812082633676			0.023527788230553303	0.007545769802007777
GO:0090200~positive regulation of release of cytochrome c from mitochondria	0.021893179178925467			0.004726541233537449		0.010721487592410692
GO:0050930~induction of positive chemotaxis	0.007894345775142144			0.022571838657421486	0.012158751917924204
GO:0042104~positive regulation of activated T cell proliferation		0.03139348800557092			0.00168224663424302	0.010721487592410692
GO:0008630~intrinsic apoptotic signaling pathway in response to DNA damage	0.003162232283028555					0.03267723261773644	0.008614520500918117
GO:0035690~cellular response to drug		0.013592593914320345		0.032518851254907465		0.0015278076311345508
GO:0050714~positive regulation of protein secretion		0.007441706164452353	0.02180035713494079	0.019305948149492592
GO:0046677~response to antibiotic	0.025071757517901035		0.011240195376996184			0.013133463312767964
GO:0045736~negative regulation of cyclin-dependent protein serine/threonine kinase activity	0.02804988989109416			0.006895558848243418		0.014881021388984507
GO:0031065~positive regulation of histone deacetylation	0.010523295168529926	0.01573754707955934		0.02952100954114149
GO:0007169~transmembrane receptor protein tyrosine kinase signaling pathway				0.028628693187909966	0.009266489324510773	0.01791659982653969
GO:0051770~positive regulation of nitric-oxide synthase biosynthetic process	0.010523295168529926			0.02952100954114149	0.01626071696755336
GO:0071346~cellular response to interferon-gamma	0.019122911406148996	0.031394855338653695				0.0069476062018788
GO:2000352~negative regulation of endothelial cell apoptotic process	0.03200968696208279			0.008520929738831258		0.017999562843589646
GO:0032720~negative regulation of tumor necrosis factor production		0.01828151839934585		0.0445603306655514		2.227538677742801E-6
GO:0007613~memory	0.015435289027978225		0.046897056460432386			6.07581806224069E-4
GO:0051000~positive regulation of nitric-oxide synthase activity		0.028089071159673816	0.008533405355903977		0.03038193296433823
GO:0009749~response to glucose	0.010107527847398837			0.042112329816858605			0.01644069269173109
GO:0043200~response to amino acid	0.02391284381780311				0.03776184734391254	0.012226202882891014
GO:0071479~cellular response to ionizing radiation	0.04043640695330363			0.011167135036204342		0.023628974502177755
GO:0050807~regulation of synapse organization	0.019122911406148996	0.028089071159673816			0.03038193296433823
GO:0050918~positive chemotaxis	0.0447216868137513				0.005260113013665802	0.027975236367667033
GO:0045861~negative regulation of proteolysis		0.024483700607890766		0.046540919512007464		0.007595954594992378
GO:0007565~female pregnancy	0.017907629394306023	0.029625940039063565				0.03223629297319127
GO:2001240~negative regulation of extrinsic apoptotic signaling pathway in absence of ligand	0.03200968696208279	0.04599945777821981					0.006182778218958793
GO:0030593~neutrophil chemotaxis		0.02062786931271499		0.049085220233007536	0.022205330903886482
GO:0042127~regulation of cell proliferation	0.008169469764907124			0.049085220233007536		0.03502295670191164
GO:0046628~positive regulation of insulin receptor signaling pathway		0.024483700607890766		0.046540919512007464	0.026927656183155627
GO:0050830~defense response to Gram-positive bacterium		0.043810638959545734		0.01990524889741325	0.048848650776218354
GO:1901216~positive regulation of neuron death	1.0209914197736408E-4					2.110935130266858E-4
GO:0001774~microglial cell activation	9.719383246363004E-4					4.7538641000607605E-5
GO:0007267~cell-cell signaling					1.776571076676469E-4	0.0023130676248809836
GO:0097191~extrinsic apoptotic signaling pathway	0.0025956524906286093					0.0033080560686801104
GO:0001541~ovarian follicle development	0.0027262680273926867				0.005260113013665802
GO:0030308~negative regulation of cell growth	0.0037965000938665174			0.004499709842698852
GO:0042149~cellular response to glucose starvation	0.0036694752646222305	0.006925086565818325
GO:0097190~apoptotic signaling pathway	4.13913098258608E-4					0.010402391941376267
GO:1903223~positive regulation of oxidative stress-induced neuron death	0.0016433405085713693					0.009379597664901174
GO:1901215~negative regulation of neuron death	4.2794148699661734E-4					0.010721487592410692
GO:0097435~supramolecular fiber organization					0.012158751917924204	8.295570091740037E-5
GO:0033137~negative regulation of peptidyl-serine phosphorylation	9.719383246363004E-4					0.011501998109792504
GO:1900122~positive regulation of receptor binding	0.002081724874617945					0.0116182674031786
GO:0032496~response to lipopolysaccharide	0.007545161041243648					0.0077083911566357775
GO:0007611~learning or memory	0.006310756113215699					0.009932847343735311
GO:0006959~humoral immune response	0.006127864777430091	0.010740650337847468
GO:0001782~B cell homeostasis	0.01705079800903568						1.0308005853721274E-4
GO:0006898~receptor-mediated endocytosis				0.005246739195714666		0.014881021388984507
GO:0042157~lipoprotein metabolic process	0.015121940934183026					0.0062774281321066674
GO:0042730~fibrinolysis		0.017406018736281403				0.00437520418001013
GO:0001542~ovulation from ovarian follicle		0.005327569868020054				0.017026024988623004
GO:0002674~negative regulation of acute inflammatory response				0.008520929738831258		0.014377866458267044
GO:0045807~positive regulation of endocytosis	0.016194138865525735					0.006888655934133806
GO:0071310~cellular response to organic substance	0.009652577755006024	0.014387277835163905
GO:0071276~cellular response to cadmium ion		0.00432290343092465				0.023628974502177755
GO:1902176~negative regulation of oxidative stress-induced intrinsic apoptotic signaling pathway		0.010725166717569713		0.020934212767880166
GO:0044320~cellular response to leptin stimulus				0.01230430104074468		0.019835285668254498
GO:0001570~vasculogenesis	0.006310756113215699			0.02798130018679255
GO:0031295~T cell costimulation				0.011167135036204342		0.023628974502177755
GO:0038180~nerve growth factor signaling pathway					0.00838538568803717	0.026580032383497803
GO:0070059~intrinsic apoptotic signaling pathway in response to endoplasmic reticulum stress	0.029414531144229494						0.0060599742467035535
GO:0044344~cellular response to fibroblast growth factor stimulus	0.02804988989109416					0.014881021388984507
GO:0090399~replicative senescence				0.0011549306658774087		0.042516103290468496
GO:2000379~positive regulation of reactive oxygen species metabolic process		0.04408321384165774				1.0231572345754092E-4
GO:0031175~neuron projection development	0.03153078350109713					0.014377866458267044
GO:0018108~peptidyl-tyrosine phosphorylation				0.028628693187909966		0.01791659982653969
GO:0033198~response to ATP	0.012838546673373813			0.03491059172737598
GO:1900745~positive regulation of p38MAPK cascade				0.006561439710170019	0.042289319889900964
GO:1900034~regulation of cellular response to heat					0.012158751917924204	0.03792569685660632
GO:0071347~cellular response to interleukin-1		0.024588988648924236				0.025841207912993804
GO:0001933~negative regulation of protein phosphorylation				0.04793876683236997		0.003307377793449392
GO:0031623~receptor internalization	0.04777129755976565					0.0041041029635529086
GO:2001244~positive regulation of intrinsic apoptotic signaling pathway	0.033598399652577944					0.019283368629770425
GO:0009314~response to radiation	0.022671035852169518	0.0325032872099767
GO:1904706~negative regulation of vascular smooth muscle cell proliferation	0.043210253802651456			0.01251646957066404
GO:0009267~cellular response to starvation				0.042112329816858605		0.016265238341674097
GO:0070102~interleukin-6-mediated signaling pathway				0.022571838657421486		0.03792569685660632
GO:0046685~response to arsenic-containing substance				0.022571838657421486		0.03792569685660632
GO:1990090~cellular response to nerve growth factor stimulus	0.04043640695330363					0.023628974502177755
GO:0006808~regulation of nitrogen utilization	0.042896321717374404						0.02143130326077534
GO:0042327~positive regulation of phosphorylation	0.025071757517901035				0.0400035418649735
GO:0034614~cellular response to reactive oxygen species		0.047632802645461665				0.019283368629770425
GO:0060559~positive regulation of calcidiol 1-monooxygenase activity			0.03797451368134507				0.029842952747379064
GO:0030890~positive regulation of B cell proliferation	0.0447216868137513					0.027975236367667033
GO:0006979~response to oxidative stress	0.029223633045924822	0.04668291113823083
GO:0070328~triglyceride homeostasis	0.03200968696208279	0.04599945777821981
GO:0030730~sequestering of triglyceride			0.04683648681244517				0.03480769145996571
GO:0098586~cellular response to virus						5.4812931342763066E-5
GO:0007399~nervous system development	6.738998325598066E-4
GO:0042326~negative regulation of phosphorylation				0.0018322361372525855
GO:0070555~response to interleukin-1	0.0021314116873104847
GO:0001764~neuron migration	0.00262216382834068
GO:0007507~heart development	0.002903501971227035
GO:0070371~ERK1 and ERK2 cascade					0.003650891482779353
GO:0050765~negative regulation of phagocytosis						0.00437520418001013
GO:0045019~negative regulation of nitric oxide biosynthetic process						0.004985337271441923
GO:2000045~regulation of G1/S transition of mitotic cell cycle				0.005100460619939182
GO:0031397~negative regulation of protein ubiquitination						0.006888655934133806
GO:0010952~positive regulation of peptidase activity	0.0069639006187352925
GO:0010976~positive regulation of neuron projection development		0.00783958252130317
GO:0050927~positive regulation of positive chemotaxis					0.00838538568803717
GO:0033209~tumor necrosis factor-mediated signaling pathway		0.008505107170990052
GO:0044321~response to leptin				0.008520929738831258
GO:0071466~cellular response to xenobiotic stimulus						0.009101262024721697
GO:0061844~antimicrobial humoral immune response mediated by antimicrobial peptide						0.009932847343735311
GO:0006974~cellular response to DNA damage stimulus							0.010572140349888513
GO:0032967~positive regulation of collagen biosynthetic process						0.010721487592410692
GO:0042755~eating behavior						0.010721487592410692
GO:0006909~phagocytosis						0.01192107772344141
GO:0051281~positive regulation of release of sequestered calcium ion into cytosol						0.012226202882891014
GO:0006006~glucose metabolic process							0.013918263820273604
GO:0035066~positive regulation of histone acetylation	0.013965414516787332
GO:0043123~positive regulation of I-kappaB kinase/NF-kappaB signaling	0.014107375957758744
GO:1900223~positive regulation of beta-amyloid clearance						0.014377866458267044
GO:0033674~positive regulation of kinase activity						0.014881021388984507
GO:0070098~chemokine-mediated signaling pathway					0.015213584107693395
GO:1903428~positive regulation of reactive oxygen species biosynthetic process		0.01573754707955934
GO:0071300~cellular response to retinoic acid							0.016024668384530198
GO:0071316~cellular response to nicotine						0.017026024988623004
GO:0090263~positive regulation of canonical Wnt signaling pathway				0.01723859446106256
GO:0007566~embryo implantation			0.017449023856484277
GO:0097194~execution phase of apoptosis	0.017907629394306023
GO:0051262~protein tetramerization	0.017907629394306023
GO:1905564~positive regulation of vascular endothelial cell proliferation	0.017907629394306023
GO:0051781~positive regulation of cell division			0.01941714885835027
GO:0060397~JAK-STAT cascade involved in growth hormone signaling pathway						0.019835285668254498
GO:0051918~negative regulation of fibrinolysis						0.019835285668254498
GO:0050810~regulation of steroid biosynthetic process						0.019835285668254498
GO:0002237~response to molecule of bacterial origin						0.019835285668254498
GO:0051901~positive regulation of mitochondrial depolarization						0.019835285668254498
GO:0009636~response to toxic substance							0.020918526294330244
GO:0006508~proteolysis						0.02099557142685069
GO:0032880~regulation of protein localization		0.021022488679680044
GO:0045785~positive regulation of cell adhesion			0.02180035713494079
GO:0031647~regulation of protein stability							0.02220168508960766
GO:0043518~negative regulation of DNA damage response, signal transduction by p53 class mediator				0.022571838657421486
GO:1902230~negative regulation of intrinsic apoptotic signaling pathway in response to DNA damage				0.022571838657421486
GO:0043434~response to peptide hormone				0.022571838657421486
GO:0043029~T cell homeostasis	0.022671035852169518
GO:0006874~cellular calcium ion homeostasis	0.022671035852169518
GO:0007626~locomotory behavior						0.022867898024344174
GO:0031642~negative regulation of myelination						0.023272771715524297
GO:0014911~positive regulation of smooth muscle cell migration		0.023363815146156586
GO:0070269~pyroptosis		0.023363815146156586
GO:0019722~calcium-mediated signaling						0.023501586525662654
GO:0030307~positive regulation of cell growth						0.023903585933733266
GO:0016239~positive regulation of macroautophagy	0.025071757517901035
GO:0032691~negative regulation of interleukin-1 beta production						0.026580032383497803
GO:0060999~positive regulation of dendritic spine development					0.026927656183155627
GO:0010951~negative regulation of endopeptidase activity						0.027975236367667033
GO:0002639~positive regulation of immunoglobulin production					0.028756953589549595
GO:0042102~positive regulation of T cell proliferation				0.02952100954114149
GO:2000811~negative regulation of anoikis				0.02952100954114149
GO:0007166~cell surface receptor signaling pathway						0.030241563158605565
GO:0034612~response to tumor necrosis factor	0.030970625413173386
GO:0022617~extracellular matrix disassembly						0.031021869944107782
GO:0035307~positive regulation of protein dephosphorylation		0.03139348800557092
GO:0071356~cellular response to tumor necrosis factor				0.03408656522737627
GO:0006978~DNA damage response, signal transduction by p53 class mediator resulting in transcription of p21 class mediator						0.03437517855446535
GO:0002902~regulation of B cell apoptotic process							0.03480769145996571
GO:0045892~negative regulation of transcription, DNA-templated				0.035632708144019413
GO:0002218~activation of innate immune response		0.03634090424569747
GO:0030301~cholesterol transport				0.03779144376440476
GO:0007254~JNK cascade						0.03792569685660632
GO:0002523~leukocyte migration involved in inflammatory response						0.03792569685660632
GO:0034142~toll-like receptor 4 signaling pathway						0.03792569685660632
GO:0045669~positive regulation of osteoblast differentiation			0.03797451368134507
GO:1902947~regulation of tau-protein kinase activity			0.03797451368134507
GO:0009615~response to virus		0.04020216989428937
GO:0031622~positive regulation of fever generation							0.04093953830708558
GO:0002326~B cell lineage commitment							0.04093953830708558
GO:0006977~DNA damage response, signal transduction by p53 class mediator resulting in cell cycle arrest				0.04121023061486718
GO:1902166~negative regulation of intrinsic apoptotic signaling pathway in response to DNA damage by p53 class mediator						0.042516103290468496
GO:0034605~cellular response to heat						0.042732469552353804
GO:0042542~response to hydrogen peroxide						0.042732469552353804
GO:0033594~response to hydroxyisoflavone	0.042896321717374404
GO:0032689~negative regulation of interferon-gamma production	0.043210253802651456
GO:0090090~negative regulation of canonical Wnt signaling pathway	0.04514220491512155
GO:0006952~defense response				0.046540919512007464
GO:0045591~positive regulation of regulatory T cell differentiation						0.04675260633157284
GO:0033280~response to vitamin D						0.04675260633157284
GO:1902995~positive regulation of phospholipid efflux			0.04683648681244517
GO:0051450~myoblast proliferation			0.04683648681244517
GO:1902952~positive regulation of dendritic spine maintenance			0.04683648681244517
GO:0048678~response to axon injury					0.048848650776218354
GO:0007595~lactation	0.04905823721046157
GO:0008283~cell proliferation	0.04905823721046157
GO:0008542~visual learning	0.04905823721046157
GO:0030574~collagen catabolic process		0.049875445665671855

## Sheet: GOEA_HG_CTSB
Category	Term	Count	%	PValue	Genes	List Total	Pop Hits	Pop Total	Fold Enrichment	Bonferroni	Benjamini	FDR
GOTERM_BP_DIRECT	GO:0043065~positive regulation of apoptotic process	15	31.25	3.021743866200707E-14	7124, 7157, 23411, 7040, 581, 351, 6609, 3569, 841, 885, 3146, 6622, 836, 2309, 4318	48	329	19157	18.19623860182371	5.4356519285647664E-11	5.4391389591612725E-11	4.919399014174751E-11
GOTERM_BP_DIRECT	GO:0010628~positive regulation of gene expression	16	33.33333333333333	6.511809902813045E-13	7099, 7422, 7124, 7157, 6774, 7040, 351, 5728, 3569, 2335, 3565, 3576, 3553, 2475, 6667, 857	48	509	19157	12.545514079895218	1.1720624470967778E-9	5.789154424348846E-10	5.235968557133289E-10
GOTERM_BP_DIRECT	GO:0033138~positive regulation of peptidyl-serine phosphorylation	10	20.833333333333336	9.648590707248075E-13	3569, 596, 7422, 7124, 6622, 857, 627, 7040, 1956, 351	48	91	19157	43.85760073260073	1.7368106952631024E-9	5.789154424348846E-10	5.235968557133289E-10
GOTERM_BP_DIRECT	GO:0032731~positive regulation of interleukin-1 beta production	9	18.75	2.7992081726872934E-12	7099, 3569, 7124, 841, 6774, 3146, 834, 114548, 351	48	64	19157	56.1240234375	5.038569561577333E-9	1.259643677709282E-9	1.1392777262837284E-9
GOTERM_BP_DIRECT	GO:0042493~response to drug	13	27.083333333333332	4.243426856222476E-12	7157, 6774, 7040, 5728, 6609, 596, 1027, 335, 632, 3586, 6622, 836, 2309	48	293	19157	17.707693401592717	7.63809016035566E-9	1.5276336682400914E-9	1.3816597843860384E-9
GOTERM_BP_DIRECT	GO:0043066~negative regulation of apoptotic process	15	31.25	1.3088560497935725E-11	3082, 3791, 7422, 7157, 23411, 5728, 3569, 596, 1027, 3565, 3586, 6622, 836, 1956, 4318	48	515	19157	11.624393203883496	2.3559354245250574E-8	3.897602339801055E-9	3.525164782886732E-9
GOTERM_BP_DIRECT	GO:0001525~angiogenesis	12	25.0	1.5157342432559658E-11	5728, 3339, 7422, 2335, 3791, 841, 302, 3576, 6347, 857, 23411, 3606	48	247	19157	19.389676113360323	2.7283175385584002E-8	3.897602339801055E-9	3.525164782886732E-9
GOTERM_BP_DIRECT	GO:0008284~positive regulation of cell proliferation	15	31.25	2.120185886567285E-11	3791, 7422, 9423, 23411, 7040, 5728, 3569, 596, 1027, 2335, 885, 3565, 3553, 1956, 5617	48	534	19157	11.210791198501871	3.8163271764979356E-8	4.4598815592023125E-9	4.033715099100758E-9
GOTERM_BP_DIRECT	GO:0030335~positive regulation of cell migration	12	25.0	2.2299407796011562E-11	3082, 7422, 3791, 6387, 3565, 3553, 6774, 857, 7040, 5328, 1956, 4318	48	256	19157	18.7080078125	4.013889143283933E-8	4.4598815592023125E-9	4.033715099100758E-9
GOTERM_BP_DIRECT	GO:0001934~positive regulation of protein phosphorylation	11	22.916666666666664	5.5243108613097344E-11	3082, 7422, 3791, 7124, 302, 3553, 23411, 7040, 1956, 4318, 351	48	204	19157	21.5203227124183	9.943765311160035E-8	9.943759550357522E-9	8.993578082212249E-9
GOTERM_BP_DIRECT	GO:0071407~cellular response to organic cyclic compound	8	16.666666666666664	6.228700860776389E-11	1027, 7124, 841, 3553, 6774, 6347, 7040, 3606	48	55	19157	58.05151515151515	1.1211650974285448E-7	1.0192419590361363E-8	9.218477273949055E-9
GOTERM_BP_DIRECT	GO:0045944~positive regulation of transcription from RNA polymerase II promoter	19	39.58333333333333	1.2704427181621271E-10	3082, 7099, 7422, 7124, 7157, 6774, 23411, 7040, 114548, 351, 3569, 3565, 3553, 3586, 3146, 6667, 2309, 1956, 3606	48	1185	19157	6.399138537271448	2.2867964910577854E-7	1.9056640772431908E-8	1.7235672876399524E-8
GOTERM_BP_DIRECT	GO:0070374~positive regulation of ERK1 and ERK2 cascade	11	22.916666666666664	1.512720934109414E-10	5728, 7099, 7422, 3791, 7124, 3146, 348, 6347, 7040, 1956, 351	48	226	19157	19.425424041297934	2.7228975363335906E-7	2.09453667799765E-8	1.8943920621000966E-8
GOTERM_BP_DIRECT	GO:0006954~inflammatory response	13	27.083333333333332	1.716186194123889E-10	7099, 7124, 6774, 7040, 114548, 3339, 3569, 3576, 3553, 3146, 2475, 6347, 3606	48	403	19157	12.874327956989246	3.089134470446453E-7	2.2065251067307147E-8	1.9956793743097797E-8
GOTERM_BP_DIRECT	GO:0071222~cellular response to lipopolysaccharide	10	20.833333333333336	7.216136869514146E-10	7099, 3569, 7124, 3576, 3553, 3586, 3146, 834, 6347, 114548	48	189	19157	21.11662257495591	1.2989037407873383E-6	8.659364243416975E-8	7.831913882379354E-8
GOTERM_BP_DIRECT	GO:1902895~positive regulation of pri-miRNA transcription from RNA polymerase II promoter	7	14.583333333333334	1.3623672261452579E-9	7124, 7157, 3586, 6774, 7040, 2309, 5617	48	46	19157	60.733242753623195	2.452257989116191E-6	1.532663129413415E-7	1.3862086526027998E-7
GOTERM_BP_DIRECT	GO:0051092~positive regulation of NF-kappaB transcription factor activity	9	18.75	4.736826465125319E-9	7099, 7124, 3553, 6774, 857, 7040, 114548, 3606, 351	48	160	19157	22.449609375	8.526251347396041E-6	5.015463316015044E-7	4.5362079324847174E-7
GOTERM_BP_DIRECT	GO:0050729~positive regulation of inflammatory response	8	16.666666666666664	5.569755983845528E-9	7099, 7124, 3553, 834, 6622, 1956, 3606, 351	48	103	19157	30.998381877022652	1.0025510553735018E-5	5.569755983845528E-7	5.037534856500288E-7
GOTERM_BP_DIRECT	GO:0001666~response to hypoxia	9	18.75	1.1956690435070549E-8	1027, 7422, 6387, 7124, 834, 857, 836, 7040, 5328	48	180	19157	19.95520833333333	2.152181127912378E-5	1.1327390938487889E-6	1.0244995804365712E-6
GOTERM_BP_DIRECT	GO:0051384~response to glucocorticoid	7	14.583333333333334	1.396550988701382E-8	3569, 596, 7124, 632, 3586, 3146, 836	48	67	19157	41.69745024875622	2.513760196809489E-5	1.2568958898312438E-6	1.136792504802925E-6
GOTERM_BP_DIRECT	GO:0048661~positive regulation of smooth muscle cell proliferation	7	14.583333333333334	1.6714235954543142E-8	7099, 3569, 7124, 2475, 7040, 1956, 3606	48	69	19157	40.488828502415465	3.0085172475047273E-5	1.4326487961036978E-6	1.295751244476011E-6
GOTERM_BP_DIRECT	GO:1901224~positive regulation of NIK/NF-kappaB signaling	7	14.583333333333334	1.8247634544667283E-8	7099, 7124, 3553, 3146, 1956, 3606, 351	48	70	19157	39.91041666666667	3.284520301027882E-5	1.492988280927323E-6	1.350324956305379E-6
GOTERM_BP_DIRECT	GO:0031663~lipopolysaccharide-mediated signaling pathway	6	2022-05-12	2.93457329107467E-8	7099, 7124, 3553, 6347, 7040, 3606	48	37	19157	64.7195945945946	5.28209250194589E-5	2.2966225756236547E-6	2.0771675295085057E-6
GOTERM_BP_DIRECT	GO:0043406~positive regulation of MAP kinase activity	7	14.583333333333334	4.1059646121930106E-8	7099, 7422, 7124, 3553, 7040, 1956, 351	48	80	19157	34.92161458333334	7.390463346490517E-5	3.079473459144758E-6	2.785212661937592E-6
GOTERM_BP_DIRECT	GO:0014068~positive regulation of phosphatidylinositol 3-kinase signaling	7	14.583333333333334	4.766977053222312E-8	3082, 7422, 2335, 3791, 7124, 23411, 3606	48	82	19157	34.06986788617887	8.580190788654019E-5	3.338917076603449E-6	3.019865000394675E-6
GOTERM_BP_DIRECT	GO:0032733~positive regulation of interleukin-10 production	6	2022-05-12	5.0083756149051735E-8	3082, 7099, 3569, 3565, 6774, 3146	48	41	19157	58.40548780487806	9.014669985585311E-5	3.338917076603449E-6	3.019865000394675E-6
GOTERM_BP_DIRECT	GO:0043491~protein kinase B signaling	6	2022-05-12	5.0083756149051735E-8	5728, 3791, 7124, 3553, 6347, 7040	48	41	19157	58.40548780487806	9.014669985585311E-5	3.338917076603449E-6	3.019865000394675E-6
GOTERM_BP_DIRECT	GO:0060252~positive regulation of glial cell proliferation	5	10.416666666666668	9.48725308251817E-8	3569, 7124, 3553, 2475, 1956	48	18	19157	110.86226851851853	1.7075598313454066E-4	6.077990033572364E-6	5.497204319253227E-6
GOTERM_BP_DIRECT	GO:0009410~response to xenobiotic stimulus	9	18.75	9.79231727631103E-8	6609, 596, 1027, 7124, 632, 3586, 6622, 836, 2309	48	236	19157	15.220074152542372	1.7624618647260615E-4	6.077990033572364E-6	5.497204319253227E-6
GOTERM_BP_DIRECT	GO:0050731~positive regulation of peptidyl-tyrosine phosphorylation	7	14.583333333333334	1.0169273731328114E-7	3082, 3569, 7422, 7157, 885, 2475, 7040	48	93	19157	30.040098566308245	1.830301844546467E-4	6.1015642387968685E-6	5.518525878200723E-6
GOTERM_BP_DIRECT	GO:0045766~positive regulation of angiogenesis	8	16.666666666666664	1.232042522490962E-7	3082, 7422, 3791, 3576, 3553, 6774, 6667, 23411	48	161	19157	19.831262939958588	2.2174307907041335E-4	7.153795291883005E-6	6.470210408436407E-6
GOTERM_BP_DIRECT	GO:0043536~positive regulation of blood vessel endothelial cell migration	6	2022-05-12	1.3928967099661234E-7	7422, 3791, 3146, 6667, 23411, 7040	48	50	19157	47.8925	2.506899973065968E-4	7.835043993559443E-6	7.086362011952653E-6
GOTERM_BP_DIRECT	GO:0032755~positive regulation of interleukin-6 production	7	14.583333333333334	1.6661072973286128E-7	7099, 3569, 7124, 3553, 6774, 3146, 351	48	101	19157	27.66068481848185	2.998543732545267E-4	9.087857985428797E-6	8.219462666821157E-6
GOTERM_BP_DIRECT	GO:0043280~positive regulation of cysteine-type endopeptidase activity involved in apoptotic process	6	2022-05-12	2.063919220277108E-7	7124, 3146, 834, 23411, 114548, 351	48	54	19157	44.344907407407405	3.7143649831061776E-4	1.0926631166172924E-5	9.882530854738624E-6
GOTERM_BP_DIRECT	GO:0014823~response to activity	6	2022-05-12	2.2661638559215577E-7	5728, 3569, 7124, 632, 3586, 2475	48	55	19157	43.538636363636364	4.078263564162299E-4	1.1654556973310869E-5	1.0540899306972274E-5
GOTERM_BP_DIRECT	GO:0043525~positive regulation of neuron apoptotic process	6	2022-05-12	3.5254077436722114E-7	7124, 7157, 836, 2309, 581, 351	48	60	19157	39.91041666666666	6.343722065031976E-4	1.7627038718361056E-5	1.5942677240828776E-5
GOTERM_BP_DIRECT	GO:0045893~positive regulation of transcription, DNA-templated	12	25.0	4.2645570294616216E-7	3569, 7124, 7157, 3565, 3553, 3586, 6774, 348, 6667, 7040, 2309, 1956	48	661	19157	7.245461422087745	7.673258838393204E-4	2.074649365684032E-5	1.8764050929631137E-5
GOTERM_BP_DIRECT	GO:0032757~positive regulation of interleukin-8 production	6	2022-05-12	4.885763498208932E-7	7099, 3569, 7124, 3553, 6774, 3146	48	64	19157	37.416015625	8.790510525664708E-4	2.314309025467389E-5	2.0931639408116166E-5
GOTERM_BP_DIRECT	GO:0051897~positive regulation of protein kinase B signaling	7	14.583333333333334	6.784942760501297E-7	7422, 7124, 2475, 7040, 1956, 3606, 351	48	128	19157	21.826009114583336	0.0012205446400342934	3.131512043308291E-5	2.8322786702810542E-5
GOTERM_BP_DIRECT	GO:0007569~cell aging	5	10.416666666666668	7.219684592808812E-7	596, 7157, 632, 2475, 23411	48	29	19157	68.8110632183908	0.0012986996544980256	3.1696176261111856E-5	2.8667430529494503E-5
GOTERM_BP_DIRECT	GO:0097192~extrinsic apoptotic signaling pathway in absence of ligand	5	10.416666666666668	7.219684592808812E-7	596, 3565, 3553, 2309, 581	48	29	19157	68.8110632183908	0.0012986996544980256	3.1696176261111856E-5	2.8667430529494503E-5
GOTERM_BP_DIRECT	GO:0071456~cellular response to hypoxia	7	14.583333333333334	7.775330493310544E-7	5728, 596, 7422, 7157, 2475, 23411, 2309	48	131	19157	21.326176844783717	0.0013985811054036956	3.33228449713309E-5	3.0138662007403725E-5
GOTERM_BP_DIRECT	GO:0001938~positive regulation of endothelial cell proliferation	6	2022-05-12	1.0135447712525463E-6	7422, 3791, 6387, 3586, 2475, 23411	48	74	19157	32.3597972972973	0.001822718340368512	4.242745554080427E-5	3.837327645579408E-5
GOTERM_BP_DIRECT	GO:0006915~apoptotic process	11	22.916666666666664	1.165537468335923E-6	5728, 596, 7157, 841, 9423, 3553, 834, 6622, 836, 114548, 581	48	582	19157	7.543205899198167	0.002095769467559294	4.768107825010594E-5	4.312488632842915E-5
GOTERM_BP_DIRECT	GO:0008285~negative regulation of cell proliferation	10	20.833333333333336	1.4093874936563407E-6	5728, 3569, 1027, 7157, 3576, 3553, 3586, 6774, 7040, 351	48	457	19157	8.733132749817653	0.002533684066911235	5.637549974625363E-5	5.098850754827828E-5
GOTERM_BP_DIRECT	GO:0045930~negative regulation of mitotic cell cycle	5	10.416666666666668	1.574547488942958E-6	1027, 7124, 3586, 7040, 1956	48	35	19157	57.014880952380956	0.002830175193034079	6.16127278282027E-5	5.572528939128555E-5
GOTERM_BP_DIRECT	GO:0071260~cellular response to mechanical stimulus	6	2022-05-12	1.907246348982183E-6	7099, 841, 3553, 834, 7040, 1956	48	84	19157	28.507440476190474	0.003427160534896445	7.228517158448019E-5	6.537792185529652E-5
GOTERM_BP_DIRECT	GO:0043524~negative regulation of neuron apoptotic process	7	14.583333333333334	1.9276045755861385E-6	596, 3586, 348, 6347, 6622, 627, 581	48	153	19157	18.259667755991288	0.003463679156153421	7.228517158448019E-5	6.537792185529652E-5
GOTERM_BP_DIRECT	GO:0045348~positive regulation of MHC class II biosynthetic process	4	8.333333333333332	2.2524136585555613E-6	7099, 3565, 3586, 23411	48	11	19157	145.12878787878788	0.004046141374119405	8.274172623265328E-5	7.48352946148664E-5
GOTERM_BP_DIRECT	GO:0043410~positive regulation of MAPK cascade	7	14.583333333333334	2.410500649301262E-6	3082, 3569, 7422, 3791, 7124, 3146, 351	48	159	19157	17.570623689727466	0.004329506943224426	8.677802337484542E-5	7.84859011412491E-5
GOTERM_BP_DIRECT	GO:0097421~liver regeneration	5	10.416666666666668	2.723675348633509E-6	3569, 7124, 3586, 7040, 1956	48	40	19157	49.888020833333336	0.004890624066933857	9.612971818706502E-5	8.694398956030104E-5
GOTERM_BP_DIRECT	GO:1903800~positive regulation of production of miRNAs involved in gene silencing by miRNA	4	8.333333333333332	2.9980470775564883E-6	3569, 7157, 7040, 1956	48	12	19157	133.03472222222223	0.00538195791931817	1.0377855268464766E-4	9.386193542811466E-5
GOTERM_BP_DIRECT	GO:1901216~positive regulation of neuron death	5	10.416666666666668	3.323866415724998E-6	841, 2475, 348, 6622, 351	48	42	19157	47.51240079365079	0.005965107170715966	1.1288602921330181E-4	1.0209914197736408E-4
GOTERM_BP_DIRECT	GO:0051402~neuron apoptotic process	5	10.416666666666668	4.4007787833449636E-6	596, 7157, 836, 581, 351	48	45	19157	44.34490740740741	0.00789012747849338	1.4402548745492608E-4	1.3026305198701092E-4
GOTERM_BP_DIRECT	GO:0032722~positive regulation of chemokine production	5	10.416666666666668	4.4007787833449636E-6	7099, 3569, 7124, 3606, 351	48	45	19157	44.34490740740741	0.00789012747849338	1.4402548745492608E-4	1.3026305198701092E-4
GOTERM_BP_DIRECT	GO:0045429~positive regulation of nitric oxide biosynthetic process	5	10.416666666666668	5.716326966659224E-6	7099, 7124, 3553, 2475, 351	48	48	19157	41.57335069444445	0.010236662982340272	1.8373908107118938E-4	1.661817911021646E-4
GOTERM_BP_DIRECT	GO:0010507~negative regulation of autophagy	5	10.416666666666668	7.302076396859017E-6	3082, 596, 3586, 6774, 2475	48	51	19157	39.12785947712418	0.013057783165335124	2.3059188621660053E-4	2.0855755042256983E-4
GOTERM_BP_DIRECT	GO:0000165~MAPK cascade	6	2022-05-12	8.223956244577436E-6	7124, 3553, 6347, 7040, 1956, 3606	48	113	19157	21.19137168141593	0.014694153662677789	2.5090036000405735E-4	2.2692543671478077E-4
GOTERM_BP_DIRECT	GO:0032355~response to estradiol	6	2022-05-12	8.223956244577436E-6	5728, 1027, 841, 6774, 836, 7040	48	113	19157	21.19137168141593	0.014694153662677789	2.5090036000405735E-4	2.2692543671478077E-4
GOTERM_BP_DIRECT	GO:0048143~astrocyte activation	4	8.333333333333332	9.18720289932214E-6	7124, 3553, 1956, 351	48	17	19157	93.90686274509804	0.01640105495310995	2.756160869796642E-4	2.4927943866827405E-4
GOTERM_BP_DIRECT	GO:0010629~negative regulation of gene expression	8	16.666666666666664	9.399279714187079E-6	7422, 3791, 7124, 3576, 348, 23411, 7040, 351	48	308	19157	10.36634199134199	0.016776464139798608	2.7735579484486464E-4	2.5085290778191087E-4
GOTERM_BP_DIRECT	GO:0031334~positive regulation of protein complex assembly	5	10.416666666666668	9.89433416938246E-6	7422, 7124, 885, 7040, 581	48	55	19157	36.282196969696976	0.017652230878603126	2.872548629820714E-4	2.598060649637846E-4
GOTERM_BP_DIRECT	GO:0051091~positive regulation of sequence-specific DNA binding transcription factor activity	6	2022-05-12	1.0584034881196673E-5	5728, 3569, 7124, 3553, 3586, 351	48	119	19157	20.122899159663866	0.018871033373568324	3.0240099660561924E-4	2.7350490137441563E-4
GOTERM_BP_DIRECT	GO:0051044~positive regulation of membrane protein ectodomain proteolysis	4	8.333333333333332	1.1005668972867262E-5	7124, 3553, 348, 351	48	18	19157	88.68981481481481	0.019615378272992534	3.0953443986189174E-4	2.7995670449731095E-4
GOTERM_BP_DIRECT	GO:0000122~negative regulation of transcription from RNA polymerase II promoter	12	25.0	1.4443246476328604E-5	7422, 7124, 7157, 3565, 6774, 3146, 6622, 857, 23411, 7040, 2309, 351	48	952	19157	5.030724789915967	0.02566299231905933	3.999668254983306E-4	3.617477732840456E-4
GOTERM_BP_DIRECT	GO:0050728~negative regulation of inflammatory response	6	2022-05-12	1.5081855475685491E-5	3082, 335, 3565, 3586, 348, 114548	48	128	19157	18.7080078125	0.026782362051633646	4.1132333115505884E-4	3.7201910173357547E-4
GOTERM_BP_DIRECT	GO:0097190~apoptotic signaling pathway	5	10.416666666666668	1.703450711506556E-5	841, 834, 857, 836, 581	48	63	19157	31.674933862433864	0.030197051470147285	4.5764347473310464E-4	4.13913098258608E-4
GOTERM_BP_DIRECT	GO:1902004~positive regulation of beta-amyloid formation	4	8.333333333333332	1.784571440716424E-5	7124, 348, 6667, 836	48	21	19157	76.01984126984127	0.03161212297580729	4.723865578367005E-4	4.27247397865638E-4
GOTERM_BP_DIRECT	GO:1901215~negative regulation of neuron death	5	10.416666666666668	1.8137569166318547E-5	6774, 348, 6622, 23411, 351	48	64	19157	31.180013020833336	0.032120730018420196	4.7315397825178814E-4	4.2794148699661734E-4
GOTERM_BP_DIRECT	GO:0006955~immune response	9	18.75	1.9234794616034697E-5	7099, 6387, 7124, 3576, 3565, 3553, 3586, 6347, 3606	48	479	19157	7.4988256784968685	0.03403044641357256	4.946090044123208E-4	4.473463662129212E-4
GOTERM_BP_DIRECT	GO:0001836~release of cytochrome c from mitochondria	4	8.333333333333332	2.0627905506071134E-5	596, 7157, 885, 581	48	22	19157	72.56439393939394	0.036449724942466566	5.156976376517783E-4	4.6641986338727507E-4
GOTERM_BP_DIRECT	GO:0030225~macrophage differentiation	4	8.333333333333332	2.0627905506071134E-5	7422, 841, 23411, 4318	48	22	19157	72.56439393939394	0.036449724942466566	5.156976376517783E-4	4.6641986338727507E-4
GOTERM_BP_DIRECT	GO:0007165~signal transduction	13	27.083333333333332	2.5471537499515552E-5	6387, 6774, 114548, 6609, 885, 3576, 3553, 3586, 3146, 834, 6347, 5328, 1956	48	1211	19157	4.28435521607487	0.044814151263979585	6.280653082072328E-4	5.680501787563194E-4
GOTERM_BP_DIRECT	GO:0007399~nervous system development	8	16.666666666666664	3.06318105709003E-5	5728, 6609, 7422, 2335, 1641, 6774, 627, 351	48	370	19157	8.62927927927928	0.05364555595341425	7.450980949678451E-4	6.738998325598066E-4
GOTERM_BP_DIRECT	GO:0010875~positive regulation of cholesterol efflux	4	8.333333333333332	3.8843798776834885E-5	335, 348, 857, 23411	48	27	19157	59.126543209876544	0.06753176817278495	9.322511706440372E-4	8.431693921158292E-4
GOTERM_BP_DIRECT	GO:0032729~positive regulation of interferon-gamma production	5	10.416666666666668	4.175207272401479E-5	7099, 7124, 3553, 3606, 351	48	79	19157	25.259757383966246	0.07240058091695156	9.888648803056134E-4	8.943733472986326E-4
GOTERM_BP_DIRECT	GO:1900017~positive regulation of cytokine production involved in inflammatory response	4	8.333333333333332	4.343023395887654E-5	7099, 3569, 7124, 6774	48	28	19157	57.01488095238095	0.07519846268322694	0.0010152522224152957	9.182392322733897E-4
GOTERM_BP_DIRECT	GO:0006919~activation of cysteine-type endopeptidase activity involved in apoptotic process	5	10.416666666666668	4.83427892469845E-5	7124, 885, 841, 6622, 581	48	82	19157	24.33561991869919	0.08334043476426378	0.0010746246832588086	9.719383246363004E-4
GOTERM_BP_DIRECT	GO:0008203~cholesterol metabolic process	5	10.416666666666668	4.83427892469845E-5	6609, 335, 3565, 348, 351	48	82	19157	24.33561991869919	0.08334043476426378	0.0010746246832588086	9.719383246363004E-4
GOTERM_BP_DIRECT	GO:0001774~microglial cell activation	4	8.333333333333332	4.835811074664639E-5	7124, 3565, 6622, 351	48	29	19157	55.04885057471264	0.08336571591653896	0.0010746246832588086	9.719383246363004E-4
GOTERM_BP_DIRECT	GO:0033137~negative regulation of peptidyl-serine phosphorylation	4	8.333333333333332	4.835811074664639E-5	5728, 3082, 857, 581	48	29	19157	55.04885057471264	0.08336571591653896	0.0010746246832588086	9.719383246363004E-4
GOTERM_BP_DIRECT	GO:0071677~positive regulation of mononuclear cell migration	3	2025-06-01	5.8638323534318155E-5	7124, 3565, 7040	48	5	19157	239.4625	0.10017238877738277	0.0012871827117289351	0.0011641852526081704
GOTERM_BP_DIRECT	GO:2001234~negative regulation of apoptotic signaling pathway	4	8.333333333333332	7.171099244712336E-5	596, 7124, 627, 581	48	33	19157	48.37626262626262	0.12110022977454105	0.001536664123866929	0.0013898273298085335
GOTERM_BP_DIRECT	GO:0008625~extrinsic apoptotic signaling pathway via death domain receptors	4	8.333333333333332	7.171099244712336E-5	596, 7124, 841, 581	48	33	19157	48.37626262626262	0.12110022977454105	0.001536664123866929	0.0013898273298085335
GOTERM_BP_DIRECT	GO:0042092~type 2 immune response	3	2025-06-01	8.78197937627206E-5	3565, 3586, 3606	48	6	19157	199.55208333333334	0.14622071772266787	0.001816961250263185	0.0016433405085713693
GOTERM_BP_DIRECT	GO:0002719~negative regulation of cytokine production involved in immune response	3	2025-06-01	8.78197937627206E-5	7124, 335, 3586	48	6	19157	199.55208333333334	0.14622071772266787	0.001816961250263185	0.0016433405085713693
GOTERM_BP_DIRECT	GO:1903223~positive regulation of oxidative stress-induced neuron death	3	2025-06-01	8.78197937627206E-5	7099, 7124, 351	48	6	19157	199.55208333333334	0.14622071772266787	0.001816961250263185	0.0016433405085713693
GOTERM_BP_DIRECT	GO:0046330~positive regulation of JNK cascade	5	10.416666666666668	8.954101853644811E-5	7099, 7124, 3553, 3146, 351	48	96	19157	20.786675347222225	0.1488620410567396	0.0018315208337000748	0.00165650884292429
GOTERM_BP_DIRECT	GO:0007568~aging	6	2022-05-12	9.960658693180731E-5	5728, 3586, 6774, 6622, 7040, 2309	48	190	19157	12.60328947368421	0.16414555206387627	0.0020145152413174514	0.0018220171182582283
GOTERM_BP_DIRECT	GO:0046427~positive regulation of JAK-STAT cascade	4	8.333333333333332	1.0142473476864981E-4	3569, 7124, 3586, 5617	48	37	19157	43.14639639639639	0.16687682740728704	0.002028494695372996	0.0018346607578151322
GOTERM_BP_DIRECT	GO:0042060~wound healing	5	10.416666666666668	1.0493884522465618E-4	6609, 2475, 836, 7040, 1956	48	100	19157	19.95520833333333	0.17213057229688433	0.002075713422026166	0.0018773674728103326
GOTERM_BP_DIRECT	GO:0051726~regulation of cell cycle	7	14.583333333333334	1.1079486566419855E-4	5728, 1027, 7157, 3576, 6774, 7040, 581	48	313	19157	8.925652289669861	0.18081210954350935	0.0021677256325604065	0.0019605874054490786
GOTERM_BP_DIRECT	GO:0042632~cholesterol homeostasis	5	10.416666666666668	1.1331923295032535E-4	335, 348, 857, 23411, 3606	48	102	19157	19.56392973856209	0.18452635684916707	0.00219327547645791	0.0019836958198185986
GOTERM_BP_DIRECT	GO:0001937~negative regulation of endothelial cell proliferation	4	8.333333333333332	1.1888515369759102E-4	7124, 348, 857, 5617	48	39	19157	40.93376068376068	0.19265645741885162	0.002276524219741105	0.0020589896831880654
GOTERM_BP_DIRECT	GO:1900122~positive regulation of receptor binding	3	2025-06-01	1.2275527516174614E-4	627, 4318, 351	48	7	19157	171.04464285714286	0.1982617198669625	0.00230166140928274	0.002081724874617945
GOTERM_BP_DIRECT	GO:0010573~vascular endothelial growth factor production	3	2025-06-01	1.2275527516174614E-4	3569, 7124, 3553	48	7	19157	171.04464285714286	0.1982617198669625	0.00230166140928274	0.002081724874617945
GOTERM_BP_DIRECT	GO:0043537~negative regulation of blood vessel endothelial cell migration	4	8.333333333333332	1.2830365193883754E-4	7124, 3146, 348, 7040	48	40	19157	39.91041666666667	0.2062298874111802	0.0023565976886725268	0.0021314116873104847
GOTERM_BP_DIRECT	GO:0070555~response to interleukin-1	4	8.333333333333332	1.2830365193883754E-4	6609, 3553, 6622, 351	48	40	19157	39.91041666666667	0.2062298874111802	0.0023565976886725268	0.0021314116873104847
GOTERM_BP_DIRECT	GO:0032760~positive regulation of tumor necrosis factor production	5	10.416666666666668	1.3152253417605622E-4	7099, 3569, 6774, 3146, 351	48	106	19157	18.82566823899371	0.21081627819305349	0.0023913188032010225	0.002162815006450702
GOTERM_BP_DIRECT	GO:0097191~extrinsic apoptotic signaling pathway	4	8.333333333333332	1.5943811367497598E-4	7124, 841, 7040, 581	48	43	19157	37.125968992248055	0.24949689112190954	0.0028698860461495676	0.0025956524906286093
GOTERM_BP_DIRECT	GO:0001764~neuron migration	5	10.416666666666668	1.626772399646245E-4	6387, 885, 1641, 9423, 581	48	112	19157	17.81715029761905	0.25386061421495676	0.002899198336003209	0.00262216382834068
GOTERM_BP_DIRECT	GO:0001541~ovarian follicle development	4	8.333333333333332	1.7081040466465235E-4	596, 7422, 3791, 581	48	44	19157	36.28219696969697	0.26470609574538817	0.003014301258787983	0.0027262680273926867
GOTERM_BP_DIRECT	GO:0043407~negative regulation of MAP kinase activity	4	8.333333333333332	1.826968065080571E-4	6609, 3553, 348, 857	48	45	19157	35.47592592592592	0.2802737126330914	0.0031927597253835222	0.002887673796069097
GOTERM_BP_DIRECT	GO:0007507~heart development	6	2022-05-12	1.8548169840762387E-4	5728, 1027, 2335, 841, 836, 7040	48	217	19157	11.035138248847927	0.2838731938043906	0.003210260164747336	0.002903501971227035
GOTERM_BP_DIRECT	GO:0042981~regulation of apoptotic process	6	2022-05-12	1.9770366446973347E-4	7157, 841, 348, 834, 23411, 581	48	220	19157	10.884659090909091	0.29945857508783147	0.0033892056766240022	0.003065348245302153
GOTERM_BP_DIRECT	GO:1904646~cellular response to beta-amyloid	4	8.333333333333332	2.0805229306511733E-4	7099, 7124, 2309, 351	48	47	19157	33.966312056737586	0.3123897441143886	0.003496325620056142	0.003162232283028555
GOTERM_BP_DIRECT	GO:0008630~intrinsic apoptotic signaling pathway in response to DNA damage	4	8.333333333333332	2.0805229306511733E-4	596, 7124, 23411, 581	48	47	19157	33.966312056737586	0.3123897441143886	0.003496325620056142	0.003162232283028555
GOTERM_BP_DIRECT	GO:2000553~positive regulation of T-helper 2 cell cytokine production	3	2025-06-01	2.097795372033685E-4	3569, 3565, 114548	48	9	19157	133.03472222222223	0.3145246770314628	0.003496325620056142	0.003162232283028555
GOTERM_BP_DIRECT	GO:0010718~positive regulation of epithelial to mesenchymal transition	4	8.333333333333332	2.2154135747265782E-4	3569, 3553, 2475, 7040	48	48	19157	33.25868055555556	0.3288875849872914	0.0036584811325760004	0.003308892935463183
GOTERM_BP_DIRECT	GO:0006935~chemotaxis	5	10.416666666666668	2.3315413569347077E-4	6387, 3576, 3146, 6347, 5328	48	123	19157	16.223746612466126	0.34277337221466986	0.003815249493165885	0.0034506812082633676
GOTERM_BP_DIRECT	GO:0042149~cellular response to glucose starvation	4	8.333333333333332	2.501914953151521E-4	596, 7157, 23411, 2309	48	50	19157	31.92833333333333	0.36262750970032176	0.0040571593834889536	0.0036694752646222305
GOTERM_BP_DIRECT	GO:0009651~response to salt stress	3	2025-06-01	2.618141853245742E-4	7124, 7157, 581	48	10	19157	119.73125	0.3758267072048854	0.004197604526388041	0.0037965000938665174
GOTERM_BP_DIRECT	GO:0030308~negative regulation of cell growth	5	10.416666666666668	2.635162841565826E-4	596, 1027, 7157, 23411, 7040	48	127	19157	15.7127624671916	0.37773660995537905	0.004197604526388041	0.0037965000938665174
GOTERM_BP_DIRECT	GO:0045471~response to ethanol	5	10.416666666666668	2.797181041822389E-4	7124, 632, 841, 6774, 114548	48	129	19157	15.469153746770026	0.39562657492892583	0.004400388025181512	0.003979906502775278
GOTERM_BP_DIRECT	GO:0048146~positive regulation of fibroblast proliferation	4	8.333333333333332	2.811359016088188E-4	2335, 302, 7040, 1956	48	52	19157	30.70032051282051	0.39716742239519165	0.004400388025181512	0.003979906502775278
GOTERM_BP_DIRECT	GO:1903799~negative regulation of production of miRNAs involved in gene silencing by miRNA	3	2025-06-01	3.1949457903002843E-4	7124, 7157, 7040	48	11	19157	108.8465909090909	0.4373976078239694	0.004957674502190096	0.00448394116086971
GOTERM_BP_DIRECT	GO:0045599~negative regulation of fat cell differentiation	4	8.333333333333332	3.8849705496166E-4	3569, 7124, 23411, 7040	48	58	19157	27.52442528735632	0.5031318456555103	0.005976877768640924	0.005405753892970791
GOTERM_BP_DIRECT	GO:0006959~humoral immune response	4	8.333333333333332	4.508091923780031E-4	3569, 596, 7124, 6347	48	61	19157	26.170765027322403	0.555870684267076	0.0067752804664460466	0.006127864777430091
GOTERM_BP_DIRECT	GO:0045670~regulation of osteoclast differentiation	3	2025-06-01	4.5168536442973645E-4	7124, 632, 2475	48	13	19157	92.10096153846153	0.5565708885864669	0.0067752804664460466	0.006127864777430091
GOTERM_BP_DIRECT	GO:2000343~positive regulation of chemokine (C-X-C motif) ligand 2 production	3	2025-06-01	4.5168536442973645E-4	7099, 7124, 3146	48	13	19157	92.10096153846153	0.5565708885864669	0.0067752804664460466	0.006127864777430091
GOTERM_BP_DIRECT	GO:0001570~vasculogenesis	4	8.333333333333332	4.729190699092846E-4	7422, 3791, 857, 7040	48	62	19157	25.748655913978492	0.5732067933080778	0.006977494474071412	0.006310756113215699
GOTERM_BP_DIRECT	GO:0007611~learning or memory	4	8.333333333333332	4.729190699092846E-4	5728, 836, 1956, 351	48	62	19157	25.748655913978492	0.5732067933080778	0.006977494474071412	0.006310756113215699
GOTERM_BP_DIRECT	GO:0010952~positive regulation of peptidase activity	3	2025-06-01	5.261423686145215E-4	2335, 857, 351	48	14	19157	85.52232142857143	0.6122154953910613	0.007699644418749095	0.0069639006187352925
GOTERM_BP_DIRECT	GO:0032496~response to lipopolysaccharide	5	10.416666666666668	5.746928557212607E-4	7099, 841, 3553, 6622, 836	48	156	19157	12.791800213675215	0.6446828467557082	0.008342315647566687	0.007545161041243648
GOTERM_BP_DIRECT	GO:0050930~induction of positive chemotaxis	3	2025-06-01	6.061383426859754E-4	7422, 6387, 3576	48	15	19157	79.82083333333333	0.6642471025511621	0.008728392134678046	0.007894345775142144
GOTERM_BP_DIRECT	GO:0043154~negative regulation of cysteine-type endopeptidase activity involved in apoptotic process	4	8.333333333333332	6.202535134109471E-4	3082, 7422, 7124, 6622	48	68	19157	23.47671568627451	0.6726753248663657	0.008860764477299244	0.008014069205023983
GOTERM_BP_DIRECT	GO:0042127~regulation of cell proliferation	5	10.416666666666668	6.469708668871022E-4	1027, 6774, 23411, 7040, 5328	48	161	19157	12.39453933747412	0.6880537673053139	0.009032583278152841	0.008169469764907124
GOTERM_BP_DIRECT	GO:0042531~positive regulation of tyrosine phosphorylation of STAT protein	4	8.333333333333332	6.473351349342869E-4	3569, 7124, 3565, 3606	48	69	19157	23.13647342995169	0.688258370311135	0.009032583278152841	0.008169469764907124
GOTERM_BP_DIRECT	GO:0032715~negative regulation of interleukin-6 production	4	8.333333333333332	6.473351349342869E-4	3082, 7099, 7124, 3586	48	69	19157	23.13647342995169	0.688258370311135	0.009032583278152841	0.008169469764907124
GOTERM_BP_DIRECT	GO:0034116~positive regulation of heterotypic cell-cell adhesion	3	2025-06-01	6.916468235306777E-4	7124, 3553, 3586	48	16	19157	74.83203125	0.7121728114715398	0.009503544140116182	0.008595427700060635
GOTERM_BP_DIRECT	GO:0043129~surfactant homeostasis	3	2025-06-01	6.916468235306777E-4	7422, 3791, 7040	48	16	19157	74.83203125	0.7121728114715398	0.009503544140116182	0.008595427700060635
GOTERM_BP_DIRECT	GO:0071310~cellular response to organic substance	3	2025-06-01	7.82641439595083E-4	596, 3553, 834	48	17	19157	70.43014705882354	0.7556872602084956	0.010672383267205678	0.009652577755006024
GOTERM_BP_DIRECT	GO:0009749~response to glucose	4	8.333333333333332	8.257378401130499E-4	5728, 1027, 836, 7040	48	75	19157	21.285555555555558	0.7739371246544977	0.011175399339875863	0.010107527847398837
GOTERM_BP_DIRECT	GO:0046889~positive regulation of lipid biosynthetic process	3	2025-06-01	8.790959108845638E-4	335, 2475, 348	48	18	19157	66.51736111111111	0.7946559833116544	0.01163509293817805	0.010523295168529926
GOTERM_BP_DIRECT	GO:0051770~positive regulation of nitric-oxide synthase biosynthetic process	3	2025-06-01	8.790959108845638E-4	7099, 3791, 6347	48	18	19157	66.51736111111111	0.7946559833116544	0.01163509293817805	0.010523295168529926
GOTERM_BP_DIRECT	GO:0031065~positive regulation of histone deacetylation	3	2025-06-01	8.790959108845638E-4	7157, 23411, 7040	48	18	19157	66.51736111111111	0.7946559833116544	0.01163509293817805	0.010523295168529926
GOTERM_BP_DIRECT	GO:2000573~positive regulation of DNA biosynthetic process	3	2025-06-01	9.809840486287471E-4	3082, 7422, 7124	48	19	19157	63.016447368421055	0.8290933795885247	0.012888841514830255	0.011657241103413141
GOTERM_BP_DIRECT	GO:0033198~response to ATP	3	2025-06-01	0.001088279754868296	5728, 3553, 834	48	20	19157	59.865625	0.8591373885182225	0.014194953324369078	0.012838546673373813
GOTERM_BP_DIRECT	GO:0035066~positive regulation of histone acetylation	3	2025-06-01	0.001200957022328149	3553, 7040, 351	48	21	19157	57.01488095238095	0.8850228364774344	0.015440876001361917	0.013965414516787332
GOTERM_BP_DIRECT	GO:0032930~positive regulation of superoxide anion generation	3	2025-06-01	0.001200957022328149	7040, 1956, 351	48	21	19157	57.01488095238095	0.8850228364774344	0.015440876001361917	0.013965414516787332
GOTERM_BP_DIRECT	GO:0043123~positive regulation of I-kappaB kinase/NF-kappaB signaling	5	10.416666666666668	0.0012218304729999896	7099, 7124, 841, 3553, 834	48	191	19157	10.447753054101222	0.8892676808782818	0.015597835825531781	0.014107375957758744
GOTERM_BP_DIRECT	GO:0042157~lipoprotein metabolic process	3	2025-06-01	0.0013189899340626473	335, 348, 351	48	22	19157	54.42329545454545	0.9070551544623848	0.016719590713470178	0.015121940934183026
GOTERM_BP_DIRECT	GO:0007613~memory	4	8.333333333333332	0.001355802414619709	5728, 885, 627, 351	48	89	19157	17.937265917602996	0.9130220136972544	0.017066044379828504	0.015435289027978225
GOTERM_BP_DIRECT	GO:0045807~positive regulation of endocytosis	3	2025-06-01	0.0014423526630842945	6609, 348, 6622	48	23	19157	52.057065217391305	0.9255858330274251	0.01790506754173607	0.016194138865525735
GOTERM_BP_DIRECT	GO:0090026~positive regulation of monocyte chemotaxis	3	2025-06-01	0.0014423526630842945	6387, 3146, 351	48	23	19157	52.057065217391305	0.9255858330274251	0.01790506754173607	0.016194138865525735
GOTERM_BP_DIRECT	GO:0007179~transforming growth factor beta receptor signaling pathway	4	8.333333333333332	0.0015386544039810055	7157, 6774, 23411, 7040	48	93	19157	17.165770609318994	0.9374451074528224	0.018840666171195983	0.017040335848170593
GOTERM_BP_DIRECT	GO:0050829~defense response to Gram-negative bacterium	4	8.333333333333332	0.0015386544039810055	7099, 3569, 834, 351	48	93	19157	17.165770609318994	0.9374451074528224	0.018840666171195983	0.017040335848170593
GOTERM_BP_DIRECT	GO:0032740~positive regulation of interleukin-17 production	3	2025-06-01	0.0015710194725769976	3569, 7040, 3606	48	24	19157	49.888020833333336	0.9409906086199232	0.018852233670923972	0.01705079800903568
GOTERM_BP_DIRECT	GO:0050768~negative regulation of neurogenesis	3	2025-06-01	0.0015710194725769976	3569, 7124, 3553	48	24	19157	49.888020833333336	0.9409906086199232	0.018852233670923972	0.01705079800903568
GOTERM_BP_DIRECT	GO:0001782~B cell homeostasis	3	2025-06-01	0.0015710194725769976	596, 836, 581	48	24	19157	49.888020833333336	0.9409906086199232	0.018852233670923972	0.01705079800903568
GOTERM_BP_DIRECT	GO:0007565~female pregnancy	4	8.333333333333332	0.001685468202919125	596, 6667, 7040, 5617	48	96	19157	16.62934027777778	0.9519927080745018	0.019799590239404693	0.017907629394306023
GOTERM_BP_DIRECT	GO:1905564~positive regulation of vascular endothelial cell proliferation	3	2025-06-01	0.0017049647150598486	6774, 3146, 6667	48	25	19157	47.8925	0.953651005406752	0.019799590239404693	0.017907629394306023
GOTERM_BP_DIRECT	GO:0040014~regulation of multicellular organism growth	3	2025-06-01	0.0017049647150598486	6774, 5617, 351	48	25	19157	47.8925	0.953651005406752	0.019799590239404693	0.017907629394306023
GOTERM_BP_DIRECT	GO:0051262~protein tetramerization	3	2025-06-01	0.0017049647150598486	7157, 6622, 351	48	25	19157	47.8925	0.953651005406752	0.019799590239404693	0.017907629394306023
GOTERM_BP_DIRECT	GO:0097194~execution phase of apoptosis	3	2025-06-01	0.0017049647150598486	841, 834, 836	48	25	19157	47.8925	0.953651005406752	0.019799590239404693	0.017907629394306023
GOTERM_BP_DIRECT	GO:0071346~cellular response to interferon-gamma	4	8.333333333333332	0.0018407735588602413	7099, 7124, 834, 6347	48	99	19157	16.125420875420875	0.9637184436406596	0.021143268139476774	0.019122911406148996
GOTERM_BP_DIRECT	GO:0050807~regulation of synapse organization	3	2025-06-01	0.0018441628321654742	7124, 3586, 348	48	26	19157	46.05048076923077	0.963939518521081	0.021143268139476774	0.019122911406148996
GOTERM_BP_DIRECT	GO:0045662~negative regulation of myoblast differentiation	3	2025-06-01	0.0019885883547635166	7124, 7040, 3606	48	27	19157	44.344907407407405	0.9722084371570408	0.022654804041609685	0.020490011655411425
GOTERM_BP_DIRECT	GO:0090200~positive regulation of release of cytochrome c from mitochondria	3	2025-06-01	0.0021382159026100424	7157, 581, 4318	48	28	19157	42.761160714285715	0.9787820820967164	0.024206217765396706	0.021893179178925467
GOTERM_BP_DIRECT	GO:0010332~response to gamma radiation	3	2025-06-01	0.00229302018347232	596, 7157, 581	48	29	19157	41.286637931034484	0.9839520750450305	0.02506625585620708	0.022671035852169518
GOTERM_BP_DIRECT	GO:1903672~positive regulation of sprouting angiogenesis	3	2025-06-01	0.00229302018347232	7422, 3586, 3146	48	29	19157	41.286637931034484	0.9839520750450305	0.02506625585620708	0.022671035852169518
GOTERM_BP_DIRECT	GO:0070372~regulation of ERK1 and ERK2 cascade	3	2025-06-01	0.00229302018347232	2335, 3553, 1956	48	29	19157	41.286637931034484	0.9839520750450305	0.02506625585620708	0.022671035852169518
GOTERM_BP_DIRECT	GO:0009314~response to radiation	3	2025-06-01	0.00229302018347232	596, 6387, 7124	48	29	19157	41.286637931034484	0.9839520750450305	0.02506625585620708	0.022671035852169518
GOTERM_BP_DIRECT	GO:0043029~T cell homeostasis	3	2025-06-01	0.00229302018347232	596, 836, 7040	48	29	19157	41.286637931034484	0.9839520750450305	0.02506625585620708	0.022671035852169518
GOTERM_BP_DIRECT	GO:0006874~cellular calcium ion homeostasis	4	8.333333333333332	0.002297740120152316	6387, 348, 857, 7040	48	107	19157	14.919781931464172	0.9840881498713431	0.02506625585620708	0.022671035852169518
GOTERM_BP_DIRECT	GO:0010575~positive regulation of vascular endothelial growth factor production	3	2025-06-01	0.0024529759935952825	3569, 3553, 7040	48	30	19157	39.91041666666666	0.9879751632957037	0.02643926220641622	0.02391284381780311
GOTERM_BP_DIRECT	GO:0043200~response to amino acid	3	2025-06-01	0.0024529759935952825	1027, 2475, 836	48	30	19157	39.91041666666666	0.9879751632957037	0.02643926220641622	0.02391284381780311
GOTERM_BP_DIRECT	GO:0042327~positive regulation of phosphorylation	3	2025-06-01	0.0026180582174712384	7422, 1956, 351	48	31	19157	38.622983870967744	0.9910730847941166	0.0277206164202837	0.025071757517901035
GOTERM_BP_DIRECT	GO:0046677~response to antibiotic	3	2025-06-01	0.0026180582174712384	7157, 841, 836	48	31	19157	38.622983870967744	0.9910730847941166	0.0277206164202837	0.025071757517901035
GOTERM_BP_DIRECT	GO:0016239~positive regulation of macroautophagy	3	2025-06-01	0.0026180582174712384	3791, 3565, 23411	48	31	19157	38.622983870967744	0.9910730847941166	0.0277206164202837	0.025071757517901035
GOTERM_BP_DIRECT	GO:0045736~negative regulation of cyclin-dependent protein serine/threonine kinase activity	3	2025-06-01	0.0029635018803858696	5728, 1027, 836	48	33	19157	36.28219696969697	0.9952147793602779	0.031013391771480034	0.02804988989109416
GOTERM_BP_DIRECT	GO:0044344~cellular response to fibroblast growth factor stimulus	3	2025-06-01	0.0029635018803858696	3576, 6347, 6622	48	33	19157	36.28219696969697	0.9952147793602779	0.031013391771480034	0.02804988989109416
GOTERM_BP_DIRECT	GO:0006979~response to oxidative stress	4	8.333333333333332	0.00310545977699324	7157, 348, 23411, 351	48	119	19157	13.415266106442576	0.9962966782882231	0.032311142188368974	0.029223633045924822
GOTERM_BP_DIRECT	GO:0070059~intrinsic apoptotic signaling pathway in response to endoplasmic reticulum stress	3	2025-06-01	0.0031438135252432014	596, 7157, 581	48	34	19157	35.21507352941177	0.9965444658783433	0.03252220888182622	0.029414531144229494
GOTERM_BP_DIRECT	GO:0034612~response to tumor necrosis factor	3	2025-06-01	0.0033291519946593013	6609, 841, 836	48	35	19157	34.20892857142857	0.9975273645471714	0.034242706230781385	0.030970625413173386
GOTERM_BP_DIRECT	GO:0031175~neuron projection development	4	8.333333333333332	0.00340873335146996	3569, 3146, 348, 351	48	123	19157	12.978997289972899	0.9978583985204866	0.03486204564003368	0.03153078350109713
GOTERM_BP_DIRECT	GO:0070328~triglyceride homeostasis	3	2025-06-01	0.003519492608238832	335, 348, 3606	48	36	19157	33.25868055555556	0.9982467096680017	0.035391545781172616	0.03200968696208279
GOTERM_BP_DIRECT	GO:2000352~negative regulation of endothelial cell apoptotic process	3	2025-06-01	0.003519492608238832	3791, 3565, 3586	48	36	19157	33.25868055555556	0.9982467096680017	0.035391545781172616	0.03200968696208279
GOTERM_BP_DIRECT	GO:2001240~negative regulation of extrinsic apoptotic signaling pathway in absence of ligand	3	2025-06-01	0.003519492608238832	596, 7124, 3553	48	36	19157	33.25868055555556	0.9982467096680017	0.035391545781172616	0.03200968696208279
GOTERM_BP_DIRECT	GO:2001244~positive regulation of intrinsic apoptotic signaling pathway	3	2025-06-01	0.003714810772398053	7157, 857, 581	48	37	19157	32.3597972972973	0.9987679921863777	0.03714810772398053	0.033598399652577944
GOTERM_BP_DIRECT	GO:0042311~vasodilation	3	2025-06-01	0.004330385921259113	7124, 348, 1956	48	40	19157	29.9328125	0.9995949988120812	0.04306461137163759	0.03894954850723667
GOTERM_BP_DIRECT	GO:0071479~cellular response to ionizing radiation	3	2025-06-01	0.004545370069075285	7157, 23411, 7040	48	41	19157	29.20274390243903	0.9997254334849109	0.04470855805647822	0.04043640695330363
GOTERM_BP_DIRECT	GO:1990090~cellular response to nerve growth factor stimulus	3	2025-06-01	0.004545370069075285	5728, 2309, 351	48	41	19157	29.20274390243903	0.9997254334849109	0.04470855805647822	0.04043640695330363
GOTERM_BP_DIRECT	GO:0006953~acute-phase response	3	2025-06-01	0.004765210085308495	3569, 2335, 6774	48	42	19157	28.507440476190474	0.99981550345367	0.04661618561714832	0.04216175010262081
GOTERM_BP_DIRECT	GO:0033594~response to hydroxyisoflavone	2	4.166666666666666	0.00490093110530199	632, 1956	48	2	19157	399.1041666666667	0.9998556636319291	0.04742836553518055	0.042896321717374404
GOTERM_BP_DIRECT	GO:0006808~regulation of nitrogen utilization	2	4.166666666666666	0.00490093110530199	596, 581	48	2	19157	399.1041666666667	0.9998556636319291	0.04742836553518055	0.042896321717374404
GOTERM_BP_DIRECT	GO:1904706~negative regulation of vascular smooth muscle cell proliferation	3	2025-06-01	0.004989881888758277	5728, 1027, 3586	48	43	19157	27.844476744186046	0.999877116186488	0.04777546489236648	0.043210253802651456
GOTERM_BP_DIRECT	GO:0032689~negative regulation of interferon-gamma production	3	2025-06-01	0.004989881888758277	7099, 3586, 3146	48	43	19157	27.844476744186046	0.999877116186488	0.04777546489236648	0.043210253802651456
GOTERM_BP_DIRECT	GO:0050918~positive chemotaxis	3	2025-06-01	0.005219361483177362	3082, 7422, 3146	48	44	19157	27.211647727272727	0.9999188696856248	0.04944658247220659	0.0447216868137513
GOTERM_BP_DIRECT	GO:0030890~positive regulation of B cell proliferation	3	2025-06-01	0.005219361483177362	7099, 596, 3565	48	44	19157	27.211647727272727	0.9999188696856248	0.04944658247220659	0.0447216868137513
GOTERM_BP_DIRECT	GO:0090090~negative regulation of canonical Wnt signaling pathway	4	8.333333333333332	0.005296167775668438	348, 857, 2309, 351	48	144	19157	11.086226851851851	0.9999293968599714	0.04991152877593293	0.04514220491512155
GOTERM_BP_DIRECT	GO:0031100~animal organ regeneration	3	2025-06-01	0.005453624956652319	3082, 6387, 335	48	45	19157	26.606944444444444	0.9999469030178967	0.05112773396861549	0.04624219494494778
GOTERM_BP_DIRECT	GO:0050796~regulation of insulin secretion	3	2025-06-01	0.005692648480709174	3569, 7124, 3553	48	46	19157	26.028532608695652	0.9999655514636799	0.052818387965342856	0.04777129755976565
GOTERM_BP_DIRECT	GO:0031623~receptor internalization	3	2025-06-01	0.005692648480709174	3576, 6622, 857	48	46	19157	26.028532608695652	0.9999655514636799	0.052818387965342856	0.04777129755976565
GOTERM_BP_DIRECT	GO:0008283~cell proliferation	4	8.333333333333332	0.00593022450079221	596, 4288, 6774, 3606	48	150	19157	10.642777777777779	0.9999775939735628	0.054241294213041046	0.04905823721046157
GOTERM_BP_DIRECT	GO:0008542~visual learning	3	2025-06-01	0.005936408311093937	885, 2475, 351	48	47	19157	25.47473404255319	0.9999778434610656	0.054241294213041046	0.04905823721046157
GOTERM_BP_DIRECT	GO:0007595~lactation	3	2025-06-01	0.005936408311093937	7422, 857, 5617	48	47	19157	25.47473404255319	0.9999778434610656	0.054241294213041046	0.04905823721046157
GOTERM_BP_DIRECT	GO:0019221~cytokine-mediated signaling pathway	4	8.333333333333332	0.006151247385361246	3569, 3553, 6774, 6347	48	152	19157	10.502741228070175	0.999984984681596	0.05566392708700974	0.05034492960980659
GOTERM_BP_DIRECT	GO:0050766~positive regulation of phagocytosis	3	2025-06-01	0.0061848807874455266	7124, 335, 3553	48	48	19157	24.944010416666668	0.99998587205077	0.05566392708700974	0.05034492960980659
GOTERM_BP_DIRECT	GO:0051781~positive regulation of cell division	3	2025-06-01	0.0061848807874455266	7422, 3553, 7040	48	48	19157	24.944010416666668	0.99998587205077	0.05566392708700974	0.05034492960980659
GOTERM_BP_DIRECT	GO:0008360~regulation of cell shape	4	8.333333333333332	0.006263588414930808	7422, 2335, 3791, 6347	48	153	19157	10.43409586056645	0.9999877491663562	0.05609183655161917	0.05073194994779779
GOTERM_BP_DIRECT	GO:0008344~adult locomotory behavior	3	2025-06-01	0.006438042331846947	6387, 6622, 351	48	49	19157	24.434948979591837	0.9999910686288663	0.05736869404616092	0.05188679661508332
GOTERM_BP_DIRECT	GO:1904707~positive regulation of vascular smooth muscle cell proliferation	3	2025-06-01	0.006958338730595318	7124, 3586, 4318	48	51	19157	23.47671568627451	0.9999965210831177	0.061699555246658	0.0558038199675329
GOTERM_BP_DIRECT	GO:0045785~positive regulation of cell adhesion	3	2025-06-01	0.007225426843504097	7422, 6387, 7124	48	52	19157	23.025240384615383	0.9999978563101731	0.06293634257017845	0.05692242539125029
GOTERM_BP_DIRECT	GO:0002904~positive regulation of B cell apoptotic process	2	4.166666666666666	0.007342573299854153	3586, 581	48	3	19157	266.06944444444446	0.9999982665428964	0.06293634257017845	0.05692242539125029
GOTERM_BP_DIRECT	GO:1905906~regulation of amyloid fibril formation	2	4.166666666666666	0.007342573299854153	348, 351	48	3	19157	266.06944444444446	0.9999982665428964	0.06293634257017845	0.05692242539125029
GOTERM_BP_DIRECT	GO:0051097~negative regulation of helicase activity	2	4.166666666666666	0.007342573299854153	7157, 23411	48	3	19157	266.06944444444446	0.9999982665428964	0.06293634257017845	0.05692242539125029
GOTERM_BP_DIRECT	GO:1902947~regulation of tau-protein kinase activity	2	4.166666666666666	0.007342573299854153	3082, 348	48	3	19157	266.06944444444446	0.9999982665428964	0.06293634257017845	0.05692242539125029
GOTERM_BP_DIRECT	GO:2000635~negative regulation of primary miRNA processing	2	4.166666666666666	0.007342573299854153	3569, 6774	48	3	19157	266.06944444444446	0.9999982665428964	0.06293634257017845	0.05692242539125029
GOTERM_BP_DIRECT	GO:0060559~positive regulation of calcidiol 1-monooxygenase activity	2	4.166666666666666	0.007342573299854153	7124, 3553	48	3	19157	266.06944444444446	0.9999982665428964	0.06293634257017845	0.05692242539125029
GOTERM_BP_DIRECT	GO:0042542~response to hydrogen peroxide	3	2025-06-01	0.007497110542603329	596, 23411, 836	48	53	19157	22.590801886792452	0.9999986902041064	0.06335586374030981	0.057301858982902444
GOTERM_BP_DIRECT	GO:0001932~regulation of protein phosphorylation	3	2025-06-01	0.007497110542603329	2335, 7124, 335	48	53	19157	22.590801886792452	0.9999986902041064	0.06335586374030981	0.057301858982902444
GOTERM_BP_DIRECT	GO:0045786~negative regulation of cell cycle	3	2025-06-01	0.007497110542603329	1027, 23411, 7040	48	53	19157	22.590801886792452	0.9999986902041064	0.06335586374030981	0.057301858982902444
GOTERM_BP_DIRECT	GO:0034644~cellular response to UV	3	2025-06-01	0.0077733666629387415	6609, 7157, 581	48	54	19157	22.172453703703702	0.9999992064316612	0.06538345791256885	0.05913570526759005
GOTERM_BP_DIRECT	GO:0071230~cellular response to amino acid stimulus	3	2025-06-01	0.008054172121543223	7124, 2475, 1956	48	55	19157	21.769318181818182	0.9999995232186931	0.0665023386182468	0.06014767070583655
GOTERM_BP_DIRECT	GO:0098586~cellular response to virus	3	2025-06-01	0.008054172121543223	3569, 114548, 581	48	55	19157	21.769318181818182	0.9999995232186931	0.0665023386182468	0.06014767070583655
GOTERM_BP_DIRECT	GO:0031667~response to nutrient levels	3	2025-06-01	0.008054172121543223	7124, 2475, 5617	48	55	19157	21.769318181818182	0.9999995232186931	0.0665023386182468	0.06014767070583655
GOTERM_BP_DIRECT	GO:0033209~tumor necrosis factor-mediated signaling pathway	3	2025-06-01	0.008054172121543223	7124, 7157, 2309	48	55	19157	21.769318181818182	0.9999995232186931	0.0665023386182468	0.06014767070583655
GOTERM_BP_DIRECT	GO:0043434~response to peptide hormone	3	2025-06-01	0.008339503916294547	1027, 6387, 6774	48	56	19157	21.380580357142858	0.9999997159313287	0.06854386780516067	0.06199412043711197
GOTERM_BP_DIRECT	GO:2000134~negative regulation of G1/S transition of mitotic cell cycle	3	2025-06-01	0.008629339127716554	5728, 596, 6347	48	57	19157	21.00548245614035	0.9999998321537474	0.07060368377222635	0.0638571095451025
GOTERM_BP_DIRECT	GO:0030155~regulation of cell adhesion	3	2025-06-01	0.009222428522763984	3576, 5328, 3606	48	59	19157	20.29343220338983	0.9999999428389508	0.07511480244785146	0.0679371657695012
GOTERM_BP_DIRECT	GO:1902995~positive regulation of phospholipid efflux	2	4.166666666666666	0.00977835167803949	335, 348	48	4	19157	199.55208333333334	0.9999999791862642	0.07753759039855103	0.07012844287157836
GOTERM_BP_DIRECT	GO:1905908~positive regulation of amyloid fibril formation	2	4.166666666666666	0.00977835167803949	348, 351	48	4	19157	199.55208333333334	0.9999999791862642	0.07753759039855103	0.07012844287157836
GOTERM_BP_DIRECT	GO:0048597~post-embryonic camera-type eye morphogenesis	2	4.166666666666666	0.00977835167803949	3791, 581	48	4	19157	199.55208333333334	0.9999999791862642	0.07753759039855103	0.07012844287157836
GOTERM_BP_DIRECT	GO:1900221~regulation of beta-amyloid clearance	2	4.166666666666666	0.00977835167803949	348, 351	48	4	19157	199.55208333333334	0.9999999791862642	0.07753759039855103	0.07012844287157836
GOTERM_BP_DIRECT	GO:0045191~regulation of isotype switching	2	4.166666666666666	0.00977835167803949	3565, 3586	48	4	19157	199.55208333333334	0.9999999791862642	0.07753759039855103	0.07012844287157836
GOTERM_BP_DIRECT	GO:0030730~sequestering of triglyceride	2	4.166666666666666	0.00977835167803949	7124, 3553	48	4	19157	199.55208333333334	0.9999999791862642	0.07753759039855103	0.07012844287157836
GOTERM_BP_DIRECT	GO:0002931~response to ischemia	3	2025-06-01	0.010461648782171375	596, 7157, 857	48	63	19157	19.00496031746032	0.9999999939919267	0.08259196406977401	0.07469984305866229
GOTERM_BP_DIRECT	GO:0042102~positive regulation of T cell proliferation	3	2025-06-01	0.010782372916126779	3569, 3565, 3553	48	64	19157	18.7080078125	0.9999999966478473	0.08438378803925305	0.07632044829327998
GOTERM_BP_DIRECT	GO:0050679~positive regulation of epithelial cell proliferation	3	2025-06-01	0.010782372916126779	7422, 7040, 1956	48	64	19157	18.7080078125	0.9999999966478473	0.08438378803925305	0.07632044829327998
GOTERM_BP_DIRECT	GO:0098609~cell-cell adhesion	4	8.333333333333332	0.011306887550305397	596, 302, 9423, 1956	48	190	19157	8.402192982456139	0.9999999987096256	0.08810561727510699	0.07968663606881898
GOTERM_BP_DIRECT	GO:0035690~cellular response to drug	3	2025-06-01	0.01177039430231229	7157, 3553, 1956	48	67	19157	17.870335820895523	0.9999999994451841	0.09118217439644336	0.08246921106522764
GOTERM_BP_DIRECT	GO:0036324~vascular endothelial growth factor receptor-2 signaling pathway	2	4.166666666666666	0.012208280016412693	7422, 3791	48	5	19157	159.64166666666668	0.9999999997501459	0.09118217439644336	0.08246921106522764
GOTERM_BP_DIRECT	GO:0002326~B cell lineage commitment	2	4.166666666666666	0.012208280016412693	596, 7157	48	5	19157	159.64166666666668	0.9999999997501459	0.09118217439644336	0.08246921106522764
GOTERM_BP_DIRECT	GO:0014042~positive regulation of neuron maturation	2	4.166666666666666	0.012208280016412693	596, 2475	48	5	19157	159.64166666666668	0.9999999997501459	0.09118217439644336	0.08246921106522764
GOTERM_BP_DIRECT	GO:0042158~lipoprotein biosynthetic process	2	4.166666666666666	0.012208280016412693	335, 348	48	5	19157	159.64166666666668	0.9999999997501459	0.09118217439644336	0.08246921106522764
GOTERM_BP_DIRECT	GO:0031622~positive regulation of fever generation	2	4.166666666666666	0.012208280016412693	7124, 3553	48	5	19157	159.64166666666668	0.9999999997501459	0.09118217439644336	0.08246921106522764
GOTERM_BP_DIRECT	GO:0090335~regulation of brown fat cell differentiation	2	4.166666666666666	0.012208280016412693	2475, 23411	48	5	19157	159.64166666666668	0.9999999997501459	0.09118217439644336	0.08246921106522764
GOTERM_BP_DIRECT	GO:0038033~positive regulation of endothelial cell chemotaxis by VEGF-activated vascular endothelial growth factor receptor signaling pathway	2	4.166666666666666	0.012208280016412693	7422, 3791	48	5	19157	159.64166666666668	0.9999999997501459	0.09118217439644336	0.08246921106522764
GOTERM_BP_DIRECT	GO:2000535~regulation of entry of bacterium into host cell	2	4.166666666666666	0.012208280016412693	3576, 857	48	5	19157	159.64166666666668	0.9999999997501459	0.09118217439644336	0.08246921106522764
GOTERM_BP_DIRECT	GO:1902512~positive regulation of apoptotic DNA fragmentation	2	4.166666666666666	0.012208280016412693	3569, 581	48	5	19157	159.64166666666668	0.9999999997501459	0.09118217439644336	0.08246921106522764
GOTERM_BP_DIRECT	GO:0043627~response to estrogen	3	2025-06-01	0.01245039503553772	632, 335, 857	48	69	19157	17.35235507246377	0.9999999998392854	0.09260624406598304	0.08375720296634466
GOTERM_BP_DIRECT	GO:0070098~chemokine-mediated signaling pathway	3	2025-06-01	0.012796725451750217	6387, 3576, 6347	48	70	19157	17.104464285714286	0.9999999999145215	0.09479055890185346	0.08573279438456524
GOTERM_BP_DIRECT	GO:0045892~negative regulation of transcription, DNA-templated	6	2022-05-12	0.013458376186087652	1027, 7124, 7157, 3565, 23411, 7040	48	580	19157	4.128663793103448	0.9999999999744292	0.09928310301212202	0.08979605094651924
GOTERM_BP_DIRECT	GO:0006898~receptor-mediated endocytosis	3	2025-06-01	0.013860775440087793	3339, 348, 1956	48	73	19157	16.401541095890412	0.9999999999877307	0.10183426853942053	0.09210343843454255
GOTERM_BP_DIRECT	GO:0002244~hematopoietic progenitor cell differentiation	3	2025-06-01	0.014223739505359875	3791, 7157, 7040	48	74	19157	16.17989864864865	0.9999999999936753	0.10407614272214542	0.09413108908425154
GOTERM_BP_DIRECT	GO:0009267~cellular response to starvation	3	2025-06-01	0.014590808044999118	2475, 857, 23411	48	75	19157	15.964166666666669	0.9999999999967648	0.10535307883714962	0.09528600685937753
GOTERM_BP_DIRECT	GO:0061419~positive regulation of transcription from RNA polymerase II promoter in response to hypoxia	2	4.166666666666666	0.014632372060715224	7422, 7157	48	6	19157	133.03472222222223	0.9999999999970014	0.10535307883714962	0.09528600685937753
GOTERM_BP_DIRECT	GO:0032025~response to cobalt ion	2	4.166666666666666	0.014632372060715224	841, 836	48	6	19157	133.03472222222223	0.9999999999970014	0.10535307883714962	0.09528600685937753
GOTERM_BP_DIRECT	GO:1904894~positive regulation of STAT cascade	2	4.166666666666666	0.014632372060715224	3569, 7040	48	6	19157	133.03472222222223	0.9999999999970014	0.10535307883714962	0.09528600685937753
GOTERM_BP_DIRECT	GO:0007584~response to nutrient	3	2025-06-01	0.01496195963401759	5728, 335, 2475	48	76	19157	15.754111842105264	0.9999999999983579	0.1072969216782138	0.09704410471785113
GOTERM_BP_DIRECT	GO:0032720~negative regulation of tumor necrosis factor production	3	2025-06-01	0.015337172929486975	7099, 3565, 3586	48	77	19157	15.549512987012985	0.9999999999991729	0.10868862705935652	0.09830282491812911
GOTERM_BP_DIRECT	GO:0048511~rhythmic process	3	2025-06-01	0.015337172929486975	7157, 2475, 6667	48	77	19157	15.549512987012985	0.9999999999991729	0.10868862705935652	0.09830282491812911
GOTERM_BP_DIRECT	GO:0032868~response to insulin	3	2025-06-01	0.015337172929486975	3586, 2475, 23411	48	77	19157	15.549512987012985	0.9999999999991729	0.10868862705935652	0.09830282491812911
GOTERM_BP_DIRECT	GO:0006952~defense response	3	2025-06-01	0.01609969963493546	6387, 6774, 114548	48	79	19157	15.155854430379746	0.9999999999997949	0.11320101305813995	0.10238402736591769
GOTERM_BP_DIRECT	GO:0030512~negative regulation of transforming growth factor beta receptor signaling pathway	3	2025-06-01	0.01609969963493546	7157, 857, 23411	48	79	19157	15.155854430379746	0.9999999999997949	0.11320101305813995	0.10238402736591769
GOTERM_BP_DIRECT	GO:0001933~negative regulation of protein phosphorylation	3	2025-06-01	0.01648697073408483	5728, 2475, 7040	48	80	19157	14.96640625	0.9999999999998991	0.11494814511248938	0.10396421124618484
GOTERM_BP_DIRECT	GO:0030593~neutrophil chemotaxis	3	2025-06-01	0.01687821891681404	3576, 3553, 6347	48	81	19157	14.781635802469136	0.9999999999999507	0.11494814511248938	0.10396421124618484
GOTERM_BP_DIRECT	GO:0035234~ectopic germ cell programmed cell death	2	4.166666666666666	0.01705064152501926	3553, 581	48	7	19157	114.0297619047619	0.999999999999964	0.11494814511248938	0.10396421124618484
GOTERM_BP_DIRECT	GO:0048842~positive regulation of axon extension involved in axon guidance	2	4.166666666666666	0.01705064152501926	7422, 6387	48	7	19157	114.0297619047619	0.999999999999964	0.11494814511248938	0.10396421124618484
GOTERM_BP_DIRECT	GO:0045630~positive regulation of T-helper 2 cell differentiation	2	4.166666666666666	0.01705064152501926	114548, 3606	48	7	19157	114.0297619047619	0.999999999999964	0.11494814511248938	0.10396421124618484
GOTERM_BP_DIRECT	GO:0003179~heart valve morphogenesis	2	4.166666666666666	0.01705064152501926	2475, 7040	48	7	19157	114.0297619047619	0.999999999999964	0.11494814511248938	0.10396421124618484
GOTERM_BP_DIRECT	GO:0072540~T-helper 17 cell lineage commitment	2	4.166666666666666	0.01705064152501926	3569, 6774	48	7	19157	114.0297619047619	0.999999999999964	0.11494814511248938	0.10396421124618484
GOTERM_BP_DIRECT	GO:0007406~negative regulation of neuroblast proliferation	2	4.166666666666666	0.01705064152501926	7157, 7040	48	7	19157	114.0297619047619	0.999999999999964	0.11494814511248938	0.10396421124618484
GOTERM_BP_DIRECT	GO:0007435~salivary gland morphogenesis	2	4.166666666666666	0.01705064152501926	7040, 1956	48	7	19157	114.0297619047619	0.999999999999964	0.11494814511248938	0.10396421124618484
GOTERM_BP_DIRECT	GO:0034384~high-density lipoprotein particle clearance	2	4.166666666666666	0.01705064152501926	335, 348	48	7	19157	114.0297619047619	0.999999999999964	0.11494814511248938	0.10396421124618484
GOTERM_BP_DIRECT	GO:0060355~positive regulation of cell adhesion molecule production	2	4.166666666666666	0.01705064152501926	3553, 857	48	7	19157	114.0297619047619	0.999999999999964	0.11494814511248938	0.10396421124618484
GOTERM_BP_DIRECT	GO:0001503~ossification	3	2025-06-01	0.01767256274153714	596, 1956, 4318	48	83	19157	14.425451807228916	0.9999999999999885	0.11825506667199574	0.10695513807889392
GOTERM_BP_DIRECT	GO:0007409~axonogenesis	3	2025-06-01	0.01767256274153714	596, 885, 351	48	83	19157	14.425451807228916	0.9999999999999885	0.11825506667199574	0.10695513807889392
GOTERM_BP_DIRECT	GO:0000902~cell morphogenesis	3	2025-06-01	0.01848256427562012	3082, 7040, 1956	48	85	19157	14.086029411764706	0.9999999999999974	0.1232170951708008	0.11144301718781316
GOTERM_BP_DIRECT	GO:0019722~calcium-mediated signaling	3	2025-06-01	0.01889338487360602	7124, 3576, 351	48	86	19157	13.922238372093023	0.9999999999999988	0.1246746753189127	0.11276131745510551
GOTERM_BP_DIRECT	GO:0033210~leptin-mediated signaling pathway	2	4.166666666666666	0.019463102091452484	6774, 23411	48	8	19157	99.77604166666667	0.9999999999999996	0.1246746753189127	0.11276131745510551
GOTERM_BP_DIRECT	GO:0044321~response to leptin	2	4.166666666666666	0.019463102091452484	6774, 23411	48	8	19157	99.77604166666667	0.9999999999999996	0.1246746753189127	0.11276131745510551
GOTERM_BP_DIRECT	GO:0072577~endothelial cell apoptotic process	2	4.166666666666666	0.019463102091452484	7124, 3586	48	8	19157	99.77604166666667	0.9999999999999996	0.1246746753189127	0.11276131745510551
GOTERM_BP_DIRECT	GO:0022898~regulation of transmembrane transporter activity	2	4.166666666666666	0.019463102091452484	596, 6622	48	8	19157	99.77604166666667	0.9999999999999996	0.1246746753189127	0.11276131745510551
GOTERM_BP_DIRECT	GO:0051152~positive regulation of smooth muscle cell differentiation	2	4.166666666666666	0.019463102091452484	23411, 7040	48	8	19157	99.77604166666667	0.9999999999999996	0.1246746753189127	0.11276131745510551
GOTERM_BP_DIRECT	GO:0002674~negative regulation of acute inflammatory response	2	4.166666666666666	0.019463102091452484	3565, 114548	48	8	19157	99.77604166666667	0.9999999999999996	0.1246746753189127	0.11276131745510551
GOTERM_BP_DIRECT	GO:0061042~vascular wound healing	2	4.166666666666666	0.019463102091452484	7422, 3791	48	8	19157	99.77604166666667	0.9999999999999996	0.1246746753189127	0.11276131745510551
GOTERM_BP_DIRECT	GO:0032489~regulation of Cdc42 protein signal transduction	2	4.166666666666666	0.019463102091452484	335, 348	48	8	19157	99.77604166666667	0.9999999999999996	0.1246746753189127	0.11276131745510551
GOTERM_BP_DIRECT	GO:1900223~positive regulation of beta-amyloid clearance	2	4.166666666666666	0.019463102091452484	3565, 348	48	8	19157	99.77604166666667	0.9999999999999996	0.1246746753189127	0.11276131745510551
GOTERM_BP_DIRECT	GO:2000556~positive regulation of T-helper 1 cell cytokine production	2	4.166666666666666	0.019463102091452484	3553, 3606	48	8	19157	99.77604166666667	0.9999999999999996	0.1246746753189127	0.11276131745510551
GOTERM_BP_DIRECT	GO:0030324~lung development	3	2025-06-01	0.020574986495180275	7422, 3146, 1956	48	90	19157	13.303472222222222	0.9999999999999999	0.13132970103306557	0.11878041848990598
GOTERM_BP_DIRECT	GO:0031647~regulation of protein stability	3	2025-06-01	0.02143849337062677	5728, 596, 836	48	92	19157	13.014266304347826	1.0	0.1352769118217288	0.12235045135876359
GOTERM_BP_DIRECT	GO:0010873~positive regulation of cholesterol esterification	2	4.166666666666666	0.021869767411179488	335, 348	48	9	19157	88.68981481481481	1.0	0.1352769118217288	0.12235045135876359
GOTERM_BP_DIRECT	GO:1904058~positive regulation of sensory perception of pain	2	4.166666666666666	0.021869767411179488	885, 2475	48	9	19157	88.68981481481481	1.0	0.1352769118217288	0.12235045135876359
GOTERM_BP_DIRECT	GO:0050999~regulation of nitric-oxide synthase activity	2	4.166666666666666	0.021869767411179488	3553, 1956	48	9	19157	88.68981481481481	1.0	0.1352769118217288	0.12235045135876359
GOTERM_BP_DIRECT	GO:0001542~ovulation from ovarian follicle	2	4.166666666666666	0.021869767411179488	23411, 2309	48	9	19157	88.68981481481481	1.0	0.1352769118217288	0.12235045135876359
GOTERM_BP_DIRECT	GO:0035767~endothelial cell chemotaxis	2	4.166666666666666	0.021869767411179488	7422, 3146	48	9	19157	88.68981481481481	1.0	0.1352769118217288	0.12235045135876359
GOTERM_BP_DIRECT	GO:1903140~regulation of establishment of endothelial barrier	2	4.166666666666666	0.021869767411179488	7124, 3553	48	9	19157	88.68981481481481	1.0	0.1352769118217288	0.12235045135876359
GOTERM_BP_DIRECT	GO:0042088~T-helper 1 type immune response	2	4.166666666666666	0.021869767411179488	7099, 3606	48	9	19157	88.68981481481481	1.0	0.1352769118217288	0.12235045135876359
GOTERM_BP_DIRECT	GO:0034372~very-low-density lipoprotein particle remodeling	2	4.166666666666666	0.021869767411179488	335, 348	48	9	19157	88.68981481481481	1.0	0.1352769118217288	0.12235045135876359
GOTERM_BP_DIRECT	GO:0006508~proteolysis	5	10.416666666666668	0.02251223637234448	841, 834, 836, 5328, 4318	48	440	19157	4.535274621212122	1.0	0.13877405982952076	0.12551342744581098
GOTERM_BP_DIRECT	GO:0045666~positive regulation of neuron differentiation	3	2025-06-01	0.022761681582540935	5728, 6387, 351	48	95	19157	12.60328947368421	1.0	0.13983285613847674	0.12647104988524452
GOTERM_BP_DIRECT	GO:0045792~negative regulation of cell size	2	4.166666666666666	0.02427065110342348	5728, 2475	48	10	19157	79.82083333333334	1.0	0.14562390662054087	0.13170873332124475
GOTERM_BP_DIRECT	GO:0031497~chromatin assembly	2	4.166666666666666	0.02427065110342348	7157, 3146	48	10	19157	79.82083333333334	1.0	0.14562390662054087	0.13170873332124475
GOTERM_BP_DIRECT	GO:0051901~positive regulation of mitochondrial depolarization	2	4.166666666666666	0.02427065110342348	3791, 885	48	10	19157	79.82083333333334	1.0	0.14562390662054087	0.13170873332124475
GOTERM_BP_DIRECT	GO:0002237~response to molecule of bacterial origin	2	4.166666666666666	0.02427065110342348	3576, 3586	48	10	19157	79.82083333333334	1.0	0.14562390662054087	0.13170873332124475
GOTERM_BP_DIRECT	GO:0044320~cellular response to leptin stimulus	2	4.166666666666666	0.02427065110342348	5728, 6774	48	10	19157	79.82083333333334	1.0	0.14562390662054087	0.13170873332124475
GOTERM_BP_DIRECT	GO:0010888~negative regulation of lipid storage	2	4.166666666666666	0.02427065110342348	3569, 7124	48	10	19157	79.82083333333334	1.0	0.14562390662054087	0.13170873332124475
GOTERM_BP_DIRECT	GO:0033622~integrin activation	2	4.166666666666666	0.02427065110342348	2335, 6387	48	10	19157	79.82083333333334	1.0	0.14562390662054087	0.13170873332124475
GOTERM_BP_DIRECT	GO:0034115~negative regulation of heterotypic cell-cell adhesion	2	4.166666666666666	0.02666576675519309	335, 3586	48	11	19157	72.56439393939394	1.0	0.1584104955754045	0.14327349266486583
GOTERM_BP_DIRECT	GO:0031642~negative regulation of myelination	2	4.166666666666666	0.02666576675519309	5728, 7124	48	11	19157	72.56439393939394	1.0	0.1584104955754045	0.14327349266486583
GOTERM_BP_DIRECT	GO:1990314~cellular response to insulin-like growth factor stimulus	2	4.166666666666666	0.02666576675519309	5728, 7040	48	11	19157	72.56439393939394	1.0	0.1584104955754045	0.14327349266486583
GOTERM_BP_DIRECT	GO:0006974~cellular response to DNA damage stimulus	4	8.333333333333332	0.02766900825913986	596, 7157, 23411, 836	48	267	19157	5.979088639200998	1.0	0.1638296541659597	0.1481748205456569
GOTERM_BP_DIRECT	GO:0043117~positive regulation of vascular permeability	2	4.166666666666666	0.02905512792435071	7422, 7040	48	12	19157	66.51736111111111	1.0	0.1692531723748585	0.1530800914590387
GOTERM_BP_DIRECT	GO:0050927~positive regulation of positive chemotaxis	2	4.166666666666666	0.02905512792435071	7422, 3791	48	12	19157	66.51736111111111	1.0	0.1692531723748585	0.1530800914590387
GOTERM_BP_DIRECT	GO:0051549~positive regulation of keratinocyte migration	2	4.166666666666666	0.02905512792435071	2475, 4318	48	12	19157	66.51736111111111	1.0	0.1692531723748585	0.1530800914590387
GOTERM_BP_DIRECT	GO:0033700~phospholipid efflux	2	4.166666666666666	0.02905512792435071	335, 348	48	12	19157	66.51736111111111	1.0	0.1692531723748585	0.1530800914590387
GOTERM_BP_DIRECT	GO:0034380~high-density lipoprotein particle assembly	2	4.166666666666666	0.02905512792435071	335, 348	48	12	19157	66.51736111111111	1.0	0.1692531723748585	0.1530800914590387
GOTERM_BP_DIRECT	GO:0061844~antimicrobial humoral immune response mediated by antimicrobial peptide	3	2025-06-01	0.029364764790773355	6387, 3576, 351	48	109	19157	10.984518348623853	1.0	0.16995683801733774	0.15371651794012547
GOTERM_BP_DIRECT	GO:0090263~positive regulation of canonical Wnt signaling pathway	3	2025-06-01	0.029364764790773355	857, 7040, 1956	48	109	19157	10.984518348623853	1.0	0.16995683801733774	0.15371651794012547
GOTERM_BP_DIRECT	GO:0009615~response to virus	3	2025-06-01	0.03036366815726538	6609, 6387, 7124	48	111	19157	10.7865990990991	1.0	0.17517500859960797	0.15843606333342322
GOTERM_BP_DIRECT	GO:0007219~Notch signaling pathway	3	2025-06-01	0.030868170780271955	1027, 7040, 351	48	112	19157	10.690290178571429	1.0	0.1775166370750464	0.1605539361989864
GOTERM_BP_DIRECT	GO:0048546~digestive tract morphogenesis	2	4.166666666666666	0.0314387481398042	596, 1956	48	13	19157	61.40064102564102	1.0	0.17795517814983508	0.16095057223773973
GOTERM_BP_DIRECT	GO:0032736~positive regulation of interleukin-13 production	2	4.166666666666666	0.0314387481398042	3565, 3606	48	13	19157	61.40064102564102	1.0	0.17795517814983508	0.16095057223773973
GOTERM_BP_DIRECT	GO:0060907~positive regulation of macrophage cytokine production	2	4.166666666666666	0.0314387481398042	7099, 23411	48	13	19157	61.40064102564102	1.0	0.17795517814983508	0.16095057223773973
GOTERM_BP_DIRECT	GO:1900272~negative regulation of long-term synaptic potentiation	2	4.166666666666666	0.0314387481398042	348, 351	48	13	19157	61.40064102564102	1.0	0.17795517814983508	0.16095057223773973
GOTERM_BP_DIRECT	GO:0046902~regulation of mitochondrial membrane permeability	2	4.166666666666666	0.0314387481398042	596, 6774	48	13	19157	61.40064102564102	1.0	0.17795517814983508	0.16095057223773973
GOTERM_BP_DIRECT	GO:0050830~defense response to Gram-positive bacterium	3	2025-06-01	0.03240165768030412	3569, 7124, 351	48	115	19157	10.41141304347826	1.0	0.1828306702963869	0.16536018402362104
GOTERM_BP_DIRECT	GO:1905907~negative regulation of amyloid fibril formation	2	4.166666666666666	0.03381664089060588	3339, 348	48	14	19157	57.01488095238095	1.0	0.18787022717003268	0.1699181832404518
GOTERM_BP_DIRECT	GO:1904996~positive regulation of leukocyte adhesion to vascular endothelial cell	2	4.166666666666666	0.03381664089060588	3569, 7124	48	14	19157	57.01488095238095	1.0	0.18787022717003268	0.1699181832404518
GOTERM_BP_DIRECT	GO:0001921~positive regulation of receptor recycling	2	4.166666666666666	0.03381664089060588	302, 6622	48	14	19157	57.01488095238095	1.0	0.18787022717003268	0.1699181832404518
GOTERM_BP_DIRECT	GO:0042116~macrophage activation	2	4.166666666666666	0.03381664089060588	7099, 3565	48	14	19157	57.01488095238095	1.0	0.18787022717003268	0.1699181832404518
GOTERM_BP_DIRECT	GO:0032732~positive regulation of interleukin-1 production	2	4.166666666666666	0.03381664089060588	7099, 3146	48	14	19157	57.01488095238095	1.0	0.18787022717003268	0.1699181832404518
GOTERM_BP_DIRECT	GO:0032725~positive regulation of granulocyte macrophage colony-stimulating factor production	2	4.166666666666666	0.03618881964443445	3553, 3606	48	15	19157	53.21388888888889	1.0	0.19561524132126729	0.17692311826167953
GOTERM_BP_DIRECT	GO:0060354~negative regulation of cell adhesion molecule production	2	4.166666666666666	0.03618881964443445	335, 3576	48	15	19157	53.21388888888889	1.0	0.19561524132126729	0.17692311826167953
GOTERM_BP_DIRECT	GO:2001171~positive regulation of ATP biosynthetic process	2	4.166666666666666	0.03618881964443445	3565, 6774	48	15	19157	53.21388888888889	1.0	0.19561524132126729	0.17692311826167953
GOTERM_BP_DIRECT	GO:0050966~detection of mechanical stimulus involved in sensory perception of pain	2	4.166666666666666	0.03618881964443445	6387, 7124	48	15	19157	53.21388888888889	1.0	0.19561524132126729	0.17692311826167953
GOTERM_BP_DIRECT	GO:2000406~positive regulation of T cell migration	2	4.166666666666666	0.03618881964443445	6387, 351	48	15	19157	53.21388888888889	1.0	0.19561524132126729	0.17692311826167953
GOTERM_BP_DIRECT	GO:0002523~leukocyte migration involved in inflammatory response	2	4.166666666666666	0.03618881964443445	7124, 114548	48	15	19157	53.21388888888889	1.0	0.19561524132126729	0.17692311826167953
GOTERM_BP_DIRECT	GO:0070102~interleukin-6-mediated signaling pathway	2	4.166666666666666	0.03618881964443445	3569, 6774	48	15	19157	53.21388888888889	1.0	0.19561524132126729	0.17692311826167953
GOTERM_BP_DIRECT	GO:1900034~regulation of cellular response to heat	2	4.166666666666666	0.03618881964443445	2475, 23411	48	15	19157	53.21388888888889	1.0	0.19561524132126729	0.17692311826167953
GOTERM_BP_DIRECT	GO:0097435~supramolecular fiber organization	2	4.166666666666666	0.03618881964443445	6622, 581	48	15	19157	53.21388888888889	1.0	0.19561524132126729	0.17692311826167953
GOTERM_BP_DIRECT	GO:0010976~positive regulation of neuron projection development	3	2025-06-01	0.03827374197953626	2475, 348, 627	48	126	19157	9.50248015873016	1.0	0.20292262017154597	0.1835322364662649
GOTERM_BP_DIRECT	GO:0071639~positive regulation of monocyte chemotactic protein-1 production	2	4.166666666666666	0.03855529783259373	3553, 3146	48	16	19157	49.888020833333336	1.0	0.20292262017154597	0.1835322364662649
GOTERM_BP_DIRECT	GO:0048566~embryonic digestive tract development	2	4.166666666666666	0.03855529783259373	7124, 3576	48	16	19157	49.888020833333336	1.0	0.20292262017154597	0.1835322364662649
GOTERM_BP_DIRECT	GO:0034375~high-density lipoprotein particle remodeling	2	4.166666666666666	0.03855529783259373	335, 348	48	16	19157	49.888020833333336	1.0	0.20292262017154597	0.1835322364662649
GOTERM_BP_DIRECT	GO:0055091~phospholipid homeostasis	2	4.166666666666666	0.03855529783259373	335, 7040	48	16	19157	49.888020833333336	1.0	0.20292262017154597	0.1835322364662649
GOTERM_BP_DIRECT	GO:0038084~vascular endothelial growth factor signaling pathway	2	4.166666666666666	0.03855529783259373	7422, 3791	48	16	19157	49.888020833333336	1.0	0.20292262017154597	0.1835322364662649
GOTERM_BP_DIRECT	GO:1902166~negative regulation of intrinsic apoptotic signaling pathway in response to DNA damage by p53 class mediator	2	4.166666666666666	0.03855529783259373	596, 23411	48	16	19157	49.888020833333336	1.0	0.20292262017154597	0.1835322364662649
GOTERM_BP_DIRECT	GO:1902807~negative regulation of cell cycle G1/S phase transition	2	4.166666666666666	0.03855529783259373	5728, 1027	48	16	19157	49.888020833333336	1.0	0.20292262017154597	0.1835322364662649
GOTERM_BP_DIRECT	GO:0035729~cellular response to hepatocyte growth factor stimulus	2	4.166666666666666	0.03855529783259373	3082, 3586	48	16	19157	49.888020833333336	1.0	0.20292262017154597	0.1835322364662649
GOTERM_BP_DIRECT	GO:0055089~fatty acid homeostasis	2	4.166666666666666	0.04091608885509686	348, 23411	48	17	19157	46.95343137254902	1.0	0.2110285385076629	0.19086358927248617
GOTERM_BP_DIRECT	GO:0045591~positive regulation of regulatory T cell differentiation	2	4.166666666666666	0.04091608885509686	7040, 2309	48	17	19157	46.95343137254902	1.0	0.2110285385076629	0.19086358927248617
GOTERM_BP_DIRECT	GO:0050995~negative regulation of lipid catabolic process	2	4.166666666666666	0.04091608885509686	7124, 3553	48	17	19157	46.95343137254902	1.0	0.2110285385076629	0.19086358927248617
GOTERM_BP_DIRECT	GO:0033280~response to vitamin D	2	4.166666666666666	0.04091608885509686	632, 7040	48	17	19157	46.95343137254902	1.0	0.2110285385076629	0.19086358927248617
GOTERM_BP_DIRECT	GO:0030330~DNA damage response, signal transduction by p53 class mediator	2	4.166666666666666	0.04091608885509686	7157, 2309	48	17	19157	46.95343137254902	1.0	0.2110285385076629	0.19086358927248617
GOTERM_BP_DIRECT	GO:0090280~positive regulation of calcium ion import	2	4.166666666666666	0.04091608885509686	6387, 6347	48	17	19157	46.95343137254902	1.0	0.2110285385076629	0.19086358927248617
GOTERM_BP_DIRECT	GO:0042119~neutrophil activation	2	4.166666666666666	0.04091608885509686	3576, 3606	48	17	19157	46.95343137254902	1.0	0.2110285385076629	0.19086358927248617
GOTERM_BP_DIRECT	GO:0007169~transmembrane receptor protein tyrosine kinase signaling pathway	3	2025-06-01	0.041635667394612295	3791, 627, 1956	48	132	19157	9.070549242424242	1.0	0.2141262894580061	0.19366533290979662
GOTERM_BP_DIRECT	GO:0038083~peptidyl-tyrosine autophosphorylation	2	4.166666666666666	0.043271206086913275	3791, 1956	48	18	19157	44.344907407407405	1.0	0.21878699706866264	0.19788068401543488
GOTERM_BP_DIRECT	GO:0032469~endoplasmic reticulum calcium ion homeostasis	2	4.166666666666666	0.043271206086913275	596, 581	48	18	19157	44.344907407407405	1.0	0.21878699706866264	0.19788068401543488
GOTERM_BP_DIRECT	GO:0051896~regulation of protein kinase B signaling	2	4.166666666666666	0.043271206086913275	5728, 2475	48	18	19157	44.344907407407405	1.0	0.21878699706866264	0.19788068401543488
GOTERM_BP_DIRECT	GO:2000811~negative regulation of anoikis	2	4.166666666666666	0.043271206086913275	596, 857	48	18	19157	44.344907407407405	1.0	0.21878699706866264	0.19788068401543488
GOTERM_BP_DIRECT	GO:0043691~reverse cholesterol transport	2	4.166666666666666	0.043271206086913275	335, 348	48	18	19157	44.344907407407405	1.0	0.21878699706866264	0.19788068401543488
GOTERM_BP_DIRECT	GO:1903428~positive regulation of reactive oxygen species biosynthetic process	2	4.166666666666666	0.043271206086913275	7099, 2309	48	18	19157	44.344907407407405	1.0	0.21878699706866264	0.19788068401543488
GOTERM_BP_DIRECT	GO:0042326~negative regulation of phosphorylation	2	4.166666666666666	0.0456206628666822	1027, 23411	48	19	19157	42.0109649122807	1.0	0.2247212337330759	0.20324787139858197
GOTERM_BP_DIRECT	GO:0090190~positive regulation of branching involved in ureteric bud morphogenesis	2	4.166666666666666	0.0456206628666822	7422, 7040	48	19	19157	42.0109649122807	1.0	0.2247212337330759	0.20324787139858197
GOTERM_BP_DIRECT	GO:0050765~negative regulation of phagocytosis	2	4.166666666666666	0.0456206628666822	5728, 7040	48	19	19157	42.0109649122807	1.0	0.2247212337330759	0.20324787139858197
GOTERM_BP_DIRECT	GO:0001935~endothelial cell proliferation	2	4.166666666666666	0.0456206628666822	335, 3146	48	19	19157	42.0109649122807	1.0	0.2247212337330759	0.20324787139858197
GOTERM_BP_DIRECT	GO:0042730~fibrinolysis	2	4.166666666666666	0.0456206628666822	302, 5328	48	19	19157	42.0109649122807	1.0	0.2247212337330759	0.20324787139858197
GOTERM_BP_DIRECT	GO:0043011~myeloid dendritic cell differentiation	2	4.166666666666666	0.0456206628666822	3565, 7040	48	19	19157	42.0109649122807	1.0	0.2247212337330759	0.20324787139858197
GOTERM_BP_DIRECT	GO:0030889~negative regulation of B cell proliferation	2	4.166666666666666	0.0456206628666822	3586, 836	48	19	19157	42.0109649122807	1.0	0.2247212337330759	0.20324787139858197
GOTERM_BP_DIRECT	GO:0048169~regulation of long-term neuronal synaptic plasticity	2	4.166666666666666	0.0456206628666822	6622, 351	48	19	19157	42.0109649122807	1.0	0.2247212337330759	0.20324787139858197
GOTERM_BP_DIRECT	GO:0060546~negative regulation of necroptotic process	2	4.166666666666666	0.0456206628666822	841, 857	48	19	19157	42.0109649122807	1.0	0.2247212337330759	0.20324787139858197
GOTERM_BP_DIRECT	GO:0009887~animal organ morphogenesis	3	2025-06-01	0.04569331752572543	3339, 9423, 6347	48	139	19157	8.613758992805755	1.0	0.2247212337330759	0.20324787139858197
GOTERM_BP_DIRECT	GO:0007155~cell adhesion	5	10.416666666666668	0.045915976597470966	2335, 6387, 632, 6347, 351	48	552	19157	3.615073973429952	1.0	0.22520097513745976	0.20368177084654696
GOTERM_BP_DIRECT	GO:0071356~cellular response to tumor necrosis factor	3	2025-06-01	0.04687865414957876	3576, 6347, 23411	48	141	19157	8.491578014184396	1.0	0.22929776486207	0.20738708955302776
GOTERM_BP_DIRECT	GO:0010165~response to X-ray	2	4.166666666666666	0.04796447250606163	7157, 836	48	20	19157	39.91041666666667	1.0	0.23084505484200785	0.20878652737932707
GOTERM_BP_DIRECT	GO:0050730~regulation of peptidyl-tyrosine phosphorylation	2	4.166666666666666	0.04796447250606163	1956, 351	48	20	19157	39.91041666666667	1.0	0.23084505484200785	0.20878652737932707
GOTERM_BP_DIRECT	GO:0045019~negative regulation of nitric oxide biosynthetic process	2	4.166666666666666	0.04796447250606163	3586, 857	48	20	19157	39.91041666666667	1.0	0.23084505484200785	0.20878652737932707
GOTERM_BP_DIRECT	GO:0043032~positive regulation of macrophage activation	2	4.166666666666666	0.04796447250606163	7099, 3586	48	20	19157	39.91041666666667	1.0	0.23084505484200785	0.20878652737932707
GOTERM_BP_DIRECT	GO:0010666~positive regulation of cardiac muscle cell apoptotic process	2	4.166666666666666	0.04796447250606163	5728, 7157	48	20	19157	39.91041666666667	1.0	0.23084505484200785	0.20878652737932707
GOTERM_BP_DIRECT	GO:0030279~negative regulation of ossification	2	4.166666666666666	0.04796447250606163	596, 7040	48	20	19157	39.91041666666667	1.0	0.23084505484200785	0.20878652737932707
GOTERM_BP_DIRECT	GO:0007417~central nervous system development	3	2025-06-01	0.04928312462421483	5728, 1641, 351	48	145	19157	8.257327586206896	1.0	0.23655899819623116	0.21395447170192464
GOTERM_BP_DIRECT	GO:1901214~regulation of neuron death	2	4.166666666666666	0.05030264828219259	348, 6622	48	21	19157	38.00992063492063	1.0	0.23765030684500432	0.21494149974648172
GOTERM_BP_DIRECT	GO:0030301~cholesterol transport	2	4.166666666666666	0.05030264828219259	335, 857	48	21	19157	38.00992063492063	1.0	0.23765030684500432	0.21494149974648172
GOTERM_BP_DIRECT	GO:1902894~negative regulation of pri-miRNA transcription from RNA polymerase II promoter	2	4.166666666666666	0.05030264828219259	7040, 351	48	21	19157	38.00992063492063	1.0	0.23765030684500432	0.21494149974648172
GOTERM_BP_DIRECT	GO:0002042~cell migration involved in sprouting angiogenesis	2	4.166666666666666	0.05030264828219259	7422, 3791	48	21	19157	38.00992063492063	1.0	0.23765030684500432	0.21494149974648172
GOTERM_BP_DIRECT	GO:0045088~regulation of innate immune response	2	4.166666666666666	0.05030264828219259	841, 348	48	21	19157	38.00992063492063	1.0	0.23765030684500432	0.21494149974648172
GOTERM_BP_DIRECT	GO:0055013~cardiac muscle cell development	2	4.166666666666666	0.05030264828219259	7422, 2475	48	21	19157	38.00992063492063	1.0	0.23765030684500432	0.21494149974648172
GOTERM_BP_DIRECT	GO:0030879~mammary gland development	2	4.166666666666666	0.05263520344128836	857, 5617	48	22	19157	36.28219696969697	1.0	0.24737171330109414	0.22373397180787846
GOTERM_BP_DIRECT	GO:0006977~DNA damage response, signal transduction by p53 class mediator resulting in cell cycle arrest	2	4.166666666666666	0.05263520344128836	1027, 7157	48	22	19157	36.28219696969697	1.0	0.24737171330109414	0.22373397180787846
GOTERM_BP_DIRECT	GO:0070269~pyroptosis	2	4.166666666666666	0.05496215120180558	841, 834	48	23	19157	34.70471014492753	1.0	0.2549790519671393	0.23061438700139045
GOTERM_BP_DIRECT	GO:0014911~positive regulation of smooth muscle cell migration	2	4.166666666666666	0.05496215120180558	7099, 596	48	23	19157	34.70471014492753	1.0	0.2549790519671393	0.23061438700139045
GOTERM_BP_DIRECT	GO:0006687~glycosphingolipid metabolic process	2	4.166666666666666	0.05496215120180558	6609, 581	48	23	19157	34.70471014492753	1.0	0.2549790519671393	0.23061438700139045
GOTERM_BP_DIRECT	GO:0032700~negative regulation of interleukin-17 production	2	4.166666666666666	0.05496215120180558	7099, 7040	48	23	19157	34.70471014492753	1.0	0.2549790519671393	0.23061438700139045
GOTERM_BP_DIRECT	GO:0048854~brain morphogenesis	2	4.166666666666666	0.05496215120180558	5728, 2309	48	23	19157	34.70471014492753	1.0	0.2549790519671393	0.23061438700139045
GOTERM_BP_DIRECT	GO:0030336~negative regulation of cell migration	3	2025-06-01	0.056120035944925525	5728, 596, 2309	48	156	19157	7.675080128205129	1.0	0.25968140025929554	0.23486739979007393
GOTERM_BP_DIRECT	GO:0048844~artery morphogenesis	2	4.166666666666666	0.05728350475679843	7422, 348	48	24	19157	33.25868055555556	1.0	0.26222119941434896	0.2371645070258667
GOTERM_BP_DIRECT	GO:2000378~negative regulation of reactive oxygen species metabolic process	2	4.166666666666666	0.05728350475679843	596, 7157	48	24	19157	33.25868055555556	1.0	0.26222119941434896	0.2371645070258667
GOTERM_BP_DIRECT	GO:0060999~positive regulation of dendritic spine development	2	4.166666666666666	0.05728350475679843	2475, 348	48	24	19157	33.25868055555556	1.0	0.26222119941434896	0.2371645070258667
GOTERM_BP_DIRECT	GO:0032727~positive regulation of interferon-alpha production	2	4.166666666666666	0.05728350475679843	7099, 3146	48	24	19157	33.25868055555556	1.0	0.26222119941434896	0.2371645070258667
GOTERM_BP_DIRECT	GO:0030198~extracellular matrix organization	3	2025-06-01	0.0573973069829186	7124, 4318, 351	48	158	19157	7.577927215189873	1.0	0.26222119941434896	0.2371645070258667
GOTERM_BP_DIRECT	GO:2000353~positive regulation of endothelial cell apoptotic process	2	4.166666666666666	0.05959927725807219	6347, 2309	48	25	19157	31.92833333333333	1.0	0.2688689199612279	0.24317700094271058
GOTERM_BP_DIRECT	GO:0033344~cholesterol efflux	2	4.166666666666666	0.05959927725807219	335, 348	48	25	19157	31.92833333333333	1.0	0.2688689199612279	0.24317700094271058
GOTERM_BP_DIRECT	GO:0002639~positive regulation of immunoglobulin production	2	4.166666666666666	0.05959927725807219	3569, 3586	48	25	19157	31.92833333333333	1.0	0.2688689199612279	0.24317700094271058
GOTERM_BP_DIRECT	GO:0072332~intrinsic apoptotic signaling pathway by p53 class mediator	2	4.166666666666666	0.05959927725807219	7157, 581	48	25	19157	31.92833333333333	1.0	0.2688689199612279	0.24317700094271058
GOTERM_BP_DIRECT	GO:0019915~lipid storage	2	4.166666666666666	0.05959927725807219	335, 857	48	25	19157	31.92833333333333	1.0	0.2688689199612279	0.24317700094271058
GOTERM_BP_DIRECT	GO:0051000~positive regulation of nitric-oxide synthase activity	2	4.166666666666666	0.06190948183502028	7124, 348	48	26	19157	30.70032051282051	1.0	0.27651877742688963	0.2500958720283202
GOTERM_BP_DIRECT	GO:0030101~natural killer cell activation	2	4.166666666666666	0.06190948183502028	841, 3606	48	26	19157	30.70032051282051	1.0	0.27651877742688963	0.2500958720283202
GOTERM_BP_DIRECT	GO:2000463~positive regulation of excitatory postsynaptic potential	2	4.166666666666666	0.06190948183502028	5728, 351	48	26	19157	30.70032051282051	1.0	0.27651877742688963	0.2500958720283202
GOTERM_BP_DIRECT	GO:0055074~calcium ion homeostasis	2	4.166666666666666	0.06190948183502028	3791, 857	48	26	19157	30.70032051282051	1.0	0.27651877742688963	0.2500958720283202
GOTERM_BP_DIRECT	GO:2001238~positive regulation of extrinsic apoptotic signaling pathway	2	4.166666666666666	0.0642141315835761	7124, 857	48	27	19157	29.563271604938272	1.0	0.28329763933930635	0.2562269760246615
GOTERM_BP_DIRECT	GO:0051968~positive regulation of synaptic transmission, glutamatergic	2	4.166666666666666	0.0642141315835761	6347, 1956	48	27	19157	29.563271604938272	1.0	0.28329763933930635	0.2562269760246615
GOTERM_BP_DIRECT	GO:0048873~homeostasis of number of cells within a tissue	2	4.166666666666666	0.0642141315835761	596, 581	48	27	19157	29.563271604938272	1.0	0.28329763933930635	0.2562269760246615
GOTERM_BP_DIRECT	GO:0045671~negative regulation of osteoclast differentiation	2	4.166666666666666	0.0642141315835761	7099, 3565	48	27	19157	29.563271604938272	1.0	0.28329763933930635	0.2562269760246615
GOTERM_BP_DIRECT	GO:0048010~vascular endothelial growth factor receptor signaling pathway	2	4.166666666666666	0.0642141315835761	7422, 3791	48	27	19157	29.563271604938272	1.0	0.28329763933930635	0.2562269760246615
GOTERM_BP_DIRECT	GO:2001243~negative regulation of intrinsic apoptotic signaling pathway	2	4.166666666666666	0.06651323957504778	596, 4318	48	28	19157	28.507440476190474	1.0	0.2891879981523816	0.26155447832893186
GOTERM_BP_DIRECT	GO:0042755~eating behavior	2	4.166666666666666	0.06651323957504778	885, 6774	48	28	19157	28.507440476190474	1.0	0.2891879981523816	0.26155447832893186
GOTERM_BP_DIRECT	GO:0035307~positive regulation of protein dephosphorylation	2	4.166666666666666	0.06651323957504778	6609, 7040	48	28	19157	28.507440476190474	1.0	0.2891879981523816	0.26155447832893186
GOTERM_BP_DIRECT	GO:0042104~positive regulation of activated T cell proliferation	2	4.166666666666666	0.06651323957504778	3146, 3606	48	28	19157	28.507440476190474	1.0	0.2891879981523816	0.26155447832893186
GOTERM_BP_DIRECT	GO:0035987~endodermal cell differentiation	2	4.166666666666666	0.06651323957504778	2335, 4318	48	28	19157	28.507440476190474	1.0	0.2891879981523816	0.26155447832893186
GOTERM_BP_DIRECT	GO:0051894~positive regulation of focal adhesion assembly	2	4.166666666666666	0.06651323957504778	7422, 3791	48	28	19157	28.507440476190474	1.0	0.2891879981523816	0.26155447832893186
GOTERM_BP_DIRECT	GO:0071280~cellular response to copper ion	2	4.166666666666666	0.06880681883387038	6622, 351	48	29	19157	27.52442528735632	1.0	0.29843921421919684	0.269921689304918
GOTERM_BP_DIRECT	GO:0010800~positive regulation of peptidyl-threonine phosphorylation	2	4.166666666666666	0.07109488238283104	7040, 351	48	30	19157	26.606944444444444	1.0	0.3054195424560761	0.27623500839916215
GOTERM_BP_DIRECT	GO:0051281~positive regulation of release of sequestered calcium ion into cytosol	2	4.166666666666666	0.07109488238283104	6622, 581	48	30	19157	26.606944444444444	1.0	0.3054195424560761	0.27623500839916215
GOTERM_BP_DIRECT	GO:0097193~intrinsic apoptotic signaling pathway	2	4.166666666666666	0.07109488238283104	7157, 581	48	30	19157	26.606944444444444	1.0	0.3054195424560761	0.27623500839916215
GOTERM_BP_DIRECT	GO:0045840~positive regulation of mitotic nuclear division	2	4.166666666666666	0.07109488238283104	7124, 3553	48	30	19157	26.606944444444444	1.0	0.3054195424560761	0.27623500839916215
GOTERM_BP_DIRECT	GO:0046777~protein autophosphorylation	3	2025-06-01	0.0720934344212193	3791, 2475, 1956	48	180	19157	6.651736111111111	1.0	0.3089718618052255	0.2794478838993929
GOTERM_BP_DIRECT	GO:0042771~intrinsic apoptotic signaling pathway in response to DNA damage by p53 class mediator	2	4.166666666666666	0.07337744318805958	7157, 23411	48	31	19157	25.748655913978492	1.0	0.31004553459743484	0.28041896129145777
GOTERM_BP_DIRECT	GO:0043085~positive regulation of catalytic activity	2	4.166666666666666	0.07337744318805958	596, 857	48	31	19157	25.748655913978492	1.0	0.31004553459743484	0.28041896129145777
GOTERM_BP_DIRECT	GO:0032148~activation of protein kinase B activity	2	4.166666666666666	0.07337744318805958	2475, 3606	48	31	19157	25.748655913978492	1.0	0.31004553459743484	0.28041896129145777
GOTERM_BP_DIRECT	GO:0002218~activation of innate immune response	2	4.166666666666666	0.07337744318805958	7099, 3146	48	31	19157	25.748655913978492	1.0	0.31004553459743484	0.28041896129145777
GOTERM_BP_DIRECT	GO:0051881~regulation of mitochondrial membrane potential	2	4.166666666666666	0.07337744318805958	596, 581	48	31	19157	25.748655913978492	1.0	0.31004553459743484	0.28041896129145777
GOTERM_BP_DIRECT	GO:0048147~negative regulation of fibroblast proliferation	2	4.166666666666666	0.07337744318805958	7157, 581	48	31	19157	25.748655913978492	1.0	0.31004553459743484	0.28041896129145777
GOTERM_BP_DIRECT	GO:1900745~positive regulation of p38MAPK cascade	2	4.166666666666666	0.07565451419930301	7422, 3553	48	32	19157	24.944010416666668	1.0	0.3174315281089637	0.2870991820896627
GOTERM_BP_DIRECT	GO:0001569~branching involved in blood vessel morphogenesis	2	4.166666666666666	0.07565451419930301	7422, 3791	48	32	19157	24.944010416666668	1.0	0.3174315281089637	0.2870991820896627
GOTERM_BP_DIRECT	GO:0030316~osteoclast differentiation	2	4.166666666666666	0.07565451419930301	7124, 7040	48	32	19157	24.944010416666668	1.0	0.3174315281089637	0.2870991820896627
GOTERM_BP_DIRECT	GO:0045737~positive regulation of cyclin-dependent protein serine/threonine kinase activity	2	4.166666666666666	0.07792610833470612	1027, 1956	48	33	19157	24.18813131313131	1.0	0.32394225173780833	0.2929877699050844
GOTERM_BP_DIRECT	GO:0045648~positive regulation of erythrocyte differentiation	2	4.166666666666666	0.07792610833470612	6774, 2309	48	33	19157	24.18813131313131	1.0	0.32394225173780833	0.2929877699050844
GOTERM_BP_DIRECT	GO:0043388~positive regulation of DNA binding	2	4.166666666666666	0.07792610833470612	3146, 4318	48	33	19157	24.18813131313131	1.0	0.32394225173780833	0.2929877699050844
GOTERM_BP_DIRECT	GO:0045739~positive regulation of DNA repair	2	4.166666666666666	0.07792610833470612	23411, 1956	48	33	19157	24.18813131313131	1.0	0.32394225173780833	0.2929877699050844
GOTERM_BP_DIRECT	GO:0007186~G-protein coupled receptor signaling pathway	6	2022-05-12	0.08003142245076288	6387, 335, 3576, 348, 6347, 351	48	943	19157	2.5393690349946976	1.0	0.3295571444406365	0.298066128416309
GOTERM_BP_DIRECT	GO:0045773~positive regulation of axon extension	2	4.166666666666666	0.08019223848055487	2335, 9423	48	34	19157	23.47671568627451	1.0	0.3295571444406365	0.298066128416309
GOTERM_BP_DIRECT	GO:1905606~regulation of presynapse assembly	2	4.166666666666666	0.08019223848055487	6622, 351	48	34	19157	23.47671568627451	1.0	0.3295571444406365	0.298066128416309
GOTERM_BP_DIRECT	GO:0033077~T cell differentiation in thymus	2	4.166666666666666	0.08019223848055487	596, 7157	48	34	19157	23.47671568627451	1.0	0.3295571444406365	0.298066128416309
GOTERM_BP_DIRECT	GO:0035924~cellular response to vascular endothelial growth factor stimulus	2	4.166666666666666	0.08019223848055487	7422, 3791	48	34	19157	23.47671568627451	1.0	0.3295571444406365	0.298066128416309
GOTERM_BP_DIRECT	GO:0010043~response to zinc ion	2	4.166666666666666	0.08245291749566122	5728, 632	48	35	19157	22.80595238095238	1.0	0.3350231410658921	0.30300981869737353
GOTERM_BP_DIRECT	GO:0042113~B cell activation	2	4.166666666666666	0.08245291749566122	841, 3565	48	35	19157	22.80595238095238	1.0	0.3350231410658921	0.30300981869737353
GOTERM_BP_DIRECT	GO:0009888~tissue development	2	4.166666666666666	0.08245291749566122	3339, 9423	48	35	19157	22.80595238095238	1.0	0.3350231410658921	0.30300981869737353
GOTERM_BP_DIRECT	GO:0042100~B cell proliferation	2	4.166666666666666	0.08245291749566122	596, 3586	48	35	19157	22.80595238095238	1.0	0.3350231410658921	0.30300981869737353
GOTERM_BP_DIRECT	GO:0090050~positive regulation of cell migration involved in sprouting angiogenesis	2	4.166666666666666	0.08245291749566122	7422, 3791	48	35	19157	22.80595238095238	1.0	0.3350231410658921	0.30300981869737353
GOTERM_BP_DIRECT	GO:0006641~triglyceride metabolic process	2	4.166666666666666	0.08470815820698602	348, 857	48	36	19157	22.172453703703702	1.0	0.34341145219048386	0.310596580092282
GOTERM_BP_DIRECT	GO:0050821~protein stabilization	3	2025-06-01	0.08492344609233683	5728, 7157, 335	48	198	19157	6.047032828282829	1.0	0.34351056846338496	0.3106862252546615
GOTERM_BP_DIRECT	GO:0043122~regulation of I-kappaB kinase/NF-kappaB signaling	2	4.166666666666666	0.08695797341185019	7124, 3553	48	37	19157	21.573198198198195	1.0	0.34860657492501185	0.315295279987733
GOTERM_BP_DIRECT	GO:0032570~response to progesterone	2	4.166666666666666	0.08695797341185019	857, 7040	48	37	19157	21.573198198198195	1.0	0.34860657492501185	0.315295279987733
GOTERM_BP_DIRECT	GO:0034614~cellular response to reactive oxygen species	2	4.166666666666666	0.08695797341185019	1956, 4318	48	37	19157	21.573198198198195	1.0	0.34860657492501185	0.315295279987733
GOTERM_BP_DIRECT	GO:0071549~cellular response to dexamethasone stimulus	2	4.166666666666666	0.08695797341185019	7040, 1956	48	37	19157	21.573198198198195	1.0	0.34860657492501185	0.315295279987733
GOTERM_BP_DIRECT	GO:0007616~long-term memory	2	4.166666666666666	0.08920237588296066	2475, 348	48	38	19157	21.00548245614035	1.0	0.3544465266872609	0.3205771919149227
GOTERM_BP_DIRECT	GO:0048469~cell maturation	2	4.166666666666666	0.08920237588296066	7422, 3791	48	38	19157	21.00548245614035	1.0	0.3544465266872609	0.3205771919149227
GOTERM_BP_DIRECT	GO:0042220~response to cocaine	2	4.166666666666666	0.08920237588296066	6609, 2475	48	38	19157	21.00548245614035	1.0	0.3544465266872609	0.3205771919149227
GOTERM_BP_DIRECT	GO:0045907~positive regulation of vasoconstriction	2	4.166666666666666	0.08920237588296066	857, 1956	48	38	19157	21.00548245614035	1.0	0.3544465266872609	0.3205771919149227
GOTERM_BP_DIRECT	GO:0007281~germ cell development	2	4.166666666666666	0.0914413783563362	2475, 581	48	39	19157	20.46688034188034	1.0	0.36174611217891245	0.32717926145959414
GOTERM_BP_DIRECT	GO:0007259~JAK-STAT cascade	2	4.166666666666666	0.0914413783563362	6774, 6347	48	39	19157	20.46688034188034	1.0	0.36174611217891245	0.32717926145959414
GOTERM_BP_DIRECT	GO:0097009~energy homeostasis	2	4.166666666666666	0.093674993548733	6774, 23411	48	40	19157	19.955208333333335	1.0	0.36815499647973665	0.33297574126056184
GOTERM_BP_DIRECT	GO:0048286~lung alveolus development	2	4.166666666666666	0.093674993548733	3791, 7040	48	40	19157	19.955208333333335	1.0	0.36815499647973665	0.33297574126056184
GOTERM_BP_DIRECT	GO:0035094~response to nicotine	2	4.166666666666666	0.093674993548733	596, 836	48	40	19157	19.955208333333335	1.0	0.36815499647973665	0.33297574126056184
GOTERM_BP_DIRECT	GO:0071276~cellular response to cadmium ion	2	4.166666666666666	0.09590323413492774	1956, 4318	48	41	19157	19.46849593495935	1.0	0.37609111425461855	0.3401535188925106
GOTERM_BP_DIRECT	GO:0071392~cellular response to estradiol stimulus	2	4.166666666666666	0.09812611277621967	3586, 1956	48	42	19157	19.004960317460316	1.0	0.3814838077693205	0.3450309105824743
GOTERM_BP_DIRECT	GO:0032728~positive regulation of interferon-beta production	2	4.166666666666666	0.09812611277621967	7099, 3146	48	42	19157	19.004960317460316	1.0	0.3814838077693205	0.3450309105824743
GOTERM_BP_DIRECT	GO:0007566~embryo implantation	2	4.166666666666666	0.09812611277621967	3553, 4318	48	42	19157	19.004960317460316	1.0	0.3814838077693205	0.3450309105824743
GOTERM_BP_DIRECT	GO:0003007~heart morphogenesis	2	4.166666666666666	0.09812611277621967	7422, 2475	48	42	19157	19.004960317460316	1.0	0.3814838077693205	0.3450309105824743

## Sheet: GOEA_CVD_CTSB
Category	Term	Count	%	PValue	Genes	List Total	Pop Hits	Pop Total	Fold Enrichment	Bonferroni	Benjamini	FDR
GOTERM_BP_DIRECT	GO:0071222~cellular response to lipopolysaccharide	13	22.033898305084744	2.287911944755172E-13	7099, 4790, 5054, 7124, 3569, 3576, 3553, 3586, 3146, 5599, 834, 6347, 706	57	189	19157	23.11714471363594	3.736581044577747E-10	3.736160205785196E-10	3.3517909990663266E-10
GOTERM_BP_DIRECT	GO:0006954~inflammatory response	15	25.423728813559322	6.908344523743581E-12	7099, 4790, 9447, 7124, 6774, 7040, 3569, 1401, 3576, 3553, 3146, 2475, 6347, 3606, 3605	57	403	19157	12.509468460232466	1.1281356293579847E-8	5.6406633036366334E-9	5.060362363642173E-9
GOTERM_BP_DIRECT	GO:0032757~positive regulation of interleukin-8 production	9	15.254237288135593	1.2351644471051663E-11	7099, 3569, 5054, 7124, 3553, 6774, 3146, 3952, 2152	57	64	19157	47.26233552631579	2.0170285441878377E-8	6.723411807075789E-9	6.031719716696895E-9
GOTERM_BP_DIRECT	GO:0048661~positive regulation of smooth muscle cell proliferation	9	15.254237288135593	2.3074362948316223E-11	7099, 3569, 3479, 7124, 5345, 2475, 7040, 1956, 3606	57	69	19157	43.837528604118994	3.768036427320709E-8	9.420108673650098E-9	8.450985429820817E-9
GOTERM_BP_DIRECT	GO:0010628~positive regulation of gene expression	15	25.423728813559322	1.5274443342912215E-10	7099, 7124, 7157, 6774, 2152, 7040, 3569, 1401, 3479, 2335, 3576, 3553, 2475, 3630, 5599	57	509	19157	9.90435322096991	2.4943171084146343E-7	4.98863319579513E-8	4.475411899473279E-8
GOTERM_BP_DIRECT	GO:0045944~positive regulation of transcription from RNA polymerase II promoter	20	33.89830508474576	4.459865949597917E-10	3082, 7099, 4790, 7124, 7157, 5345, 6774, 23411, 7040, 142, 3569, 3479, 58487, 3553, 3586, 3146, 2309, 1956, 3606, 3605	57	1185	19157	5.672366570434525	7.282958217613711E-7	1.2138268492822332E-7	1.0889506026934913E-7
GOTERM_BP_DIRECT	GO:0032731~positive regulation of interleukin-1 beta production	8	13.559322033898304	6.755979743189171E-10	7099, 3569, 9447, 7124, 6774, 3146, 834, 3605	57	64	19157	42.0109649122807	1.1032509616981656E-6	1.5760735600897022E-7	1.413930046253162E-7
GOTERM_BP_DIRECT	GO:0060252~positive regulation of glial cell proliferation	6	10.16949152542373	1.4796237251810914E-9	3569, 7124, 3553, 2475, 706, 1956	57	18	19157	112.02923976608187	2.4162226776036633E-6	3.020281929025903E-7	2.7095609467378734E-7
GOTERM_BP_DIRECT	GO:0043065~positive regulation of apoptotic process	12	20.33898305084746	2.426046031567351E-9	6609, 3569, 7124, 7157, 3146, 5599, 6647, 23411, 7040, 706, 2309, 4318	57	329	19157	12.258518637018076	3.961725325352106E-6	4.4019257439438716E-7	3.9490638180512994E-7
GOTERM_BP_DIRECT	GO:0051897~positive regulation of protein kinase B signaling	9	15.254237288135593	3.4581362005574993E-9	7124, 2475, 3630, 3952, 2152, 7040, 283120, 1956, 3606	57	128	19157	23.631167763157894	5.647120514984394E-6	5.516301617671835E-7	4.94879477641717E-7
GOTERM_BP_DIRECT	GO:0014068~positive regulation of phosphatidylinositol 3-kinase signaling	8	13.559322033898304	3.97096788379791E-9	3082, 3479, 2335, 7124, 3630, 3952, 23411, 3606	57	82	19157	32.789045785194695	6.4845695487703026E-6	5.516301617671835E-7	4.94879477641717E-7
GOTERM_BP_DIRECT	GO:1902895~positive regulation of pri-miRNA transcription from RNA polymerase II promoter	7	11.864406779661017	4.05362029467618E-9	7124, 7157, 3586, 6774, 7040, 2309, 5617	57	46	19157	51.14378337147215	6.6195401002833165E-6	5.516301617671835E-7	4.94879477641717E-7
GOTERM_BP_DIRECT	GO:0001934~positive regulation of protein phosphorylation	10	16.94915254237288	7.252945784853646E-9	3082, 7124, 302, 3553, 5478, 3952, 23411, 7040, 1956, 4318	57	204	19157	16.47488820089439	1.1843990392890191E-5	9.110815743589234E-7	8.173511980623532E-7
GOTERM_BP_DIRECT	GO:0042493~response to drug	11	18.64406779661017	1.1499956409572048E-8	6609, 596, 7157, 632, 335, 3586, 6774, 6647, 7040, 706, 2309	57	293	19157	12.617627686964852	1.8779252628386978E-5	1.3413877726307968E-6	1.2033882957159321E-6
GOTERM_BP_DIRECT	GO:1900017~positive regulation of cytokine production involved in inflammatory response	6	10.16949152542373	1.6599389427797706E-8	7099, 3569, 7124, 6774, 283120, 3605	57	28	19157	72.0187969924812	2.7106435759427505E-5	1.725735603266165E-6	1.54819513703915E-6
GOTERM_BP_DIRECT	GO:0032755~positive regulation of interleukin-6 production	8	13.559322033898304	1.721551082549473E-8	7099, 3569, 7124, 3553, 6774, 3146, 3952, 3605	57	101	19157	26.62080944936599	2.811253420498261E-5	1.725735603266165E-6	1.54819513703915E-6
GOTERM_BP_DIRECT	GO:0043410~positive regulation of MAPK cascade	9	15.254237288135593	1.9117745575540836E-8	3082, 3569, 3479, 7124, 3146, 5478, 3630, 6647, 3952	57	159	19157	19.023833167825224	3.121879156098295E-5	1.725735603266165E-6	1.54819513703915E-6
GOTERM_BP_DIRECT	GO:0007569~cell aging	6	10.16949152542373	2.0013105622489475E-8	596, 7157, 632, 2475, 6647, 23411	57	29	19157	69.53539019963702	3.2680867768641875E-5	1.725735603266165E-6	1.54819513703915E-6
GOTERM_BP_DIRECT	GO:0051092~positive regulation of NF-kappaB transcription factor activity	9	15.254237288135593	2.0078981299483856E-8	7099, 9447, 7124, 3553, 6774, 5478, 3630, 7040, 3606	57	160	19157	18.904934210526317	3.2788439166653305E-5	1.725735603266165E-6	1.54819513703915E-6
GOTERM_BP_DIRECT	GO:0043066~negative regulation of apoptotic process	13	22.033898305084744	2.3880998711332254E-8	3082, 4790, 7157, 23411, 3569, 596, 213, 3479, 3586, 5599, 3952, 1956, 4318	57	515	19157	8.4837676716062	3.8996910999067325E-5	1.9498835447802785E-6	1.7492831556050876E-6
GOTERM_BP_DIRECT	GO:0030335~positive regulation of cell migration	10	16.94915254237288	5.173210539475684E-8	3082, 3479, 6387, 3553, 6774, 3630, 2152, 7040, 1956, 4318	57	256	19157	13.12842653508772	8.447496205554739E-5	4.022787052839901E-6	3.608930209681846E-6
GOTERM_BP_DIRECT	GO:0031663~lipopolysaccharide-mediated signaling pathway	6	10.16949152542373	7.216591095182449E-8	7099, 7124, 3553, 6347, 7040, 3606	57	37	19157	54.50071123755334	1.1783999309689097E-4	5.3566787538331545E-6	4.805593615655585E-6
GOTERM_BP_DIRECT	GO:0006953~acute-phase response	6	10.16949152542373	1.3927958481665214E-7	3569, 1401, 2335, 5345, 6774, 3630	57	42	19157	48.0125313283208	2.2741771459455773E-4	9.888850521982301E-6	8.871503989408496E-6
GOTERM_BP_DIRECT	GO:0071260~cellular response to mechanical stimulus	7	11.864406779661017	1.6155584373466186E-7	7099, 4790, 3553, 5599, 834, 7040, 1956	57	84	19157	28.007309941520464	2.63785916453374E-4	1.0992528867445952E-5	9.861637961303318E-6
GOTERM_BP_DIRECT	GO:0070374~positive regulation of ERK1 and ERK2 cascade	9	15.254237288135593	2.8927244930341746E-7	7099, 3479, 7124, 5345, 3146, 348, 6347, 7040, 1956	57	226	19157	13.384024219841638	4.72270423275023E-4	1.8895276388499226E-5	1.6951365529180262E-5
GOTERM_BP_DIRECT	GO:0008284~positive regulation of cell proliferation	12	20.33898305084746	3.407502416947916E-7	3569, 596, 3479, 2335, 3553, 3630, 3952, 23411, 7040, 1803, 1956, 5617	57	534	19157	7.552533017938103	5.562904525429069E-4	2.1401736334138256E-5	1.9199965541648835E-5
GOTERM_BP_DIRECT	GO:0010507~negative regulation of autophagy	6	10.16949152542373	3.7700332419952786E-7	3082, 596, 3586, 6774, 2475, 3952	57	51	19157	39.53973168214654	6.154570730614317E-4	2.2801719571030705E-5	2.0455921109344753E-5
GOTERM_BP_DIRECT	GO:0050729~positive regulation of inflammatory response	7	11.864406779661017	5.446109922607613E-7	7099, 5054, 7124, 3553, 834, 1956, 3606	57	103	19157	22.84091296201669	8.889546381134483E-4	3.012208125468629E-5	2.7023177610603442E-5
GOTERM_BP_DIRECT	GO:0014823~response to activity	6	10.16949152542373	5.533756507290807E-7	3569, 7124, 632, 3586, 2475, 3952	57	55	19157	36.66411483253589	9.032545075373655E-4	3.012208125468629E-5	2.7023177610603442E-5
GOTERM_BP_DIRECT	GO:0071407~cellular response to organic cyclic compound	6	10.16949152542373	5.533756507290807E-7	7124, 3553, 6774, 6347, 7040, 3606	57	55	19157	36.66411483253589	9.032545075373655E-4	3.012208125468629E-5	2.7023177610603442E-5
GOTERM_BP_DIRECT	GO:0006955~immune response	11	18.64406779661017	1.1046703299687218E-6	7099, 1513, 9447, 6387, 7124, 3576, 3553, 3586, 6347, 3606, 3605	57	479	19157	7.718089587224847	0.0018023015457038216	5.819118222061041E-5	5.22045817227154E-5
GOTERM_BP_DIRECT	GO:0051384~response to glucocorticoid	6	10.16949152542373	1.4958977513001643E-6	3569, 596, 7124, 632, 3586, 3146	57	67	19157	30.097407698350352	0.002439821640129902	7.633753212103651E-5	6.848406892671064E-5
GOTERM_BP_DIRECT	GO:1901224~positive regulation of NIK/NF-kappaB signaling	6	10.16949152542373	1.8622299307872499E-6	7099, 7124, 3553, 3146, 1956, 3606	57	70	19157	28.80751879699248	0.003036405077727733	9.215216596895694E-5	8.267172268494912E-5
GOTERM_BP_DIRECT	GO:0032148~activation of protein kinase B activity	5	8.47457627118644	1.942646013606361E-6	3479, 2475, 5478, 3630, 3606	57	31	19157	54.207696661007354	0.0031673174550364003	9.330414530056435E-5	8.370518852745055E-5
GOTERM_BP_DIRECT	GO:0045893~positive regulation of transcription, DNA-templated	12	20.33898305084746	2.749267885637837E-6	3569, 4790, 3479, 7124, 7157, 3553, 3586, 6774, 348, 7040, 2309, 1956	57	661	19157	6.101441197547574	0.004479497616638017	1.269349496701389E-4	1.1387611835073697E-4
GOTERM_BP_DIRECT	GO:0010888~negative regulation of lipid storage	4	6.779661016949152	2.798320997014697E-6	3569, 1401, 7124, 3952	57	10	19157	134.43508771929825	0.004559239550334104	1.269349496701389E-4	1.1387611835073697E-4
GOTERM_BP_DIRECT	GO:0046427~positive regulation of JAK-STAT cascade	5	8.47457627118644	4.024835009117222E-6	3569, 7124, 3586, 3952, 5617	57	37	19157	45.41725936462778	0.006551016709807844	1.7763663702401145E-4	1.5936171049612784E-4
GOTERM_BP_DIRECT	GO:1903800~positive regulation of production of miRNAs involved in gene silencing by miRNA	4	6.779661016949152	5.108999267269279E-6	3569, 7157, 7040, 1956	57	12	19157	112.02923976608187	0.008308310734187474	2.1955252114344033E-4	1.9696536648814458E-4
GOTERM_BP_DIRECT	GO:0009410~response to xenobiotic stimulus	8	13.559322033898304	5.466915901352837E-6	6609, 596, 7124, 632, 3586, 6647, 706, 2309	57	236	19157	11.392804044008326	0.008887766281969522	2.2589402052521163E-4	2.0265446421888244E-4
GOTERM_BP_DIRECT	GO:0097421~liver regeneration	5	8.47457627118644	5.533227691983138E-6	3569, 7124, 3586, 7040, 1956	57	40	19157	42.0109649122807	0.00899508578480368	2.2589402052521163E-4	2.0265446421888244E-4
GOTERM_BP_DIRECT	GO:0043491~protein kinase B signaling	5	8.47457627118644	6.118120266695998E-6	3479, 7124, 3553, 6347, 7040	57	41	19157	40.98630723149337	0.009941177506446519	2.3787834275034678E-4	2.1340586168356278E-4
GOTERM_BP_DIRECT	GO:0032733~positive regulation of interleukin-10 production	5	8.47457627118644	6.118120266695998E-6	3082, 7099, 3569, 6774, 3146	57	41	19157	40.98630723149337	0.009941177506446519	2.3787834275034678E-4	2.1340586168356278E-4
GOTERM_BP_DIRECT	GO:0006915~apoptotic process	11	18.64406779661017	6.268919078771622E-6	596, 4790, 9447, 7157, 3553, 5478, 3002, 834, 54205, 3605, 142	57	582	19157	6.352173388798456	0.010184955400047269	2.3807313617753623E-4	2.135806151255913E-4
GOTERM_BP_DIRECT	GO:0033138~positive regulation of peptidyl-serine phosphorylation	6	10.16949152542373	6.8297408078031045E-6	3569, 596, 7124, 627, 7040, 1956	57	91	19157	22.159629843840367	0.011091040643131933	2.5347651679869253E-4	2.273993246234443E-4
GOTERM_BP_DIRECT	GO:0045766~positive regulation of angiogenesis	7	11.864406779661017	7.363389625770667E-6	3082, 5054, 3576, 3553, 6774, 23411, 2152	57	161	19157	14.612509534706328	0.01195245461161476	2.6151029102055434E-4	2.346065991090705E-4
GOTERM_BP_DIRECT	GO:0001525~angiogenesis	8	13.559322033898304	7.366487071001531E-6	5054, 2335, 302, 3576, 6347, 3952, 23411, 3606	57	247	19157	10.88543220399176	0.01195745230673173	2.6151029102055434E-4	2.346065991090705E-4
GOTERM_BP_DIRECT	GO:0050731~positive regulation of peptidyl-tyrosine phosphorylation	6	10.16949152542373	7.598832684832368E-6	3082, 3569, 3479, 7157, 2475, 7040	57	93	19157	21.68307866440294	0.012332267486835358	2.640190164751331E-4	2.3685723155913657E-4
GOTERM_BP_DIRECT	GO:0050796~regulation of insulin secretion	5	8.47457627118644	9.752249725358953E-6	3569, 7124, 3553, 3952, 1803	57	46	19157	36.53127383676583	0.01579936116153413	3.3177966253148273E-4	2.976467884927264E-4
GOTERM_BP_DIRECT	GO:1904646~cellular response to beta-amyloid	5	8.47457627118644	1.0636330711146312E-5	7099, 3479, 7124, 2309, 142	57	47	19157	35.75401269130273	0.017219245088450963	3.539823652068688E-4	3.1756531844951796E-4
GOTERM_BP_DIRECT	GO:0042060~wound healing	6	10.16949152542373	1.0838406773021091E-5	6609, 3479, 2475, 3630, 7040, 1956	57	100	19157	20.165263157894735	0.01754350309297248	3.539823652068688E-4	3.1756531844951796E-4
GOTERM_BP_DIRECT	GO:0032760~positive regulation of tumor necrosis factor production	6	10.16949152542373	1.439626952510384E-5	7099, 3569, 6774, 3146, 3952, 3605	57	106	19157	19.023833167825224	0.02323508717089684	4.6096290459793284E-4	4.135398991034731E-4
GOTERM_BP_DIRECT	GO:0048146~positive regulation of fibroblast proliferation	5	8.47457627118644	1.5969795069110882E-5	3479, 2335, 302, 7040, 1956	57	52	19157	32.31612685560054	0.025741766405365407	5.01512987458809E-4	4.499182649278354E-4
GOTERM_BP_DIRECT	GO:0043280~positive regulation of cysteine-type endopeptidase activity involved in apoptotic process	5	8.47457627118644	1.857456848873747E-5	7124, 3146, 834, 23411, 54205	57	54	19157	31.119233268356073	0.029877136447860497	5.659635799820003E-4	5.07738300473748E-4
GOTERM_BP_DIRECT	GO:0046889~positive regulation of lipid biosynthetic process	4	6.779661016949152	1.871526841336682E-5	335, 2475, 348, 3630	57	18	19157	74.68615984405459	0.03010001331503598	5.659635799820003E-4	5.07738300473748E-4
GOTERM_BP_DIRECT	GO:0000165~MAPK cascade	6	10.16949152542373	1.9632866101743402E-5	7124, 3553, 6347, 7040, 1956, 3606	57	113	19157	17.845365626455518	0.031552286869784174	5.829176426208541E-4	5.229481607100742E-4
GOTERM_BP_DIRECT	GO:0032930~positive regulation of superoxide anion generation	4	6.779661016949152	3.0314828030897404E-5	1401, 6647, 7040, 1956	57	21	19157	64.01670843776105	0.04829947146395597	8.775429696938947E-4	7.872629826096483E-4
GOTERM_BP_DIRECT	GO:0010629~negative regulation of gene expression	8	13.559322033898304	3.063070990358359E-5	4790, 3479, 7124, 3576, 348, 3630, 23411, 7040	57	308	19157	8.72955115060378	0.04879028035660549	8.775429696938947E-4	7.872629826096483E-4
GOTERM_BP_DIRECT	GO:0050728~negative regulation of inflammatory response	6	10.16949152542373	3.579513609728338E-5	3082, 4790, 335, 3586, 348, 6647	57	128	19157	15.754111842105264	0.05677884726497351	0.0010078182283942026	9.041357652158646E-4
GOTERM_BP_DIRECT	GO:0045471~response to ethanol	6	10.16949152542373	3.71560688609321E-5	7124, 632, 6774, 6647, 5997, 3952	57	129	19157	15.631986944104446	0.05887281367387509	0.0010284044144051208	9.22604082733314E-4
GOTERM_BP_DIRECT	GO:0042531~positive regulation of tyrosine phosphorylation of STAT protein	5	8.47457627118644	4.915042044695895E-5	3569, 3479, 7124, 3952, 3606	57	69	19157	24.354182557843885	0.07712788630815337	0.0013377106098313993	0.0012000894325799145
GOTERM_BP_DIRECT	GO:0040014~regulation of multicellular organism growth	4	6.779661016949152	5.1991135689664526E-5	3479, 6774, 6647, 5617	57	25	19157	53.77403508771929	0.08139928774539928	0.0013918282718233142	0.0012486395702517793
GOTERM_BP_DIRECT	GO:0001938~positive regulation of endothelial cell proliferation	5	8.47457627118644	6.471276555508315E-5	6387, 3586, 2475, 23411, 2152	57	74	19157	22.70862968231389	0.10028691919474975	0.0017044507443782387	0.0015291000248096262
GOTERM_BP_DIRECT	GO:0090335~regulation of brown fat cell differentiation	3	5.084745762711865	8.34579900239512E-5	2475, 3952, 23411	57	5	19157	201.65263157894736	0.1274127109391756	0.0021033923863654504	0.0018869992933407136
GOTERM_BP_DIRECT	GO:0010716~negative regulation of extracellular matrix disassembly	3	5.084745762711865	8.34579900239512E-5	1471, 7040, 1803	57	5	19157	201.65263157894736	0.1274127109391756	0.0021033923863654504	0.0018869992933407136
GOTERM_BP_DIRECT	GO:0043524~negative regulation of neuron apoptotic process	6	10.16949152542373	8.37235181345709E-5	596, 3586, 348, 6347, 6647, 627	57	153	19157	13.179910560715514	0.12779102084718919	0.0021033923863654504	0.0018869992933407136
GOTERM_BP_DIRECT	GO:0043406~positive regulation of MAP kinase activity	5	8.47457627118644	8.780138990018272E-5	7099, 7124, 3553, 7040, 1956	57	80	19157	21.00548245614035	0.13358040289096396	0.0021724192379848238	0.001948924790966177
GOTERM_BP_DIRECT	GO:0045840~positive regulation of mitotic nuclear division	4	6.779661016949152	9.082951811214128E-5	3479, 7124, 3553, 3630	57	30	19157	44.811695906432746	0.13785459531202848	0.0022138000459272643	0.001986048418422194
GOTERM_BP_DIRECT	GO:0002719~negative regulation of cytokine production involved in immune response	3	5.084745762711865	1.2495184661200047E-4	7124, 335, 3586	57	6	19157	168.0438596491228	0.18458583309082843	0.00300068184584407	0.0026919772836261863
GOTERM_BP_DIRECT	GO:0045930~negative regulation of mitotic cell cycle	4	6.779661016949152	1.4491467803630186E-4	7124, 3586, 7040, 1956	57	35	19157	38.41002506265664	0.21074263315467323	0.0034296473801924774	0.00307681164236496
GOTERM_BP_DIRECT	GO:0050829~defense response to Gram-negative bacterium	5	8.47457627118644	1.5758964926291483E-4	7099, 3569, 5054, 834, 3605	57	93	19157	18.069232220335785	0.2269133776750788	0.003624561933047041	0.003251673748875637
GOTERM_BP_DIRECT	GO:0007179~transforming growth factor beta receptor signaling pathway	5	8.47457627118644	1.5758964926291483E-4	7157, 6774, 23411, 7040, 142	57	93	19157	18.069232220335785	0.2269133776750788	0.003624561933047041	0.003251673748875637
GOTERM_BP_DIRECT	GO:0010573~vascular endothelial growth factor production	3	5.084745762711865	1.7460407444532422E-4	3569, 7124, 3553	57	7	19157	144.0375939849624	0.24810105729389031	0.003960117410683534	0.003552707903644444
GOTERM_BP_DIRECT	GO:0046330~positive regulation of JNK cascade	5	8.47457627118644	1.781387742539988E-4	7099, 7124, 3553, 5345, 3146	57	96	19157	17.504568713450293	0.25242940131374325	0.003961746225489749	0.0035541691490156044
GOTERM_BP_DIRECT	GO:0001666~response to hypoxia	6	10.16949152542373	1.7952799797075407E-4	6387, 7124, 834, 3952, 7040, 1803	57	180	19157	11.202923976608187	0.254123722119603	0.003961746225489749	0.0035541691490156044
GOTERM_BP_DIRECT	GO:0042311~vasodilation	4	6.779661016949152	2.1650287585593754E-4	7124, 348, 3630, 1956	57	40	19157	33.60877192982456	0.2978354312464875	0.004651963108851921	0.00417337780432827
GOTERM_BP_DIRECT	GO:0043537~negative regulation of blood vessel endothelial cell migration	4	6.779661016949152	2.1650287585593754E-4	7124, 3146, 348, 7040	57	40	19157	33.60877192982456	0.2978354312464875	0.004651963108851921	0.00417337780432827
GOTERM_BP_DIRECT	GO:0007568~aging	6	10.16949152542373	2.3079124053233894E-4	3586, 6774, 6647, 7040, 706, 2309	57	190	19157	10.613296398891965	0.3140328872651803	0.0048186357015016735	0.00432290343092465
GOTERM_BP_DIRECT	GO:0033210~leptin-mediated signaling pathway	3	5.084745762711865	2.3236832682711474E-4	6774, 3952, 23411	57	8	19157	126.03289473684211	0.31579764980352565	0.0048186357015016735	0.00432290343092465
GOTERM_BP_DIRECT	GO:0071276~cellular response to cadmium ion	4	6.779661016949152	2.331121986641961E-4	5599, 6647, 1956, 4318	57	41	19157	32.789045785194695	0.3166284682678725	0.0048186357015016735	0.00432290343092465
GOTERM_BP_DIRECT	GO:0032735~positive regulation of interleukin-12 production	4	6.779661016949152	2.687574808490517E-4	7099, 3146, 3952, 3605	57	43	19157	31.26397388820889	0.3552805081043596	0.0054860120778312685	0.0049216213680482596
GOTERM_BP_DIRECT	GO:0050999~regulation of nitric-oxide synthase activity	3	5.084745762711865	2.981984499506105E-4	3553, 3952, 1956	57	9	19157	112.02923976608187	0.38555182370055996	0.005938513033772524	0.005327569868020054
GOTERM_BP_DIRECT	GO:0001542~ovulation from ovarian follicle	3	5.084745762711865	2.981984499506105E-4	3952, 23411, 2309	57	9	19157	112.02923976608187	0.38555182370055996	0.005938513033772524	0.005327569868020054
GOTERM_BP_DIRECT	GO:0043407~negative regulation of MAP kinase activity	4	6.779661016949152	3.077481004565647E-4	6609, 3553, 348, 5997	57	45	19157	29.87446393762183	0.3950624163087989	0.005982769619590121	0.005367273418676992
GOTERM_BP_DIRECT	GO:0032722~positive regulation of chemokine production	4	6.779661016949152	3.077481004565647E-4	7099, 3569, 7124, 3606	57	45	19157	29.87446393762183	0.3950624163087989	0.005982769619590121	0.005367273418676992
GOTERM_BP_DIRECT	GO:0050766~positive regulation of phagocytosis	4	6.779661016949152	3.7278935960745747E-4	7124, 335, 3553, 6647	57	48	19157	28.007309941520468	0.4560394336109985	0.006917784366352024	0.006206095588919605
GOTERM_BP_DIRECT	GO:0009408~response to heat	4	6.779661016949152	3.7278935960745747E-4	3479, 6387, 2475, 6647	57	48	19157	28.007309941520468	0.4560394336109985	0.006917784366352024	0.006206095588919605
GOTERM_BP_DIRECT	GO:0010718~positive regulation of epithelial to mesenchymal transition	4	6.779661016949152	3.7278935960745747E-4	3569, 3553, 2475, 7040	57	48	19157	28.007309941520468	0.4560394336109985	0.006917784366352024	0.006206095588919605
GOTERM_BP_DIRECT	GO:0045429~positive regulation of nitric oxide biosynthetic process	4	6.779661016949152	3.7278935960745747E-4	7099, 7124, 3553, 2475	57	48	19157	28.007309941520468	0.4560394336109985	0.006917784366352024	0.006206095588919605
GOTERM_BP_DIRECT	GO:0042149~cellular response to glucose starvation	4	6.779661016949152	4.207049176503966E-4	596, 7157, 23411, 2309	57	50	19157	26.887017543859645	0.49699526004071215	0.007719226185652783	0.006925086565818325
GOTERM_BP_DIRECT	GO:1904707~positive regulation of vascular smooth muscle cell proliferation	4	6.779661016949152	4.460756398066782E-4	3479, 7124, 3586, 4318	57	51	19157	26.359821121431025	0.5174178135731464	0.008056239597833597	0.007227428665539632
GOTERM_BP_DIRECT	GO:0045348~positive regulation of MHC class II biosynthetic process	3	5.084745762711865	4.5387265339907586E-4	7099, 3586, 23411	57	11	19157	91.6602870813397	0.5235260816281435	0.008056239597833597	0.007227428665539632
GOTERM_BP_DIRECT	GO:1903799~negative regulation of production of miRNAs involved in gene silencing by miRNA	3	5.084745762711865	4.5387265339907586E-4	7124, 7157, 7040	57	11	19157	91.6602870813397	0.5235260816281435	0.008056239597833597	0.007227428665539632
GOTERM_BP_DIRECT	GO:0050714~positive regulation of protein secretion	4	6.779661016949152	4.72408650712675E-4	3479, 5478, 3630, 7040	57	52	19157	25.85290148448043	0.5377389953408845	0.008295089533481702	0.007441706164452353
GOTERM_BP_DIRECT	GO:0010976~positive regulation of neuron projection development	5	8.47457627118644	5.03017581571671E-4	9896, 2475, 348, 5997, 627	57	126	19157	13.33681425786689	0.5602875886365681	0.008738592667090836	0.00783958252130317
GOTERM_BP_DIRECT	GO:0031667~response to nutrient levels	4	6.779661016949152	5.573312548908157E-4	7124, 2475, 6647, 5617	57	55	19157	24.44274322169059	0.5976269570859087	0.00948043686704898	0.008505107170990052
GOTERM_BP_DIRECT	GO:0033209~tumor necrosis factor-mediated signaling pathway	4	6.779661016949152	5.573312548908157E-4	9447, 7124, 7157, 2309	57	55	19157	24.44274322169059	0.5976269570859087	0.00948043686704898	0.008505107170990052
GOTERM_BP_DIRECT	GO:0071456~cellular response to hypoxia	5	8.47457627118644	5.825033650017719E-4	596, 7157, 2475, 23411, 2309	57	131	19157	12.827775545734564	0.613840641722516	0.00980647417575148	0.008797602368325731
GOTERM_BP_DIRECT	GO:0045670~regulation of osteoclast differentiation	3	5.084745762711865	6.412612854430045E-4	7124, 632, 2475	57	13	19157	77.5587044534413	0.6491917779044243	0.01057757251644875	0.009489371547212137
GOTERM_BP_DIRECT	GO:2000343~positive regulation of chemokine (C-X-C motif) ligand 2 production	3	5.084745762711865	6.412612854430045E-4	7099, 7124, 3146	57	13	19157	77.5587044534413	0.6491917779044243	0.01057757251644875	0.009489371547212137
GOTERM_BP_DIRECT	GO:0045599~negative regulation of fat cell differentiation	4	6.779661016949152	6.514476822271245E-4	3569, 7124, 23411, 7040	57	58	19157	23.178463399879007	0.6549827024020498	0.010638140650768941	0.009543708544627374
GOTERM_BP_DIRECT	GO:0007165~signal transduction	12	20.33898305084746	6.581688040205466E-4	6609, 4790, 3479, 6387, 3576, 3553, 3586, 6774, 3146, 834, 6347, 1956	57	1211	19157	3.3303489938719633	0.6587512203984272	0.010641481752134184	0.009546705919703968
GOTERM_BP_DIRECT	GO:1902176~negative regulation of oxidative stress-induced intrinsic apoptotic signaling pathway	3	5.084745762711865	7.467351571277207E-4	5478, 3630, 23411	57	14	19157	72.0187969924812	0.7047326405031983	0.011955083446956548	0.010725166717569713
GOTERM_BP_DIRECT	GO:0006959~humoral immune response	4	6.779661016949152	7.551446995210165E-4	3569, 596, 7124, 6347	57	61	19157	22.03853897037676	0.7087627735310232	0.011972342663279806	0.010740650337847468
GOTERM_BP_DIRECT	GO:2000679~positive regulation of transcription regulatory region DNA binding	3	5.084745762711865	8.600019881954309E-4	3479, 7040, 142	57	15	19157	67.21754385964911	0.7546298713771589	0.013503685064645563	0.012114451083714483
GOTERM_BP_DIRECT	GO:0001819~positive regulation of cytokine production	4	6.779661016949152	9.50276994853989E-4	7124, 3586, 3630, 6647	57	66	19157	20.36895268474216	0.7882904775670733	0.01477906983425299	0.013258626642486608
GOTERM_BP_DIRECT	GO:0034116~positive regulation of heterotypic cell-cell adhesion	3	5.084745762711865	9.81016955596198E-4	7124, 3553, 3586	57	16	19157	63.016447368421055	0.7986653837644485	0.015113214042345202	0.013558394716494622
GOTERM_BP_DIRECT	GO:0035690~cellular response to drug	4	6.779661016949152	9.92769657905991E-4	9447, 7157, 3553, 1956	57	67	19157	20.0649384655669	0.8024963314555538	0.01515133505944377	0.013592593914320345
GOTERM_BP_DIRECT	GO:0019221~cytokine-mediated signaling pathway	5	8.47457627118644	0.0010155265423169673	3569, 3553, 6774, 6347, 2152	57	152	19157	11.055517082179131	0.8097083656176591	0.015355137440774144	0.013775429486058862
GOTERM_BP_DIRECT	GO:0032715~negative regulation of interleukin-6 production	4	6.779661016949152	0.0010813253553421766	3082, 7099, 7124, 3586	57	69	19157	19.483346046275106	0.8291141857666539	0.016037149969162223	0.014387277835163905
GOTERM_BP_DIRECT	GO:0050995~negative regulation of lipid catabolic process	3	5.084745762711865	0.0011097354234631544	7124, 3553, 3630	57	17	19157	59.309597523219814	0.8368694080236203	0.016037149969162223	0.014387277835163905
GOTERM_BP_DIRECT	GO:0071310~cellular response to organic substance	3	5.084745762711865	0.0011097354234631544	596, 3553, 834	57	17	19157	59.309597523219814	0.8368694080236203	0.016037149969162223	0.014387277835163905
GOTERM_BP_DIRECT	GO:0055089~fatty acid homeostasis	3	5.084745762711865	0.0011097354234631544	348, 3630, 23411	57	17	19157	59.309597523219814	0.8368694080236203	0.016037149969162223	0.014387277835163905
GOTERM_BP_DIRECT	GO:0048143~astrocyte activation	3	5.084745762711865	0.0011097354234631544	7124, 3553, 1956	57	17	19157	59.309597523219814	0.8368694080236203	0.016037149969162223	0.014387277835163905
GOTERM_BP_DIRECT	GO:0051044~positive regulation of membrane protein ectodomain proteolysis	3	5.084745762711865	0.0012461129428183505	7124, 3553, 348	57	18	19157	56.014619883040936	0.8694725003331998	0.01754226237605488	0.01573754707955934
GOTERM_BP_DIRECT	GO:0031065~positive regulation of histone deacetylation	3	5.084745762711865	0.0012461129428183505	7157, 23411, 7040	57	18	19157	56.014619883040936	0.8694725003331998	0.01754226237605488	0.01573754707955934
GOTERM_BP_DIRECT	GO:1903428~positive regulation of reactive oxygen species biosynthetic process	3	5.084745762711865	0.0012461129428183505	7099, 283120, 2309	57	18	19157	56.014619883040936	0.8694725003331998	0.01754226237605488	0.01573754707955934
GOTERM_BP_DIRECT	GO:0042730~fibrinolysis	3	5.084745762711865	0.0013901052506108697	5054, 302, 5345	57	19	19157	53.06648199445983	0.8968551673840738	0.019402067301261112	0.017406018736281403
GOTERM_BP_DIRECT	GO:0032720~negative regulation of tumor necrosis factor production	4	6.779661016949152	0.0014849834058171716	7099, 3479, 3586, 706	57	77	19157	17.45910230120756	0.9116792506639928	0.020377965560499506	0.01828151839934585
GOTERM_BP_DIRECT	GO:0032868~response to insulin	4	6.779661016949152	0.0014849834058171716	3586, 2475, 3952, 23411	57	77	19157	17.45910230120756	0.9116792506639928	0.020377965560499506	0.01828151839934585
GOTERM_BP_DIRECT	GO:0032729~positive regulation of interferon-gamma production	4	6.779661016949152	0.0015987386776658392	7099, 7124, 3553, 3606	57	79	19157	17.017099711303572	0.9266732232562876	0.021756168838569293	0.019517934689837122
GOTERM_BP_DIRECT	GO:0000122~negative regulation of transcription from RNA polymerase II promoter	10	16.94915254237288	0.001642638605729468	4790, 7124, 7157, 6774, 3146, 3952, 23411, 7040, 2309, 142	57	952	19157	3.5303331859059415	0.9317538590485394	0.022168833414514224	0.01988814510242703
GOTERM_BP_DIRECT	GO:0030593~neutrophil chemotaxis	4	6.779661016949152	0.0017178157379871867	3576, 3553, 5478, 6347	57	81	19157	16.596924409789906	0.9396506598605822	0.022993386066664557	0.02062786931271499
GOTERM_BP_DIRECT	GO:0008203~cholesterol metabolic process	4	6.779661016949152	0.0017793778814200172	6609, 335, 348, 3952	57	82	19157	16.394522892597347	0.9454322560921494	0.02343325871257168	0.021022488679680044
GOTERM_BP_DIRECT	GO:0032880~regulation of protein localization	4	6.779661016949152	0.0017793778814200172	596, 3630, 5599, 142	57	82	19157	16.394522892597347	0.9454322560921494	0.02343325871257168	0.021022488679680044
GOTERM_BP_DIRECT	GO:0030225~macrophage differentiation	3	5.084745762711865	0.0018673310492624052	23411, 4318, 142	57	22	19157	45.83014354066985	0.9527452559623097	0.02439481282756406	0.02188511989735539
GOTERM_BP_DIRECT	GO:0090026~positive regulation of monocyte chemotaxis	3	5.084745762711865	0.002041343575909927	5054, 6387, 3146	57	23	19157	43.837528604118994	0.9644537680266295	0.026043078589538367	0.023363815146156586
GOTERM_BP_DIRECT	GO:0014911~positive regulation of smooth muscle cell migration	3	5.084745762711865	0.002041343575909927	7099, 596, 3479	57	23	19157	43.837528604118994	0.9644537680266295	0.026043078589538367	0.023363815146156586
GOTERM_BP_DIRECT	GO:0070269~pyroptosis	3	5.084745762711865	0.002041343575909927	9447, 3002, 834	57	23	19157	43.837528604118994	0.9644537680266295	0.026043078589538367	0.023363815146156586
GOTERM_BP_DIRECT	GO:0008285~negative regulation of cell proliferation	7	11.864406779661017	0.002112213010728445	3569, 7157, 3576, 3553, 3586, 6774, 7040	57	457	19157	5.147951936734615	0.968346031558672	0.02673832439162442	0.023987535354396683
GOTERM_BP_DIRECT	GO:0045861~negative regulation of proteolysis	3	5.084745762711865	0.0022227523418767727	7157, 3630, 1471	57	24	19157	42.0109649122807	0.9735842428400964	0.027291387776577216	0.024483700607890766
GOTERM_BP_DIRECT	GO:0046628~positive regulation of insulin receptor signaling pathway	3	5.084745762711865	0.0022227523418767727	3630, 3952, 23411	57	24	19157	42.0109649122807	0.9735842428400964	0.027291387776577216	0.024483700607890766
GOTERM_BP_DIRECT	GO:0032740~positive regulation of interleukin-17 production	3	5.084745762711865	0.0022227523418767727	3569, 7040, 3606	57	24	19157	42.0109649122807	0.9735842428400964	0.027291387776577216	0.024483700607890766
GOTERM_BP_DIRECT	GO:0050768~negative regulation of neurogenesis	3	5.084745762711865	0.0022227523418767727	3569, 7124, 3553	57	24	19157	42.0109649122807	0.9735842428400964	0.027291387776577216	0.024483700607890766
GOTERM_BP_DIRECT	GO:0071347~cellular response to interleukin-1	4	6.779661016949152	0.0022490952074783943	4790, 3576, 6347, 3605	57	89	19157	15.105066035876208	0.9746989374114112	0.02740874980456879	0.024588988648924236
GOTERM_BP_DIRECT	GO:0050807~regulation of synapse organization	3	5.084745762711865	0.0026075861281335422	7124, 3586, 348	57	26	19157	38.77935222672065	0.98593055161287	0.031310206965015255	0.028089071159673816
GOTERM_BP_DIRECT	GO:0051000~positive regulation of nitric-oxide synthase activity	3	5.084745762711865	0.0026075861281335422	7124, 348, 3630	57	26	19157	38.77935222672065	0.98593055161287	0.031310206965015255	0.028089071159673816
GOTERM_BP_DIRECT	GO:0007565~female pregnancy	4	6.779661016949152	0.002789200977257397	596, 3952, 7040, 5617	57	96	19157	14.003654970760234	0.9895497472041538	0.033023317463338434	0.029625940039063565
GOTERM_BP_DIRECT	GO:0045662~negative regulation of myoblast differentiation	3	5.084745762711865	0.002810925368894086	7124, 7040, 3606	57	27	19157	37.343079922027286	0.9899149853526986	0.033023317463338434	0.029625940039063565
GOTERM_BP_DIRECT	GO:0010875~positive regulation of cholesterol efflux	3	5.084745762711865	0.002810925368894086	335, 348, 23411	57	27	19157	37.343079922027286	0.9899149853526986	0.033023317463338434	0.029625940039063565
GOTERM_BP_DIRECT	GO:0042104~positive regulation of activated T cell proliferation	3	5.084745762711865	0.0030214892892733787	3479, 3146, 3606	57	28	19157	36.0093984962406	0.9928565627554282	0.034993560350237075	0.03139348800557092
GOTERM_BP_DIRECT	GO:0035307~positive regulation of protein dephosphorylation	3	5.084745762711865	0.0030214892892733787	6609, 5478, 7040	57	28	19157	36.0093984962406	0.9928565627554282	0.034993560350237075	0.03139348800557092
GOTERM_BP_DIRECT	GO:0071346~cellular response to interferon-gamma	4	6.779661016949152	0.0030430508246340102	7099, 7124, 834, 6347	57	99	19157	13.579301789828104	0.9931044450825085	0.03499508448329112	0.031394855338653695
GOTERM_BP_DIRECT	GO:0009314~response to radiation	3	5.084745762711865	0.003239235448912354	596, 6387, 7124	57	29	19157	34.76769509981851	0.9949996995568327	0.03623062663064297	0.0325032872099767
GOTERM_BP_DIRECT	GO:0070372~regulation of ERK1 and ERK2 cascade	3	5.084745762711865	0.003239235448912354	2335, 3553, 1956	57	29	19157	34.76769509981851	0.9949996995568327	0.03623062663064297	0.0325032872099767
GOTERM_BP_DIRECT	GO:0097192~extrinsic apoptotic signaling pathway in absence of ligand	3	5.084745762711865	0.003239235448912354	596, 3553, 2309	57	29	19157	34.76769509981851	0.9949996995568327	0.03623062663064297	0.0325032872099767
GOTERM_BP_DIRECT	GO:0010332~response to gamma radiation	3	5.084745762711865	0.003239235448912354	596, 7157, 142	57	29	19157	34.76769509981851	0.9949996995568327	0.03623062663064297	0.0325032872099767
GOTERM_BP_DIRECT	GO:0042632~cholesterol homeostasis	4	6.779661016949152	0.0033106836893525234	335, 348, 23411, 3606	57	102	19157	13.179910560715513	0.9955520662555752	0.03677786710688892	0.03299422860477175
GOTERM_BP_DIRECT	GO:0010575~positive regulation of vascular endothelial growth factor production	3	5.084745762711865	0.003464121586803154	3569, 3553, 7040	57	30	19157	33.608771929824556	0.9965408464241025	0.03822236858952399	0.03429012246396365
GOTERM_BP_DIRECT	GO:0002218~activation of innate immune response	3	5.084745762711865	0.0036961056195282753	7099, 9447, 3146	57	31	19157	32.52461799660441	0.9976348702723169	0.04050832534691056	0.03634090424569747
GOTERM_BP_DIRECT	GO:0043388~positive regulation of DNA binding	3	5.084745762711865	0.004181199922905762	3479, 3146, 4318	57	33	19157	30.553429027113236	0.9989322629697369	0.04481238459889047	0.04020216989428937
GOTERM_BP_DIRECT	GO:2001234~negative regulation of apoptotic signaling pathway	3	5.084745762711865	0.004181199922905762	596, 7124, 627	57	33	19157	30.553429027113236	0.9989322629697369	0.04481238459889047	0.04020216989428937
GOTERM_BP_DIRECT	GO:1900182~positive regulation of protein localization to nucleus	3	5.084745762711865	0.004181199922905762	3630, 7040, 142	57	33	19157	30.553429027113236	0.9989322629697369	0.04481238459889047	0.04020216989428937
GOTERM_BP_DIRECT	GO:0009615~response to virus	4	6.779661016949152	0.004198588391690289	6609, 6387, 7124, 58487	57	111	19157	12.111269163900742	0.998962279334474	0.04481238459889047	0.04020216989428937
GOTERM_BP_DIRECT	GO:0042593~glucose homeostasis	4	6.779661016949152	0.004523617250997998	3569, 6774, 3630, 3952	57	114	19157	11.792551554324406	0.9993910812177972	0.04796796734337487	0.04303311216046797
GOTERM_BP_DIRECT	GO:0050830~defense response to Gram-positive bacterium	4	6.779661016949152	0.004635255316538968	3569, 1401, 7124, 3605	57	115	19157	11.690007627765064	0.9994929846697382	0.04883465762521377	0.043810638959545734
GOTERM_BP_DIRECT	GO:2000379~positive regulation of reactive oxygen species metabolic process	3	5.084745762711865	0.004694185228190176	7157, 3952, 706	57	35	19157	28.80751879699248	0.9995397095547829	0.04913849024124716	0.04408321384165774
GOTERM_BP_DIRECT	GO:0070328~triglyceride homeostasis	3	5.084745762711865	0.004961033671644184	335, 348, 3606	57	36	19157	28.007309941520468	0.9997029262926301	0.05127448092275286	0.04599945777821981
GOTERM_BP_DIRECT	GO:2001240~negative regulation of extrinsic apoptotic signaling pathway in absence of ligand	3	5.084745762711865	0.004961033671644184	596, 7124, 3553	57	36	19157	28.007309941520468	0.9997029262926301	0.05127448092275286	0.04599945777821981
GOTERM_BP_DIRECT	GO:0051091~positive regulation of sequence-specific DNA binding transcription factor activity	4	6.779661016949152	0.005098474936598589	3569, 7124, 3553, 3586	57	119	19157	11.297066194899012	0.9997629184672083	0.052036309821659354	0.04668291113823083
GOTERM_BP_DIRECT	GO:0006979~response to oxidative stress	4	6.779661016949152	0.005098474936598589	7157, 348, 5599, 23411	57	119	19157	11.297066194899012	0.9997629184672083	0.052036309821659354	0.04668291113823083
GOTERM_BP_DIRECT	GO:0034614~cellular response to reactive oxygen species	3	5.084745762711865	0.005234731212231623	5599, 1956, 4318	57	37	19157	27.25035561877667	0.999810433093542	0.05309513086692075	0.047632802645461665
GOTERM_BP_DIRECT	GO:0030574~collagen catabolic process	3	5.084745762711865	0.005515236995111836	1513, 4312, 4318	57	38	19157	26.533240997229914	0.9998803942781797	0.055594950697639686	0.049875445665671855
GOTERM_BP_DIRECT	GO:0006935~chemotaxis	4	6.779661016949152	0.005588693016936799	6387, 3576, 3146, 6347	57	123	19157	10.92968192839823	0.9998939853490365	0.05598978955004781	0.05022966423197797
GOTERM_BP_DIRECT	GO:0001937~negative regulation of endothelial cell proliferation	3	5.084745762711865	0.005802510337918892	7124, 348, 5617	57	39	19157	25.85290148448043	0.9999253796300401	0.05777743525500945	0.0518334002747023
GOTERM_BP_DIRECT	GO:0033594~response to hydroxyisoflavone	2	3.389830508474576	0.0058380338707494685	632, 1956	57	2	19157	336.0877192982456	0.999929609100497	0.057778844308690194	0.05183466436756346
GOTERM_BP_DIRECT	GO:0030308~negative regulation of cell growth	4	6.779661016949152	0.006106329878149973	596, 7157, 23411, 7040	57	127	19157	10.585439977897499	0.9999547001234794	0.060070100548306665	0.05389020043066091
GOTERM_BP_DIRECT	GO:0071479~cellular response to ionizing radiation	3	5.084745762711865	0.006397197834783557	7157, 23411, 7040	57	41	19157	24.591784338896023	0.9999719123847789	0.06255463511497933	0.0561191307063348
GOTERM_BP_DIRECT	GO:1901216~positive regulation of neuron death	3	5.084745762711865	0.006704531483387501	2475, 348, 142	57	42	19157	24.0062656641604	0.999983052107542	0.06478402315012892	0.0581191634506668
GOTERM_BP_DIRECT	GO:0007566~embryo implantation	3	5.084745762711865	0.006704531483387501	3553, 6647, 4318	57	42	19157	24.0062656641604	0.999983052107542	0.06478402315012892	0.0581191634506668
GOTERM_BP_DIRECT	GO:0032689~negative regulation of interferon-gamma production	3	5.084745762711865	0.007018471678254863	7099, 3586, 3146	57	43	19157	23.447980416156668	0.9999898858321882	0.06741861323876583	0.060482711815549255
GOTERM_BP_DIRECT	GO:0031100~animal organ regeneration	3	5.084745762711865	0.0076660125697237845	3082, 6387, 335	57	45	19157	22.405847953216373	0.9999965142559708	0.07320817851671894	0.06567665739558681
GOTERM_BP_DIRECT	GO:0022617~extracellular matrix disassembly	3	5.084745762711865	0.007999534118114294	1513, 4312, 4318	57	46	19157	21.918764302059497	0.9999979867685924	0.07594906520279442	0.06813556676184558
GOTERM_BP_DIRECT	GO:0071356~cellular response to tumor necrosis factor	4	6.779661016949152	0.008139475318950828	4790, 3576, 6347, 23411	57	141	19157	9.534403384347392	0.9999984010326125	0.07683100113206186	0.06892677076452579
GOTERM_BP_DIRECT	GO:0008630~intrinsic apoptotic signaling pathway in response to DNA damage	3	5.084745762711865	0.008339503916146044	596, 7124, 23411	57	47	19157	21.452407614781634	0.9999988497289898	0.07826672353486488	0.07021478871927561
GOTERM_BP_DIRECT	GO:0034465~response to carbon monoxide	2	3.389830508474576	0.008744484933063023	3586, 6647	57	3	19157	224.05847953216374	0.9999994096467639	0.07933191053162177	0.07117039126076294
GOTERM_BP_DIRECT	GO:0060559~positive regulation of calcidiol 1-monooxygenase activity	2	3.389830508474576	0.008744484933063023	7124, 3553	57	3	19157	224.05847953216374	0.9999994096467639	0.07933191053162177	0.07117039126076294
GOTERM_BP_DIRECT	GO:0051097~negative regulation of helicase activity	2	3.389830508474576	0.008744484933063023	7157, 23411	57	3	19157	224.05847953216374	0.9999994096467639	0.07933191053162177	0.07117039126076294
GOTERM_BP_DIRECT	GO:1902947~regulation of tau-protein kinase activity	2	3.389830508474576	0.008744484933063023	3082, 348	57	3	19157	224.05847953216374	0.9999994096467639	0.07933191053162177	0.07117039126076294
GOTERM_BP_DIRECT	GO:2000635~negative regulation of primary miRNA processing	2	3.389830508474576	0.008744484933063023	3569, 6774	57	3	19157	224.05847953216374	0.9999994096467639	0.07933191053162177	0.07117039126076294
GOTERM_BP_DIRECT	GO:0045069~regulation of viral genome replication	2	3.389830508474576	0.008744484933063023	596, 5478	57	3	19157	224.05847953216374	0.9999994096467639	0.07933191053162177	0.07117039126076294
GOTERM_BP_DIRECT	GO:0043536~positive regulation of blood vessel endothelial cell migration	3	5.084745762711865	0.009397712098819268	3146, 23411, 7040	57	50	19157	20.165263157894735	0.9999997988127307	0.0843212299855597	0.07564641881741883
GOTERM_BP_DIRECT	GO:0007254~JNK cascade	3	5.084745762711865	0.009397712098819268	4790, 7124, 5599	57	50	19157	20.165263157894735	0.9999997988127307	0.0843212299855597	0.07564641881741883
GOTERM_BP_DIRECT	GO:0008283~cell proliferation	4	6.779661016949152	0.00963325237853251	596, 3479, 6774, 3606	57	150	19157	8.96233918128655	0.999999863557441	0.08596230127947316	0.07711865975164002
GOTERM_BP_DIRECT	GO:0010951~negative regulation of endopeptidase activity	4	6.779661016949152	0.009808434424101498	5054, 302, 5345, 1471	57	151	19157	8.902985941675379	0.9999998977906388	0.08704985551390079	0.07809432843102553
GOTERM_BP_DIRECT	GO:0001932~regulation of protein phosphorylation	3	5.084745762711865	0.010512554935204019	2335, 7124, 335	57	53	19157	19.023833167825224	0.9999999680110134	0.0922957108020869	0.08280049989287036
GOTERM_BP_DIRECT	GO:0042542~response to hydrogen peroxide	3	5.084745762711865	0.010512554935204019	596, 6647, 23411	57	53	19157	19.023833167825224	0.9999999680110134	0.0922957108020869	0.08280049989287036
GOTERM_BP_DIRECT	GO:0034644~cellular response to UV	3	5.084745762711865	0.010896575447204359	6609, 7157, 142	57	54	19157	18.671539961013643	0.999999983029091	0.09515565617799314	0.0853662194125903
GOTERM_BP_DIRECT	GO:0098586~cellular response to virus	3	5.084745762711865	0.011286735605553313	3569, 4790, 283120	57	55	19157	18.332057416267943	0.9999999910895656	0.09649863478465215	0.08657103488029112
GOTERM_BP_DIRECT	GO:0071230~cellular response to amino acid stimulus	3	5.084745762711865	0.011286735605553313	7124, 2475, 1956	57	55	19157	18.332057416267943	0.9999999910895656	0.09649863478465215	0.08657103488029112
GOTERM_BP_DIRECT	GO:0051496~positive regulation of stress fiber assembly	3	5.084745762711865	0.011286735605553313	335, 5345, 2475	57	55	19157	18.332057416267943	0.9999999910895656	0.09649863478465215	0.08657103488029112
GOTERM_BP_DIRECT	GO:0031334~positive regulation of protein complex assembly	3	5.084745762711865	0.011286735605553313	7124, 4312, 7040	57	55	19157	18.332057416267943	0.9999999910895656	0.09649863478465215	0.08657103488029112
GOTERM_BP_DIRECT	GO:1902952~positive regulation of dendritic spine maintenance	2	3.389830508474576	0.011642590229846938	348, 3630	57	4	19157	168.0438596491228	0.9999999950500728	0.09667827209417094	0.08673219143782024
GOTERM_BP_DIRECT	GO:0030730~sequestering of triglyceride	2	3.389830508474576	0.011642590229846938	7124, 3553	57	4	19157	168.0438596491228	0.9999999950500728	0.09667827209417094	0.08673219143782024
GOTERM_BP_DIRECT	GO:1900740~positive regulation of protein insertion into mitochondrial membrane involved in apoptotic signaling pathway	2	3.389830508474576	0.011642590229846938	3002, 5599	57	4	19157	168.0438596491228	0.9999999950500728	0.09667827209417094	0.08673219143782024
GOTERM_BP_DIRECT	GO:1902995~positive regulation of phospholipid efflux	2	3.389830508474576	0.011642590229846938	335, 348	57	4	19157	168.0438596491228	0.9999999950500728	0.09667827209417094	0.08673219143782024
GOTERM_BP_DIRECT	GO:0051450~myoblast proliferation	2	3.389830508474576	0.011642590229846938	3082, 3479	57	4	19157	168.0438596491228	0.9999999950500728	0.09667827209417094	0.08673219143782024
GOTERM_BP_DIRECT	GO:0042127~regulation of cell proliferation	4	6.779661016949152	0.011662963626792209	6774, 23411, 7040, 706	57	161	19157	8.350005448403616	0.999999995213924	0.09667827209417094	0.08673219143782024
GOTERM_BP_DIRECT	GO:0051726~regulation of cell cycle	5	8.47457627118644	0.013190782048631297	7157, 3576, 6774, 3952, 7040	57	313	19157	5.368813407320217	0.9999999996173411	0.10879064184552983	0.09759846313760025
GOTERM_BP_DIRECT	GO:0043525~positive regulation of neuron apoptotic process	3	5.084745762711865	0.013328312400931571	7124, 7157, 2309	57	60	19157	16.804385964912278	0.9999999996952357	0.10882567075360626	0.09762988833682376
GOTERM_BP_DIRECT	GO:0071466~cellular response to xenobiotic stimulus	3	5.084745762711865	0.013328312400931571	9447, 7157, 3553	57	60	19157	16.804385964912278	0.9999999996952357	0.10882567075360626	0.09762988833682376
GOTERM_BP_DIRECT	GO:0042158~lipoprotein biosynthetic process	2	3.389830508474576	0.014532373289518227	335, 348	57	5	19157	134.43508771929825	0.9999999999585067	0.11354720374058978	0.10186567879973303
GOTERM_BP_DIRECT	GO:0031622~positive regulation of fever generation	2	3.389830508474576	0.014532373289518227	7124, 3553	57	5	19157	134.43508771929825	0.9999999999585067	0.11354720374058978	0.10186567879973303
GOTERM_BP_DIRECT	GO:0002326~B cell lineage commitment	2	3.389830508474576	0.014532373289518227	596, 7157	57	5	19157	134.43508771929825	0.9999999999585067	0.11354720374058978	0.10186567879973303
GOTERM_BP_DIRECT	GO:0060729~intestinal epithelial structure maintenance	2	3.389830508474576	0.014532373289518227	7099, 3605	57	5	19157	134.43508771929825	0.9999999999585067	0.11354720374058978	0.10186567879973303
GOTERM_BP_DIRECT	GO:0030300~regulation of intestinal cholesterol absorption	2	3.389830508474576	0.014532373289518227	335, 3952	57	5	19157	134.43508771929825	0.9999999999585067	0.11354720374058978	0.10186567879973303
GOTERM_BP_DIRECT	GO:0014042~positive regulation of neuron maturation	2	3.389830508474576	0.014532373289518227	596, 2475	57	5	19157	134.43508771929825	0.9999999999585067	0.11354720374058978	0.10186567879973303
GOTERM_BP_DIRECT	GO:2001170~negative regulation of ATP biosynthetic process	2	3.389830508474576	0.014532373289518227	283120, 142	57	5	19157	134.43508771929825	0.9999999999585067	0.11354720374058978	0.10186567879973303
GOTERM_BP_DIRECT	GO:0010750~positive regulation of nitric oxide mediated signal transduction	2	3.389830508474576	0.014532373289518227	3630, 1956	57	5	19157	134.43508771929825	0.9999999999585067	0.11354720374058978	0.10186567879973303
GOTERM_BP_DIRECT	GO:0071677~positive regulation of mononuclear cell migration	2	3.389830508474576	0.014532373289518227	7124, 7040	57	5	19157	134.43508771929825	0.9999999999585067	0.11354720374058978	0.10186567879973303
GOTERM_BP_DIRECT	GO:0006006~glucose metabolic process	3	5.084745762711865	0.014624537374087986	7124, 3630, 3952	57	63	19157	16.004177109440267	0.9999999999643838	0.11372318824707467	0.10202355834780429
GOTERM_BP_DIRECT	GO:1901215~negative regulation of neuron death	3	5.084745762711865	0.015068270920218733	6774, 348, 23411	57	64	19157	15.754111842105264	0.999999999982931	0.11552341038834363	0.10363857698648095
GOTERM_BP_DIRECT	GO:0042102~positive regulation of T cell proliferation	3	5.084745762711865	0.015068270920218733	3569, 3553, 3952	57	64	19157	15.754111842105264	0.999999999982931	0.11552341038834363	0.10363857698648095
GOTERM_BP_DIRECT	GO:0050679~positive regulation of epithelial cell proliferation	3	5.084745762711865	0.015068270920218733	3479, 7040, 1956	57	64	19157	15.754111842105264	0.999999999982931	0.11552341038834363	0.10363857698648095
GOTERM_BP_DIRECT	GO:0007623~circadian rhythm	3	5.084745762711865	0.01690052816186238	7124, 3952, 1956	57	68	19157	14.827399380804954	0.9999999999991841	0.12867343631235215	0.11543575272357372
GOTERM_BP_DIRECT	GO:0042092~type 2 immune response	2	3.389830508474576	0.01741385757809542	3586, 3606	57	6	19157	112.02923976608187	0.9999999999996523	0.12867343631235215	0.11543575272357372
GOTERM_BP_DIRECT	GO:1903223~positive regulation of oxidative stress-induced neuron death	2	3.389830508474576	0.01741385757809542	7099, 7124	57	6	19157	112.02923976608187	0.9999999999996523	0.12867343631235215	0.11543575272357372
GOTERM_BP_DIRECT	GO:1904894~positive regulation of STAT cascade	2	3.389830508474576	0.01741385757809542	3569, 7040	57	6	19157	112.02923976608187	0.9999999999996523	0.12867343631235215	0.11543575272357372
GOTERM_BP_DIRECT	GO:0034103~regulation of tissue remodeling	2	3.389830508474576	0.01741385757809542	7157, 1471	57	6	19157	112.02923976608187	0.9999999999996523	0.12867343631235215	0.11543575272357372
GOTERM_BP_DIRECT	GO:0032269~negative regulation of cellular protein metabolic process	2	3.389830508474576	0.01741385757809542	4790, 348	57	6	19157	112.02923976608187	0.9999999999996523	0.12867343631235215	0.11543575272357372
GOTERM_BP_DIRECT	GO:0043504~mitochondrial DNA repair	2	3.389830508474576	0.01741385757809542	7157, 142	57	6	19157	112.02923976608187	0.9999999999996523	0.12867343631235215	0.11543575272357372
GOTERM_BP_DIRECT	GO:0010757~negative regulation of plasminogen activation	2	3.389830508474576	0.01741385757809542	5054, 5345	57	6	19157	112.02923976608187	0.9999999999996523	0.12867343631235215	0.11543575272357372
GOTERM_BP_DIRECT	GO:0070098~chemokine-mediated signaling pathway	3	5.084745762711865	0.01785054697524111	6387, 3576, 6347	57	70	19157	14.40375939849624	0.9999999999998317	0.13130605049805733	0.11779752846273975
GOTERM_BP_DIRECT	GO:0018107~peptidyl-threonine phosphorylation	3	5.084745762711865	0.018333904103145015	596, 2475, 5599	57	71	19157	14.200889547813194	0.9999999999999247	0.13392931995418852	0.12015092084071415
GOTERM_BP_DIRECT	GO:0043123~positive regulation of I-kappaB kinase/NF-kappaB signaling	4	6.779661016949152	0.01837119881796585	7099, 7124, 3553, 834	57	191	19157	7.038486268026086	0.9999999999999292	0.13392931995418852	0.12015092084071415
GOTERM_BP_DIRECT	GO:0000187~activation of MAPK activity	3	5.084745762711865	0.019317137201036047	3479, 5478, 6647	57	73	19157	13.811824080749819	0.9999999999999853	0.14019948910796384	0.1257760266645236
GOTERM_BP_DIRECT	GO:0007435~salivary gland morphogenesis	2	3.389830508474576	0.020287066494902015	7040, 1956	57	7	19157	96.02506265664161	0.9999999999999971	0.14182089793468697	0.12723062796957527
GOTERM_BP_DIRECT	GO:0003179~heart valve morphogenesis	2	3.389830508474576	0.020287066494902015	2475, 7040	57	7	19157	96.02506265664161	0.9999999999999971	0.14182089793468697	0.12723062796957527
GOTERM_BP_DIRECT	GO:0035630~bone mineralization involved in bone maturation	2	3.389830508474576	0.020287066494902015	3479, 3952	57	7	19157	96.02506265664161	0.9999999999999971	0.14182089793468697	0.12723062796957527
GOTERM_BP_DIRECT	GO:0072540~T-helper 17 cell lineage commitment	2	3.389830508474576	0.020287066494902015	3569, 6774	57	7	19157	96.02506265664161	0.9999999999999971	0.14182089793468697	0.12723062796957527
GOTERM_BP_DIRECT	GO:0061037~negative regulation of cartilage development	2	3.389830508474576	0.020287066494902015	1513, 3952	57	7	19157	96.02506265664161	0.9999999999999971	0.14182089793468697	0.12723062796957527
GOTERM_BP_DIRECT	GO:1900122~positive regulation of receptor binding	2	3.389830508474576	0.020287066494902015	627, 4318	57	7	19157	96.02506265664161	0.9999999999999971	0.14182089793468697	0.12723062796957527
GOTERM_BP_DIRECT	GO:0034384~high-density lipoprotein particle clearance	2	3.389830508474576	0.020287066494902015	335, 348	57	7	19157	96.02506265664161	0.9999999999999971	0.14182089793468697	0.12723062796957527
GOTERM_BP_DIRECT	GO:0007406~negative regulation of neuroblast proliferation	2	3.389830508474576	0.020287066494902015	7157, 7040	57	7	19157	96.02506265664161	0.9999999999999971	0.14182089793468697	0.12723062796957527
GOTERM_BP_DIRECT	GO:0009267~cellular response to starvation	3	5.084745762711865	0.02032216173711987	213, 2475, 23411	57	75	19157	13.443508771929825	0.9999999999999972	0.14182089793468697	0.12723062796957527
GOTERM_BP_DIRECT	GO:0045669~positive regulation of osteoblast differentiation	3	5.084745762711865	0.020832758728702872	3082, 3569, 3479	57	76	19157	13.266620498614957	0.9999999999999988	0.1447655106551991	0.12987230441510514
GOTERM_BP_DIRECT	GO:0048511~rhythmic process	3	5.084745762711865	0.0213486994040239	7157, 2475, 5599	57	77	19157	13.094326725905672	0.9999999999999996	0.147722144604962	0.1325247653681992
GOTERM_BP_DIRECT	GO:0006952~defense response	3	5.084745762711865	0.022396474301753098	6387, 6774, 1471	57	79	19157	12.76282478347768	0.9999999999999999	0.15244860553208522	0.13676497679394048
GOTERM_BP_DIRECT	GO:0001933~negative regulation of protein phosphorylation	3	5.084745762711865	0.022928240146496574	2475, 5478, 7040	57	80	19157	12.60328947368421	1.0	0.15244860553208522	0.13676497679394048
GOTERM_BP_DIRECT	GO:0061044~negative regulation of vascular wound healing	2	3.389830508474576	0.02315202337535648	5054, 7124	57	8	19157	84.0219298245614	1.0	0.15244860553208522	0.13676497679394048
GOTERM_BP_DIRECT	GO:0051152~positive regulation of smooth muscle cell differentiation	2	3.389830508474576	0.02315202337535648	23411, 7040	57	8	19157	84.0219298245614	1.0	0.15244860553208522	0.13676497679394048
GOTERM_BP_DIRECT	GO:0045541~negative regulation of cholesterol biosynthetic process	2	3.389830508474576	0.02315202337535648	348, 6647	57	8	19157	84.0219298245614	1.0	0.15244860553208522	0.13676497679394048
GOTERM_BP_DIRECT	GO:0044321~response to leptin	2	3.389830508474576	0.02315202337535648	6774, 23411	57	8	19157	84.0219298245614	1.0	0.15244860553208522	0.13676497679394048
GOTERM_BP_DIRECT	GO:0022898~regulation of transmembrane transporter activity	2	3.389830508474576	0.02315202337535648	596, 3630	57	8	19157	84.0219298245614	1.0	0.15244860553208522	0.13676497679394048
GOTERM_BP_DIRECT	GO:0014012~peripheral nervous system axon regeneration	2	3.389830508474576	0.02315202337535648	335, 706	57	8	19157	84.0219298245614	1.0	0.15244860553208522	0.13676497679394048
GOTERM_BP_DIRECT	GO:0060087~relaxation of vascular smooth muscle	2	3.389830508474576	0.02315202337535648	6647, 5997	57	8	19157	84.0219298245614	1.0	0.15244860553208522	0.13676497679394048
GOTERM_BP_DIRECT	GO:0072577~endothelial cell apoptotic process	2	3.389830508474576	0.02315202337535648	7124, 3586	57	8	19157	84.0219298245614	1.0	0.15244860553208522	0.13676497679394048
GOTERM_BP_DIRECT	GO:0032489~regulation of Cdc42 protein signal transduction	2	3.389830508474576	0.02315202337535648	335, 348	57	8	19157	84.0219298245614	1.0	0.15244860553208522	0.13676497679394048
GOTERM_BP_DIRECT	GO:2000556~positive regulation of T-helper 1 cell cytokine production	2	3.389830508474576	0.02315202337535648	3553, 3606	57	8	19157	84.0219298245614	1.0	0.15244860553208522	0.13676497679394048
GOTERM_BP_DIRECT	GO:0001503~ossification	3	5.084745762711865	0.024554644102474706	596, 1956, 4318	57	83	19157	12.147748890298033	1.0	0.16103507557968352	0.14446808678765238
GOTERM_BP_DIRECT	GO:0006869~lipid transport	3	5.084745762711865	0.025664499066774437	335, 348, 706	57	85	19157	11.861919504643962	1.0	0.16526183341001638	0.14826000364095163
GOTERM_BP_DIRECT	GO:0000902~cell morphogenesis	3	5.084745762711865	0.025664499066774437	3082, 7040, 1956	57	85	19157	11.861919504643962	1.0	0.16526183341001638	0.14826000364095163
GOTERM_BP_DIRECT	GO:0019953~sexual reproduction	2	3.389830508474576	0.026008751491962162	6774, 3952	57	9	19157	74.68615984405459	1.0	0.16526183341001638	0.14826000364095163
GOTERM_BP_DIRECT	GO:0071316~cellular response to nicotine	2	3.389830508474576	0.026008751491962162	4790, 7124	57	9	19157	74.68615984405459	1.0	0.16526183341001638	0.14826000364095163
GOTERM_BP_DIRECT	GO:0010873~positive regulation of cholesterol esterification	2	3.389830508474576	0.026008751491962162	335, 348	57	9	19157	74.68615984405459	1.0	0.16526183341001638	0.14826000364095163
GOTERM_BP_DIRECT	GO:0034372~very-low-density lipoprotein particle remodeling	2	3.389830508474576	0.026008751491962162	335, 348	57	9	19157	74.68615984405459	1.0	0.16526183341001638	0.14826000364095163
GOTERM_BP_DIRECT	GO:1903140~regulation of establishment of endothelial barrier	2	3.389830508474576	0.026008751491962162	7124, 3553	57	9	19157	74.68615984405459	1.0	0.16526183341001638	0.14826000364095163
GOTERM_BP_DIRECT	GO:0042088~T-helper 1 type immune response	2	3.389830508474576	0.026008751491962162	7099, 3606	57	9	19157	74.68615984405459	1.0	0.16526183341001638	0.14826000364095163
GOTERM_BP_DIRECT	GO:0042981~regulation of apoptotic process	4	6.779661016949152	0.02652215542092878	7157, 348, 834, 23411	57	220	19157	6.110685805422648	1.0	0.16743818113393907	0.15021245276253567
GOTERM_BP_DIRECT	GO:0045087~innate immune response	6	10.16949152542373	0.02655633123924692	7099, 1401, 9447, 3146, 1604, 3605	57	578	19157	3.4887998543070475	1.0	0.16743818113393907	0.15021245276253567
GOTERM_BP_DIRECT	GO:0030307~positive regulation of cell growth	3	5.084745762711865	0.026794511347304605	596, 3630, 1956	57	87	19157	11.589231699939504	1.0	0.16764535260593263	0.15039831081916186
GOTERM_BP_DIRECT	GO:0034599~cellular response to oxidative stress	3	5.084745762711865	0.026794511347304605	5478, 2309, 142	57	87	19157	11.589231699939504	1.0	0.16764535260593263	0.15039831081916186
GOTERM_BP_DIRECT	GO:0031497~chromatin assembly	2	3.389830508474576	0.028857274048661005	7157, 3146	57	10	19157	67.21754385964913	1.0	0.17518189041436216	0.15715950364791215
GOTERM_BP_DIRECT	GO:0051918~negative regulation of fibrinolysis	2	3.389830508474576	0.028857274048661005	5054, 5345	57	10	19157	67.21754385964913	1.0	0.17518189041436216	0.15715950364791215
GOTERM_BP_DIRECT	GO:0009651~response to salt stress	2	3.389830508474576	0.028857274048661005	7124, 7157	57	10	19157	67.21754385964913	1.0	0.17518189041436216	0.15715950364791215
GOTERM_BP_DIRECT	GO:0002237~response to molecule of bacterial origin	2	3.389830508474576	0.028857274048661005	3576, 3586	57	10	19157	67.21754385964913	1.0	0.17518189041436216	0.15715950364791215
GOTERM_BP_DIRECT	GO:0033622~integrin activation	2	3.389830508474576	0.028857274048661005	2335, 6387	57	10	19157	67.21754385964913	1.0	0.17518189041436216	0.15715950364791215
GOTERM_BP_DIRECT	GO:0051901~positive regulation of mitochondrial depolarization	2	3.389830508474576	0.028857274048661005	706, 142	57	10	19157	67.21754385964913	1.0	0.17518189041436216	0.15715950364791215
GOTERM_BP_DIRECT	GO:0044320~cellular response to leptin stimulus	2	3.389830508474576	0.028857274048661005	6774, 3952	57	10	19157	67.21754385964913	1.0	0.17518189041436216	0.15715950364791215
GOTERM_BP_DIRECT	GO:0050810~regulation of steroid biosynthetic process	2	3.389830508474576	0.028857274048661005	3952, 706	57	10	19157	67.21754385964913	1.0	0.17518189041436216	0.15715950364791215
GOTERM_BP_DIRECT	GO:0007267~cell-cell signaling	4	6.779661016949152	0.02938690392571713	3553, 3630, 3606, 3605	57	229	19157	5.87052784800429	1.0	0.1777363485581336	0.15945116389324293
GOTERM_BP_DIRECT	GO:0071492~cellular response to UV-A	2	3.389830508474576	0.03169761418858817	4312, 4318	57	11	19157	61.10685805422647	1.0	0.18891315317505286	0.1694781196579623
GOTERM_BP_DIRECT	GO:0031642~negative regulation of myelination	2	3.389830508474576	0.03169761418858817	7124, 9896	57	11	19157	61.10685805422647	1.0	0.18891315317505286	0.1694781196579623
GOTERM_BP_DIRECT	GO:0034115~negative regulation of heterotypic cell-cell adhesion	2	3.389830508474576	0.03169761418858817	335, 3586	57	11	19157	61.10685805422647	1.0	0.18891315317505286	0.1694781196579623
GOTERM_BP_DIRECT	GO:0002021~response to dietary excess	2	3.389830508474576	0.03169761418858817	348, 3952	57	11	19157	61.10685805422647	1.0	0.18891315317505286	0.1694781196579623
GOTERM_BP_DIRECT	GO:0046718~viral entry into host cell	3	5.084745762711865	0.033983256797164865	6609, 1956, 1604	57	99	19157	10.18447634237108	1.0	0.2017987576355281	0.18103807711944192
GOTERM_BP_DIRECT	GO:0033700~phospholipid efflux	2	3.389830508474576	0.034529794989330044	335, 348	57	12	19157	56.014619883040936	1.0	0.20210449898772745	0.18131236437049647
GOTERM_BP_DIRECT	GO:0034380~high-density lipoprotein particle assembly	2	3.389830508474576	0.034529794989330044	335, 348	57	12	19157	56.014619883040936	1.0	0.20210449898772745	0.18131236437049647
GOTERM_BP_DIRECT	GO:0061051~positive regulation of cell growth involved in cardiac muscle cell development	2	3.389830508474576	0.034529794989330044	3479, 2475	57	12	19157	56.014619883040936	1.0	0.20210449898772745	0.18131236437049647
GOTERM_BP_DIRECT	GO:0051549~positive regulation of keratinocyte migration	2	3.389830508474576	0.034529794989330044	2475, 4318	57	12	19157	56.014619883040936	1.0	0.20210449898772745	0.18131236437049647
GOTERM_BP_DIRECT	GO:0048546~digestive tract morphogenesis	2	3.389830508474576	0.037353839464444545	596, 1956	57	13	19157	51.70580296896086	1.0	0.21630787179233313	0.19405452062202574
GOTERM_BP_DIRECT	GO:0060907~positive regulation of macrophage cytokine production	2	3.389830508474576	0.037353839464444545	7099, 23411	57	13	19157	51.70580296896086	1.0	0.21630787179233313	0.19405452062202574
GOTERM_BP_DIRECT	GO:0046902~regulation of mitochondrial membrane permeability	2	3.389830508474576	0.037353839464444545	596, 6774	57	13	19157	51.70580296896086	1.0	0.21630787179233313	0.19405452062202574
GOTERM_BP_DIRECT	GO:0006874~cellular calcium ion homeostasis	3	5.084745762711865	0.03914630038779976	6387, 348, 7040	57	107	19157	9.42302016724053	1.0	0.22588660259108484	0.20264780942800936
GOTERM_BP_DIRECT	GO:0006508~proteolysis	5	8.47457627118644	0.0395391941653393	1513, 4312, 834, 1803, 4318	57	440	19157	3.8191786283891545	1.0	0.22619736321473066	0.20292659957720788
GOTERM_BP_DIRECT	GO:0045744~negative regulation of G-protein coupled receptor protein signaling pathway	2	3.389830508474576	0.04016977056477152	3576, 5997	57	14	19157	48.012531328320804	1.0	0.22619736321473066	0.20292659957720788
GOTERM_BP_DIRECT	GO:1904996~positive regulation of leukocyte adhesion to vascular endothelial cell	2	3.389830508474576	0.04016977056477152	3569, 7124	57	14	19157	48.012531328320804	1.0	0.22619736321473066	0.20292659957720788
GOTERM_BP_DIRECT	GO:0030595~leukocyte chemotaxis	2	3.389830508474576	0.04016977056477152	3586, 5478	57	14	19157	48.012531328320804	1.0	0.22619736321473066	0.20292659957720788
GOTERM_BP_DIRECT	GO:0032732~positive regulation of interleukin-1 production	2	3.389830508474576	0.04016977056477152	7099, 3146	57	14	19157	48.012531328320804	1.0	0.22619736321473066	0.20292659957720788
GOTERM_BP_DIRECT	GO:0006112~energy reserve metabolic process	2	3.389830508474576	0.04016977056477152	2475, 3952	57	14	19157	48.012531328320804	1.0	0.22619736321473066	0.20292659957720788
GOTERM_BP_DIRECT	GO:0030195~negative regulation of blood coagulation	2	3.389830508474576	0.04016977056477152	5054, 348	57	14	19157	48.012531328320804	1.0	0.22619736321473066	0.20292659957720788
GOTERM_BP_DIRECT	GO:0090263~positive regulation of canonical Wnt signaling pathway	3	5.084745762711865	0.040481107384433966	4790, 7040, 1956	57	109	19157	9.250120714630611	1.0	0.2271671764906552	0.20379664026871394
GOTERM_BP_DIRECT	GO:1900034~regulation of cellular response to heat	2	3.389830508474576	0.042977611177788165	2475, 23411	57	15	19157	44.811695906432746	1.0	0.23444363971328774	0.21032451450089806
GOTERM_BP_DIRECT	GO:0050966~detection of mechanical stimulus involved in sensory perception of pain	2	3.389830508474576	0.042977611177788165	6387, 7124	57	15	19157	44.811695906432746	1.0	0.23444363971328774	0.21032451450089806
GOTERM_BP_DIRECT	GO:0032270~positive regulation of cellular protein metabolic process	2	3.389830508474576	0.042977611177788165	3630, 7040	57	15	19157	44.811695906432746	1.0	0.23444363971328774	0.21032451450089806
GOTERM_BP_DIRECT	GO:0070102~interleukin-6-mediated signaling pathway	2	3.389830508474576	0.042977611177788165	3569, 6774	57	15	19157	44.811695906432746	1.0	0.23444363971328774	0.21032451450089806
GOTERM_BP_DIRECT	GO:0032725~positive regulation of granulocyte macrophage colony-stimulating factor production	2	3.389830508474576	0.042977611177788165	3553, 3606	57	15	19157	44.811695906432746	1.0	0.23444363971328774	0.21032451450089806
GOTERM_BP_DIRECT	GO:0050930~induction of positive chemotaxis	2	3.389830508474576	0.042977611177788165	6387, 3576	57	15	19157	44.811695906432746	1.0	0.23444363971328774	0.21032451450089806
GOTERM_BP_DIRECT	GO:0060354~negative regulation of cell adhesion molecule production	2	3.389830508474576	0.042977611177788165	335, 3576	57	15	19157	44.811695906432746	1.0	0.23444363971328774	0.21032451450089806
GOTERM_BP_DIRECT	GO:0048266~behavioral response to pain	2	3.389830508474576	0.042977611177788165	2475, 706	57	15	19157	44.811695906432746	1.0	0.23444363971328774	0.21032451450089806
GOTERM_BP_DIRECT	GO:0032355~response to estradiol	3	5.084745762711865	0.043201890833291165	6774, 3952, 7040	57	113	19157	8.922682813227759	1.0	0.23444363971328774	0.21032451450089806
GOTERM_BP_DIRECT	GO:0006974~cellular response to DNA damage stimulus	4	6.779661016949152	0.04321343267219817	596, 7157, 23411, 142	57	267	19157	5.035022011958735	1.0	0.23444363971328774	0.21032451450089806
GOTERM_BP_DIRECT	GO:0071639~positive regulation of monocyte chemotactic protein-1 production	2	3.389830508474576	0.04577738412516009	3553, 3146	57	16	19157	42.0109649122807	1.0	0.24192384555464863	0.21703517069048392
GOTERM_BP_DIRECT	GO:0090399~replicative senescence	2	3.389830508474576	0.04577738412516009	5054, 7157	57	16	19157	42.0109649122807	1.0	0.24192384555464863	0.21703517069048392
GOTERM_BP_DIRECT	GO:0034375~high-density lipoprotein particle remodeling	2	3.389830508474576	0.04577738412516009	335, 348	57	16	19157	42.0109649122807	1.0	0.24192384555464863	0.21703517069048392
GOTERM_BP_DIRECT	GO:0048566~embryonic digestive tract development	2	3.389830508474576	0.04577738412516009	7124, 3576	57	16	19157	42.0109649122807	1.0	0.24192384555464863	0.21703517069048392
GOTERM_BP_DIRECT	GO:0055091~phospholipid homeostasis	2	3.389830508474576	0.04577738412516009	335, 7040	57	16	19157	42.0109649122807	1.0	0.24192384555464863	0.21703517069048392
GOTERM_BP_DIRECT	GO:0035729~cellular response to hepatocyte growth factor stimulus	2	3.389830508474576	0.04577738412516009	3082, 3586	57	16	19157	42.0109649122807	1.0	0.24192384555464863	0.21703517069048392
GOTERM_BP_DIRECT	GO:1902166~negative regulation of intrinsic apoptotic signaling pathway in response to DNA damage by p53 class mediator	2	3.389830508474576	0.04577738412516009	596, 23411	57	16	19157	42.0109649122807	1.0	0.24192384555464863	0.21703517069048392
GOTERM_BP_DIRECT	GO:0045725~positive regulation of glycogen biosynthetic process	2	3.389830508474576	0.04577738412516009	3479, 3630	57	16	19157	42.0109649122807	1.0	0.24192384555464863	0.21703517069048392
GOTERM_BP_DIRECT	GO:0045591~positive regulation of regulatory T cell differentiation	2	3.389830508474576	0.04856911216766408	7040, 2309	57	17	19157	39.53973168214654	1.0	0.2494130822949542	0.223753928696943
GOTERM_BP_DIRECT	GO:0050708~regulation of protein secretion	2	3.389830508474576	0.04856911216766408	7124, 3630	57	17	19157	39.53973168214654	1.0	0.2494130822949542	0.223753928696943
GOTERM_BP_DIRECT	GO:0035641~locomotory exploration behavior	2	3.389830508474576	0.04856911216766408	348, 1803	57	17	19157	39.53973168214654	1.0	0.2494130822949542	0.223753928696943
GOTERM_BP_DIRECT	GO:0046325~negative regulation of glucose import	2	3.389830508474576	0.04856911216766408	7124, 3952	57	17	19157	39.53973168214654	1.0	0.2494130822949542	0.223753928696943
GOTERM_BP_DIRECT	GO:0090280~positive regulation of calcium ion import	2	3.389830508474576	0.04856911216766408	6387, 6347	57	17	19157	39.53973168214654	1.0	0.2494130822949542	0.223753928696943
GOTERM_BP_DIRECT	GO:0070886~positive regulation of calcineurin-NFAT signaling cascade	2	3.389830508474576	0.04856911216766408	3479, 7124	57	17	19157	39.53973168214654	1.0	0.2494130822949542	0.223753928696943
GOTERM_BP_DIRECT	GO:0042119~neutrophil activation	2	3.389830508474576	0.04856911216766408	3576, 3606	57	17	19157	39.53973168214654	1.0	0.2494130822949542	0.223753928696943
GOTERM_BP_DIRECT	GO:0033280~response to vitamin D	2	3.389830508474576	0.04856911216766408	632, 7040	57	17	19157	39.53973168214654	1.0	0.2494130822949542	0.223753928696943
GOTERM_BP_DIRECT	GO:0030330~DNA damage response, signal transduction by p53 class mediator	2	3.389830508474576	0.04856911216766408	7157, 2309	57	17	19157	39.53973168214654	1.0	0.2494130822949542	0.223753928696943
GOTERM_BP_DIRECT	GO:0031175~neuron projection development	3	5.084745762711865	0.05029139408038642	3569, 3146, 348	57	123	19157	8.197261446298672	1.0	0.2574477947751443	0.2309620449146273
GOTERM_BP_DIRECT	GO:0043691~reverse cholesterol transport	2	3.389830508474576	0.05135281800468296	335, 348	57	18	19157	37.34307992202729	1.0	0.26124346355653355	0.23436722235782098
GOTERM_BP_DIRECT	GO:0051770~positive regulation of nitric-oxide synthase biosynthetic process	2	3.389830508474576	0.05135281800468296	7099, 6347	57	18	19157	37.34307992202729	1.0	0.26124346355653355	0.23436722235782098
GOTERM_BP_DIRECT	GO:0032695~negative regulation of interleukin-12 production	2	3.389830508474576	0.05412852427014824	4790, 3586	57	19	19157	35.37765466297322	1.0	0.27031156004022044	0.2425024099564745
GOTERM_BP_DIRECT	GO:0001935~endothelial cell proliferation	2	3.389830508474576	0.05412852427014824	335, 3146	57	19	19157	35.37765466297322	1.0	0.27031156004022044	0.2425024099564745
GOTERM_BP_DIRECT	GO:2000573~positive regulation of DNA biosynthetic process	2	3.389830508474576	0.05412852427014824	3082, 7124	57	19	19157	35.37765466297322	1.0	0.27031156004022044	0.2425024099564745
GOTERM_BP_DIRECT	GO:0010744~positive regulation of macrophage derived foam cell differentiation	2	3.389830508474576	0.05412852427014824	4790, 3606	57	19	19157	35.37765466297322	1.0	0.27031156004022044	0.2425024099564745
GOTERM_BP_DIRECT	GO:0008340~determination of adult lifespan	2	3.389830508474576	0.05412852427014824	7157, 3952	57	19	19157	35.37765466297322	1.0	0.27031156004022044	0.2425024099564745
GOTERM_BP_DIRECT	GO:0060391~positive regulation of SMAD protein import into nucleus	2	3.389830508474576	0.05412852427014824	7040, 142	57	19	19157	35.37765466297322	1.0	0.27031156004022044	0.2425024099564745
GOTERM_BP_DIRECT	GO:0007186~G-protein coupled receptor signaling pathway	7	11.864406779661017	0.05635263123004865	6387, 335, 3576, 348, 3630, 6347, 5997	57	943	19157	2.4948187010474223	1.0	0.27901375981281873	0.25030934361652135
GOTERM_BP_DIRECT	GO:0033198~response to ATP	2	3.389830508474576	0.056896253531946495	3553, 834	57	20	19157	33.60877192982456	1.0	0.27901375981281873	0.25030934361652135
GOTERM_BP_DIRECT	GO:0043032~positive regulation of macrophage activation	2	3.389830508474576	0.056896253531946495	7099, 3586	57	20	19157	33.60877192982456	1.0	0.27901375981281873	0.25030934361652135
GOTERM_BP_DIRECT	GO:0045019~negative regulation of nitric oxide biosynthetic process	2	3.389830508474576	0.056896253531946495	3586, 706	57	20	19157	33.60877192982456	1.0	0.27901375981281873	0.25030934361652135
GOTERM_BP_DIRECT	GO:0050901~leukocyte tethering or rolling	2	3.389830508474576	0.056896253531946495	7124, 3952	57	20	19157	33.60877192982456	1.0	0.27901375981281873	0.25030934361652135
GOTERM_BP_DIRECT	GO:0030279~negative regulation of ossification	2	3.389830508474576	0.056896253531946495	596, 7040	57	20	19157	33.60877192982456	1.0	0.27901375981281873	0.25030934361652135
GOTERM_BP_DIRECT	GO:0001501~skeletal system development	3	5.084745762711865	0.05776889236131223	3479, 632, 4318	57	133	19157	7.580925999208548	1.0	0.2824449138503679	0.253387506914139
GOTERM_BP_DIRECT	GO:0035066~positive regulation of histone acetylation	2	3.389830508474576	0.05965602830650767	3553, 7040	57	21	19157	32.00835421888053	1.0	0.28821980539800895	0.2585682883699223
GOTERM_BP_DIRECT	GO:0090201~negative regulation of release of cytochrome c from mitochondria	2	3.389830508474576	0.05965602830650767	3082, 3479	57	21	19157	32.00835421888053	1.0	0.28821980539800895	0.2585682883699223
GOTERM_BP_DIRECT	GO:0045821~positive regulation of glycolytic process	2	3.389830508474576	0.05965602830650767	3479, 3630	57	21	19157	32.00835421888053	1.0	0.28821980539800895	0.2585682883699223
GOTERM_BP_DIRECT	GO:1902004~positive regulation of beta-amyloid formation	2	3.389830508474576	0.05965602830650767	7124, 348	57	21	19157	32.00835421888053	1.0	0.28821980539800895	0.2585682883699223
GOTERM_BP_DIRECT	GO:0045672~positive regulation of osteoclast differentiation	2	3.389830508474576	0.062407871033441656	7124, 3605	57	22	19157	30.553429027113236	1.0	0.2971196892058607	0.26655256869968524
GOTERM_BP_DIRECT	GO:0046716~muscle cell cellular homeostasis	2	3.389830508474576	0.062407871033441656	6647, 7040	57	22	19157	30.553429027113236	1.0	0.2971196892058607	0.26655256869968524
GOTERM_BP_DIRECT	GO:0001836~release of cytochrome c from mitochondria	2	3.389830508474576	0.062407871033441656	596, 7157	57	22	19157	30.553429027113236	1.0	0.2971196892058607	0.26655256869968524
GOTERM_BP_DIRECT	GO:0042157~lipoprotein metabolic process	2	3.389830508474576	0.062407871033441656	335, 348	57	22	19157	30.553429027113236	1.0	0.2971196892058607	0.26655256869968524
GOTERM_BP_DIRECT	GO:0010613~positive regulation of cardiac muscle hypertrophy	2	3.389830508474576	0.062407871033441656	3479, 142	57	22	19157	30.553429027113236	1.0	0.2971196892058607	0.26655256869968524
GOTERM_BP_DIRECT	GO:0045807~positive regulation of endocytosis	2	3.389830508474576	0.06515180409617818	6609, 348	57	23	19157	29.22501906941266	1.0	0.30572671289959474	0.27427411781868116
GOTERM_BP_DIRECT	GO:0060135~maternal process involved in female pregnancy	2	3.389830508474576	0.06515180409617818	2475, 5997	57	23	19157	29.22501906941266	1.0	0.30572671289959474	0.27427411781868116
GOTERM_BP_DIRECT	GO:0051090~regulation of sequence-specific DNA binding transcription factor activity	2	3.389830508474576	0.06515180409617818	58487, 5599	57	23	19157	29.22501906941266	1.0	0.30572671289959474	0.27427411781868116
GOTERM_BP_DIRECT	GO:0032700~negative regulation of interleukin-17 production	2	3.389830508474576	0.06515180409617818	7099, 7040	57	23	19157	29.22501906941266	1.0	0.30572671289959474	0.27427411781868116
GOTERM_BP_DIRECT	GO:0050709~negative regulation of protein secretion	2	3.389830508474576	0.06515180409617818	348, 3630	57	23	19157	29.22501906941266	1.0	0.30572671289959474	0.27427411781868116
GOTERM_BP_DIRECT	GO:0030325~adrenal gland development	2	3.389830508474576	0.06788784982557909	335, 706	57	24	19157	28.007309941520468	1.0	0.3149456214919621	0.2825446022570266
GOTERM_BP_DIRECT	GO:2000378~negative regulation of reactive oxygen species metabolic process	2	3.389830508474576	0.06788784982557909	596, 7157	57	24	19157	28.007309941520468	1.0	0.3149456214919621	0.2825446022570266
GOTERM_BP_DIRECT	GO:0060999~positive regulation of dendritic spine development	2	3.389830508474576	0.06788784982557909	2475, 348	57	24	19157	28.007309941520468	1.0	0.3149456214919621	0.2825446022570266
GOTERM_BP_DIRECT	GO:0032727~positive regulation of interferon-alpha production	2	3.389830508474576	0.06788784982557909	7099, 3146	57	24	19157	28.007309941520468	1.0	0.3149456214919621	0.2825446022570266
GOTERM_BP_DIRECT	GO:0042267~natural killer cell mediated cytotoxicity	2	3.389830508474576	0.07061603048010213	3002, 3606	57	25	19157	26.887017543859645	1.0	0.3221116697597955	0.28897342081941235
GOTERM_BP_DIRECT	GO:2000353~positive regulation of endothelial cell apoptotic process	2	3.389830508474576	0.07061603048010213	6347, 2309	57	25	19157	26.887017543859645	1.0	0.3221116697597955	0.28897342081941235
GOTERM_BP_DIRECT	GO:0033344~cholesterol efflux	2	3.389830508474576	0.07061603048010213	335, 348	57	25	19157	26.887017543859645	1.0	0.3221116697597955	0.28897342081941235
GOTERM_BP_DIRECT	GO:1905564~positive regulation of vascular endothelial cell proliferation	2	3.389830508474576	0.07061603048010213	6774, 3146	57	25	19157	26.887017543859645	1.0	0.3221116697597955	0.28897342081941235
GOTERM_BP_DIRECT	GO:0002639~positive regulation of immunoglobulin production	2	3.389830508474576	0.07061603048010213	3569, 3586	57	25	19157	26.887017543859645	1.0	0.3221116697597955	0.28897342081941235
GOTERM_BP_DIRECT	GO:0071294~cellular response to zinc ion	2	3.389830508474576	0.07061603048010213	706, 142	57	25	19157	26.887017543859645	1.0	0.3221116697597955	0.28897342081941235
GOTERM_BP_DIRECT	GO:0016540~protein autoprocessing	2	3.389830508474576	0.076048885285895	834, 142	57	27	19157	24.89538661468486	1.0	0.3449661935329626	0.3094767137328783
GOTERM_BP_DIRECT	GO:0051968~positive regulation of synaptic transmission, glutamatergic	2	3.389830508474576	0.076048885285895	6347, 1956	57	27	19157	24.89538661468486	1.0	0.3449661935329626	0.3094767137328783
GOTERM_BP_DIRECT	GO:0030336~negative regulation of cell migration	3	5.084745762711865	0.07629258534155811	596, 5054, 2309	57	156	19157	6.4632253711201075	1.0	0.3451129968497629	0.3096084141977358
GOTERM_BP_DIRECT	GO:0007155~cell adhesion	5	8.47457627118644	0.07756983829214398	2335, 6387, 632, 6347, 1803	57	552	19157	3.0442728197304856	1.0	0.3485220454537805	0.31266674622767204
GOTERM_BP_DIRECT	GO:0030198~extracellular matrix organization	3	5.084745762711865	0.07798316637345667	7124, 4312, 4318	57	158	19157	6.38141239173884	1.0	0.3485220454537805	0.31266674622767204
GOTERM_BP_DIRECT	GO:0032967~positive regulation of collagen biosynthetic process	2	3.389830508474576	0.07875360365734538	5345, 7040	57	28	19157	24.006265664160402	1.0	0.3485220454537805	0.31266674622767204
GOTERM_BP_DIRECT	GO:1902042~negative regulation of extrinsic apoptotic signaling pathway via death domain receptors	2	3.389830508474576	0.07875360365734538	3082, 5054	57	28	19157	24.006265664160402	1.0	0.3485220454537805	0.31266674622767204
GOTERM_BP_DIRECT	GO:0042755~eating behavior	2	3.389830508474576	0.07875360365734538	6774, 3952	57	28	19157	24.006265664160402	1.0	0.3485220454537805	0.31266674622767204
GOTERM_BP_DIRECT	GO:2001243~negative regulation of intrinsic apoptotic signaling pathway	2	3.389830508474576	0.07875360365734538	596, 4318	57	28	19157	24.006265664160402	1.0	0.3485220454537805	0.31266674622767204
GOTERM_BP_DIRECT	GO:0035987~endodermal cell differentiation	2	3.389830508474576	0.07875360365734538	2335, 4318	57	28	19157	24.006265664160402	1.0	0.3485220454537805	0.31266674622767204
GOTERM_BP_DIRECT	GO:0090200~positive regulation of release of cytochrome c from mitochondria	2	3.389830508474576	0.07875360365734538	7157, 4318	57	28	19157	24.006265664160402	1.0	0.3485220454537805	0.31266674622767204
GOTERM_BP_DIRECT	GO:1902430~negative regulation of beta-amyloid formation	2	3.389830508474576	0.08145054537602706	3479, 348	57	29	19157	23.178463399879007	1.0	0.3565917978526868	0.3199062975224655
GOTERM_BP_DIRECT	GO:1903672~positive regulation of sprouting angiogenesis	2	3.389830508474576	0.08145054537602706	3586, 3146	57	29	19157	23.178463399879007	1.0	0.3565917978526868	0.3199062975224655
GOTERM_BP_DIRECT	GO:0010033~response to organic substance	2	3.389830508474576	0.08145054537602706	5345, 6647	57	29	19157	23.178463399879007	1.0	0.3565917978526868	0.3199062975224655
GOTERM_BP_DIRECT	GO:0043029~T cell homeostasis	2	3.389830508474576	0.08145054537602706	596, 7040	57	29	19157	23.178463399879007	1.0	0.3565917978526868	0.3199062975224655
GOTERM_BP_DIRECT	GO:0001662~behavioral fear response	2	3.389830508474576	0.0841397324016547	596, 1803	57	30	19157	22.405847953216373	1.0	0.36738016848102173	0.3295847806642357
GOTERM_BP_DIRECT	GO:0046677~response to antibiotic	2	3.389830508474576	0.08682118663142326	7157, 6647	57	31	19157	21.68307866440294	1.0	0.37507671367490525	0.3364895196164949
GOTERM_BP_DIRECT	GO:0042771~intrinsic apoptotic signaling pathway in response to DNA damage by p53 class mediator	2	3.389830508474576	0.08682118663142326	7157, 23411	57	31	19157	21.68307866440294	1.0	0.37507671367490525	0.3364895196164949
GOTERM_BP_DIRECT	GO:0043085~positive regulation of catalytic activity	2	3.389830508474576	0.08682118663142326	596, 6647	57	31	19157	21.68307866440294	1.0	0.37507671367490525	0.3364895196164949
GOTERM_BP_DIRECT	GO:0051881~regulation of mitochondrial membrane potential	2	3.389830508474576	0.08682118663142326	596, 6647	57	31	19157	21.68307866440294	1.0	0.37507671367490525	0.3364895196164949
GOTERM_BP_DIRECT	GO:0045892~negative regulation of transcription, DNA-templated	5	8.47457627118644	0.08920862838547278	7124, 7157, 58487, 23411, 7040	57	580	19157	2.897307924984876	1.0	0.3835832559320283	0.34412092464202176
GOTERM_BP_DIRECT	GO:1900745~positive regulation of p38MAPK cascade	2	3.389830508474576	0.08949492988983637	3553, 3952	57	32	19157	21.00548245614035	1.0	0.3835832559320283	0.34412092464202176
GOTERM_BP_DIRECT	GO:0030316~osteoclast differentiation	2	3.389830508474576	0.08949492988983637	7124, 7040	57	32	19157	21.00548245614035	1.0	0.3835832559320283	0.34412092464202176
GOTERM_BP_DIRECT	GO:0018105~peptidyl-serine phosphorylation	3	5.084745762711865	0.09102839833864451	596, 2475, 5599	57	173	19157	5.828110739275935	1.0	0.3868865984442266	0.34708442542608203
GOTERM_BP_DIRECT	GO:0008625~extrinsic apoptotic signaling pathway via death domain receptors	2	3.389830508474576	0.0921609839527276	596, 7124	57	33	19157	20.36895268474216	1.0	0.3868865984442266	0.34708442542608203
GOTERM_BP_DIRECT	GO:0050832~defense response to fungus	2	3.389830508474576	0.0921609839527276	7040, 3605	57	33	19157	20.36895268474216	1.0	0.3868865984442266	0.34708442542608203
GOTERM_BP_DIRECT	GO:0045739~positive regulation of DNA repair	2	3.389830508474576	0.0921609839527276	23411, 1956	57	33	19157	20.36895268474216	1.0	0.3868865984442266	0.34708442542608203
GOTERM_BP_DIRECT	GO:0044344~cellular response to fibroblast growth factor stimulus	2	3.389830508474576	0.0921609839527276	3576, 6347	57	33	19157	20.36895268474216	1.0	0.3868865984442266	0.34708442542608203
GOTERM_BP_DIRECT	GO:0045648~positive regulation of erythrocyte differentiation	2	3.389830508474576	0.0921609839527276	6774, 2309	57	33	19157	20.36895268474216	1.0	0.3868865984442266	0.34708442542608203
GOTERM_BP_DIRECT	GO:0045765~regulation of angiogenesis	2	3.389830508474576	0.0921609839527276	3569, 3952	57	33	19157	20.36895268474216	1.0	0.3868865984442266	0.34708442542608203
GOTERM_BP_DIRECT	GO:0072593~reactive oxygen species metabolic process	2	3.389830508474576	0.0921609839527276	596, 6647	57	33	19157	20.36895268474216	1.0	0.3868865984442266	0.34708442542608203
GOTERM_BP_DIRECT	GO:0007399~nervous system development	4	6.779661016949152	0.09384120242631219	6609, 2335, 6774, 627	57	370	19157	3.633380749170223	1.0	0.39292995785171236	0.35250605526807016
GOTERM_BP_DIRECT	GO:0070059~intrinsic apoptotic signaling pathway in response to endoplasmic reticulum stress	2	3.389830508474576	0.09481937052549572	596, 7157	57	34	19157	19.76986584107327	1.0	0.3950000818064655	0.35436320872411026
GOTERM_BP_DIRECT	GO:0033077~T cell differentiation in thymus	2	3.389830508474576	0.09481937052549572	596, 7157	57	34	19157	19.76986584107327	1.0	0.3950000818064655	0.35436320872411026
GOTERM_BP_DIRECT	GO:0042100~B cell proliferation	2	3.389830508474576	0.09747011127429107	596, 3586	57	35	19157	19.20501253132832	1.0	0.40500939366645633	0.36334278121332425

## Sheet: GOEA_D.neuropathy_CTSB
Category	Term	Count	%	PValue	Genes	List Total	Pop Hits	Pop Total	Fold Enrichment	Bonferroni	Benjamini	FDR
GOTERM_BP_DIRECT	GO:0010628~positive regulation of gene expression	11	47.82608695652174	7.800150622648918E-11	7099, 3569, 1401, 3479, 7422, 7124, 7157, 3553, 3630, 7040, 4803	23	509	19157	18.000085418980095	8.314958932498229E-8	8.314960563743746E-8	7.488144597742961E-8
GOTERM_BP_DIRECT	GO:0050731~positive regulation of peptidyl-tyrosine phosphorylation	7	30.434782608695656	7.789581941873461E-10	3082, 3569, 3479, 7422, 885, 7157, 7040	23	93	19157	62.692379616643294	8.303691301225768E-7	4.151847175018555E-7	3.7389993320992616E-7
GOTERM_BP_DIRECT	GO:0030335~positive regulation of cell migration	8	34.78260869565217	1.00762740071068E-8	3082, 3479, 7422, 6387, 3553, 3630, 7040, 4318	23	256	19157	26.028532608695652	1.0741250490275966E-5	3.580436030525283E-6	3.224407682274176E-6
GOTERM_BP_DIRECT	GO:0043410~positive regulation of MAPK cascade	7	30.434782608695656	1.9879651277448796E-8	3082, 3569, 3479, 7422, 7124, 3630, 6647	23	159	19157	36.6691277003008	2.1191483909555053E-5	5.297927065440104E-6	4.771116306587711E-6
GOTERM_BP_DIRECT	GO:0033138~positive regulation of peptidyl-serine phosphorylation	6	26.08695652173913	5.34708273362334E-8	3569, 7422, 7124, 627, 7040, 4803	23	91	19157	54.91734352603917	5.699827898497656E-5	1.0038446242547747E-5	9.040251775652756E-6
GOTERM_BP_DIRECT	GO:0043065~positive regulation of apoptotic process	8	34.78260869565217	5.6501573597829725E-8	3569, 7124, 885, 7157, 6647, 836, 7040, 4318	23	329	19157	20.253204704638563	6.02288653730465E-5	1.0038446242547747E-5	9.040251775652756E-6
GOTERM_BP_DIRECT	GO:0048661~positive regulation of smooth muscle cell proliferation	5	21.73913043478261	1.0734385055745052E-6	7099, 3569, 3479, 7124, 7040	23	69	19157	60.35601764335224	0.0011436316154064263	1.6346934956320322E-4	1.4721442362164642E-4
GOTERM_BP_DIRECT	GO:0043406~positive regulation of MAP kinase activity	5	21.73913043478261	1.947631436270967E-6	7099, 7422, 7124, 3553, 7040	23	80	19157	52.057065217391305	0.002074023367891975	2.5473061053256173E-4	2.2940092505746647E-4
GOTERM_BP_DIRECT	GO:0014068~positive regulation of phosphatidylinositol 3-kinase signaling	5	21.73913043478261	2.150633672413748E-6	3082, 3479, 7422, 7124, 3630	23	82	19157	50.78738069989396	0.0022899520102593884	2.5473061053256173E-4	2.2940092505746647E-4
GOTERM_BP_DIRECT	GO:0001934~positive regulation of protein phosphorylation	6	26.08695652173913	2.9628543085115324E-6	3082, 7422, 7124, 3553, 7040, 4318	23	204	19157	24.497442455242965	0.0031534248503094497	2.973617331343079E-4	2.6779293040237855E-4
GOTERM_BP_DIRECT	GO:0045944~positive regulation of transcription from RNA polymerase II promoter	10	43.47826086956522	3.068460660860588E-6	3082, 7099, 3569, 3479, 7422, 7124, 7157, 3553, 7040, 142	23	1185	19157	7.028802054668867	0.0032656402426490816	2.973617331343079E-4	2.6779293040237855E-4
GOTERM_BP_DIRECT	GO:0070374~positive regulation of ERK1 and ERK2 cascade	6	26.08695652173913	4.8876390809515635E-6	7099, 3479, 7422, 7124, 348, 7040	23	226	19157	22.112735667564447	0.005196686256239258	4.289150444790413E-4	3.862649556284049E-4
GOTERM_BP_DIRECT	GO:0045840~positive regulation of mitotic nuclear division	4	17.391304347826086	5.23067127413465E-6	3479, 7124, 3553, 3630	23	30	19157	111.05507246376811	0.005560393627028648	4.289150444790413E-4	3.862649556284049E-4
GOTERM_BP_DIRECT	GO:0031663~lipopolysaccharide-mediated signaling pathway	4	17.391304347826086	9.958419250974539E-6	7099, 7124, 3553, 7040	23	37	19157	90.04465334900117	0.010559579800967334	7.582624943956327E-4	6.828630343525398E-4
GOTERM_BP_DIRECT	GO:0043491~protein kinase B signaling	4	17.391304347826086	1.3621786730368105E-5	3479, 7124, 3553, 7040	23	41	19157	81.25980911983034	0.014416003404574607	9.680549769714933E-4	8.717943507435587E-4
GOTERM_BP_DIRECT	GO:0043066~negative regulation of apoptotic process	7	30.434782608695656	1.8956303815810193E-5	3082, 3569, 3479, 7422, 7157, 836, 4318	23	515	19157	11.321148163782189	0.02000480598808696	0.001233571579449897	0.0011109087394670742
GOTERM_BP_DIRECT	GO:1904646~cellular response to beta-amyloid	4	17.391304347826086	2.0627905505860056E-5	7099, 3479, 7124, 142	23	47	19157	70.88621646623497	0.021749565830846085	0.001233571579449897	0.0011109087394670742
GOTERM_BP_DIRECT	GO:0010629~negative regulation of gene expression	6	26.08695652173913	2.1876379951663775E-5	3479, 7422, 7124, 348, 3630, 7040	23	308	19157	16.225578769057027	0.02305065532961248	0.001233571579449897	0.0011109087394670742
GOTERM_BP_DIRECT	GO:0050766~positive regulation of phagocytosis	4	17.391304347826086	2.198673546861918E-5	7124, 335, 3553, 6647	23	48	19157	69.40942028985508	0.023165578415664356	0.001233571579449897	0.0011109087394670742
GOTERM_BP_DIRECT	GO:0008284~positive regulation of cell proliferation	7	30.434782608695656	2.3259852871278496E-5	3569, 3479, 7422, 885, 3553, 3630, 7040	23	534	19157	10.918335775932258	0.02449041333433699	0.0012397501580391438	0.0011164729378213677
GOTERM_BP_DIRECT	GO:0010573~vascular endothelial growth factor production	3	13.043478260869565	2.6346143433788574E-5	3569, 7124, 3553	23	7	19157	356.9627329192547	0.027694631630974964	0.001337380423829458	0.0012043951284017634
GOTERM_BP_DIRECT	GO:0051092~positive regulation of NF-kappaB transcription factor activity	5	21.73913043478261	3.0486781722367128E-5	7099, 7124, 3553, 3630, 7040	23	160	19157	26.028532608695652	0.031976973923799945	0.0014772231507292435	0.0013303322933396564
GOTERM_BP_DIRECT	GO:0031334~positive regulation of protein complex assembly	4	17.391304347826086	3.317679897672016E-5	7422, 7124, 885, 7040	23	55	19157	60.575494071146245	0.03474894841504106	0.0015376725090949432	0.001384770739897885
GOTERM_BP_DIRECT	GO:0001666~response to hypoxia	5	21.73913043478261	4.830713502714059E-5	7422, 6387, 7124, 836, 7040	23	180	19157	23.13647342995169	0.050193167978187514	0.002145641914122161	0.0019322854010856236
GOTERM_BP_DIRECT	GO:0032757~positive regulation of interleukin-8 production	4	17.391304347826086	5.233674704472427E-5	7099, 3569, 7124, 3553	23	64	19157	52.057065217391305	0.05426458041193549	0.002231638893987043	0.002009731086517412
GOTERM_BP_DIRECT	GO:0010888~negative regulation of lipid storage	3	13.043478260869565	5.6338244566177316E-5	3569, 1401, 7124	23	10	19157	249.87391304347827	0.058290332501315434	0.00230986802721327	0.0020801813378280853
GOTERM_BP_DIRECT	GO:1903799~negative regulation of production of miRNAs involved in gene silencing by miRNA	3	13.043478260869565	6.880994258897818E-5	7124, 7157, 7040	23	11	19157	227.1581027667984	0.07072811847294613	0.002716718474068546	0.002446575736497002
GOTERM_BP_DIRECT	GO:0045893~positive regulation of transcription, DNA-templated	7	30.434782608695656	7.668460631971788E-5	3569, 3479, 7124, 7157, 3553, 348, 7040	23	661	19157	8.820561731237255	0.07849670373946327	0.002895244129079382	0.002607349309489875
GOTERM_BP_DIRECT	GO:0006954~inflammatory response	6	26.08695652173913	7.876367705750664E-5	7099, 3569, 1401, 7124, 3553, 7040	23	403	19157	12.400690473621749	0.08053691861846535	0.002895244129079382	0.002607349309489875
GOTERM_BP_DIRECT	GO:1903800~positive regulation of production of miRNAs involved in gene silencing by miRNA	3	13.043478260869565	8.251447962005585E-5	3569, 7157, 7040	23	12	19157	208.22826086956522	0.08420621434151077	0.0029320145091659843	0.002640463347841787
GOTERM_BP_DIRECT	GO:2000679~positive regulation of transcription regulatory region DNA binding	3	13.043478260869565	1.3099924325306645E-4	3479, 7040, 142	23	15	19157	166.58260869565217	0.1303412109996569	0.004504683655089318	0.0040567507588046385
GOTERM_BP_DIRECT	GO:0050995~negative regulation of lipid catabolic process	3	13.043478260869565	1.6943923211080856E-4	7124, 3553, 3630	23	17	19157	146.9846547314578	0.16526212486079805	0.0056444444196913105	0.005083176963324257
GOTERM_BP_DIRECT	GO:0060252~positive regulation of glial cell proliferation	3	13.043478260869565	1.9048654648012812E-4	3569, 7124, 3553	23	18	19157	138.81884057971016	0.1837854265903609	0.005801675958509045	0.005224773846312086
GOTERM_BP_DIRECT	GO:0046889~positive regulation of lipid biosynthetic process	3	13.043478260869565	1.9048654648012812E-4	335, 348, 3630	23	18	19157	138.81884057971016	0.1837854265903609	0.005801675958509045	0.005224773846312086
GOTERM_BP_DIRECT	GO:0051044~positive regulation of membrane protein ectodomain proteolysis	3	13.043478260869565	1.9048654648012812E-4	7124, 3553, 348	23	18	19157	138.81884057971016	0.1837854265903609	0.005801675958509045	0.005224773846312086
GOTERM_BP_DIRECT	GO:0042060~wound healing	4	17.391304347826086	1.977550219631429E-4	3479, 3630, 836, 7040	23	100	19157	33.31652173913043	0.19008639720297493	0.005855745928130842	0.005273467252350478
GOTERM_BP_DIRECT	GO:0032755~positive regulation of interleukin-6 production	4	17.391304347826086	2.0365724605201637E-4	7099, 3569, 7124, 3553	23	101	19157	32.98665518725786	0.1951672073621079	0.005867530386255391	0.00528407989756583
GOTERM_BP_DIRECT	GO:2000573~positive regulation of DNA biosynthetic process	3	13.043478260869565	2.1274865023285445E-4	3082, 7422, 7124	23	19	19157	131.51258581235697	0.2029311274719231	0.005968159503900602	0.005374702742724744
GOTERM_BP_DIRECT	GO:1902004~positive regulation of beta-amyloid formation	3	13.043478260869565	2.6090697713911977E-4	7124, 348, 836	23	21	19157	118.98757763975154	0.24282670363466075	0.006953170940757541	0.006261767451338874
GOTERM_BP_DIRECT	GO:0032930~positive regulation of superoxide anion generation	3	13.043478260869565	2.6090697713911977E-4	1401, 6647, 7040	23	21	19157	118.98757763975154	0.24282670363466075	0.006953170940757541	0.006261767451338874
GOTERM_BP_DIRECT	GO:0030225~macrophage differentiation	3	13.043478260869565	2.867980854676637E-4	7422, 4318, 142	23	22	19157	113.5790513833992	0.26344444027571223	0.007456750222159256	0.0067152722450965156
GOTERM_BP_DIRECT	GO:0042493~response to drug	5	21.73913043478261	3.1552059192296026E-4	7157, 335, 6647, 836, 7040	23	293	19157	14.213533165158035	0.2856612747556535	0.008008213118806562	0.007211899243953377
GOTERM_BP_DIRECT	GO:0050768~negative regulation of neurogenesis	3	13.043478260869565	3.421914335506429E-4	3569, 7124, 3553	23	24	19157	104.11413043478261	0.3056912231637944	0.008483164375929893	0.007639622702525981
GOTERM_BP_DIRECT	GO:0051000~positive regulation of nitric-oxide synthase activity	3	13.043478260869565	4.0238265687377994E-4	7124, 348, 3630	23	26	19157	96.10535117056855	0.348857153368866	0.009475635530618375	0.008533405355903977
GOTERM_BP_DIRECT	GO:0051897~positive regulation of protein kinase B signaling	4	17.391304347826086	4.088923399703989E-4	7422, 7124, 3630, 7040	23	128	19157	26.028532608695652	0.3533618228700399	0.009475635530618375	0.008533405355903977
GOTERM_BP_DIRECT	GO:0050728~negative regulation of inflammatory response	4	17.391304347826086	4.088923399703989E-4	3082, 335, 348, 6647	23	128	19157	26.028532608695652	0.3533618228700399	0.009475635530618375	0.008533405355903977
GOTERM_BP_DIRECT	GO:1900017~positive regulation of cytokine production involved in inflammatory response	3	13.043478260869565	4.673514486741963E-4	7099, 3569, 7124	23	28	19157	89.24068322981367	0.39244531844782526	0.010599928601844538	0.009545901930366562
GOTERM_BP_DIRECT	GO:0010575~positive regulation of vascular endothelial growth factor production	3	13.043478260869565	5.370775629472335E-4	3569, 3553, 7040	23	30	19157	83.29130434782608	0.4359872843463719	0.011927597543786476	0.01074155125894467
GOTERM_BP_DIRECT	GO:0046677~response to antibiotic	3	13.043478260869565	5.737183057008469E-4	7157, 6647, 836	23	31	19157	80.60448807854138	0.45760416400920056	0.012481300283206178	0.011240195376996184
GOTERM_BP_DIRECT	GO:0043388~positive regulation of DNA binding	3	13.043478260869565	6.505425749388551E-4	3479, 4318, 4803	23	33	19157	75.7193675889328	0.5002783578919927	0.013597615389898423	0.012245507292966685
GOTERM_BP_DIRECT	GO:1900182~positive regulation of protein localization to nucleus	3	13.043478260869565	6.505425749388551E-4	3630, 7040, 142	23	33	19157	75.7193675889328	0.5002783578919927	0.013597615389898423	0.012245507292966685
GOTERM_BP_DIRECT	GO:0043524~negative regulation of neuron apoptotic process	4	17.391304347826086	6.881229065820863E-4	348, 6647, 627, 4803	23	153	19157	21.775504404660417	0.5199147164294623	0.014106519584932769	0.012703807506130822
GOTERM_BP_DIRECT	GO:0097421~liver regeneration	3	13.043478260869565	9.563635932285496E-4	3569, 7124, 7040	23	40	19157	62.46847826086957	0.6393947466341772	0.018536065279666072	0.016692891809080138
GOTERM_BP_DIRECT	GO:0043537~negative regulation of blood vessel endothelial cell migration	3	13.043478260869565	9.563635932285496E-4	7124, 348, 7040	23	40	19157	62.46847826086957	0.6393947466341772	0.018536065279666072	0.016692891809080138
GOTERM_BP_DIRECT	GO:0042311~vasodilation	3	13.043478260869565	9.563635932285496E-4	7124, 348, 3630	23	40	19157	62.46847826086957	0.6393947466341772	0.018536065279666072	0.016692891809080138
GOTERM_BP_DIRECT	GO:0032733~positive regulation of interleukin-10 production	3	13.043478260869565	0.0010047093269182539	3082, 7099, 3569	23	41	19157	60.94485683987275	0.6575256570247441	0.019125359687408187	0.01722358846145578
GOTERM_BP_DIRECT	GO:0007566~embryo implantation	3	13.043478260869565	0.001054211857995925	3553, 6647, 4318	23	42	19157	59.49378881987577	0.6751470347225703	0.019375686907304415	0.017449023856484277
GOTERM_BP_DIRECT	GO:0006953~acute-phase response	3	13.043478260869565	0.001054211857995925	3569, 1401, 3630	23	42	19157	59.49378881987577	0.6751470347225703	0.019375686907304415	0.017449023856484277
GOTERM_BP_DIRECT	GO:0031100~animal organ regeneration	3	13.043478260869565	0.0012096354910860303	3082, 6387, 335	23	45	19157	55.527536231884056	0.724798564904529	0.021114187394933624	0.019014652813448666
GOTERM_BP_DIRECT	GO:0051402~neuron apoptotic process	3	13.043478260869565	0.0012096354910860303	7157, 836, 4803	23	45	19157	55.527536231884056	0.724798564904529	0.021114187394933624	0.019014652813448666
GOTERM_BP_DIRECT	GO:0032722~positive regulation of chemokine production	3	13.043478260869565	0.0012096354910860303	7099, 3569, 7124	23	45	19157	55.527536231884056	0.724798564904529	0.021114187394933624	0.019014652813448666
GOTERM_BP_DIRECT	GO:1902895~positive regulation of pri-miRNA transcription from RNA polymerase II promoter	3	13.043478260869565	0.0012637404860184203	7124, 7157, 7040	23	46	19157	54.32041587901701	0.7402405577213749	0.021114187394933624	0.019014652813448666
GOTERM_BP_DIRECT	GO:0050796~regulation of insulin secretion	3	13.043478260869565	0.0012637404860184203	3569, 7124, 3553	23	46	19157	54.32041587901701	0.7402405577213749	0.021114187394933624	0.019014652813448666
GOTERM_BP_DIRECT	GO:0071222~cellular response to lipopolysaccharide	4	17.391304347826086	0.0012676435208965778	7099, 3569, 7124, 3553	23	189	19157	17.627789279963196	0.7413204407351769	0.021114187394933624	0.019014652813448666
GOTERM_BP_DIRECT	GO:0010718~positive regulation of epithelial to mesenchymal transition	3	13.043478260869565	0.0013753813774664775	3569, 3553, 7040	23	48	19157	52.057065217391305	0.7694219209216807	0.02156112571145978	0.01941714885835027
GOTERM_BP_DIRECT	GO:0051781~positive regulation of cell division	3	13.043478260869565	0.0013753813774664775	7422, 3553, 7040	23	48	19157	52.057065217391305	0.7694219209216807	0.02156112571145978	0.01941714885835027
GOTERM_BP_DIRECT	GO:0009408~response to heat	3	13.043478260869565	0.0013753813774664775	3479, 6387, 6647	23	48	19157	52.057065217391305	0.7694219209216807	0.02156112571145978	0.01941714885835027
GOTERM_BP_DIRECT	GO:0045429~positive regulation of nitric oxide biosynthetic process	3	13.043478260869565	0.0013753813774664775	7099, 7124, 3553	23	48	19157	52.057065217391305	0.7694219209216807	0.02156112571145978	0.01941714885835027
GOTERM_BP_DIRECT	GO:1904707~positive regulation of vascular smooth muscle cell proliferation	3	13.043478260869565	0.0015513831582324642	3479, 7124, 4318	23	51	19157	48.99488491048593	0.8089191407945325	0.023967745603997198	0.021584461331929934
GOTERM_BP_DIRECT	GO:0050714~positive regulation of protein secretion	3	13.043478260869565	0.0016123180797716625	3479, 3630, 7040	23	52	19157	48.05267558528428	0.8209550047740052	0.024207479901923835	0.02180035713494079
GOTERM_BP_DIRECT	GO:0045785~positive regulation of cell adhesion	3	13.043478260869565	0.0016123180797716625	7422, 6387, 7124	23	52	19157	48.05267558528428	0.8209550047740052	0.024207479901923835	0.02180035713494079
GOTERM_BP_DIRECT	GO:0008285~negative regulation of cell proliferation	5	21.73913043478261	0.001662095502947363	3569, 7157, 3553, 7040, 4803	23	457	19157	9.112834173722767	0.8302227312845656	0.024608247307526233	0.022161273372631508
GOTERM_BP_DIRECT	GO:0071407~cellular response to organic cyclic compound	3	13.043478260869565	0.001801891678281805	7124, 3553, 7040	23	55	19157	45.431620553359686	0.8537662868818007	0.026312555192443892	0.02369610974178812
GOTERM_BP_DIRECT	GO:0006955~immune response	5	21.73913043478261	0.0019741334724000833	8530, 7099, 6387, 7124, 3553	23	479	19157	8.694290641735499	0.8783377150232454	0.028438192994303904	0.02561038018248757
GOTERM_BP_DIRECT	GO:0045599~negative regulation of fat cell differentiation	3	13.043478260869565	0.002001567495102767	3569, 7124, 7040	23	58	19157	43.08170914542728	0.8818510481370107	0.028448945997060663	0.025620063937315418
GOTERM_BP_DIRECT	GO:0043525~positive regulation of neuron apoptotic process	3	13.043478260869565	0.002140264757897631	7124, 7157, 836	23	60	19157	41.64565217391304	0.8981207766430351	0.030020029367353616	0.02703492325765429
GOTERM_BP_DIRECT	GO:0032731~positive regulation of interleukin-1 beta production	3	13.043478260869565	0.002430964613046654	7099, 3569, 7124	23	64	19157	39.04279891304348	0.9253215116687521	0.03322318304497094	0.029919564468266515
GOTERM_BP_DIRECT	GO:0050679~positive regulation of epithelial cell proliferation	3	13.043478260869565	0.002430964613046654	3479, 7422, 7040	23	64	19157	39.04279891304348	0.9253215116687521	0.03322318304497094	0.029919564468266515
GOTERM_BP_DIRECT	GO:0001819~positive regulation of cytokine production	3	13.043478260869565	0.002582928790152172	7124, 3630, 6647	23	66	19157	37.8596837944664	0.9365157951205108	0.034853191016483744	0.03138748909552007
GOTERM_BP_DIRECT	GO:0051384~response to glucocorticoid	3	13.043478260869565	0.002660556066175471	3569, 7124, 836	23	67	19157	37.29461388708631	0.9415703810319245	0.03545190958178815	0.03192667279410565
GOTERM_BP_DIRECT	GO:0043154~negative regulation of cysteine-type endopeptidase activity involved in apoptotic process	3	13.043478260869565	0.0027392769533200485	3082, 7422, 7124	23	68	19157	36.74616368286445	0.946285698467884	0.0360502374350515	0.03246550463194131
GOTERM_BP_DIRECT	GO:0042531~positive regulation of tyrosine phosphorylation of STAT protein	3	13.043478260869565	0.002819089070144505	3569, 3479, 7124	23	69	19157	36.21361058601134	0.9506783831227921	0.03620661384065111	0.032606331413719575
GOTERM_BP_DIRECT	GO:0032715~negative regulation of interleukin-6 production	3	13.043478260869565	0.002819089070144505	3082, 7099, 7124	23	69	19157	36.21361058601134	0.9506783831227921	0.03620661384065111	0.032606331413719575
GOTERM_BP_DIRECT	GO:1901224~positive regulation of NIK/NF-kappaB signaling	3	13.043478260869565	0.002899990039422672	7099, 7124, 3553	23	70	19157	35.696273291925465	0.9547648376402573	0.03680225454791153	0.03314274330768768
GOTERM_BP_DIRECT	GO:0045669~positive regulation of osteoblast differentiation	3	13.043478260869565	0.003408129068746003	3082, 3569, 3479	23	76	19157	32.87814645308924	0.9737285023756882	0.04216753290032692	0.03797451368134507
GOTERM_BP_DIRECT	GO:0060559~positive regulation of calcidiol 1-monooxygenase activity	2	8.695652173913043	0.003441440302371897	7124, 3553	23	3	19157	555.2753623188406	0.9746481221382867	0.04216753290032692	0.03797451368134507
GOTERM_BP_DIRECT	GO:1902947~regulation of tau-protein kinase activity	2	8.695652173913043	0.003441440302371897	3082, 348	23	3	19157	555.2753623188406	0.9746481221382867	0.04216753290032692	0.03797451368134507
GOTERM_BP_DIRECT	GO:0032729~positive regulation of interferon-gamma production	3	13.043478260869565	0.0036767066125173308	7099, 7124, 3553	23	79	19157	31.629609246009903	0.980289270446259	0.04453828691981221	0.04010952668200724
GOTERM_BP_DIRECT	GO:0006919~activation of cysteine-type endopeptidase activity involved in apoptotic process	3	13.043478260869565	0.0039548716491027685	7124, 885, 4803	23	82	19157	30.472428419936374	0.9853637197179198	0.047369586269028666	0.042659289698187164
GOTERM_BP_DIRECT	GO:0071260~cellular response to mechanical stimulus	3	13.043478260869565	0.004145610251623158	7099, 3553, 7040	23	84	19157	29.746894409937884	0.9880665047575758	0.04910245031366985	0.044219842683980354
GOTERM_BP_DIRECT	GO:0030730~sequestering of triglyceride	2	8.695652173913043	0.0045860726670519224	7124, 3553	23	4	19157	416.45652173913044	0.9925534016206459	0.052008015564652656	0.04683648681244517
GOTERM_BP_DIRECT	GO:1902952~positive regulation of dendritic spine maintenance	2	8.695652173913043	0.0045860726670519224	348, 3630	23	4	19157	416.45652173913044	0.9925534016206459	0.052008015564652656	0.04683648681244517
GOTERM_BP_DIRECT	GO:1902995~positive regulation of phospholipid efflux	2	8.695652173913043	0.0045860726670519224	335, 348	23	4	19157	416.45652173913044	0.9925534016206459	0.052008015564652656	0.04683648681244517
GOTERM_BP_DIRECT	GO:0051450~myoblast proliferation	2	8.695652173913043	0.0045860726670519224	3082, 3479	23	4	19157	416.45652173913044	0.9925534016206459	0.052008015564652656	0.04683648681244517
GOTERM_BP_DIRECT	GO:0007613~memory	3	13.043478260869565	0.004640854545563622	885, 627, 4803	23	89	19157	28.075720566682953	0.9929777113116729	0.0520752731112718	0.046897056460432386
GOTERM_BP_DIRECT	GO:0007179~transforming growth factor beta receptor signaling pathway	3	13.043478260869565	0.005055820847194727	7157, 7040, 142	23	93	19157	26.86816269284712	0.995497737833404	0.05614067732405811	0.050558208471947266
GOTERM_BP_DIRECT	GO:0046330~positive regulation of JNK cascade	3	13.043478260869565	0.005377898669431167	7099, 7124, 3553	23	96	19157	26.028532608695652	0.9968118382740858	0.059101443109418804	0.053224564151071345
GOTERM_BP_DIRECT	GO:0071677~positive regulation of mononuclear cell migration	2	8.695652173913043	0.005729450017905083	7124, 7040	23	5	19157	333.16521739130434	0.9978128531976778	0.061075937190868186	0.0550027201718888
GOTERM_BP_DIRECT	GO:0031622~positive regulation of fever generation	2	8.695652173913043	0.005729450017905083	7124, 3553	23	5	19157	333.16521739130434	0.9978128531976778	0.061075937190868186	0.0550027201718888
GOTERM_BP_DIRECT	GO:0042158~lipoprotein biosynthetic process	2	8.695652173913043	0.005729450017905083	335, 348	23	5	19157	333.16521739130434	0.9978128531976778	0.061075937190868186	0.0550027201718888
GOTERM_BP_DIRECT	GO:0050729~positive regulation of inflammatory response	3	13.043478260869565	0.006165217706407077	7099, 7124, 3553	23	103	19157	24.259603208104686	0.9986293428906148	0.06507051559435588	0.058600089090601916
GOTERM_BP_DIRECT	GO:0006874~cellular calcium ion homeostasis	3	13.043478260869565	0.0066373869716400725	6387, 348, 7040	23	107	19157	23.3527021535961	0.9991741027603511	0.06845885539704365	0.061651502046118106
GOTERM_BP_DIRECT	GO:1904894~positive regulation of STAT cascade	2	8.695652173913043	0.006871573665556915	3569, 7040	23	6	19157	277.6376811594203	0.9993576523513398	0.06845885539704365	0.061651502046118106
GOTERM_BP_DIRECT	GO:0061419~positive regulation of transcription from RNA polymerase II promoter in response to hypoxia	2	8.695652173913043	0.006871573665556915	7422, 7157	23	6	19157	277.6376811594203	0.9993576523513398	0.06845885539704365	0.061651502046118106
GOTERM_BP_DIRECT	GO:0043504~mitochondrial DNA repair	2	8.695652173913043	0.006871573665556915	7157, 142	23	6	19157	277.6376811594203	0.9993576523513398	0.06845885539704365	0.061651502046118106
GOTERM_BP_DIRECT	GO:0002719~negative regulation of cytokine production involved in immune response	2	8.695652173913043	0.006871573665556915	7124, 335	23	6	19157	277.6376811594203	0.9993576523513398	0.06845885539704365	0.061651502046118106
GOTERM_BP_DIRECT	GO:1903223~positive regulation of oxidative stress-induced neuron death	2	8.695652173913043	0.006871573665556915	7099, 7124	23	6	19157	277.6376811594203	0.9993576523513398	0.06845885539704365	0.061651502046118106
GOTERM_BP_DIRECT	GO:0000165~MAPK cascade	3	13.043478260869565	0.007375630190141203	7124, 3553, 7040	23	113	19157	22.112735667564447	0.9996261142563483	0.07280020169157891	0.0655611572456996
GOTERM_BP_DIRECT	GO:0050830~defense response to Gram-positive bacterium	3	13.043478260869565	0.007629636935079345	3569, 1401, 7124	23	115	19157	21.728166351606806	0.9997153864750821	0.0746164492916934	0.06719680236400158
GOTERM_BP_DIRECT	GO:0007406~negative regulation of neuroblast proliferation	2	8.695652173913043	0.008012444918894308	7157, 7040	23	7	19157	237.9751552795031	0.9998113596720857	0.07558642728797639	0.06807032851450033
GOTERM_BP_DIRECT	GO:1900122~positive regulation of receptor binding	2	8.695652173913043	0.008012444918894308	627, 4318	23	7	19157	237.9751552795031	0.9998113596720857	0.07558642728797639	0.06807032851450033
GOTERM_BP_DIRECT	GO:0048842~positive regulation of axon extension involved in axon guidance	2	8.695652173913043	0.008012444918894308	7422, 6387	23	7	19157	237.9751552795031	0.9998113596720857	0.07558642728797639	0.06807032851450033
GOTERM_BP_DIRECT	GO:0034384~high-density lipoprotein particle clearance	2	8.695652173913043	0.008012444918894308	335, 348	23	7	19157	237.9751552795031	0.9998113596720857	0.07558642728797639	0.06807032851450033
GOTERM_BP_DIRECT	GO:0051091~positive regulation of sequence-specific DNA binding transcription factor activity	3	13.043478260869565	0.008149432366011046	3569, 7124, 3553	23	119	19157	20.997807818779687	0.9998371834846043	0.07620434124708574	0.06862679887167196
GOTERM_BP_DIRECT	GO:0032489~regulation of Cdc42 protein signal transduction	2	8.695652173913043	0.00915206508686113	335, 348	23	8	19157	208.22826086956522	0.9999446049265373	0.08410432226374108	0.07574122830505764
GOTERM_BP_DIRECT	GO:0045541~negative regulation of cholesterol biosynthetic process	2	8.695652173913043	0.00915206508686113	348, 6647	23	8	19157	208.22826086956522	0.9999446049265373	0.08410432226374108	0.07574122830505764
GOTERM_BP_DIRECT	GO:0034372~very-low-density lipoprotein particle remodeling	2	8.695652173913043	0.010290435475569622	335, 348	23	9	19157	185.09178743961354	0.9999837340311617	0.09141336847464347	0.08232348380455698
GOTERM_BP_DIRECT	GO:0010873~positive regulation of cholesterol esterification	2	8.695652173913043	0.010290435475569622	335, 348	23	9	19157	185.09178743961354	0.9999837340311617	0.09141336847464347	0.08232348380455698
GOTERM_BP_DIRECT	GO:1903140~regulation of establishment of endothelial barrier	2	8.695652173913043	0.010290435475569622	7124, 3553	23	9	19157	185.09178743961354	0.9999837340311617	0.09141336847464347	0.08232348380455698
GOTERM_BP_DIRECT	GO:0048672~positive regulation of collateral sprouting	2	8.695652173913043	0.010290435475569622	627, 4803	23	9	19157	185.09178743961354	0.9999837340311617	0.09141336847464347	0.08232348380455698
GOTERM_BP_DIRECT	GO:0051901~positive regulation of mitochondrial depolarization	2	8.695652173913043	0.011427557390129637	885, 142	23	10	19157	166.58260869565217	0.9999952240373713	0.09985062440883764	0.08992176306987255
GOTERM_BP_DIRECT	GO:0009651~response to salt stress	2	8.695652173913043	0.011427557390129637	7124, 7157	23	10	19157	166.58260869565217	0.9999952240373713	0.09985062440883764	0.08992176306987255
GOTERM_BP_DIRECT	GO:0032496~response to lipopolysaccharide	3	13.043478260869565	0.013678567671043352	7099, 3553, 836	23	156	19157	16.017558528428093	0.999999579574267	0.11497742550424822	0.1035443982027001
GOTERM_BP_DIRECT	GO:0043117~positive regulation of vascular permeability	2	8.695652173913043	0.0136980610122322	7422, 7040	23	12	19157	138.81884057971016	0.9999995883392627	0.11497742550424822	0.1035443982027001
GOTERM_BP_DIRECT	GO:0038180~nerve growth factor signaling pathway	2	8.695652173913043	0.0136980610122322	627, 4803	23	12	19157	138.81884057971016	0.9999995883392627	0.11497742550424822	0.1035443982027001
GOTERM_BP_DIRECT	GO:0034380~high-density lipoprotein particle assembly	2	8.695652173913043	0.0136980610122322	335, 348	23	12	19157	138.81884057971016	0.9999995883392627	0.11497742550424822	0.1035443982027001
GOTERM_BP_DIRECT	GO:0033700~phospholipid efflux	2	8.695652173913043	0.0136980610122322	335, 348	23	12	19157	138.81884057971016	0.9999995883392627	0.11497742550424822	0.1035443982027001
GOTERM_BP_DIRECT	GO:0045766~positive regulation of angiogenesis	3	13.043478260869565	0.014522116685881645	3082, 7422, 3553	23	161	19157	15.520118822576288	0.9999998311207695	0.12094200302460807	0.10891587514411233
GOTERM_BP_DIRECT	GO:2000343~positive regulation of chemokine (C-X-C motif) ligand 2 production	2	8.695652173913043	0.014831445325046586	7099, 7124	23	13	19157	128.14046822742475	0.9999998791526907	0.1225606257092997	0.11037354660499785
GOTERM_BP_DIRECT	GO:1904996~positive regulation of leukocyte adhesion to vascular endothelial cell	2	8.695652173913043	0.015963586371686333	3569, 7124	23	14	19157	118.98757763975155	0.9999999645262826	0.13090140824782792	0.11788494551399138
GOTERM_BP_DIRECT	GO:0021675~nerve development	2	8.695652173913043	0.017094485451956173	627, 4803	23	15	19157	111.05507246376811	0.9999999895876539	0.13599045889392	0.12246795547670095
GOTERM_BP_DIRECT	GO:0032270~positive regulation of cellular protein metabolic process	2	8.695652173913043	0.017094485451956173	3630, 7040	23	15	19157	111.05507246376811	0.9999999895876539	0.13599045889392	0.12246795547670095
GOTERM_BP_DIRECT	GO:0050930~induction of positive chemotaxis	2	8.695652173913043	0.017094485451956173	7422, 6387	23	15	19157	111.05507246376811	0.9999999895876539	0.13599045889392	0.12246795547670095
GOTERM_BP_DIRECT	GO:0050966~detection of mechanical stimulus involved in sensory perception of pain	2	8.695652173913043	0.017094485451956173	6387, 7124	23	15	19157	111.05507246376811	0.9999999895876539	0.13599045889392	0.12246795547670095
GOTERM_BP_DIRECT	GO:0055091~phospholipid homeostasis	2	8.695652173913043	0.018224143864134176	335, 7040	23	16	19157	104.11413043478261	0.9999999969439345	0.13976213927458297	0.12586459071632236
GOTERM_BP_DIRECT	GO:0034375~high-density lipoprotein particle remodeling	2	8.695652173913043	0.018224143864134176	335, 348	23	16	19157	104.11413043478261	0.9999999969439345	0.13976213927458297	0.12586459071632236
GOTERM_BP_DIRECT	GO:0034116~positive regulation of heterotypic cell-cell adhesion	2	8.695652173913043	0.018224143864134176	7124, 3553	23	16	19157	104.11413043478261	0.9999999969439345	0.13976213927458297	0.12586459071632236
GOTERM_BP_DIRECT	GO:0045725~positive regulation of glycogen biosynthetic process	2	8.695652173913043	0.018224143864134176	3479, 3630	23	16	19157	104.11413043478261	0.9999999969439345	0.13976213927458297	0.12586459071632236
GOTERM_BP_DIRECT	GO:0043129~surfactant homeostasis	2	8.695652173913043	0.018224143864134176	7422, 7040	23	16	19157	104.11413043478261	0.9999999969439345	0.13976213927458297	0.12586459071632236
GOTERM_BP_DIRECT	GO:0050708~regulation of protein secretion	2	8.695652173913043	0.01935256290313042	7124, 3630	23	17	19157	97.98976982097186	0.9999999991030899	0.14426455982333586	0.1299193034056308
GOTERM_BP_DIRECT	GO:0048143~astrocyte activation	2	8.695652173913043	0.01935256290313042	7124, 3553	23	17	19157	97.98976982097186	0.9999999991030899	0.14426455982333586	0.1299193034056308
GOTERM_BP_DIRECT	GO:0070886~positive regulation of calcineurin-NFAT signaling cascade	2	8.695652173913043	0.01935256290313042	3479, 7124	23	17	19157	97.98976982097186	0.9999999991030899	0.14426455982333586	0.1299193034056308
GOTERM_BP_DIRECT	GO:0055089~fatty acid homeostasis	2	8.695652173913043	0.01935256290313042	348, 3630	23	17	19157	97.98976982097186	0.9999999991030899	0.14426455982333586	0.1299193034056308
GOTERM_BP_DIRECT	GO:0043123~positive regulation of I-kappaB kinase/NF-kappaB signaling	3	13.043478260869565	0.02003907791586467	7099, 7124, 3553	23	191	19157	13.082403824265878	0.9999999995748564	0.1483448406827204	0.13359385277243116
GOTERM_BP_DIRECT	GO:0031065~positive regulation of histone deacetylation	2	8.695652173913043	0.02047974386516157	7157, 7040	23	18	19157	92.54589371980677	0.999999999736787	0.14953018465933038	0.13466132952435003
GOTERM_BP_DIRECT	GO:0043691~reverse cholesterol transport	2	8.695652173913043	0.02047974386516157	335, 348	23	18	19157	92.54589371980677	0.999999999736787	0.14953018465933038	0.13466132952435003
GOTERM_BP_DIRECT	GO:0050821~protein stabilization	3	13.043478260869565	0.021435114275781837	3479, 7157, 335	23	198	19157	12.619894598155467	0.9999999999069871	0.15296985935094945	0.13775897277383814
GOTERM_BP_DIRECT	GO:0060391~positive regulation of SMAD protein import into nucleus	2	8.695652173913043	0.021605688044197692	7040, 142	23	19	19157	87.67505720823799	0.9999999999227608	0.15296985935094945	0.13775897277383814
GOTERM_BP_DIRECT	GO:0031643~positive regulation of myelination	2	8.695652173913043	0.021605688044197692	8530, 3082	23	19	19157	87.67505720823799	0.9999999999227608	0.15296985935094945	0.13775897277383814
GOTERM_BP_DIRECT	GO:0090190~positive regulation of branching involved in ureteric bud morphogenesis	2	8.695652173913043	0.021605688044197692	7422, 7040	23	19	19157	87.67505720823799	0.9999999999227608	0.15296985935094945	0.13775897277383814
GOTERM_BP_DIRECT	GO:0000122~negative regulation of transcription from RNA polymerase II promoter	5	21.73913043478261	0.021668338425884958	7422, 7124, 7157, 7040, 142	23	952	19157	4.374543295579102	0.9999999999278574	0.15296985935094945	0.13775897277383814
GOTERM_BP_DIRECT	GO:0010165~response to X-ray	2	8.695652173913043	0.02273039673229464	7157, 836	23	20	19157	83.29130434782608	0.9999999999773358	0.1594118612935927	0.14356040041449247
GOTERM_BP_DIRECT	GO:0090201~negative regulation of release of cytochrome c from mitochondria	2	8.695652173913043	0.023853871219437803	3082, 3479	23	21	19157	79.32505175983435	0.9999999999933501	0.1640530756123916	0.14774010561716316
GOTERM_BP_DIRECT	GO:0045821~positive regulation of glycolytic process	2	8.695652173913043	0.023853871219437803	3479, 3630	23	21	19157	79.32505175983435	0.9999999999933501	0.1640530756123916	0.14774010561716316
GOTERM_BP_DIRECT	GO:0035066~positive regulation of histone acetylation	2	8.695652173913043	0.023853871219437803	3553, 7040	23	21	19157	79.32505175983435	0.9999999999933501	0.1640530756123916	0.14774010561716316
GOTERM_BP_DIRECT	GO:0046716~muscle cell cellular homeostasis	2	8.695652173913043	0.024976112798413174	6647, 7040	23	22	19157	75.7193675889328	0.999999999998049	0.16744991347866944	0.1507991716130607
GOTERM_BP_DIRECT	GO:0042157~lipoprotein metabolic process	2	8.695652173913043	0.024976112798413174	335, 348	23	22	19157	75.7193675889328	0.999999999998049	0.16744991347866944	0.1507991716130607
GOTERM_BP_DIRECT	GO:0010613~positive regulation of cardiac muscle hypertrophy	2	8.695652173913043	0.024976112798413174	3479, 142	23	22	19157	75.7193675889328	0.999999999998049	0.16744991347866944	0.1507991716130607
GOTERM_BP_DIRECT	GO:0001836~release of cytochrome c from mitochondria	2	8.695652173913043	0.024976112798413174	885, 7157	23	22	19157	75.7193675889328	0.999999999998049	0.16744991347866944	0.1507991716130607
GOTERM_BP_DIRECT	GO:0014911~positive regulation of smooth muscle cell migration	2	8.695652173913043	0.02609712275375677	7099, 3479	23	23	19157	72.42722117202268	0.9999999999994276	0.1717255114537328	0.1546496163185586
GOTERM_BP_DIRECT	GO:0050709~negative regulation of protein secretion	2	8.695652173913043	0.02609712275375677	348, 3630	23	23	19157	72.42722117202268	0.9999999999994276	0.1717255114537328	0.1546496163185586
GOTERM_BP_DIRECT	GO:0032700~negative regulation of interleukin-17 production	2	8.695652173913043	0.02609712275375677	7099, 7040	23	23	19157	72.42722117202268	0.9999999999994276	0.1717255114537328	0.1546496163185586
GOTERM_BP_DIRECT	GO:0032740~positive regulation of interleukin-17 production	2	8.695652173913043	0.027216902376592095	3569, 7040	23	24	19157	69.40942028985508	0.9999999999998321	0.17477842128582635	0.1573989535031832
GOTERM_BP_DIRECT	GO:0048844~artery morphogenesis	2	8.695652173913043	0.027216902376592095	7422, 348	23	24	19157	69.40942028985508	0.9999999999998321	0.17477842128582635	0.1573989535031832
GOTERM_BP_DIRECT	GO:0045861~negative regulation of proteolysis	2	8.695652173913043	0.027216902376592095	7157, 3630	23	24	19157	69.40942028985508	0.9999999999998321	0.17477842128582635	0.1573989535031832
GOTERM_BP_DIRECT	GO:0031954~positive regulation of protein autophosphorylation	2	8.695652173913043	0.027216902376592095	7422, 3630	23	24	19157	69.40942028985508	0.9999999999998321	0.17477842128582635	0.1573989535031832
GOTERM_BP_DIRECT	GO:0006915~apoptotic process	4	17.391304347826086	0.027962514586620055	7157, 3553, 836, 142	23	582	19157	5.724488271328253	0.9999999999999258	0.17767995792084618	0.16001196960976766
GOTERM_BP_DIRECT	GO:0046579~positive regulation of Ras protein signal transduction	2	8.695652173913043	0.02833545295172969	3479, 4803	23	25	19157	66.63304347826086	0.9999999999999507	0.17767995792084618	0.16001196960976766
GOTERM_BP_DIRECT	GO:0040014~regulation of multicellular organism growth	2	8.695652173913043	0.02833545295172969	3479, 6647	23	25	19157	66.63304347826086	0.9999999999999507	0.17767995792084618	0.16001196960976766
GOTERM_BP_DIRECT	GO:0033344~cholesterol efflux	2	8.695652173913043	0.02833545295172969	335, 348	23	25	19157	66.63304347826086	0.9999999999999507	0.17767995792084618	0.16001196960976766
GOTERM_BP_DIRECT	GO:0050807~regulation of synapse organization	2	8.695652173913043	0.029452775764164725	7124, 348	23	26	19157	64.07023411371237	0.9999999999999856	0.18360619277543624	0.16534891657074932
GOTERM_BP_DIRECT	GO:0009410~response to xenobiotic stimulus	3	13.043478260869565	0.029689826327700668	7124, 6647, 836	23	236	19157	10.587877671333825	0.9999999999999889	0.18400787712400532	0.16571065857321304
GOTERM_BP_DIRECT	GO:0045662~negative regulation of myoblast differentiation	2	8.695652173913043	0.03056887209501297	7124, 7040	23	27	19157	61.69726247987118	0.9999999999999958	0.1872782623751944	0.16865584604145087
GOTERM_BP_DIRECT	GO:0010875~positive regulation of cholesterol efflux	2	8.695652173913043	0.03056887209501297	335, 348	23	27	19157	61.69726247987118	0.9999999999999958	0.1872782623751944	0.16865584604145087
GOTERM_BP_DIRECT	GO:0045664~regulation of neuron differentiation	2	8.695652173913043	0.031683743231030875	627, 4803	23	28	19157	59.493788819875775	0.9999999999999988	0.19190267206976655	0.17282041762380476
GOTERM_BP_DIRECT	GO:0090200~positive regulation of release of cytochrome c from mitochondria	2	8.695652173913043	0.031683743231030875	7157, 4318	23	28	19157	59.493788819875775	0.9999999999999988	0.19190267206976655	0.17282041762380476
GOTERM_BP_DIRECT	GO:0043029~T cell homeostasis	2	8.695652173913043	0.032797390448954994	836, 7040	23	29	19157	57.44227886056971	0.9999999999999997	0.1920990012010221	0.17299722434613624
GOTERM_BP_DIRECT	GO:0007422~peripheral nervous system development	2	8.695652173913043	0.032797390448954994	627, 4803	23	29	19157	57.44227886056971	0.9999999999999997	0.1920990012010221	0.17299722434613624
GOTERM_BP_DIRECT	GO:1902430~negative regulation of beta-amyloid formation	2	8.695652173913043	0.032797390448954994	3479, 348	23	29	19157	57.44227886056971	0.9999999999999997	0.1920990012010221	0.17299722434613624
GOTERM_BP_DIRECT	GO:0009314~response to radiation	2	8.695652173913043	0.032797390448954994	6387, 7124	23	29	19157	57.44227886056971	0.9999999999999997	0.1920990012010221	0.17299722434613624
GOTERM_BP_DIRECT	GO:0007569~cell aging	2	8.695652173913043	0.032797390448954994	7157, 6647	23	29	19157	57.44227886056971	0.9999999999999997	0.1920990012010221	0.17299722434613624
GOTERM_BP_DIRECT	GO:0010332~response to gamma radiation	2	8.695652173913043	0.032797390448954994	7157, 142	23	29	19157	57.44227886056971	0.9999999999999997	0.1920990012010221	0.17299722434613624
GOTERM_BP_DIRECT	GO:0032148~activation of protein kinase B activity	2	8.695652173913043	0.035021018255184	3479, 3630	23	31	19157	53.73632538569425	1.0	0.20400221562855816	0.18371681707637508
GOTERM_BP_DIRECT	GO:1900745~positive regulation of p38MAPK cascade	2	8.695652173913043	0.036131001399632205	7422, 3553	23	32	19157	52.057065217391305	1.0	0.20819268914598882	0.18749060185755093
GOTERM_BP_DIRECT	GO:0030316~osteoclast differentiation	2	8.695652173913043	0.036131001399632205	7124, 7040	23	32	19157	52.057065217391305	1.0	0.20819268914598882	0.18749060185755093
GOTERM_BP_DIRECT	GO:0006974~cellular response to DNA damage stimulus	3	13.043478260869565	0.037219055577249326	7157, 836, 142	23	267	19157	9.35857352222765	1.0	0.21115739508798304	0.19016050589536934
GOTERM_BP_DIRECT	GO:2001234~negative regulation of apoptotic signaling pathway	2	8.695652173913043	0.03723976573784316	7124, 627	23	33	19157	50.47957839262187	1.0	0.21115739508798304	0.19016050589536934
GOTERM_BP_DIRECT	GO:0008625~extrinsic apoptotic signaling pathway via death domain receptors	2	8.695652173913043	0.03723976573784316	7124, 4803	23	33	19157	50.47957839262187	1.0	0.21115739508798304	0.19016050589536934
GOTERM_BP_DIRECT	GO:0045930~negative regulation of mitotic cell cycle	2	8.695652173913043	0.0394536430966806	7124, 7040	23	35	19157	47.59503105590062	1.0	0.22252689704265352	0.20039945699901254
GOTERM_BP_DIRECT	GO:2001240~negative regulation of extrinsic apoptotic signaling pathway in absence of ligand	2	8.695652173913043	0.04055875866210898	7124, 3553	23	36	19157	46.272946859903385	1.0	0.22636459022936214	0.20385554091950062
GOTERM_BP_DIRECT	GO:0070328~triglyceride homeostasis	2	8.695652173913043	0.04055875866210898	335, 348	23	36	19157	46.272946859903385	1.0	0.22636459022936214	0.20385554091950062
GOTERM_BP_DIRECT	GO:0046427~positive regulation of JAK-STAT cascade	2	8.695652173913043	0.04166266051297458	3569, 7124	23	37	19157	45.02232667450058	1.0	0.2301160420043052	0.20723395902826733
GOTERM_BP_DIRECT	GO:0043122~regulation of I-kappaB kinase/NF-kappaB signaling	2	8.695652173913043	0.04166266051297458	7124, 3553	23	37	19157	45.02232667450058	1.0	0.2301160420043052	0.20723395902826733
GOTERM_BP_DIRECT	GO:0001937~negative regulation of endothelial cell proliferation	2	8.695652173913043	0.043866828152703444	7124, 348	23	39	19157	42.71348940914158	1.0	0.23980532723477882	0.21595976936715544
GOTERM_BP_DIRECT	GO:0046326~positive regulation of glucose import	2	8.695652173913043	0.043866828152703444	3479, 3630	23	39	19157	42.71348940914158	1.0	0.23980532723477882	0.21595976936715544
GOTERM_BP_DIRECT	GO:0071276~cellular response to cadmium ion	2	8.695652173913043	0.046066156153368426	6647, 4318	23	41	19157	40.62990455991517	1.0	0.2492716876116281	0.2244848218641304
GOTERM_BP_DIRECT	GO:0071479~cellular response to ionizing radiation	2	8.695652173913043	0.046066156153368426	7157, 7040	23	41	19157	40.62990455991517	1.0	0.2492716876116281	0.2244848218641304
GOTERM_BP_DIRECT	GO:0007165~signal transduction	5	21.73913043478261	0.04668763725499511	7276, 3479, 6387, 885, 3553	23	1211	19157	3.438947330628658	1.0	0.2513586935041656	0.22636430184240056
GOTERM_BP_DIRECT	GO:1901216~positive regulation of neuron death	2	8.695652173913043	0.04716400845371928	348, 142	23	42	19157	39.662525879917176	1.0	0.2526474020686671	0.22752486490236434
GOTERM_BP_DIRECT	GO:0032691~negative regulation of interleukin-1 beta production	2	8.695652173913043	0.04826065463699775	3479, 335	23	43	19157	38.74014155712841	1.0	0.25594954150765975	0.23049864901252656
GOTERM_BP_DIRECT	GO:0097191~extrinsic apoptotic signaling pathway	2	8.695652173913043	0.04826065463699775	7124, 7040	23	43	19157	38.74014155712841	1.0	0.25594954150765975	0.23049864901252656
GOTERM_BP_DIRECT	GO:0050918~positive chemotaxis	2	8.695652173913043	0.049356095968211645	3082, 7422	23	44	19157	37.8596837944664	1.0	0.2591802872025301	0.23340813856888268
GOTERM_BP_DIRECT	GO:0001541~ovarian follicle development	2	8.695652173913043	0.049356095968211645	7422, 6647	23	44	19157	37.8596837944664	1.0	0.2591802872025301	0.23340813856888268
GOTERM_BP_DIRECT	GO:0001837~epithelial to mesenchymal transition	2	8.695652173913043	0.05045033370710016	3082, 7040	23	45	19157	37.01835748792271	1.0	0.26234173527692084	0.23625522126251783
GOTERM_BP_DIRECT	GO:0043407~negative regulation of MAP kinase activity	2	8.695652173913043	0.05045033370710016	3553, 348	23	45	19157	37.01835748792271	1.0	0.26234173527692084	0.23625522126251783
GOTERM_BP_DIRECT	GO:0043536~positive regulation of blood vessel endothelial cell migration	2	8.695652173913043	0.05590351254594574	7422, 7040	23	50	19157	33.31652173913043	1.0	0.28928710861154444	0.26052122351508694
GOTERM_BP_DIRECT	GO:0050890~cognition	2	8.695652173913043	0.05699055513452295	7124, 3630	23	51	19157	32.66325660699062	1.0	0.2934875931082196	0.26430402381228035
GOTERM_BP_DIRECT	GO:0048146~positive regulation of fibroblast proliferation	2	8.695652173913043	0.05807640292028445	3479, 7040	23	52	19157	32.03511705685619	1.0	0.29764156496645783	0.268044936555159
GOTERM_BP_DIRECT	GO:0042542~response to hydrogen peroxide	2	8.695652173913043	0.059161057154332244	6647, 836	23	53	19157	31.43068088597211	1.0	0.30031279488818174	0.2704505469912331
GOTERM_BP_DIRECT	GO:0001932~regulation of protein phosphorylation	2	8.695652173913043	0.059161057154332244	7124, 335	23	53	19157	31.43068088597211	1.0	0.30031279488818174	0.2704505469912331
GOTERM_BP_DIRECT	GO:0034644~cellular response to UV	2	8.695652173913043	0.06024451908313354	7157, 142	23	54	19157	30.84863123993559	1.0	0.3043633049413287	0.2740982858758682
GOTERM_BP_DIRECT	GO:0033209~tumor necrosis factor-mediated signaling pathway	2	8.695652173913043	0.06132678996383509	7124, 7157	23	55	19157	30.287747035573123	1.0	0.3054876546796645	0.27511083348262466
GOTERM_BP_DIRECT	GO:0014823~response to activity	2	8.695652173913043	0.06132678996383509	3569, 7124	23	55	19157	30.287747035573123	1.0	0.3054876546796645	0.27511083348262466
GOTERM_BP_DIRECT	GO:0031667~response to nutrient levels	2	8.695652173913043	0.06132678996383509	7124, 6647	23	55	19157	30.287747035573123	1.0	0.3054876546796645	0.27511083348262466
GOTERM_BP_DIRECT	GO:0071466~cellular response to xenobiotic stimulus	2	8.695652173913043	0.06672032214897237	7157, 3553	23	60	19157	27.763768115942028	1.0	0.3308086670269979	0.2979139965721557
GOTERM_BP_DIRECT	GO:0006959~humoral immune response	2	8.695652173913043	0.06779547284689888	3569, 7124	23	61	19157	27.30862437633642	1.0	0.33458321321663986	0.3013132126528839
GOTERM_BP_DIRECT	GO:0001570~vasculogenesis	2	8.695652173913043	0.06886944119583342	7422, 7040	23	62	19157	26.868162692847125	1.0	0.33831716274082224	0.30467586888479303
GOTERM_BP_DIRECT	GO:0006006~glucose metabolic process	2	8.695652173913043	0.06994222843464937	7124, 3630	23	63	19157	26.44168391994479	1.0	0.3420110803272304	0.30800247384065776
GOTERM_BP_DIRECT	GO:0048812~neuron projection morphogenesis	2	8.695652173913043	0.07101383579500306	627, 4803	23	64	19157	26.028532608695652	1.0	0.3425373255994265	0.3084763907837237
GOTERM_BP_DIRECT	GO:0050804~modulation of synaptic transmission	2	8.695652173913043	0.07101383579500306	627, 4803	23	64	19157	26.028532608695652	1.0	0.3425373255994265	0.3084763907837237
GOTERM_BP_DIRECT	GO:0042102~positive regulation of T cell proliferation	2	8.695652173913043	0.07101383579500306	3569, 3553	23	64	19157	26.028532608695652	1.0	0.3425373255994265	0.3084763907837237
GOTERM_BP_DIRECT	GO:0035690~cellular response to drug	2	8.695652173913043	0.0742215909861715	7157, 3553	23	67	19157	24.863075924724203	1.0	0.35639736932999466	0.32095823129155243
GOTERM_BP_DIRECT	GO:0060326~cell chemotaxis	2	8.695652173913043	0.078482154496687	3082, 6387	23	71	19157	23.46233925290876	1.0	0.3734909673815551	0.3363520907000871
GOTERM_BP_DIRECT	GO:0006302~double-strand break repair	2	8.695652173913043	0.078482154496687	7157, 142	23	71	19157	23.46233925290876	1.0	0.3734909673815551	0.3363520907000871
GOTERM_BP_DIRECT	GO:0000187~activation of MAPK activity	2	8.695652173913043	0.08060541120548076	3479, 6647	23	73	19157	22.81953543776057	1.0	0.38189052597796663	0.34391642114338455
GOTERM_BP_DIRECT	GO:0002244~hematopoietic progenitor cell differentiation	2	8.695652173913043	0.08166528759065828	7157, 7040	23	74	19157	22.51116333725029	1.0	0.3835030685975406	0.34536861712348876
GOTERM_BP_DIRECT	GO:0001938~positive regulation of endothelial cell proliferation	2	8.695652173913043	0.08166528759065828	7422, 6387	23	74	19157	22.51116333725029	1.0	0.3835030685975406	0.34536861712348876
GOTERM_BP_DIRECT	GO:0009749~response to glucose	2	8.695652173913043	0.08272399763436393	836, 7040	23	75	19157	22.211014492753623	1.0	0.3867709713957541	0.3483115689867955
GOTERM_BP_DIRECT	GO:0032720~negative regulation of tumor necrosis factor production	2	8.695652173913043	0.084837923555599	7099, 3479	23	77	19157	21.634105025409372	1.0	0.3949223865077229	0.3556524306260919
GOTERM_BP_DIRECT	GO:0008203~cholesterol metabolic process	2	8.695652173913043	0.09010241271270016	335, 348	23	82	19157	20.314952279957584	1.0	0.41579728117635656	0.3744515852995331
GOTERM_BP_DIRECT	GO:0032880~regulation of protein localization	2	8.695652173913043	0.09010241271270016	3630, 142	23	82	19157	20.314952279957584	1.0	0.41579728117635656	0.3744515852995331
GOTERM_BP_DIRECT	GO:0007186~G-protein coupled receptor signaling pathway	4	17.391304347826086	0.09136252547002541	6387, 335, 348, 3630	23	943	19157	3.5330351791230576	1.0	0.419795052375203	0.37805182953113964
GOTERM_BP_DIRECT	GO:0000902~cell morphogenesis	2	8.695652173913043	0.09324721726513521	3082, 7040	23	85	19157	19.597953964194375	1.0	0.4247928786522826	0.3825526862159393
GOTERM_BP_DIRECT	GO:0006869~lipid transport	2	8.695652173913043	0.09324721726513521	335, 348	23	85	19157	19.597953964194375	1.0	0.4247928786522826	0.3825526862159393
GOTERM_BP_DIRECT	GO:0007265~Ras protein signal transduction	2	8.695652173913043	0.09533798677499106	3479, 7157	23	87	19157	19.14742628685657	1.0	0.4324693357537892	0.38946581831485705

## Sheet: GOEA_D.nephropathy_CTSB
Category	Term	Count	%	PValue	Genes	List Total	Pop Hits	Pop Total	Fold Enrichment	Bonferroni	Benjamini	FDR
GOTERM_BP_DIRECT	GO:0043066~negative regulation of apoptotic process	23	27.380952380952383	1.9102347063096375E-16	3082, 4790, 3791, 7422, 7157, 4036, 23411, 4170, 5728, 3569, 960, 1027, 1026, 213, 3479, 1048, 3565, 3586, 8877, 3952, 5329, 1956, 4318	83	515	19157	10.307895660311148	4.3653969328261155E-13	3.7555214326047475E-13	3.3639233178112717E-13
GOTERM_BP_DIRECT	GO:0030335~positive regulation of cell migration	17	20.238095238095237	1.224341308501414E-14	3082, 3791, 7422, 6387, 6774, 7040, 3479, 1950, 3565, 3553, 3630, 8877, 857, 4316, 6615, 1956, 4318	83	256	19157	15.327042545180722	2.4009683130543635E-11	1.2035275062568899E-11	1.078032522135495E-11
GOTERM_BP_DIRECT	GO:0010628~positive regulation of gene expression	21	25.0	2.869256447583305E-14	7099, 7422, 7124, 7157, 6774, 7040, 5728, 1029, 3569, 1401, 3479, 1950, 2335, 3565, 3576, 3553, 2475, 3630, 857, 5967, 4803	83	509	19157	9.52249863895661	5.631362043345689E-11	1.880319391982926E-11	1.6842535347314E-11
GOTERM_BP_DIRECT	GO:0006954~inflammatory response	19	22.61904761904762	7.621683418991179E-14	7099, 4790, 7124, 6774, 58484, 7040, 114548, 3339, 3569, 960, 1401, 3576, 3553, 3146, 2475, 6347, 8877, 3606, 3605	83	403	19157	10.881730395527518	1.4995138464257707E-10	3.7460574004341646E-11	3.355446125210867E-11
GOTERM_BP_DIRECT	GO:0008284~positive regulation of cell proliferation	20	23.809523809523807	8.105805634238826E-13	3791, 7422, 292, 23411, 7040, 5728, 3569, 1027, 3479, 1950, 2335, 3565, 3553, 3630, 8877, 3952, 1803, 5967, 1956, 5617	83	534	19157	8.644465502459274	1.5935881503281735E-9	3.187202775382706E-10	2.8548647443789146E-10
GOTERM_BP_DIRECT	GO:0014068~positive regulation of phosphatidylinositol 3-kinase signaling	11	13.095238095238097	1.9538371343263213E-12	3082, 3479, 1950, 7422, 2335, 3791, 7124, 3630, 3952, 23411, 3606	83	82	19157	30.961945342344993	3.84133103104034E-9	6.40207301014258E-10	5.734511989247753E-10
GOTERM_BP_DIRECT	GO:0001525~angiogenesis	14	16.666666666666664	4.023182883230017E-11	5054, 3791, 7422, 23411, 5728, 3339, 1950, 2335, 302, 3576, 6347, 857, 3952, 3606	83	247	19157	13.082191112628651	7.909575083786535E-8	1.1299396497757447E-8	1.0121178653382944E-8
GOTERM_BP_DIRECT	GO:0001934~positive regulation of protein phosphorylation	13	15.476190476190476	6.630372877781747E-11	3082, 3791, 7422, 7124, 23411, 7040, 302, 3553, 5478, 3952, 5329, 1956, 4318	83	204	19157	14.70830380344909	1.3035314494480588E-7	1.4654309140913029E-8	1.3126265715741528E-8
GOTERM_BP_DIRECT	GO:0043410~positive regulation of MAPK cascade	12	14.285714285714285	7.661696580842211E-11	3082, 3569, 3479, 1950, 7422, 3791, 7124, 3146, 5478, 3630, 6647, 3952	83	159	19157	17.419413503068878	1.5062888292227683E-7	1.4654309140913029E-8	1.3126265715741528E-8
GOTERM_BP_DIRECT	GO:0045944~positive regulation of transcription from RNA polymerase II promoter	25	29.761904761904763	7.975031948657385E-11	3082, 4790, 7422, 7124, 6774, 7040, 114548, 3479, 3553, 1956, 7099, 7157, 23411, 142, 1029, 3569, 58487, 3565, 3586, 3146, 7525, 375790, 6934, 3606, 3605	83	1185	19157	4.869350821005542	1.5678911180483368E-7	1.4654309140913029E-8	1.3126265715741528E-8
GOTERM_BP_DIRECT	GO:0051092~positive regulation of NF-kappaB transcription factor activity	12	14.285714285714285	8.199257403359274E-11	7099, 7124, 3553, 6774, 58484, 5478, 3630, 857, 8877, 7040, 114548, 3606	83	160	19157	17.3105421686747	1.6119728896146768E-7	1.4654309140913029E-8	1.3126265715741528E-8
GOTERM_BP_DIRECT	GO:0051897~positive regulation of protein kinase B signaling	11	13.095238095238097	1.7694056414461188E-10	1950, 7422, 7124, 4036, 2475, 3630, 3952, 7040, 6934, 1956, 3606	83	128	19157	19.834996234939762	3.478651066091132E-7	2.898876242569225E-8	2.5966027788221793E-8
GOTERM_BP_DIRECT	GO:0032731~positive regulation of interleukin-1 beta production	9	10.714285714285714	2.89617668729978E-10	7099, 3569, 7124, 6774, 3146, 58484, 834, 114548, 3605	83	64	19157	32.45726656626506	5.693881638402232E-7	4.379910282485667E-8	3.9232054971807016E-8
GOTERM_BP_DIRECT	GO:0071222~cellular response to lipopolysaccharide	12	14.285714285714285	4.901872065533782E-10	7099, 3569, 4790, 5054, 7124, 3576, 3553, 3586, 3146, 834, 6347, 114548	83	189	19157	14.654427232740487	9.637076184842996E-7	6.883628914885296E-8	6.165854791003565E-8
GOTERM_BP_DIRECT	GO:0043065~positive regulation of apoptotic process	14	16.666666666666664	1.3737064880080987E-9	7124, 7157, 58484, 23411, 7040, 4170, 6609, 1029, 3569, 3146, 6647, 637, 4318, 3956	83	329	19157	9.821584209177134	2.700703298330609E-6	1.800471303615948E-7	1.612731416921508E-7
GOTERM_BP_DIRECT	GO:0070374~positive regulation of ERK1 and ERK2 cascade	12	14.285714285714285	3.242898663397774E-9	5728, 7099, 960, 3479, 7422, 3791, 7124, 3146, 348, 6347, 7040, 1956	83	226	19157	12.255251092867043	6.375518366241728E-6	3.9847117326500147E-7	3.569215341402175E-7
GOTERM_BP_DIRECT	GO:0071407~cellular response to organic cyclic compound	8	9.523809523809524	3.486539629621289E-9	1027, 7124, 3553, 6774, 6347, 7040, 3606, 3956	83	55	19157	33.57196056955093	6.854513397991369E-6	4.0320805363737964E-7	3.611644875154759E-7
GOTERM_BP_DIRECT	GO:0033138~positive regulation of peptidyl-serine phosphorylation	9	10.714285714285714	5.06748946429599E-9	3569, 960, 7422, 7124, 857, 627, 7040, 1956, 4803	83	91	19157	22.827088574076523	9.962634613502885E-6	5.534824603781065E-7	4.957693859236243E-7
GOTERM_BP_DIRECT	GO:0050731~positive regulation of peptidyl-tyrosine phosphorylation	9	10.714285714285714	6.030814681555843E-9	3082, 3569, 960, 3479, 7422, 7157, 2475, 7525, 7040	83	93	19157	22.336183443451223	1.1856511518693047E-5	6.24030613891515E-7	5.589612975905179E-7
GOTERM_BP_DIRECT	GO:0032757~positive regulation of interleukin-8 production	8	9.523809523809524	1.0348679359477295E-8	7099, 3569, 5054, 7124, 3553, 6774, 3146, 3952	83	64	19157	28.850903614457835	2.0345296754542552E-5	1.017275181036618E-6	9.112012176019758E-7
GOTERM_BP_DIRECT	GO:0048661~positive regulation of smooth muscle cell proliferation	8	9.523809523809524	1.76673824221329E-8	7099, 3569, 3479, 7124, 2475, 7040, 1956, 3606	83	69	19157	26.760258425004366	3.473347097449064E-5	1.6540035162815849E-6	1.4815362116845732E-6
GOTERM_BP_DIRECT	GO:0043491~protein kinase B signaling	7	8.333333333333332	2.0373732174870063E-8	5728, 3479, 3791, 7124, 3553, 6347, 7040	83	41	19157	39.406112253893625	4.005395562556302E-5	1.8206707934452065E-6	1.6308246527248264E-6
GOTERM_BP_DIRECT	GO:0042493~response to drug	12	14.285714285714285	4.747855973231941E-8	5728, 6609, 1027, 1026, 7157, 632, 335, 3586, 6774, 6647, 7040, 3956	83	293	19157	9.452855791767753	9.333849437687114E-5	4.058384714510433E-6	3.635206247331064E-6
GOTERM_BP_DIRECT	GO:0001666~response to hypoxia	10	11.904761904761903	7.594654138446029E-8	1027, 7422, 6387, 7124, 834, 857, 3952, 7040, 1803, 5967	83	180	19157	12.822623828647925	1.492997597222212E-4	6.221287515077039E-6	5.572577474084774E-6
GOTERM_BP_DIRECT	GO:0048146~positive regulation of fibroblast proliferation	7	8.333333333333332	8.885721536451643E-8	1026, 3479, 2335, 302, 8877, 7040, 1956	83	52	19157	31.070203892493048	1.7467803518111946E-4	6.987731416265572E-6	6.259102250276537E-6
GOTERM_BP_DIRECT	GO:0014823~response to activity	7	8.333333333333332	1.252437550675528E-7	5728, 3569, 7124, 632, 3586, 2475, 3952	83	55	19157	29.375465498357062	2.46198925884622E-4	9.47035471010803E-6	8.482855872075403E-6
GOTERM_BP_DIRECT	GO:0006915~apoptotic process	15	17.857142857142858	1.6041132987878916E-7	4790, 7157, 58484, 114548, 4170, 142, 5728, 1029, 1048, 3553, 5478, 834, 637, 3956, 3605	83	582	19157	5.9486399205067695	3.15318976368717E-4	1.1680321279322202E-5	1.0462383404316583E-5
GOTERM_BP_DIRECT	GO:0045840~positive regulation of mitotic nuclear division	6	7.142857142857142	1.6638654901970815E-7	3479, 1950, 7124, 3553, 3630, 8877	83	30	19157	46.16144578313253	3.2706248591507503E-4	1.1682712691883793E-5	1.0464525457989503E-5
GOTERM_BP_DIRECT	GO:0042060~wound healing	8	9.523809523809524	2.3568739816426052E-7	6609, 1026, 3479, 2475, 3630, 7040, 5967, 1956	83	100	19157	18.46457831325301	4.632541440227067E-4	1.5977980165204693E-5	1.43119140747332E-5
GOTERM_BP_DIRECT	GO:0032755~positive regulation of interleukin-6 production	8	9.523809523809524	2.523715849081661E-7	7099, 3569, 7124, 3553, 6774, 3146, 3952, 3605	83	101	19157	18.281760706191104	4.960395303393872E-4	1.6538751197648485E-5	1.4814212034109352E-5
GOTERM_BP_DIRECT	GO:0043388~positive regulation of DNA binding	6	7.142857142857142	2.743355879996119E-7	3479, 1950, 3146, 5329, 4318, 4803	83	33	19157	41.96495071193866	5.391984202921529E-4	1.7398186000233453E-5	1.5584031305397306E-5
GOTERM_BP_DIRECT	GO:0050729~positive regulation of inflammatory response	8	9.523809523809524	2.887381792851529E-7	7099, 5054, 7124, 3553, 834, 1956, 3606, 3956	83	103	19157	17.926775061410694	5.674982542855922E-4	1.773935188983158E-5	1.588962292878607E-5
GOTERM_BP_DIRECT	GO:0045766~positive regulation of angiogenesis	9	10.714285714285714	4.3970854694082785E-7	3082, 5054, 7422, 3791, 3576, 3553, 6774, 8877, 23411	83	161	19157	12.902267454912819	8.640936491576268E-4	2.619596979653538E-5	2.346444700493327E-5
GOTERM_BP_DIRECT	GO:0031663~lipopolysaccharide-mediated signaling pathway	6	7.142857142857142	4.971431535771037E-7	7099, 7124, 3553, 6347, 7040, 3606	83	37	19157	37.42819928362097	9.769061989378658E-4	2.874657176272311E-5	2.574909098380234E-5
GOTERM_BP_DIRECT	GO:0008285~negative regulation of cell proliferation	13	15.476190476190476	5.374338421939479E-7	7157, 6774, 7040, 5728, 1029, 3569, 1027, 1026, 3576, 3553, 3586, 5967, 4803	83	457	19157	6.5656323323930295	0.001056037217521122	2.939586782331319E-5	2.6330683233394974E-5
GOTERM_BP_DIRECT	GO:1901224~positive regulation of NIK/NF-kappaB signaling	7	8.333333333333332	5.382763182295395E-7	7099, 7124, 3553, 3146, 8877, 1956, 3606	83	70	19157	23.080722891566264	0.0010576917756907056	2.939586782331319E-5	2.6330683233394974E-5
GOTERM_BP_DIRECT	GO:0097421~liver regeneration	6	7.142857142857142	7.429573295053441E-7	3569, 7124, 3586, 7040, 5967, 1956	83	40	19157	34.6210843373494	0.001459588415682389	3.7721670447204746E-5	3.3788332480939755E-5
GOTERM_BP_DIRECT	GO:0045893~positive regulation of transcription, DNA-templated	15	17.857142857142858	7.433527173373589E-7	4790, 7124, 7157, 6774, 7040, 1029, 3569, 3479, 1950, 3565, 3553, 3586, 348, 6615, 1956	83	661	19157	5.237682955726081	0.0014603646138527937	3.7721670447204746E-5	3.3788332480939755E-5
GOTERM_BP_DIRECT	GO:0001938~positive regulation of endothelial cell proliferation	7	8.333333333333332	7.502416354395203E-7	1950, 7422, 3791, 6387, 3586, 2475, 23411	83	74	19157	21.833116248778897	0.0014738883667485547	3.7721670447204746E-5	3.3788332480939755E-5
GOTERM_BP_DIRECT	GO:0010629~negative regulation of gene expression	11	13.095238095238097	7.67480578783413E-7	4790, 1026, 3479, 7422, 3791, 7124, 3576, 348, 3630, 23411, 7040	83	308	19157	8.243115318416523	0.001507729628756116	3.7721670447204746E-5	3.3788332480939755E-5
GOTERM_BP_DIRECT	GO:0032733~positive regulation of interleukin-10 production	6	7.142857142857142	8.433161625423381E-7	3082, 7099, 3569, 3565, 6774, 3146	83	41	19157	33.77666764619453	0.0016565866178273048	4.043803842824967E-5	3.622145761553798E-5
GOTERM_BP_DIRECT	GO:0060252~positive regulation of glial cell proliferation	5	5.952380952380952	9.114528788058631E-7	3569, 7124, 3553, 2475, 1956	83	18	19157	64.11311914323963	0.0017903126513709733	4.266467523172207E-5	3.8215917132788685E-5
GOTERM_BP_DIRECT	GO:0043406~positive regulation of MAP kinase activity	7	8.333333333333332	1.1924066418667356E-6	7099, 1950, 7422, 7124, 3553, 7040, 1956	83	80	19157	20.19563253012048	0.002341527193915116	5.451794088162796E-5	4.883321154249585E-5
GOTERM_BP_DIRECT	GO:0050728~negative regulation of inflammatory response	8	9.523809523809524	1.26434237475283E-6	3082, 4790, 335, 3565, 3586, 348, 6647, 114548	83	128	19157	14.425451807228917	0.002482611889412234	5.6493116108274175E-5	5.060243004408486E-5
GOTERM_BP_DIRECT	GO:1902895~positive regulation of pri-miRNA transcription from RNA polymerase II promoter	6	7.142857142857142	1.5169266760027059E-6	7124, 7157, 3586, 6774, 7040, 5617	83	46	19157	30.10529072812991	0.0029778375271799495	6.627284100047377E-5	5.936239725423922E-5
GOTERM_BP_DIRECT	GO:0071260~cellular response to mechanical stimulus	7	8.333333333333332	1.5911593707134799E-6	7099, 4790, 3553, 834, 7040, 4316, 1956	83	84	19157	19.233935742971884	0.0031233340237309948	6.800476788745003E-5	6.09137315614443E-5
GOTERM_BP_DIRECT	GO:0010507~negative regulation of autophagy	6	7.142857142857142	2.5563972726095643E-6	3082, 3586, 6774, 2475, 3952, 4170	83	51	19157	27.15379163713678	0.005013274841811022	1.0693355399894476E-4	9.578331057586048E-5
GOTERM_BP_DIRECT	GO:0031667~response to nutrient levels	6	7.142857142857142	3.7354558816142315E-6	7124, 2475, 6647, 4316, 5967, 5617	83	55	19157	25.178970427163197	0.007317019291821603	1.5299804715111624E-4	1.370445376567221E-4
GOTERM_BP_DIRECT	GO:1900017~positive regulation of cytokine production involved in inflammatory response	5	5.952380952380952	5.9032209194560636E-6	7099, 3569, 7124, 6774, 3605	83	28	19157	41.21557659208262	0.011538679457647305	2.3685168015613513E-4	2.12154531411472E-4
GOTERM_BP_DIRECT	GO:0007569~cell aging	5	5.952380952380952	6.825476909371061E-6	7157, 632, 2475, 6647, 23411	83	29	19157	39.79434981304528	0.013329300884504569	2.683777520764701E-4	2.4039329674804876E-4
GOTERM_BP_DIRECT	GO:0051726~regulation of cell cycle	10	11.904761904761903	7.61754836792583E-6	5728, 1029, 1027, 1026, 7157, 3576, 6774, 3952, 7040, 6934	83	313	19157	7.374032872704877	0.014864572223296624	2.936490213988663E-4	2.6302946423367425E-4
GOTERM_BP_DIRECT	GO:0010888~negative regulation of lipid storage	4	4.761904761904762	8.876500003019122E-6	3569, 1401, 7124, 3952	83	10	19157	92.32289156626507	0.017299884872210458	3.3324131690139094E-4	2.984933667667088E-4
GOTERM_BP_DIRECT	GO:0032148~activation of protein kinase B activity	5	5.952380952380952	8.983616376283684E-6	3479, 2475, 5478, 3630, 3606	83	31	19157	37.22697240575204	0.017506812524117454	3.3324131690139094E-4	2.984933667667088E-4
GOTERM_BP_DIRECT	GO:0042531~positive regulation of tyrosine phosphorylation of STAT protein	6	7.142857142857142	1.1515554859182454E-5	3569, 3479, 7124, 3565, 3952, 3606	83	69	19157	20.070193818753275	0.022385356071027873	4.1925149728060557E-4	3.755350390188945E-4
GOTERM_BP_DIRECT	GO:0045348~positive regulation of MHC class II biosynthetic process	4	4.761904761904762	1.2167476391863006E-5	7099, 3565, 3586, 23411	83	11	19157	83.92990142387733	0.023637555190438198	4.349319742982303E-4	3.895804713831046E-4
GOTERM_BP_DIRECT	GO:0045930~negative regulation of mitotic cell cycle	5	5.952380952380952	1.4756027471133713E-5	1027, 7124, 3586, 7040, 1956	83	35	19157	32.97246127366609	0.028593797570447	5.180419644330157E-4	4.640243638690441E-4
GOTERM_BP_DIRECT	GO:1903800~positive regulation of production of miRNAs involved in gene silencing by miRNA	4	4.761904761904762	1.6173184080870704E-5	3569, 7157, 7040, 1956	83	12	19157	76.93574297188756	0.03129653638867469	5.578329807542421E-4	4.996662660774264E-4
GOTERM_BP_DIRECT	GO:0046427~positive regulation of JAK-STAT cascade	5	5.952380952380952	1.8491994675820235E-5	3569, 7124, 3586, 3952, 5617	83	37	19157	31.190166069684143	0.035702669382867036	6.268148540114238E-4	5.614552176572316E-4
GOTERM_BP_DIRECT	GO:0006953~acute-phase response	5	5.952380952380952	3.083384737029617E-5	3569, 1401, 2335, 6774, 3630	83	42	19157	27.47705106138841	0.05881944158799857	0.0010274465072881741	9.203119528659586E-4
GOTERM_BP_DIRECT	GO:0006955~immune response	11	13.095238095238097	3.7164085851882656E-5	1514, 7099, 6387, 7124, 3576, 3565, 3553, 3586, 6347, 3606, 3605	83	479	19157	5.300374776768871	0.07046047559940294	0.0012177432130800216	0.001090765919752756
GOTERM_BP_DIRECT	GO:0034116~positive regulation of heterotypic cell-cell adhesion	4	4.761904761904762	4.066195416490593E-5	960, 7124, 3553, 3586	83	16	19157	57.70180722891567	0.07683105960970227	0.001289377449809759	0.0011549306658774087
GOTERM_BP_DIRECT	GO:0090399~replicative senescence	4	4.761904761904762	4.066195416490593E-5	1029, 5054, 1026, 7157	83	16	19157	57.70180722891567	0.07683105960970227	0.001289377449809759	0.0011549306658774087
GOTERM_BP_DIRECT	GO:0050796~regulation of insulin secretion	5	5.952380952380952	4.4372495541862774E-5	3569, 7124, 3553, 3952, 1803	83	46	19157	25.08774227344159	0.08354128742890543	0.001384703591036543	0.0012403168991939738
GOTERM_BP_DIRECT	GO:0010718~positive regulation of epithelial to mesenchymal transition	5	5.952380952380952	5.256647460941801E-5	3569, 3553, 2475, 7040, 6615	83	48	19157	24.04241967871486	0.09818727771387703	0.0016147763919080594	0.0014463994029247675
GOTERM_BP_DIRECT	GO:0046889~positive regulation of lipid biosynthetic process	4	4.761904761904762	5.888509980166329E-5	335, 2475, 348, 3630	83	18	19157	51.29049531459171	0.10932129309387018	0.001781047787847231	0.0015953332423189084
GOTERM_BP_DIRECT	GO:0043536~positive regulation of blood vessel endothelial cell migration	5	5.952380952380952	6.181333585332134E-5	7422, 3791, 3146, 23411, 7040	83	50	19157	23.080722891566264	0.11443442861427355	0.001841288155873178	0.001649292188449983
GOTERM_BP_DIRECT	GO:0042326~negative regulation of phosphorylation	4	4.761904761904762	6.971029028729314E-5	1029, 1027, 1026, 23411	83	19	19157	48.59099556119214	0.12807791213126052	0.0020455288164898254	0.0018322361372525855
GOTERM_BP_DIRECT	GO:0043280~positive regulation of cysteine-type endopeptidase activity involved in apoptotic process	5	5.952380952380952	8.378707092697183E-5	7124, 3146, 834, 23411, 114548	83	54	19157	21.371039714413207	0.1518792697587552	0.0024224320800356855	0.0021698387044470206
GOTERM_BP_DIRECT	GO:0032760~positive regulation of tumor necrosis factor production	6	7.142857142857142	9.176478089608132E-5	7099, 3569, 6774, 3146, 3952, 3605	83	106	19157	13.06456012730166	0.16507872279318503	0.002614631293357911	0.0023419967993912926
GOTERM_BP_DIRECT	GO:0032930~positive regulation of superoxide anion generation	4	4.761904761904762	9.509137976943248E-5	1401, 6647, 7040, 1956	83	21	19157	43.96328169822146	0.17052187569108923	0.0026707093232386323	0.0023922274253424373
GOTERM_BP_DIRECT	GO:0030225~macrophage differentiation	4	4.761904761904762	1.0976623441657563E-4	7422, 23411, 4318, 142	83	22	19157	41.96495071193866	0.19411341641297997	0.003039442491027996	0.0027225118141914043
GOTERM_BP_DIRECT	GO:0032355~response to estradiol	6	7.142857142857142	1.2416679967292943E-4	5728, 1027, 6774, 637, 3952, 7040	83	113	19157	12.255251092867043	0.2166119287094448	0.0033439990158490307	0.0029953114277264208
GOTERM_BP_DIRECT	GO:0000165~MAPK cascade	6	7.142857142857142	1.2416679967292943E-4	7124, 3553, 6347, 7040, 1956, 3606	83	113	19157	12.255251092867043	0.2166119287094448	0.0033439990158490307	0.0029953114277264208
GOTERM_BP_DIRECT	GO:0032740~positive regulation of interleukin-17 production	4	4.761904761904762	1.433759498251832E-4	3569, 8877, 7040, 3606	83	24	19157	38.46787148594378	0.24564886756261495	0.003809150234544732	0.0034119601032722648
GOTERM_BP_DIRECT	GO:0040014~regulation of multicellular organism growth	4	4.761904761904762	1.6242499212682128E-4	3479, 6774, 6647, 5617	83	25	19157	36.92915662650602	0.2733813345113628	0.004215487568957631	0.003775927573211795
GOTERM_BP_DIRECT	GO:0050679~positive regulation of epithelial cell proliferation	5	5.952380952380952	1.6295882769113936E-4	3479, 7422, 7040, 6934, 1956	83	64	19157	18.031814759036145	0.2741436597720077	0.004215487568957631	0.003775927573211795
GOTERM_BP_DIRECT	GO:0007165~signal transduction	16	19.047619047619047	1.7104915184900762E-4	4790, 6387, 6774, 114548, 6609, 3479, 3576, 3553, 3586, 3146, 834, 6347, 375790, 5967, 5329, 1956	83	1211	19157	3.04947618715987	0.28559939049137084	0.0043673069160408955	0.003911916316962369
GOTERM_BP_DIRECT	GO:0071677~positive regulation of mononuclear cell migration	3	3.571428571428571	1.7948782247586905E-4	7124, 3565, 7040	83	5	19157	138.4843373493976	0.29735586959781324	0.0044109132373444816	0.003950975692250067
GOTERM_BP_DIRECT	GO:0090335~regulation of brown fat cell differentiation	3	3.571428571428571	1.7948782247586905E-4	2475, 3952, 23411	83	5	19157	138.4843373493976	0.29735586959781324	0.0044109132373444816	0.003950975692250067
GOTERM_BP_DIRECT	GO:0010716~negative regulation of extracellular matrix disassembly	3	3.571428571428571	1.7948782247586905E-4	1471, 7040, 1803	83	5	19157	138.4843373493976	0.29735586959781324	0.0044109132373444816	0.003950975692250067
GOTERM_BP_DIRECT	GO:0000122~negative regulation of transcription from RNA polymerase II promoter	14	16.666666666666664	1.9136028503711206E-4	4790, 7422, 7124, 7157, 6774, 23411, 7040, 142, 3565, 3146, 857, 3952, 6934, 6615	83	952	19157	3.3942239546420976	0.31356951657858123	0.004644621239295831	0.004160314345066103
GOTERM_BP_DIRECT	GO:0051384~response to glucocorticoid	5	5.952380952380952	1.9467996940529026E-4	3569, 7124, 632, 3586, 3146	83	67	19157	17.224420068333032	0.3180357764635251	0.004667570973790252	0.0041808710502770265
GOTERM_BP_DIRECT	GO:0010875~positive regulation of cholesterol efflux	4	4.761904761904762	2.0529104676785632E-4	335, 348, 857, 23411	83	27	19157	34.193663543061135	0.33211790904725214	0.004862677083681995	0.0043556329320264455
GOTERM_BP_DIRECT	GO:0030308~negative regulation of cell growth	6	7.142857142857142	2.1463692605718543E-4	1029, 1027, 1026, 7157, 23411, 7040	83	127	19157	10.904278531448629	0.3442800514887159	0.005023526150338411	0.004499709842698852
GOTERM_BP_DIRECT	GO:0090200~positive regulation of release of cytochrome c from mitochondria	4	4.761904761904762	2.2921758587948716E-4	7157, 637, 5329, 4318	83	28	19157	32.9724612736661	0.3628138451199382	0.005276763239713017	0.004726541233537449
GOTERM_BP_DIRECT	GO:0045471~response to ethanol	6	7.142857142857142	2.3082484161511673E-4	7124, 632, 6774, 6647, 3952, 114548	83	129	19157	10.735219949565705	0.3648245512585354	0.005276763239713017	0.004726541233537449
GOTERM_BP_DIRECT	GO:1903672~positive regulation of sprouting angiogenesis	4	4.761904761904762	2.548782138300102E-4	3716, 7422, 3586, 3146	83	29	19157	31.83547985043623	0.3941691381796124	0.005694211004429546	0.005100460619939182
GOTERM_BP_DIRECT	GO:2000045~regulation of G1/S transition of mitotic cell cycle	4	4.761904761904762	2.548782138300102E-4	1029, 1027, 1026, 637	83	29	19157	31.83547985043623	0.3941691381796124	0.005694211004429546	0.005100460619939182
GOTERM_BP_DIRECT	GO:0042092~type 2 immune response	3	3.571428571428571	2.684828083809612E-4	3565, 3586, 3606	83	6	19157	115.40361445783132	0.4101624220365083	0.005857518034511661	0.005246739195714666
GOTERM_BP_DIRECT	GO:0002719~negative regulation of cytokine production involved in immune response	3	3.571428571428571	2.684828083809612E-4	7124, 335, 3586	83	6	19157	115.40361445783132	0.4101624220365083	0.005857518034511661	0.005246739195714666
GOTERM_BP_DIRECT	GO:0006898~receptor-mediated endocytosis	5	5.952380952380952	2.7112621624647055E-4	3339, 1213, 4036, 348, 1956	83	73	19157	15.808714309291961	0.41322064399778213	0.005857518034511661	0.005246739195714666
GOTERM_BP_DIRECT	GO:1900745~positive regulation of p38MAPK cascade	4	4.761904761904762	3.4278958167838826E-4	7422, 3553, 8877, 3952	83	32	19157	28.850903614457835	0.4903544786483218	0.007325264321518601	0.006561439710170019
GOTERM_BP_DIRECT	GO:0042981~regulation of apoptotic process	7	8.333333333333332	3.62784887465104E-4	7157, 348, 58484, 834, 23411, 4170, 3956	83	220	19157	7.343866374589266	0.510007157688118	0.0076691945027569305	0.0068695073852263235
GOTERM_BP_DIRECT	GO:0010573~vascular endothelial growth factor production	3	3.571428571428571	3.748306780076198E-4	3569, 7124, 3553	83	7	19157	98.91738382099828	0.5214790359609295	0.007698278646023032	0.006895558848243418
GOTERM_BP_DIRECT	GO:1900182~positive regulation of protein localization to nucleus	4	4.761904761904762	3.759078077406974E-4	1029, 3630, 7040, 142	83	33	19157	27.97663380795911	0.5224916772185714	0.007698278646023032	0.006895558848243418
GOTERM_BP_DIRECT	GO:0045736~negative regulation of cyclin-dependent protein serine/threonine kinase activity	4	4.761904761904762	3.759078077406974E-4	5728, 1029, 1027, 1026	83	33	19157	27.97663380795911	0.5224916772185714	0.007698278646023032	0.006895558848243418
GOTERM_BP_DIRECT	GO:0006919~activation of cysteine-type endopeptidase activity involved in apoptotic process	5	5.952380952380952	4.2316649779522387E-4	1029, 7124, 58484, 637, 4803	83	82	19157	14.073611519247724	0.5648747725105563	0.008489238108830715	0.007604042883850911
GOTERM_BP_DIRECT	GO:0008203~cholesterol metabolic process	5	5.952380952380952	4.2316649779522387E-4	6609, 335, 3565, 348, 3952	83	82	19157	14.073611519247724	0.5648747725105563	0.008489238108830715	0.007604042883850911
GOTERM_BP_DIRECT	GO:2000352~negative regulation of endothelial cell apoptotic process	4	4.761904761904762	4.874047044732618E-4	5054, 3791, 3565, 3586	83	36	19157	25.645247657295855	0.6165213187465892	0.00951286079871792	0.008520929738831258
GOTERM_BP_DIRECT	GO:0019221~cytokine-mediated signaling pathway	6	7.142857142857142	4.914674307303718E-4	3716, 3569, 960, 3553, 6774, 6347	83	152	19157	9.110811667723524	0.6195735735991739	0.00951286079871792	0.008520929738831258
GOTERM_BP_DIRECT	GO:0002674~negative regulation of acute inflammatory response	3	3.571428571428571	4.98384873991834E-4	3565, 3630, 114548	83	8	19157	86.55271084337349	0.6247147623144895	0.00951286079871792	0.008520929738831258
GOTERM_BP_DIRECT	GO:0033210~leptin-mediated signaling pathway	3	3.571428571428571	4.98384873991834E-4	6774, 3952, 23411	83	8	19157	86.55271084337349	0.6247147623144895	0.00951286079871792	0.008520929738831258
GOTERM_BP_DIRECT	GO:0044321~response to leptin	3	3.571428571428571	4.98384873991834E-4	4036, 6774, 23411	83	8	19157	86.55271084337349	0.6247147623144895	0.00951286079871792	0.008520929738831258
GOTERM_BP_DIRECT	GO:0043524~negative regulation of neuron apoptotic process	6	7.142857142857142	5.063832431861137E-4	3586, 348, 6347, 6647, 627, 4803	83	153	19157	9.051263879045594	0.6305728092364433	0.009572590924075957	0.008574431646641791
GOTERM_BP_DIRECT	GO:0001937~negative regulation of endothelial cell proliferation	4	4.761904761904762	6.181256653450863E-4	7124, 348, 857, 5617	83	39	19157	23.672536299042324	0.703471159927461	0.011573667219699426	0.010366850444501877
GOTERM_BP_DIRECT	GO:0050999~regulation of nitric-oxide synthase activity	3	3.571428571428571	6.38999749105434E-4	3553, 3952, 1956	83	9	19157	76.93574297188755	0.7154012703696413	0.011740873894778348	0.010516622039015601
GOTERM_BP_DIRECT	GO:2000553~positive regulation of T-helper 2 cell cytokine production	3	3.571428571428571	6.38999749105434E-4	3569, 3565, 114548	83	9	19157	76.93574297188755	0.7154012703696413	0.011740873894778348	0.010516622039015601
GOTERM_BP_DIRECT	GO:0042311~vasodilation	4	4.761904761904762	6.661893778097856E-4	7124, 348, 3630, 1956	83	40	19157	23.080722891566268	0.730224399329364	0.012015856117193012	0.01076293114057828
GOTERM_BP_DIRECT	GO:0043537~negative regulation of blood vessel endothelial cell migration	4	4.761904761904762	6.661893778097856E-4	7124, 3146, 348, 7040	83	40	19157	23.080722891566268	0.730224399329364	0.012015856117193012	0.01076293114057828
GOTERM_BP_DIRECT	GO:0007179~transforming growth factor beta receptor signaling pathway	5	5.952380952380952	6.816904959385055E-4	7157, 6774, 23411, 7040, 142	83	93	19157	12.408990801917346	0.7383272298482104	0.012073905540676593	0.0108149275977271
GOTERM_BP_DIRECT	GO:0050829~defense response to Gram-negative bacterium	5	5.952380952380952	6.816904959385055E-4	7099, 3569, 5054, 834, 3605	83	93	19157	12.408990801917346	0.7383272298482104	0.012073905540676593	0.0108149275977271
GOTERM_BP_DIRECT	GO:0071479~cellular response to ionizing radiation	4	4.761904761904762	7.165736848898867E-4	1026, 7157, 23411, 7040	83	41	19157	22.51777843079636	0.7556830336928948	0.012467113845075376	0.011167135036204342
GOTERM_BP_DIRECT	GO:0031295~T cell costimulation	4	4.761904761904762	7.165736848898867E-4	7525, 857, 1803, 3956	83	41	19157	22.51777843079636	0.7556830336928948	0.012467113845075376	0.011167135036204342
GOTERM_BP_DIRECT	GO:0044320~cellular response to leptin stimulus	3	3.571428571428571	7.965305614110696E-4	5728, 6774, 3952	83	10	19157	69.2421686746988	0.7912469052508926	0.013736658629247042	0.01230430104074468
GOTERM_BP_DIRECT	GO:0032735~positive regulation of interleukin-12 production	4	4.761904761904762	8.244806758642978E-4	7099, 3146, 3952, 3605	83	43	19157	21.47043989913141	0.8024172092059363	0.013973525937493184	0.01251646957066404
GOTERM_BP_DIRECT	GO:1904706~negative regulation of vascular smooth muscle cell proliferation	4	4.761904761904762	8.244806758642978E-4	5728, 1027, 1026, 3586	83	43	19157	21.47043989913141	0.8024172092059363	0.013973525937493184	0.01251646957066404
GOTERM_BP_DIRECT	GO:0032722~positive regulation of chemokine production	4	4.761904761904762	9.421931253751037E-4	7099, 3569, 7124, 3606	83	45	19157	20.51619812583668	0.8432690862925492	0.015565980541911379	0.013942874737693761
GOTERM_BP_DIRECT	GO:0043407~negative regulation of MAP kinase activity	4	4.761904761904762	9.421931253751037E-4	6609, 3553, 348, 857	83	45	19157	20.51619812583668	0.8432690862925492	0.015565980541911379	0.013942874737693761
GOTERM_BP_DIRECT	GO:0031100~animal organ regeneration	4	4.761904761904762	9.421931253751037E-4	3082, 1026, 6387, 335	83	45	19157	20.51619812583668	0.8432690862925492	0.015565980541911379	0.013942874737693761
GOTERM_BP_DIRECT	GO:0042632~cholesterol homeostasis	5	5.952380952380952	9.637207113381988E-4	335, 348, 857, 23411, 3606	83	102	19157	11.314079848806992	0.849770097394392	0.015774038019771557	0.014129237514149396
GOTERM_BP_DIRECT	GO:1903799~negative regulation of production of miRNAs involved in gene silencing by miRNA	3	3.571428571428571	9.708334691721051E-4	7124, 7157, 7040	83	11	19157	62.94742606790799	0.8518582502941688	0.015774038019771557	0.014129237514149396
GOTERM_BP_DIRECT	GO:1904646~cellular response to beta-amyloid	4	4.761904761904762	0.0010700469319987601	7099, 3479, 7124, 142	83	47	19157	19.64316841835427	0.8781346591416928	0.017243543182865265	0.015445513502047677
GOTERM_BP_DIRECT	GO:0009408~response to heat	4	4.761904761904762	0.0011378789625315908	3479, 6387, 2475, 6647	83	48	19157	19.23393574297189	0.893365029131986	0.01789656032269686	0.016030438824145052
GOTERM_BP_DIRECT	GO:0045429~positive regulation of nitric oxide biosynthetic process	4	4.761904761904762	0.0011378789625315908	7099, 7124, 3553, 2475	83	48	19157	19.23393574297189	0.893365029131986	0.01789656032269686	0.016030438824145052
GOTERM_BP_DIRECT	GO:0050766~positive regulation of phagocytosis	4	4.761904761904762	0.0011378789625315908	7124, 335, 3553, 6647	83	48	19157	19.23393574297189	0.893365029131986	0.01789656032269686	0.016030438824145052
GOTERM_BP_DIRECT	GO:0090263~positive regulation of canonical Wnt signaling pathway	5	5.952380952380952	0.0012334258387813074	4790, 1950, 857, 7040, 1956	83	109	19157	10.587487564938654	0.9116467156340942	0.01924535872257183	0.01723859446106256
GOTERM_BP_DIRECT	GO:0007568~aging	6	7.142857142857142	0.0013397225151462796	5728, 3586, 6774, 6647, 7040, 4316	83	190	19157	7.28864933417882	0.9283283771625164	0.020706285187540797	0.018547186274292648
GOTERM_BP_DIRECT	GO:1904707~positive regulation of vascular smooth muscle cell proliferation	4	4.761904761904762	0.0013574703675690444	3479, 7124, 3586, 4318	83	51	19157	18.10252775809119	0.9307892985478458	0.020706285187540797	0.018547186274292648
GOTERM_BP_DIRECT	GO:2000343~positive regulation of chemokine (C-X-C motif) ligand 2 production	3	3.571428571428571	0.001369184676693949	7099, 7124, 3146	83	13	19157	53.26320667284522	0.9323671559733345	0.020706285187540797	0.018547186274292648
GOTERM_BP_DIRECT	GO:0045670~regulation of osteoclast differentiation	3	3.571428571428571	0.001369184676693949	7124, 632, 2475	83	13	19157	53.26320667284522	0.9323671559733345	0.020706285187540797	0.018547186274292648
GOTERM_BP_DIRECT	GO:0050714~positive regulation of protein secretion	4	4.761904761904762	0.0014361608220235828	3479, 5478, 3630, 7040	83	52	19157	17.754402224281744	0.9407222713185945	0.021553375390063845	0.019305948149492592
GOTERM_BP_DIRECT	GO:0042593~glucose homeostasis	5	5.952380952380952	0.001455749756945667	3569, 6774, 3630, 3952, 6934	83	114	19157	10.123124075248361	0.9429649465250547	0.02168184865269077	0.01942102516652515
GOTERM_BP_DIRECT	GO:0050830~defense response to Gram-positive bacterium	5	5.952380952380952	0.00150334929208175	3569, 1401, 7124, 8349, 3605	83	115	19157	10.035096909376637	0.9480674010622042	0.022222441415283612	0.01990524889741325
GOTERM_BP_DIRECT	GO:1902176~negative regulation of oxidative stress-induced intrinsic apoptotic signaling pathway	3	3.571428571428571	0.0015929497506507338	5478, 3630, 23411	83	14	19157	49.45869191049914	0.9564670089528857	0.023371188132681662	0.020934212767880166
GOTERM_BP_DIRECT	GO:0031334~positive regulation of protein complex assembly	4	4.761904761904762	0.001689233314270814	7422, 7124, 637, 7040	83	55	19157	16.785980284775466	0.9639857598228668	0.02460024219152904	0.022035110121710395
GOTERM_BP_DIRECT	GO:0051091~positive regulation of sequence-specific DNA binding transcription factor activity	5	5.952380952380952	0.001704622877888937	5728, 3569, 7124, 3553, 3586	83	119	19157	9.697782727548852	0.9650608803158147	0.024641827778894485	0.022072359470311897
GOTERM_BP_DIRECT	GO:0043434~response to peptide hormone	4	4.761904761904762	0.001779377881403087	1027, 6387, 6774, 5967	83	56	19157	16.48623063683305	0.9698440482999922	0.025199451902606834	0.022571838657421486
GOTERM_BP_DIRECT	GO:0043518~negative regulation of DNA damage response, signal transduction by p53 class mediator	3	3.571428571428571	0.001832920458836611	960, 23411, 6615	83	15	19157	46.16144578313253	0.9728622124376917	0.025199451902606834	0.022571838657421486
GOTERM_BP_DIRECT	GO:0050930~induction of positive chemotaxis	3	3.571428571428571	0.001832920458836611	7422, 6387, 3576	83	15	19157	46.16144578313253	0.9728622124376917	0.025199451902606834	0.022571838657421486
GOTERM_BP_DIRECT	GO:0070102~interleukin-6-mediated signaling pathway	3	3.571428571428571	0.001832920458836611	3716, 3569, 6774	83	15	19157	46.16144578313253	0.9728622124376917	0.025199451902606834	0.022571838657421486
GOTERM_BP_DIRECT	GO:1902230~negative regulation of intrinsic apoptotic signaling pathway in response to DNA damage	3	3.571428571428571	0.001832920458836611	6387, 637, 6615	83	15	19157	46.16144578313253	0.9728622124376917	0.025199451902606834	0.022571838657421486
GOTERM_BP_DIRECT	GO:2000679~positive regulation of transcription regulatory region DNA binding	3	3.571428571428571	0.001832920458836611	3479, 7040, 142	83	15	19157	46.16144578313253	0.9728622124376917	0.025199451902606834	0.022571838657421486
GOTERM_BP_DIRECT	GO:0046685~response to arsenic-containing substance	3	3.571428571428571	0.001832920458836611	5728, 1026, 1371	83	15	19157	46.16144578313253	0.9728622124376917	0.025199451902606834	0.022571838657421486
GOTERM_BP_DIRECT	GO:0006935~chemotaxis	5	5.952380952380952	0.0019239077258374083	6387, 3576, 3146, 6347, 5329	83	123	19157	9.382407679498481	0.977314872814163	0.02626668464580795	0.023527788230553303
GOTERM_BP_DIRECT	GO:0045599~negative regulation of fat cell differentiation	4	4.761904761904762	0.0019685573846176764	3569, 7124, 23411, 7040	83	58	19157	15.917739925218115	0.9792248592706447	0.0266909228838507	0.023907790029736056
GOTERM_BP_DIRECT	GO:0043129~surfactant homeostasis	3	3.571428571428571	0.0020889573881226857	7422, 3791, 7040	83	16	19157	43.276355421686745	0.9836116697501197	0.02812938510307671	0.02519626000331541
GOTERM_BP_DIRECT	GO:0048143~astrocyte activation	3	3.571428571428571	0.002360921996393197	7124, 3553, 1956	83	17	19157	40.73068745570517	0.9904102501956914	0.031151494261134397	0.027903245876835032
GOTERM_BP_DIRECT	GO:0050995~negative regulation of lipid catabolic process	3	3.571428571428571	0.002360921996393197	7124, 3553, 3630	83	17	19157	40.73068745570517	0.9904102501956914	0.031151494261134397	0.027903245876835032
GOTERM_BP_DIRECT	GO:0055089~fatty acid homeostasis	3	3.571428571428571	0.002360921996393197	348, 3630, 23411	83	17	19157	40.73068745570517	0.9904102501956914	0.031151494261134397	0.027903245876835032
GOTERM_BP_DIRECT	GO:0001570~vasculogenesis	4	4.761904761904762	0.002383415688823897	7422, 3791, 857, 7040	83	62	19157	14.890788962300817	0.9908260582462837	0.031238634961518547	0.02798130018679255
GOTERM_BP_DIRECT	GO:0071456~cellular response to hypoxia	5	5.952380952380952	0.0024197401454491715	5728, 7422, 7157, 2475, 23411	83	131	19157	8.809436218155064	0.9914598271599028	0.031504696198364705	0.028219618517456895
GOTERM_BP_DIRECT	GO:0018108~peptidyl-tyrosine phosphorylation	5	5.952380952380952	0.0024873310946906444	3716, 1950, 3791, 7525, 1956	83	132	19157	8.742698064987222	0.9925249515327781	0.03196139171347586	0.028628693187909966
GOTERM_BP_DIRECT	GO:0007169~transmembrane receptor protein tyrosine kinase signaling pathway	5	5.952380952380952	0.0024873310946906444	3791, 7525, 627, 1956, 4803	83	132	19157	8.742698064987222	0.9925249515327781	0.03196139171347586	0.028628693187909966
GOTERM_BP_DIRECT	GO:0042102~positive regulation of T cell proliferation	4	4.761904761904762	0.00260960971281241	3569, 3565, 3553, 3952	83	64	19157	14.425451807228917	0.99412587787907	0.03295758362174002	0.02952100954114149
GOTERM_BP_DIRECT	GO:0051044~positive regulation of membrane protein ectodomain proteolysis	3	3.571428571428571	0.0026486766084613035	7124, 3553, 348	83	18	19157	38.467871485943775	0.9945612533408973	0.03295758362174002	0.02952100954114149
GOTERM_BP_DIRECT	GO:0051770~positive regulation of nitric-oxide synthase biosynthetic process	3	3.571428571428571	0.0026486766084613035	7099, 3791, 6347	83	18	19157	38.467871485943775	0.9945612533408973	0.03295758362174002	0.02952100954114149
GOTERM_BP_DIRECT	GO:2000811~negative regulation of anoikis	3	3.571428571428571	0.0026486766084613035	1048, 857, 4170	83	18	19157	38.467871485943775	0.9945612533408973	0.03295758362174002	0.02952100954114149
GOTERM_BP_DIRECT	GO:0031065~positive regulation of histone deacetylation	3	3.571428571428571	0.0026486766084613035	7157, 23411, 7040	83	18	19157	38.467871485943775	0.9945612533408973	0.03295758362174002	0.02952100954114149
GOTERM_BP_DIRECT	GO:0001819~positive regulation of cytokine production	4	4.761904761904762	0.002848642118340693	7124, 3586, 3630, 6647	83	66	19157	13.988316903979555	0.9963331503691799	0.03522283273369687	0.0315500551597356
GOTERM_BP_DIRECT	GO:2000573~positive regulation of DNA biosynthetic process	3	3.571428571428571	0.002952084410614395	3082, 7422, 7124	83	19	19157	36.4432466708941	0.9970096998113055	0.03627373719542438	0.032491379044324684
GOTERM_BP_DIRECT	GO:0035690~cellular response to drug	4	4.761904761904762	0.002973046594003465	7157, 3553, 5972, 1956	83	67	19157	13.779536054666428	0.9971307815592937	0.03630440747708579	0.032518851254907465
GOTERM_BP_DIRECT	GO:0043154~negative regulation of cysteine-type endopeptidase activity involved in apoptotic process	4	4.761904761904762	0.0031007482370872842	3082, 960, 7422, 7124	83	68	19157	13.576895818568392	0.9977695274443426	0.03763006811181235	0.03370628176241178
GOTERM_BP_DIRECT	GO:0071356~cellular response to tumor necrosis factor	5	5.952380952380952	0.0031550880931643	4790, 3576, 427, 6347, 23411	83	141	19157	8.184653507647612	0.9979961985458105	0.038054620804668794	0.03408656522737627
GOTERM_BP_DIRECT	GO:0032715~negative regulation of interleukin-6 production	4	4.761904761904762	0.003231775117524746	3082, 7099, 7124, 3586	83	69	19157	13.380129212502183	0.9982774660937556	0.03874188951861982	0.03470217062171389
GOTERM_BP_DIRECT	GO:0033198~response to ATP	3	3.571428571428571	0.003271009446346983	5728, 3553, 834	83	20	19157	34.6210843373494	0.9984057393214936	0.038974573160716175	0.03491059172737598
GOTERM_BP_DIRECT	GO:0045892~negative regulation of transcription, DNA-templated	9	10.714285714285714	0.003358903777346521	1029, 1027, 7124, 7157, 58487, 3565, 23411, 7040, 6934	83	580	19157	3.5814914831740756	0.998659510133842	0.03978075196544133	0.035632708144019413
GOTERM_BP_DIRECT	GO:0009410~response to xenobiotic stimulus	6	7.142857142857142	0.003436558110847517	6609, 1027, 7124, 632, 3586, 6647	83	236	19157	5.867980396160914	0.9988499030945172	0.040456726023510296	0.03623819660600286
GOTERM_BP_DIRECT	GO:0030301~cholesterol transport	3	3.571428571428571	0.0036053166112549684	1080, 335, 857	83	21	19157	32.97246127366609	0.9991756048471206	0.04219078843885279	0.03779144376440476
GOTERM_BP_DIRECT	GO:0006977~DNA damage response, signal transduction by p53 class mediator resulting in cell cycle arrest	3	3.571428571428571	0.003954871649013375	1027, 1026, 7157	83	22	19157	31.473713033953995	0.999586433995753	0.046007560129942573	0.04121023061486718
GOTERM_BP_DIRECT	GO:0009749~response to glucose	4	4.761904761904762	0.00408927223093857	5728, 1027, 7040, 6934	83	75	19157	12.30971887550201	0.9996828044278285	0.04701467371944578	0.042112329816858605
GOTERM_BP_DIRECT	GO:0009267~cellular response to starvation	4	4.761904761904762	0.00408927223093857	213, 2475, 857, 23411	83	75	19157	12.30971887550201	0.9996828044278285	0.04701467371944578	0.042112329816858605
GOTERM_BP_DIRECT	GO:0090026~positive regulation of monocyte chemotaxis	3	3.571428571428571	0.004319541145835905	5054, 6387, 3146	83	23	19157	30.10529072812991	0.9997986794459325	0.049373359841356906	0.044225069522192025
GOTERM_BP_DIRECT	GO:0032868~response to insulin	4	4.761904761904762	0.004402894682456526	3586, 2475, 3952, 23411	83	77	19157	11.98998591769676	0.9998292317175215	0.04974764911327317	0.0445603306655514
GOTERM_BP_DIRECT	GO:0032720~negative regulation of tumor necrosis factor production	4	4.761904761904762	0.004402894682456526	7099, 3479, 3565, 3586	83	77	19157	11.98998591769676	0.9998292317175215	0.04974764911327317	0.0445603306655514
GOTERM_BP_DIRECT	GO:0046628~positive regulation of insulin receptor signaling pathway	3	3.571428571428571	0.004699192527460209	3630, 3952, 23411	83	24	19157	28.85090361445783	0.9999048815653794	0.051958800545489306	0.046540919512007464
GOTERM_BP_DIRECT	GO:0045861~negative regulation of proteolysis	3	3.571428571428571	0.004699192527460209	7157, 3630, 1471	83	24	19157	28.85090361445783	0.9999048815653794	0.051958800545489306	0.046540919512007464
GOTERM_BP_DIRECT	GO:0050768~negative regulation of neurogenesis	3	3.571428571428571	0.004699192527460209	3569, 7124, 3553	83	24	19157	28.85090361445783	0.9999048815653794	0.051958800545489306	0.046540919512007464
GOTERM_BP_DIRECT	GO:0032729~positive regulation of interferon-gamma production	4	4.761904761904762	0.004730735146308538	7099, 7124, 3553, 3606	83	79	19157	11.686441970413298	0.9999106272135683	0.051958800545489306	0.046540919512007464
GOTERM_BP_DIRECT	GO:0006952~defense response	4	4.761904761904762	0.004730735146308538	6387, 6774, 1471, 114548	83	79	19157	11.686441970413298	0.9999106272135683	0.051958800545489306	0.046540919512007464
GOTERM_BP_DIRECT	GO:0001933~negative regulation of protein phosphorylation	4	4.761904761904762	0.0049000443099526374	5728, 2475, 5478, 7040	83	80	19157	11.540361445783134	0.9999360345047106	0.053519372852038255	0.04793876683236997
GOTERM_BP_DIRECT	GO:0042127~regulation of cell proliferation	5	5.952380952380952	0.005056496140861647	1027, 6774, 637, 23411, 7040	83	161	19157	7.167926363840454	0.9999530435487584	0.05479928618858196	0.049085220233007536
GOTERM_BP_DIRECT	GO:0030593~neutrophil chemotaxis	4	4.761904761904762	0.005072975628851432	3576, 3553, 5478, 6347	83	81	19157	11.397887847687045	0.9999545479918469	0.05479928618858196	0.049085220233007536
GOTERM_BP_DIRECT	GO:0055074~calcium ion homeostasis	3	3.571428571428571	0.005502914808703925	3791, 857, 5967	83	26	19157	26.63160333642261	0.9999805683513477	0.05847962439952388	0.05238179988177088
GOTERM_BP_DIRECT	GO:0050807~regulation of synapse organization	3	3.571428571428571	0.005502914808703925	7124, 3586, 348	83	26	19157	26.63160333642261	0.9999805683513477	0.05847962439952388	0.05238179988177088
GOTERM_BP_DIRECT	GO:0051000~positive regulation of nitric-oxide synthase activity	3	3.571428571428571	0.005502914808703925	7124, 348, 3630	83	26	19157	26.63160333642261	0.9999805683513477	0.05847962439952388	0.05238179988177088
GOTERM_BP_DIRECT	GO:2001238~positive regulation of extrinsic apoptotic signaling pathway	3	3.571428571428571	0.0059267247095922794	7124, 857, 637	83	27	19157	25.64524765729585	0.9999915943523604	0.061978408399246926	0.05551575645527662
GOTERM_BP_DIRECT	GO:0045662~negative regulation of myoblast differentiation	3	3.571428571428571	0.0059267247095922794	7124, 7040, 3606	83	27	19157	25.64524765729585	0.9999915943523604	0.061978408399246926	0.05551575645527662
GOTERM_BP_DIRECT	GO:0016540~protein autoprocessing	3	3.571428571428571	0.0059267247095922794	1514, 834, 142	83	27	19157	25.64524765729585	0.9999915943523604	0.061978408399246926	0.05551575645527662
GOTERM_BP_DIRECT	GO:0007265~Ras protein signal transduction	4	4.761904761904762	0.0061878033941958075	1029, 1026, 3479, 7157	83	87	19157	10.611826616812078	0.9999949846906868	0.06436625117983576	0.0576546125776657
GOTERM_BP_DIRECT	GO:2001243~negative regulation of intrinsic apoptotic signaling pathway	3	3.571428571428571	0.006364994488511671	5329, 4170, 4318	83	28	19157	24.72934595524957	0.9999964677425764	0.06517489148132263	0.05837893382431798
GOTERM_BP_DIRECT	GO:0042104~positive regulation of activated T cell proliferation	3	3.571428571428571	0.006364994488511671	3479, 3146, 3606	83	28	19157	24.72934595524957	0.9999964677425764	0.06517489148132263	0.05837893382431798
GOTERM_BP_DIRECT	GO:0035307~positive regulation of protein dephosphorylation	3	3.571428571428571	0.006364994488511671	6609, 5478, 7040	83	28	19157	24.72934595524957	0.9999964677425764	0.06517489148132263	0.05837893382431798
GOTERM_BP_DIRECT	GO:0071347~cellular response to interleukin-1	4	4.761904761904762	0.0065893131909322	4790, 3576, 6347, 3605	83	89	19157	10.373358602951132	0.999997733919977	0.06712222659778604	0.06012321517736583
GOTERM_BP_DIRECT	GO:0097192~extrinsic apoptotic signaling pathway in absence of ligand	3	3.571428571428571	0.006817595693873473	3565, 3553, 4170	83	29	19157	23.87660988782717	0.9999985577285927	0.06838465884773086	0.06125401029036319
GOTERM_BP_DIRECT	GO:0033137~negative regulation of peptidyl-serine phosphorylation	3	3.571428571428571	0.006817595693873473	5728, 3082, 857	83	29	19157	23.87660988782717	0.9999985577285927	0.06838465884773086	0.06125401029036319
GOTERM_BP_DIRECT	GO:0070372~regulation of ERK1 and ERK2 cascade	3	3.571428571428571	0.006817595693873473	2335, 3553, 1956	83	29	19157	23.87660988782717	0.9999985577285927	0.06838465884773086	0.06125401029036319
GOTERM_BP_DIRECT	GO:0010800~positive regulation of peptidyl-threonine phosphorylation	3	3.571428571428571	0.0072844006864141485	1950, 8877, 7040	83	30	19157	23.080722891566264	0.999999427668162	0.07232894822974856	0.06478701822613796
GOTERM_BP_DIRECT	GO:0010575~positive regulation of vascular endothelial growth factor production	3	3.571428571428571	0.0072844006864141485	3569, 3553, 7040	83	30	19157	23.080722891566264	0.999999427668162	0.07232894822974856	0.06478701822613796
GOTERM_BP_DIRECT	GO:0046677~response to antibiotic	3	3.571428571428571	0.007765282632960493	3716, 7157, 6647	83	31	19157	22.336183443451223	0.9999997792265626	0.07520465840591295	0.06736287052533708
GOTERM_BP_DIRECT	GO:0016239~positive regulation of macroautophagy	3	3.571428571428571	0.007765282632960493	3791, 3565, 23411	83	31	19157	22.336183443451223	0.9999997792265626	0.07520465840591295	0.06736287052533708
GOTERM_BP_DIRECT	GO:0002218~activation of innate immune response	3	3.571428571428571	0.007765282632960493	7099, 3146, 58484	83	31	19157	22.336183443451223	0.9999997792265626	0.07520465840591295	0.06736287052533708
GOTERM_BP_DIRECT	GO:0042327~positive regulation of phosphorylation	3	3.571428571428571	0.007765282632960493	1950, 7422, 1956	83	31	19157	22.336183443451223	0.9999997792265626	0.07520465840591295	0.06736287052533708
GOTERM_BP_DIRECT	GO:0042771~intrinsic apoptotic signaling pathway in response to DNA damage by p53 class mediator	3	3.571428571428571	0.007765282632960493	1026, 7157, 23411	83	31	19157	22.336183443451223	0.9999997792265626	0.07520465840591295	0.06736287052533708
GOTERM_BP_DIRECT	GO:0046330~positive regulation of JNK cascade	4	4.761904761904762	0.008115173245530946	7099, 7124, 3553, 3146	83	96	19157	9.616967871485945	0.9999998896401517	0.07820799314075412	0.07005303963421566
GOTERM_BP_DIRECT	GO:0033594~response to hydroxyisoflavone	2	2.380952380952381	0.008542739880824888	632, 1956	83	2	19157	230.80722891566268	0.9999999527198632	0.08152925536748412	0.0730279850977312
GOTERM_BP_DIRECT	GO:1905179~negative regulation of cardiac muscle tissue regeneration	2	2.380952380952381	0.008542739880824888	1027, 1026	83	2	19157	230.80722891566268	0.9999999527198632	0.08152925536748412	0.0730279850977312
GOTERM_BP_DIRECT	GO:0008625~extrinsic apoptotic signaling pathway via death domain receptors	3	3.571428571428571	0.008768774064010266	7124, 637, 4803	83	33	19157	20.98247535596933	0.9999999698004507	0.08264218884175129	0.07402487006628893
GOTERM_BP_DIRECT	GO:0044344~cellular response to fibroblast growth factor stimulus	3	3.571428571428571	0.008768774064010266	960, 3576, 6347	83	33	19157	20.98247535596933	0.9999999698004507	0.08264218884175129	0.07402487006628893
GOTERM_BP_DIRECT	GO:0071346~cellular response to interferon-gamma	4	4.761904761904762	0.008827497282180961	7099, 7124, 834, 6347	83	99	19157	9.325544602653038	0.9999999731208096	0.08264218884175129	0.07402487006628893
GOTERM_BP_DIRECT	GO:0046718~viral entry into host cell	4	4.761904761904762	0.008827497282180961	6609, 1514, 1956, 1604	83	99	19157	9.325544602653038	0.9999999731208096	0.08264218884175129	0.07402487006628893
GOTERM_BP_DIRECT	GO:0043123~positive regulation of I-kappaB kinase/NF-kappaB signaling	5	5.952380952380952	0.009151566459559387	7099, 7124, 3553, 834, 3956	83	191	19157	6.042074055383839	0.9999999858678404	0.08527004577959126	0.0763787134373653
GOTERM_BP_DIRECT	GO:0035924~cellular response to vascular endothelial growth factor stimulus	3	3.571428571428571	0.00929113387681475	7422, 3791, 8877	83	34	19157	20.365343727852586	0.9999999892864458	0.08616211887649904	0.07717776772203194
GOTERM_BP_DIRECT	GO:2000379~positive regulation of reactive oxygen species metabolic process	3	3.571428571428571	0.009827071291965995	1026, 7157, 3952	83	35	19157	19.783476764199655	0.9999999963023869	0.09070432938969553	0.08124634997723998
GOTERM_BP_DIRECT	GO:0050821~protein stabilization	5	5.952380952380952	0.010346369950661573	5728, 1029, 3479, 7157, 335	83	198	19157	5.828465376658148	0.9999999986816994	0.09444503301576257	0.08459700058024308
GOTERM_BP_DIRECT	GO:0070328~triglyceride homeostasis	3	3.571428571428571	0.010376463444254688	335, 348, 3606	83	36	19157	19.233935742971887	0.9999999987582021	0.09444503301576257	0.08459700058024308
GOTERM_BP_DIRECT	GO:2001240~negative regulation of extrinsic apoptotic signaling pathway in absence of ligand	3	3.571428571428571	0.010376463444254688	7124, 3553, 4170	83	36	19157	19.233935742971887	0.9999999987582021	0.09444503301576257	0.08459700058024308
GOTERM_BP_DIRECT	GO:0006874~cellular calcium ion homeostasis	4	4.761904761904762	0.010902004020745305	6387, 348, 857, 7040	83	107	19157	8.628307623015425	0.9999999995629744	0.09820294108425705	0.08796306167313157
GOTERM_BP_DIRECT	GO:2001244~positive regulation of intrinsic apoptotic signaling pathway	3	3.571428571428571	0.01093918824895844	7157, 857, 637	83	37	19157	18.714099641810485	0.9999999995941107	0.09820294108425705	0.08796306167313157
GOTERM_BP_DIRECT	GO:2001237~negative regulation of extrinsic apoptotic signaling pathway	3	3.571428571428571	0.01093918824895844	3479, 3565, 6934	83	37	19157	18.714099641810485	0.9999999995941107	0.09820294108425705	0.08796306167313157
GOTERM_BP_DIRECT	GO:0006508~proteolysis	7	8.333333333333332	0.011457417621364622	1514, 27283, 5972, 834, 4316, 1803, 4318	83	440	19157	3.671933187294633	0.9999999998551493	0.10061659808317909	0.09012504029729318
GOTERM_BP_DIRECT	GO:0061844~antimicrobial humoral immune response mediated by antimicrobial peptide	4	4.761904761904762	0.011460923291367508	6387, 3576, 8349, 5967	83	109	19157	8.469990051950923	0.9999999998561557	0.10061659808317909	0.09012504029729318
GOTERM_BP_DIRECT	GO:0048469~cell maturation	3	3.571428571428571	0.01151512439914308	7422, 3791, 5972	83	38	19157	18.22162333544705	0.9999999998708553	0.10061659808317909	0.09012504029729318
GOTERM_BP_DIRECT	GO:0001890~placenta development	3	3.571428571428571	0.01151512439914308	1027, 6647, 3952	83	38	19157	18.22162333544705	0.9999999998708553	0.10061659808317909	0.09012504029729318
GOTERM_BP_DIRECT	GO:0030574~collagen catabolic process	3	3.571428571428571	0.01151512439914308	1514, 4316, 4318	83	38	19157	18.22162333544705	0.9999999998708553	0.10061659808317909	0.09012504029729318
GOTERM_BP_DIRECT	GO:0070371~ERK1 and ERK2 cascade	3	3.571428571428571	0.01151512439914308	3479, 1950, 3791	83	38	19157	18.22162333544705	0.9999999998708553	0.10061659808317909	0.09012504029729318
GOTERM_BP_DIRECT	GO:0045087~innate immune response	8	9.523809523809524	0.011877477506083072	7099, 1401, 3146, 58484, 7525, 114548, 1604, 3605	83	578	19157	3.1945637220160923	0.9999999999371899	0.10332354326088196	0.09254972516908093
GOTERM_BP_DIRECT	GO:0009615~response to virus	4	4.761904761904762	0.012036131117826867	6609, 6387, 7124, 58487	83	111	19157	8.317377618582437	0.9999999999541934	0.10424243954910846	0.09337280572023397
GOTERM_BP_DIRECT	GO:0007259~JAK-STAT cascade	3	3.571428571428571	0.012104151357419877	3716, 6774, 6347	83	39	19157	17.75440222428174	0.9999999999599924	0.10437176126617315	0.09348864272112457
GOTERM_BP_DIRECT	GO:0090398~cellular senescence	3	3.571428571428571	0.012706149356321954	1029, 1027, 1026	83	40	19157	17.3105421686747	0.9999999999879307	0.10652251313779598	0.09541513002831063
GOTERM_BP_DIRECT	GO:0034465~response to carbon monoxide	2	2.380952380952381	0.012787036165066048	3586, 6647	83	3	19157	153.87148594377513	0.9999999999897262	0.10652251313779598	0.09541513002831063
GOTERM_BP_DIRECT	GO:0051097~negative regulation of helicase activity	2	2.380952380952381	0.012787036165066048	7157, 23411	83	3	19157	153.87148594377513	0.9999999999897262	0.10652251313779598	0.09541513002831063
GOTERM_BP_DIRECT	GO:0070487~monocyte aggregation	2	2.380952380952381	0.012787036165066048	960, 3553	83	3	19157	153.87148594377513	0.9999999999897262	0.10652251313779598	0.09541513002831063
GOTERM_BP_DIRECT	GO:2000111~positive regulation of macrophage apoptotic process	2	2.380952380952381	0.012787036165066048	1029, 23411	83	3	19157	153.87148594377513	0.9999999999897262	0.10652251313779598	0.09541513002831063
GOTERM_BP_DIRECT	GO:1902947~regulation of tau-protein kinase activity	2	2.380952380952381	0.012787036165066048	3082, 348	83	3	19157	153.87148594377513	0.9999999999897262	0.10652251313779598	0.09541513002831063
GOTERM_BP_DIRECT	GO:2000635~negative regulation of primary miRNA processing	2	2.380952380952381	0.012787036165066048	3569, 6774	83	3	19157	153.87148594377513	0.9999999999897262	0.10652251313779598	0.09541513002831063
GOTERM_BP_DIRECT	GO:0060559~positive regulation of calcidiol 1-monooxygenase activity	2	2.380952380952381	0.012787036165066048	7124, 3553	83	3	19157	153.87148594377513	0.9999999999897262	0.10652251313779598	0.09541513002831063
GOTERM_BP_DIRECT	GO:0071276~cellular response to cadmium ion	3	3.571428571428571	0.013320999390598623	6647, 1956, 4318	83	41	19157	16.888333823097266	0.9999999999964536	0.11050246751863668	0.09898008407951128
GOTERM_BP_DIRECT	GO:0007566~embryo implantation	3	3.571428571428571	0.013948583215740287	3553, 6647, 4318	83	42	19157	16.486230636833046	0.9999999999989848	0.11474022846085942	0.10277596252267215
GOTERM_BP_DIRECT	GO:1901216~positive regulation of neuron death	3	3.571428571428571	0.013948583215740287	2475, 348, 142	83	42	19157	16.486230636833046	0.9999999999989848	0.11474022846085942	0.10277596252267215
GOTERM_BP_DIRECT	GO:0007507~heart development	5	5.952380952380952	0.01408582626187872	5728, 1027, 1026, 2335, 7040	83	217	19157	5.3181389151074345	0.9999999999992278	0.11538639346188984	0.1033547501965351
GOTERM_BP_DIRECT	GO:0032689~negative regulation of interferon-gamma production	3	3.571428571428571	0.014588783339326722	7099, 3586, 3146	83	43	19157	16.102829924348555	0.9999999999997169	0.11803106191405899	0.10572365210104674
GOTERM_BP_DIRECT	GO:0032691~negative regulation of interleukin-1 beta production	3	3.571428571428571	0.014588783339326722	3479, 335, 114548	83	43	19157	16.102829924348555	0.9999999999997169	0.11803106191405899	0.10572365210104674
GOTERM_BP_DIRECT	GO:0097191~extrinsic apoptotic signaling pathway	3	3.571428571428571	0.014588783339326722	7124, 637, 7040	83	43	19157	16.102829924348555	0.9999999999997169	0.11803106191405899	0.10572365210104674
GOTERM_BP_DIRECT	GO:0050918~positive chemotaxis	3	3.571428571428571	0.015241483023271699	3082, 7422, 3146	83	44	19157	15.736856516976998	0.9999999999999231	0.12180794969004943	0.10910671383732301
GOTERM_BP_DIRECT	GO:0001541~ovarian follicle development	3	3.571428571428571	0.015241483023271699	7422, 3791, 6647	83	44	19157	15.736856516976998	0.9999999999999231	0.12180794969004943	0.10910671383732301
GOTERM_BP_DIRECT	GO:0030890~positive regulation of B cell proliferation	3	3.571428571428571	0.015241483023271699	7099, 1026, 3565	83	44	19157	15.736856516976998	0.9999999999999231	0.12180794969004943	0.10910671383732301
GOTERM_BP_DIRECT	GO:0001837~epithelial to mesenchymal transition	3	3.571428571428571	0.01590656627436092	3082, 7040, 6615	83	45	19157	15.387148594377509	0.9999999999999796	0.12609802135239342	0.11294944842399024
GOTERM_BP_DIRECT	GO:0051402~neuron apoptotic process	3	3.571428571428571	0.01590656627436092	7157, 637, 4803	83	45	19157	15.387148594377509	0.9999999999999796	0.12609802135239342	0.11294944842399024
GOTERM_BP_DIRECT	GO:0031623~receptor internalization	3	3.571428571428571	0.01658391784240193	1213, 3576, 857	83	46	19157	15.052645364064954	0.9999999999999948	0.12815445438594875	0.11479145176686457
GOTERM_BP_DIRECT	GO:1903978~regulation of microglial cell activation	2	2.380952380952381	0.017013383822346198	3569, 8877	83	4	19157	115.40361445783134	0.9999999999999978	0.12815445438594875	0.11479145176686457
GOTERM_BP_DIRECT	GO:0051882~mitochondrial depolarization	2	2.380952380952381	0.017013383822346198	1029, 834	83	4	19157	115.40361445783134	0.9999999999999978	0.12815445438594875	0.11479145176686457
GOTERM_BP_DIRECT	GO:1904030~negative regulation of cyclin-dependent protein kinase activity	2	2.380952380952381	0.017013383822346198	1027, 1026	83	4	19157	115.40361445783134	0.9999999999999978	0.12815445438594875	0.11479145176686457
GOTERM_BP_DIRECT	GO:1902995~positive regulation of phospholipid efflux	2	2.380952380952381	0.017013383822346198	335, 348	83	4	19157	115.40361445783134	0.9999999999999978	0.12815445438594875	0.11479145176686457
GOTERM_BP_DIRECT	GO:0051450~myoblast proliferation	2	2.380952380952381	0.017013383822346198	3082, 3479	83	4	19157	115.40361445783134	0.9999999999999978	0.12815445438594875	0.11479145176686457
GOTERM_BP_DIRECT	GO:1902952~positive regulation of dendritic spine maintenance	2	2.380952380952381	0.017013383822346198	348, 3630	83	4	19157	115.40361445783134	0.9999999999999978	0.12815445438594875	0.11479145176686457
GOTERM_BP_DIRECT	GO:0010957~negative regulation of vitamin D biosynthetic process	2	2.380952380952381	0.017013383822346198	4790, 6615	83	4	19157	115.40361445783134	0.9999999999999978	0.12815445438594875	0.11479145176686457
GOTERM_BP_DIRECT	GO:0045191~regulation of isotype switching	2	2.380952380952381	0.017013383822346198	3565, 3586	83	4	19157	115.40361445783134	0.9999999999999978	0.12815445438594875	0.11479145176686457
GOTERM_BP_DIRECT	GO:1900126~negative regulation of hyaluronan biosynthetic process	2	2.380952380952381	0.017013383822346198	1213, 7040	83	4	19157	115.40361445783134	0.9999999999999978	0.12815445438594875	0.11479145176686457
GOTERM_BP_DIRECT	GO:1900127~positive regulation of hyaluronan biosynthetic process	2	2.380952380952381	0.017013383822346198	4790, 1950	83	4	19157	115.40361445783134	0.9999999999999978	0.12815445438594875	0.11479145176686457
GOTERM_BP_DIRECT	GO:0030730~sequestering of triglyceride	2	2.380952380952381	0.017013383822346198	7124, 3553	83	4	19157	115.40361445783134	0.9999999999999978	0.12815445438594875	0.11479145176686457
GOTERM_BP_DIRECT	GO:0090400~stress-induced premature senescence	2	2.380952380952381	0.017013383822346198	1026, 23411	83	4	19157	115.40361445783134	0.9999999999999978	0.12815445438594875	0.11479145176686457
GOTERM_BP_DIRECT	GO:0007595~lactation	3	3.571428571428571	0.017273423216220184	7422, 857, 5617	83	47	19157	14.732376313765702	0.9999999999999987	0.12912376442239118	0.11565968929187735
GOTERM_BP_DIRECT	GO:0008630~intrinsic apoptotic signaling pathway in response to DNA damage	3	3.571428571428571	0.017273423216220184	7124, 23411, 4170	83	47	19157	14.732376313765702	0.9999999999999987	0.12912376442239118	0.11565968929187735
GOTERM_BP_DIRECT	GO:0051781~positive regulation of cell division	3	3.571428571428571	0.017974968618672853	7422, 3553, 7040	83	48	19157	14.425451807228916	0.9999999999999997	0.13335391812947484	0.11944875372635054
GOTERM_BP_DIRECT	GO:0007173~epidermal growth factor receptor signaling pathway	3	3.571428571428571	0.017974968618672853	1950, 7040, 1956	83	48	19157	14.425451807228916	0.9999999999999997	0.13335391812947484	0.11944875372635054
GOTERM_BP_DIRECT	GO:0042110~T cell activation	3	3.571428571428571	0.019413728048806776	960, 3565, 1803	83	50	19157	13.848433734939757	1.0	0.1434864261050907	0.1285247183983035
GOTERM_BP_DIRECT	GO:0045785~positive regulation of cell adhesion	3	3.571428571428571	0.020899300451954764	7422, 6387, 7124	83	52	19157	13.315801668211305	1.0	0.15042420813018284	0.1347390796120305
GOTERM_BP_DIRECT	GO:0031622~positive regulation of fever generation	2	2.380952380952381	0.02122185782318762	7124, 3553	83	5	19157	92.32289156626507	1.0	0.15042420813018284	0.1347390796120305
GOTERM_BP_DIRECT	GO:0030300~regulation of intestinal cholesterol absorption	2	2.380952380952381	0.02122185782318762	335, 3952	83	5	19157	92.32289156626507	1.0	0.15042420813018284	0.1347390796120305
GOTERM_BP_DIRECT	GO:0034112~positive regulation of homotypic cell-cell adhesion	2	2.380952380952381	0.02122185782318762	3716, 5329	83	5	19157	92.32289156626507	1.0	0.15042420813018284	0.1347390796120305
GOTERM_BP_DIRECT	GO:2000535~regulation of entry of bacterium into host cell	2	2.380952380952381	0.02122185782318762	3576, 857	83	5	19157	92.32289156626507	1.0	0.15042420813018284	0.1347390796120305
GOTERM_BP_DIRECT	GO:1905278~positive regulation of epithelial tube formation	2	2.380952380952381	0.02122185782318762	1950, 7422	83	5	19157	92.32289156626507	1.0	0.15042420813018284	0.1347390796120305
GOTERM_BP_DIRECT	GO:0060729~intestinal epithelial structure maintenance	2	2.380952380952381	0.02122185782318762	7099, 3605	83	5	19157	92.32289156626507	1.0	0.15042420813018284	0.1347390796120305
GOTERM_BP_DIRECT	GO:0042158~lipoprotein biosynthetic process	2	2.380952380952381	0.02122185782318762	335, 348	83	5	19157	92.32289156626507	1.0	0.15042420813018284	0.1347390796120305
GOTERM_BP_DIRECT	GO:0036324~vascular endothelial growth factor receptor-2 signaling pathway	2	2.380952380952381	0.02122185782318762	7422, 3791	83	5	19157	92.32289156626507	1.0	0.15042420813018284	0.1347390796120305
GOTERM_BP_DIRECT	GO:0010750~positive regulation of nitric oxide mediated signal transduction	2	2.380952380952381	0.02122185782318762	3630, 1956	83	5	19157	92.32289156626507	1.0	0.15042420813018284	0.1347390796120305
GOTERM_BP_DIRECT	GO:0038033~positive regulation of endothelial cell chemotaxis by VEGF-activated vascular endothelial growth factor receptor signaling pathway	2	2.380952380952381	0.02122185782318762	7422, 3791	83	5	19157	92.32289156626507	1.0	0.15042420813018284	0.1347390796120305
GOTERM_BP_DIRECT	GO:0007399~nervous system development	6	7.142857142857142	0.021270564527055353	5728, 6609, 7422, 2335, 6774, 627	83	370	19157	3.7428199283620973	1.0	0.15042420813018284	0.1347390796120305
GOTERM_BP_DIRECT	GO:0000079~regulation of cyclin-dependent protein serine/threonine kinase activity	3	3.571428571428571	0.02165936476302246	1029, 1027, 1026	83	53	19157	13.06456012730166	1.0	0.15153847375125323	0.13573715782093435
GOTERM_BP_DIRECT	GO:0001932~regulation of protein phosphorylation	3	3.571428571428571	0.02165936476302246	2335, 7124, 335	83	53	19157	13.06456012730166	1.0	0.15153847375125323	0.13573715782093435
GOTERM_BP_DIRECT	GO:0045786~negative regulation of cell cycle	3	3.571428571428571	0.02165936476302246	1027, 23411, 7040	83	53	19157	13.06456012730166	1.0	0.15153847375125323	0.13573715782093435
GOTERM_BP_DIRECT	GO:0034644~cellular response to UV	3	3.571428571428571	0.022430801639672607	6609, 7157, 142	83	54	19157	12.822623828647925	1.0	0.15637927667941967	0.14007319747327468
GOTERM_BP_DIRECT	GO:0098586~cellular response to virus	3	3.571428571428571	0.02321350233166218	3569, 4790, 114548	83	55	19157	12.589485213581598	1.0	0.16069628726777413	0.1439400619931588
GOTERM_BP_DIRECT	GO:0071230~cellular response to amino acid stimulus	3	3.571428571428571	0.02321350233166218	7124, 2475, 1956	83	55	19157	12.589485213581598	1.0	0.16069628726777413	0.1439400619931588
GOTERM_BP_DIRECT	GO:0030154~cell differentiation	8	9.523809523809524	0.023556191006566876	3716, 3339, 7422, 7525, 857, 375790, 1956, 4170	83	664	19157	2.7808099869356946	1.0	0.16249639129442273	0.14555246443005007
GOTERM_BP_DIRECT	GO:2000134~negative regulation of G1/S transition of mitotic cell cycle	3	3.571428571428571	0.024812263676141814	5728, 1026, 6347	83	57	19157	12.147748890298033	1.0	0.17056262373180003	0.15277760955834174
GOTERM_BP_DIRECT	GO:0032269~negative regulation of cellular protein metabolic process	2	2.380952380952381	0.025412532825332883	4790, 348	83	6	19157	76.93574297188756	1.0	0.17109945046097413	0.1532584599500384
GOTERM_BP_DIRECT	GO:0043504~mitochondrial DNA repair	2	2.380952380952381	0.025412532825332883	7157, 142	83	6	19157	76.93574297188756	1.0	0.17109945046097413	0.1532584599500384
GOTERM_BP_DIRECT	GO:0061419~positive regulation of transcription from RNA polymerase II promoter in response to hypoxia	2	2.380952380952381	0.025412532825332883	7422, 7157	83	6	19157	76.93574297188756	1.0	0.17109945046097413	0.1532584599500384
GOTERM_BP_DIRECT	GO:0034103~regulation of tissue remodeling	2	2.380952380952381	0.025412532825332883	7157, 1471	83	6	19157	76.93574297188756	1.0	0.17109945046097413	0.1532584599500384
GOTERM_BP_DIRECT	GO:1903223~positive regulation of oxidative stress-induced neuron death	2	2.380952380952381	0.025412532825332883	7099, 7124	83	6	19157	76.93574297188756	1.0	0.17109945046097413	0.1532584599500384
GOTERM_BP_DIRECT	GO:1904894~positive regulation of STAT cascade	2	2.380952380952381	0.025412532825332883	3569, 7040	83	6	19157	76.93574297188756	1.0	0.17109945046097413	0.1532584599500384
GOTERM_BP_DIRECT	GO:0071363~cellular response to growth factor stimulus	3	3.571428571428571	0.025628110329908176	632, 4036, 8877	83	58	19157	11.938304943913584	1.0	0.17196199627508352	0.15403106583948226
GOTERM_BP_DIRECT	GO:0016477~cell migration	5	5.952380952380952	0.02638471973983207	5728, 960, 3791, 7040, 6615	83	263	19157	4.387970131476476	1.0	0.17630550042708606	0.15792166136932786
GOTERM_BP_DIRECT	GO:0030155~regulation of cell adhesion	3	3.571428571428571	0.026454792790432547	3576, 5329, 3606	83	59	19157	11.735960792321828	1.0	0.17630550042708606	0.15792166136932786
GOTERM_BP_DIRECT	GO:0008283~cell proliferation	4	4.761904761904762	0.02658211937666445	3479, 4036, 6774, 3606	83	150	19157	6.154859437751005	1.0	0.17655556315716997	0.15814564939968276
GOTERM_BP_DIRECT	GO:0010951~negative regulation of endopeptidase activity	4	4.761904761904762	0.027039254435082	5054, 302, 1471, 4803	83	151	19157	6.114098779222852	1.0	0.17898711858374144	0.16032366013528418
GOTERM_BP_DIRECT	GO:0071466~cellular response to xenobiotic stimulus	3	3.571428571428571	0.027292205785063643	7157, 3553, 5972	83	60	19157	11.540361445783132	1.0	0.18005529051488295	0.1612804509647553
GOTERM_BP_DIRECT	GO:0008360~regulation of cell shape	4	4.761904761904762	0.027966153368052245	7422, 2335, 3791, 6347	83	153	19157	6.03417591936373	1.0	0.1838844733163569	0.1647103547864214
GOTERM_BP_DIRECT	GO:0006959~humoral immune response	3	3.571428571428571	0.028140244722346067	3569, 7124, 6347	83	61	19157	11.351175192573573	1.0	0.1844124037471079	0.16518323652017142
GOTERM_BP_DIRECT	GO:0048842~positive regulation of axon extension involved in axon guidance	2	2.380952380952381	0.029585483183349928	7422, 6387	83	7	19157	65.9449225473322	1.0	0.18583086242321392	0.16645378877277706
GOTERM_BP_DIRECT	GO:0060355~positive regulation of cell adhesion molecule production	2	2.380952380952381	0.029585483183349928	3553, 857	83	7	19157	65.9449225473322	1.0	0.18583086242321392	0.16645378877277706
GOTERM_BP_DIRECT	GO:0045630~positive regulation of T-helper 2 cell differentiation	2	2.380952380952381	0.029585483183349928	114548, 3606	83	7	19157	65.9449225473322	1.0	0.18583086242321392	0.16645378877277706
GOTERM_BP_DIRECT	GO:0035630~bone mineralization involved in bone maturation	2	2.380952380952381	0.029585483183349928	3479, 3952	83	7	19157	65.9449225473322	1.0	0.18583086242321392	0.16645378877277706
GOTERM_BP_DIRECT	GO:0072540~T-helper 17 cell lineage commitment	2	2.380952380952381	0.029585483183349928	3569, 6774	83	7	19157	65.9449225473322	1.0	0.18583086242321392	0.16645378877277706
GOTERM_BP_DIRECT	GO:0007406~negative regulation of neuroblast proliferation	2	2.380952380952381	0.029585483183349928	7157, 7040	83	7	19157	65.9449225473322	1.0	0.18583086242321392	0.16645378877277706
GOTERM_BP_DIRECT	GO:0019065~receptor-mediated endocytosis of virus by host cell	2	2.380952380952381	0.029585483183349928	1514, 857	83	7	19157	65.9449225473322	1.0	0.18583086242321392	0.16645378877277706
GOTERM_BP_DIRECT	GO:0003179~heart valve morphogenesis	2	2.380952380952381	0.029585483183349928	2475, 7040	83	7	19157	65.9449225473322	1.0	0.18583086242321392	0.16645378877277706
GOTERM_BP_DIRECT	GO:0007435~salivary gland morphogenesis	2	2.380952380952381	0.029585483183349928	7040, 1956	83	7	19157	65.9449225473322	1.0	0.18583086242321392	0.16645378877277706
GOTERM_BP_DIRECT	GO:1900122~positive regulation of receptor binding	2	2.380952380952381	0.029585483183349928	627, 4318	83	7	19157	65.9449225473322	1.0	0.18583086242321392	0.16645378877277706
GOTERM_BP_DIRECT	GO:0034384~high-density lipoprotein particle clearance	2	2.380952380952381	0.029585483183349928	335, 348	83	7	19157	65.9449225473322	1.0	0.18583086242321392	0.16645378877277706
GOTERM_BP_DIRECT	GO:0006824~cobalt ion transport	2	2.380952380952381	0.029585483183349928	6948, 6947	83	7	19157	65.9449225473322	1.0	0.18583086242321392	0.16645378877277706
GOTERM_BP_DIRECT	GO:2001268~negative regulation of cysteine-type endopeptidase activity involved in apoptotic signaling pathway	2	2.380952380952381	0.029585483183349928	5329, 4318	83	7	19157	65.9449225473322	1.0	0.18583086242321392	0.16645378877277706
GOTERM_BP_DIRECT	GO:0006006~glucose metabolic process	3	3.571428571428571	0.02986778545310337	7124, 3630, 3952	83	63	19157	10.990820424555364	1.0	0.18641290857397216	0.16697514343782552
GOTERM_BP_DIRECT	GO:0002931~response to ischemia	3	3.571428571428571	0.02986778545310337	7157, 857, 637	83	63	19157	10.990820424555364	1.0	0.18641290857397216	0.16697514343782552
GOTERM_BP_DIRECT	GO:1901215~negative regulation of neuron death	3	3.571428571428571	0.030747081444817602	6774, 348, 23411	83	64	19157	10.819088855421686	1.0	0.19009044691984717	0.17026921517082957
GOTERM_BP_DIRECT	GO:0050804~modulation of synaptic transmission	3	3.571428571428571	0.030747081444817602	6774, 627, 4803	83	64	19157	10.819088855421686	1.0	0.19009044691984717	0.17026921517082957
GOTERM_BP_DIRECT	GO:0048812~neuron projection morphogenesis	3	3.571428571428571	0.030747081444817602	627, 1956, 4803	83	64	19157	10.819088855421686	1.0	0.19009044691984717	0.17026921517082957
GOTERM_BP_DIRECT	GO:0007155~cell adhesion	7	8.333333333333332	0.030952527723800877	27283, 960, 2335, 6387, 632, 6347, 1803	83	552	19157	2.926903265234852	1.0	0.19076071945138723	0.1708695966194776
GOTERM_BP_DIRECT	GO:0071560~cellular response to transforming growth factor beta stimulus	3	3.571428571428571	0.03163659176968836	7525, 857, 7040	83	65	19157	10.652641334569044	1.0	0.19436731068502286	0.17410011908256626
GOTERM_BP_DIRECT	GO:0010595~positive regulation of endothelial cell migration	3	3.571428571428571	0.03344585115221711	1950, 7422, 3791	83	67	19157	10.334652040999819	1.0	0.20101327049134038	0.1800530871491609
GOTERM_BP_DIRECT	GO:0045541~negative regulation of cholesterol biosynthetic process	2	2.380952380952381	0.03374078294106934	348, 6647	83	8	19157	57.70180722891567	1.0	0.20101327049134038	0.1800530871491609
GOTERM_BP_DIRECT	GO:0061044~negative regulation of vascular wound healing	2	2.380952380952381	0.03374078294106934	5054, 7124	83	8	19157	57.70180722891567	1.0	0.20101327049134038	0.1800530871491609
GOTERM_BP_DIRECT	GO:1900223~positive regulation of beta-amyloid clearance	2	2.380952380952381	0.03374078294106934	3565, 348	83	8	19157	57.70180722891567	1.0	0.20101327049134038	0.1800530871491609
GOTERM_BP_DIRECT	GO:0061042~vascular wound healing	2	2.380952380952381	0.03374078294106934	7422, 3791	83	8	19157	57.70180722891567	1.0	0.20101327049134038	0.1800530871491609
GOTERM_BP_DIRECT	GO:0051152~positive regulation of smooth muscle cell differentiation	2	2.380952380952381	0.03374078294106934	23411, 7040	83	8	19157	57.70180722891567	1.0	0.20101327049134038	0.1800530871491609
GOTERM_BP_DIRECT	GO:0015889~cobalamin transport	2	2.380952380952381	0.03374078294106934	6948, 6947	83	8	19157	57.70180722891567	1.0	0.20101327049134038	0.1800530871491609
GOTERM_BP_DIRECT	GO:0072577~endothelial cell apoptotic process	2	2.380952380952381	0.03374078294106934	7124, 3586	83	8	19157	57.70180722891567	1.0	0.20101327049134038	0.1800530871491609
GOTERM_BP_DIRECT	GO:0032489~regulation of Cdc42 protein signal transduction	2	2.380952380952381	0.03374078294106934	335, 348	83	8	19157	57.70180722891567	1.0	0.20101327049134038	0.1800530871491609
GOTERM_BP_DIRECT	GO:2000556~positive regulation of T-helper 1 cell cytokine production	2	2.380952380952381	0.03374078294106934	3553, 3606	83	8	19157	57.70180722891567	1.0	0.20101327049134038	0.1800530871491609
GOTERM_BP_DIRECT	GO:0007623~circadian rhythm	3	3.571428571428571	0.03436539972685543	7124, 3952, 1956	83	68	19157	10.182671863926293	1.0	0.20411593916313525	0.18283223238366286
GOTERM_BP_DIRECT	GO:0043627~response to estrogen	3	3.571428571428571	0.035294761654988245	632, 335, 857	83	69	19157	10.035096909376637	1.0	0.20900452233044245	0.18721107010371776
GOTERM_BP_DIRECT	GO:0070098~chemokine-mediated signaling pathway	3	3.571428571428571	0.036233838327045596	6387, 3576, 6347	83	70	19157	9.891738382099827	1.0	0.213280617218478	0.19104128531115955
GOTERM_BP_DIRECT	GO:0000082~G1/S transition of mitotic cell cycle	3	3.571428571428571	0.036233838327045596	1029, 1027, 1026	83	70	19157	9.891738382099827	1.0	0.213280617218478	0.19104128531115955
GOTERM_BP_DIRECT	GO:0010977~negative regulation of neuron projection development	3	3.571428571428571	0.03718253178068883	5728, 348, 3956	83	71	19157	9.752418123197014	1.0	0.21460847978673672	0.192230688150785
GOTERM_BP_DIRECT	GO:0060333~interferon-gamma-mediated signaling pathway	2	2.380952380952381	0.03787850584231823	3716, 7157	83	9	19157	51.29049531459171	1.0	0.21460847978673672	0.192230688150785
GOTERM_BP_DIRECT	GO:1902966~positive regulation of protein localization to early endosome	2	2.380952380952381	0.03787850584231823	1950, 7422	83	9	19157	51.29049531459171	1.0	0.21460847978673672	0.192230688150785
GOTERM_BP_DIRECT	GO:1903140~regulation of establishment of endothelial barrier	2	2.380952380952381	0.03787850584231823	7124, 3553	83	9	19157	51.29049531459171	1.0	0.21460847978673672	0.192230688150785
GOTERM_BP_DIRECT	GO:0010873~positive regulation of cholesterol esterification	2	2.380952380952381	0.03787850584231823	335, 348	83	9	19157	51.29049531459171	1.0	0.21460847978673672	0.192230688150785
GOTERM_BP_DIRECT	GO:0071316~cellular response to nicotine	2	2.380952380952381	0.03787850584231823	4790, 7124	83	9	19157	51.29049531459171	1.0	0.21460847978673672	0.192230688150785
GOTERM_BP_DIRECT	GO:0042088~T-helper 1 type immune response	2	2.380952380952381	0.03787850584231823	7099, 3606	83	9	19157	51.29049531459171	1.0	0.21460847978673672	0.192230688150785
GOTERM_BP_DIRECT	GO:0019953~sexual reproduction	2	2.380952380952381	0.03787850584231823	6774, 3952	83	9	19157	51.29049531459171	1.0	0.21460847978673672	0.192230688150785
GOTERM_BP_DIRECT	GO:0060982~coronary artery morphogenesis	2	2.380952380952381	0.03787850584231823	7422, 4036	83	9	19157	51.29049531459171	1.0	0.21460847978673672	0.192230688150785
GOTERM_BP_DIRECT	GO:0035767~endothelial cell chemotaxis	2	2.380952380952381	0.03787850584231823	7422, 3146	83	9	19157	51.29049531459171	1.0	0.21460847978673672	0.192230688150785
GOTERM_BP_DIRECT	GO:0048672~positive regulation of collateral sprouting	2	2.380952380952381	0.03787850584231823	627, 4803	83	9	19157	51.29049531459171	1.0	0.21460847978673672	0.192230688150785
GOTERM_BP_DIRECT	GO:0034372~very-low-density lipoprotein particle remodeling	2	2.380952380952381	0.03787850584231823	335, 348	83	9	19157	51.29049531459171	1.0	0.21460847978673672	0.192230688150785
GOTERM_BP_DIRECT	GO:0001542~ovulation from ovarian follicle	2	2.380952380952381	0.03787850584231823	3952, 23411	83	9	19157	51.29049531459171	1.0	0.21460847978673672	0.192230688150785
GOTERM_BP_DIRECT	GO:0071300~cellular response to retinoic acid	3	3.571428571428571	0.0391083803696796	7124, 7525, 3952	83	73	19157	9.485228585575177	1.0	0.21905149802504298	0.1962104211709566
GOTERM_BP_DIRECT	GO:0033674~positive regulation of kinase activity	3	3.571428571428571	0.0391083803696796	960, 3791, 1956	83	73	19157	9.485228585575177	1.0	0.21905149802504298	0.1962104211709566
GOTERM_BP_DIRECT	GO:0000187~activation of MAPK activity	3	3.571428571428571	0.0391083803696796	3479, 5478, 6647	83	73	19157	9.485228585575177	1.0	0.21905149802504298	0.1962104211709566
GOTERM_BP_DIRECT	GO:0070301~cellular response to hydrogen peroxide	3	3.571428571428571	0.0391083803696796	3569, 8877, 23411	83	73	19157	9.485228585575177	1.0	0.21905149802504298	0.1962104211709566
GOTERM_BP_DIRECT	GO:0008217~regulation of blood pressure	3	3.571428571428571	0.040085342775294734	5972, 6647, 3952	83	74	19157	9.357049820905242	1.0	0.22325151245390779	0.19997248902916157
GOTERM_BP_DIRECT	GO:0002244~hematopoietic progenitor cell differentiation	3	3.571428571428571	0.040085342775294734	3791, 7157, 7040	83	74	19157	9.357049820905242	1.0	0.22325151245390779	0.19997248902916157
GOTERM_BP_DIRECT	GO:0060397~JAK-STAT cascade involved in growth hormone signaling pathway	2	2.380952380952381	0.041998725317648436	3716, 6774	83	10	19157	46.161445783132535	1.0	0.2237627659168119	0.2004304327464424
GOTERM_BP_DIRECT	GO:0051901~positive regulation of mitochondrial depolarization	2	2.380952380952381	0.041998725317648436	3791, 142	83	10	19157	46.161445783132535	1.0	0.2237627659168119	0.2004304327464424
GOTERM_BP_DIRECT	GO:0060081~membrane hyperpolarization	2	2.380952380952381	0.041998725317648436	1080, 834	83	10	19157	46.161445783132535	1.0	0.2237627659168119	0.2004304327464424
GOTERM_BP_DIRECT	GO:0050810~regulation of steroid biosynthetic process	2	2.380952380952381	0.041998725317648436	427, 3952	83	10	19157	46.161445783132535	1.0	0.2237627659168119	0.2004304327464424
GOTERM_BP_DIRECT	GO:1902806~regulation of cell cycle G1/S phase transition	2	2.380952380952381	0.041998725317648436	1027, 1026	83	10	19157	46.161445783132535	1.0	0.2237627659168119	0.2004304327464424
GOTERM_BP_DIRECT	GO:0007260~tyrosine phosphorylation of STAT protein	2	2.380952380952381	0.041998725317648436	3716, 3952	83	10	19157	46.161445783132535	1.0	0.2237627659168119	0.2004304327464424
GOTERM_BP_DIRECT	GO:0009651~response to salt stress	2	2.380952380952381	0.041998725317648436	7124, 7157	83	10	19157	46.161445783132535	1.0	0.2237627659168119	0.2004304327464424
GOTERM_BP_DIRECT	GO:0031497~chromatin assembly	2	2.380952380952381	0.041998725317648436	7157, 3146	83	10	19157	46.161445783132535	1.0	0.2237627659168119	0.2004304327464424
GOTERM_BP_DIRECT	GO:0045792~negative regulation of cell size	2	2.380952380952381	0.041998725317648436	5728, 2475	83	10	19157	46.161445783132535	1.0	0.2237627659168119	0.2004304327464424
GOTERM_BP_DIRECT	GO:0030214~hyaluronan catabolic process	2	2.380952380952381	0.041998725317648436	960, 7040	83	10	19157	46.161445783132535	1.0	0.2237627659168119	0.2004304327464424
GOTERM_BP_DIRECT	GO:0043068~positive regulation of programmed cell death	2	2.380952380952381	0.041998725317648436	1026, 7124	83	10	19157	46.161445783132535	1.0	0.2237627659168119	0.2004304327464424
GOTERM_BP_DIRECT	GO:0033622~integrin activation	2	2.380952380952381	0.041998725317648436	2335, 6387	83	10	19157	46.161445783132535	1.0	0.2237627659168119	0.2004304327464424
GOTERM_BP_DIRECT	GO:2000008~regulation of protein localization to cell surface	2	2.380952380952381	0.041998725317648436	1950, 627	83	10	19157	46.161445783132535	1.0	0.2237627659168119	0.2004304327464424
GOTERM_BP_DIRECT	GO:0002237~response to molecule of bacterial origin	2	2.380952380952381	0.041998725317648436	3576, 3586	83	10	19157	46.161445783132535	1.0	0.2237627659168119	0.2004304327464424
GOTERM_BP_DIRECT	GO:0007584~response to nutrient	3	3.571428571428571	0.042066866720413966	5728, 335, 2475	83	76	19157	9.110811667723524	1.0	0.2237627659168119	0.2004304327464424
GOTERM_BP_DIRECT	GO:0045669~positive regulation of osteoblast differentiation	3	3.571428571428571	0.042066866720413966	3082, 3569, 3479	83	76	19157	9.110811667723524	1.0	0.2237627659168119	0.2004304327464424
GOTERM_BP_DIRECT	GO:0046777~protein autophosphorylation	4	4.761904761904762	0.042112015966032756	3791, 2475, 7525, 1956	83	180	19157	5.12904953145917	1.0	0.2237627659168119	0.2004304327464424
GOTERM_BP_DIRECT	GO:0030183~B cell differentiation	3	3.571428571428571	0.0440845607104125	3565, 3586, 292	83	78	19157	8.87720111214087	1.0	0.2336125238724285	0.20925313048796879
GOTERM_BP_DIRECT	GO:0030512~negative regulation of transforming growth factor beta receptor signaling pathway	3	3.571428571428571	0.04510673799639921	7157, 857, 23411	83	79	19157	8.764831477809974	1.0	0.23838668521752915	0.21352947745069623
GOTERM_BP_DIRECT	GO:0007494~midgut development	2	2.380952380952381	0.04610151450142081	5967, 1956	83	11	19157	41.96495071193866	1.0	0.2391440039836235	0.21420782859367296
GOTERM_BP_DIRECT	GO:0031642~negative regulation of myelination	2	2.380952380952381	0.04610151450142081	5728, 7124	83	11	19157	41.96495071193866	1.0	0.2391440039836235	0.21420782859367296
GOTERM_BP_DIRECT	GO:0031293~membrane protein intracellular domain proteolysis	2	2.380952380952381	0.04610151450142081	7040, 4316	83	11	19157	41.96495071193866	1.0	0.2391440039836235	0.21420782859367296
GOTERM_BP_DIRECT	GO:1990314~cellular response to insulin-like growth factor stimulus	2	2.380952380952381	0.04610151450142081	5728, 7040	83	11	19157	41.96495071193866	1.0	0.2391440039836235	0.21420782859367296
GOTERM_BP_DIRECT	GO:0034115~negative regulation of heterotypic cell-cell adhesion	2	2.380952380952381	0.04610151450142081	335, 3586	83	11	19157	41.96495071193866	1.0	0.2391440039836235	0.21420782859367296
GOTERM_BP_DIRECT	GO:0002021~response to dietary excess	2	2.380952380952381	0.04610151450142081	348, 3952	83	11	19157	41.96495071193866	1.0	0.2391440039836235	0.21420782859367296
GOTERM_BP_DIRECT	GO:0010389~regulation of G2/M transition of mitotic cell cycle	2	2.380952380952381	0.04610151450142081	1029, 1026	83	11	19157	41.96495071193866	1.0	0.2391440039836235	0.21420782859367296
GOTERM_BP_DIRECT	GO:0098609~cell-cell adhesion	4	4.761904761904762	0.04810868194552737	960, 302, 1956, 3956	83	190	19157	4.859099556119213	1.0	0.24889912817080742	0.22294576027914131
GOTERM_BP_DIRECT	GO:0033700~phospholipid efflux	2	2.380952380952381	0.05018694622563907	335, 348	83	12	19157	38.46787148594378	1.0	0.25429777391651137	0.22778147500863508
GOTERM_BP_DIRECT	GO:0050927~positive regulation of positive chemotaxis	2	2.380952380952381	0.05018694622563907	7422, 3791	83	12	19157	38.46787148594378	1.0	0.25429777391651137	0.22778147500863508
GOTERM_BP_DIRECT	GO:0034380~high-density lipoprotein particle assembly	2	2.380952380952381	0.05018694622563907	335, 348	83	12	19157	38.46787148594378	1.0	0.25429777391651137	0.22778147500863508
GOTERM_BP_DIRECT	GO:0043117~positive regulation of vascular permeability	2	2.380952380952381	0.05018694622563907	7422, 7040	83	12	19157	38.46787148594378	1.0	0.25429777391651137	0.22778147500863508
GOTERM_BP_DIRECT	GO:0061051~positive regulation of cell growth involved in cardiac muscle cell development	2	2.380952380952381	0.05018694622563907	3479, 2475	83	12	19157	38.46787148594378	1.0	0.25429777391651137	0.22778147500863508
GOTERM_BP_DIRECT	GO:0038180~nerve growth factor signaling pathway	2	2.380952380952381	0.05018694622563907	627, 4803	83	12	19157	38.46787148594378	1.0	0.25429777391651137	0.22778147500863508
GOTERM_BP_DIRECT	GO:0019725~cellular homeostasis	2	2.380952380952381	0.05018694622563907	6347, 4170	83	12	19157	38.46787148594378	1.0	0.25429777391651137	0.22778147500863508
GOTERM_BP_DIRECT	GO:0051549~positive regulation of keratinocyte migration	2	2.380952380952381	0.05018694622563907	2475, 4318	83	12	19157	38.46787148594378	1.0	0.25429777391651137	0.22778147500863508
GOTERM_BP_DIRECT	GO:0000902~cell morphogenesis	3	3.571428571428571	0.051420648507956114	3082, 7040, 1956	83	85	19157	8.146137491141035	1.0	0.2598791644386677	0.23278087923524604
GOTERM_BP_DIRECT	GO:0019722~calcium-mediated signaling	3	3.571428571428571	0.052502266263424004	7124, 3576, 8877	83	86	19157	8.051414962174277	1.0	0.26466527044587584	0.23706792535869145
GOTERM_BP_DIRECT	GO:0030307~positive regulation of cell growth	3	3.571428571428571	0.05359201833101651	3630, 8877, 1956	83	87	19157	7.958869962609057	1.0	0.2694677954955971	0.24136967846782625
GOTERM_BP_DIRECT	GO:0046902~regulation of mitochondrial membrane permeability	2	2.380952380952381	0.05425509302214005	6774, 292	83	13	19157	35.50880444856349	1.0	0.27072465198357193	0.24249547921824527
GOTERM_BP_DIRECT	GO:0060907~positive regulation of macrophage cytokine production	2	2.380952380952381	0.05425509302214005	7099, 23411	83	13	19157	35.50880444856349	1.0	0.27072465198357193	0.24249547921824527
GOTERM_BP_DIRECT	GO:0032736~positive regulation of interleukin-13 production	2	2.380952380952381	0.05425509302214005	3565, 3606	83	13	19157	35.50880444856349	1.0	0.27072465198357193	0.24249547921824527
GOTERM_BP_DIRECT	GO:0007613~memory	3	3.571428571428571	0.05579557590301727	5728, 627, 4803	83	89	19157	7.780018952213348	1.0	0.2777065879122328	0.24874939029167953
GOTERM_BP_DIRECT	GO:0030324~lung development	3	3.571428571428571	0.05690920811220964	7422, 3146, 1956	83	90	19157	7.693574297188754	1.0	0.2825340988601115	0.2530735239535383
GOTERM_BP_DIRECT	GO:0042116~macrophage activation	2	2.380952380952381	0.05830602712050689	7099, 3565	83	14	19157	32.9724612736661	1.0	0.28303617115781865	0.25352324384990776
GOTERM_BP_DIRECT	GO:0006112~energy reserve metabolic process	2	2.380952380952381	0.05830602712050689	2475, 3952	83	14	19157	32.9724612736661	1.0	0.28303617115781865	0.25352324384990776
GOTERM_BP_DIRECT	GO:0010952~positive regulation of peptidase activity	2	2.380952380952381	0.05830602712050689	2335, 857	83	14	19157	32.9724612736661	1.0	0.28303617115781865	0.25352324384990776
GOTERM_BP_DIRECT	GO:0006978~DNA damage response, signal transduction by p53 class mediator resulting in transcription of p21 class mediator	2	2.380952380952381	0.05830602712050689	1026, 7157	83	14	19157	32.9724612736661	1.0	0.28303617115781865	0.25352324384990776
GOTERM_BP_DIRECT	GO:1905907~negative regulation of amyloid fibril formation	2	2.380952380952381	0.05830602712050689	3339, 348	83	14	19157	32.9724612736661	1.0	0.28303617115781865	0.25352324384990776
GOTERM_BP_DIRECT	GO:1904996~positive regulation of leukocyte adhesion to vascular endothelial cell	2	2.380952380952381	0.05830602712050689	3569, 7124	83	14	19157	32.9724612736661	1.0	0.28303617115781865	0.25352324384990776
GOTERM_BP_DIRECT	GO:0030595~leukocyte chemotaxis	2	2.380952380952381	0.05830602712050689	3586, 5478	83	14	19157	32.9724612736661	1.0	0.28303617115781865	0.25352324384990776
GOTERM_BP_DIRECT	GO:0030195~negative regulation of blood coagulation	2	2.380952380952381	0.05830602712050689	5054, 348	83	14	19157	32.9724612736661	1.0	0.28303617115781865	0.25352324384990776
GOTERM_BP_DIRECT	GO:0032732~positive regulation of interleukin-1 production	2	2.380952380952381	0.05830602712050689	7099, 3146	83	14	19157	32.9724612736661	1.0	0.28303617115781865	0.25352324384990776
GOTERM_BP_DIRECT	GO:0032088~negative regulation of NF-kappaB transcription factor activity	3	3.571428571428571	0.05915975049321833	1029, 23411, 114548	83	92	19157	7.526322682032477	1.0	0.2864730775114957	0.25660177492255537
GOTERM_BP_DIRECT	GO:0050966~detection of mechanical stimulus involved in sensory perception of pain	2	2.380952380952381	0.06233982045344922	6387, 7124	83	15	19157	30.77429718875502	1.0	0.29390908156230494	0.2632624072386669
GOTERM_BP_DIRECT	GO:0032270~positive regulation of cellular protein metabolic process	2	2.380952380952381	0.06233982045344922	3630, 7040	83	15	19157	30.77429718875502	1.0	0.29390908156230494	0.2632624072386669
GOTERM_BP_DIRECT	GO:0060354~negative regulation of cell adhesion molecule production	2	2.380952380952381	0.06233982045344922	335, 3576	83	15	19157	30.77429718875502	1.0	0.29390908156230494	0.2632624072386669
GOTERM_BP_DIRECT	GO:0046512~sphingosine biosynthetic process	2	2.380952380952381	0.06233982045344922	427, 8877	83	15	19157	30.77429718875502	1.0	0.29390908156230494	0.2632624072386669
GOTERM_BP_DIRECT	GO:2001171~positive regulation of ATP biosynthetic process	2	2.380952380952381	0.06233982045344922	3565, 6774	83	15	19157	30.77429718875502	1.0	0.29390908156230494	0.2632624072386669
GOTERM_BP_DIRECT	GO:0002523~leukocyte migration involved in inflammatory response	2	2.380952380952381	0.06233982045344922	7124, 114548	83	15	19157	30.77429718875502	1.0	0.29390908156230494	0.2632624072386669
GOTERM_BP_DIRECT	GO:0097435~supramolecular fiber organization	2	2.380952380952381	0.06233982045344922	637, 1471	83	15	19157	30.77429718875502	1.0	0.29390908156230494	0.2632624072386669
GOTERM_BP_DIRECT	GO:0021675~nerve development	2	2.380952380952381	0.06233982045344922	627, 4803	83	15	19157	30.77429718875502	1.0	0.29390908156230494	0.2632624072386669
GOTERM_BP_DIRECT	GO:1900034~regulation of cellular response to heat	2	2.380952380952381	0.06233982045344922	2475, 23411	83	15	19157	30.77429718875502	1.0	0.29390908156230494	0.2632624072386669
GOTERM_BP_DIRECT	GO:0032725~positive regulation of granulocyte macrophage colony-stimulating factor production	2	2.380952380952381	0.06233982045344922	3553, 3606	83	15	19157	30.77429718875502	1.0	0.29390908156230494	0.2632624072386669
GOTERM_BP_DIRECT	GO:0010832~negative regulation of myotube differentiation	2	2.380952380952381	0.06233982045344922	1048, 627	83	15	19157	30.77429718875502	1.0	0.29390908156230494	0.2632624072386669
GOTERM_BP_DIRECT	GO:0045666~positive regulation of neuron differentiation	3	3.571428571428571	0.06259248943024354	5728, 6387, 4803	83	95	19157	7.28864933417882	1.0	0.2943943402388966	0.2636970667144949
GOTERM_BP_DIRECT	GO:0006606~protein import into nucleus	3	3.571428571428571	0.06375158126351195	1026, 7157, 6774	83	96	19157	7.212725903614458	1.0	0.2984181161049155	0.26730127286915367
GOTERM_BP_DIRECT	GO:0007565~female pregnancy	3	3.571428571428571	0.06375158126351195	3952, 7040, 5617	83	96	19157	7.212725903614458	1.0	0.2984181161049155	0.26730127286915367
GOTERM_BP_DIRECT	GO:0008152~metabolic process	2	2.380952380952381	0.0663565446567398	6609, 10724	83	16	19157	28.850903614457835	1.0	0.30268437771496626	0.27112268014041485
GOTERM_BP_DIRECT	GO:0055091~phospholipid homeostasis	2	2.380952380952381	0.0663565446567398	335, 7040	83	16	19157	28.850903614457835	1.0	0.30268437771496626	0.27112268014041485
GOTERM_BP_DIRECT	GO:0071639~positive regulation of monocyte chemotactic protein-1 production	2	2.380952380952381	0.0663565446567398	3553, 3146	83	16	19157	28.850903614457835	1.0	0.30268437771496626	0.27112268014041485
GOTERM_BP_DIRECT	GO:0035729~cellular response to hepatocyte growth factor stimulus	2	2.380952380952381	0.0663565446567398	3082, 3586	83	16	19157	28.850903614457835	1.0	0.30268437771496626	0.27112268014041485
GOTERM_BP_DIRECT	GO:0045725~positive regulation of glycogen biosynthetic process	2	2.380952380952381	0.0663565446567398	3479, 3630	83	16	19157	28.850903614457835	1.0	0.30268437771496626	0.27112268014041485
GOTERM_BP_DIRECT	GO:0038084~vascular endothelial growth factor signaling pathway	2	2.380952380952381	0.0663565446567398	7422, 3791	83	16	19157	28.850903614457835	1.0	0.30268437771496626	0.27112268014041485
GOTERM_BP_DIRECT	GO:1902807~negative regulation of cell cycle G1/S phase transition	2	2.380952380952381	0.0663565446567398	5728, 1027	83	16	19157	28.850903614457835	1.0	0.30268437771496626	0.27112268014041485
GOTERM_BP_DIRECT	GO:0048566~embryonic digestive tract development	2	2.380952380952381	0.0663565446567398	7124, 3576	83	16	19157	28.850903614457835	1.0	0.30268437771496626	0.27112268014041485
GOTERM_BP_DIRECT	GO:1902166~negative regulation of intrinsic apoptotic signaling pathway in response to DNA damage by p53 class mediator	2	2.380952380952381	0.0663565446567398	960, 23411	83	16	19157	28.850903614457835	1.0	0.30268437771496626	0.27112268014041485
GOTERM_BP_DIRECT	GO:0008637~apoptotic mitochondrial changes	2	2.380952380952381	0.0663565446567398	1029, 637	83	16	19157	28.850903614457835	1.0	0.30268437771496626	0.27112268014041485
GOTERM_BP_DIRECT	GO:0034375~high-density lipoprotein particle remodeling	2	2.380952380952381	0.0663565446567398	335, 348	83	16	19157	28.850903614457835	1.0	0.30268437771496626	0.27112268014041485
GOTERM_BP_DIRECT	GO:0042119~neutrophil activation	2	2.380952380952381	0.07035627107236206	3576, 3606	83	17	19157	27.153791637136784	1.0	0.31365176627724217	0.2809464702005206
GOTERM_BP_DIRECT	GO:1990869~cellular response to chemokine	2	2.380952380952381	0.07035627107236206	6387, 5967	83	17	19157	27.153791637136784	1.0	0.31365176627724217	0.2809464702005206
GOTERM_BP_DIRECT	GO:0035641~locomotory exploration behavior	2	2.380952380952381	0.07035627107236206	348, 1803	83	17	19157	27.153791637136784	1.0	0.31365176627724217	0.2809464702005206
GOTERM_BP_DIRECT	GO:0060749~mammary gland alveolus development	2	2.380952380952381	0.07035627107236206	1950, 7422	83	17	19157	27.153791637136784	1.0	0.31365176627724217	0.2809464702005206
GOTERM_BP_DIRECT	GO:0050708~regulation of protein secretion	2	2.380952380952381	0.07035627107236206	7124, 3630	83	17	19157	27.153791637136784	1.0	0.31365176627724217	0.2809464702005206
GOTERM_BP_DIRECT	GO:0033280~response to vitamin D	2	2.380952380952381	0.07035627107236206	632, 7040	83	17	19157	27.153791637136784	1.0	0.31365176627724217	0.2809464702005206
GOTERM_BP_DIRECT	GO:0070886~positive regulation of calcineurin-NFAT signaling cascade	2	2.380952380952381	0.07035627107236206	3479, 7124	83	17	19157	27.153791637136784	1.0	0.31365176627724217	0.2809464702005206
GOTERM_BP_DIRECT	GO:0071310~cellular response to organic substance	2	2.380952380952381	0.07035627107236206	3553, 834	83	17	19157	27.153791637136784	1.0	0.31365176627724217	0.2809464702005206
GOTERM_BP_DIRECT	GO:0090280~positive regulation of calcium ion import	2	2.380952380952381	0.07035627107236206	6387, 6347	83	17	19157	27.153791637136784	1.0	0.31365176627724217	0.2809464702005206
GOTERM_BP_DIRECT	GO:0046325~negative regulation of glucose import	2	2.380952380952381	0.07035627107236206	7124, 3952	83	17	19157	27.153791637136784	1.0	0.31365176627724217	0.2809464702005206
GOTERM_BP_DIRECT	GO:0046827~positive regulation of protein export from nucleus	2	2.380952380952381	0.07433907074612965	3553, 6934	83	18	19157	25.645247657295855	1.0	0.32842834401548515	0.29418225524479624
GOTERM_BP_DIRECT	GO:0051896~regulation of protein kinase B signaling	2	2.380952380952381	0.07433907074612965	5728, 2475	83	18	19157	25.645247657295855	1.0	0.32842834401548515	0.29418225524479624
GOTERM_BP_DIRECT	GO:0038083~peptidyl-tyrosine autophosphorylation	2	2.380952380952381	0.07433907074612965	3791, 1956	83	18	19157	25.645247657295855	1.0	0.32842834401548515	0.29418225524479624
GOTERM_BP_DIRECT	GO:0043691~reverse cholesterol transport	2	2.380952380952381	0.07433907074612965	335, 348	83	18	19157	25.645247657295855	1.0	0.32842834401548515	0.29418225524479624
GOTERM_BP_DIRECT	GO:0007267~cell-cell signaling	4	4.761904761904762	0.07519099988305768	3553, 3630, 3606, 3605	83	229	19157	4.031567317304151	1.0	0.331447322354465	0.2968864367579923
GOTERM_BP_DIRECT	GO:0050765~negative regulation of phagocytosis	2	2.380952380952381	0.078305014432664	5728, 7040	83	19	19157	24.29549778059607	1.0	0.3361302584598634	0.3010810707771207
GOTERM_BP_DIRECT	GO:0042310~vasoconstriction	2	2.380952380952381	0.078305014432664	1401, 857	83	19	19157	24.29549778059607	1.0	0.3361302584598634	0.3010810707771207
GOTERM_BP_DIRECT	GO:0010744~positive regulation of macrophage derived foam cell differentiation	2	2.380952380952381	0.078305014432664	4790, 3606	83	19	19157	24.29549778059607	1.0	0.3361302584598634	0.3010810707771207
GOTERM_BP_DIRECT	GO:0008340~determination of adult lifespan	2	2.380952380952381	0.078305014432664	7157, 3952	83	19	19157	24.29549778059607	1.0	0.3361302584598634	0.3010810707771207
GOTERM_BP_DIRECT	GO:0001935~endothelial cell proliferation	2	2.380952380952381	0.078305014432664	335, 3146	83	19	19157	24.29549778059607	1.0	0.3361302584598634	0.3010810707771207
GOTERM_BP_DIRECT	GO:0042730~fibrinolysis	2	2.380952380952381	0.078305014432664	5054, 302	83	19	19157	24.29549778059607	1.0	0.3361302584598634	0.3010810707771207
GOTERM_BP_DIRECT	GO:0090190~positive regulation of branching involved in ureteric bud morphogenesis	2	2.380952380952381	0.078305014432664	7422, 7040	83	19	19157	24.29549778059607	1.0	0.3361302584598634	0.3010810707771207
GOTERM_BP_DIRECT	GO:2000060~positive regulation of protein ubiquitination involved in ubiquitin-dependent protein catabolic process	2	2.380952380952381	0.078305014432664	5728, 1950	83	19	19157	24.29549778059607	1.0	0.3361302584598634	0.3010810707771207
GOTERM_BP_DIRECT	GO:0043011~myeloid dendritic cell differentiation	2	2.380952380952381	0.078305014432664	3565, 7040	83	19	19157	24.29549778059607	1.0	0.3361302584598634	0.3010810707771207
GOTERM_BP_DIRECT	GO:0060391~positive regulation of SMAD protein import into nucleus	2	2.380952380952381	0.078305014432664	7040, 142	83	19	19157	24.29549778059607	1.0	0.3361302584598634	0.3010810707771207
GOTERM_BP_DIRECT	GO:0032695~negative regulation of interleukin-12 production	2	2.380952380952381	0.078305014432664	4790, 3586	83	19	19157	24.29549778059607	1.0	0.3361302584598634	0.3010810707771207
GOTERM_BP_DIRECT	GO:0030889~negative regulation of B cell proliferation	2	2.380952380952381	0.078305014432664	1029, 3586	83	19	19157	24.29549778059607	1.0	0.3361302584598634	0.3010810707771207
GOTERM_BP_DIRECT	GO:0032869~cellular response to insulin stimulus	3	3.571428571428571	0.07945346973174512	5728, 3952, 142	83	109	19157	6.352492538963191	1.0	0.34031704028891263	0.3048312858335581
GOTERM_BP_DIRECT	GO:0045445~myoblast differentiation	2	2.380952380952381	0.08225417259031298	3479, 3956	83	20	19157	23.080722891566268	1.0	0.3477671038979684	0.3115045116807337
GOTERM_BP_DIRECT	GO:0010165~response to X-ray	2	2.380952380952381	0.08225417259031298	1026, 7157	83	20	19157	23.080722891566268	1.0	0.3477671038979684	0.3115045116807337
GOTERM_BP_DIRECT	GO:0010666~positive regulation of cardiac muscle cell apoptotic process	2	2.380952380952381	0.08225417259031298	5728, 7157	83	20	19157	23.080722891566268	1.0	0.3477671038979684	0.3115045116807337
GOTERM_BP_DIRECT	GO:0045019~negative regulation of nitric oxide biosynthetic process	2	2.380952380952381	0.08225417259031298	3586, 857	83	20	19157	23.080722891566268	1.0	0.3477671038979684	0.3115045116807337
GOTERM_BP_DIRECT	GO:0050901~leukocyte tethering or rolling	2	2.380952380952381	0.08225417259031298	7124, 3952	83	20	19157	23.080722891566268	1.0	0.3477671038979684	0.3115045116807337
GOTERM_BP_DIRECT	GO:0043032~positive regulation of macrophage activation	2	2.380952380952381	0.08225417259031298	7099, 3586	83	20	19157	23.080722891566268	1.0	0.3477671038979684	0.3115045116807337
GOTERM_BP_DIRECT	GO:0007219~Notch signaling pathway	3	3.571428571428571	0.08323345984502294	1027, 7040, 3605	83	112	19157	6.182336488812393	1.0	0.35115232200711394	0.31453674417829486
GOTERM_BP_DIRECT	GO:0045821~positive regulation of glycolytic process	2	2.380952380952381	0.08618661539081213	3479, 3630	83	21	19157	21.98164084911073	1.0	0.35672186496491926	0.3195255362173056
GOTERM_BP_DIRECT	GO:0035066~positive regulation of histone acetylation	2	2.380952380952381	0.08618661539081213	3553, 7040	83	21	19157	21.98164084911073	1.0	0.35672186496491926	0.3195255362173056
GOTERM_BP_DIRECT	GO:0055013~cardiac muscle cell development	2	2.380952380952381	0.08618661539081213	7422, 2475	83	21	19157	21.98164084911073	1.0	0.35672186496491926	0.3195255362173056
GOTERM_BP_DIRECT	GO:0090201~negative regulation of release of cytochrome c from mitochondria	2	2.380952380952381	0.08618661539081213	3082, 3479	83	21	19157	21.98164084911073	1.0	0.35672186496491926	0.3195255362173056
GOTERM_BP_DIRECT	GO:0002042~cell migration involved in sprouting angiogenesis	2	2.380952380952381	0.08618661539081213	7422, 3791	83	21	19157	21.98164084911073	1.0	0.35672186496491926	0.3195255362173056
GOTERM_BP_DIRECT	GO:2000774~positive regulation of cellular senescence	2	2.380952380952381	0.08618661539081213	1029, 23411	83	21	19157	21.98164084911073	1.0	0.35672186496491926	0.3195255362173056
GOTERM_BP_DIRECT	GO:1903077~negative regulation of protein localization to plasma membrane	2	2.380952380952381	0.08618661539081213	1213, 7040	83	21	19157	21.98164084911073	1.0	0.35672186496491926	0.3195255362173056
GOTERM_BP_DIRECT	GO:0090370~negative regulation of cholesterol efflux	2	2.380952380952381	0.08618661539081213	1950, 348	83	21	19157	21.98164084911073	1.0	0.35672186496491926	0.3195255362173056
GOTERM_BP_DIRECT	GO:1902004~positive regulation of beta-amyloid formation	2	2.380952380952381	0.08618661539081213	7124, 348	83	21	19157	21.98164084911073	1.0	0.35672186496491926	0.3195255362173056
GOTERM_BP_DIRECT	GO:0046716~muscle cell cellular homeostasis	2	2.380952380952381	0.09010241271155428	6647, 7040	83	22	19157	20.98247535596933	1.0	0.368277221186935	0.3298759850000979
GOTERM_BP_DIRECT	GO:0045672~positive regulation of osteoclast differentiation	2	2.380952380952381	0.09010241271155428	7124, 3605	83	22	19157	20.98247535596933	1.0	0.368277221186935	0.3298759850000979
GOTERM_BP_DIRECT	GO:0030879~mammary gland development	2	2.380952380952381	0.09010241271155428	857, 5617	83	22	19157	20.98247535596933	1.0	0.368277221186935	0.3298759850000979
GOTERM_BP_DIRECT	GO:0010613~positive regulation of cardiac muscle hypertrophy	2	2.380952380952381	0.09010241271155428	3479, 142	83	22	19157	20.98247535596933	1.0	0.368277221186935	0.3298759850000979
GOTERM_BP_DIRECT	GO:0042157~lipoprotein metabolic process	2	2.380952380952381	0.09010241271155428	335, 348	83	22	19157	20.98247535596933	1.0	0.368277221186935	0.3298759850000979
GOTERM_BP_DIRECT	GO:0001836~release of cytochrome c from mitochondria	2	2.380952380952381	0.09010241271155428	7157, 637	83	22	19157	20.98247535596933	1.0	0.368277221186935	0.3298759850000979
GOTERM_BP_DIRECT	GO:0006979~response to oxidative stress	3	3.571428571428571	0.09226146130418457	7157, 348, 23411	83	119	19157	5.818669636529311	1.0	0.37554044083649457	0.33638184959972883
GOTERM_BP_DIRECT	GO:0001649~osteoblast differentiation	3	3.571428571428571	0.09226146130418457	1213, 632, 6615	83	119	19157	5.818669636529311	1.0	0.37554044083649457	0.33638184959972883
GOTERM_BP_DIRECT	GO:0070269~pyroptosis	2	2.380952380952381	0.09400163414614408	58484, 834	83	23	19157	20.070193818753275	1.0	0.37638943529800256	0.3371423171718121
GOTERM_BP_DIRECT	GO:0060135~maternal process involved in female pregnancy	2	2.380952380952381	0.09400163414614408	2475, 4316	83	23	19157	20.070193818753275	1.0	0.37638943529800256	0.3371423171718121
GOTERM_BP_DIRECT	GO:0045742~positive regulation of epidermal growth factor receptor signaling pathway	2	2.380952380952381	0.09400163414614408	5329, 4318	83	23	19157	20.070193818753275	1.0	0.37638943529800256	0.3371423171718121
GOTERM_BP_DIRECT	GO:0050709~negative regulation of protein secretion	2	2.380952380952381	0.09400163414614408	348, 3630	83	23	19157	20.070193818753275	1.0	0.37638943529800256	0.3371423171718121
GOTERM_BP_DIRECT	GO:0014911~positive regulation of smooth muscle cell migration	2	2.380952380952381	0.09400163414614408	7099, 3479	83	23	19157	20.070193818753275	1.0	0.37638943529800256	0.3371423171718121
GOTERM_BP_DIRECT	GO:0045807~positive regulation of endocytosis	2	2.380952380952381	0.09400163414614408	6609, 348	83	23	19157	20.070193818753275	1.0	0.37638943529800256	0.3371423171718121
GOTERM_BP_DIRECT	GO:0032700~negative regulation of interleukin-17 production	2	2.380952380952381	0.09400163414614408	7099, 7040	83	23	19157	20.070193818753275	1.0	0.37638943529800256	0.3371423171718121
GOTERM_BP_DIRECT	GO:0048260~positive regulation of receptor-mediated endocytosis	2	2.380952380952381	0.09400163414614408	5054, 3565	83	23	19157	20.070193818753275	1.0	0.37638943529800256	0.3371423171718121
GOTERM_BP_DIRECT	GO:0001822~kidney development	3	3.571428571428571	0.09621508633749576	7422, 4036, 5972	83	122	19157	5.675587596286786	1.0	0.38446922711283876	0.3443796078055488
GOTERM_BP_DIRECT	GO:0031175~neuron projection development	3	3.571428571428571	0.0975437111026595	3569, 3146, 348	83	123	19157	5.629444607699089	1.0	0.3856525654034886	0.345439556294783
GOTERM_BP_DIRECT	GO:0048844~artery morphogenesis	2	2.380952380952381	0.09788434900119064	7422, 348	83	24	19157	19.23393574297189	1.0	0.3856525654034886	0.345439556294783
GOTERM_BP_DIRECT	GO:0060999~positive regulation of dendritic spine development	2	2.380952380952381	0.09788434900119064	2475, 348	83	24	19157	19.23393574297189	1.0	0.3856525654034886	0.345439556294783
GOTERM_BP_DIRECT	GO:0032727~positive regulation of interferon-alpha production	2	2.380952380952381	0.09788434900119064	7099, 3146	83	24	19157	19.23393574297189	1.0	0.3856525654034886	0.345439556294783
GOTERM_BP_DIRECT	GO:0031954~positive regulation of protein autophosphorylation	2	2.380952380952381	0.09788434900119064	7422, 3630	83	24	19157	19.23393574297189	1.0	0.3856525654034886	0.345439556294783
GOTERM_BP_DIRECT	GO:0035904~aorta development	2	2.380952380952381	0.09788434900119064	4036, 3952	83	24	19157	19.23393574297189	1.0	0.3856525654034886	0.345439556294783
GOTERM_BP_DIRECT	GO:0035902~response to immobilization stress	2	2.380952380952381	0.09788434900119064	5972, 7040	83	24	19157	19.23393574297189	1.0	0.3856525654034886	0.345439556294783

## Sheet: GOEA_D.retinopathy_CTSB
Category	Term	Count	%	PValue	Genes	List Total	Pop Hits	Pop Total	Fold Enrichment	Bonferroni	Benjamini	FDR
GOTERM_BP_DIRECT	GO:0014068~positive regulation of phosphatidylinositol 3-kinase signaling	11	18.96551724137931	4.2942280908533387E-14	3082, 3479, 1950, 7422, 2335, 3791, 7124, 3630, 3952, 23411, 3606	58	82	19157	44.30761143818335	6.981915046111453E-11	6.978120647636675E-11	6.329692205917822E-11
GOTERM_BP_DIRECT	GO:0030335~positive regulation of cell migration	14	24.137931034482758	4.639868812698101E-13	3082, 3791, 7422, 6387, 6774, 2152, 7040, 1512, 3479, 1950, 3553, 3630, 1956, 4318	58	256	19157	18.062904094827587	7.53938578235136E-10	3.769893410317207E-10	3.4195833149585003E-10
GOTERM_BP_DIRECT	GO:0010628~positive regulation of gene expression	17	29.310344827586203	1.0365657288385608E-12	7099, 7422, 7124, 6774, 2152, 7040, 1512, 3569, 1401, 3479, 1950, 2335, 3576, 3553, 2475, 3630, 4803	58	509	19157	11.031400311632002	1.6844997619003266E-9	5.614731031208871E-10	5.092992947693462E-10
GOTERM_BP_DIRECT	GO:0051897~positive regulation of protein kinase B signaling	11	18.96551724137931	4.11024144218452E-12	1950, 7422, 7124, 2475, 3630, 3952, 2152, 7040, 6934, 1956, 3606	58	128	19157	28.384563577586206	6.679184982871789E-9	1.6697855858874614E-9	1.5146239714449956E-9
GOTERM_BP_DIRECT	GO:0006954~inflammatory response	15	25.862068965517242	8.984086572438728E-12	7099, 7124, 6774, 7040, 3339, 3569, 1401, 3576, 3553, 3146, 2475, 6347, 3606, 3627, 3605	58	403	19157	12.293787969538803	1.4599057962527695E-8	2.9198281360425866E-9	2.648508721554937E-9
GOTERM_BP_DIRECT	GO:0032757~positive regulation of interleukin-8 production	9	15.517241379310345	1.4330854756827752E-11	7099, 3569, 5054, 7124, 3553, 6774, 3146, 3952, 2152	58	64	19157	46.4474676724138	2.3287663242221868E-8	3.881273163307516E-9	3.5206133185940178E-9
GOTERM_BP_DIRECT	GO:0008284~positive regulation of cell proliferation	16	27.586206896551722	2.9437144047665646E-11	3791, 7422, 23411, 7040, 3558, 1512, 3569, 3479, 1950, 2335, 3553, 3630, 3952, 1956, 3627, 5617	58	534	19157	9.896422575229238	4.783531792895701E-8	6.833622725350953E-9	6.198621475179881E-9
GOTERM_BP_DIRECT	GO:0043410~positive regulation of MAPK cascade	11	18.96551724137931	3.603449899872752E-11	3082, 3569, 3479, 1950, 7422, 3791, 7124, 3146, 3630, 6647, 3952	58	159	19157	22.850466276295812	5.855607498883586E-8	7.319507609116528E-9	6.639356440515546E-9
GOTERM_BP_DIRECT	GO:0001525~angiogenesis	12	20.689655172413794	1.4334527677258397E-10	3339, 5054, 1950, 7422, 2335, 3791, 302, 3576, 6347, 3952, 23411, 3606	58	247	19157	16.046628507608542	2.3293596285167695E-7	2.588178608393877E-8	2.3476770884754307E-8
GOTERM_BP_DIRECT	GO:0001934~positive regulation of protein phosphorylation	11	18.96551724137931	4.200382954458974E-10	3082, 7422, 3791, 7124, 302, 3553, 3952, 23411, 7040, 1956, 4318	58	204	19157	17.80992224475997	6.82562065534853E-7	6.825622300995833E-8	6.191364474872527E-8
GOTERM_BP_DIRECT	GO:0045766~positive regulation of angiogenesis	10	17.24137931034483	1.0644765622847206E-9	3082, 1512, 5054, 7422, 3791, 3576, 3553, 6774, 23411, 2152	58	161	19157	20.51509959306061	1.7297728286402858E-6	1.5725221942842462E-7	1.4263985934615256E-7
GOTERM_BP_DIRECT	GO:0048661~positive regulation of smooth muscle cell proliferation	8	13.793103448275861	1.318949859827704E-9	7099, 3569, 3479, 7124, 2475, 7040, 1956, 3606	58	69	19157	38.29485257371314	2.1432911917473874E-6	1.786077935183349E-7	1.6201100778216963E-7
GOTERM_BP_DIRECT	GO:0001938~positive regulation of endothelial cell proliferation	8	13.793103448275861	2.1749511283930884E-9	1950, 7422, 3791, 6387, 3586, 2475, 23411, 2152	58	74	19157	35.70736253494874	3.5342893088818883E-6	2.718688910491361E-7	2.4660599717318557E-7
GOTERM_BP_DIRECT	GO:0043066~negative regulation of apoptotic process	14	24.137931034482758	2.737654260845722E-9	3082, 3791, 7422, 23411, 3558, 1512, 3569, 213, 3479, 3586, 836, 3952, 1956, 4318	58	515	19157	8.978841647137598	4.44867820914574E-6	3.1776344099102134E-7	2.8823588432047104E-7
GOTERM_BP_DIRECT	GO:0043065~positive regulation of apoptotic process	12	20.689655172413794	2.960552760119479E-9	6609, 3569, 7124, 3146, 6647, 23411, 836, 7040, 581, 4318, 3956, 10687	58	329	19157	12.047164867414317	4.81088673953689E-6	3.207265490129436E-7	2.909236512277408E-7
GOTERM_BP_DIRECT	GO:0071222~cellular response to lipopolysaccharide	10	17.24137931034483	4.3768170775317816E-9	7099, 3569, 5054, 7124, 3576, 3553, 3586, 3146, 6347, 3627	58	189	19157	17.47582557927386	7.112302560785544E-6	4.445204844368216E-7	4.0321427326761536E-7
GOTERM_BP_DIRECT	GO:0045944~positive regulation of transcription from RNA polymerase II promoter	19	32.758620689655174	4.773167233105027E-9	3082, 7099, 7422, 7124, 6774, 23411, 7040, 3558, 3569, 3479, 3553, 3586, 3146, 7525, 6934, 1956, 3606, 3627, 3605	58	1185	19157	5.295838789466026	7.756366629307898E-6	4.5625863257621587E-7	4.1386167656451826E-7
GOTERM_BP_DIRECT	GO:0071407~cellular response to organic cyclic compound	7	12.068965517241379	1.3711638283403628E-8	7124, 3553, 6774, 6347, 7040, 3606, 3956	58	55	19157	42.03730407523511	2.2281164111404017E-5	1.237856233918383E-6	1.1228308238742748E-6
GOTERM_BP_DIRECT	GO:0032755~positive regulation of interleukin-6 production	8	13.793103448275861	1.9541486925136782E-8	7099, 3569, 7124, 3553, 6774, 3146, 3952, 3605	58	101	19157	26.16182997610106	3.1754412297080314E-5	1.6713113817551196E-6	1.5160079856658747E-6
GOTERM_BP_DIRECT	GO:0070374~positive regulation of ERK1 and ERK2 cascade	10	17.24137931034483	2.0770236460287288E-8	7099, 3479, 7422, 3791, 7124, 3146, 348, 6347, 7040, 1956	58	226	19157	14.614739090631677	3.375106495251412E-5	1.6875817123983421E-6	1.530766427123173E-6
GOTERM_BP_DIRECT	GO:0050729~positive regulation of inflammatory response	8	13.793103448275861	2.2408449148744212E-8	7099, 3558, 5054, 7124, 3553, 1956, 3606, 3956	58	103	19157	25.65383327753599	3.6413067217577755E-5	1.7339871365099689E-6	1.572859716440427E-6
GOTERM_BP_DIRECT	GO:0031663~lipopolysaccharide-mediated signaling pathway	6	10.344827586206897	7.89947723057115E-8	7099, 7124, 3553, 6347, 7040, 3606	58	37	19157	53.56104380242311	1.2835827139556777E-4	5.834841136217326E-6	5.29264974448267E-6
GOTERM_BP_DIRECT	GO:0043406~positive regulation of MAP kinase activity	7	12.068965517241379	1.3424051355303729E-7	7099, 1950, 7422, 7124, 3553, 7040, 1956	58	80	19157	28.90064655172414	2.1811705824681393E-4	9.112485822332125E-6	8.265725601303109E-6
GOTERM_BP_DIRECT	GO:0043491~protein kinase B signaling	6	10.344827586206897	1.3458440599136678E-7	3479, 3791, 7124, 3553, 6347, 7040	58	41	19157	48.33557611438184	2.1867576135992106E-4	9.112485822332125E-6	8.265725601303109E-6
GOTERM_BP_DIRECT	GO:0060252~positive regulation of glial cell proliferation	5	8.620689655172415	2.0887973057747557E-7	3569, 7124, 3553, 2475, 1956	58	18	19157	91.74808429118775	3.393719980040455E-4	1.3577182487535912E-5	1.2315548914847959E-5
GOTERM_BP_DIRECT	GO:0033138~positive regulation of peptidyl-serine phosphorylation	7	12.068965517241379	2.903796970401872E-7	3569, 7422, 7124, 627, 7040, 1956, 4803	58	91	19157	25.407161803713528	4.717557644816628E-4	1.757194162806898E-5	1.5939102744476112E-5
GOTERM_BP_DIRECT	GO:0010629~negative regulation of gene expression	10	17.24137931034483	2.9196456858945386E-7	3479, 7422, 3791, 7124, 3576, 348, 3630, 4137, 23411, 7040	58	308	19157	10.723802060008957	4.74329963245812E-4	1.757194162806898E-5	1.5939102744476112E-5
GOTERM_BP_DIRECT	GO:0050731~positive regulation of peptidyl-tyrosine phosphorylation	7	12.068965517241379	3.3054831105296197E-7	3082, 3569, 3479, 7422, 2475, 7525, 7040	58	93	19157	24.86077122728958	5.369968597900288E-4	1.9183607337895113E-5	1.7401007517573784E-5
GOTERM_BP_DIRECT	GO:0032930~positive regulation of superoxide anion generation	5	8.620689655172415	4.058389349773171E-7	1401, 4137, 6647, 7040, 1956	58	21	19157	78.64121510673235	6.592709885400172E-4	2.274097480476346E-5	2.062781345367467E-5
GOTERM_BP_DIRECT	GO:0042060~wound healing	7	12.068965517241379	5.0873339655341E-7	6609, 3479, 2475, 3630, 836, 7040, 1956	58	100	19157	23.12051724137931	8.263503639573955E-4	2.755639231330971E-5	2.4995767550657547E-5
GOTERM_BP_DIRECT	GO:0032731~positive regulation of interleukin-1 beta production	6	10.344827586206897	1.2998415796826778E-6	7099, 3569, 7124, 6774, 3146, 3605	58	64	19157	30.964978448275865	0.0021100147224080157	6.652801176514467E-5	6.0346024210352765E-5
GOTERM_BP_DIRECT	GO:0006955~immune response	11	18.96551724137931	1.310090077836695E-6	7099, 3107, 3558, 6387, 7124, 3576, 3553, 3586, 6347, 3606, 3605	58	479	19157	7.585019077100281	0.002126633275441936	6.652801176514467E-5	6.0346024210352765E-5
GOTERM_BP_DIRECT	GO:1900017~positive regulation of cytokine production involved in inflammatory response	5	8.620689655172415	1.3670447927205411E-6	7099, 3569, 7124, 6774, 3605	58	28	19157	58.98091133004927	0.002218983714104006	6.73165996415418E-5	6.106133407485084E-5
GOTERM_BP_DIRECT	GO:0045840~positive regulation of mitotic nuclear division	5	8.620689655172415	1.8216545118180334E-6	3479, 1950, 7124, 3553, 3630	58	30	19157	55.048850574712645	0.0029558142317132052	8.70643700501266E-5	7.897408089469945E-5
GOTERM_BP_DIRECT	GO:0042531~positive regulation of tyrosine phosphorylation of STAT protein	6	10.344827586206897	1.8944139253504078E-6	3569, 3558, 3479, 7124, 3952, 3606	58	69	19157	28.721139430284857	0.0030736920512404176	8.79549322484118E-5	7.97818893133286E-5
GOTERM_BP_DIRECT	GO:1901224~positive regulation of NIK/NF-kappaB signaling	6	10.344827586206897	2.0355283621583897E-6	7099, 7124, 3553, 3146, 1956, 3606	58	70	19157	28.310837438423647	0.0033022724199301967	9.188148856964952E-5	8.334357793948517E-5
GOTERM_BP_DIRECT	GO:0042493~response to drug	9	15.517241379310345	2.3478620854079315E-6	6609, 6750, 335, 3586, 6774, 6647, 836, 7040, 3956	58	293	19157	10.14552194892315	0.003808011432817837	1.0311556456183483E-4	9.353374902408894E-5
GOTERM_BP_DIRECT	GO:0043388~positive regulation of DNA binding	5	8.620689655172415	2.702018117750717E-6	3479, 1950, 3146, 4318, 4803	58	33	19157	50.04440961337513	0.004381159968180004	1.1554682740381355E-4	1.048098606727515E-4
GOTERM_BP_DIRECT	GO:0010888~negative regulation of lipid storage	4	6.896551724137931	2.952972653576226E-6	3569, 1401, 7124, 3952	58	10	19157	132.11724137931034	0.004787092819152239	1.2304052723234276E-4	1.1160722285567583E-4
GOTERM_BP_DIRECT	GO:0046427~positive regulation of JAK-STAT cascade	5	8.620689655172415	4.322634272285486E-6	3569, 7124, 3586, 3952, 5617	58	37	19157	44.63420316868593	0.006999683170657467	1.756070173115979E-4	1.5928907293372017E-4
GOTERM_BP_DIRECT	GO:0006919~activation of cysteine-type endopeptidase activity involved in apoptotic process	6	10.344827586206897	4.466073347447651E-6	1512, 7124, 4137, 2152, 581, 4803	58	82	19157	24.16778805719092	0.007231114166173391	1.7700900462444959E-4	1.605607832716546E-4
GOTERM_BP_DIRECT	GO:0007267~cell-cell signaling	8	13.793103448275861	5.062142823637157E-6	3558, 6750, 3553, 3630, 4137, 3606, 3605, 3627	58	229	19157	11.538623701249811	0.008192261928205324	1.9585671639072333E-4	1.776571076676469E-4
GOTERM_BP_DIRECT	GO:0097421~liver regeneration	5	8.620689655172415	5.941890954594654E-6	3569, 7124, 3586, 7040, 1956	58	40	19157	41.28663793103449	0.009609135838989702	2.2454820467944912E-4	2.0368249458308188E-4
GOTERM_BP_DIRECT	GO:0043524~negative regulation of neuron apoptotic process	7	12.068965517241379	6.100096739157436E-6	3586, 348, 6347, 6647, 627, 581, 4803	58	153	19157	15.1114491773721	0.009863718686817569	2.252876636620644E-4	2.043532407617741E-4
GOTERM_BP_DIRECT	GO:0032733~positive regulation of interleukin-10 production	5	8.620689655172415	6.569707878740078E-6	3082, 7099, 3569, 6774, 3146	58	41	19157	40.279646761984864	0.010619026160016642	2.3723945117672506E-4	2.1519443140584165E-4
GOTERM_BP_DIRECT	GO:0006953~acute-phase response	5	8.620689655172415	7.245211225823689E-6	3569, 1401, 2335, 6774, 3630	58	42	19157	39.32060755336617	0.01170447431340571	2.5594496178181513E-4	2.3216176841008948E-4
GOTERM_BP_DIRECT	GO:0051092~positive regulation of NF-kappaB transcription factor activity	7	12.068965517241379	7.886289952920396E-6	7099, 7124, 3553, 6774, 3630, 7040, 3606	58	160	19157	14.45032327586207	0.012733505768585451	2.7266428028714136E-4	2.4732747639584393E-4
GOTERM_BP_DIRECT	GO:1902895~positive regulation of pri-miRNA transcription from RNA polymerase II promoter	5	8.620689655172415	1.0469898494096847E-5	7124, 3586, 6774, 7040, 5617	58	46	19157	35.901424287856074	0.01686975889665765	3.54449688602237E-4	3.215131329228906E-4
GOTERM_BP_DIRECT	GO:0009408~response to heat	5	8.620689655172415	1.2429096952090794E-5	3479, 6387, 6750, 2475, 6647	58	48	19157	34.40553160919541	0.019994806718950486	4.121894397377049E-4	3.7388752872207816E-4
GOTERM_BP_DIRECT	GO:0043129~surfactant homeostasis	4	6.896551724137931	1.360679602666363E-5	1512, 7422, 3791, 7040	58	16	19157	82.57327586206897	0.021868533321688033	4.42220870866568E-4	4.011283468660438E-4
GOTERM_BP_DIRECT	GO:0043536~positive regulation of blood vessel endothelial cell migration	5	8.620689655172415	1.464585245751924E-5	7422, 3791, 3146, 23411, 7040	58	50	19157	33.029310344827586	0.023518705519838257	4.6665706359742674E-4	4.232938533800659E-4
GOTERM_BP_DIRECT	GO:0032760~positive regulation of tumor necrosis factor production	6	10.344827586206897	1.571147623832367E-5	7099, 3569, 6774, 3146, 3952, 3605	58	106	19157	18.69583604424203	0.02520818070598163	4.8618797532753836E-4	4.4100989269710246E-4
GOTERM_BP_DIRECT	GO:0010507~negative regulation of autophagy	5	8.620689655172415	1.585720781068279E-5	3082, 3586, 6774, 2475, 3952	58	51	19157	32.3816768086545	0.025439001177416043	4.8618797532753836E-4	4.4100989269710246E-4
GOTERM_BP_DIRECT	GO:0048143~astrocyte activation	4	6.896551724137931	1.6487647553909318E-5	7124, 3553, 4137, 1956	58	17	19157	77.71602434077079	0.02643690929492737	4.961560606500489E-4	4.5005171286041363E-4
GOTERM_BP_DIRECT	GO:0048146~positive regulation of fibroblast proliferation	5	8.620689655172415	1.714070255715902E-5	3479, 2335, 302, 7040, 1956	58	52	19157	31.758952254641912	0.027469537792747634	5.064298482796983E-4	4.5937082853186173E-4
GOTERM_BP_DIRECT	GO:0046889~positive regulation of lipid biosynthetic process	4	6.896551724137931	1.9743401118164377E-5	335, 2475, 348, 3630	58	18	19157	73.3984674329502	0.03157413331970926	5.729111931610199E-4	5.196745222888267E-4
GOTERM_BP_DIRECT	GO:0000165~MAPK cascade	6	10.344827586206897	2.141999630367054E-5	7124, 3553, 6347, 7040, 1956, 3606	58	113	19157	17.53768690875801	0.03420904104742062	5.908071123039708E-4	5.359074975606479E-4
[truncated: 355 more rows]

## Sheet: GOEA_Insulin resistance_CTSB
Category	Term	Count	%	PValue	Genes	List Total	Pop Hits	Pop Total	Fold Enrichment	Bonferroni	Benjamini	FDR
[truncated: 553 more rows]

## Sheet: GOEA_Beta-cell dysfunction_CTSB
Category	Term	Count	%	PValue	Genes	List Total	Pop Hits	Pop Total	Fold Enrichment	Bonferroni	Benjamini	FDR
[truncated: 165 more rows]
