# Supplementary material for: Gene Networks of Hyperglycemia, Diabetic Complications, and Human Proteins Targeted by SARS-CoV-2: What Is the Molecular Basis for Comorbidity?
Source: Int J Mol Sci. 2022 Jun 29;23(13):7247. doi: 10.3390/ijms23137247 (PMC9266766; doi:10.3390/ijms23137247)
Supplement: Supplementary file 1 [file ijms-23-07247-s001.zip › Table S15.xlsx]

## Sheet: CTSL interacting genes
GeneID	Symbol	description
21	ABCA3	ATP binding cassette subfamily A member 3
23460	ABCA6	ATP binding cassette subfamily A member 6
59272	ACE2	angiotensin converting enzyme 2
10598	AHSA1	activator of HSP90 ATPase activity 1
7965	AIMP2	aminoacyl tRNA synthetase complex interacting multifunctional protein 2
213	ALB	albumin
302	ANXA2	annexin A2
309	ANXA6	annexin A6
325	APCS	amyloid P component, serum
335	APOA1	apolipoprotein A1
410	ARSA	arylsulfatase A
51761	ATP8A2	ATPase phospholipid transporting 8A2
6790	AURKA	aurora kinase A
7917	BAG6	BAG cochaperone 6
596	BCL2	BCL2 apoptosis regulator
672	BRCA1	BRCA1 DNA repair associated
10384	BTN3A3	butyrophilin subfamily 3 member A3
718	C3	complement C3
773	CACNA1A	calcium voltage-gated channel subunit alpha1 A
820	CAMP	cathelicidin antimicrobial peptide
2694	CBLIF	cobalamin binding intrinsic factor
6347	CCL2	C-C motif chemokine ligand 2
907	CCT	cataract, congenital, total
4345	CD200	CD200 molecule
23607	CD2AP	CD2 associated protein
924	CD7	CD7 molecule
972	CD74	CD74 molecule
999	CDH1	cadherin 1
1026	CDKN1A	cyclin dependent kinase inhibitor 1A
1041	CDSN	corneodesmosin
1080	CFTR	CF transmembrane conductance regulator
1131	CHRM3	cholinergic receptor muscarinic 3
404677	CIMT	Carotid intimal medial thickness
80781	COL18A1	collagen type XVIII alpha 1 chain
58487	CREBZF	CREB/ATF bZIP transcription factor
1398	CRK	CRK proto-oncogene, adaptor protein
1435	CSF1	colony stimulating factor 1
1470	CST2	cystatin SA
1471	CST3	cystatin C
1474	CST6	cystatin E/M
8530	CST7	cystatin F
1475	CSTA	cystatin A
1476	CSTB	cystatin B
1486	CTBS	chitobiase
1508	CTSB	cathepsin B
1075	CTSC	cathepsin C
1509	CTSD	cathepsin D
8722	CTSF	cathepsin F
1512	CTSH	cathepsin H
1513	CTSK	cathepsin K
1520	CTSS	cathepsin S
1515	CTSV	cathepsin V
1522	CTSZ	cathepsin Z
1523	CUX1	cut like homeobox 1
3576	CXCL8	C-X-C motif chemokine ligand 8
51428	DDX41	DEAD-box helicase 41
80331	DNAJC5	DnaJ heat shock protein family (Hsp40) member C5
8726	EED	embryonic ectoderm development
2006	ELN	elastin
4072	EPCAM	epithelial cell adhesion molecule
2099	ESR1	estrogen receptor 1
2130	EWSR1	EWS RNA binding protein 1
2147	F2	coagulation factor II, thrombin
2152	F3	coagulation factor III, tissue factor
2247	FGF2	fibroblast growth factor 2
9896	FIG4	FIG4 phosphoinositide 5-phosphatase
2313	FLI1	Fli-1 proto-oncogene, ETS transcription factor
2314	FLII	FLII actin remodeling protein
55640	FLVCR2	FLVCR heme transporter 2
2353	FOS	Fos proto-oncogene, AP-1 transcription factor subunit
2308	FOXO1	forkhead box O1
5045	FURIN	furin, paired basic amino acid cleaving enzyme
2641	GCG	glucagon
2669	GEM	GTP binding protein overexpressed in skeletal muscle
79158	GNPTAB	N-acetylglucosamine-1-phosphate transferase subunits alpha and beta
9402	GRAP2	GRB2 related adaptor protein 2
145258	GSC	goosecoid homeobox
108868751	GSC-DT	GSC divergent transcript
3001	GZMA	granzyme A
3002	GZMB	granzyme B
3039	HBA1	hemoglobin subunit alpha 1
3040	HBA2	hemoglobin subunit alpha 2
3043	HBB	hemoglobin subunit beta
3082	HGF	hepatocyte growth factor
3094	HINT1	histidine triad nucleotide binding protein 1
3107	HLA-C	major histocompatibility complex, class I, C
10855	HPSE	heparanase
7190	HSP90B2P	heat shock protein 90 beta family member 2, pseudogene
8988	HSPB3	heat shock protein family B (small) member 3
3339	HSPG2	heparan sulfate proteoglycan 2
3482	IGF2R	insulin like growth factor 2 receptor
3486	IGFBP3	insulin like growth factor binding protein 3
112744	IL17F	interleukin 17F
3569	IL6	interleukin 6
3630	INS	insulin
3702	ITK	IL2 inducible T cell kinase
3725	JUN	Jun proto-oncogene, AP-1 transcription factor subunit
3827	KNG1	kininogen 1
3858	KRT10	keratin 10
85344	KRT89P	keratin 89, pseudogene
85340	KRT90P	keratin 90, pseudogene
3897	L1CAM	L1 cell adhesion molecule
3952	LEP	leptin
3953	LEPR	leptin receptor
5641	LGMN	legumain
4000	LMNA	lamin A/C
102723407	LOC102723407	immunoglobulin heavy variable 4-38-2-like
4035	LRP1	LDL receptor related protein 1
4074	M6PR	mannose-6-phosphate receptor, cation dependent
727764	MAFIP	MAFF interacting protein (pseudogene)
5594	MAPK1	mitogen-activated protein kinase 1
1432	MAPK14	mitogen-activated protein kinase 14
5599	MAPK8	mitogen-activated protein kinase 8
4146	MATN1	matrilin 1
4153	MBL2	mannose binding lectin 2
4155	MBP	myelin basic protein
23101	MCF2L2	MCF.2 cell line derived transforming sequence-like 2
4284	MIP	major intrinsic protein of lens fiber
4285	MIPEP	mitochondrial intermediate peptidase
79258	MMEL1	membrane metalloendopeptidase like 1
4343	MOV10	Mov10 RISC complex RNA helicase
4609	MYC	MYC proto-oncogene, bHLH transcription factor
54187	NANS	N-acetylneuraminate synthase
4811	NID1	nidogen 1
27231	NMRK2	nicotinamide riboside kinase 2
4881	NPR1	natriuretic peptide receptor 1
10002	NR2E3	nuclear receptor subfamily 2 group E member 3
4893	NRAS	NRAS proto-oncogene, GTPase
27065	NSG1	neuronal vesicle trafficking associated 1
22978	NT5C2	5'-nucleotidase, cytosolic II
4926	NUMA1	nuclear mitotic apparatus protein 1
115209	OMA1	OMA1 zinc metallopeptidase
27344	PCSK1N	proprotein convertase subtilisin/kexin type 1 inhibitor
5131	PDB1	Paget disease of bone 1
5204	PFDN5	prefoldin subunit 5
5241	PGR	progesterone receptor
5313	PKLR	pyruvate kinase L/R
5328	PLAU	plasminogen activator, urokinase
5364	PLXNB1	plexin B1
6490	PMEL	premelanosome protein
5411	PNN	pinin, desmosome associated protein
26073	POLDIP2	DNA polymerase delta interacting protein 2
5443	POMC	proopiomelanocortin
25833	POU2F3	POU class 2 homeobox 3
5501	PPP1CC	protein phosphatase 1 catalytic subunit gamma
118471	PRAP1	proline rich acidic protein 1
5542	PRB1	proline rich protein BstNI subfamily 1
5553	PRG2	proteoglycan 2, pro eosinophil major basic protein
84432	PROK1	prokineticin 1
8842	PROM1	prominin 1
9861	PSMD6	proteasome 26S subunit, non-ATPase 6
5763	PTMS	parathymosin
9933	PUM3	pumilio RNA binding family member 3
29108	PYCARD	PYD and CARD domain containing
5914	RARA	retinoic acid receptor alpha
5919	RARRES2	retinoic acid receptor responder 2
5967	REG1A	regenerating family member 1 alpha
5971	RELB	RELB proto-oncogene, NF-kB subunit
25897	RNF19A	ring finger protein 19A, RBR E3 ubiquitin protein ligase
10193	RNF41	ring finger protein 41
6204	RPS10	ribosomal protein S10
6256	RXRA	retinoid X receptor alpha
6299	SALL1	spalt like transcription factor 1
6301	SARS1	seryl-tRNA synthetase 1
54938	SARS2	seryl-tRNA synthetase 2, mitochondrial
6303	SAT1	spermidine/spermine N1-acetyltransferase 1
6326	SCN2A	sodium voltage-gated channel alpha subunit 2
6344	SCTR	secretin receptor
6414	SELENOP	selenoprotein P
6403	SELP	selectin P
5265	SERPINA1	serpin family A member 1
5104	SERPINA5	serpin family A member 5
5275	SERPINB13	serpin family B member 13
6317	SERPINB3	serpin family B member 3
6449	SGTA	small glutamine rich tetratricopeptide repeat co-chaperone alpha
6476	SI	sucrase-isomaltase
6581	SLC22A3	solute carrier family 22 member 3
6590	SLPI	secretory leukocyte peptidase inhibitor
6623	SNCG	synuclein gamma
6683	SPAST	spastin
6690	SPINK1	serine peptidase inhibitor Kazal type 1
6695	SPOCK1	SPARC (osteonectin), cwcv and kazal like domains proteoglycan 1
8406	SRPX	sushi repeat containing protein X-linked
11346	SYNPO	synaptopodin
160622	TAMALIN	trafficking regulator and scaffold protein tamalin
9338	TCEAL1	transcription elongation factor A like 1
6948	TCN2	transcobalamin 2
26136	TES	testin LIM domain protein
7018	TF	transferrin
7942	TFEB	transcription factor EB
7038	TG	thyroglobulin
7040	TGFB1	transforming growth factor beta 1
7053	TGM3	transglutaminase 3
54106	TLR9	toll like receptor 9
3842	TNPO1	transportin 1
7157	TP53	tumor protein p53
7158	TP53BP1	tumor protein p53 binding protein 1
28951	TRIB2	tribbles pseudokinase 2
55503	TRPV6	transient receptor potential cation channel subfamily V member 6
6302	TSPAN31	tetraspanin 31
340348	TSPAN33	tetraspanin 33
706	TSPO	translocator protein
8458	TTF2	transcription termination factor 2
7298	TYMS	thymidylate synthetase
7299	TYR	tyrosinase
7306	TYRP1	tyrosinase related protein 1
7316	UBC	ubiquitin C
7448	VTN	vitronectin
644150	WIPF3	WAS/WASL interacting protein family member 3
8089	YEATS4	YEATS domain containing 4
81030	ZBP1	Z-DNA binding protein 1
100128252	ZNF667-AS1	ZNF667 antisense RNA 1 (head to head)

## Sheet: CTSL_genes_links
IntId	IntSchema	IntType	IntLinks	Sentences	ObjId1	ObjType1	ObjName1	ObjSymonyms1	ObjLinks1	ObjId2	ObjType2	ObjName2	ObjSymonyms2	ObjLinks2	GeneID 1	GeneID 2
507771	CTSL -- TGFB1	association	Pubmed 2001:11177576;Pubmed 2000:10849756;Pubmed central 2015:4339013;	At protein level, it was shown that <b>TGF-beta 1</b> clearly reduced the concentration of <b>cathepsin L</b> but not cathepsin B.[Pubmed 2001:11177576];In contrast, <b>TGF-beta 1</b> decreased the amount of <b>cathepsin L</b> mRNA and cathepsin B mRNA.[Pubmed 2001:11177576];IL-6 leads to a twofold increase in cathepsin L mRNA expression, whereas <b>TGF-beta 1</b> decreases the amount of <b>cathe…	4341042	Gene	CTSL	cathepsin L;CATL;CTSL;CTSL1;MEP;cathepsin l-type;Cathepsin L1;cathepsin-l;catl 1;CATL1;ctsl-1;EC 3.4.22.15;l-cathepsin;Major excreted protein;	SWISSPROT_AC:P07711;SWISSPROT_ID:CATL1_HUMAN;GeneID:1514;Ensembl:ENSG00000135047;HGNC:HGNC:2537;MIM:116880;Vega:OTTHUMG00000020149;protein_accession:AAA66974.1;protein_accession:AAG17239.1;protein_accession:AAH12612.1;protein_accession:AAI42984.1;protein_accession:AAM89516.1;protein_accession:AAN87068.1;protein_accession:AAQ05021.1;protein_accession:ABM83856.1;protein_accession:ABM87178.1;protein…	484813	Protein	TGFB1	TGF-beta-1;TGFB;TGFB1;Transforming growth factor beta-1;CED;DPD1;LAP;lap-type;tgf -beta 1;tgf -beta1;tgf b 1;tgf b-1;tgf beta 1;tgf beta i;tgf beta type 1;tgf beta type i;tgf beta-1;tgf beta-type 1;tgf beta1;tgf- b 1;tgf- beta 1;tgf- beta1;tgf-b 1;tgf-beta 1;tgf-beta i;tgf-beta isoform 1;tgf-beta type 1;tgf-beta type i;tgf-beta type-i;tgf-beta's 1;tgf-beta-i;tgf-beta1;tgf-beta1-type;tgf-betai;tgf…	SWISSPROT_AC:P01137;SWISSPROT_ID:TGFB1_HUMAN;EMBL:AK291907;EMBL:BC000125;EMBL:BC001180;EMBL:BC022242;EMBL:BT007245;EMBL:CH471126;EMBL:M38449;EMBL:X02812;EMBL:X05839;EMBL:X05840;EMBL:X05843;EMBL:X05844;EMBL:X05849;EMBL:X05850;RefSeq:NP_000651.3;ProteinModelPortal:P01137;STRING:9606.ENSP00000221930;SWISSPROT_AC_OLD:A8K792;SWISSPROT_AC_OLD:Q9UCG4;SMR:P01137;GeneID:7040;KEGG:hsa:7040;PIR:A27513;eggNO…	1514	7040
507774	CTSL -- IL-6	association	Pubmed 2000:10849756;	<b>IL-6</b> leads to a twofold increase in <b>cathepsin L</b> mRNA expression, whereas TGF-beta 1 decreases the amount of cathepsin L mRNA.[Pubmed 2000:10849756];At protein level, using enzyme immunoassay, it was shown that <b>IL-6</b> induced increased amounts of <b>cathepsin L</b> but not cathepsin B.[Pubmed 2000:10849756];	4341042	Gene	CTSL	cathepsin L;CATL;CTSL;CTSL1;MEP;cathepsin l-type;Cathepsin L1;cathepsin-l;catl 1;CATL1;ctsl-1;EC 3.4.22.15;l-cathepsin;Major excreted protein;	SWISSPROT_AC:P07711;SWISSPROT_ID:CATL1_HUMAN;GeneID:1514;Ensembl:ENSG00000135047;HGNC:HGNC:2537;MIM:116880;Vega:OTTHUMG00000020149;protein_accession:AAA66974.1;protein_accession:AAG17239.1;protein_accession:AAH12612.1;protein_accession:AAI42984.1;protein_accession:AAM89516.1;protein_accession:AAN87068.1;protein_accession:AAQ05021.1;protein_accession:ABM83856.1;protein_accession:ABM87178.1;protein…	197638	Protein	IL-6	B-cell stimulatory factor 2;BSF-2;CDF;CTL differentiation factor;Hybridoma growth factor;IFN-beta-2;IFNB2;IL-6;IL6;Interferon beta-2;Interleukin-6;b cell stimulatory factor 2;b cell stimulatory factor-2;b-cell stimulatory factor-2;bsf- 2;BSF2;HGF;HSF;hsf-type;ifn beta 2;ifn-beta 2;ifn-beta2;il - 6;il -- 6;il -6;il 6;il- 6;il--6;il-6-type;il-vi;il6-type;interferon beta 2;interferon beta2;interfero…	SWISSPROT_AC:P05231;SWISSPROT_ID:IL6_HUMAN;EMBL:AF372214;EMBL:BC015511;EMBL:M14584;EMBL:M18403;EMBL:M29150;EMBL:M54894;EMBL:S56892;EMBL:X04402;EMBL:X04403;EMBL:X04430;EMBL:X04602;EMBL:Y00081;RefSeq:NP_000591.1;RefSeq:XP_011513692.1;ProteinModelPortal:P05231;STRING:9606.ENSP00000258743;SWISSPROT_AC_OLD:Q9UCU2;SWISSPROT_AC_OLD:Q9UCU3;SWISSPROT_AC_OLD:Q9UCU4;SMR:P05231;GeneID:3569;KEGG:hsa:3569;PIR:…	1514	3569
523047	CTSL -- Insulin	association	Pubmed 2003:12941783;	<b>Insulin</b> infusion increased <b>cathepsin L</b> mRNA levels in control subjects from 1.03 +/- 0.30 to 1.90 +/- 0.32 relative units (P = 0.03).[Pubmed 2003:12941783];	4341042	Gene	CTSL	cathepsin L;CATL;CTSL;CTSL1;MEP;cathepsin l-type;Cathepsin L1;cathepsin-l;catl 1;CATL1;ctsl-1;EC 3.4.22.15;l-cathepsin;Major excreted protein;	SWISSPROT_AC:P07711;SWISSPROT_ID:CATL1_HUMAN;GeneID:1514;Ensembl:ENSG00000135047;HGNC:HGNC:2537;MIM:116880;Vega:OTTHUMG00000020149;protein_accession:AAA66974.1;protein_accession:AAG17239.1;protein_accession:AAH12612.1;protein_accession:AAI42984.1;protein_accession:AAM89516.1;protein_accession:AAN87068.1;protein_accession:AAQ05021.1;protein_accession:ABM83856.1;protein_accession:ABM87178.1;protein…	200308	Protein	Insulin	INS;Insulin;an-ins;IDDM;iddm 1;iddm 2;iddm type 1;iddm-1;iddm-2;iddm-type;IDDM1;IDDM2;ILPR;ins-type;insulin--an;insulin-chain;insulin-type;IRDN;mody-x;MODY10;type-insulin;	SWISSPROT_AC:P01308;SWISSPROT_ID:INS_HUMAN;EMBL:AJ009655;EMBL:AY138590;EMBL:AY899304;EMBL:BC005255;EMBL:BT006808;EMBL:CH471158;EMBL:J00265;EMBL:L15440;EMBL:M10039;EMBL:V00565;EMBL:X70508;RefSeq:NP_000198.1;RefSeq:NP_001172026.1;RefSeq:NP_001172027.1;RefSeq:NP_001278826.1;ProteinModelPortal:P01308;STRING:9606.ENSP00000250971;SWISSPROT_AC_OLD:Q5EEX2;SMR:P01308;GeneID:3630;KEGG:hsa:3630;PIR:A93222;e…	1514	3630
561835	CTSL -- FOXO1	association	Pubmed 2010:20088826;Pubmed central 2016:5271579;	In the present study, we conducted in vivo and in vitro experiments focusing on <b>FOXO1</b> regulation of <b>Ctsl</b> (cathepsin L gene; CTSL1 in humans) expression in the skeletal muscle.[Pubmed 2010:20088826];The <b>cathepsin L</b> gene is a direct target of <b>FOXO1</b> in skeletal muscle.[Pubmed 2010:20088826];The luciferase reporter analysis revealed that the mouse Ctsl and human <b>CTSL1</…	4341042	Gene	CTSL	cathepsin L;CATL;CTSL;CTSL1;MEP;cathepsin l-type;Cathepsin L1;cathepsin-l;catl 1;CATL1;ctsl-1;EC 3.4.22.15;l-cathepsin;Major excreted protein;	SWISSPROT_AC:P07711;SWISSPROT_ID:CATL1_HUMAN;GeneID:1514;Ensembl:ENSG00000135047;HGNC:HGNC:2537;MIM:116880;Vega:OTTHUMG00000020149;protein_accession:AAA66974.1;protein_accession:AAG17239.1;protein_accession:AAH12612.1;protein_accession:AAI42984.1;protein_accession:AAM89516.1;protein_accession:AAN87068.1;protein_accession:AAQ05021.1;protein_accession:ABM83856.1;protein_accession:ABM87178.1;protein…	141296	Protein	FOXO1	FKHR;Forkhead box protein O1;Forkhead box protein O1A;Forkhead in rhabdomyosarcoma;FOXO1;FOXO1A;FKH1;forkhead box o -1;forkhead box o 1;forkhead box o-1;forkhead box O1;forkhead box o1 protein;forkhead box protein o 1;forkhead box protein-o1;forkhead box-o1;forkhead-box-o1;foxo 1;foxo-1;foxo1 a;type-foxo1;	SWISSPROT_AC:Q12778;SWISSPROT_ID:FOXO1_HUMAN;EMBL:AF032885;EMBL:AL133318;EMBL:AL355132;EMBL:BC021981;EMBL:BC070065;EMBL:BT007455;EMBL:U02310;RefSeq:NP_002006.2;ProteinModelPortal:Q12778;STRING:9606.ENSP00000368880;SWISSPROT_AC_OLD:O43523;SWISSPROT_AC_OLD:Q5VYC7;SWISSPROT_AC_OLD:Q6NSK6;SMR:Q12778;GeneID:2308;KEGG:hsa:2308;PIR:S40521;eggNOG:COG5025;eggNOG:KOG2294;UniGene:Hs.370666;GO:GO:0000981;GO:…	1514	2308
600138	CTSL -- FLI1	association	Pubmed 2015:26661692;Pubmed 2016:26661692;	Importantly, gene silencing of <b>FLI1</b> induced <b>CTSL</b> mRNA expression and Fli1 occupied the CTSL promoter in human dermal microvascular endothelial cells.[Pubmed 2015:26661692];Importantly, gene silencing of <b>FLI1</b> induced <b>CTSL</b> mRNA expression and Fli1 occupied the CTSL promoter in human dermal microvascular endothelial cells.[Pubmed 2016:26661692];	4341042	Gene	CTSL	cathepsin L;CATL;CTSL;CTSL1;MEP;cathepsin l-type;Cathepsin L1;cathepsin-l;catl 1;CATL1;ctsl-1;EC 3.4.22.15;l-cathepsin;Major excreted protein;	SWISSPROT_AC:P07711;SWISSPROT_ID:CATL1_HUMAN;GeneID:1514;Ensembl:ENSG00000135047;HGNC:HGNC:2537;MIM:116880;Vega:OTTHUMG00000020149;protein_accession:AAA66974.1;protein_accession:AAG17239.1;protein_accession:AAH12612.1;protein_accession:AAI42984.1;protein_accession:AAM89516.1;protein_accession:AAN87068.1;protein_accession:AAQ05021.1;protein_accession:ABM83856.1;protein_accession:ABM87178.1;protein…	138036	Protein	FLI1	FLI1;Friend leukemia integration 1 transcription factor;Proto-oncogene Fli-1;Transcription factor ERGB;EWSR2;fli-1 proto-oncogene;Fli-1 proto-oncogene, ETS transcription factor;sic 1;SIC-1;transcription factor friend leukemia integration-1;	SWISSPROT_AC:Q01543;SWISSPROT_ID:FLI1_HUMAN;EMBL:AK294279;EMBL:AK300153;EMBL:AK313370;EMBL:AP001122;EMBL:AY029368;EMBL:BC001670;EMBL:BC010115;EMBL:CH471065;EMBL:D38408;EMBL:M93255;EMBL:M98833;EMBL:S45205;EMBL:X67001;EMBL:Y17293;RefSeq:NP_001161153.1;RefSeq:NP_001257939.1;RefSeq:NP_001257941.1;RefSeq:NP_002008.2;RefSeq:XP_011541003.1;RefSeq:XP_016872894.1;RefSeq:XP_016872895.1;ProteinModelPortal:Q…	1514	2313
600152	CTSL -- FLII	association	Pubmed 2015:26661692;Pubmed 2016:26661692;	Importantly, gene silencing of <b>FLI1</b> induced <b>CTSL</b> mRNA expression and Fli1 occupied the CTSL promoter in human dermal microvascular endothelial cells.[Pubmed 2015:26661692];Importantly, gene silencing of <b>FLI1</b> induced <b>CTSL</b> mRNA expression and Fli1 occupied the CTSL promoter in human dermal microvascular endothelial cells.[Pubmed 2016:26661692];	4341042	Gene	CTSL	cathepsin L;CATL;CTSL;CTSL1;MEP;cathepsin l-type;Cathepsin L1;cathepsin-l;catl 1;CATL1;ctsl-1;EC 3.4.22.15;l-cathepsin;Major excreted protein;	SWISSPROT_AC:P07711;SWISSPROT_ID:CATL1_HUMAN;GeneID:1514;Ensembl:ENSG00000135047;HGNC:HGNC:2537;MIM:116880;Vega:OTTHUMG00000020149;protein_accession:AAA66974.1;protein_accession:AAG17239.1;protein_accession:AAH12612.1;protein_accession:AAI42984.1;protein_accession:AAM89516.1;protein_accession:AAN87068.1;protein_accession:AAQ05021.1;protein_accession:ABM83856.1;protein_accession:ABM87178.1;protein…	138293	Protein	FLII	FLII;FLIL;Protein flightless-1 homolog;FLI;Fli1;flightless-1 homolog protein;FLII, actin remodeling protein;flii, an actin-remodeling protein;	SWISSPROT_AC:Q13045;SWISSPROT_ID:FLII_HUMAN;EMBL:AC127537;EMBL:AK295655;EMBL:BC025300;EMBL:U01184;EMBL:U80184;RefSeq:NP_001243193.1;RefSeq:NP_001243194.1;RefSeq:NP_002009.1;ProteinModelPortal:Q13045;STRING:9606.ENSP00000324573;SWISSPROT_AC_OLD:B4DIL0;SWISSPROT_AC_OLD:F5H407;SWISSPROT_AC_OLD:J3QLG3;GeneID:2314;KEGG:hsa:2314;PIR:A49674;eggNOG:COG4886;eggNOG:KOG0444;UniGene:Hs.513984;GO:GO:0003779;G…	1514	2314
621838	p21 -- Cathepsin L	association	Pubmed 1990:2206023;Pubmed central 2017:5388215;	Actually, <b>p21</b> inhibits <b>cathepsin L</b> specifically, but not cathepsin H, papain and cathepsin B.[Pubmed 1990:2206023];Our results indicated <b>CTSL</b> knockdown significantly increased expression of both <b>CDKN1A</b> (Fig.Ã‚Â 6A and B) and cleaved CASP1 (Fig.Ã‚Â 6A and C).[Pubmed central 2017:5388215];Our results indicated <b>CTSL</b> knockdown significantly increased expression of b…	60184	Protein	p21	CAP20;CDK-interacting protein 1;CDKN1;CDKN1A;CDN1A;CIP1;Cyclin-dependent kinase inhibitor 1;MDA-6;MDA6;Melanoma differentiation-associated protein 6;p21;PIC1;SDI1;WAF1;1alpha of the cyclin-dependent kinase inhibitor;cap 20;cyclin dependent kinase inhibitor 1;cyclin dependent kinase inhibitor 1A;cyclin-dependent kinase inhibitor 1 a;cyclin-dependent kinase inhibitor i;cyclin-dependent kinase inhib…	SWISSPROT_AC:P38936;SWISSPROT_ID:CDN1A_HUMAN;EMBL:AB451290;EMBL:AB451422;EMBL:AF497972;EMBL:BC000275;EMBL:BC000312;EMBL:BC001935;EMBL:BC013967;EMBL:BT006719;EMBL:CH471081;EMBL:CR536533;EMBL:L25610;EMBL:L26165;EMBL:L47232;EMBL:L47233;EMBL:S67388;EMBL:U03106;EMBL:U09579;EMBL:Z85996;RefSeq:NP_000380.1;RefSeq:NP_001207706.1;RefSeq:NP_001207707.1;RefSeq:NP_001278478.1;RefSeq:NP_510867.1;ProteinModelPo…	54956	Protein	Cathepsin L	Cathepsin L;Cathepsin L1;CATL1;CTSL;CTSL1;EC 3.4.22.15;Major excreted protein;MEP;cathepsin l-type;cathepsin-l;CATL;catl 1;ctsl-1;l-cathepsin;	SWISSPROT_AC:P07711;SWISSPROT_ID:CATL1_HUMAN;EMBL:AL160279;EMBL:BC012612;EMBL:BX537395;EMBL:CR457053;EMBL:M20496;EMBL:X05256;EMBL:X12451;RefSeq:NP_001244900.1;RefSeq:NP_001244901.1;RefSeq:NP_001903.1;RefSeq:NP_666023.1;RefSeq:XP_005251773.1;ProteinModelPortal:P07711;STRING:9606.ENSP00000345344;SWISSPROT_AC_OLD:Q6IAV1;SWISSPROT_AC_OLD:Q96QJ0;SMR:P07711;GeneID:1514;KEGG:hsa:1514;PIR:S01002;eggNOG:C…	1026	1514
621868	NSG1 -- Cathepsin L	association	Pubmed 1990:2206023;	Actually, <b>p21</b> inhibits <b>cathepsin L</b> specifically, but not cathepsin H, papain and cathepsin B.[Pubmed 1990:2206023];	282986	Protein	NSG1	Brain neuron cytoplasmic protein 1;D4S234;Neuron-specific protein family member 1;NSG1;D4S234E;NEEP21;nsg-1;P21;	SWISSPROT_AC:P42857;SWISSPROT_ID:NSG1_HUMAN;EMBL:AC105415;EMBL:AC110814;EMBL:AK301911;EMBL:BC001745;EMBL:BC034227;EMBL:M98528;EMBL:M98529;RefSeq:NP_001035190.1;RefSeq:NP_001274692.1;RefSeq:NP_055207.1;RefSeq:XP_016863511.1;ProteinModelPortal:P42857;STRING:9606.ENSP00000381049;SWISSPROT_AC_OLD:B4DXC5;SWISSPROT_AC_OLD:Q49AQ1;GeneID:27065;KEGG:hsa:27065;eggNOG:ENOG410IM0N;eggNOG:ENOG410YBAS;UniGene:…	54956	Protein	Cathepsin L	Cathepsin L;Cathepsin L1;CATL1;CTSL;CTSL1;EC 3.4.22.15;Major excreted protein;MEP;cathepsin l-type;cathepsin-l;CATL;catl 1;ctsl-1;l-cathepsin;	SWISSPROT_AC:P07711;SWISSPROT_ID:CATL1_HUMAN;EMBL:AL160279;EMBL:BC012612;EMBL:BX537395;EMBL:CR457053;EMBL:M20496;EMBL:X05256;EMBL:X12451;RefSeq:NP_001244900.1;RefSeq:NP_001244901.1;RefSeq:NP_001903.1;RefSeq:NP_666023.1;RefSeq:XP_005251773.1;ProteinModelPortal:P07711;STRING:9606.ENSP00000345344;SWISSPROT_AC_OLD:Q6IAV1;SWISSPROT_AC_OLD:Q96QJ0;SMR:P07711;GeneID:1514;KEGG:hsa:1514;PIR:S01002;eggNOG:C…	27065	1514
621889	SIIR -- Cathepsin L	association	Pubmed 1990:2206023;	Actually, <b>p21</b> inhibits <b>cathepsin L</b> specifically, but not cathepsin H, papain and cathepsin B.[Pubmed 1990:2206023];	482448	Protein	SIIR	Nuclear phosphoprotein p21/SIIR;SIIR;TCAL1;TCEA-like protein 1;TCEAL1;Transcription elongation factor A protein-like 1;Transcription elongation factor S-II protein-like 1;p21;pp21;transcription elongation factor A like 1;WEX9;	SWISSPROT_AC:Q15170;SWISSPROT_ID:TCAL1_HUMAN;EMBL:AF095906;EMBL:AL049610;EMBL:BC000809;EMBL:M99701;RefSeq:NP_001006640.1;RefSeq:NP_001006641.1;RefSeq:NP_004771.2;ProteinModelPortal:Q15170;SWISSPROT_AC_OLD:Q9UJQ9;GeneID:9338;KEGG:hsa:9338;PIR:I53785;UniGene:Hs.95243;GO:GO:0000122;GO:GO:0003700;GO:GO:0005634;GO:GO:0005654;GO:GO:0006351;GO:GO:0050699;HOGENOM:HOG000231344;OrthoDB:EOG091G13IU;CTD:9338…	54956	Protein	Cathepsin L	Cathepsin L;Cathepsin L1;CATL1;CTSL;CTSL1;EC 3.4.22.15;Major excreted protein;MEP;cathepsin l-type;cathepsin-l;CATL;catl 1;ctsl-1;l-cathepsin;	SWISSPROT_AC:P07711;SWISSPROT_ID:CATL1_HUMAN;EMBL:AL160279;EMBL:BC012612;EMBL:BX537395;EMBL:CR457053;EMBL:M20496;EMBL:X05256;EMBL:X12451;RefSeq:NP_001244900.1;RefSeq:NP_001244901.1;RefSeq:NP_001903.1;RefSeq:NP_666023.1;RefSeq:XP_005251773.1;ProteinModelPortal:P07711;STRING:9606.ENSP00000345344;SWISSPROT_AC_OLD:Q6IAV1;SWISSPROT_AC_OLD:Q96QJ0;SMR:P07711;GeneID:1514;KEGG:hsa:1514;PIR:S01002;eggNOG:C…	9338	1514
667394	Cathepsin L -- APPS	association	Pubmed 2002:12108549;Pubmed 2012:22157328;Pubmed 1995:9816040;Pubmed 2010:20538006;Pubmed 1990:2317204;Pubmed central 2015:4336737;Pubmed central 2015:4349755;Pubmed central 2015:4350912;Pubmed central 2015:4515813;Pubmed central 2015:4650922;Pubmed central 2014:4004552;Pubmed central 2008:2358973;Pubmed central 2008:2474636;Pubmed central 2008:3614691;Pubmed central 2012:4072349;Pubmed central 2…	As the inhibitors that inhibited cathepsin B were in general more efficient at impairing the invasiveness, we conclude that of the two cysteine proteinases, <b>cathepsin B</b> plays a more important role than <b>cathepsin L</b> in murine melanoma cell invasion.[Pubmed 2002:12108549];These results confirm that cathepsin B plays an important cell autonomous role in the progression of PDA and sugges…	54956	Protein	Cathepsin L	Cathepsin L;Cathepsin L1;CATL1;CTSL;CTSL1;EC 3.4.22.15;Major excreted protein;MEP;cathepsin l-type;cathepsin-l;CATL;catl 1;ctsl-1;l-cathepsin;	SWISSPROT_AC:P07711;SWISSPROT_ID:CATL1_HUMAN;EMBL:AL160279;EMBL:BC012612;EMBL:BX537395;EMBL:CR457053;EMBL:M20496;EMBL:X05256;EMBL:X12451;RefSeq:NP_001244900.1;RefSeq:NP_001244901.1;RefSeq:NP_001903.1;RefSeq:NP_666023.1;RefSeq:XP_005251773.1;ProteinModelPortal:P07711;STRING:9606.ENSP00000345344;SWISSPROT_AC_OLD:Q6IAV1;SWISSPROT_AC_OLD:Q96QJ0;SMR:P07711;GeneID:1514;KEGG:hsa:1514;PIR:S01002;eggNOG:C…	54781	Protein	APPS	APP secretase;APPS;CATB;Cathepsin B;Cathepsin B1;CPSB;CTSB;EC 3.4.22.1;app-secretase;cathepsin b-type;cathepsin-b;cathepsinb;cps b;cps-b;cts-b;secretase of app;	SWISSPROT_AC:P07858;SWISSPROT_ID:CATB_HUMAN;EMBL:AK075393;EMBL:AK092070;EMBL:BC010240;EMBL:BC095408;EMBL:CH471157;EMBL:L16510;EMBL:M13230;EMBL:M14221;RefSeq:NP_001899.1;RefSeq:NP_680090.1;RefSeq:NP_680091.1;RefSeq:NP_680092.1;RefSeq:NP_680093.1;RefSeq:XP_006716307.1;RefSeq:XP_006716308.1;RefSeq:XP_011542114.1;RefSeq:XP_016868586.1;RefSeq:XP_016868587.1;RefSeq:XP_016868588.1;RefSeq:XP_016868589.1;…	1514	1508
1271312	CYTB -- Cathepsin L	association	Pubmed 1993:7678196;Pubmed 1995:7626231;Pubmed 1996:8759291;Pubmed 2010:20075068;Pubmed central 2015:4672043;Pubmed central 2015:4673337;Pubmed central 2012:3426797;Pubmed central 2016:4731836;Pubmed central 2013:3564246;	The rate of inhibition of <b>cathepsin L</b> by <b>stefin B</b> or chicken cystatin at pH 7.4 was much faster than the rate of spontaneous inactivation of the enzyme.[Pubmed 1993:7678196];In contrast, <b>cathepsin L</b> was efficiently inhibited by both chicken cystatin and <b>stefin B</b> at this pH kass approximately 3.3 x 10(7) m-1 s-1).[Pubmed 1995:7626231];The kinetics of the interaction bet…	90877	Protein	CYTB	CPI-B;CST6;CSTB;Cystatin-B;CYTB;Liver thiol proteinase inhibitor;Stefin-B;STFB;cst vi;cst-6;cystatin B;cystatin beta;cystatinb;epm 1;epm-1;EPM1;EPM1A;PME;pme-type;stefin b;stefin b-type;stf b;stf beta;ULD;	SWISSPROT_AC:P04080;SWISSPROT_ID:CYTB_HUMAN;EMBL:AF208234;EMBL:AP001752;EMBL:BC003370;EMBL:BC010532;EMBL:L03558;EMBL:U46692;RefSeq:NP_000091.1;ProteinModelPortal:P04080;STRING:9606.ENSP00000291568;SMR:P04080;GeneID:1476;KEGG:hsa:1476;PIR:A01278;eggNOG:ENOG410IZK7;eggNOG:ENOG41121QW;UniGene:Hs.695;GO:GO:0002020;GO:GO:0004866;GO:GO:0004869;GO:GO:0005615;GO:GO:0005730;GO:GO:0005737;GO:GO:0008344;GO:…	54956	Protein	Cathepsin L	Cathepsin L;Cathepsin L1;CATL1;CTSL;CTSL1;EC 3.4.22.15;Major excreted protein;MEP;cathepsin l-type;cathepsin-l;CATL;catl 1;ctsl-1;l-cathepsin;	SWISSPROT_AC:P07711;SWISSPROT_ID:CATL1_HUMAN;EMBL:AL160279;EMBL:BC012612;EMBL:BX537395;EMBL:CR457053;EMBL:M20496;EMBL:X05256;EMBL:X12451;RefSeq:NP_001244900.1;RefSeq:NP_001244901.1;RefSeq:NP_001903.1;RefSeq:NP_666023.1;RefSeq:XP_005251773.1;ProteinModelPortal:P07711;STRING:9606.ENSP00000345344;SWISSPROT_AC_OLD:Q6IAV1;SWISSPROT_AC_OLD:Q96QJ0;SMR:P07711;GeneID:1514;KEGG:hsa:1514;PIR:S01002;eggNOG:C…	1476	1514
1798044	TES -- Cathepsin L	association	Pubmed 1995:7711203;	In view of the striking primary sequence homology between <b>testin</b> and <b>cathepsin L</b>, we assayed the proteolytic activity of testin using conditions known to activate cathepsin L.(ABSTRACT TRUNCATED AT 400 WORDS).[Pubmed 1995:7711203];In view of the striking primary sequence homology between testin and cathepsin L, we assayed the proteolytic activity of <b>testin</b> using conditions kn…	484017	Protein	TES	TES;TESS;Testin;TESS-2;testin LIM domain protein;	SWISSPROT_AC:Q9UGI8;SWISSPROT_ID:TES_HUMAN;EMBL:AC073130;EMBL:AF245356;EMBL:AF245357;EMBL:AF260225;EMBL:AJ250865;EMBL:AK021575;EMBL:AK291802;EMBL:BC001451;EMBL:CH236947;RefSeq:NP_056456.1;RefSeq:NP_690042.1;ProteinModelPortal:Q9UGI8;STRING:9606.ENSP00000350937;SWISSPROT_AC_OLD:A4D0U6;SWISSPROT_AC_OLD:Q9GZQ1;SWISSPROT_AC_OLD:Q9HAJ9;SMR:Q9UGI8;GeneID:26136;KEGG:hsa:26136;eggNOG:ENOG410INGJ;eggNOG:E…	54956	Protein	Cathepsin L	Cathepsin L;Cathepsin L1;CATL1;CTSL;CTSL1;EC 3.4.22.15;Major excreted protein;MEP;cathepsin l-type;cathepsin-l;CATL;catl 1;ctsl-1;l-cathepsin;	SWISSPROT_AC:P07711;SWISSPROT_ID:CATL1_HUMAN;EMBL:AL160279;EMBL:BC012612;EMBL:BX537395;EMBL:CR457053;EMBL:M20496;EMBL:X05256;EMBL:X12451;RefSeq:NP_001244900.1;RefSeq:NP_001244901.1;RefSeq:NP_001903.1;RefSeq:NP_666023.1;RefSeq:XP_005251773.1;ProteinModelPortal:P07711;STRING:9606.ENSP00000345344;SWISSPROT_AC_OLD:Q6IAV1;SWISSPROT_AC_OLD:Q96QJ0;SMR:P07711;GeneID:1514;KEGG:hsa:1514;PIR:S01002;eggNOG:C…	26136	1514
1965626	PFDN5 -- Cathepsin L	association	Pubmed 1995:7487106;	Additionally, the mature (single-chain) form of cathepsin L displayed Km and kcat values on Z-Phe-Arg-NMec that yielded an exceptionally high catalytic coefficient (11,600 s-1 <b>mM-1</b>) compared to values reported for two-chain forms of <b>cathepsin L</b>.[Pubmed 1995:7487106];	309325	Protein	PFDN5	C-Myc-binding protein Mm-1;MM1;Myc modulator 1;PFD5;PFDN5;Prefoldin subunit 5;c-myc binding protein mm-1;c-myc binding protein mm1;mm - 1;mm -1;mm 1;mm i;mm type 1;mm type i;mm- 1;MM-1;mm1-type;myc modulator-1;myc-modulator 1;	SWISSPROT_AC:Q99471;SWISSPROT_ID:PFD5_HUMAN;EMBL:AB055802;EMBL:AB055803;EMBL:AB055804;EMBL:AB055805;EMBL:AC073611;EMBL:AK292623;EMBL:BC003373;EMBL:BC062671;EMBL:BT007195;EMBL:CH471054;EMBL:D89667;RefSeq:NP_002615.2;RefSeq:NP_665904.1;ProteinModelPortal:Q99471;STRING:9606.ENSP00000334188;SWISSPROT_AC_OLD:A8K9A8;SWISSPROT_AC_OLD:Q54AA8;SWISSPROT_AC_OLD:Q9C083;SWISSPROT_AC_OLD:Q9C084;SMR:Q99471;Gene…	54956	Protein	Cathepsin L	Cathepsin L;Cathepsin L1;CATL1;CTSL;CTSL1;EC 3.4.22.15;Major excreted protein;MEP;cathepsin l-type;cathepsin-l;CATL;catl 1;ctsl-1;l-cathepsin;	SWISSPROT_AC:P07711;SWISSPROT_ID:CATL1_HUMAN;EMBL:AL160279;EMBL:BC012612;EMBL:BX537395;EMBL:CR457053;EMBL:M20496;EMBL:X05256;EMBL:X12451;RefSeq:NP_001244900.1;RefSeq:NP_001244901.1;RefSeq:NP_001903.1;RefSeq:NP_666023.1;RefSeq:XP_005251773.1;ProteinModelPortal:P07711;STRING:9606.ENSP00000345344;SWISSPROT_AC_OLD:Q6IAV1;SWISSPROT_AC_OLD:Q96QJ0;SMR:P07711;GeneID:1514;KEGG:hsa:1514;PIR:S01002;eggNOG:C…	5204	1514
1986830	Cathepsin V -- Cathepsin L	association	Pubmed 2001:11517943;Pubmed 2004:15369827;Pubmed 1995:8526895;Pubmed 1996:8606097;Pubmed central 2017:5536293;Pubmed central 2011:3105313;	Anti-cathepsin L monoclonal antibodies that distinguish <b>cathepsin L</b> from <b>cathepsin V</b>.[Pubmed 2001:11517943];<b>Cathepsin V</b> preferentially released Lys-bradykinin while <b>cathepsin L</b> released bradykinin.[Pubmed 2004:15369827];The deduced amino acid sequences of the mature cathepsin L1 and L2 were approximately 41% identical, and moreover, S. japonicum <b>cathepsin L2</b> sho…	54975	Protein	Cathepsin V	Cathepsin L2;Cathepsin U;Cathepsin V;CATL2;CTSL2;CTSU;CTSV;EC 3.4.22.43;cathepsin-v;catl 2;u-cathepsin;	SWISSPROT_AC:O60911;SWISSPROT_ID:CATL2_HUMAN;EMBL:AB001928;EMBL:AB019534;EMBL:AF070448;EMBL:AL445670;EMBL:AY358641;EMBL:BC023504;EMBL:BC110512;EMBL:Y14734;RefSeq:NP_001188504.1;RefSeq:NP_001324.2;ProteinModelPortal:O60911;STRING:9606.ENSP00000259470;SWISSPROT_AC_OLD:O60233;SWISSPROT_AC_OLD:Q2TB86;SWISSPROT_AC_OLD:Q5T1U0;SMR:O60911;GeneID:1515;KEGG:hsa:1515;eggNOG:COG4870;eggNOG:KOG1543;UniGene:Hs…	54956	Protein	Cathepsin L	Cathepsin L;Cathepsin L1;CATL1;CTSL;CTSL1;EC 3.4.22.15;Major excreted protein;MEP;cathepsin l-type;cathepsin-l;CATL;catl 1;ctsl-1;l-cathepsin;	SWISSPROT_AC:P07711;SWISSPROT_ID:CATL1_HUMAN;EMBL:AL160279;EMBL:BC012612;EMBL:BX537395;EMBL:CR457053;EMBL:M20496;EMBL:X05256;EMBL:X12451;RefSeq:NP_001244900.1;RefSeq:NP_001244901.1;RefSeq:NP_001903.1;RefSeq:NP_666023.1;RefSeq:XP_005251773.1;ProteinModelPortal:P07711;STRING:9606.ENSP00000345344;SWISSPROT_AC_OLD:Q6IAV1;SWISSPROT_AC_OLD:Q96QJ0;SMR:P07711;GeneID:1514;KEGG:hsa:1514;PIR:S01002;eggNOG:C…	1515	1514
2530846	Cathepsin S -- Cathepsin L	association	Pubmed 1994:7982933;Pubmed 2008:18347141;Pubmed 2000:11012686;Pubmed 1992:1281481;Pubmed 1997:9461297;Pubmed 1998:9480898;Pubmed central 2016:4842899;Pubmed central 2013:3726486;	The replacement of other <b>cathepsin S</b> S2 subsite residues with their <b>cathepsin L</b> equivalents (mutants Val-157-->Leu, Phe-205-->Ala) does not significantly change the specificity of cathepsin S.[Pubmed 1994:7982933];Human <b>cathepsin L</b> along with <b>cathepsin S</b>, K, and V are collectively known as cathepsin L-like proteases due to their high homology.[Pubmed 2008:18347141];The…	55018	Protein	Cathepsin S	Cathepsin S;CATS;CTSS;EC 3.4.22.27;cathepsin-s;cats--an;s-cathepsin;	SWISSPROT_AC:P25774;SWISSPROT_ID:CATS_HUMAN;EMBL:AK301472;EMBL:AK314482;EMBL:AL356292;EMBL:BC002642;EMBL:CH471121;EMBL:CR541676;EMBL:M86553;EMBL:M90696;EMBL:S93414;EMBL:U07370;EMBL:U07371;EMBL:U07372;EMBL:U07373;EMBL:U07374;RefSeq:NP_001186668.1;RefSeq:NP_004070.3;ProteinModelPortal:P25774;STRING:9606.ENSP00000357981;SWISSPROT_AC_OLD:B4DWC9;SWISSPROT_AC_OLD:D3DV05;SWISSPROT_AC_OLD:Q5T5I0;SWISSPRO…	54956	Protein	Cathepsin L	Cathepsin L;Cathepsin L1;CATL1;CTSL;CTSL1;EC 3.4.22.15;Major excreted protein;MEP;cathepsin l-type;cathepsin-l;CATL;catl 1;ctsl-1;l-cathepsin;	SWISSPROT_AC:P07711;SWISSPROT_ID:CATL1_HUMAN;EMBL:AL160279;EMBL:BC012612;EMBL:BX537395;EMBL:CR457053;EMBL:M20496;EMBL:X05256;EMBL:X12451;RefSeq:NP_001244900.1;RefSeq:NP_001244901.1;RefSeq:NP_001903.1;RefSeq:NP_666023.1;RefSeq:XP_005251773.1;ProteinModelPortal:P07711;STRING:9606.ENSP00000345344;SWISSPROT_AC_OLD:Q6IAV1;SWISSPROT_AC_OLD:Q96QJ0;SMR:P07711;GeneID:1514;KEGG:hsa:1514;PIR:S01002;eggNOG:C…	1520	1514
2795643	Cathepsin L -- AAT	association	Pubmed 1998:9863993;	There was no significant correlation between the level of <b>cathepsin L</b> and that of <b>NE-alpha1-PI</b> in BAL fluid from the subjects with emphysema.[Pubmed 1998:9863993];	54956	Protein	Cathepsin L	Cathepsin L;Cathepsin L1;CATL1;CTSL;CTSL1;EC 3.4.22.15;Major excreted protein;MEP;cathepsin l-type;cathepsin-l;CATL;catl 1;ctsl-1;l-cathepsin;	SWISSPROT_AC:P07711;SWISSPROT_ID:CATL1_HUMAN;EMBL:AL160279;EMBL:BC012612;EMBL:BX537395;EMBL:CR457053;EMBL:M20496;EMBL:X05256;EMBL:X12451;RefSeq:NP_001244900.1;RefSeq:NP_001244901.1;RefSeq:NP_001903.1;RefSeq:NP_666023.1;RefSeq:XP_005251773.1;ProteinModelPortal:P07711;STRING:9606.ENSP00000345344;SWISSPROT_AC_OLD:Q6IAV1;SWISSPROT_AC_OLD:Q96QJ0;SMR:P07711;GeneID:1514;KEGG:hsa:1514;PIR:S01002;eggNOG:C…	2842	Protein	AAT	A1AT;AAT;Alpha-1 protease inhibitor;Alpha-1-antiproteinase;Alpha-1-antitrypsin;PI;Serpin A1;SERPINA1;a-1 antitrypsin;a-1-antitrypsin;a-1at;a-i antitrypsin;a1 antitrypsin;a1- antitrypsin;a1-antitrypsin;a1-protease inhibitor;A1A;alpha - 1 antitrypsin;alpha 1 -antitrypsin;alpha 1 -protease inhibitor;alpha 1 antiproteinase;alpha 1 antitrypsin;alpha 1 inhibitor of protease;alpha 1 protease inhibitor;a…	SWISSPROT_AC:P01009;SWISSPROT_ID:A1AT_HUMAN;EMBL:AF113676;EMBL:AF130068;EMBL:AK315637;EMBL:AM048838;EMBL:BC011991;EMBL:BC015642;EMBL:BT019455;EMBL:BX161449;EMBL:BX247968;EMBL:BX248002;EMBL:BX248257;EMBL:DQ682455;EMBL:J00064;EMBL:J00065;EMBL:J00066;EMBL:J00067;EMBL:J02619;EMBL:K01396;EMBL:K02212;EMBL:M11465;EMBL:M26123;EMBL:V00496;EMBL:X01683;EMBL:X02920;RefSeq:NP_000286.3;RefSeq:NP_001002235.1;Re…	1514	5265
2985176	Cystatin-C -- Cathepsin L	association	Pubmed 1999:10366730;Pubmed central 2014:3972792;Pubmed central 2016:4814261;Pubmed central 2011:4394228;Pubmed central 2009:2841751;Pubmed central 2013:3877556;Pubmed central 2018:5827079;Pubmed central 2007:1885792;	Notably, the affinity of bovine cystatin C for cathepsin H was somewhat weaker than that of human cystatin C, and bovine <b>cystatin C</b> bound to <b>cathepsin L</b> with about a four-fold higher association rate constant than the human inhibitor.[Pubmed 1999:10366730];In this case, the ratio of cathepsin B to cystatin C (P=0.021) and the ratio of <b>cathepsin L</b> to <b>cystatin C</b> (P=0.018…	90894	Protein	Cystatin-C	CST3;Cystatin-3;Cystatin-C;CYTC;Gamma-trace;Neuroendocrine basic polypeptide;Post-gamma-globulin;ARMD11;c cystatin;cystatin C;cystatin c--an;cystatin c-type;g-trace;gamma trace;HEL-S-2;post-gamma globulin;	SWISSPROT_AC:P01034;SWISSPROT_ID:CYTC_HUMAN;EMBL:AK312213;EMBL:AL121894;EMBL:BC013083;EMBL:BC110305;EMBL:BT006839;EMBL:CH471133;EMBL:CR541988;EMBL:CR542018;EMBL:M27889;EMBL:M27890;EMBL:M27891;EMBL:X05607;EMBL:X52255;EMBL:X61681;EMBL:X61682;EMBL:X61683;RefSeq:NP_000090.1;RefSeq:NP_001275543.1;ProteinModelPortal:P01034;STRING:9606.ENSP00000366124;SWISSPROT_AC_OLD:B2R5J9;SWISSPROT_AC_OLD:D3DW42;SWIS…	54956	Protein	Cathepsin L	Cathepsin L;Cathepsin L1;CATL1;CTSL;CTSL1;EC 3.4.22.15;Major excreted protein;MEP;cathepsin l-type;cathepsin-l;CATL;catl 1;ctsl-1;l-cathepsin;	SWISSPROT_AC:P07711;SWISSPROT_ID:CATL1_HUMAN;EMBL:AL160279;EMBL:BC012612;EMBL:BX537395;EMBL:CR457053;EMBL:M20496;EMBL:X05256;EMBL:X12451;RefSeq:NP_001244900.1;RefSeq:NP_001244901.1;RefSeq:NP_001903.1;RefSeq:NP_666023.1;RefSeq:XP_005251773.1;ProteinModelPortal:P07711;STRING:9606.ENSP00000345344;SWISSPROT_AC_OLD:Q6IAV1;SWISSPROT_AC_OLD:Q96QJ0;SMR:P07711;GeneID:1514;KEGG:hsa:1514;PIR:S01002;eggNOG:C…	1471	1514
2997364	CST2 -- Cathepsin L	association	Pubmed 1999:10483070;Pubmed central 2013:3564246;	Salivary cystatin SN was found to inhibit the human lysosomal cathepsins B, H and L and salivary <b>cystatin SA</b> was found to inhibit human lysosomal <b>cathepsin L</b> in vitro.[Pubmed 1999:10483070];139 Cystatin SN was found to inhibit the human cathepsins B, H and L and <b>cystatin SA</b> was found to inhibit human lysosomal <b>cathepsin L</b>, the proteases that are involved in periodontal…	90936	Protein	CST2	CST2;Cystatin-2;Cystatin-S5;Cystatin-SA;CYTT;cystatin SA;sa cystatin;	SWISSPROT_AC:P09228;SWISSPROT_ID:CYTT_HUMAN;EMBL:AF319564;EMBL:AL591074;EMBL:BC062679;EMBL:M19671;EMBL:M19672;EMBL:M19673;RefSeq:NP_001313.1;ProteinModelPortal:P09228;STRING:9606.ENSP00000307540;SWISSPROT_AC_OLD:Q9UCQ7;SMR:P09228;GeneID:1470;KEGG:hsa:1470;PIR:B29632;eggNOG:ENOG410IZZH;eggNOG:ENOG4112CFJ;UniGene:Hs.669305;GO:GO:0001580;GO:GO:0002020;GO:GO:0004869;GO:GO:0005615;GO:GO:2000117;HOGENO…	54956	Protein	Cathepsin L	Cathepsin L;Cathepsin L1;CATL1;CTSL;CTSL1;EC 3.4.22.15;Major excreted protein;MEP;cathepsin l-type;cathepsin-l;CATL;catl 1;ctsl-1;l-cathepsin;	SWISSPROT_AC:P07711;SWISSPROT_ID:CATL1_HUMAN;EMBL:AL160279;EMBL:BC012612;EMBL:BX537395;EMBL:CR457053;EMBL:M20496;EMBL:X05256;EMBL:X12451;RefSeq:NP_001244900.1;RefSeq:NP_001244901.1;RefSeq:NP_001903.1;RefSeq:NP_666023.1;RefSeq:XP_005251773.1;ProteinModelPortal:P07711;STRING:9606.ENSP00000345344;SWISSPROT_AC_OLD:Q6IAV1;SWISSPROT_AC_OLD:Q96QJ0;SMR:P07711;GeneID:1514;KEGG:hsa:1514;PIR:S01002;eggNOG:C…	1470	1514
3080514	Proline-rich acidic protein 1 -- Cathepsin L	association	Pubmed 1999:10506696;	CATB and <b>CATL</b> significantly correlated with <b>UPA</b> and PAI-1.[Pubmed 1999:10506696];	327412	Protein	Proline-rich acidic protein 1	Epididymis tissue protein Li 178;PRAP1;Proline-rich acidic protein 1;UPA;Uterine-specific proline-rich acidic protein;acidic proline-rich protein 1;acidic proline-rich protein-1;prap-1;pro-1195;PRO1195;proline rich acidic protein 1;up- a;up--a;up-a;	SWISSPROT_AC:Q96NZ9;SWISSPROT_ID:PRAP1_HUMAN;EMBL:AF123768;EMBL:AF421885;EMBL:AL360181;EMBL:AY158074;EMBL:AY358908;EMBL:BC029447;EMBL:BC061643;EMBL:BC071872;EMBL:BC093853;EMBL:BC101743;EMBL:BC143590;EMBL:BC143591;EMBL:BC143592;EMBL:CH471211;EMBL:GU727628;RefSeq:NP_001138673.1;RefSeq:NP_660203.3;ProteinModelPortal:Q96NZ9;STRING:9606.ENSP00000416126;SWISSPROT_AC_OLD:B7ZL57;SWISSPROT_AC_OLD:B7ZL58;S…	54956	Protein	Cathepsin L	Cathepsin L;Cathepsin L1;CATL1;CTSL;CTSL1;EC 3.4.22.15;Major excreted protein;MEP;cathepsin l-type;cathepsin-l;CATL;catl 1;ctsl-1;l-cathepsin;	SWISSPROT_AC:P07711;SWISSPROT_ID:CATL1_HUMAN;EMBL:AL160279;EMBL:BC012612;EMBL:BX537395;EMBL:CR457053;EMBL:M20496;EMBL:X05256;EMBL:X12451;RefSeq:NP_001244900.1;RefSeq:NP_001244901.1;RefSeq:NP_001903.1;RefSeq:NP_666023.1;RefSeq:XP_005251773.1;ProteinModelPortal:P07711;STRING:9606.ENSP00000345344;SWISSPROT_AC_OLD:Q6IAV1;SWISSPROT_AC_OLD:Q96QJ0;SMR:P07711;GeneID:1514;KEGG:hsa:1514;PIR:S01002;eggNOG:C…	118471	1514
3080548	Urokinase-type plasminogen activator -- Cathepsin L	association	Pubmed 1999:10506696;	CATB and <b>CATL</b> significantly correlated with <b>UPA</b> and PAI-1.[Pubmed 1999:10506696];	515890	Protein	Urokinase-type plasminogen activator	EC 3.4.21.73;PLAU;U-plasminogen activator;uPA;UROK;Urokinase-type plasminogen activator;activator, the urokinase-type plasminogen;activator, urokinase plasminogen;activator, urokinase type plasminogen;activator, urokinase-plasminogen;activator, urokinase-type plasminogen;ATF;BDPLT5;plasminogen activator, the urokinase;plasminogen activator, the urokinase-type;plasminogen activator, urokinase;plas…	SWISSPROT_AC:P00749;SWISSPROT_ID:UROK_HUMAN;EMBL:AF377330;EMBL:AK298560;EMBL:AL596247;EMBL:BC013575;EMBL:BT007391;EMBL:CH471083;EMBL:D00244;EMBL:D11143;EMBL:K02286;EMBL:K03226;EMBL:M15476;EMBL:X02419;EMBL:X02760;RefSeq:NP_001138503.1;RefSeq:NP_001306120.1;RefSeq:NP_002649.1;ProteinModelPortal:P00749;STRING:9606.ENSP00000361850;SWISSPROT_AC_OLD:B4DPZ2;SWISSPROT_AC_OLD:Q15844;SWISSPROT_AC_OLD:Q1661…	54956	Protein	Cathepsin L	Cathepsin L;Cathepsin L1;CATL1;CTSL;CTSL1;EC 3.4.22.15;Major excreted protein;MEP;cathepsin l-type;cathepsin-l;CATL;catl 1;ctsl-1;l-cathepsin;	SWISSPROT_AC:P07711;SWISSPROT_ID:CATL1_HUMAN;EMBL:AL160279;EMBL:BC012612;EMBL:BX537395;EMBL:CR457053;EMBL:M20496;EMBL:X05256;EMBL:X12451;RefSeq:NP_001244900.1;RefSeq:NP_001244901.1;RefSeq:NP_001903.1;RefSeq:NP_666023.1;RefSeq:XP_005251773.1;ProteinModelPortal:P07711;STRING:9606.ENSP00000345344;SWISSPROT_AC_OLD:Q6IAV1;SWISSPROT_AC_OLD:Q96QJ0;SMR:P07711;GeneID:1514;KEGG:hsa:1514;PIR:S01002;eggNOG:C…	5328	1514
3149062	TGFB1 -- Cathepsin L	association	Pubmed 2001:11177576;Pubmed 2000:10849756;Pubmed central 2015:4339013;	At protein level, it was shown that <b>TGF-beta 1</b> clearly reduced the concentration of <b>cathepsin L</b> but not cathepsin B.[Pubmed 2001:11177576];In contrast, <b>TGF-beta 1</b> decreased the amount of <b>cathepsin L</b> mRNA and cathepsin B mRNA.[Pubmed 2001:11177576];IL-6 leads to a twofold increase in cathepsin L mRNA expression, whereas <b>TGF-beta 1</b> decreases the amount of <b>cathe…	484813	Protein	TGFB1	TGF-beta-1;TGFB;TGFB1;Transforming growth factor beta-1;CED;DPD1;LAP;lap-type;tgf -beta 1;tgf -beta1;tgf b 1;tgf b-1;tgf beta 1;tgf beta i;tgf beta type 1;tgf beta type i;tgf beta-1;tgf beta-type 1;tgf beta1;tgf- b 1;tgf- beta 1;tgf- beta1;tgf-b 1;tgf-beta 1;tgf-beta i;tgf-beta isoform 1;tgf-beta type 1;tgf-beta type i;tgf-beta type-i;tgf-beta's 1;tgf-beta-i;tgf-beta1;tgf-beta1-type;tgf-betai;tgf…	SWISSPROT_AC:P01137;SWISSPROT_ID:TGFB1_HUMAN;EMBL:AK291907;EMBL:BC000125;EMBL:BC001180;EMBL:BC022242;EMBL:BT007245;EMBL:CH471126;EMBL:M38449;EMBL:X02812;EMBL:X05839;EMBL:X05840;EMBL:X05843;EMBL:X05844;EMBL:X05849;EMBL:X05850;RefSeq:NP_000651.3;ProteinModelPortal:P01137;STRING:9606.ENSP00000221930;SWISSPROT_AC_OLD:A8K792;SWISSPROT_AC_OLD:Q9UCG4;SMR:P01137;GeneID:7040;KEGG:hsa:7040;PIR:A27513;eggNO…	54956	Protein	Cathepsin L	Cathepsin L;Cathepsin L1;CATL1;CTSL;CTSL1;EC 3.4.22.15;Major excreted protein;MEP;cathepsin l-type;cathepsin-l;CATL;catl 1;ctsl-1;l-cathepsin;	SWISSPROT_AC:P07711;SWISSPROT_ID:CATL1_HUMAN;EMBL:AL160279;EMBL:BC012612;EMBL:BX537395;EMBL:CR457053;EMBL:M20496;EMBL:X05256;EMBL:X12451;RefSeq:NP_001244900.1;RefSeq:NP_001244901.1;RefSeq:NP_001903.1;RefSeq:NP_666023.1;RefSeq:XP_005251773.1;ProteinModelPortal:P07711;STRING:9606.ENSP00000345344;SWISSPROT_AC_OLD:Q6IAV1;SWISSPROT_AC_OLD:Q96QJ0;SMR:P07711;GeneID:1514;KEGG:hsa:1514;PIR:S01002;eggNOG:C…	7040	1514
3149063	IL-6 -- Cathepsin L	association	Pubmed 2000:10849756;	<b>IL-6</b> leads to a twofold increase in <b>cathepsin L</b> mRNA expression, whereas TGF-beta 1 decreases the amount of cathepsin L mRNA.[Pubmed 2000:10849756];At protein level, using enzyme immunoassay, it was shown that <b>IL-6</b> induced increased amounts of <b>cathepsin L</b> but not cathepsin B.[Pubmed 2000:10849756];	197638	Protein	IL-6	B-cell stimulatory factor 2;BSF-2;CDF;CTL differentiation factor;Hybridoma growth factor;IFN-beta-2;IFNB2;IL-6;IL6;Interferon beta-2;Interleukin-6;b cell stimulatory factor 2;b cell stimulatory factor-2;b-cell stimulatory factor-2;bsf- 2;BSF2;HGF;HSF;hsf-type;ifn beta 2;ifn-beta 2;ifn-beta2;il - 6;il -- 6;il -6;il 6;il- 6;il--6;il-6-type;il-vi;il6-type;interferon beta 2;interferon beta2;interfero…	SWISSPROT_AC:P05231;SWISSPROT_ID:IL6_HUMAN;EMBL:AF372214;EMBL:BC015511;EMBL:M14584;EMBL:M18403;EMBL:M29150;EMBL:M54894;EMBL:S56892;EMBL:X04402;EMBL:X04403;EMBL:X04430;EMBL:X04602;EMBL:Y00081;RefSeq:NP_000591.1;RefSeq:XP_011513692.1;ProteinModelPortal:P05231;STRING:9606.ENSP00000258743;SWISSPROT_AC_OLD:Q9UCU2;SWISSPROT_AC_OLD:Q9UCU3;SWISSPROT_AC_OLD:Q9UCU4;SMR:P05231;GeneID:3569;KEGG:hsa:3569;PIR:…	54956	Protein	Cathepsin L	Cathepsin L;Cathepsin L1;CATL1;CTSL;CTSL1;EC 3.4.22.15;Major excreted protein;MEP;cathepsin l-type;cathepsin-l;CATL;catl 1;ctsl-1;l-cathepsin;	SWISSPROT_AC:P07711;SWISSPROT_ID:CATL1_HUMAN;EMBL:AL160279;EMBL:BC012612;EMBL:BX537395;EMBL:CR457053;EMBL:M20496;EMBL:X05256;EMBL:X12451;RefSeq:NP_001244900.1;RefSeq:NP_001244901.1;RefSeq:NP_001903.1;RefSeq:NP_666023.1;RefSeq:XP_005251773.1;ProteinModelPortal:P07711;STRING:9606.ENSP00000345344;SWISSPROT_AC_OLD:Q6IAV1;SWISSPROT_AC_OLD:Q96QJ0;SMR:P07711;GeneID:1514;KEGG:hsa:1514;PIR:S01002;eggNOG:C…	3569	1514
3495569	Cathepsin L -- Cathepsin C	association	Pubmed 2001:11327826;Pubmed central 2014:3962583;Pubmed central 2010:2943924;Pubmed central 2013:3928733;	The results suggest that <b>cathepsin L</b> could be an important activator of <b>DPPI</b> in vivo and that cathepsin D and possibly the cystatins may contribute to DPPI downregulation.[Pubmed 2001:11327826];<b>Cathepsin C</b> was activated by <b>cathepsin L</b> (molar ratio 20:1, respectively) in the following buffer: 20Ã‚Â mM citric acid, 150Ã‚Â mM NaCl, 1Ã‚Â mM EDTA and 5Ã‚Â mM DTT, pH 4.5.[Pu…	54956	Protein	Cathepsin L	Cathepsin L;Cathepsin L1;CATL1;CTSL;CTSL1;EC 3.4.22.15;Major excreted protein;MEP;cathepsin l-type;cathepsin-l;CATL;catl 1;ctsl-1;l-cathepsin;	SWISSPROT_AC:P07711;SWISSPROT_ID:CATL1_HUMAN;EMBL:AL160279;EMBL:BC012612;EMBL:BX537395;EMBL:CR457053;EMBL:M20496;EMBL:X05256;EMBL:X12451;RefSeq:NP_001244900.1;RefSeq:NP_001244901.1;RefSeq:NP_001903.1;RefSeq:NP_666023.1;RefSeq:XP_005251773.1;ProteinModelPortal:P07711;STRING:9606.ENSP00000345344;SWISSPROT_AC_OLD:Q6IAV1;SWISSPROT_AC_OLD:Q96QJ0;SMR:P07711;GeneID:1514;KEGG:hsa:1514;PIR:S01002;eggNOG:C…	54821	Protein	Cathepsin C	CATC;Cathepsin C;Cathepsin J;CPPI;CTSC;Dipeptidyl peptidase 1;Dipeptidyl peptidase I;Dipeptidyl transferase;DPP-I;DPPI;EC 3.4.14.1;c-cathepsin;catc-type;cathepsin-c;dipeptidyl peptidase type i;dipeptidyl peptidase-i;dipeptidyl-peptidase i;dpp i;dpp type i;dpp-1;DPP1;HMS;hms-type;JP;JPD;PALS;PDON1;PLS;pls-type;	SWISSPROT_AC:P53634;SWISSPROT_ID:CATC_HUMAN;EMBL:AC011088;EMBL:AF234263;EMBL:AF234264;EMBL:AF254757;EMBL:AF525032;EMBL:AF525033;EMBL:AK223038;EMBL:AK292117;EMBL:AK311923;EMBL:BC054028;EMBL:BC100891;EMBL:BC100892;EMBL:BC100893;EMBL:BC100894;EMBL:BC109386;EMBL:BC110071;EMBL:BC113850;EMBL:BC113897;EMBL:BX537913;EMBL:CH471185;EMBL:U79415;EMBL:X87212;RefSeq:NP_001107645.1;RefSeq:NP_001805.3;RefSeq:NP_…	1514	1075
3495579	Cathepsin L -- Cathepsin D	association	Pubmed 2001:11327826;Pubmed central 2015:4693277;	The results suggest that <b>cathepsin L</b> could be an important activator of DPPI in vivo and that <b>cathepsin D</b> and possibly the cystatins may contribute to DPPI downregulation.[Pubmed 2001:11327826];It has been reported that 1, 10-phenanthrolin and pepstatin partially inhibited the processing of the proenzyme form of CathL to the mature enzyme and it has been speculated that metallo-prot…	54956	Protein	Cathepsin L	Cathepsin L;Cathepsin L1;CATL1;CTSL;CTSL1;EC 3.4.22.15;Major excreted protein;MEP;cathepsin l-type;cathepsin-l;CATL;catl 1;ctsl-1;l-cathepsin;	SWISSPROT_AC:P07711;SWISSPROT_ID:CATL1_HUMAN;EMBL:AL160279;EMBL:BC012612;EMBL:BX537395;EMBL:CR457053;EMBL:M20496;EMBL:X05256;EMBL:X12451;RefSeq:NP_001244900.1;RefSeq:NP_001244901.1;RefSeq:NP_001903.1;RefSeq:NP_666023.1;RefSeq:XP_005251773.1;ProteinModelPortal:P07711;STRING:9606.ENSP00000345344;SWISSPROT_AC_OLD:Q6IAV1;SWISSPROT_AC_OLD:Q96QJ0;SMR:P07711;GeneID:1514;KEGG:hsa:1514;PIR:S01002;eggNOG:C…	54855	Protein	Cathepsin D	CATD;Cathepsin D;CPSD;CTSD;EC 3.4.23.5;cathepsin d-the;cathepsin's d;cathepsin- d;cathepsin-d;cln 10;CLN10;d-cathepsin;HEL-S-130P;	SWISSPROT_AC:P07339;SWISSPROT_ID:CATD_HUMAN;EMBL:BC016320;EMBL:BT006910;EMBL:BT020155;EMBL:CR456947;EMBL:L12980;EMBL:M11233;EMBL:M63134;EMBL:M63135;EMBL:M63136;EMBL:M63137;EMBL:M63138;EMBL:S52557;EMBL:S74689;EMBL:X05344;RefSeq:NP_001900.1;ProteinModelPortal:P07339;STRING:9606.ENSP00000236671;SWISSPROT_AC_OLD:Q6IB57;SMR:P07339;GeneID:1509;KEGG:hsa:1509;PIR:A25771;eggNOG:ENOG410XNV7;eggNOG:KOG1339;…	1514	1509
3560372	TC2 -- Cathepsin L	association	Pubmed 2001:11287214;	<b>TCII</b> incubated at pH 5.0 with <b>cathepsin L</b> was degraded and could not subsequently bind Cbl.[Pubmed 2001:11287214];	482605	Protein	TC2	TC II;TC-2;TC2;TCII;TCN2;TCO2;Transcobalamin II;Transcobalamin-2;D22S676;D22S750;II;TC;tc 2;tc-ii;tc-type;tc2-type;tco-2;transcobalamin 2;transcobalamin-ii;	SWISSPROT_AC:P20062;SWISSPROT_ID:TCO2_HUMAN;EMBL:AC005006;EMBL:AF047576;EMBL:BC001176;EMBL:BC011239;EMBL:CR456591;EMBL:L02647;EMBL:L02648;EMBL:M60396;RefSeq:NP_000346.2;RefSeq:NP_001171655.1;ProteinModelPortal:P20062;STRING:9606.ENSP00000215838;SWISSPROT_AC_OLD:Q96FD4;SWISSPROT_AC_OLD:Q9BVI8;SWISSPROT_AC_OLD:Q9UCI5;SWISSPROT_AC_OLD:Q9UCI6;SWISSPROT_AC_OLD:Q9UDM0;SMR:P20062;GeneID:6948;KEGG:hsa:69…	54956	Protein	Cathepsin L	Cathepsin L;Cathepsin L1;CATL1;CTSL;CTSL1;EC 3.4.22.15;Major excreted protein;MEP;cathepsin l-type;cathepsin-l;CATL;catl 1;ctsl-1;l-cathepsin;	SWISSPROT_AC:P07711;SWISSPROT_ID:CATL1_HUMAN;EMBL:AL160279;EMBL:BC012612;EMBL:BX537395;EMBL:CR457053;EMBL:M20496;EMBL:X05256;EMBL:X12451;RefSeq:NP_001244900.1;RefSeq:NP_001244901.1;RefSeq:NP_001903.1;RefSeq:NP_666023.1;RefSeq:XP_005251773.1;ProteinModelPortal:P07711;STRING:9606.ENSP00000345344;SWISSPROT_AC_OLD:Q6IAV1;SWISSPROT_AC_OLD:Q96QJ0;SMR:P07711;GeneID:1514;KEGG:hsa:1514;PIR:S01002;eggNOG:C…	6948	1514
3771529	PRB1 -- Cathepsin L	association	Pubmed 2001:11726287;	BCPI strongly inhibited Bombyx cysteine proteinase (BCP) activity with a K(i) = 5.9 pM, and human <b>cathepsin L</b> with a K(i) = 36 <b>pM</b>.[Pubmed 2001:11726287];	330447	Protein	PRB1	Basic salivary proline-rich protein 1;PRB1;PRP1;Salivary proline-rich protein;an-pm;PM;pm-type;PMF;PMS;pms-type;prb 1;prb-1;PRB1L;PRB1M;proline rich protein BstNI subfamily 1;proline-rich salivary protein;	SWISSPROT_AC:P04280;SWISSPROT_ID:PRP1_HUMAN;EMBL:K02575;EMBL:K02576;EMBL:K03204;EMBL:K03205;EMBL:K03206;EMBL:M97220;EMBL:S52986;EMBL:S62928;EMBL:S62941;EMBL:X07516;EMBL:X07517;RefSeq:NP_005030.2;RefSeq:NP_955385.1;RefSeq:NP_955386.1;ProteinModelPortal:P04280;SWISSPROT_AC_OLD:Q08805;SWISSPROT_AC_OLD:Q15186;SWISSPROT_AC_OLD:Q15187;SWISSPROT_AC_OLD:Q15214;SWISSPROT_AC_OLD:Q15215;SWISSPROT_AC_OLD:Q16…	54956	Protein	Cathepsin L	Cathepsin L;Cathepsin L1;CATL1;CTSL;CTSL1;EC 3.4.22.15;Major excreted protein;MEP;cathepsin l-type;cathepsin-l;CATL;catl 1;ctsl-1;l-cathepsin;	SWISSPROT_AC:P07711;SWISSPROT_ID:CATL1_HUMAN;EMBL:AL160279;EMBL:BC012612;EMBL:BX537395;EMBL:CR457053;EMBL:M20496;EMBL:X05256;EMBL:X12451;RefSeq:NP_001244900.1;RefSeq:NP_001244901.1;RefSeq:NP_001903.1;RefSeq:NP_666023.1;RefSeq:XP_005251773.1;ProteinModelPortal:P07711;STRING:9606.ENSP00000345344;SWISSPROT_AC_OLD:Q6IAV1;SWISSPROT_AC_OLD:Q96QJ0;SMR:P07711;GeneID:1514;KEGG:hsa:1514;PIR:S01002;eggNOG:C…	5542	1514
4202313	Cathepsin L -- BCL2	association	Pubmed 2003:12536203;	Moreover, down-regulation of <b>cathepsin L</b> lowered the expression of antiapoptotic protein <b>Bcl-2</b>, whereas up-regulation increased the expression of Bcl-2, indicating that cathepsin L acts upstream of caspase-3.[Pubmed 2003:12536203];	54956	Protein	Cathepsin L	Cathepsin L;Cathepsin L1;CATL1;CTSL;CTSL1;EC 3.4.22.15;Major excreted protein;MEP;cathepsin l-type;cathepsin-l;CATL;catl 1;ctsl-1;l-cathepsin;	SWISSPROT_AC:P07711;SWISSPROT_ID:CATL1_HUMAN;EMBL:AL160279;EMBL:BC012612;EMBL:BX537395;EMBL:CR457053;EMBL:M20496;EMBL:X05256;EMBL:X12451;RefSeq:NP_001244900.1;RefSeq:NP_001244901.1;RefSeq:NP_001903.1;RefSeq:NP_666023.1;RefSeq:XP_005251773.1;ProteinModelPortal:P07711;STRING:9606.ENSP00000345344;SWISSPROT_AC_OLD:Q6IAV1;SWISSPROT_AC_OLD:Q96QJ0;SMR:P07711;GeneID:1514;KEGG:hsa:1514;PIR:S01002;eggNOG:C…	43291	Protein	BCL2	Apoptosis regulator Bcl-2;BCL2;apoptosis regulator bcl2;apoptosis regulator of the bcl-2;apoptosis-regulator bcl-2;bcl - 2;bcl -2;bcl 2;bcl- 2;Bcl-2;bcl-2-type;bcl2 apoptosis regulator;BCL2, apoptosis regulator;bcl2--an;PPP1R50;regulator of apoptosis bcl-2;	SWISSPROT_AC:P10415;SWISSPROT_ID:BCL2_HUMAN;EMBL:AC021803;EMBL:AC022726;EMBL:AY220759;EMBL:BC027258;EMBL:CH471096;EMBL:M13994;EMBL:M13995;EMBL:M14745;EMBL:S72602;EMBL:X06487;RefSeq:NP_000624.2;RefSeq:NP_000648.2;ProteinModelPortal:P10415;STRING:9606.ENSP00000329623;SWISSPROT_AC_OLD:C9JHD5;SWISSPROT_AC_OLD:P10416;SWISSPROT_AC_OLD:Q13842;SWISSPROT_AC_OLD:Q16197;SMR:P10415;GeneID:596;KEGG:hsa:596;PI…	1514	596
4313157	Hurpin -- Cathepsin L	association	Pubmed 2003:12809493;Pubmed 2005:15885077;	Recombinant <b>hurpin</b> inhibits human <b>catL</b> with a stoichiometry of inhibition (SI) of 1.7 and a rate constant k(assoc) of (4.6 +/- 0.14) x 10(5) M(-1) s(-1).[Pubmed 2003:12809493];The results of assays using these proteins suggest that inhibition of <b>catL</b> by <b>hurpin</b> occurs via the conventional serpin inhibitory mechanism and that the CD loop plays no role in the process.[Pub…	455673	Protein	Hurpin	HaCaT UV-repressible serpin;Headpin;Hurpin;Peptidase inhibitor 13;PI-13;PI13;Proteinase inhibitor 13;Serpin B13;SERPINB13;SPB13;HSHUR7SEQ;hur 7;HUR7;serpin family B member 13;	SWISSPROT_AC:Q9UIV8;SWISSPROT_ID:SPB13_HUMAN;EMBL:AF169949;EMBL:AF216854;EMBL:AJ001696;EMBL:AJ001697;EMBL:AJ001698;EMBL:AJ278717;EMBL:AK290323;EMBL:AK313486;EMBL:BC101821;EMBL:CH471096;RefSeq:NP_001294852.1;RefSeq:NP_036529.1;ProteinModelPortal:Q9UIV8;STRING:9606.ENSP00000341584;SWISSPROT_AC_OLD:A8K2Q8;SWISSPROT_AC_OLD:Q3MII2;SWISSPROT_AC_OLD:Q9HCX1;SWISSPROT_AC_OLD:Q9UBW1;SWISSPROT_AC_OLD:Q9UKG0…	54956	Protein	Cathepsin L	Cathepsin L;Cathepsin L1;CATL1;CTSL;CTSL1;EC 3.4.22.15;Major excreted protein;MEP;cathepsin l-type;cathepsin-l;CATL;catl 1;ctsl-1;l-cathepsin;	SWISSPROT_AC:P07711;SWISSPROT_ID:CATL1_HUMAN;EMBL:AL160279;EMBL:BC012612;EMBL:BX537395;EMBL:CR457053;EMBL:M20496;EMBL:X05256;EMBL:X12451;RefSeq:NP_001244900.1;RefSeq:NP_001244901.1;RefSeq:NP_001903.1;RefSeq:NP_666023.1;RefSeq:XP_005251773.1;ProteinModelPortal:P07711;STRING:9606.ENSP00000345344;SWISSPROT_AC_OLD:Q6IAV1;SWISSPROT_AC_OLD:Q96QJ0;SMR:P07711;GeneID:1514;KEGG:hsa:1514;PIR:S01002;eggNOG:C…	5275	1514
4417464	Insulin -- Cathepsin L	association	Pubmed 2003:12941783;	<b>Insulin</b> infusion increased <b>cathepsin L</b> mRNA levels in control subjects from 1.03 +/- 0.30 to 1.90 +/- 0.32 relative units (P = 0.03).[Pubmed 2003:12941783];	200308	Protein	Insulin	INS;Insulin;an-ins;IDDM;iddm 1;iddm 2;iddm type 1;iddm-1;iddm-2;iddm-type;IDDM1;IDDM2;ILPR;ins-type;insulin--an;insulin-chain;insulin-type;IRDN;mody-x;MODY10;type-insulin;	SWISSPROT_AC:P01308;SWISSPROT_ID:INS_HUMAN;EMBL:AJ009655;EMBL:AY138590;EMBL:AY899304;EMBL:BC005255;EMBL:BT006808;EMBL:CH471158;EMBL:J00265;EMBL:L15440;EMBL:M10039;EMBL:V00565;EMBL:X70508;RefSeq:NP_000198.1;RefSeq:NP_001172026.1;RefSeq:NP_001172027.1;RefSeq:NP_001278826.1;ProteinModelPortal:P01308;STRING:9606.ENSP00000250971;SWISSPROT_AC_OLD:Q5EEX2;SMR:P01308;GeneID:3630;KEGG:hsa:3630;PIR:A93222;e…	54956	Protein	Cathepsin L	Cathepsin L;Cathepsin L1;CATL1;CTSL;CTSL1;EC 3.4.22.15;Major excreted protein;MEP;cathepsin l-type;cathepsin-l;CATL;catl 1;ctsl-1;l-cathepsin;	SWISSPROT_AC:P07711;SWISSPROT_ID:CATL1_HUMAN;EMBL:AL160279;EMBL:BC012612;EMBL:BX537395;EMBL:CR457053;EMBL:M20496;EMBL:X05256;EMBL:X12451;RefSeq:NP_001244900.1;RefSeq:NP_001244901.1;RefSeq:NP_001903.1;RefSeq:NP_666023.1;RefSeq:XP_005251773.1;ProteinModelPortal:P07711;STRING:9606.ENSP00000345344;SWISSPROT_AC_OLD:Q6IAV1;SWISSPROT_AC_OLD:Q96QJ0;SMR:P07711;GeneID:1514;KEGG:hsa:1514;PIR:S01002;eggNOG:C…	3630	1514
4868453	Bradykinin -- Cathepsin L	association	Pubmed 2004:15369827;	Cathepsin V preferentially released Lys-bradykinin while <b>cathepsin L</b> released <b>bradykinin</b>.[Pubmed 2004:15369827];	214172	Protein	Bradykinin	Bradykinin;Kallidin I;	TMP_SWISSPROT_AC:P01042_Bradykinin;PARENT_SWISSPROT_AC:P01042;PARENT_SWISSPROT_ID:KNG1_HUMAN;	54956	Protein	Cathepsin L	Cathepsin L;Cathepsin L1;CATL1;CTSL;CTSL1;EC 3.4.22.15;Major excreted protein;MEP;cathepsin l-type;cathepsin-l;CATL;catl 1;ctsl-1;l-cathepsin;	SWISSPROT_AC:P07711;SWISSPROT_ID:CATL1_HUMAN;EMBL:AL160279;EMBL:BC012612;EMBL:BX537395;EMBL:CR457053;EMBL:M20496;EMBL:X05256;EMBL:X12451;RefSeq:NP_001244900.1;RefSeq:NP_001244901.1;RefSeq:NP_001903.1;RefSeq:NP_666023.1;RefSeq:XP_005251773.1;ProteinModelPortal:P07711;STRING:9606.ENSP00000345344;SWISSPROT_AC_OLD:Q6IAV1;SWISSPROT_AC_OLD:Q96QJ0;SMR:P07711;GeneID:1514;KEGG:hsa:1514;PIR:S01002;eggNOG:C…		1514
4970356	SPOCK1 -- Cathepsin L	association	Pubmed 2005:15843150;Pubmed central 2016:5015660;	Firstly, the steric fit between the interfaces of <b>testican</b> domain and <b>cathepsin L</b> is stabilised by numerous favourable forces, while no such interactions are evident in the complex with cathepsin K, and repulsive interactions even prevent access of the domain to the active site of papain.[Pubmed 2005:15843150];Previous studies suggested that <b>Testican-1</b> may play a role in AÃŽÂ…	488483	Protein	SPOCK1	Protein SPOCK;SPOCK;SPOCK1;Testican-1;TIC1;TICN1;SPARC/osteonectin, cwcv and kazal like domains proteoglycan 1;spock 1;TESTICAN;testican 1;tic-1;	SWISSPROT_AC:Q08629;SWISSPROT_ID:TICN1_HUMAN;EMBL:AB209701;EMBL:AC005213;EMBL:AC091818;EMBL:AC106746;EMBL:AC106809;EMBL:AF231124;EMBL:AK094489;EMBL:BC030691;EMBL:X73608;RefSeq:NP_004589.1;ProteinModelPortal:Q08629;STRING:9606.ENSP00000282223;SWISSPROT_AC_OLD:B3KSW3;SWISSPROT_AC_OLD:Q59EW0;SWISSPROT_AC_OLD:Q8N630;SWISSPROT_AC_OLD:Q9UCL8;SMR:Q08629;GeneID:6695;KEGG:hsa:6695;PIR:S33293;eggNOG:ENOG41…	54956	Protein	Cathepsin L	Cathepsin L;Cathepsin L1;CATL1;CTSL;CTSL1;EC 3.4.22.15;Major excreted protein;MEP;cathepsin l-type;cathepsin-l;CATL;catl 1;ctsl-1;l-cathepsin;	SWISSPROT_AC:P07711;SWISSPROT_ID:CATL1_HUMAN;EMBL:AL160279;EMBL:BC012612;EMBL:BX537395;EMBL:CR457053;EMBL:M20496;EMBL:X05256;EMBL:X12451;RefSeq:NP_001244900.1;RefSeq:NP_001244901.1;RefSeq:NP_001903.1;RefSeq:NP_666023.1;RefSeq:XP_005251773.1;ProteinModelPortal:P07711;STRING:9606.ENSP00000345344;SWISSPROT_AC_OLD:Q6IAV1;SWISSPROT_AC_OLD:Q96QJ0;SMR:P07711;GeneID:1514;KEGG:hsa:1514;PIR:S01002;eggNOG:C…	6695	1514
5361076	Cathepsin L -- Cathepsin K	association	Pubmed 2015:26306868;Pubmed 2005:16307485;Pubmed central 2015:4350912;Pubmed central 2017:5815678;	Here, we investigate the collagenolytic activity of human <b>cathepsin L</b>, which is closely related to <b>cathepsin K</b>.[Pubmed 2015:26306868];<b>Cathepsin L</b> hydrolyzed the majority of them with similar or higher catalytic efficiency than <b>cathepsin X</b>, acting as an endopeptidase mimicking a carboxymonopeptidase (pseudo-carboxymonopeptidase).[Pubmed 2005:16307485];Low levels of <b>c…	54956	Protein	Cathepsin L	Cathepsin L;Cathepsin L1;CATL1;CTSL;CTSL1;EC 3.4.22.15;Major excreted protein;MEP;cathepsin l-type;cathepsin-l;CATL;catl 1;ctsl-1;l-cathepsin;	SWISSPROT_AC:P07711;SWISSPROT_ID:CATL1_HUMAN;EMBL:AL160279;EMBL:BC012612;EMBL:BX537395;EMBL:CR457053;EMBL:M20496;EMBL:X05256;EMBL:X12451;RefSeq:NP_001244900.1;RefSeq:NP_001244901.1;RefSeq:NP_001903.1;RefSeq:NP_666023.1;RefSeq:XP_005251773.1;ProteinModelPortal:P07711;STRING:9606.ENSP00000345344;SWISSPROT_AC_OLD:Q6IAV1;SWISSPROT_AC_OLD:Q96QJ0;SMR:P07711;GeneID:1514;KEGG:hsa:1514;PIR:S01002;eggNOG:C…	54935	Protein	Cathepsin K	Cathepsin K;Cathepsin O;Cathepsin O2;Cathepsin X;CATK;CTSK;CTSO;CTSO2;EC 3.4.22.38;cathepsin -k;cathepsin-k;cathepsin-x;CTS02;CTSO1;PKND;PYCD;	SWISSPROT_AC:P43235;SWISSPROT_ID:CATK_HUMAN;EMBL:AL355860;EMBL:AL356292;EMBL:BC016058;EMBL:CH471121;EMBL:CR541675;EMBL:S79895;EMBL:U13665;EMBL:U20280;EMBL:X82153;RefSeq:NP_000387.1;ProteinModelPortal:P43235;STRING:9606.ENSP00000271651;SWISSPROT_AC_OLD:Q6FHS6;SMR:P43235;GeneID:1513;KEGG:hsa:1513;PIR:JC2476;eggNOG:COG4870;eggNOG:KOG1543;UniGene:Hs.632466;GO:GO:0001957;GO:GO:0001968;GO:GO:0002224;GO…	1514	1513
5361100	Cathepsin X -- Cathepsin L	association	Pubmed 2005:16307485;	<b>Cathepsin L</b> hydrolyzed the majority of them with similar or higher catalytic efficiency than <b>cathepsin X</b>, acting as an endopeptidase mimicking a carboxymonopeptidase (pseudo-carboxymonopeptidase).[Pubmed 2005:16307485];	55047	Protein	Cathepsin X	Cathepsin P;Cathepsin X;Cathepsin Z;CATZ;CTSZ;EC 3.4.18.1;cathepsin-x;cathepsin-z;CTSX;	SWISSPROT_AC:Q9UBR2;SWISSPROT_ID:CATZ_HUMAN;EMBL:AF009923;EMBL:AF032906;EMBL:AF073890;EMBL:AF136273;EMBL:AF136274;EMBL:AF136275;EMBL:AF136276;EMBL:AK314931;EMBL:AL109840;EMBL:BC042168;EMBL:CH471077;RefSeq:NP_001327.2;ProteinModelPortal:Q9UBR2;STRING:9606.ENSP00000217131;SWISSPROT_AC_OLD:B2RC40;SWISSPROT_AC_OLD:O75331;SWISSPROT_AC_OLD:Q9UQV5;SWISSPROT_AC_OLD:Q9UQV6;SMR:Q9UBR2;GeneID:1522;KEGG:hsa:…	54956	Protein	Cathepsin L	Cathepsin L;Cathepsin L1;CATL1;CTSL;CTSL1;EC 3.4.22.15;Major excreted protein;MEP;cathepsin l-type;cathepsin-l;CATL;catl 1;ctsl-1;l-cathepsin;	SWISSPROT_AC:P07711;SWISSPROT_ID:CATL1_HUMAN;EMBL:AL160279;EMBL:BC012612;EMBL:BX537395;EMBL:CR457053;EMBL:M20496;EMBL:X05256;EMBL:X12451;RefSeq:NP_001244900.1;RefSeq:NP_001244901.1;RefSeq:NP_001903.1;RefSeq:NP_666023.1;RefSeq:XP_005251773.1;ProteinModelPortal:P07711;STRING:9606.ENSP00000345344;SWISSPROT_AC_OLD:Q6IAV1;SWISSPROT_AC_OLD:Q96QJ0;SMR:P07711;GeneID:1514;KEGG:hsa:1514;PIR:S01002;eggNOG:C…	1522	1514
5421402	TYR -- Cathepsin L	association	Pubmed 2005:16280007;	Using indirect immunofluorescence, an increase in co-localization of misrouted <b>tyrosinase</b> with <b>cathepsin-L</b>, a lysosomal cysteine protease, occurred in HPS-1 melanocytes.[Pubmed 2005:16280007];	506810	Protein	TYR	EC 1.14.18.1;LB24-AB;Monophenol monooxygenase;SK29-AB;Tumor rejection antigen AB;TYR;TYRO;Tyrosinase;ATN;atn-type;cmm 8;CMM8;monophenol-monooxygenase;oca 1;oca i;oca type 1;oca-1;oca-i;OCA1;OCA1A;OCAIA;SHEP3;tyrosinase-type;	SWISSPROT_AC:P14679;SWISSPROT_ID:TYRO_HUMAN;EMBL:AF237807;EMBL:AF237808;EMBL:AF237809;EMBL:AF237810;EMBL:AF237811;EMBL:AY012019;EMBL:BC027179;EMBL:J03581;EMBL:M27160;EMBL:M63235;EMBL:M63236;EMBL:M63237;EMBL:M63238;EMBL:M63239;EMBL:M74314;EMBL:U01873;EMBL:X16073;EMBL:Y00819;RefSeq:NP_000363.1;ProteinModelPortal:P14679;STRING:9606.ENSP00000263321;SWISSPROT_AC_OLD:Q15675;SWISSPROT_AC_OLD:Q15676;SWIS…	54956	Protein	Cathepsin L	Cathepsin L;Cathepsin L1;CATL1;CTSL;CTSL1;EC 3.4.22.15;Major excreted protein;MEP;cathepsin l-type;cathepsin-l;CATL;catl 1;ctsl-1;l-cathepsin;	SWISSPROT_AC:P07711;SWISSPROT_ID:CATL1_HUMAN;EMBL:AL160279;EMBL:BC012612;EMBL:BX537395;EMBL:CR457053;EMBL:M20496;EMBL:X05256;EMBL:X12451;RefSeq:NP_001244900.1;RefSeq:NP_001244901.1;RefSeq:NP_001903.1;RefSeq:NP_666023.1;RefSeq:XP_005251773.1;ProteinModelPortal:P07711;STRING:9606.ENSP00000345344;SWISSPROT_AC_OLD:Q6IAV1;SWISSPROT_AC_OLD:Q96QJ0;SMR:P07711;GeneID:1514;KEGG:hsa:1514;PIR:S01002;eggNOG:C…	7299	1514
5550553	CST6 -- Cathepsin L	association	Pubmed 2006:16565075;Pubmed 2007:16874311;Pubmed 2016:27090639;	Kinetic studies show that Ki values of <b>cystatin M/E</b> for the interaction with CTSV and <b>CTSL</b> are 0.47 and 1.78 nM, respectively.[Pubmed 2006:16565075];The identification of CTSV and <b>CTSL</b> as novel targets for <b>cystatin M/E</b>, their (co)-expression in the stratum granulosum of human skin, and the activity of CTSL toward transglutaminase 3 strongly imply an important role for …	90915	Protein	CST6	CST6;Cystatin-6;Cystatin-E;Cystatin-M;CYTM;cst vi;cst-6;cystatin 6;cystatin e;cystatin E/M;cystatin m;cystatin m / e;cystatin m/e;	SWISSPROT_AC:Q15828;SWISSPROT_ID:CYTM_HUMAN;EMBL:AY145051;EMBL:BC031334;EMBL:U62800;EMBL:U81233;RefSeq:NP_001314.1;ProteinModelPortal:Q15828;SWISSPROT_AC_OLD:Q540N7;SMR:Q15828;GeneID:1474;KEGG:hsa:1474;eggNOG:ENOG410J4P1;eggNOG:ENOG410Y20I;UniGene:Hs.139389;GO:GO:0001533;GO:GO:0002020;GO:GO:0004869;GO:GO:0005615;GO:GO:0008544;GO:GO:0009653;GO:GO:0070062;GO:GO:2000117;PDB:4N6L;PDB:4N6M;PDB:4N6N;PD…	54956	Protein	Cathepsin L	Cathepsin L;Cathepsin L1;CATL1;CTSL;CTSL1;EC 3.4.22.15;Major excreted protein;MEP;cathepsin l-type;cathepsin-l;CATL;catl 1;ctsl-1;l-cathepsin;	SWISSPROT_AC:P07711;SWISSPROT_ID:CATL1_HUMAN;EMBL:AL160279;EMBL:BC012612;EMBL:BX537395;EMBL:CR457053;EMBL:M20496;EMBL:X05256;EMBL:X12451;RefSeq:NP_001244900.1;RefSeq:NP_001244901.1;RefSeq:NP_001903.1;RefSeq:NP_666023.1;RefSeq:XP_005251773.1;ProteinModelPortal:P07711;STRING:9606.ENSP00000345344;SWISSPROT_AC_OLD:Q6IAV1;SWISSPROT_AC_OLD:Q96QJ0;SMR:P07711;GeneID:1514;KEGG:hsa:1514;PIR:S01002;eggNOG:C…	1474	1514
6689011	ERK2 -- Cathepsin L	association	Pubmed 2008:18362148;Pubmed central 2017:5388215;Pubmed central 2016:4784741;Pubmed central 2016:5146795;Pubmed central 2002:2194106;	Previously it was shown that a fragment of 64 residues present in the p41 form of the Ii (<b>p41</b> fragment) selectively inhibits the endopeptidase <b>cathepsin L</b>, whereas the activity of cathepsin S remains unaffected.[Pubmed 2008:18362148];These cells also exhibit accumulation of both LC3-II and SQSTM1 proteins.49 In addition, the MHC class II-associated <b>p41</b> invariant chain fragmen…	246960	Protein	ERK2	EC 2.7.11.24;ERK-2;ERK2;ERT1;Extracellular signal-regulated kinase 2;MAP kinase 1;MAP kinase 2;MAP kinase isoform p42;MAPK 1;MAPK 2;MAPK1;Mitogen-activated protein kinase 1;Mitogen-activated protein kinase 2;MK01;p42-MAPK;PRKM1;PRKM2;ERK;erk 2;erk ii;erk-type;erk2-type;ert 1;extracellular signal regulated kinase 2;extracellular signal regulated kinase-2;extracellular signal regulated-kinase-2;ext…	SWISSPROT_AC:P28482;SWISSPROT_ID:MK01_HUMAN;EMBL:AP000553;EMBL:AP000554;EMBL:AP000555;EMBL:BC017832;EMBL:DQ399292;EMBL:M84489;EMBL:Z11694;EMBL:Z11695;RefSeq:NP_002736.3;RefSeq:NP_620407.1;ProteinModelPortal:P28482;STRING:9606.ENSP00000215832;SWISSPROT_AC_OLD:A8CZ64;SMR:P28482;GeneID:5594;KEGG:hsa:5594;PIR:JQ1400;eggNOG:ENOG410XNY0;eggNOG:KOG0660;UniGene:Hs.431850;GO:GO:0000165;GO:GO:0000187;GO:GO…	54956	Protein	Cathepsin L	Cathepsin L;Cathepsin L1;CATL1;CTSL;CTSL1;EC 3.4.22.15;Major excreted protein;MEP;cathepsin l-type;cathepsin-l;CATL;catl 1;ctsl-1;l-cathepsin;	SWISSPROT_AC:P07711;SWISSPROT_ID:CATL1_HUMAN;EMBL:AL160279;EMBL:BC012612;EMBL:BX537395;EMBL:CR457053;EMBL:M20496;EMBL:X05256;EMBL:X12451;RefSeq:NP_001244900.1;RefSeq:NP_001244901.1;RefSeq:NP_001903.1;RefSeq:NP_666023.1;RefSeq:XP_005251773.1;ProteinModelPortal:P07711;STRING:9606.ENSP00000345344;SWISSPROT_AC_OLD:Q6IAV1;SWISSPROT_AC_OLD:Q96QJ0;SMR:P07711;GeneID:1514;KEGG:hsa:1514;PIR:S01002;eggNOG:C…	5594	1514
6883631	Endorepellin -- Cathepsin L	association	Pubmed 2008:18658137;	<b>CathL</b> cleaved recombinant <b>endorepellin</b> in vitro, leading to LG3 release.[Pubmed 2008:18658137];	310145	Protein	Endorepellin	Endorepellin;	TMP_SWISSPROT_AC:P98160_Endorepellin;PARENT_SWISSPROT_AC:P98160;PARENT_SWISSPROT_ID:PGBM_HUMAN;	54956	Protein	Cathepsin L	Cathepsin L;Cathepsin L1;CATL1;CTSL;CTSL1;EC 3.4.22.15;Major excreted protein;MEP;cathepsin l-type;cathepsin-l;CATL;catl 1;ctsl-1;l-cathepsin;	SWISSPROT_AC:P07711;SWISSPROT_ID:CATL1_HUMAN;EMBL:AL160279;EMBL:BC012612;EMBL:BX537395;EMBL:CR457053;EMBL:M20496;EMBL:X05256;EMBL:X12451;RefSeq:NP_001244900.1;RefSeq:NP_001244901.1;RefSeq:NP_001903.1;RefSeq:NP_666023.1;RefSeq:XP_005251773.1;ProteinModelPortal:P07711;STRING:9606.ENSP00000345344;SWISSPROT_AC_OLD:Q6IAV1;SWISSPROT_AC_OLD:Q96QJ0;SMR:P07711;GeneID:1514;KEGG:hsa:1514;PIR:S01002;eggNOG:C…		1514
7024341	S protein -- Cathepsin L	association	Pubmed 2009:18971274;Pubmed central 2012:3594739;	However, its inhibition was not so remarkable as that found with SARS-CoV infection, which seems to indicate that while <b>CPL</b> is involved in the fusogenic activation of 229E <b>S protein</b> in endosomal infection, not-yet-identified proteases could also play a part in that activity.[Pubmed 2009:18971274];The cleavage and the activation of the viral <b>S protein</b> by <b>cathepsin L</b> ind…	60479	Protein	S protein	CDSN;Corneodesmosin;S protein;HTSS;HTSS1;HYPT2;PSS;pss-type;PSS1;S;	SWISSPROT_AC:Q15517;SWISSPROT_ID:CDSN_HUMAN;EMBL:AB088114;EMBL:AF030130;EMBL:AF224747;EMBL:AF224748;EMBL:AF224749;EMBL:AF224750;EMBL:AF224751;EMBL:AF224752;EMBL:AF224753;EMBL:AF224754;EMBL:AF224755;EMBL:AF224756;EMBL:AF224757;EMBL:AF224758;EMBL:AF286165;EMBL:AF491325;EMBL:AF491326;EMBL:AF491327;EMBL:AF491328;EMBL:AF491329;EMBL:AF491330;EMBL:AJ238461;EMBL:AJ238462;EMBL:AJ238463;EMBL:AJ238464;EMBL:…	54956	Protein	Cathepsin L	Cathepsin L;Cathepsin L1;CATL1;CTSL;CTSL1;EC 3.4.22.15;Major excreted protein;MEP;cathepsin l-type;cathepsin-l;CATL;catl 1;ctsl-1;l-cathepsin;	SWISSPROT_AC:P07711;SWISSPROT_ID:CATL1_HUMAN;EMBL:AL160279;EMBL:BC012612;EMBL:BX537395;EMBL:CR457053;EMBL:M20496;EMBL:X05256;EMBL:X12451;RefSeq:NP_001244900.1;RefSeq:NP_001244901.1;RefSeq:NP_001903.1;RefSeq:NP_666023.1;RefSeq:XP_005251773.1;ProteinModelPortal:P07711;STRING:9606.ENSP00000345344;SWISSPROT_AC_OLD:Q6IAV1;SWISSPROT_AC_OLD:Q96QJ0;SMR:P07711;GeneID:1514;KEGG:hsa:1514;PIR:S01002;eggNOG:C…	1041	1514
7041875	Cathepsin L -- CUX1	association	Pubmed 2008:18829740;	These results suggest a mechanism in which reduced Cux1 processing by <b>cathepsin-L</b> results in the accumulation of <b>Cux1</b>, downregulation of p21/p27, and increased cell proliferation in PKD.[Pubmed 2008:18829740];	54956	Protein	Cathepsin L	Cathepsin L;Cathepsin L1;CATL1;CTSL;CTSL1;EC 3.4.22.15;Major excreted protein;MEP;cathepsin l-type;cathepsin-l;CATL;catl 1;ctsl-1;l-cathepsin;	SWISSPROT_AC:P07711;SWISSPROT_ID:CATL1_HUMAN;EMBL:AL160279;EMBL:BC012612;EMBL:BX537395;EMBL:CR457053;EMBL:M20496;EMBL:X05256;EMBL:X12451;RefSeq:NP_001244900.1;RefSeq:NP_001244901.1;RefSeq:NP_001903.1;RefSeq:NP_666023.1;RefSeq:XP_005251773.1;ProteinModelPortal:P07711;STRING:9606.ENSP00000345344;SWISSPROT_AC_OLD:Q6IAV1;SWISSPROT_AC_OLD:Q96QJ0;SMR:P07711;GeneID:1514;KEGG:hsa:1514;PIR:S01002;eggNOG:C…	54566	Protein	CUX1	CASP;CUTL1;CUX1;Protein CASP;casp protein;CDP;cdp 1;cdp i;cdp-1;cdp-i;CDP/Cut;cdp/cux;CDP1;Clox;COY1;cut like homeobox 1;cut/cdp;CUX;Cux/CDP;GOLIM6;Nbla10317;p 1-10;p 100;p 200;p 75;p--75;p-100;p-110;p-200;p-75;p-type 100;p1 10;p1-10;p100;p110;p110-isoform;p2-0-0;p200;p7-5;p75;	SWISSPROT_AC:P39880;SWISSPROT_AC:Q13948;SWISSPROT_ID:CASP_HUMAN;SWISSPROT_ID:CUX1_HUMAN;EMBL:AC005072;EMBL:AC005086;EMBL:AC005088;EMBL:AC005096;EMBL:AC005103;EMBL:AC092788;EMBL:AK125076;EMBL:AK125097;EMBL:AK222832;EMBL:AK303151;EMBL:BC025422;EMBL:CH471197;EMBL:L12579;RefSeq:NP_001189473.1;RefSeq:NP_001189474.1;RefSeq:NP_001189475.1;RefSeq:NP_001904.2;RefSeq:NP_852477.1;ProteinModelPortal:Q13948;S…	1514	1523
7041931	CDP -- Cathepsin L	association	Pubmed 2008:18829740;	These results suggest a mechanism in which reduced Cux1 processing by <b>cathepsin-L</b> results in the accumulation of <b>Cux1</b>, downregulation of p21/p27, and increased cell proliferation in PKD.[Pubmed 2008:18829740];	85280	Protein	CDP	CCAAT displacement protein;CDP;CUTL1;CUX1;Homeobox protein cut-like 1;Homeobox protein cux-1;CASP;ccaat-displacement protein;ccaat-displacement-protein;cdp 1;cdp i;cdp-1;cdp-i;CDP/Cut;cdp/cux;CDP1;Clox;COY1;cut like homeobox 1;cut/cdp;CUX;Cux/CDP;GOLIM6;Nbla10317;p 1-10;p 100;p 200;p 75;p--75;p-100;p-110;p-200;p-75;p-type 100;p1 10;p1-10;p100;p110;p110-isoform;p2-0-0;p200;p7-5;p75;protein ccaat d…	SWISSPROT_AC:P39880;SWISSPROT_AC:Q13948;SWISSPROT_ID:CASP_HUMAN;SWISSPROT_ID:CUX1_HUMAN;EMBL:AC005072;EMBL:AC005086;EMBL:AC005088;EMBL:AC005096;EMBL:AC005103;EMBL:AC092788;EMBL:AF047825;EMBL:AK122726;EMBL:BC066592;EMBL:M74099;RefSeq:NP_001189472.1;RefSeq:NP_001189473.1;RefSeq:NP_001189474.1;RefSeq:NP_852477.1;RefSeq:NP_853530.2;ProteinModelPortal:P39880;STRING:9606.ENSP00000353401;SWISSPROT_AC_OL…	54956	Protein	Cathepsin L	Cathepsin L;Cathepsin L1;CATL1;CTSL;CTSL1;EC 3.4.22.15;Major excreted protein;MEP;cathepsin l-type;cathepsin-l;CATL;catl 1;ctsl-1;l-cathepsin;	SWISSPROT_AC:P07711;SWISSPROT_ID:CATL1_HUMAN;EMBL:AL160279;EMBL:BC012612;EMBL:BX537395;EMBL:CR457053;EMBL:M20496;EMBL:X05256;EMBL:X12451;RefSeq:NP_001244900.1;RefSeq:NP_001244901.1;RefSeq:NP_001903.1;RefSeq:NP_666023.1;RefSeq:XP_005251773.1;ProteinModelPortal:P07711;STRING:9606.ENSP00000345344;SWISSPROT_AC_OLD:Q6IAV1;SWISSPROT_AC_OLD:Q96QJ0;SMR:P07711;GeneID:1514;KEGG:hsa:1514;PIR:S01002;eggNOG:C…	1523	1514
7350784	POMC -- Cathepsin L	association	Pubmed 2009:19343278;	Human pituitary contains dual <b>cathepsin L</b> and prohormone convertase processing pathway components involved in converting <b>POMC</b> into the peptide hormones ACTH, alpha-MSH, and beta-endorphin.[Pubmed 2009:19343278];	75856	Protein	POMC	COLI;Corticotropin-lipotropin;POMC;Pro-opiomelanocortin;ACTH;CLIP;clip-type;LPH;MSH;msh-isoform;NPP;npp-type;POC;pro opiomelanocortin;pro- opiomelanocortin;proopiomelanocortin;	SWISSPROT_AC:P01189;SWISSPROT_ID:COLI_HUMAN;EMBL:AC012457;EMBL:BC065832;EMBL:CH471053;EMBL:J00291;EMBL:J00292;EMBL:M25896;EMBL:M38297;EMBL:V01510;RefSeq:NP_000930.1;RefSeq:NP_001030333.1;RefSeq:NP_001306133.1;RefSeq:NP_001306134.1;ProteinModelPortal:P01189;STRING:9606.ENSP00000264708;SWISSPROT_AC_OLD:P78442;SWISSPROT_AC_OLD:Q53T23;SWISSPROT_AC_OLD:Q9UD39;SWISSPROT_AC_OLD:Q9UD40;SMR:P01189;GeneID:…	54956	Protein	Cathepsin L	Cathepsin L;Cathepsin L1;CATL1;CTSL;CTSL1;EC 3.4.22.15;Major excreted protein;MEP;cathepsin l-type;cathepsin-l;CATL;catl 1;ctsl-1;l-cathepsin;	SWISSPROT_AC:P07711;SWISSPROT_ID:CATL1_HUMAN;EMBL:AL160279;EMBL:BC012612;EMBL:BX537395;EMBL:CR457053;EMBL:M20496;EMBL:X05256;EMBL:X12451;RefSeq:NP_001244900.1;RefSeq:NP_001244901.1;RefSeq:NP_001903.1;RefSeq:NP_666023.1;RefSeq:XP_005251773.1;ProteinModelPortal:P07711;STRING:9606.ENSP00000345344;SWISSPROT_AC_OLD:Q6IAV1;SWISSPROT_AC_OLD:Q96QJ0;SMR:P07711;GeneID:1514;KEGG:hsa:1514;PIR:S01002;eggNOG:C…	5443	1514
7468131	LMNA -- Cathepsin L	association	Pubmed 2009:19243021;	This RB18A/MED1 siRNA did not modify the expression of <b>cathepsin L</b> forms or <b>lamin A/C</b>, nor the secretion of procathepsin L and MMP2 in transfected cells.[Pubmed 2009:19243021];	225827	Protein	LMNA	LMN1;LMNA;Prelamin-A/C;a/c lamin;a/c-type lamin;CDCD1;CDDC;CMD1A;CMT2B1;EMD2;FPL;FPLD;fpld 2;fpld type 2;FPLD2;HGPS;IDC;idc-type;lamin a /c;lamin A/C;LDP1;LFP;lfp-type;LGMD1B;LMNC;LMNL1;mad a;mad-a;MADA;prelamin a/c;PRO1;	SWISSPROT_AC:P02545;SWISSPROT_ID:LMNA_HUMAN;EMBL:AF381029;EMBL:AK295390;EMBL:AL135927;EMBL:AL355388;EMBL:AL356734;EMBL:AY357727;EMBL:AY847595;EMBL:AY847597;EMBL:BC000511;EMBL:BC003162;EMBL:BC014507;EMBL:CH471121;EMBL:M13451;EMBL:M13452;EMBL:X03444;EMBL:X03445;RefSeq:NP_001244303.1;RefSeq:NP_001269553.1;RefSeq:NP_001269554.1;RefSeq:NP_001269555.1;RefSeq:NP_005563.1;RefSeq:NP_733821.1;RefSeq:NP_733…	54956	Protein	Cathepsin L	Cathepsin L;Cathepsin L1;CATL1;CTSL;CTSL1;EC 3.4.22.15;Major excreted protein;MEP;cathepsin l-type;cathepsin-l;CATL;catl 1;ctsl-1;l-cathepsin;	SWISSPROT_AC:P07711;SWISSPROT_ID:CATL1_HUMAN;EMBL:AL160279;EMBL:BC012612;EMBL:BX537395;EMBL:CR457053;EMBL:M20496;EMBL:X05256;EMBL:X12451;RefSeq:NP_001244900.1;RefSeq:NP_001244901.1;RefSeq:NP_001903.1;RefSeq:NP_666023.1;RefSeq:XP_005251773.1;ProteinModelPortal:P07711;STRING:9606.ENSP00000345344;SWISSPROT_AC_OLD:Q6IAV1;SWISSPROT_AC_OLD:Q96QJ0;SMR:P07711;GeneID:1514;KEGG:hsa:1514;PIR:S01002;eggNOG:C…	4000	1514
7718125	P53 -- Cathepsin L	association	Pubmed 2010:20060114;	Furthermore, <b>p53</b> expression was significantly correlated with the expression of ferritin, lysosomal <b>cathepsin L</b>, and apoptosis.[Pubmed 2010:20060114];	297203	Protein	P53	Antigen NY-CO-13;Cellular tumor antigen p53;P53;Phosphoprotein p53;TP53;Tumor suppressor p53;BCC7;LFS1;p 53;p 53 tumor suppressor;p-53;p-53 tumor suppressor;p5-3;p53 phosphoprotein;p53 the tumor suppressor;p53 tumor protein;p53 tumor suppressor;p53 tumor-suppressor;p53's tumor suppressor;p53--an;p53-tumor suppressor;p53-tumor-suppressor;p53-type;protein of the p53 tumor;protein p53 tumor;tp 53;tp…	SWISSPROT_AC:P04637;SWISSPROT_ID:P53_HUMAN;EMBL:AB082923;EMBL:AC007421;EMBL:AC087388;EMBL:AF135120;EMBL:AF135121;EMBL:AF136270;EMBL:AF136271;EMBL:AF209128;EMBL:AF209129;EMBL:AF209130;EMBL:AF209131;EMBL:AF209132;EMBL:AF209133;EMBL:AF209134;EMBL:AF209135;EMBL:AF209136;EMBL:AF209148;EMBL:AF209149;EMBL:AF209150;EMBL:AF209151;EMBL:AF209152;EMBL:AF209153;EMBL:AF209154;EMBL:AF209155;EMBL:AF209156;EMBL:A…	54956	Protein	Cathepsin L	Cathepsin L;Cathepsin L1;CATL1;CTSL;CTSL1;EC 3.4.22.15;Major excreted protein;MEP;cathepsin l-type;cathepsin-l;CATL;catl 1;ctsl-1;l-cathepsin;	SWISSPROT_AC:P07711;SWISSPROT_ID:CATL1_HUMAN;EMBL:AL160279;EMBL:BC012612;EMBL:BX537395;EMBL:CR457053;EMBL:M20496;EMBL:X05256;EMBL:X12451;RefSeq:NP_001244900.1;RefSeq:NP_001244901.1;RefSeq:NP_001903.1;RefSeq:NP_666023.1;RefSeq:XP_005251773.1;ProteinModelPortal:P07711;STRING:9606.ENSP00000345344;SWISSPROT_AC_OLD:Q6IAV1;SWISSPROT_AC_OLD:Q96QJ0;SMR:P07711;GeneID:1514;KEGG:hsa:1514;PIR:S01002;eggNOG:C…	7157	1514
7904923	PCI -- Cathepsin L	association	Pubmed 2010:20230872;	Consequently, inhibiting <b>cathepsin L</b> by serpins like <b>PCI</b> may be a new pathway of regulating hemostasis, cardiovascular and metastatic diseases.[Pubmed 2010:20230872];We found that <b>PCI</b> inhibits <b>cathepsin L</b> with an inhibition rate (k(2)) of 3.0x10(5)M(-)(1)s(-)(1).[Pubmed 2010:20230872];Whereas, the PCI P1 mutant (R354A) inhibits <b>cathepsin L</b> at rates similar to wi…	201426	Protein	PCI	Acrosomal serine protease inhibitor;IPSP;PAI-3;PAI3;PCI;PLANH3;Plasma serine protease inhibitor;Plasminogen activator inhibitor 3;PROCI;Protein C inhibitor;Serpin A5;SERPINA5;c inhibitor protein;c protein inhibitor;c-inhibitor of protein;inhibitor of protein c;inhibitor of the protein c;inhibitor protein c;inhibitor protein-c;pai 3;pai iii;pci-an;PCI-B;pci-type;plasminogen activator inhibitor typ…	SWISSPROT_AC:P05154;SWISSPROT_ID:IPSP_HUMAN;EMBL:AF361796;EMBL:AL049839;EMBL:AL080185;EMBL:BC008915;EMBL:J02639;EMBL:M68516;EMBL:S58545;EMBL:S69364;EMBL:S69365;EMBL:S69366;EMBL:S69574;EMBL:U35464;RefSeq:NP_000615.3;ProteinModelPortal:P05154;STRING:9606.ENSP00000333203;SWISSPROT_AC_OLD:Q07616;SWISSPROT_AC_OLD:Q9UG30;SMR:P05154;GeneID:5104;KEGG:hsa:5104;PIR:A39339;eggNOG:COG4826;eggNOG:KOG2392;UniG…	54956	Protein	Cathepsin L	Cathepsin L;Cathepsin L1;CATL1;CTSL;CTSL1;EC 3.4.22.15;Major excreted protein;MEP;cathepsin l-type;cathepsin-l;CATL;catl 1;ctsl-1;l-cathepsin;	SWISSPROT_AC:P07711;SWISSPROT_ID:CATL1_HUMAN;EMBL:AL160279;EMBL:BC012612;EMBL:BX537395;EMBL:CR457053;EMBL:M20496;EMBL:X05256;EMBL:X12451;RefSeq:NP_001244900.1;RefSeq:NP_001244901.1;RefSeq:NP_001903.1;RefSeq:NP_666023.1;RefSeq:XP_005251773.1;ProteinModelPortal:P07711;STRING:9606.ENSP00000345344;SWISSPROT_AC_OLD:Q6IAV1;SWISSPROT_AC_OLD:Q96QJ0;SMR:P07711;GeneID:1514;KEGG:hsa:1514;PIR:S01002;eggNOG:C…	5104	1514
7923469	FOXO1 -- Cathepsin L	association	Pubmed 2010:20088826;Pubmed central 2016:5271579;	In the present study, we conducted in vivo and in vitro experiments focusing on <b>FOXO1</b> regulation of <b>Ctsl</b> (cathepsin L gene; CTSL1 in humans) expression in the skeletal muscle.[Pubmed 2010:20088826];The <b>cathepsin L</b> gene is a direct target of <b>FOXO1</b> in skeletal muscle.[Pubmed 2010:20088826];The luciferase reporter analysis revealed that the mouse Ctsl and human <b>CTSL1</…	141296	Protein	FOXO1	FKHR;Forkhead box protein O1;Forkhead box protein O1A;Forkhead in rhabdomyosarcoma;FOXO1;FOXO1A;FKH1;forkhead box o -1;forkhead box o 1;forkhead box o-1;forkhead box O1;forkhead box o1 protein;forkhead box protein o 1;forkhead box protein-o1;forkhead box-o1;forkhead-box-o1;foxo 1;foxo-1;foxo1 a;type-foxo1;	SWISSPROT_AC:Q12778;SWISSPROT_ID:FOXO1_HUMAN;EMBL:AF032885;EMBL:AL133318;EMBL:AL355132;EMBL:BC021981;EMBL:BC070065;EMBL:BT007455;EMBL:U02310;RefSeq:NP_002006.2;ProteinModelPortal:Q12778;STRING:9606.ENSP00000368880;SWISSPROT_AC_OLD:O43523;SWISSPROT_AC_OLD:Q5VYC7;SWISSPROT_AC_OLD:Q6NSK6;SMR:Q12778;GeneID:2308;KEGG:hsa:2308;PIR:S40521;eggNOG:COG5025;eggNOG:KOG2294;UniGene:Hs.370666;GO:GO:0000981;GO:…	54956	Protein	Cathepsin L	Cathepsin L;Cathepsin L1;CATL1;CTSL;CTSL1;EC 3.4.22.15;Major excreted protein;MEP;cathepsin l-type;cathepsin-l;CATL;catl 1;ctsl-1;l-cathepsin;	SWISSPROT_AC:P07711;SWISSPROT_ID:CATL1_HUMAN;EMBL:AL160279;EMBL:BC012612;EMBL:BX537395;EMBL:CR457053;EMBL:M20496;EMBL:X05256;EMBL:X12451;RefSeq:NP_001244900.1;RefSeq:NP_001244901.1;RefSeq:NP_001903.1;RefSeq:NP_666023.1;RefSeq:XP_005251773.1;ProteinModelPortal:P07711;STRING:9606.ENSP00000345344;SWISSPROT_AC_OLD:Q6IAV1;SWISSPROT_AC_OLD:Q96QJ0;SMR:P07711;GeneID:1514;KEGG:hsa:1514;PIR:S01002;eggNOG:C…	2308	1514
8252619	K10 -- Cathepsin L	association	Pubmed 2011:21035109;	We found that matrix metalloproteinase (MMP)-1 and MMP-12 as well as <b>cathepsin-L</b> were significantly up-regulated whilst <b>keratin-10</b> and transforming growth factor-ÃŽÂ²1 were significantly down-regulated in GO tissues of periodontitis patients compared with the control gingival tissues of healthy subjects.[Pubmed 2011:21035109];We found that matrix metalloproteinase (MMP)-1 and MMP-12…	206483	Protein	K10	CK-10;Cytokeratin-10;K10;K1C10;Keratin, type I cytoskeletal 10;Keratin-10;KPP;KRT10;BCIE;BIE;ck 10;CK10;cytokeratin 10;cytokeratin10;EHK;keratin 10;keratin subtype 10;keratin10;krt 10;	SWISSPROT_AC:P13645;SWISSPROT_ID:K1C10_HUMAN;EMBL:AC090283;EMBL:BC034697;EMBL:J04029;EMBL:L20218;EMBL:L20219;EMBL:M19156;EMBL:M77663;EMBL:X14487;RefSeq:NP_000412.3;ProteinModelPortal:P13645;STRING:9606.ENSP00000269576;SWISSPROT_AC_OLD:Q14664;SWISSPROT_AC_OLD:Q8N175;SMR:P13645;GeneID:3858;KEGG:hsa:3858;PIR:A31994;PIR:S02158;eggNOG:ENOG410IGJX;eggNOG:ENOG410YDXS;UniGene:Hs.99936;GO:GO:0005615;GO:GO…	54956	Protein	Cathepsin L	Cathepsin L;Cathepsin L1;CATL1;CTSL;CTSL1;EC 3.4.22.15;Major excreted protein;MEP;cathepsin l-type;cathepsin-l;CATL;catl 1;ctsl-1;l-cathepsin;	SWISSPROT_AC:P07711;SWISSPROT_ID:CATL1_HUMAN;EMBL:AL160279;EMBL:BC012612;EMBL:BX537395;EMBL:CR457053;EMBL:M20496;EMBL:X05256;EMBL:X12451;RefSeq:NP_001244900.1;RefSeq:NP_001244901.1;RefSeq:NP_001903.1;RefSeq:NP_666023.1;RefSeq:XP_005251773.1;ProteinModelPortal:P07711;STRING:9606.ENSP00000345344;SWISSPROT_AC_OLD:Q6IAV1;SWISSPROT_AC_OLD:Q96QJ0;SMR:P07711;GeneID:1514;KEGG:hsa:1514;PIR:S01002;eggNOG:C…	3858	1514
8531545	HPA -- Cathepsin L	association	Pubmed 2011:21262445;Pubmed 2016:27168718;Pubmed central 2017:5245862;Pubmed central 2017:5429646;Pubmed central 2017:5618000;Pubmed central 2016:4851855;	Ex vivo prevention of <b>heparanase</b> maturation through <b>cathepsin L</b> inhibition, or targeting heparanase directly with a neutralizing antibody, both resulted in a marked reduction in sFlt1 secretion to medium of normal and preeclamptic placental expiants.[Pubmed 2011:21262445];Proteolytic cleavage of proheparanase by <b>cathepsin L</b> leads to the formation of catalytically active <b>he…	186018	Protein	HPA	EC 3.2.1.166;Endo-glucoronidase;HEP;Heparanase;Heparanase-1;HPA;HPA1;HPR1;HPSE;HPSE1;HSE1;heparanase 1;heparanase isoform 1;hp a;hp alpha;hp alpha-chain;hp-a;hp-alpha;hpa-type;hpalpha;hpse-1;hse type 1;hse-1;	SWISSPROT_AC:Q9Y251;SWISSPROT_ID:HPSE_HUMAN;EMBL:AC114781;EMBL:AF084467;EMBL:AF144325;EMBL:AF152376;EMBL:AF155510;EMBL:AF165154;EMBL:AK222986;EMBL:AM419200;EMBL:AY948074;EMBL:BC051321;EMBL:GQ337901;EMBL:GQ337902;RefSeq:NP_001092010.1;RefSeq:NP_001159970.1;RefSeq:NP_001186759.1;RefSeq:NP_006656.2;ProteinModelPortal:Q9Y251;STRING:9606.ENSP00000308107;SWISSPROT_AC_OLD:A9JIG7;SWISSPROT_AC_OLD:C7F7I3;…	54956	Protein	Cathepsin L	Cathepsin L;Cathepsin L1;CATL1;CTSL;CTSL1;EC 3.4.22.15;Major excreted protein;MEP;cathepsin l-type;cathepsin-l;CATL;catl 1;ctsl-1;l-cathepsin;	SWISSPROT_AC:P07711;SWISSPROT_ID:CATL1_HUMAN;EMBL:AL160279;EMBL:BC012612;EMBL:BX537395;EMBL:CR457053;EMBL:M20496;EMBL:X05256;EMBL:X12451;RefSeq:NP_001244900.1;RefSeq:NP_001244901.1;RefSeq:NP_001903.1;RefSeq:NP_666023.1;RefSeq:XP_005251773.1;ProteinModelPortal:P07711;STRING:9606.ENSP00000345344;SWISSPROT_AC_OLD:Q6IAV1;SWISSPROT_AC_OLD:Q96QJ0;SMR:P07711;GeneID:1514;KEGG:hsa:1514;PIR:S01002;eggNOG:C…	10855	1514
8652465	bFGF -- Cathepsin L	association	Pubmed 2011:21350328;Pubmed central 2017:5701428;	The recombinant human <b>bFGF</b> protein induced MMP-1, PAI-1, and <b>cathepsin L</b> expression in SkMCs.[Pubmed 2011:21350328];Previous studies demonstrated that the secretion of <b>cathepsin L</b> was stimulated by <b>basic fibroblast growth factor</b> (bFGF) and bFGF-enhanced axonal terminal sprouting of motor neurons.[Pubmed central 2017:5701428];	135766	Protein	bFGF	Basic fibroblast growth factor;bFGF;FGF-2;FGF2;FGFB;Fibroblast growth factor 2;HBGF-2;Heparin-binding growth factor 2;basic fibroblast growth-factor;basic fibroblast-growth factor;basic fibroblast-growth-factor;basic-fibroblast growth factor;basic-fibroblast-growth-factor;bfgf-isoform;bfgf-type;factor basic fibroblast growth;factor of basic fibroblast growth;factor-basic fibroblast growth;fgf -2;…	SWISSPROT_AC:P09038;SWISSPROT_ID:FGF2_HUMAN;EMBL:AB451321;EMBL:AB451450;EMBL:AC021205;EMBL:AY820133;EMBL:CH471056;EMBL:EF506888;EMBL:J04513;EMBL:M17599;EMBL:M27968;EMBL:S47380;EMBL:S81809;EMBL:X04431;EMBL:X04432;EMBL:X04433;EMBL:Y13468;RefSeq:NP_001997.5;ProteinModelPortal:P09038;STRING:9606.ENSP00000264498;SWISSPROT_AC_OLD:A4LBB8;SWISSPROT_AC_OLD:O00527;SWISSPROT_AC_OLD:P78443;SWISSPROT_AC_OLD:Q…	54956	Protein	Cathepsin L	Cathepsin L;Cathepsin L1;CATL1;CTSL;CTSL1;EC 3.4.22.15;Major excreted protein;MEP;cathepsin l-type;cathepsin-l;CATL;catl 1;ctsl-1;l-cathepsin;	SWISSPROT_AC:P07711;SWISSPROT_ID:CATL1_HUMAN;EMBL:AL160279;EMBL:BC012612;EMBL:BX537395;EMBL:CR457053;EMBL:M20496;EMBL:X05256;EMBL:X12451;RefSeq:NP_001244900.1;RefSeq:NP_001244901.1;RefSeq:NP_001903.1;RefSeq:NP_666023.1;RefSeq:XP_005251773.1;ProteinModelPortal:P07711;STRING:9606.ENSP00000345344;SWISSPROT_AC_OLD:Q6IAV1;SWISSPROT_AC_OLD:Q96QJ0;SMR:P07711;GeneID:1514;KEGG:hsa:1514;PIR:S01002;eggNOG:C…	2247	1514
8761539	SARS -- Cathepsin L	association	Pubmed 2011:21609014;Pubmed central 2017:5479546;	Systematic description of the <b>SARs</b> of two targets give rise to the identification of pairs of compounds located in the same region of the activity landscape of <b>hCatL</b> and TbCatB suggesting similar mechanisms of action for the pairs involved.[Pubmed 2011:21609014];Finally, we altered residue T678, which was previously suggested to be required for <b>SARS</b> S activation by <b>catheps…	475704	Protein	SARS	EC 6.1.1.11;SARS;Serine--tRNA ligase, cytoplasmic;SerRS;SERS;Seryl-tRNA synthetase;Seryl-tRNA(Ser/Sec) synthetase;SYSC;sars-type;seryl trna synthetase;seryl-trna-synthetase;	SWISSPROT_AC:P49591;SWISSPROT_ID:SYSC_HUMAN;EMBL:AK312771;EMBL:AL356389;EMBL:BC000716;EMBL:BC009390;EMBL:CH471122;EMBL:D49914;EMBL:X91257;RefSeq:NP_006504.2;ProteinModelPortal:P49591;STRING:9606.ENSP00000234677;SWISSPROT_AC_OLD:B2R6Y9;SWISSPROT_AC_OLD:Q5T5C8;SWISSPROT_AC_OLD:Q9NSE3;SMR:P49591;GeneID:6301;KEGG:hsa:6301;PIR:G01026;eggNOG:COG0172;eggNOG:KOG2509;UniGene:Hs.531176;GO:GO:0003723;GO:GO:…	54956	Protein	Cathepsin L	Cathepsin L;Cathepsin L1;CATL1;CTSL;CTSL1;EC 3.4.22.15;Major excreted protein;MEP;cathepsin l-type;cathepsin-l;CATL;catl 1;ctsl-1;l-cathepsin;	SWISSPROT_AC:P07711;SWISSPROT_ID:CATL1_HUMAN;EMBL:AL160279;EMBL:BC012612;EMBL:BX537395;EMBL:CR457053;EMBL:M20496;EMBL:X05256;EMBL:X12451;RefSeq:NP_001244900.1;RefSeq:NP_001244901.1;RefSeq:NP_001903.1;RefSeq:NP_666023.1;RefSeq:XP_005251773.1;ProteinModelPortal:P07711;STRING:9606.ENSP00000345344;SWISSPROT_AC_OLD:Q6IAV1;SWISSPROT_AC_OLD:Q96QJ0;SMR:P07711;GeneID:1514;KEGG:hsa:1514;PIR:S01002;eggNOG:C…	6301	1514
8761613	SerRS -- Cathepsin L	association	Pubmed 2011:21609014;Pubmed central 2017:5479546;	Systematic description of the <b>SARs</b> of two targets give rise to the identification of pairs of compounds located in the same region of the activity landscape of <b>hCatL</b> and TbCatB suggesting similar mechanisms of action for the pairs involved.[Pubmed 2011:21609014];Finally, we altered residue T678, which was previously suggested to be required for <b>SARS</b> S activation by <b>catheps…	475719	Protein	SerRS	EC 6.1.1.11;SARS2;SARSM;Serine--tRNA ligase, mitochondrial;SerRS;SerRSmt;Seryl-tRNA synthetase;Seryl-tRNA(Ser/Sec) synthetase;SYSM;mtSerRS;SARS;sars-type;SERS;seryl trna synthetase;seryl-tRNA synthetase 2, mitochondrial;seryl-trna-synthetase;SYS;	SWISSPROT_AC:Q9NP81;SWISSPROT_ID:SYSM_HUMAN;EMBL:AB029948;EMBL:AC011455;EMBL:AK000457;EMBL:AK293414;EMBL:BC001020;EMBL:BC042912;RefSeq:NP_001139373.1;RefSeq:NP_060297.1;ProteinModelPortal:Q9NP81;STRING:9606.ENSP00000472847;SWISSPROT_AC_OLD:A6NHW7;SWISSPROT_AC_OLD:B4DE10;SWISSPROT_AC_OLD:Q9BVP3;SMR:Q9NP81;GeneID:54938;KEGG:hsa:54938;eggNOG:COG0172;eggNOG:KOG2509;UniGene:Hs.709416;GO:GO:0004828;GO:…	54956	Protein	Cathepsin L	Cathepsin L;Cathepsin L1;CATL1;CTSL;CTSL1;EC 3.4.22.15;Major excreted protein;MEP;cathepsin l-type;cathepsin-l;CATL;catl 1;ctsl-1;l-cathepsin;	SWISSPROT_AC:P07711;SWISSPROT_ID:CATL1_HUMAN;EMBL:AL160279;EMBL:BC012612;EMBL:BX537395;EMBL:CR457053;EMBL:M20496;EMBL:X05256;EMBL:X12451;RefSeq:NP_001244900.1;RefSeq:NP_001244901.1;RefSeq:NP_001903.1;RefSeq:NP_666023.1;RefSeq:XP_005251773.1;ProteinModelPortal:P07711;STRING:9606.ENSP00000345344;SWISSPROT_AC_OLD:Q6IAV1;SWISSPROT_AC_OLD:Q96QJ0;SMR:P07711;GeneID:1514;KEGG:hsa:1514;PIR:S01002;eggNOG:C…	54938	1514
9935471	Cathepsin L -- BRCA1	association	Pubmed 2013:23337117;Pubmed central 2013:3549967;	Here, we demonstrate that <b>BRCA1</b> loss activates <b>cathepsin L</b> (CTSL)-mediated degradation of 53BP1.[Pubmed 2013:23337117];Here, we demonstrate that <b>BRCA1</b> loss activates <b>cathepsin L</b> (CTSL)Ã¢Â€Â“mediated degradation of 53BP1.[Pubmed central 2013:3549967];Here, we demonstrate that <b>BRCA1</b> loss activates <b>cathepsin L</b> (CTSL)–mediated degradation of 53BP1.[Pubmed cen…	54956	Protein	Cathepsin L	Cathepsin L;Cathepsin L1;CATL1;CTSL;CTSL1;EC 3.4.22.15;Major excreted protein;MEP;cathepsin l-type;cathepsin-l;CATL;catl 1;ctsl-1;l-cathepsin;	SWISSPROT_AC:P07711;SWISSPROT_ID:CATL1_HUMAN;EMBL:AL160279;EMBL:BC012612;EMBL:BX537395;EMBL:CR457053;EMBL:M20496;EMBL:X05256;EMBL:X12451;RefSeq:NP_001244900.1;RefSeq:NP_001244901.1;RefSeq:NP_001903.1;RefSeq:NP_666023.1;RefSeq:XP_005251773.1;ProteinModelPortal:P07711;STRING:9606.ENSP00000345344;SWISSPROT_AC_OLD:Q6IAV1;SWISSPROT_AC_OLD:Q96QJ0;SMR:P07711;GeneID:1514;KEGG:hsa:1514;PIR:S01002;eggNOG:C…	47829	Protein	BRCA1	BRCA1;Breast cancer type 1 susceptibility protein;EC 2.3.2.27;RING finger protein 53;RING-type E3 ubiquitin transferase BRCA1;RNF53;brca 1;brca i;brca-1;BRCA1, DNA repair associated;brca1-an;brca1-type;BRCAI;BRCC1;BROVCA1;FANCS;IRIS;PNCA4;PPP1R53;PSCP;	SWISSPROT_AC:P38398;SWISSPROT_ID:BRCA1_HUMAN;EMBL:AC060780;EMBL:AC135721;EMBL:AF005068;EMBL:AY273801;EMBL:BC072418;EMBL:BC115037;EMBL:DQ190450;EMBL:DQ190451;EMBL:DQ190452;EMBL:DQ190453;EMBL:DQ190454;EMBL:DQ190455;EMBL:DQ190456;EMBL:L78833;EMBL:U14680;EMBL:U64805;RefSeq:NP_009225.1;RefSeq:NP_009228.2;RefSeq:NP_009229.2;RefSeq:NP_009230.2;RefSeq:NP_009231.2;ProteinModelPortal:P38398;STRING:9606.ENS…	1514	672
10619671	CO3 -- Cathepsin L	association	Pubmed 2013:24315997;Pubmed central 2017:5241319;Pubmed central 2017:5281603;Pubmed central 2017:5507296;Pubmed central 2017:5742141;Pubmed central 2016:4754842;Pubmed central 2016:4996338;	We found that the T cell-expressed protease <b>cathepsin L</b> (CTSL) processed C3 into biologically active <b>C3a</b> and C3b.[Pubmed 2013:24315997];For example, in resting human CD4+ T cells, activation of C3 occurs continuously within the cell through cleavage via the protease <b>cathepsin L</b> (CTSL) into bioactive fragments <b>C3a</b> and C3b.[Pubmed central 2017:5241319];Another recent stu…	72159	Protein	CO3	C3;C3 and PZP-like alpha-2-macroglobulin domain-containing protein 1;CO3;Complement C3;CPAMD1;AHUS5;ARMD9;ASP;c 3 complement;c-3 complement;c3 a;c3 alpha;c3 alpha-chain;c3 b;c3 beta;c3 beta-chain;c3 chain a;c3 complement;c3--a;c3-beta;c3-complement;C3a;c3alpha;C3b;c3beta;chain-c3 alpha;complement c 3;complement c-3;complement-c3;HEL-S-62p;	SWISSPROT_AC:P01024;SWISSPROT_ID:CO3_HUMAN;EMBL:AY513239;EMBL:BC150179;EMBL:BC150200;EMBL:CH471139;EMBL:K02765;RefSeq:NP_000055.2;ProteinModelPortal:P01024;STRING:9606.ENSP00000245907;SWISSPROT_AC_OLD:A7E236;SMR:P01024;GeneID:718;KEGG:hsa:718;PIR:A94065;eggNOG:ENOG410XRED;eggNOG:KOG1366;UniGene:Hs.529053;GO:GO:0001798;GO:GO:0001934;GO:GO:0001970;GO:GO:0004252;GO:GO:0004866;GO:GO:0005102;GO:GO:000…	54956	Protein	Cathepsin L	Cathepsin L;Cathepsin L1;CATL1;CTSL;CTSL1;EC 3.4.22.15;Major excreted protein;MEP;cathepsin l-type;cathepsin-l;CATL;catl 1;ctsl-1;l-cathepsin;	SWISSPROT_AC:P07711;SWISSPROT_ID:CATL1_HUMAN;EMBL:AL160279;EMBL:BC012612;EMBL:BX537395;EMBL:CR457053;EMBL:M20496;EMBL:X05256;EMBL:X12451;RefSeq:NP_001244900.1;RefSeq:NP_001244901.1;RefSeq:NP_001903.1;RefSeq:NP_666023.1;RefSeq:XP_005251773.1;ProteinModelPortal:P07711;STRING:9606.ENSP00000345344;SWISSPROT_AC_OLD:Q6IAV1;SWISSPROT_AC_OLD:Q96QJ0;SMR:P07711;GeneID:1514;KEGG:hsa:1514;PIR:S01002;eggNOG:C…	718	1514
11778628	Cathepsin L -- CAP18	association	Pubmed 2015:25884905;	Molecular modeling suggested that <b>LL-37</b> interacted with the active site of <b>cathepsin L</b> in both forward (i.e., substrate-like) and reverse orientations with similar binding energies.[Pubmed 2015:25884905];	54956	Protein	Cathepsin L	Cathepsin L;Cathepsin L1;CATL1;CTSL;CTSL1;EC 3.4.22.15;Major excreted protein;MEP;cathepsin l-type;cathepsin-l;CATL;catl 1;ctsl-1;l-cathepsin;	SWISSPROT_AC:P07711;SWISSPROT_ID:CATL1_HUMAN;EMBL:AL160279;EMBL:BC012612;EMBL:BX537395;EMBL:CR457053;EMBL:M20496;EMBL:X05256;EMBL:X12451;RefSeq:NP_001244900.1;RefSeq:NP_001244901.1;RefSeq:NP_001903.1;RefSeq:NP_666023.1;RefSeq:XP_005251773.1;ProteinModelPortal:P07711;STRING:9606.ENSP00000345344;SWISSPROT_AC_OLD:Q6IAV1;SWISSPROT_AC_OLD:Q96QJ0;SMR:P07711;GeneID:1514;KEGG:hsa:1514;PIR:S01002;eggNOG:C…	51997	Protein	CAP18	18 kDa cationic antimicrobial protein;CAMP;CAP-18;CAP18;Cathelicidin antimicrobial peptide;FALL39;hCAP-18;18-kda cationic antimicrobial protein;antimicrobial cathelicidin peptide;antimicrobial peptide cathelicidin;antimicrobial peptide of the cathelicidin;cap 18;cathelicidin - an antimicrobial peptide;cathelicidin type of antimicrobial peptide;CRAMP;cramp-type;fall 39;FALL-39;hcap18;HSD26;ll-37;L…	SWISSPROT_AC:P49913;SWISSPROT_ID:CAMP_HUMAN;EMBL:AF288284;EMBL:AY162210;EMBL:AY251531;EMBL:BC055089;EMBL:CR457083;EMBL:CR541961;EMBL:U19970;EMBL:U48795;EMBL:X89658;EMBL:X96735;EMBL:Z38026;RefSeq:NP_004336.3;ProteinModelPortal:P49913;STRING:9606.ENSP00000458149;SWISSPROT_AC_OLD:Q71SN9;SMR:P49913;GeneID:820;KEGG:hsa:820;PIR:I38932;PIR:S74248;eggNOG:ENOG410J18R;eggNOG:ENOG41119S0;UniGene:Hs.51120;GO…	1514	820
12281396	FLI1 -- Cathepsin L	association	Pubmed 2015:26661692;Pubmed 2016:26661692;	Importantly, gene silencing of <b>FLI1</b> induced <b>CTSL</b> mRNA expression and Fli1 occupied the CTSL promoter in human dermal microvascular endothelial cells.[Pubmed 2015:26661692];Importantly, gene silencing of <b>FLI1</b> induced <b>CTSL</b> mRNA expression and Fli1 occupied the CTSL promoter in human dermal microvascular endothelial cells.[Pubmed 2016:26661692];	138036	Protein	FLI1	FLI1;Friend leukemia integration 1 transcription factor;Proto-oncogene Fli-1;Transcription factor ERGB;EWSR2;fli-1 proto-oncogene;Fli-1 proto-oncogene, ETS transcription factor;sic 1;SIC-1;transcription factor friend leukemia integration-1;	SWISSPROT_AC:Q01543;SWISSPROT_ID:FLI1_HUMAN;EMBL:AK294279;EMBL:AK300153;EMBL:AK313370;EMBL:AP001122;EMBL:AY029368;EMBL:BC001670;EMBL:BC010115;EMBL:CH471065;EMBL:D38408;EMBL:M93255;EMBL:M98833;EMBL:S45205;EMBL:X67001;EMBL:Y17293;RefSeq:NP_001161153.1;RefSeq:NP_001257939.1;RefSeq:NP_001257941.1;RefSeq:NP_002008.2;RefSeq:XP_011541003.1;RefSeq:XP_016872894.1;RefSeq:XP_016872895.1;ProteinModelPortal:Q…	54956	Protein	Cathepsin L	Cathepsin L;Cathepsin L1;CATL1;CTSL;CTSL1;EC 3.4.22.15;Major excreted protein;MEP;cathepsin l-type;cathepsin-l;CATL;catl 1;ctsl-1;l-cathepsin;	SWISSPROT_AC:P07711;SWISSPROT_ID:CATL1_HUMAN;EMBL:AL160279;EMBL:BC012612;EMBL:BX537395;EMBL:CR457053;EMBL:M20496;EMBL:X05256;EMBL:X12451;RefSeq:NP_001244900.1;RefSeq:NP_001244901.1;RefSeq:NP_001903.1;RefSeq:NP_666023.1;RefSeq:XP_005251773.1;ProteinModelPortal:P07711;STRING:9606.ENSP00000345344;SWISSPROT_AC_OLD:Q6IAV1;SWISSPROT_AC_OLD:Q96QJ0;SMR:P07711;GeneID:1514;KEGG:hsa:1514;PIR:S01002;eggNOG:C…	2313	1514
12281431	FLII -- Cathepsin L	association	Pubmed 2015:26661692;Pubmed 2016:26661692;	Importantly, gene silencing of <b>FLI1</b> induced <b>CTSL</b> mRNA expression and Fli1 occupied the CTSL promoter in human dermal microvascular endothelial cells.[Pubmed 2015:26661692];Importantly, gene silencing of <b>FLI1</b> induced <b>CTSL</b> mRNA expression and Fli1 occupied the CTSL promoter in human dermal microvascular endothelial cells.[Pubmed 2016:26661692];	138293	Protein	FLII	FLII;FLIL;Protein flightless-1 homolog;FLI;Fli1;flightless-1 homolog protein;FLII, actin remodeling protein;flii, an actin-remodeling protein;	SWISSPROT_AC:Q13045;SWISSPROT_ID:FLII_HUMAN;EMBL:AC127537;EMBL:AK295655;EMBL:BC025300;EMBL:U01184;EMBL:U80184;RefSeq:NP_001243193.1;RefSeq:NP_001243194.1;RefSeq:NP_002009.1;ProteinModelPortal:Q13045;STRING:9606.ENSP00000324573;SWISSPROT_AC_OLD:B4DIL0;SWISSPROT_AC_OLD:F5H407;SWISSPROT_AC_OLD:J3QLG3;GeneID:2314;KEGG:hsa:2314;PIR:A49674;eggNOG:COG4886;eggNOG:KOG0444;UniGene:Hs.513984;GO:GO:0003779;G…	54956	Protein	Cathepsin L	Cathepsin L;Cathepsin L1;CATL1;CTSL;CTSL1;EC 3.4.22.15;Major excreted protein;MEP;cathepsin l-type;cathepsin-l;CATL;catl 1;ctsl-1;l-cathepsin;	SWISSPROT_AC:P07711;SWISSPROT_ID:CATL1_HUMAN;EMBL:AL160279;EMBL:BC012612;EMBL:BX537395;EMBL:CR457053;EMBL:M20496;EMBL:X05256;EMBL:X12451;RefSeq:NP_001244900.1;RefSeq:NP_001244901.1;RefSeq:NP_001903.1;RefSeq:NP_666023.1;RefSeq:XP_005251773.1;ProteinModelPortal:P07711;STRING:9606.ENSP00000345344;SWISSPROT_AC_OLD:Q6IAV1;SWISSPROT_AC_OLD:Q96QJ0;SMR:P07711;GeneID:1514;KEGG:hsa:1514;PIR:S01002;eggNOG:C…	2314	1514
12346553	CTSL -- p21	association	Pubmed 1990:2206023;Pubmed central 2017:5388215;	Actually, <b>p21</b> inhibits <b>cathepsin L</b> specifically, but not cathepsin H, papain and cathepsin B.[Pubmed 1990:2206023];Our results indicated <b>CTSL</b> knockdown significantly increased expression of both <b>CDKN1A</b> (Fig.Ã‚Â 6A and B) and cleaved CASP1 (Fig.Ã‚Â 6A and C).[Pubmed central 2017:5388215];Our results indicated <b>CTSL</b> knockdown significantly increased expression of b…	4341042	Gene	CTSL	cathepsin L;CATL;CTSL;CTSL1;MEP;cathepsin l-type;Cathepsin L1;cathepsin-l;catl 1;CATL1;ctsl-1;EC 3.4.22.15;l-cathepsin;Major excreted protein;	SWISSPROT_AC:P07711;SWISSPROT_ID:CATL1_HUMAN;GeneID:1514;Ensembl:ENSG00000135047;HGNC:HGNC:2537;MIM:116880;Vega:OTTHUMG00000020149;protein_accession:AAA66974.1;protein_accession:AAG17239.1;protein_accession:AAH12612.1;protein_accession:AAI42984.1;protein_accession:AAM89516.1;protein_accession:AAN87068.1;protein_accession:AAQ05021.1;protein_accession:ABM83856.1;protein_accession:ABM87178.1;protein…	60184	Protein	p21	CAP20;CDK-interacting protein 1;CDKN1;CDKN1A;CDN1A;CIP1;Cyclin-dependent kinase inhibitor 1;MDA-6;MDA6;Melanoma differentiation-associated protein 6;p21;PIC1;SDI1;WAF1;1alpha of the cyclin-dependent kinase inhibitor;cap 20;cyclin dependent kinase inhibitor 1;cyclin dependent kinase inhibitor 1A;cyclin-dependent kinase inhibitor 1 a;cyclin-dependent kinase inhibitor i;cyclin-dependent kinase inhib…	SWISSPROT_AC:P38936;SWISSPROT_ID:CDN1A_HUMAN;EMBL:AB451290;EMBL:AB451422;EMBL:AF497972;EMBL:BC000275;EMBL:BC000312;EMBL:BC001935;EMBL:BC013967;EMBL:BT006719;EMBL:CH471081;EMBL:CR536533;EMBL:L25610;EMBL:L26165;EMBL:L47232;EMBL:L47233;EMBL:S67388;EMBL:U03106;EMBL:U09579;EMBL:Z85996;RefSeq:NP_000380.1;RefSeq:NP_001207706.1;RefSeq:NP_001207707.1;RefSeq:NP_001278478.1;RefSeq:NP_510867.1;ProteinModelPo…	1514	1026
12346634	CTSL -- NSG1	association	Pubmed 1990:2206023;	Actually, <b>p21</b> inhibits <b>cathepsin L</b> specifically, but not cathepsin H, papain and cathepsin B.[Pubmed 1990:2206023];	4341042	Gene	CTSL	cathepsin L;CATL;CTSL;CTSL1;MEP;cathepsin l-type;Cathepsin L1;cathepsin-l;catl 1;CATL1;ctsl-1;EC 3.4.22.15;l-cathepsin;Major excreted protein;	SWISSPROT_AC:P07711;SWISSPROT_ID:CATL1_HUMAN;GeneID:1514;Ensembl:ENSG00000135047;HGNC:HGNC:2537;MIM:116880;Vega:OTTHUMG00000020149;protein_accession:AAA66974.1;protein_accession:AAG17239.1;protein_accession:AAH12612.1;protein_accession:AAI42984.1;protein_accession:AAM89516.1;protein_accession:AAN87068.1;protein_accession:AAQ05021.1;protein_accession:ABM83856.1;protein_accession:ABM87178.1;protein…	282986	Protein	NSG1	Brain neuron cytoplasmic protein 1;D4S234;Neuron-specific protein family member 1;NSG1;D4S234E;NEEP21;nsg-1;P21;	SWISSPROT_AC:P42857;SWISSPROT_ID:NSG1_HUMAN;EMBL:AC105415;EMBL:AC110814;EMBL:AK301911;EMBL:BC001745;EMBL:BC034227;EMBL:M98528;EMBL:M98529;RefSeq:NP_001035190.1;RefSeq:NP_001274692.1;RefSeq:NP_055207.1;RefSeq:XP_016863511.1;ProteinModelPortal:P42857;STRING:9606.ENSP00000381049;SWISSPROT_AC_OLD:B4DXC5;SWISSPROT_AC_OLD:Q49AQ1;GeneID:27065;KEGG:hsa:27065;eggNOG:ENOG410IM0N;eggNOG:ENOG410YBAS;UniGene:…	1514	27065
12346676	CTSL -- SIIR	association	Pubmed 1990:2206023;	Actually, <b>p21</b> inhibits <b>cathepsin L</b> specifically, but not cathepsin H, papain and cathepsin B.[Pubmed 1990:2206023];	4341042	Gene	CTSL	cathepsin L;CATL;CTSL;CTSL1;MEP;cathepsin l-type;Cathepsin L1;cathepsin-l;catl 1;CATL1;ctsl-1;EC 3.4.22.15;l-cathepsin;Major excreted protein;	SWISSPROT_AC:P07711;SWISSPROT_ID:CATL1_HUMAN;GeneID:1514;Ensembl:ENSG00000135047;HGNC:HGNC:2537;MIM:116880;Vega:OTTHUMG00000020149;protein_accession:AAA66974.1;protein_accession:AAG17239.1;protein_accession:AAH12612.1;protein_accession:AAI42984.1;protein_accession:AAM89516.1;protein_accession:AAN87068.1;protein_accession:AAQ05021.1;protein_accession:ABM83856.1;protein_accession:ABM87178.1;protein…	482448	Protein	SIIR	Nuclear phosphoprotein p21/SIIR;SIIR;TCAL1;TCEA-like protein 1;TCEAL1;Transcription elongation factor A protein-like 1;Transcription elongation factor S-II protein-like 1;p21;pp21;transcription elongation factor A like 1;WEX9;	SWISSPROT_AC:Q15170;SWISSPROT_ID:TCAL1_HUMAN;EMBL:AF095906;EMBL:AL049610;EMBL:BC000809;EMBL:M99701;RefSeq:NP_001006640.1;RefSeq:NP_001006641.1;RefSeq:NP_004771.2;ProteinModelPortal:Q15170;SWISSPROT_AC_OLD:Q9UJQ9;GeneID:9338;KEGG:hsa:9338;PIR:I53785;UniGene:Hs.95243;GO:GO:0000122;GO:GO:0003700;GO:GO:0005634;GO:GO:0005654;GO:GO:0006351;GO:GO:0050699;HOGENOM:HOG000231344;OrthoDB:EOG091G13IU;CTD:9338…	1514	9338
12398218	CTSB -- Cathepsin L	association	Pubmed 2002:12108549;Pubmed 2012:22157328;Pubmed 1995:9816040;Pubmed 2010:20538006;Pubmed 1990:2317204;Pubmed central 2015:4336737;Pubmed central 2015:4349755;Pubmed central 2015:4350912;Pubmed central 2015:4515813;Pubmed central 2015:4650922;Pubmed central 2014:4004552;Pubmed central 2008:2358973;Pubmed central 2008:2474636;Pubmed central 2008:3614691;Pubmed central 2012:4072349;Pubmed central 2…	As the inhibitors that inhibited cathepsin B were in general more efficient at impairing the invasiveness, we conclude that of the two cysteine proteinases, <b>cathepsin B</b> plays a more important role than <b>cathepsin L</b> in murine melanoma cell invasion.[Pubmed 2002:12108549];These results confirm that cathepsin B plays an important cell autonomous role in the progression of PDA and sugges…	4341036	Gene	CTSB	APPS;cathepsin B;CPSB;CTSB;APP secretase;app-secretase;CATB;cathepsin b-type;Cathepsin B1;cathepsin-b;cathepsinb;cps b;cps-b;cts-b;EC 3.4.22.1;secretase of app;	SWISSPROT_AC:P07858;SWISSPROT_ID:CATB_HUMAN;GeneID:1508;Ensembl:ENSG00000164733;HGNC:HGNC:2527;MIM:116810;Vega:OTTHUMG00000090799;protein_accession:AAA52125.1;protein_accession:AAA52129.1;protein_accession:AAC37547.1;protein_accession:AAH10240.1;protein_accession:AAH95408.1;protein_accession:AAL99368.1;protein_accession:AAL99369.1;protein_accession:BAF82928.1;protein_accession:BAG52127.1;protein_…	54956	Protein	Cathepsin L	Cathepsin L;Cathepsin L1;CATL1;CTSL;CTSL1;EC 3.4.22.15;Major excreted protein;MEP;cathepsin l-type;cathepsin-l;CATL;catl 1;ctsl-1;l-cathepsin;	SWISSPROT_AC:P07711;SWISSPROT_ID:CATL1_HUMAN;EMBL:AL160279;EMBL:BC012612;EMBL:BX537395;EMBL:CR457053;EMBL:M20496;EMBL:X05256;EMBL:X12451;RefSeq:NP_001244900.1;RefSeq:NP_001244901.1;RefSeq:NP_001903.1;RefSeq:NP_666023.1;RefSeq:XP_005251773.1;ProteinModelPortal:P07711;STRING:9606.ENSP00000345344;SWISSPROT_AC_OLD:Q6IAV1;SWISSPROT_AC_OLD:Q96QJ0;SMR:P07711;GeneID:1514;KEGG:hsa:1514;PIR:S01002;eggNOG:C…	1508	1514
12398277	CTSL -- APPS	association	Pubmed 2002:12108549;Pubmed 2012:22157328;Pubmed 1995:9816040;Pubmed 2010:20538006;Pubmed 1990:2317204;Pubmed central 2015:4336737;Pubmed central 2015:4349755;Pubmed central 2015:4350912;Pubmed central 2015:4515813;Pubmed central 2015:4650922;Pubmed central 2014:4004552;Pubmed central 2008:2358973;Pubmed central 2008:2474636;Pubmed central 2008:3614691;Pubmed central 2012:4072349;Pubmed central 2…	As the inhibitors that inhibited cathepsin B were in general more efficient at impairing the invasiveness, we conclude that of the two cysteine proteinases, <b>cathepsin B</b> plays a more important role than <b>cathepsin L</b> in murine melanoma cell invasion.[Pubmed 2002:12108549];These results confirm that cathepsin B plays an important cell autonomous role in the progression of PDA and sugges…	4341042	Gene	CTSL	cathepsin L;CATL;CTSL;CTSL1;MEP;cathepsin l-type;Cathepsin L1;cathepsin-l;catl 1;CATL1;ctsl-1;EC 3.4.22.15;l-cathepsin;Major excreted protein;	SWISSPROT_AC:P07711;SWISSPROT_ID:CATL1_HUMAN;GeneID:1514;Ensembl:ENSG00000135047;HGNC:HGNC:2537;MIM:116880;Vega:OTTHUMG00000020149;protein_accession:AAA66974.1;protein_accession:AAG17239.1;protein_accession:AAH12612.1;protein_accession:AAI42984.1;protein_accession:AAM89516.1;protein_accession:AAN87068.1;protein_accession:AAQ05021.1;protein_accession:ABM83856.1;protein_accession:ABM87178.1;protein…	54781	Protein	APPS	APP secretase;APPS;CATB;Cathepsin B;Cathepsin B1;CPSB;CTSB;EC 3.4.22.1;app-secretase;cathepsin b-type;cathepsin-b;cathepsinb;cps b;cps-b;cts-b;secretase of app;	SWISSPROT_AC:P07858;SWISSPROT_ID:CATB_HUMAN;EMBL:AK075393;EMBL:AK092070;EMBL:BC010240;EMBL:BC095408;EMBL:CH471157;EMBL:L16510;EMBL:M13230;EMBL:M14221;RefSeq:NP_001899.1;RefSeq:NP_680090.1;RefSeq:NP_680091.1;RefSeq:NP_680092.1;RefSeq:NP_680093.1;RefSeq:XP_006716307.1;RefSeq:XP_006716308.1;RefSeq:XP_011542114.1;RefSeq:XP_016868586.1;RefSeq:XP_016868587.1;RefSeq:XP_016868588.1;RefSeq:XP_016868589.1;…	1514	1508
12398301	CTSL -- CTSB	association	Pubmed 2002:12108549;Pubmed 2012:22157328;Pubmed 1995:9816040;Pubmed 2010:20538006;Pubmed 1990:2317204;Pubmed central 2015:4336737;Pubmed central 2015:4349755;Pubmed central 2015:4350912;Pubmed central 2015:4515813;Pubmed central 2015:4650922;Pubmed central 2014:4004552;Pubmed central 2008:2358973;Pubmed central 2008:2474636;Pubmed central 2008:3614691;Pubmed central 2012:4072349;Pubmed central 2…	As the inhibitors that inhibited cathepsin B were in general more efficient at impairing the invasiveness, we conclude that of the two cysteine proteinases, <b>cathepsin B</b> plays a more important role than <b>cathepsin L</b> in murine melanoma cell invasion.[Pubmed 2002:12108549];These results confirm that cathepsin B plays an important cell autonomous role in the progression of PDA and sugges…	4341042	Gene	CTSL	cathepsin L;CATL;CTSL;CTSL1;MEP;cathepsin l-type;Cathepsin L1;cathepsin-l;catl 1;CATL1;ctsl-1;EC 3.4.22.15;l-cathepsin;Major excreted protein;	SWISSPROT_AC:P07711;SWISSPROT_ID:CATL1_HUMAN;GeneID:1514;Ensembl:ENSG00000135047;HGNC:HGNC:2537;MIM:116880;Vega:OTTHUMG00000020149;protein_accession:AAA66974.1;protein_accession:AAG17239.1;protein_accession:AAH12612.1;protein_accession:AAI42984.1;protein_accession:AAM89516.1;protein_accession:AAN87068.1;protein_accession:AAQ05021.1;protein_accession:ABM83856.1;protein_accession:ABM87178.1;protein…	4341036	Gene	CTSB	APPS;cathepsin B;CPSB;CTSB;APP secretase;app-secretase;CATB;cathepsin b-type;Cathepsin B1;cathepsin-b;cathepsinb;cps b;cps-b;cts-b;EC 3.4.22.1;secretase of app;	SWISSPROT_AC:P07858;SWISSPROT_ID:CATB_HUMAN;GeneID:1508;Ensembl:ENSG00000164733;HGNC:HGNC:2527;MIM:116810;Vega:OTTHUMG00000090799;protein_accession:AAA52125.1;protein_accession:AAA52129.1;protein_accession:AAC37547.1;protein_accession:AAH10240.1;protein_accession:AAH95408.1;protein_accession:AAL99368.1;protein_accession:AAL99369.1;protein_accession:BAF82928.1;protein_accession:BAG52127.1;protein_…	1514	1508
12590035	CTSL -- MAFIP	association	Pubmed:23538454;Pubmed 1994:8143818;Pubmed 2012:22974829;Pubmed 1991:1924972;Pubmed central 2018:5789119;	The PG showed positive correlations between the <b>MIP</b> and <b>MEP</b> with the values of hand grip strength (r=0.7).[Pubmed:23538454];Analysis of breathing pattern showed only a slight yet significant increase in respiratory frequency while respiratory muscle strength, as assessed by measurement of maximal inspiratory and expiratory pressures (MIP and <b>MEP</b> respectively) was slightly red…	4341042	Gene	CTSL	cathepsin L;CATL;CTSL;CTSL1;MEP;cathepsin l-type;Cathepsin L1;cathepsin-l;catl 1;CATL1;ctsl-1;EC 3.4.22.15;l-cathepsin;Major excreted protein;	SWISSPROT_AC:P07711;SWISSPROT_ID:CATL1_HUMAN;GeneID:1514;Ensembl:ENSG00000135047;HGNC:HGNC:2537;MIM:116880;Vega:OTTHUMG00000020149;protein_accession:AAA66974.1;protein_accession:AAG17239.1;protein_accession:AAH12612.1;protein_accession:AAI42984.1;protein_accession:AAM89516.1;protein_accession:AAN87068.1;protein_accession:AAQ05021.1;protein_accession:ABM83856.1;protein_accession:ABM87178.1;protein…	233875	Protein	MAFIP	MaFF-interacting protein;MAFIP;MIP;Tektin-4 like protein PP5644;maff interacting protein;MAFF interacting protein (pseudogene);mip-type;pp5644;TEKT4P4;	SWISSPROT_AC:Q8WZ33;SWISSPROT_ID:MAFIP_HUMAN;EMBL:AF289559;ProteinModelPortal:Q8WZ33;GeneID:727764;UniGene:Hs.626311;GO:GO:0005730;GO:GO:0005737;GO:GO:0006351;GO:GO:0006355;OrthoDB:EOG091G0AJL;InterPro:IPR000435;PRIDE:Q8WZ33;Ensembl:ENSG00000277400;IntAct:Q8WZ33;PANTHER:PTHR19960;UCSC:uc059ghq.1;PRO:PR:Q8WZ33;PhylomeDB:Q8WZ33;ChiTaRS:MAFIP;GeneCards:MAFIP;HGNC:HGNC:31102;neXtProt:NX_Q8WZ33;H-InvD…	1514	727764
12590144	CTSL -- MIPEP	association	Pubmed:23538454;Pubmed 1994:8143818;Pubmed 2012:22974829;Pubmed 1991:1924972;Pubmed central 2018:5789119;	The PG showed positive correlations between the <b>MIP</b> and <b>MEP</b> with the values of hand grip strength (r=0.7).[Pubmed:23538454];Analysis of breathing pattern showed only a slight yet significant increase in respiratory frequency while respiratory muscle strength, as assessed by measurement of maximal inspiratory and expiratory pressures (MIP and <b>MEP</b> respectively) was slightly red…	4341042	Gene	CTSL	cathepsin L;CATL;CTSL;CTSL1;MEP;cathepsin l-type;Cathepsin L1;cathepsin-l;catl 1;CATL1;ctsl-1;EC 3.4.22.15;l-cathepsin;Major excreted protein;	SWISSPROT_AC:P07711;SWISSPROT_ID:CATL1_HUMAN;GeneID:1514;Ensembl:ENSG00000135047;HGNC:HGNC:2537;MIM:116880;Vega:OTTHUMG00000020149;protein_accession:AAA66974.1;protein_accession:AAG17239.1;protein_accession:AAH12612.1;protein_accession:AAI42984.1;protein_accession:AAM89516.1;protein_accession:AAN87068.1;protein_accession:AAQ05021.1;protein_accession:ABM83856.1;protein_accession:ABM87178.1;protein…	246820	Protein	MIPEP	EC 3.4.24.59;MIP;MIPEP;Mitochondrial intermediate peptidase;COXPD31;HMIP;mip-type;	SWISSPROT_AC:Q99797;SWISSPROT_ID:MIPEP_HUMAN;EMBL:AK291923;EMBL:AL139080;EMBL:AL157368;EMBL:AL445985;EMBL:BC009934;EMBL:U80034;RefSeq:NP_005923.2;ProteinModelPortal:Q99797;STRING:9606.ENSP00000371607;SWISSPROT_AC_OLD:Q5JV15;SWISSPROT_AC_OLD:Q5T9Q9;SWISSPROT_AC_OLD:Q96G65;SMR:Q99797;GeneID:4285;KEGG:hsa:4285;eggNOG:COG0339;eggNOG:KOG2090;UniGene:Hs.507498;GO:GO:0004222;GO:GO:0005739;GO:GO:0005759;…	1514	4285
12590178	CTSL -- AQP0	association	Pubmed:23538454;Pubmed 1994:8143818;Pubmed 2012:22974829;Pubmed 1991:1924972;Pubmed central 2018:5789119;	The PG showed positive correlations between the <b>MIP</b> and <b>MEP</b> with the values of hand grip strength (r=0.7).[Pubmed:23538454];Analysis of breathing pattern showed only a slight yet significant increase in respiratory frequency while respiratory muscle strength, as assessed by measurement of maximal inspiratory and expiratory pressures (MIP and <b>MEP</b> respectively) was slightly red…	4341042	Gene	CTSL	cathepsin L;CATL;CTSL;CTSL1;MEP;cathepsin l-type;Cathepsin L1;cathepsin-l;catl 1;CATL1;ctsl-1;EC 3.4.22.15;l-cathepsin;Major excreted protein;	SWISSPROT_AC:P07711;SWISSPROT_ID:CATL1_HUMAN;GeneID:1514;Ensembl:ENSG00000135047;HGNC:HGNC:2537;MIM:116880;Vega:OTTHUMG00000020149;protein_accession:AAA66974.1;protein_accession:AAG17239.1;protein_accession:AAH12612.1;protein_accession:AAI42984.1;protein_accession:AAM89516.1;protein_accession:AAN87068.1;protein_accession:AAQ05021.1;protein_accession:ABM83856.1;protein_accession:ABM87178.1;protein…	246863	Protein	AQP0	AQP0;Aquaporin-0;Lens fiber major intrinsic protein;MIP;MIP26;MP26;aqp 0;aqp-0;aquaporin 0;aquaporin0;CTRCT15;LIM1;major intrinsic protein of lens fiber;major intrinsic protein of the lens fiber;mip 26;mip-type;mp-26;	SWISSPROT_AC:P30301;SWISSPROT_ID:MIP_HUMAN;EMBL:AC024884;EMBL:BC074913;EMBL:BC117474;EMBL:U36308;RefSeq:NP_036196.1;ProteinModelPortal:P30301;STRING:9606.ENSP00000257979;SWISSPROT_AC_OLD:Q17R41;SMR:P30301;GeneID:4284;KEGG:hsa:4284;PIR:A55279;eggNOG:COG0580;eggNOG:KOG0223;UniGene:Hs.574026;GO:GO:0002088;GO:GO:0005212;GO:GO:0005215;GO:GO:0005243;GO:GO:0005516;GO:GO:0005783;GO:GO:0005886;GO:GO:00058…	1514	4284
12590210	CTSL -- TRN	association	Pubmed:23538454;Pubmed 1994:8143818;Pubmed 2012:22974829;Pubmed 1991:1924972;Pubmed central 2018:5789119;	The PG showed positive correlations between the <b>MIP</b> and <b>MEP</b> with the values of hand grip strength (r=0.7).[Pubmed:23538454];Analysis of breathing pattern showed only a slight yet significant increase in respiratory frequency while respiratory muscle strength, as assessed by measurement of maximal inspiratory and expiratory pressures (MIP and <b>MEP</b> respectively) was slightly red…	4341042	Gene	CTSL	cathepsin L;CATL;CTSL;CTSL1;MEP;cathepsin l-type;Cathepsin L1;cathepsin-l;catl 1;CATL1;ctsl-1;EC 3.4.22.15;l-cathepsin;Major excreted protein;	SWISSPROT_AC:P07711;SWISSPROT_ID:CATL1_HUMAN;GeneID:1514;Ensembl:ENSG00000135047;HGNC:HGNC:2537;MIM:116880;Vega:OTTHUMG00000020149;protein_accession:AAA66974.1;protein_accession:AAG17239.1;protein_accession:AAH12612.1;protein_accession:AAI42984.1;protein_accession:AAM89516.1;protein_accession:AAN87068.1;protein_accession:AAQ05021.1;protein_accession:ABM83856.1;protein_accession:ABM87178.1;protein…	492485	Protein	TRN	Importin beta-2;Karyopherin beta-2;KPNB2;M9 region interaction protein;MIP;MIP1;TNPO1;Transportin-1;TRN;importin-beta2;ipo-2;IPO2;karyopherin beta 2;karyopherin beta2;karyopherinbeta2;mip-type;tnpo 1;transportin 1;transportin1;	SWISSPROT_AC:Q92973;SWISSPROT_ID:TNPO1_HUMAN;EMBL:AK301021;EMBL:BC040340;EMBL:U70322;EMBL:U72069;EMBL:U72395;RefSeq:NP_002261.3;RefSeq:NP_694858.1;RefSeq:XP_005248557.1;ProteinModelPortal:Q92973;STRING:9606.ENSP00000336712;SWISSPROT_AC_OLD:B4DVC6;SWISSPROT_AC_OLD:Q92957;SWISSPROT_AC_OLD:Q92975;SMR:Q92973;GeneID:3842;KEGG:hsa:3842;eggNOG:ENOG410XPK2;eggNOG:KOG2023;UniGene:Hs.482497;GO:GO:0000059;G…	1514	3842
12590257	TNPO1 -- CTSL	association	Pubmed:23538454;Pubmed 1994:8143818;Pubmed 2012:22974829;Pubmed 1991:1924972;Pubmed central 2018:5789119;	The PG showed positive correlations between the <b>MIP</b> and <b>MEP</b> with the values of hand grip strength (r=0.7).[Pubmed:23538454];Analysis of breathing pattern showed only a slight yet significant increase in respiratory frequency while respiratory muscle strength, as assessed by measurement of maximal inspiratory and expiratory pressures (MIP and <b>MEP</b> respectively) was slightly red…	4342949	Gene	TNPO1	IPO2;KPNB2;MIP;MIP1;TNPO1;transportin 1;TRN;Importin beta-2;importin-beta2;ipo-2;karyopherin beta 2;Karyopherin beta-2;karyopherin beta2;karyopherinbeta2;M9 region interaction protein;mip-type;tnpo 1;Transportin-1;transportin1;	SWISSPROT_AC:Q92973;SWISSPROT_ID:TNPO1_HUMAN;GeneID:3842;Ensembl:ENSG00000083312;HGNC:HGNC:6401;MIM:602901;Vega:OTTHUMG00000100967;protein_accession:AAB58254.1;protein_accession:AAB68948.1;protein_accession:AAC50723.1;protein_accession:AAH40340.1;protein_accession:ABW03429.1;protein_accession:BAG61582.1;protein_accession:BAG62638.1;protein_accession:EAW95713.1;protein_accession:EAW95714.1;protein…	4341042	Gene	CTSL	cathepsin L;CATL;CTSL;CTSL1;MEP;cathepsin l-type;Cathepsin L1;cathepsin-l;catl 1;CATL1;ctsl-1;EC 3.4.22.15;l-cathepsin;Major excreted protein;	SWISSPROT_AC:P07711;SWISSPROT_ID:CATL1_HUMAN;GeneID:1514;Ensembl:ENSG00000135047;HGNC:HGNC:2537;MIM:116880;Vega:OTTHUMG00000020149;protein_accession:AAA66974.1;protein_accession:AAG17239.1;protein_accession:AAH12612.1;protein_accession:AAI42984.1;protein_accession:AAM89516.1;protein_accession:AAN87068.1;protein_accession:AAQ05021.1;protein_accession:ABM83856.1;protein_accession:ABM87178.1;protein…	3842	1514
12590285	MIP -- CTSL	association	Pubmed:23538454;Pubmed 1994:8143818;Pubmed 2012:22974829;Pubmed 1991:1924972;Pubmed central 2018:5789119;	The PG showed positive correlations between the <b>MIP</b> and <b>MEP</b> with the values of hand grip strength (r=0.7).[Pubmed:23538454];Analysis of breathing pattern showed only a slight yet significant increase in respiratory frequency while respiratory muscle strength, as assessed by measurement of maximal inspiratory and expiratory pressures (MIP and <b>MEP</b> respectively) was slightly red…	4343284	Gene	MIP	AQP0;CTRCT15;LIM1;major intrinsic protein of lens fiber;MIP;MIP26;MP26;aqp 0;aqp-0;aquaporin 0;Aquaporin-0;aquaporin0;Lens fiber major intrinsic protein;major intrinsic protein of the lens fiber;mip 26;mip-type;mp-26;	SWISSPROT_AC:P30301;SWISSPROT_ID:MIP_HUMAN;GeneID:4284;Ensembl:ENSG00000135517;HGNC:HGNC:7103;MIM:154050;Vega:OTTHUMG00000170571;protein_accession:AAC02794.2;protein_accession:AAH74913.1;protein_accession:AAI17475.1;protein_accession:ADR82888.1;protein_accession:AMH87788.1;protein_accession:AOE45497.1;protein_accession:AOE45498.1;protein_accession:EAW96940.1;protein_accession:NP_036196.1;protein_…	4341042	Gene	CTSL	cathepsin L;CATL;CTSL;CTSL1;MEP;cathepsin l-type;Cathepsin L1;cathepsin-l;catl 1;CATL1;ctsl-1;EC 3.4.22.15;l-cathepsin;Major excreted protein;	SWISSPROT_AC:P07711;SWISSPROT_ID:CATL1_HUMAN;GeneID:1514;Ensembl:ENSG00000135047;HGNC:HGNC:2537;MIM:116880;Vega:OTTHUMG00000020149;protein_accession:AAA66974.1;protein_accession:AAG17239.1;protein_accession:AAH12612.1;protein_accession:AAI42984.1;protein_accession:AAM89516.1;protein_accession:AAN87068.1;protein_accession:AAQ05021.1;protein_accession:ABM83856.1;protein_accession:ABM87178.1;protein…	4284	1514
12590315	MIPEP -- CTSL	association	Pubmed:23538454;Pubmed 1994:8143818;Pubmed 2012:22974829;Pubmed 1991:1924972;Pubmed central 2018:5789119;	The PG showed positive correlations between the <b>MIP</b> and <b>MEP</b> with the values of hand grip strength (r=0.7).[Pubmed:23538454];Analysis of breathing pattern showed only a slight yet significant increase in respiratory frequency while respiratory muscle strength, as assessed by measurement of maximal inspiratory and expiratory pressures (MIP and <b>MEP</b> respectively) was slightly red…	4343285	Gene	MIPEP	COXPD31;HMIP;MIP;MIPEP;mitochondrial intermediate peptidase;EC 3.4.24.59;mip-type;	SWISSPROT_AC:Q99797;SWISSPROT_ID:MIPEP_HUMAN;GeneID:4285;Ensembl:ENSG00000027001;HGNC:HGNC:7104;MIM:602241;Vega:OTTHUMG00000016573;protein_accession:AAC51231.1;protein_accession:AAF09454.1;protein_accession:AAH09934.1;protein_accession:ABM84536.1;protein_accession:ABM87838.1;protein_accession:BAF84612.1;protein_accession:EAX08328.1;protein_accession:EAX08329.1;protein_accession:NP_005923.2;protei…	4341042	Gene	CTSL	cathepsin L;CATL;CTSL;CTSL1;MEP;cathepsin l-type;Cathepsin L1;cathepsin-l;catl 1;CATL1;ctsl-1;EC 3.4.22.15;l-cathepsin;Major excreted protein;	SWISSPROT_AC:P07711;SWISSPROT_ID:CATL1_HUMAN;GeneID:1514;Ensembl:ENSG00000135047;HGNC:HGNC:2537;MIM:116880;Vega:OTTHUMG00000020149;protein_accession:AAA66974.1;protein_accession:AAG17239.1;protein_accession:AAH12612.1;protein_accession:AAI42984.1;protein_accession:AAM89516.1;protein_accession:AAN87068.1;protein_accession:AAQ05021.1;protein_accession:ABM83856.1;protein_accession:ABM87178.1;protein…	4285	1514
12590352	MAFIP -- CTSL	association	Pubmed:23538454;Pubmed 1994:8143818;Pubmed 2012:22974829;Pubmed 1991:1924972;Pubmed central 2018:5789119;	The PG showed positive correlations between the <b>MIP</b> and <b>MEP</b> with the values of hand grip strength (r=0.7).[Pubmed:23538454];Analysis of breathing pattern showed only a slight yet significant increase in respiratory frequency while respiratory muscle strength, as assessed by measurement of maximal inspiratory and expiratory pressures (MIP and <b>MEP</b> respectively) was slightly red…	4368278	Gene	MAFIP	MAFF interacting protein (pseudogene);MAFIP;MIP;pp5644;TEKT4P4;maff interacting protein;MaFF-interacting protein;mip-type;Tektin-4 like protein PP5644;	GeneID:727764;Ensembl:ENSG00000277400;HGNC:HGNC:31102;protein_accession:AAL55743.1;protein_accession:BAB84972.1;protein_accession:Q8WZ33.1;protein_gi:18027322;protein_gi:18676640;protein_gi:74716568;RNA_nucleotide_accession:AF289559.1;RNA_nucleotide_accession:AK074146.1;RNA_nucleotide_accession:AK096952.1;RNA_nucleotide_accession:BG771232.1;RNA_nucleotide_accession:CA419667.1;RNA_nucleotide_acces…	4341042	Gene	CTSL	cathepsin L;CATL;CTSL;CTSL1;MEP;cathepsin l-type;Cathepsin L1;cathepsin-l;catl 1;CATL1;ctsl-1;EC 3.4.22.15;l-cathepsin;Major excreted protein;	SWISSPROT_AC:P07711;SWISSPROT_ID:CATL1_HUMAN;GeneID:1514;Ensembl:ENSG00000135047;HGNC:HGNC:2537;MIM:116880;Vega:OTTHUMG00000020149;protein_accession:AAA66974.1;protein_accession:AAG17239.1;protein_accession:AAH12612.1;protein_accession:AAI42984.1;protein_accession:AAM89516.1;protein_accession:AAN87068.1;protein_accession:AAQ05021.1;protein_accession:ABM83856.1;protein_accession:ABM87178.1;protein…	727764	1514
13076943	CTSL -- Cathepsin S	association	Pubmed 1994:7982933;Pubmed 2008:18347141;Pubmed 2000:11012686;Pubmed 1992:1281481;Pubmed 1997:9461297;Pubmed 1998:9480898;Pubmed central 2016:4842899;Pubmed central 2013:3726486;	The replacement of other <b>cathepsin S</b> S2 subsite residues with their <b>cathepsin L</b> equivalents (mutants Val-157-->Leu, Phe-205-->Ala) does not significantly change the specificity of cathepsin S.[Pubmed 1994:7982933];Human <b>cathepsin L</b> along with <b>cathepsin S</b>, K, and V are collectively known as cathepsin L-like proteases due to their high homology.[Pubmed 2008:18347141];The…	4341042	Gene	CTSL	cathepsin L;CATL;CTSL;CTSL1;MEP;cathepsin l-type;Cathepsin L1;cathepsin-l;catl 1;CATL1;ctsl-1;EC 3.4.22.15;l-cathepsin;Major excreted protein;	SWISSPROT_AC:P07711;SWISSPROT_ID:CATL1_HUMAN;GeneID:1514;Ensembl:ENSG00000135047;HGNC:HGNC:2537;MIM:116880;Vega:OTTHUMG00000020149;protein_accession:AAA66974.1;protein_accession:AAG17239.1;protein_accession:AAH12612.1;protein_accession:AAI42984.1;protein_accession:AAM89516.1;protein_accession:AAN87068.1;protein_accession:AAQ05021.1;protein_accession:ABM83856.1;protein_accession:ABM87178.1;protein…	55018	Protein	Cathepsin S	Cathepsin S;CATS;CTSS;EC 3.4.22.27;cathepsin-s;cats--an;s-cathepsin;	SWISSPROT_AC:P25774;SWISSPROT_ID:CATS_HUMAN;EMBL:AK301472;EMBL:AK314482;EMBL:AL356292;EMBL:BC002642;EMBL:CH471121;EMBL:CR541676;EMBL:M86553;EMBL:M90696;EMBL:S93414;EMBL:U07370;EMBL:U07371;EMBL:U07372;EMBL:U07373;EMBL:U07374;RefSeq:NP_001186668.1;RefSeq:NP_004070.3;ProteinModelPortal:P25774;STRING:9606.ENSP00000357981;SWISSPROT_AC_OLD:B4DWC9;SWISSPROT_AC_OLD:D3DV05;SWISSPROT_AC_OLD:Q5T5I0;SWISSPRO…	1514	1520
13077096	CTSS -- Cathepsin L	association	Pubmed 1994:7982933;Pubmed 2008:18347141;Pubmed 2000:11012686;Pubmed 1992:1281481;Pubmed 1997:9461297;Pubmed 1998:9480898;Pubmed central 2016:4842899;Pubmed central 2013:3726486;	The replacement of other <b>cathepsin S</b> S2 subsite residues with their <b>cathepsin L</b> equivalents (mutants Val-157-->Leu, Phe-205-->Ala) does not significantly change the specificity of cathepsin S.[Pubmed 1994:7982933];Human <b>cathepsin L</b> along with <b>cathepsin S</b>, K, and V are collectively known as cathepsin L-like proteases due to their high homology.[Pubmed 2008:18347141];The…	4341047	Gene	CTSS	cathepsin S;CTSS;cathepsin-s;CATS;cats--an;EC 3.4.22.27;s-cathepsin;	SWISSPROT_AC:P25774;SWISSPROT_ID:CATS_HUMAN;GeneID:1520;Ensembl:ENSG00000163131;HGNC:HGNC:2545;MIM:116845;Vega:OTTHUMG00000035010;protein_accession:AAA35655.1;protein_accession:AAB22005.1;protein_accession:AAC37592.1;protein_accession:AAH02642.1;protein_accession:BAG37086.1;protein_accession:BAG62991.1;protein_accession:CAG46477.1;protein_accession:CCQ77674.1;protein_accession:EAW53517.1;protein_…	54956	Protein	Cathepsin L	Cathepsin L;Cathepsin L1;CATL1;CTSL;CTSL1;EC 3.4.22.15;Major excreted protein;MEP;cathepsin l-type;cathepsin-l;CATL;catl 1;ctsl-1;l-cathepsin;	SWISSPROT_AC:P07711;SWISSPROT_ID:CATL1_HUMAN;EMBL:AL160279;EMBL:BC012612;EMBL:BX537395;EMBL:CR457053;EMBL:M20496;EMBL:X05256;EMBL:X12451;RefSeq:NP_001244900.1;RefSeq:NP_001244901.1;RefSeq:NP_001903.1;RefSeq:NP_666023.1;RefSeq:XP_005251773.1;ProteinModelPortal:P07711;STRING:9606.ENSP00000345344;SWISSPROT_AC_OLD:Q6IAV1;SWISSPROT_AC_OLD:Q96QJ0;SMR:P07711;GeneID:1514;KEGG:hsa:1514;PIR:S01002;eggNOG:C…	1520	1514
13077122	CTSS -- CTSL	association	Pubmed 1994:7982933;Pubmed 2008:18347141;Pubmed 2000:11012686;Pubmed 1992:1281481;Pubmed 1997:9461297;Pubmed 1998:9480898;Pubmed central 2016:4842899;Pubmed central 2013:3726486;	The replacement of other <b>cathepsin S</b> S2 subsite residues with their <b>cathepsin L</b> equivalents (mutants Val-157-->Leu, Phe-205-->Ala) does not significantly change the specificity of cathepsin S.[Pubmed 1994:7982933];Human <b>cathepsin L</b> along with <b>cathepsin S</b>, K, and V are collectively known as cathepsin L-like proteases due to their high homology.[Pubmed 2008:18347141];The…	4341047	Gene	CTSS	cathepsin S;CTSS;cathepsin-s;CATS;cats--an;EC 3.4.22.27;s-cathepsin;	SWISSPROT_AC:P25774;SWISSPROT_ID:CATS_HUMAN;GeneID:1520;Ensembl:ENSG00000163131;HGNC:HGNC:2545;MIM:116845;Vega:OTTHUMG00000035010;protein_accession:AAA35655.1;protein_accession:AAB22005.1;protein_accession:AAC37592.1;protein_accession:AAH02642.1;protein_accession:BAG37086.1;protein_accession:BAG62991.1;protein_accession:CAG46477.1;protein_accession:CCQ77674.1;protein_accession:EAW53517.1;protein_…	4341042	Gene	CTSL	cathepsin L;CATL;CTSL;CTSL1;MEP;cathepsin l-type;Cathepsin L1;cathepsin-l;catl 1;CATL1;ctsl-1;EC 3.4.22.15;l-cathepsin;Major excreted protein;	SWISSPROT_AC:P07711;SWISSPROT_ID:CATL1_HUMAN;GeneID:1514;Ensembl:ENSG00000135047;HGNC:HGNC:2537;MIM:116880;Vega:OTTHUMG00000020149;protein_accession:AAA66974.1;protein_accession:AAG17239.1;protein_accession:AAH12612.1;protein_accession:AAI42984.1;protein_accession:AAM89516.1;protein_accession:AAN87068.1;protein_accession:AAQ05021.1;protein_accession:ABM83856.1;protein_accession:ABM87178.1;protein…	1520	1514
13100579	CTSL -- CYTB	association	Pubmed 1993:7678196;Pubmed 1995:7626231;Pubmed 1996:8759291;Pubmed 2010:20075068;Pubmed central 2015:4672043;Pubmed central 2015:4673337;Pubmed central 2012:3426797;Pubmed central 2016:4731836;Pubmed central 2013:3564246;	The rate of inhibition of <b>cathepsin L</b> by <b>stefin B</b> or chicken cystatin at pH 7.4 was much faster than the rate of spontaneous inactivation of the enzyme.[Pubmed 1993:7678196];In contrast, <b>cathepsin L</b> was efficiently inhibited by both chicken cystatin and <b>stefin B</b> at this pH kass approximately 3.3 x 10(7) m-1 s-1).[Pubmed 1995:7626231];The kinetics of the interaction bet…	4341042	Gene	CTSL	cathepsin L;CATL;CTSL;CTSL1;MEP;cathepsin l-type;Cathepsin L1;cathepsin-l;catl 1;CATL1;ctsl-1;EC 3.4.22.15;l-cathepsin;Major excreted protein;	SWISSPROT_AC:P07711;SWISSPROT_ID:CATL1_HUMAN;GeneID:1514;Ensembl:ENSG00000135047;HGNC:HGNC:2537;MIM:116880;Vega:OTTHUMG00000020149;protein_accession:AAA66974.1;protein_accession:AAG17239.1;protein_accession:AAH12612.1;protein_accession:AAI42984.1;protein_accession:AAM89516.1;protein_accession:AAN87068.1;protein_accession:AAQ05021.1;protein_accession:ABM83856.1;protein_accession:ABM87178.1;protein…	90877	Protein	CYTB	CPI-B;CST6;CSTB;Cystatin-B;CYTB;Liver thiol proteinase inhibitor;Stefin-B;STFB;cst vi;cst-6;cystatin B;cystatin beta;cystatinb;epm 1;epm-1;EPM1;EPM1A;PME;pme-type;stefin b;stefin b-type;stf b;stf beta;ULD;	SWISSPROT_AC:P04080;SWISSPROT_ID:CYTB_HUMAN;EMBL:AF208234;EMBL:AP001752;EMBL:BC003370;EMBL:BC010532;EMBL:L03558;EMBL:U46692;RefSeq:NP_000091.1;ProteinModelPortal:P04080;STRING:9606.ENSP00000291568;SMR:P04080;GeneID:1476;KEGG:hsa:1476;PIR:A01278;eggNOG:ENOG410IZK7;eggNOG:ENOG41121QW;UniGene:Hs.695;GO:GO:0002020;GO:GO:0004866;GO:GO:0004869;GO:GO:0005615;GO:GO:0005730;GO:GO:0005737;GO:GO:0008344;GO:…	1514	1476
13100584	CSTB -- Cathepsin L	association	Pubmed 1993:7678196;Pubmed 1995:7626231;Pubmed 1996:8759291;Pubmed 2010:20075068;Pubmed central 2015:4672043;Pubmed central 2015:4673337;Pubmed central 2012:3426797;Pubmed central 2016:4731836;Pubmed central 2013:3564246;	The rate of inhibition of <b>cathepsin L</b> by <b>stefin B</b> or chicken cystatin at pH 7.4 was much faster than the rate of spontaneous inactivation of the enzyme.[Pubmed 1993:7678196];In contrast, <b>cathepsin L</b> was efficiently inhibited by both chicken cystatin and <b>stefin B</b> at this pH kass approximately 3.3 x 10(7) m-1 s-1).[Pubmed 1995:7626231];The kinetics of the interaction bet…	4341009	Gene	CSTB	CPI-B;CST6;CSTB;cystatin B;EPM1;EPM1A;PME;STFB;ULD;cst vi;cst-6;cystatin beta;Cystatin-B;cystatinb;CYTB;epm 1;epm-1;Liver thiol proteinase inhibitor;pme-type;stefin b;stefin b-type;Stefin-B;stf b;stf beta;	SWISSPROT_AC:P04080;SWISSPROT_ID:CYTB_HUMAN;GeneID:1476;Ensembl:ENSG00000160213;HGNC:HGNC:2482;MIM:601145;Vega:OTTHUMG00000086886;protein_accession:AAA35727.1;protein_accession:AAA99014.1;protein_accession:AAF44059.1;protein_accession:AAH03370.1;protein_accession:AAH10532.1;protein_accession:AAP35689.1;protein_accession:ABM81849.1;protein_accession:ABM84999.1;protein_accession:BAA95541.1;protein_…	54956	Protein	Cathepsin L	Cathepsin L;Cathepsin L1;CATL1;CTSL;CTSL1;EC 3.4.22.15;Major excreted protein;MEP;cathepsin l-type;cathepsin-l;CATL;catl 1;ctsl-1;l-cathepsin;	SWISSPROT_AC:P07711;SWISSPROT_ID:CATL1_HUMAN;EMBL:AL160279;EMBL:BC012612;EMBL:BX537395;EMBL:CR457053;EMBL:M20496;EMBL:X05256;EMBL:X12451;RefSeq:NP_001244900.1;RefSeq:NP_001244901.1;RefSeq:NP_001903.1;RefSeq:NP_666023.1;RefSeq:XP_005251773.1;ProteinModelPortal:P07711;STRING:9606.ENSP00000345344;SWISSPROT_AC_OLD:Q6IAV1;SWISSPROT_AC_OLD:Q96QJ0;SMR:P07711;GeneID:1514;KEGG:hsa:1514;PIR:S01002;eggNOG:C…	1476	1514
13100591	CTSL -- CSTB	association	Pubmed 1993:7678196;Pubmed 1995:7626231;Pubmed 1996:8759291;Pubmed 2010:20075068;Pubmed central 2015:4672043;Pubmed central 2015:4673337;Pubmed central 2012:3426797;Pubmed central 2016:4731836;Pubmed central 2013:3564246;	The rate of inhibition of <b>cathepsin L</b> by <b>stefin B</b> or chicken cystatin at pH 7.4 was much faster than the rate of spontaneous inactivation of the enzyme.[Pubmed 1993:7678196];In contrast, <b>cathepsin L</b> was efficiently inhibited by both chicken cystatin and <b>stefin B</b> at this pH kass approximately 3.3 x 10(7) m-1 s-1).[Pubmed 1995:7626231];The kinetics of the interaction bet…	4341042	Gene	CTSL	cathepsin L;CATL;CTSL;CTSL1;MEP;cathepsin l-type;Cathepsin L1;cathepsin-l;catl 1;CATL1;ctsl-1;EC 3.4.22.15;l-cathepsin;Major excreted protein;	SWISSPROT_AC:P07711;SWISSPROT_ID:CATL1_HUMAN;GeneID:1514;Ensembl:ENSG00000135047;HGNC:HGNC:2537;MIM:116880;Vega:OTTHUMG00000020149;protein_accession:AAA66974.1;protein_accession:AAG17239.1;protein_accession:AAH12612.1;protein_accession:AAI42984.1;protein_accession:AAM89516.1;protein_accession:AAN87068.1;protein_accession:AAQ05021.1;protein_accession:ABM83856.1;protein_accession:ABM87178.1;protein…	4341009	Gene	CSTB	CPI-B;CST6;CSTB;cystatin B;EPM1;EPM1A;PME;STFB;ULD;cst vi;cst-6;cystatin beta;Cystatin-B;cystatinb;CYTB;epm 1;epm-1;Liver thiol proteinase inhibitor;pme-type;stefin b;stefin b-type;Stefin-B;stf b;stf beta;	SWISSPROT_AC:P04080;SWISSPROT_ID:CYTB_HUMAN;GeneID:1476;Ensembl:ENSG00000160213;HGNC:HGNC:2482;MIM:601145;Vega:OTTHUMG00000086886;protein_accession:AAA35727.1;protein_accession:AAA99014.1;protein_accession:AAF44059.1;protein_accession:AAH03370.1;protein_accession:AAH10532.1;protein_accession:AAP35689.1;protein_accession:ABM81849.1;protein_accession:ABM84999.1;protein_accession:BAA95541.1;protein_…	1514	1476
13730942	TES -- Cathepsin L	association	Pubmed 1995:7711203;	In view of the striking primary sequence homology between <b>testin</b> and <b>cathepsin L</b>, we assayed the proteolytic activity of testin using conditions known to activate cathepsin L.(ABSTRACT TRUNCATED AT 400 WORDS).[Pubmed 1995:7711203];In view of the striking primary sequence homology between testin and cathepsin L, we assayed the proteolytic activity of <b>testin</b> using conditions kn…	4349879	Gene	TES	TES;TESS;TESS-2;testin LIM domain protein;Testin;	SWISSPROT_AC:Q9UGI8;SWISSPROT_ID:TES_HUMAN;GeneID:26136;Ensembl:ENSG00000135269;HGNC:HGNC:14620;MIM:606085;Vega:OTTHUMG00000023092;protein_accession:AAG17612.1;protein_accession:AAG17613.1;protein_accession:AAG17635.1;protein_accession:AAG17636.1;protein_accession:AAH01451.1;protein_accession:AAQ93367.1;protein_accession:ABW03495.1;protein_accession:ABW03803.1;protein_accession:ACV74338.1;protein…	54956	Protein	Cathepsin L	Cathepsin L;Cathepsin L1;CATL1;CTSL;CTSL1;EC 3.4.22.15;Major excreted protein;MEP;cathepsin l-type;cathepsin-l;CATL;catl 1;ctsl-1;l-cathepsin;	SWISSPROT_AC:P07711;SWISSPROT_ID:CATL1_HUMAN;EMBL:AL160279;EMBL:BC012612;EMBL:BX537395;EMBL:CR457053;EMBL:M20496;EMBL:X05256;EMBL:X12451;RefSeq:NP_001244900.1;RefSeq:NP_001244901.1;RefSeq:NP_001903.1;RefSeq:NP_666023.1;RefSeq:XP_005251773.1;ProteinModelPortal:P07711;STRING:9606.ENSP00000345344;SWISSPROT_AC_OLD:Q6IAV1;SWISSPROT_AC_OLD:Q96QJ0;SMR:P07711;GeneID:1514;KEGG:hsa:1514;PIR:S01002;eggNOG:C…	26136	1514
13731116	CTSL -- TES	association	Pubmed 1995:7711203;	In view of the striking primary sequence homology between <b>testin</b> and <b>cathepsin L</b>, we assayed the proteolytic activity of testin using conditions known to activate cathepsin L.(ABSTRACT TRUNCATED AT 400 WORDS).[Pubmed 1995:7711203];In view of the striking primary sequence homology between testin and cathepsin L, we assayed the proteolytic activity of <b>testin</b> using conditions kn…	4341042	Gene	CTSL	cathepsin L;CATL;CTSL;CTSL1;MEP;cathepsin l-type;Cathepsin L1;cathepsin-l;catl 1;CATL1;ctsl-1;EC 3.4.22.15;l-cathepsin;Major excreted protein;	SWISSPROT_AC:P07711;SWISSPROT_ID:CATL1_HUMAN;GeneID:1514;Ensembl:ENSG00000135047;HGNC:HGNC:2537;MIM:116880;Vega:OTTHUMG00000020149;protein_accession:AAA66974.1;protein_accession:AAG17239.1;protein_accession:AAH12612.1;protein_accession:AAI42984.1;protein_accession:AAM89516.1;protein_accession:AAN87068.1;protein_accession:AAQ05021.1;protein_accession:ABM83856.1;protein_accession:ABM87178.1;protein…	484017	Protein	TES	TES;TESS;Testin;TESS-2;testin LIM domain protein;	SWISSPROT_AC:Q9UGI8;SWISSPROT_ID:TES_HUMAN;EMBL:AC073130;EMBL:AF245356;EMBL:AF245357;EMBL:AF260225;EMBL:AJ250865;EMBL:AK021575;EMBL:AK291802;EMBL:BC001451;EMBL:CH236947;RefSeq:NP_056456.1;RefSeq:NP_690042.1;ProteinModelPortal:Q9UGI8;STRING:9606.ENSP00000350937;SWISSPROT_AC_OLD:A4D0U6;SWISSPROT_AC_OLD:Q9GZQ1;SWISSPROT_AC_OLD:Q9HAJ9;SMR:Q9UGI8;GeneID:26136;KEGG:hsa:26136;eggNOG:ENOG410INGJ;eggNOG:E…	1514	26136
13731144	TES -- CTSL	association	Pubmed 1995:7711203;Pubmed 2011:21088609;	In view of the striking primary sequence homology between <b>testin</b> and <b>cathepsin L</b>, we assayed the proteolytic activity of testin using conditions known to activate cathepsin L.(ABSTRACT TRUNCATED AT 400 WORDS).[Pubmed 1995:7711203];In view of the striking primary sequence homology between testin and cathepsin L, we assayed the proteolytic activity of <b>testin</b> using conditions kn…	4349879	Gene	TES	TES;TESS;TESS-2;testin LIM domain protein;Testin;	SWISSPROT_AC:Q9UGI8;SWISSPROT_ID:TES_HUMAN;GeneID:26136;Ensembl:ENSG00000135269;HGNC:HGNC:14620;MIM:606085;Vega:OTTHUMG00000023092;protein_accession:AAG17612.1;protein_accession:AAG17613.1;protein_accession:AAG17635.1;protein_accession:AAG17636.1;protein_accession:AAH01451.1;protein_accession:AAQ93367.1;protein_accession:ABW03495.1;protein_accession:ABW03803.1;protein_accession:ACV74338.1;protein…	4341042	Gene	CTSL	cathepsin L;CATL;CTSL;CTSL1;MEP;cathepsin l-type;Cathepsin L1;cathepsin-l;catl 1;CATL1;ctsl-1;EC 3.4.22.15;l-cathepsin;Major excreted protein;	SWISSPROT_AC:P07711;SWISSPROT_ID:CATL1_HUMAN;GeneID:1514;Ensembl:ENSG00000135047;HGNC:HGNC:2537;MIM:116880;Vega:OTTHUMG00000020149;protein_accession:AAA66974.1;protein_accession:AAG17239.1;protein_accession:AAH12612.1;protein_accession:AAI42984.1;protein_accession:AAM89516.1;protein_accession:AAN87068.1;protein_accession:AAQ05021.1;protein_accession:ABM83856.1;protein_accession:ABM87178.1;protein…	26136	1514
13859065	CTSL -- ABS	association	Pubmed 1995:7636254;	Chronically infected CF patients also fail to produce opsonic-killing <b>Abs</b> specific to <b>MEP</b>, and when these Abs were evaluated in sera of older, noninfected CF patients and humans vaccinated with MEP, comparable killing of P. aeruginosa in biofilms and suspensions was obtained.[Pubmed 1995:7636254];	4341042	Gene	CTSL	cathepsin L;CATL;CTSL;CTSL1;MEP;cathepsin l-type;Cathepsin L1;cathepsin-l;catl 1;CATL1;ctsl-1;EC 3.4.22.15;l-cathepsin;Major excreted protein;	SWISSPROT_AC:P07711;SWISSPROT_ID:CATL1_HUMAN;GeneID:1514;Ensembl:ENSG00000135047;HGNC:HGNC:2537;MIM:116880;Vega:OTTHUMG00000020149;protein_accession:AAA66974.1;protein_accession:AAG17239.1;protein_accession:AAH12612.1;protein_accession:AAI42984.1;protein_accession:AAM89516.1;protein_accession:AAN87068.1;protein_accession:AAQ05021.1;protein_accession:ABM83856.1;protein_accession:ABM87178.1;protein…	97689	Protein	ABS	ABS;DDX41;DEAD box protein 41;DEAD box protein abstrakt homolog;EC 3.6.4.13;Probable ATP-dependent RNA helicase DDX41;DEAD-box helicase 41;MPLPF;	SWISSPROT_AC:Q9UJV9;SWISSPROT_ID:DDX41_HUMAN;EMBL:AF195417;EMBL:AK001255;EMBL:AK027768;EMBL:AK315491;EMBL:AL137455;EMBL:BC015476;EMBL:BX641072;EMBL:CH471195;RefSeq:NP_001308661.1;RefSeq:NP_001308759.1;RefSeq:NP_057306.2;ProteinModelPortal:Q9UJV9;STRING:9606.ENSP00000422753;SWISSPROT_AC_OLD:B2RDC8;SWISSPROT_AC_OLD:Q96BK6;SWISSPROT_AC_OLD:Q96K05;SWISSPROT_AC_OLD:Q9NT96;SWISSPROT_AC_OLD:Q9NW04;SMR:Q…	1514	51428
13859433	DDX41 -- CTSL	association	Pubmed 1995:7636254;	Chronically infected CF patients also fail to produce opsonic-killing <b>Abs</b> specific to <b>MEP</b>, and when these Abs were evaluated in sera of older, noninfected CF patients and humans vaccinated with MEP, comparable killing of P. aeruginosa in biofilms and suspensions was obtained.[Pubmed 1995:7636254];	4351720	Gene	DDX41	ABS;DDX41;DEAD-box helicase 41;MPLPF;DEAD box protein 41;DEAD box protein abstrakt homolog;EC 3.6.4.13;Probable ATP-dependent RNA helicase DDX41;	SWISSPROT_AC:Q9UJV9;SWISSPROT_ID:DDX41_HUMAN;GeneID:51428;Ensembl:ENSG00000183258;HGNC:HGNC:18674;MIM:608170;Vega:OTTHUMG00000130858;protein_accession:AAF04150.1;protein_accession:AAH15476.1;protein_accession:ADZ15529.1;protein_accession:BAA91585.1;protein_accession:BAB55355.1;protein_accession:BAD96318.1;protein_accession:BAG37875.1;protein_accession:BAG52414.1;protein_accession:CAB70746.1;prote…	4341042	Gene	CTSL	cathepsin L;CATL;CTSL;CTSL1;MEP;cathepsin l-type;Cathepsin L1;cathepsin-l;catl 1;CATL1;ctsl-1;EC 3.4.22.15;l-cathepsin;Major excreted protein;	SWISSPROT_AC:P07711;SWISSPROT_ID:CATL1_HUMAN;GeneID:1514;Ensembl:ENSG00000135047;HGNC:HGNC:2537;MIM:116880;Vega:OTTHUMG00000020149;protein_accession:AAA66974.1;protein_accession:AAG17239.1;protein_accession:AAH12612.1;protein_accession:AAI42984.1;protein_accession:AAM89516.1;protein_accession:AAN87068.1;protein_accession:AAQ05021.1;protein_accession:ABM83856.1;protein_accession:ABM87178.1;protein…	51428	1514
13933745	CTSL -- PFDN5	association	Pubmed 1995:7487106;	Additionally, the mature (single-chain) form of cathepsin L displayed Km and kcat values on Z-Phe-Arg-NMec that yielded an exceptionally high catalytic coefficient (11,600 s-1 <b>mM-1</b>) compared to values reported for two-chain forms of <b>cathepsin L</b>.[Pubmed 1995:7487106];	4341042	Gene	CTSL	cathepsin L;CATL;CTSL;CTSL1;MEP;cathepsin l-type;Cathepsin L1;cathepsin-l;catl 1;CATL1;ctsl-1;EC 3.4.22.15;l-cathepsin;Major excreted protein;	SWISSPROT_AC:P07711;SWISSPROT_ID:CATL1_HUMAN;GeneID:1514;Ensembl:ENSG00000135047;HGNC:HGNC:2537;MIM:116880;Vega:OTTHUMG00000020149;protein_accession:AAA66974.1;protein_accession:AAG17239.1;protein_accession:AAH12612.1;protein_accession:AAI42984.1;protein_accession:AAM89516.1;protein_accession:AAN87068.1;protein_accession:AAQ05021.1;protein_accession:ABM83856.1;protein_accession:ABM87178.1;protein…	309325	Protein	PFDN5	C-Myc-binding protein Mm-1;MM1;Myc modulator 1;PFD5;PFDN5;Prefoldin subunit 5;c-myc binding protein mm-1;c-myc binding protein mm1;mm - 1;mm -1;mm 1;mm i;mm type 1;mm type i;mm- 1;MM-1;mm1-type;myc modulator-1;myc-modulator 1;	SWISSPROT_AC:Q99471;SWISSPROT_ID:PFD5_HUMAN;EMBL:AB055802;EMBL:AB055803;EMBL:AB055804;EMBL:AB055805;EMBL:AC073611;EMBL:AK292623;EMBL:BC003373;EMBL:BC062671;EMBL:BT007195;EMBL:CH471054;EMBL:D89667;RefSeq:NP_002615.2;RefSeq:NP_665904.1;ProteinModelPortal:Q99471;STRING:9606.ENSP00000334188;SWISSPROT_AC_OLD:A8K9A8;SWISSPROT_AC_OLD:Q54AA8;SWISSPROT_AC_OLD:Q9C083;SWISSPROT_AC_OLD:Q9C084;SMR:Q99471;Gene…	1514	5204
13933812	PFDN5 -- Cathepsin L	association	Pubmed 1995:7487106;	Additionally, the mature (single-chain) form of cathepsin L displayed Km and kcat values on Z-Phe-Arg-NMec that yielded an exceptionally high catalytic coefficient (11,600 s-1 <b>mM-1</b>) compared to values reported for two-chain forms of <b>cathepsin L</b>.[Pubmed 1995:7487106];	4343980	Gene	PFDN5	MM-1;MM1;PFD5;PFDN5;prefoldin subunit 5;c-myc binding protein mm-1;c-myc binding protein mm1;C-Myc-binding protein Mm-1;mm - 1;mm -1;mm 1;mm i;mm type 1;mm type i;mm- 1;mm1-type;Myc modulator 1;myc modulator-1;myc-modulator 1;	SWISSPROT_AC:Q99471;SWISSPROT_ID:PFD5_HUMAN;GeneID:5204;Ensembl:ENSG00000123349;HGNC:HGNC:8869;MIM:604899;Vega:OTTHUMG00000169675;protein_accession:AAH62671.1;protein_accession:AAP35859.1;protein_accession:BAB32643.1;protein_accession:BAB32644.1;protein_accession:BAB32645.1;protein_accession:BAB32646.1;protein_accession:BAF85312.1;protein_accession:EAW96683.1;protein_accession:EAW96684.1;protein_…	54956	Protein	Cathepsin L	Cathepsin L;Cathepsin L1;CATL1;CTSL;CTSL1;EC 3.4.22.15;Major excreted protein;MEP;cathepsin l-type;cathepsin-l;CATL;catl 1;ctsl-1;l-cathepsin;	SWISSPROT_AC:P07711;SWISSPROT_ID:CATL1_HUMAN;EMBL:AL160279;EMBL:BC012612;EMBL:BX537395;EMBL:CR457053;EMBL:M20496;EMBL:X05256;EMBL:X12451;RefSeq:NP_001244900.1;RefSeq:NP_001244901.1;RefSeq:NP_001903.1;RefSeq:NP_666023.1;RefSeq:XP_005251773.1;ProteinModelPortal:P07711;STRING:9606.ENSP00000345344;SWISSPROT_AC_OLD:Q6IAV1;SWISSPROT_AC_OLD:Q96QJ0;SMR:P07711;GeneID:1514;KEGG:hsa:1514;PIR:S01002;eggNOG:C…	5204	1514
13933834	PFDN5 -- CTSL	association	Pubmed 1995:7487106;	Additionally, the mature (single-chain) form of cathepsin L displayed Km and kcat values on Z-Phe-Arg-NMec that yielded an exceptionally high catalytic coefficient (11,600 s-1 <b>mM-1</b>) compared to values reported for two-chain forms of <b>cathepsin L</b>.[Pubmed 1995:7487106];	4343980	Gene	PFDN5	MM-1;MM1;PFD5;PFDN5;prefoldin subunit 5;c-myc binding protein mm-1;c-myc binding protein mm1;C-Myc-binding protein Mm-1;mm - 1;mm -1;mm 1;mm i;mm type 1;mm type i;mm- 1;mm1-type;Myc modulator 1;myc modulator-1;myc-modulator 1;	SWISSPROT_AC:Q99471;SWISSPROT_ID:PFD5_HUMAN;GeneID:5204;Ensembl:ENSG00000123349;HGNC:HGNC:8869;MIM:604899;Vega:OTTHUMG00000169675;protein_accession:AAH62671.1;protein_accession:AAP35859.1;protein_accession:BAB32643.1;protein_accession:BAB32644.1;protein_accession:BAB32645.1;protein_accession:BAB32646.1;protein_accession:BAF85312.1;protein_accession:EAW96683.1;protein_accession:EAW96684.1;protein_…	4341042	Gene	CTSL	cathepsin L;CATL;CTSL;CTSL1;MEP;cathepsin l-type;Cathepsin L1;cathepsin-l;catl 1;CATL1;ctsl-1;EC 3.4.22.15;l-cathepsin;Major excreted protein;	SWISSPROT_AC:P07711;SWISSPROT_ID:CATL1_HUMAN;GeneID:1514;Ensembl:ENSG00000135047;HGNC:HGNC:2537;MIM:116880;Vega:OTTHUMG00000020149;protein_accession:AAA66974.1;protein_accession:AAG17239.1;protein_accession:AAH12612.1;protein_accession:AAI42984.1;protein_accession:AAM89516.1;protein_accession:AAN87068.1;protein_accession:AAQ05021.1;protein_accession:ABM83856.1;protein_accession:ABM87178.1;protein…	5204	1514
13961221	CTSL -- Cathepsin V	association	Pubmed 2001:11517943;Pubmed 2004:15369827;Pubmed 1995:8526895;Pubmed 1996:8606097;Pubmed central 2017:5536293;Pubmed central 2011:3105313;	Anti-cathepsin L monoclonal antibodies that distinguish <b>cathepsin L</b> from <b>cathepsin V</b>.[Pubmed 2001:11517943];<b>Cathepsin V</b> preferentially released Lys-bradykinin while <b>cathepsin L</b> released bradykinin.[Pubmed 2004:15369827];The deduced amino acid sequences of the mature cathepsin L1 and L2 were approximately 41% identical, and moreover, S. japonicum <b>cathepsin L2</b> sho…	4341042	Gene	CTSL	cathepsin L;CATL;CTSL;CTSL1;MEP;cathepsin l-type;Cathepsin L1;cathepsin-l;catl 1;CATL1;ctsl-1;EC 3.4.22.15;l-cathepsin;Major excreted protein;	SWISSPROT_AC:P07711;SWISSPROT_ID:CATL1_HUMAN;GeneID:1514;Ensembl:ENSG00000135047;HGNC:HGNC:2537;MIM:116880;Vega:OTTHUMG00000020149;protein_accession:AAA66974.1;protein_accession:AAG17239.1;protein_accession:AAH12612.1;protein_accession:AAI42984.1;protein_accession:AAM89516.1;protein_accession:AAN87068.1;protein_accession:AAQ05021.1;protein_accession:ABM83856.1;protein_accession:ABM87178.1;protein…	54975	Protein	Cathepsin V	Cathepsin L2;Cathepsin U;Cathepsin V;CATL2;CTSL2;CTSU;CTSV;EC 3.4.22.43;cathepsin-v;catl 2;u-cathepsin;	SWISSPROT_AC:O60911;SWISSPROT_ID:CATL2_HUMAN;EMBL:AB001928;EMBL:AB019534;EMBL:AF070448;EMBL:AL445670;EMBL:AY358641;EMBL:BC023504;EMBL:BC110512;EMBL:Y14734;RefSeq:NP_001188504.1;RefSeq:NP_001324.2;ProteinModelPortal:O60911;STRING:9606.ENSP00000259470;SWISSPROT_AC_OLD:O60233;SWISSPROT_AC_OLD:Q2TB86;SWISSPROT_AC_OLD:Q5T1U0;SMR:O60911;GeneID:1515;KEGG:hsa:1515;eggNOG:COG4870;eggNOG:KOG1543;UniGene:Hs…	1514	1515
13961289	CTSV -- Cathepsin L	association	Pubmed 2001:11517943;Pubmed 2004:15369827;Pubmed 1995:8526895;Pubmed 1996:8606097;Pubmed central 2017:5536293;Pubmed central 2011:3105313;	Anti-cathepsin L monoclonal antibodies that distinguish <b>cathepsin L</b> from <b>cathepsin V</b>.[Pubmed 2001:11517943];<b>Cathepsin V</b> preferentially released Lys-bradykinin while <b>cathepsin L</b> released bradykinin.[Pubmed 2004:15369827];The deduced amino acid sequences of the mature cathepsin L1 and L2 were approximately 41% identical, and moreover, S. japonicum <b>cathepsin L2</b> sho…	4341043	Gene	CTSV	cathepsin V;CATL2;CTSL2;CTSU;CTSV;Cathepsin L2;Cathepsin U;cathepsin-v;catl 2;EC 3.4.22.43;u-cathepsin;	SWISSPROT_AC:O60911;SWISSPROT_ID:CATL2_HUMAN;GeneID:1515;Ensembl:ENSG00000136943;HGNC:HGNC:2538;MIM:603308;Vega:OTTHUMG00000020314;protein_accession:AAC23598.1;protein_accession:AAH23504.1;protein_accession:AAI10513.1;protein_accession:AAQ89004.1;protein_accession:BAA25909.1;protein_accession:BAA34365.1;protein_accession:BAG35664.1;protein_accession:CAA75029.1;protein_accession:CAF06537.1;protein…	54956	Protein	Cathepsin L	Cathepsin L;Cathepsin L1;CATL1;CTSL;CTSL1;EC 3.4.22.15;Major excreted protein;MEP;cathepsin l-type;cathepsin-l;CATL;catl 1;ctsl-1;l-cathepsin;	SWISSPROT_AC:P07711;SWISSPROT_ID:CATL1_HUMAN;EMBL:AL160279;EMBL:BC012612;EMBL:BX537395;EMBL:CR457053;EMBL:M20496;EMBL:X05256;EMBL:X12451;RefSeq:NP_001244900.1;RefSeq:NP_001244901.1;RefSeq:NP_001903.1;RefSeq:NP_666023.1;RefSeq:XP_005251773.1;ProteinModelPortal:P07711;STRING:9606.ENSP00000345344;SWISSPROT_AC_OLD:Q6IAV1;SWISSPROT_AC_OLD:Q96QJ0;SMR:P07711;GeneID:1514;KEGG:hsa:1514;PIR:S01002;eggNOG:C…	1515	1514
13961319	CTSV -- CTSL	association	Pubmed 2001:11517943;Pubmed 2004:15369827;Pubmed 1995:8526895;Pubmed 1996:8606097;Pubmed central 2017:5536293;Pubmed central 2011:3105313;	Anti-cathepsin L monoclonal antibodies that distinguish <b>cathepsin L</b> from <b>cathepsin V</b>.[Pubmed 2001:11517943];<b>Cathepsin V</b> preferentially released Lys-bradykinin while <b>cathepsin L</b> released bradykinin.[Pubmed 2004:15369827];The deduced amino acid sequences of the mature cathepsin L1 and L2 were approximately 41% identical, and moreover, S. japonicum <b>cathepsin L2</b> sho…	4341043	Gene	CTSV	cathepsin V;CATL2;CTSL2;CTSU;CTSV;Cathepsin L2;Cathepsin U;cathepsin-v;catl 2;EC 3.4.22.43;u-cathepsin;	SWISSPROT_AC:O60911;SWISSPROT_ID:CATL2_HUMAN;GeneID:1515;Ensembl:ENSG00000136943;HGNC:HGNC:2538;MIM:603308;Vega:OTTHUMG00000020314;protein_accession:AAC23598.1;protein_accession:AAH23504.1;protein_accession:AAI10513.1;protein_accession:AAQ89004.1;protein_accession:BAA25909.1;protein_accession:BAA34365.1;protein_accession:BAG35664.1;protein_accession:CAA75029.1;protein_accession:CAF06537.1;protein…	4341042	Gene	CTSL	cathepsin L;CATL;CTSL;CTSL1;MEP;cathepsin l-type;Cathepsin L1;cathepsin-l;catl 1;CATL1;ctsl-1;EC 3.4.22.15;l-cathepsin;Major excreted protein;	SWISSPROT_AC:P07711;SWISSPROT_ID:CATL1_HUMAN;GeneID:1514;Ensembl:ENSG00000135047;HGNC:HGNC:2537;MIM:116880;Vega:OTTHUMG00000020149;protein_accession:AAA66974.1;protein_accession:AAG17239.1;protein_accession:AAH12612.1;protein_accession:AAI42984.1;protein_accession:AAM89516.1;protein_accession:AAN87068.1;protein_accession:AAQ05021.1;protein_accession:ABM83856.1;protein_accession:ABM87178.1;protein…	1515	1514
14162548	CTSL -- APR	association	Pubmed 1996:9592319;	With the increase of daily energy and protein intake, body weight increased from 48.27 +/- 8.61kg to 50.34 +/- 8.76 kg, TSF from 11.75 +/- 4.50 mm to 15.06 +/- 4.73 mm, serum pre-albumin from 306.6 +/- 33.7 mg/L to 332.6 +/- 1 mg/L, transferrin from 3.09 +/- 0.21 g/L to 3.46 +/- 0.32 g/L, albumin from 38.00 +/- 1.73 g/L to 42.64 +/- 3.36 g/L, MIP from 4.77 +/- 2.14 kPa (1 kPa = 7.5 mmHg) to 6.31 …	4341042	Gene	CTSL	cathepsin L;CATL;CTSL;CTSL1;MEP;cathepsin l-type;Cathepsin L1;cathepsin-l;catl 1;CATL1;ctsl-1;EC 3.4.22.15;l-cathepsin;Major excreted protein;	SWISSPROT_AC:P07711;SWISSPROT_ID:CATL1_HUMAN;GeneID:1514;Ensembl:ENSG00000135047;HGNC:HGNC:2537;MIM:116880;Vega:OTTHUMG00000020149;protein_accession:AAA66974.1;protein_accession:AAG17239.1;protein_accession:AAH12612.1;protein_accession:AAI42984.1;protein_accession:AAM89516.1;protein_accession:AAN87068.1;protein_accession:AAQ05021.1;protein_accession:ABM83856.1;protein_accession:ABM87178.1;protein…	230013	Protein	APR	A2MR;Alpha-2-macroglobulin receptor;APOER;Apolipoprotein E receptor;APR;CD91 antigen;LRP-1;LRP1;Prolow-density lipoprotein receptor-related protein 1;alpha 2 -macroglobulin receptor;alpha 2 macroglobulin receptor;alpha 2-macroglobulin receptor;alpha-2 macroglobulin receptor;alpha-2- macroglobulin receptor;alpha2 macroglobulin receptor;alpha2-macroglobulin receptor;apolipoprotein e-receptor;apolip…	SWISSPROT_AC:Q07954;SWISSPROT_ID:LRP1_HUMAN;EMBL:AC023237;EMBL:AC137628;EMBL:AC137834;EMBL:AF058427;EMBL:BC045107;EMBL:DQ314873;EMBL:X13916;EMBL:X15424;EMBL:Y18524;RefSeq:NP_002323.2;ProteinModelPortal:Q07954;STRING:9606.ENSP00000243077;SWISSPROT_AC_OLD:Q2PP12;SWISSPROT_AC_OLD:Q86SW0;SWISSPROT_AC_OLD:Q8IVG8;SMR:Q07954;GeneID:4035;KEGG:hsa:4035;PIR:S02392;eggNOG:ENOG410XP34;eggNOG:KOG1215;UniGene:…	1514	4035
14162724	LRP1 -- CTSL	association	Pubmed 1996:9592319;	With the increase of daily energy and protein intake, body weight increased from 48.27 +/- 8.61kg to 50.34 +/- 8.76 kg, TSF from 11.75 +/- 4.50 mm to 15.06 +/- 4.73 mm, serum pre-albumin from 306.6 +/- 33.7 mg/L to 332.6 +/- 1 mg/L, transferrin from 3.09 +/- 0.21 g/L to 3.46 +/- 0.32 g/L, albumin from 38.00 +/- 1.73 g/L to 42.64 +/- 3.36 g/L, MIP from 4.77 +/- 2.14 kPa (1 kPa = 7.5 mmHg) to 6.31 …	4343085	Gene	LRP1	A2MR;APOER;APR;CD91;IGFBP3R;KPA;LDL receptor related protein 1;LRP;LRP1;LRP1A;TGFBR5;alpha 2 -macroglobulin receptor;alpha 2 macroglobulin receptor;alpha 2-macroglobulin receptor;alpha-2 macroglobulin receptor;alpha-2- macroglobulin receptor;Alpha-2-macroglobulin receptor;alpha2 macroglobulin receptor;alpha2-macroglobulin receptor;Apolipoprotein E receptor;apolipoprotein e-receptor;apolipoprotein…	SWISSPROT_AC:Q07954;SWISSPROT_ID:LRP1_HUMAN;GeneID:4035;Ensembl:ENSG00000123384;HGNC:HGNC:6692;MIM:107770;Vega:OTTHUMG00000044412;protein_accession:AAC64265.1;protein_accession:AAH21204.1;protein_accession:AAH45107.1;protein_accession:AAH52593.1;protein_accession:AAH72015.1;protein_accession:AAQ15211.1;protein_accession:ABC40732.1;protein_accession:BAD92735.1;protein_accession:CAA32112.1;protein_…	4341042	Gene	CTSL	cathepsin L;CATL;CTSL;CTSL1;MEP;cathepsin l-type;Cathepsin L1;cathepsin-l;catl 1;CATL1;ctsl-1;EC 3.4.22.15;l-cathepsin;Major excreted protein;	SWISSPROT_AC:P07711;SWISSPROT_ID:CATL1_HUMAN;GeneID:1514;Ensembl:ENSG00000135047;HGNC:HGNC:2537;MIM:116880;Vega:OTTHUMG00000020149;protein_accession:AAA66974.1;protein_accession:AAG17239.1;protein_accession:AAH12612.1;protein_accession:AAI42984.1;protein_accession:AAM89516.1;protein_accession:AAN87068.1;protein_accession:AAQ05021.1;protein_accession:ABM83856.1;protein_accession:ABM87178.1;protein…	4035	1514
14306346	CTSL -- CD200	association	Pubmed 1996:8969779;	There were strong positive correlations between <b>MEP</b> amplitude at day 1 and <b>MRC</b> and Barthel Index scores at day 14.[Pubmed 1996:8969779];	4341042	Gene	CTSL	cathepsin L;CATL;CTSL;CTSL1;MEP;cathepsin l-type;Cathepsin L1;cathepsin-l;catl 1;CATL1;ctsl-1;EC 3.4.22.15;l-cathepsin;Major excreted protein;	SWISSPROT_AC:P07711;SWISSPROT_ID:CATL1_HUMAN;GeneID:1514;Ensembl:ENSG00000135047;HGNC:HGNC:2537;MIM:116880;Vega:OTTHUMG00000020149;protein_accession:AAA66974.1;protein_accession:AAG17239.1;protein_accession:AAH12612.1;protein_accession:AAI42984.1;protein_accession:AAM89516.1;protein_accession:AAN87068.1;protein_accession:AAQ05021.1;protein_accession:ABM83856.1;protein_accession:ABM87178.1;protein…	296279	Protein	CD200	CD200;CD200 antigen;MOX1;MOX2;OX-2 membrane glycoprotein;OX2G;cd 200;cd-200;CD200 molecule;molecule cd200;MRC;ox 2;OX-2;ox2 membrane glycoprotein;	SWISSPROT_AC:P41217;SWISSPROT_ID:OX2G_HUMAN;EMBL:AC112487;EMBL:AF063591;EMBL:AK074972;EMBL:AK297194;EMBL:AY603771;EMBL:BC022522;EMBL:BC031103;EMBL:CH471052;EMBL:X05323;EMBL:X05324;EMBL:X05325;EMBL:X05326;RefSeq:NP_001004196.2;RefSeq:NP_001305757.1;RefSeq:NP_005935.4;RefSeq:XP_005247539.1;ProteinModelPortal:P41217;STRING:9606.ENSP00000420298;SWISSPROT_AC_OLD:B3KQI1;SWISSPROT_AC_OLD:B4DLW9;SWISSPRO…	1514	4345
14306566	CD200 -- CTSL	association	Pubmed 1996:8969779;	There were strong positive correlations between <b>MEP</b> amplitude at day 1 and <b>MRC</b> and Barthel Index scores at day 14.[Pubmed 1996:8969779];	4343334	Gene	CD200	CD200;CD200 molecule;MOX1;MOX2;MRC;OX-2;cd 200;cd-200;CD200 antigen;molecule cd200;ox 2;OX-2 membrane glycoprotein;ox2 membrane glycoprotein;OX2G;	SWISSPROT_AC:P41217;SWISSPROT_ID:OX2G_HUMAN;GeneID:4345;Ensembl:ENSG00000091972;HGNC:HGNC:7203;MIM:155970;Vega:OTTHUMG00000159248;protein_accession:AAG43150.1;protein_accession:AAH22522.1;protein_accession:AAH31103.1;protein_accession:AAL06599.1;protein_accession:AAT37533.1;protein_accession:ABM83294.1;protein_accession:ABM86503.1;protein_accession:ACE87345.1;protein_accession:BAG52043.1;protein_…	4341042	Gene	CTSL	cathepsin L;CATL;CTSL;CTSL1;MEP;cathepsin l-type;Cathepsin L1;cathepsin-l;catl 1;CATL1;ctsl-1;EC 3.4.22.15;l-cathepsin;Major excreted protein;	SWISSPROT_AC:P07711;SWISSPROT_ID:CATL1_HUMAN;GeneID:1514;Ensembl:ENSG00000135047;HGNC:HGNC:2537;MIM:116880;Vega:OTTHUMG00000020149;protein_accession:AAA66974.1;protein_accession:AAG17239.1;protein_accession:AAH12612.1;protein_accession:AAI42984.1;protein_accession:AAM89516.1;protein_accession:AAN87068.1;protein_accession:AAQ05021.1;protein_accession:ABM83856.1;protein_accession:ABM87178.1;protein…	4345	1514
14738308	Cathepsin L -- CATH	association	Pubmed 1998:9521728;Pubmed central 2015:4515813;	By comparison with corresponding results for wild-type cystatins C and D, it was concluded (1) that both the N-terminal and framework part of the molecules significantly contribute to the observed differences in inhibitory activities of cystatins C and D and (2) that the N-terminal segment of cystatin C increases the inhibitory activity of cystatin D against cathepsin S and <b>cathepsin L</b> but…	54956	Protein	Cathepsin L	Cathepsin L;Cathepsin L1;CATL1;CTSL;CTSL1;EC 3.4.22.15;Major excreted protein;MEP;cathepsin l-type;cathepsin-l;CATL;catl 1;ctsl-1;l-cathepsin;	SWISSPROT_AC:P07711;SWISSPROT_ID:CATL1_HUMAN;EMBL:AL160279;EMBL:BC012612;EMBL:BX537395;EMBL:CR457053;EMBL:M20496;EMBL:X05256;EMBL:X12451;RefSeq:NP_001244900.1;RefSeq:NP_001244901.1;RefSeq:NP_001903.1;RefSeq:NP_666023.1;RefSeq:XP_005251773.1;ProteinModelPortal:P07711;STRING:9606.ENSP00000345344;SWISSPROT_AC_OLD:Q6IAV1;SWISSPROT_AC_OLD:Q96QJ0;SMR:P07711;GeneID:1514;KEGG:hsa:1514;PIR:S01002;eggNOG:C…	54895	Protein	CATH	CATH;CPSB;CTSH;Pro-cathepsin H;acc 4;acc 5;ACC-4;ACC-5;ACC4;ACC5;cathepsin H;cathepsin-h;cps b;cps-b;h-cathepsin;	SWISSPROT_AC:P09668;SWISSPROT_ID:CATH_HUMAN;EMBL:AC011944;EMBL:AF426247;EMBL:AK314698;EMBL:BC002479;EMBL:X07549;EMBL:X16832;RefSeq:NP_004381.2;ProteinModelPortal:P09668;STRING:9606.ENSP00000220166;SWISSPROT_AC_OLD:B2RBK0;SWISSPROT_AC_OLD:Q96NY6;SWISSPROT_AC_OLD:Q9BUM7;SMR:P09668;GeneID:1512;KEGG:hsa:1512;PIR:S12486;eggNOG:COG4870;eggNOG:KOG1543;UniGene:Hs.148641;GO:GO:0001656;GO:GO:0001913;GO:GO:…	1514	1512
14738342	Cathepsin L -- Cathepsin H	association	Pubmed 1998:9521728;Pubmed central 2015:4515813;	By comparison with corresponding results for wild-type cystatins C and D, it was concluded (1) that both the N-terminal and framework part of the molecules significantly contribute to the observed differences in inhibitory activities of cystatins C and D and (2) that the N-terminal segment of cystatin C increases the inhibitory activity of cystatin D against cathepsin S and <b>cathepsin L</b> but…	54956	Protein	Cathepsin L	Cathepsin L;Cathepsin L1;CATL1;CTSL;CTSL1;EC 3.4.22.15;Major excreted protein;MEP;cathepsin l-type;cathepsin-l;CATL;catl 1;ctsl-1;l-cathepsin;	SWISSPROT_AC:P07711;SWISSPROT_ID:CATL1_HUMAN;EMBL:AL160279;EMBL:BC012612;EMBL:BX537395;EMBL:CR457053;EMBL:M20496;EMBL:X05256;EMBL:X12451;RefSeq:NP_001244900.1;RefSeq:NP_001244901.1;RefSeq:NP_001903.1;RefSeq:NP_666023.1;RefSeq:XP_005251773.1;ProteinModelPortal:P07711;STRING:9606.ENSP00000345344;SWISSPROT_AC_OLD:Q6IAV1;SWISSPROT_AC_OLD:Q96QJ0;SMR:P07711;GeneID:1514;KEGG:hsa:1514;PIR:S01002;eggNOG:C…	54898	Protein	Cathepsin H	Cathepsin H;EC 3.4.22.16;cathepsin-h;h-cathepsin;	EC:3.4.22.16;TMP_SWISSPROT_AC:P09668_Cathepsin H;PARENT_SWISSPROT_AC:P09668;PARENT_SWISSPROT_ID:CATH_HUMAN;	1514
14738368	CTSH -- Cathepsin L	association	Pubmed 1998:9521728;Pubmed central 2015:4515813;	By comparison with corresponding results for wild-type cystatins C and D, it was concluded (1) that both the N-terminal and framework part of the molecules significantly contribute to the observed differences in inhibitory activities of cystatins C and D and (2) that the N-terminal segment of cystatin C increases the inhibitory activity of cystatin D against cathepsin S and <b>cathepsin L</b> but…	4341039	Gene	CTSH	ACC-4;ACC-5;ACC4;ACC5;cathepsin H;CPSB;CTSH;acc 4;acc 5;CATH;cathepsin-h;cps b;cps-b;h-cathepsin;Pro-cathepsin H;	SWISSPROT_AC:P09668;SWISSPROT_ID:CATH_HUMAN;GeneID:1512;Ensembl:ENSG00000103811;HGNC:HGNC:2535;MIM:116820;Vega:OTTHUMG00000144171;protein_accession:AAH02479.1;protein_accession:AAL23961.1;protein_accession:AAL23962.1;protein_accession:ABM81609.1;protein_accession:ABM84698.1;protein_accession:BAA05802.1;protein_accession:BAG37247.1;protein_accession:BAH12114.1;protein_accession:CAA30428.1;protein_…	54956	Protein	Cathepsin L	Cathepsin L;Cathepsin L1;CATL1;CTSL;CTSL1;EC 3.4.22.15;Major excreted protein;MEP;cathepsin l-type;cathepsin-l;CATL;catl 1;ctsl-1;l-cathepsin;	SWISSPROT_AC:P07711;SWISSPROT_ID:CATL1_HUMAN;EMBL:AL160279;EMBL:BC012612;EMBL:BX537395;EMBL:CR457053;EMBL:M20496;EMBL:X05256;EMBL:X12451;RefSeq:NP_001244900.1;RefSeq:NP_001244901.1;RefSeq:NP_001903.1;RefSeq:NP_666023.1;RefSeq:XP_005251773.1;ProteinModelPortal:P07711;STRING:9606.ENSP00000345344;SWISSPROT_AC_OLD:Q6IAV1;SWISSPROT_AC_OLD:Q96QJ0;SMR:P07711;GeneID:1514;KEGG:hsa:1514;PIR:S01002;eggNOG:C…	1512	1514
14738392	CTSL -- CATH	association	Pubmed 1998:9521728;Pubmed central 2015:4515813;	By comparison with corresponding results for wild-type cystatins C and D, it was concluded (1) that both the N-terminal and framework part of the molecules significantly contribute to the observed differences in inhibitory activities of cystatins C and D and (2) that the N-terminal segment of cystatin C increases the inhibitory activity of cystatin D against cathepsin S and <b>cathepsin L</b> but…	4341042	Gene	CTSL	cathepsin L;CATL;CTSL;CTSL1;MEP;cathepsin l-type;Cathepsin L1;cathepsin-l;catl 1;CATL1;ctsl-1;EC 3.4.22.15;l-cathepsin;Major excreted protein;	SWISSPROT_AC:P07711;SWISSPROT_ID:CATL1_HUMAN;GeneID:1514;Ensembl:ENSG00000135047;HGNC:HGNC:2537;MIM:116880;Vega:OTTHUMG00000020149;protein_accession:AAA66974.1;protein_accession:AAG17239.1;protein_accession:AAH12612.1;protein_accession:AAI42984.1;protein_accession:AAM89516.1;protein_accession:AAN87068.1;protein_accession:AAQ05021.1;protein_accession:ABM83856.1;protein_accession:ABM87178.1;protein…	54895	Protein	CATH	CATH;CPSB;CTSH;Pro-cathepsin H;acc 4;acc 5;ACC-4;ACC-5;ACC4;ACC5;cathepsin H;cathepsin-h;cps b;cps-b;h-cathepsin;	SWISSPROT_AC:P09668;SWISSPROT_ID:CATH_HUMAN;EMBL:AC011944;EMBL:AF426247;EMBL:AK314698;EMBL:BC002479;EMBL:X07549;EMBL:X16832;RefSeq:NP_004381.2;ProteinModelPortal:P09668;STRING:9606.ENSP00000220166;SWISSPROT_AC_OLD:B2RBK0;SWISSPROT_AC_OLD:Q96NY6;SWISSPROT_AC_OLD:Q9BUM7;SMR:P09668;GeneID:1512;KEGG:hsa:1512;PIR:S12486;eggNOG:COG4870;eggNOG:KOG1543;UniGene:Hs.148641;GO:GO:0001656;GO:GO:0001913;GO:GO:…	1514	1512
14738432	CTSL -- Cathepsin H	association	Pubmed 1998:9521728;Pubmed central 2015:4515813;	By comparison with corresponding results for wild-type cystatins C and D, it was concluded (1) that both the N-terminal and framework part of the molecules significantly contribute to the observed differences in inhibitory activities of cystatins C and D and (2) that the N-terminal segment of cystatin C increases the inhibitory activity of cystatin D against cathepsin S and <b>cathepsin L</b> but…	4341042	Gene	CTSL	cathepsin L;CATL;CTSL;CTSL1;MEP;cathepsin l-type;Cathepsin L1;cathepsin-l;catl 1;CATL1;ctsl-1;EC 3.4.22.15;l-cathepsin;Major excreted protein;	SWISSPROT_AC:P07711;SWISSPROT_ID:CATL1_HUMAN;GeneID:1514;Ensembl:ENSG00000135047;HGNC:HGNC:2537;MIM:116880;Vega:OTTHUMG00000020149;protein_accession:AAA66974.1;protein_accession:AAG17239.1;protein_accession:AAH12612.1;protein_accession:AAI42984.1;protein_accession:AAM89516.1;protein_accession:AAN87068.1;protein_accession:AAQ05021.1;protein_accession:ABM83856.1;protein_accession:ABM87178.1;protein…	54898	Protein	Cathepsin H	Cathepsin H;EC 3.4.22.16;cathepsin-h;h-cathepsin;	EC:3.4.22.16;TMP_SWISSPROT_AC:P09668_Cathepsin H;PARENT_SWISSPROT_AC:P09668;PARENT_SWISSPROT_ID:CATH_HUMAN;	1514
14738449	CTSL -- CTSH	association	Pubmed 1998:9521728;Pubmed central 2015:4515813;	By comparison with corresponding results for wild-type cystatins C and D, it was concluded (1) that both the N-terminal and framework part of the molecules significantly contribute to the observed differences in inhibitory activities of cystatins C and D and (2) that the N-terminal segment of cystatin C increases the inhibitory activity of cystatin D against cathepsin S and <b>cathepsin L</b> but…	4341042	Gene	CTSL	cathepsin L;CATL;CTSL;CTSL1;MEP;cathepsin l-type;Cathepsin L1;cathepsin-l;catl 1;CATL1;ctsl-1;EC 3.4.22.15;l-cathepsin;Major excreted protein;	SWISSPROT_AC:P07711;SWISSPROT_ID:CATL1_HUMAN;GeneID:1514;Ensembl:ENSG00000135047;HGNC:HGNC:2537;MIM:116880;Vega:OTTHUMG00000020149;protein_accession:AAA66974.1;protein_accession:AAG17239.1;protein_accession:AAH12612.1;protein_accession:AAI42984.1;protein_accession:AAM89516.1;protein_accession:AAN87068.1;protein_accession:AAQ05021.1;protein_accession:ABM83856.1;protein_accession:ABM87178.1;protein…	4341039	Gene	CTSH	ACC-4;ACC-5;ACC4;ACC5;cathepsin H;CPSB;CTSH;acc 4;acc 5;CATH;cathepsin-h;cps b;cps-b;h-cathepsin;Pro-cathepsin H;	SWISSPROT_AC:P09668;SWISSPROT_ID:CATH_HUMAN;GeneID:1512;Ensembl:ENSG00000103811;HGNC:HGNC:2535;MIM:116820;Vega:OTTHUMG00000144171;protein_accession:AAH02479.1;protein_accession:AAL23961.1;protein_accession:AAL23962.1;protein_accession:ABM81609.1;protein_accession:ABM84698.1;protein_accession:BAA05802.1;protein_accession:BAG37247.1;protein_accession:BAH12114.1;protein_accession:CAA30428.1;protein_…	1514	1512
14886069	NRAS -- Cathepsin L	association	Pubmed 1998:9699522;	Our data suggest that colorectal carcinomas with either K-ras mutations or altered forms of <b>N-ras</b> protein may increase their tumorigenic potential via the induction of <b>cathepsin L</b> or B expression levels.[Pubmed 1998:9699522];	354032	Protein	NRAS	GTPase NRas;HRAS1;NRAS;RASN;Transforming protein N-Ras;ALPS4;CMNS;n- ras;n--ras;N-ras;NCMS;neuroblastoma RAS viral oncogene homolog;nras gtpase;nras-1;NRAS1;ns 6;ns-6;NS6;	SWISSPROT_AC:P01111;SWISSPROT_ID:RASN_HUMAN;EMBL:AF493919;EMBL:AY428630;EMBL:BC005219;EMBL:K03211;EMBL:L00040;EMBL:L00041;EMBL:L00042;EMBL:L00043;EMBL:M10055;EMBL:M25898;EMBL:X00642;EMBL:X00643;EMBL:X00644;EMBL:X00645;EMBL:X02751;EMBL:X05565;EMBL:X07440;EMBL:X53291;EMBL:X53292;RefSeq:NP_002515.1;ProteinModelPortal:P01111;STRING:9606.ENSP00000358548;SWISSPROT_AC_OLD:Q14971;SWISSPROT_AC_OLD:Q15104;…	54956	Protein	Cathepsin L	Cathepsin L;Cathepsin L1;CATL1;CTSL;CTSL1;EC 3.4.22.15;Major excreted protein;MEP;cathepsin l-type;cathepsin-l;CATL;catl 1;ctsl-1;l-cathepsin;	SWISSPROT_AC:P07711;SWISSPROT_ID:CATL1_HUMAN;EMBL:AL160279;EMBL:BC012612;EMBL:BX537395;EMBL:CR457053;EMBL:M20496;EMBL:X05256;EMBL:X12451;RefSeq:NP_001244900.1;RefSeq:NP_001244901.1;RefSeq:NP_001903.1;RefSeq:NP_666023.1;RefSeq:XP_005251773.1;ProteinModelPortal:P07711;STRING:9606.ENSP00000345344;SWISSPROT_AC_OLD:Q6IAV1;SWISSPROT_AC_OLD:Q96QJ0;SMR:P07711;GeneID:1514;KEGG:hsa:1514;PIR:S01002;eggNOG:C…	4893	1514
14886105	CTSL -- NRAS	association	Pubmed 1998:9699522;	Our data suggest that colorectal carcinomas with either K-ras mutations or altered forms of <b>N-ras</b> protein may increase their tumorigenic potential via the induction of <b>cathepsin L</b> or B expression levels.[Pubmed 1998:9699522];	4341042	Gene	CTSL	cathepsin L;CATL;CTSL;CTSL1;MEP;cathepsin l-type;Cathepsin L1;cathepsin-l;catl 1;CATL1;ctsl-1;EC 3.4.22.15;l-cathepsin;Major excreted protein;	SWISSPROT_AC:P07711;SWISSPROT_ID:CATL1_HUMAN;GeneID:1514;Ensembl:ENSG00000135047;HGNC:HGNC:2537;MIM:116880;Vega:OTTHUMG00000020149;protein_accession:AAA66974.1;protein_accession:AAG17239.1;protein_accession:AAH12612.1;protein_accession:AAI42984.1;protein_accession:AAM89516.1;protein_accession:AAN87068.1;protein_accession:AAQ05021.1;protein_accession:ABM83856.1;protein_accession:ABM87178.1;protein…	354032	Protein	NRAS	GTPase NRas;HRAS1;NRAS;RASN;Transforming protein N-Ras;ALPS4;CMNS;n- ras;n--ras;N-ras;NCMS;neuroblastoma RAS viral oncogene homolog;nras gtpase;nras-1;NRAS1;ns 6;ns-6;NS6;	SWISSPROT_AC:P01111;SWISSPROT_ID:RASN_HUMAN;EMBL:AF493919;EMBL:AY428630;EMBL:BC005219;EMBL:K03211;EMBL:L00040;EMBL:L00041;EMBL:L00042;EMBL:L00043;EMBL:M10055;EMBL:M25898;EMBL:X00642;EMBL:X00643;EMBL:X00644;EMBL:X00645;EMBL:X02751;EMBL:X05565;EMBL:X07440;EMBL:X53291;EMBL:X53292;RefSeq:NP_002515.1;ProteinModelPortal:P01111;STRING:9606.ENSP00000358548;SWISSPROT_AC_OLD:Q14971;SWISSPROT_AC_OLD:Q15104;…	1514	4893
14886138	NRAS -- Cathepsin L	association	Pubmed 1998:9699522;	Our data suggest that colorectal carcinomas with either K-ras mutations or altered forms of <b>N-ras</b> protein may increase their tumorigenic potential via the induction of <b>cathepsin L</b> or B expression levels.[Pubmed 1998:9699522];	4343727	Gene	NRAS	ALPS4;CMNS;N-ras;NCMS;neuroblastoma RAS viral oncogene homolog;NRAS;NRAS1;NS6;GTPase NRas;HRAS1;n- ras;n--ras;nras gtpase;nras-1;ns 6;ns-6;RASN;Transforming protein N-Ras;	SWISSPROT_AC:P01111;SWISSPROT_ID:RASN_HUMAN;GeneID:4893;Ensembl:ENSG00000213281;HGNC:HGNC:7989;MIM:164790;Vega:OTTHUMG00000012059;protein_accession:AAA36548.1;protein_accession:AAA36556.1;protein_accession:AAA60255.1;protein_accession:AAB29639.1;protein_accession:AAH05219.1;protein_accession:AAM12633.1;protein_accession:AAQ94397.1;protein_accession:AAV38539.1;protein_accession:AAV38540.1;protein_…	54956	Protein	Cathepsin L	Cathepsin L;Cathepsin L1;CATL1;CTSL;CTSL1;EC 3.4.22.15;Major excreted protein;MEP;cathepsin l-type;cathepsin-l;CATL;catl 1;ctsl-1;l-cathepsin;	SWISSPROT_AC:P07711;SWISSPROT_ID:CATL1_HUMAN;EMBL:AL160279;EMBL:BC012612;EMBL:BX537395;EMBL:CR457053;EMBL:M20496;EMBL:X05256;EMBL:X12451;RefSeq:NP_001244900.1;RefSeq:NP_001244901.1;RefSeq:NP_001903.1;RefSeq:NP_666023.1;RefSeq:XP_005251773.1;ProteinModelPortal:P07711;STRING:9606.ENSP00000345344;SWISSPROT_AC_OLD:Q6IAV1;SWISSPROT_AC_OLD:Q96QJ0;SMR:P07711;GeneID:1514;KEGG:hsa:1514;PIR:S01002;eggNOG:C…	4893	1514
14886160	NRAS -- CTSL	association	Pubmed 1998:9699522;	Our data suggest that colorectal carcinomas with either K-ras mutations or altered forms of <b>N-ras</b> protein may increase their tumorigenic potential via the induction of <b>cathepsin L</b> or B expression levels.[Pubmed 1998:9699522];	4343727	Gene	NRAS	ALPS4;CMNS;N-ras;NCMS;neuroblastoma RAS viral oncogene homolog;NRAS;NRAS1;NS6;GTPase NRas;HRAS1;n- ras;n--ras;nras gtpase;nras-1;ns 6;ns-6;RASN;Transforming protein N-Ras;	SWISSPROT_AC:P01111;SWISSPROT_ID:RASN_HUMAN;GeneID:4893;Ensembl:ENSG00000213281;HGNC:HGNC:7989;MIM:164790;Vega:OTTHUMG00000012059;protein_accession:AAA36548.1;protein_accession:AAA36556.1;protein_accession:AAA60255.1;protein_accession:AAB29639.1;protein_accession:AAH05219.1;protein_accession:AAM12633.1;protein_accession:AAQ94397.1;protein_accession:AAV38539.1;protein_accession:AAV38540.1;protein_…	4341042	Gene	CTSL	cathepsin L;CATL;CTSL;CTSL1;MEP;cathepsin l-type;Cathepsin L1;cathepsin-l;catl 1;CATL1;ctsl-1;EC 3.4.22.15;l-cathepsin;Major excreted protein;	SWISSPROT_AC:P07711;SWISSPROT_ID:CATL1_HUMAN;GeneID:1514;Ensembl:ENSG00000135047;HGNC:HGNC:2537;MIM:116880;Vega:OTTHUMG00000020149;protein_accession:AAA66974.1;protein_accession:AAG17239.1;protein_accession:AAH12612.1;protein_accession:AAI42984.1;protein_accession:AAM89516.1;protein_accession:AAN87068.1;protein_accession:AAQ05021.1;protein_accession:ABM83856.1;protein_accession:ABM87178.1;protein…	4893	1514
14956001	SERPINA1 -- Cathepsin L	association	Pubmed 1998:9863993;	There was no significant correlation between the level of <b>cathepsin L</b> and that of <b>NE-alpha1-PI</b> in BAL fluid from the subjects with emphysema.[Pubmed 1998:9863993];	4344025	Gene	SERPINA1	A1A;A1AT;AAT;alpha1AT;PI;PI1;PRO2275;serpin family A member 1;SERPINA1;a-1 antitrypsin;a-1-antitrypsin;a-1at;a-i antitrypsin;a1 antitrypsin;a1- antitrypsin;a1-antitrypsin;a1-protease inhibitor;alpha - 1 antitrypsin;alpha 1 -antitrypsin;alpha 1 -protease inhibitor;alpha 1 antiproteinase;alpha 1 antitrypsin;alpha 1 inhibitor of protease;alpha 1 protease inhibitor;alpha 1- antitrypsin;alpha 1--antit…	SWISSPROT_AC:P01009;SWISSPROT_ID:A1AT_HUMAN;GeneID:5265;Ensembl:ENSG00000197249;HGNC:HGNC:8941;MIM:107400;Vega:OTTHUMG00000150355;protein_accession:AAA51545.1;protein_accession:AAA51546.1;protein_accession:AAA51547.1;protein_accession:AAB59369.1;protein_accession:AAB59370.1;protein_accession:AAB59371.1;protein_accession:AAB59375.1;protein_accession:AAB59495.1;protein_accession:AAF15128.1;protein_…	54956	Protein	Cathepsin L	Cathepsin L;Cathepsin L1;CATL1;CTSL;CTSL1;EC 3.4.22.15;Major excreted protein;MEP;cathepsin l-type;cathepsin-l;CATL;catl 1;ctsl-1;l-cathepsin;	SWISSPROT_AC:P07711;SWISSPROT_ID:CATL1_HUMAN;EMBL:AL160279;EMBL:BC012612;EMBL:BX537395;EMBL:CR457053;EMBL:M20496;EMBL:X05256;EMBL:X12451;RefSeq:NP_001244900.1;RefSeq:NP_001244901.1;RefSeq:NP_001903.1;RefSeq:NP_666023.1;RefSeq:XP_005251773.1;ProteinModelPortal:P07711;STRING:9606.ENSP00000345344;SWISSPROT_AC_OLD:Q6IAV1;SWISSPROT_AC_OLD:Q96QJ0;SMR:P07711;GeneID:1514;KEGG:hsa:1514;PIR:S01002;eggNOG:C…	5265	1514
14956047	CTSL -- AAT	association	Pubmed 1998:9863993;	There was no significant correlation between the level of <b>cathepsin L</b> and that of <b>NE-alpha1-PI</b> in BAL fluid from the subjects with emphysema.[Pubmed 1998:9863993];	4341042	Gene	CTSL	cathepsin L;CATL;CTSL;CTSL1;MEP;cathepsin l-type;Cathepsin L1;cathepsin-l;catl 1;CATL1;ctsl-1;EC 3.4.22.15;l-cathepsin;Major excreted protein;	SWISSPROT_AC:P07711;SWISSPROT_ID:CATL1_HUMAN;GeneID:1514;Ensembl:ENSG00000135047;HGNC:HGNC:2537;MIM:116880;Vega:OTTHUMG00000020149;protein_accession:AAA66974.1;protein_accession:AAG17239.1;protein_accession:AAH12612.1;protein_accession:AAI42984.1;protein_accession:AAM89516.1;protein_accession:AAN87068.1;protein_accession:AAQ05021.1;protein_accession:ABM83856.1;protein_accession:ABM87178.1;protein…	2842	Protein	AAT	A1AT;AAT;Alpha-1 protease inhibitor;Alpha-1-antiproteinase;Alpha-1-antitrypsin;PI;Serpin A1;SERPINA1;a-1 antitrypsin;a-1-antitrypsin;a-1at;a-i antitrypsin;a1 antitrypsin;a1- antitrypsin;a1-antitrypsin;a1-protease inhibitor;A1A;alpha - 1 antitrypsin;alpha 1 -antitrypsin;alpha 1 -protease inhibitor;alpha 1 antiproteinase;alpha 1 antitrypsin;alpha 1 inhibitor of protease;alpha 1 protease inhibitor;a…	SWISSPROT_AC:P01009;SWISSPROT_ID:A1AT_HUMAN;EMBL:AF113676;EMBL:AF130068;EMBL:AK315637;EMBL:AM048838;EMBL:BC011991;EMBL:BC015642;EMBL:BT019455;EMBL:BX161449;EMBL:BX247968;EMBL:BX248002;EMBL:BX248257;EMBL:DQ682455;EMBL:J00064;EMBL:J00065;EMBL:J00066;EMBL:J00067;EMBL:J02619;EMBL:K01396;EMBL:K02212;EMBL:M11465;EMBL:M26123;EMBL:V00496;EMBL:X01683;EMBL:X02920;RefSeq:NP_000286.3;RefSeq:NP_001002235.1;Re…	1514	5265
14956072	SERPINA1 -- CTSL	association	Pubmed 1998:9863993;	There was no significant correlation between the level of <b>cathepsin L</b> and that of <b>NE-alpha1-PI</b> in BAL fluid from the subjects with emphysema.[Pubmed 1998:9863993];	4344025	Gene	SERPINA1	A1A;A1AT;AAT;alpha1AT;PI;PI1;PRO2275;serpin family A member 1;SERPINA1;a-1 antitrypsin;a-1-antitrypsin;a-1at;a-i antitrypsin;a1 antitrypsin;a1- antitrypsin;a1-antitrypsin;a1-protease inhibitor;alpha - 1 antitrypsin;alpha 1 -antitrypsin;alpha 1 -protease inhibitor;alpha 1 antiproteinase;alpha 1 antitrypsin;alpha 1 inhibitor of protease;alpha 1 protease inhibitor;alpha 1- antitrypsin;alpha 1--antit…	SWISSPROT_AC:P01009;SWISSPROT_ID:A1AT_HUMAN;GeneID:5265;Ensembl:ENSG00000197249;HGNC:HGNC:8941;MIM:107400;Vega:OTTHUMG00000150355;protein_accession:AAA51545.1;protein_accession:AAA51546.1;protein_accession:AAA51547.1;protein_accession:AAB59369.1;protein_accession:AAB59370.1;protein_accession:AAB59371.1;protein_accession:AAB59375.1;protein_accession:AAB59495.1;protein_accession:AAF15128.1;protein_…	4341042	Gene	CTSL	cathepsin L;CATL;CTSL;CTSL1;MEP;cathepsin l-type;Cathepsin L1;cathepsin-l;catl 1;CATL1;ctsl-1;EC 3.4.22.15;l-cathepsin;Major excreted protein;	SWISSPROT_AC:P07711;SWISSPROT_ID:CATL1_HUMAN;GeneID:1514;Ensembl:ENSG00000135047;HGNC:HGNC:2537;MIM:116880;Vega:OTTHUMG00000020149;protein_accession:AAA66974.1;protein_accession:AAG17239.1;protein_accession:AAH12612.1;protein_accession:AAI42984.1;protein_accession:AAM89516.1;protein_accession:AAN87068.1;protein_accession:AAQ05021.1;protein_accession:ABM83856.1;protein_accession:ABM87178.1;protein…	5265	1514
15190387	CTSL -- Cystatin-C	association	Pubmed 1999:10366730;Pubmed central 2014:3972792;Pubmed central 2016:4814261;Pubmed central 2011:4394228;Pubmed central 2009:2841751;Pubmed central 2018:5827079;Pubmed central 2007:1885792;	Notably, the affinity of bovine cystatin C for cathepsin H was somewhat weaker than that of human cystatin C, and bovine <b>cystatin C</b> bound to <b>cathepsin L</b> with about a four-fold higher association rate constant than the human inhibitor.[Pubmed 1999:10366730];In this case, the ratio of cathepsin B to cystatin C (P=0.021) and the ratio of <b>cathepsin L</b> to <b>cystatin C</b> (P=0.018…	4341042	Gene	CTSL	cathepsin L;CATL;CTSL;CTSL1;MEP;cathepsin l-type;Cathepsin L1;cathepsin-l;catl 1;CATL1;ctsl-1;EC 3.4.22.15;l-cathepsin;Major excreted protein;	SWISSPROT_AC:P07711;SWISSPROT_ID:CATL1_HUMAN;GeneID:1514;Ensembl:ENSG00000135047;HGNC:HGNC:2537;MIM:116880;Vega:OTTHUMG00000020149;protein_accession:AAA66974.1;protein_accession:AAG17239.1;protein_accession:AAH12612.1;protein_accession:AAI42984.1;protein_accession:AAM89516.1;protein_accession:AAN87068.1;protein_accession:AAQ05021.1;protein_accession:ABM83856.1;protein_accession:ABM87178.1;protein…	90894	Protein	Cystatin-C	CST3;Cystatin-3;Cystatin-C;CYTC;Gamma-trace;Neuroendocrine basic polypeptide;Post-gamma-globulin;ARMD11;c cystatin;cystatin C;cystatin c--an;cystatin c-type;g-trace;gamma trace;HEL-S-2;post-gamma globulin;	SWISSPROT_AC:P01034;SWISSPROT_ID:CYTC_HUMAN;EMBL:AK312213;EMBL:AL121894;EMBL:BC013083;EMBL:BC110305;EMBL:BT006839;EMBL:CH471133;EMBL:CR541988;EMBL:CR542018;EMBL:M27889;EMBL:M27890;EMBL:M27891;EMBL:X05607;EMBL:X52255;EMBL:X61681;EMBL:X61682;EMBL:X61683;RefSeq:NP_000090.1;RefSeq:NP_001275543.1;ProteinModelPortal:P01034;STRING:9606.ENSP00000366124;SWISSPROT_AC_OLD:B2R5J9;SWISSPROT_AC_OLD:D3DW42;SWIS…	1514	1471
15205384	CTSL -- CST2	association	Pubmed 1999:10483070;Pubmed central 2013:3564246;	Salivary cystatin SN was found to inhibit the human lysosomal cathepsins B, H and L and salivary <b>cystatin SA</b> was found to inhibit human lysosomal <b>cathepsin L</b> in vitro.[Pubmed 1999:10483070];139 Cystatin SN was found to inhibit the human cathepsins B, H and L and <b>cystatin SA</b> was found to inhibit human lysosomal <b>cathepsin L</b>, the proteases that are involved in periodontal…	4341042	Gene	CTSL	cathepsin L;CATL;CTSL;CTSL1;MEP;cathepsin l-type;Cathepsin L1;cathepsin-l;catl 1;CATL1;ctsl-1;EC 3.4.22.15;l-cathepsin;Major excreted protein;	SWISSPROT_AC:P07711;SWISSPROT_ID:CATL1_HUMAN;GeneID:1514;Ensembl:ENSG00000135047;HGNC:HGNC:2537;MIM:116880;Vega:OTTHUMG00000020149;protein_accession:AAA66974.1;protein_accession:AAG17239.1;protein_accession:AAH12612.1;protein_accession:AAI42984.1;protein_accession:AAM89516.1;protein_accession:AAN87068.1;protein_accession:AAQ05021.1;protein_accession:ABM83856.1;protein_accession:ABM87178.1;protein…	90936	Protein	CST2	CST2;Cystatin-2;Cystatin-S5;Cystatin-SA;CYTT;cystatin SA;sa cystatin;	SWISSPROT_AC:P09228;SWISSPROT_ID:CYTT_HUMAN;EMBL:AF319564;EMBL:AL591074;EMBL:BC062679;EMBL:M19671;EMBL:M19672;EMBL:M19673;RefSeq:NP_001313.1;ProteinModelPortal:P09228;STRING:9606.ENSP00000307540;SWISSPROT_AC_OLD:Q9UCQ7;SMR:P09228;GeneID:1470;KEGG:hsa:1470;PIR:B29632;eggNOG:ENOG410IZZH;eggNOG:ENOG4112CFJ;UniGene:Hs.669305;GO:GO:0001580;GO:GO:0002020;GO:GO:0004869;GO:GO:0005615;GO:GO:2000117;HOGENO…	1514	1470
15205416	CST2 -- Cathepsin L	association	Pubmed 1999:10483070;Pubmed central 2013:3564246;	Salivary cystatin SN was found to inhibit the human lysosomal cathepsins B, H and L and salivary <b>cystatin SA</b> was found to inhibit human lysosomal <b>cathepsin L</b> in vitro.[Pubmed 1999:10483070];139 Cystatin SN was found to inhibit the human cathepsins B, H and L and <b>cystatin SA</b> was found to inhibit human lysosomal <b>cathepsin L</b>, the proteases that are involved in periodontal…	4341003	Gene	CST2	CST2;cystatin SA;Cystatin-2;Cystatin-S5;Cystatin-SA;CYTT;sa cystatin;	SWISSPROT_AC:P09228;SWISSPROT_ID:CYTT_HUMAN;GeneID:1470;Ensembl:ENSG00000170369;HGNC:HGNC:2474;MIM:123856;Vega:OTTHUMG00000032086;protein_accession:AAA36116.1;protein_accession:AAH62679.1;protein_accession:AAK11570.1;protein_accession:ADQ32080.1;protein_accession:EAX10133.1;protein_accession:NP_001313.1;protein_accession:P09228.1;protein_gi:118192;protein_gi:119630538;protein_gi:13021872;protein_…	54956	Protein	Cathepsin L	Cathepsin L;Cathepsin L1;CATL1;CTSL;CTSL1;EC 3.4.22.15;Major excreted protein;MEP;cathepsin l-type;cathepsin-l;CATL;catl 1;ctsl-1;l-cathepsin;	SWISSPROT_AC:P07711;SWISSPROT_ID:CATL1_HUMAN;EMBL:AL160279;EMBL:BC012612;EMBL:BX537395;EMBL:CR457053;EMBL:M20496;EMBL:X05256;EMBL:X12451;RefSeq:NP_001244900.1;RefSeq:NP_001244901.1;RefSeq:NP_001903.1;RefSeq:NP_666023.1;RefSeq:XP_005251773.1;ProteinModelPortal:P07711;STRING:9606.ENSP00000345344;SWISSPROT_AC_OLD:Q6IAV1;SWISSPROT_AC_OLD:Q96QJ0;SMR:P07711;GeneID:1514;KEGG:hsa:1514;PIR:S01002;eggNOG:C…	1470	1514
15205457	CTSL -- CST2	association	Pubmed 1999:10483070;Pubmed central 2013:3564246;	Salivary cystatin SN was found to inhibit the human lysosomal cathepsins B, H and L and salivary <b>cystatin SA</b> was found to inhibit human lysosomal <b>cathepsin L</b> in vitro.[Pubmed 1999:10483070];139 Cystatin SN was found to inhibit the human cathepsins B, H and L and <b>cystatin SA</b> was found to inhibit human lysosomal <b>cathepsin L</b>, the proteases that are involved in periodontal…	4341042	Gene	CTSL	cathepsin L;CATL;CTSL;CTSL1;MEP;cathepsin l-type;Cathepsin L1;cathepsin-l;catl 1;CATL1;ctsl-1;EC 3.4.22.15;l-cathepsin;Major excreted protein;	SWISSPROT_AC:P07711;SWISSPROT_ID:CATL1_HUMAN;GeneID:1514;Ensembl:ENSG00000135047;HGNC:HGNC:2537;MIM:116880;Vega:OTTHUMG00000020149;protein_accession:AAA66974.1;protein_accession:AAG17239.1;protein_accession:AAH12612.1;protein_accession:AAI42984.1;protein_accession:AAM89516.1;protein_accession:AAN87068.1;protein_accession:AAQ05021.1;protein_accession:ABM83856.1;protein_accession:ABM87178.1;protein…	4341003	Gene	CST2	CST2;cystatin SA;Cystatin-2;Cystatin-S5;Cystatin-SA;CYTT;sa cystatin;	SWISSPROT_AC:P09228;SWISSPROT_ID:CYTT_HUMAN;GeneID:1470;Ensembl:ENSG00000170369;HGNC:HGNC:2474;MIM:123856;Vega:OTTHUMG00000032086;protein_accession:AAA36116.1;protein_accession:AAH62679.1;protein_accession:AAK11570.1;protein_accession:ADQ32080.1;protein_accession:EAX10133.1;protein_accession:NP_001313.1;protein_accession:P09228.1;protein_gi:118192;protein_gi:119630538;protein_gi:13021872;protein_…	1514	1470
15309699	PLAU -- Cathepsin L	association	Pubmed 1999:10506696;	CATB and <b>CATL</b> significantly correlated with <b>UPA</b> and PAI-1.[Pubmed 1999:10506696];	4344084	Gene	PLAU	ATF;BDPLT5;plasminogen activator, urokinase;PLAU;QPD;u-PA;UPA;URK;activator, the urokinase-type plasminogen;activator, urokinase plasminogen;activator, urokinase type plasminogen;activator, urokinase-plasminogen;activator, urokinase-type plasminogen;EC 3.4.21.73;plasminogen activator, the urokinase;plasminogen activator, the urokinase-type;plasminogen activator, urokinase-type;u- pa;u--pa;U-plasm…	SWISSPROT_AC:P00749;SWISSPROT_ID:UROK_HUMAN;GeneID:5328;Ensembl:ENSG00000122861;HGNC:HGNC:9052;MIM:191840;Vega:OTTHUMG00000018494;protein_accession:AAA61252.1;protein_accession:AAA61253.1;protein_accession:AAA61257.1;protein_accession:AAC97138.1;protein_accession:AAH13575.1;protein_accession:AAK38734.1;protein_accession:AAK53822.1;protein_accession:AAP36055.1;protein_accession:AAV70488.1;protein_…	54956	Protein	Cathepsin L	Cathepsin L;Cathepsin L1;CATL1;CTSL;CTSL1;EC 3.4.22.15;Major excreted protein;MEP;cathepsin l-type;cathepsin-l;CATL;catl 1;ctsl-1;l-cathepsin;	SWISSPROT_AC:P07711;SWISSPROT_ID:CATL1_HUMAN;EMBL:AL160279;EMBL:BC012612;EMBL:BX537395;EMBL:CR457053;EMBL:M20496;EMBL:X05256;EMBL:X12451;RefSeq:NP_001244900.1;RefSeq:NP_001244901.1;RefSeq:NP_001903.1;RefSeq:NP_666023.1;RefSeq:XP_005251773.1;ProteinModelPortal:P07711;STRING:9606.ENSP00000345344;SWISSPROT_AC_OLD:Q6IAV1;SWISSPROT_AC_OLD:Q96QJ0;SMR:P07711;GeneID:1514;KEGG:hsa:1514;PIR:S01002;eggNOG:C…	5328	1514
15309763	PRAP1 -- Cathepsin L	association	Pubmed 1999:10506696;	CATB and <b>CATL</b> significantly correlated with <b>UPA</b> and PAI-1.[Pubmed 1999:10506696];	4357339	Gene	PRAP1	PRAP1;PRO1195;proline rich acidic protein 1;UPA;acidic proline-rich protein 1;acidic proline-rich protein-1;Epididymis tissue protein Li 178;prap-1;pro-1195;Proline-rich acidic protein 1;up- a;up--a;up-a;Uterine-specific proline-rich acidic protein;	SWISSPROT_AC:Q96NZ9;SWISSPROT_ID:PRAP1_HUMAN;GeneID:118471;Ensembl:ENSG00000165828;HGNC:HGNC:23304;MIM:609776;Vega:OTTHUMG00000019312;protein_accession:AAH29447.2;protein_accession:AAH61643.1;protein_accession:AAH71872.1;protein_accession:AAH93853.1;protein_accession:AAI01744.1;protein_accession:AAI43591.1;protein_accession:AAI43592.1;protein_accession:AAI43593.1;protein_accession:AAL16670.1;prot…	54956	Protein	Cathepsin L	Cathepsin L;Cathepsin L1;CATL1;CTSL;CTSL1;EC 3.4.22.15;Major excreted protein;MEP;cathepsin l-type;cathepsin-l;CATL;catl 1;ctsl-1;l-cathepsin;	SWISSPROT_AC:P07711;SWISSPROT_ID:CATL1_HUMAN;EMBL:AL160279;EMBL:BC012612;EMBL:BX537395;EMBL:CR457053;EMBL:M20496;EMBL:X05256;EMBL:X12451;RefSeq:NP_001244900.1;RefSeq:NP_001244901.1;RefSeq:NP_001903.1;RefSeq:NP_666023.1;RefSeq:XP_005251773.1;ProteinModelPortal:P07711;STRING:9606.ENSP00000345344;SWISSPROT_AC_OLD:Q6IAV1;SWISSPROT_AC_OLD:Q96QJ0;SMR:P07711;GeneID:1514;KEGG:hsa:1514;PIR:S01002;eggNOG:C…	118471	1514
15309874	CTSL -- Proline-rich acidic protein 1	association	Pubmed 1999:10506696;	CATB and <b>CATL</b> significantly correlated with <b>UPA</b> and PAI-1.[Pubmed 1999:10506696];	4341042	Gene	CTSL	cathepsin L;CATL;CTSL;CTSL1;MEP;cathepsin l-type;Cathepsin L1;cathepsin-l;catl 1;CATL1;ctsl-1;EC 3.4.22.15;l-cathepsin;Major excreted protein;	SWISSPROT_AC:P07711;SWISSPROT_ID:CATL1_HUMAN;GeneID:1514;Ensembl:ENSG00000135047;HGNC:HGNC:2537;MIM:116880;Vega:OTTHUMG00000020149;protein_accession:AAA66974.1;protein_accession:AAG17239.1;protein_accession:AAH12612.1;protein_accession:AAI42984.1;protein_accession:AAM89516.1;protein_accession:AAN87068.1;protein_accession:AAQ05021.1;protein_accession:ABM83856.1;protein_accession:ABM87178.1;protein…	327412	Protein	Proline-rich acidic protein 1	Epididymis tissue protein Li 178;PRAP1;Proline-rich acidic protein 1;UPA;Uterine-specific proline-rich acidic protein;acidic proline-rich protein 1;acidic proline-rich protein-1;prap-1;pro-1195;PRO1195;proline rich acidic protein 1;up- a;up--a;up-a;	SWISSPROT_AC:Q96NZ9;SWISSPROT_ID:PRAP1_HUMAN;EMBL:AF123768;EMBL:AF421885;EMBL:AL360181;EMBL:AY158074;EMBL:AY358908;EMBL:BC029447;EMBL:BC061643;EMBL:BC071872;EMBL:BC093853;EMBL:BC101743;EMBL:BC143590;EMBL:BC143591;EMBL:BC143592;EMBL:CH471211;EMBL:GU727628;RefSeq:NP_001138673.1;RefSeq:NP_660203.3;ProteinModelPortal:Q96NZ9;STRING:9606.ENSP00000416126;SWISSPROT_AC_OLD:B7ZL57;SWISSPROT_AC_OLD:B7ZL58;S…	1514	118471
15309904	CTSL -- Urokinase-type plasminogen activator	association	Pubmed 1999:10506696;	CATB and <b>CATL</b> significantly correlated with <b>UPA</b> and PAI-1.[Pubmed 1999:10506696];	4341042	Gene	CTSL	cathepsin L;CATL;CTSL;CTSL1;MEP;cathepsin l-type;Cathepsin L1;cathepsin-l;catl 1;CATL1;ctsl-1;EC 3.4.22.15;l-cathepsin;Major excreted protein;	SWISSPROT_AC:P07711;SWISSPROT_ID:CATL1_HUMAN;GeneID:1514;Ensembl:ENSG00000135047;HGNC:HGNC:2537;MIM:116880;Vega:OTTHUMG00000020149;protein_accession:AAA66974.1;protein_accession:AAG17239.1;protein_accession:AAH12612.1;protein_accession:AAI42984.1;protein_accession:AAM89516.1;protein_accession:AAN87068.1;protein_accession:AAQ05021.1;protein_accession:ABM83856.1;protein_accession:ABM87178.1;protein…	515890	Protein	Urokinase-type plasminogen activator	EC 3.4.21.73;PLAU;U-plasminogen activator;uPA;UROK;Urokinase-type plasminogen activator;activator, the urokinase-type plasminogen;activator, urokinase plasminogen;activator, urokinase type plasminogen;activator, urokinase-plasminogen;activator, urokinase-type plasminogen;ATF;BDPLT5;plasminogen activator, the urokinase;plasminogen activator, the urokinase-type;plasminogen activator, urokinase;plas…	SWISSPROT_AC:P00749;SWISSPROT_ID:UROK_HUMAN;EMBL:AF377330;EMBL:AK298560;EMBL:AL596247;EMBL:BC013575;EMBL:BT007391;EMBL:CH471083;EMBL:D00244;EMBL:D11143;EMBL:K02286;EMBL:K03226;EMBL:M15476;EMBL:X02419;EMBL:X02760;RefSeq:NP_001138503.1;RefSeq:NP_001306120.1;RefSeq:NP_002649.1;ProteinModelPortal:P00749;STRING:9606.ENSP00000361850;SWISSPROT_AC_OLD:B4DPZ2;SWISSPROT_AC_OLD:Q15844;SWISSPROT_AC_OLD:Q1661…	1514	5328
15309923	PLAU -- CTSL	association	Pubmed 1999:10506696;	CATB and <b>CATL</b> significantly correlated with <b>UPA</b> and PAI-1.[Pubmed 1999:10506696];	4344084	Gene	PLAU	ATF;BDPLT5;plasminogen activator, urokinase;PLAU;QPD;u-PA;UPA;URK;activator, the urokinase-type plasminogen;activator, urokinase plasminogen;activator, urokinase type plasminogen;activator, urokinase-plasminogen;activator, urokinase-type plasminogen;EC 3.4.21.73;plasminogen activator, the urokinase;plasminogen activator, the urokinase-type;plasminogen activator, urokinase-type;u- pa;u--pa;U-plasm…	SWISSPROT_AC:P00749;SWISSPROT_ID:UROK_HUMAN;GeneID:5328;Ensembl:ENSG00000122861;HGNC:HGNC:9052;MIM:191840;Vega:OTTHUMG00000018494;protein_accession:AAA61252.1;protein_accession:AAA61253.1;protein_accession:AAA61257.1;protein_accession:AAC97138.1;protein_accession:AAH13575.1;protein_accession:AAK38734.1;protein_accession:AAK53822.1;protein_accession:AAP36055.1;protein_accession:AAV70488.1;protein_…	4341042	Gene	CTSL	cathepsin L;CATL;CTSL;CTSL1;MEP;cathepsin l-type;Cathepsin L1;cathepsin-l;catl 1;CATL1;ctsl-1;EC 3.4.22.15;l-cathepsin;Major excreted protein;	SWISSPROT_AC:P07711;SWISSPROT_ID:CATL1_HUMAN;GeneID:1514;Ensembl:ENSG00000135047;HGNC:HGNC:2537;MIM:116880;Vega:OTTHUMG00000020149;protein_accession:AAA66974.1;protein_accession:AAG17239.1;protein_accession:AAH12612.1;protein_accession:AAI42984.1;protein_accession:AAM89516.1;protein_accession:AAN87068.1;protein_accession:AAQ05021.1;protein_accession:ABM83856.1;protein_accession:ABM87178.1;protein…	5328	1514
15309948	PRAP1 -- CTSL	association	Pubmed 1999:10506696;	CATB and <b>CATL</b> significantly correlated with <b>UPA</b> and PAI-1.[Pubmed 1999:10506696];	4357339	Gene	PRAP1	PRAP1;PRO1195;proline rich acidic protein 1;UPA;acidic proline-rich protein 1;acidic proline-rich protein-1;Epididymis tissue protein Li 178;prap-1;pro-1195;Proline-rich acidic protein 1;up- a;up--a;up-a;Uterine-specific proline-rich acidic protein;	SWISSPROT_AC:Q96NZ9;SWISSPROT_ID:PRAP1_HUMAN;GeneID:118471;Ensembl:ENSG00000165828;HGNC:HGNC:23304;MIM:609776;Vega:OTTHUMG00000019312;protein_accession:AAH29447.2;protein_accession:AAH61643.1;protein_accession:AAH71872.1;protein_accession:AAH93853.1;protein_accession:AAI01744.1;protein_accession:AAI43591.1;protein_accession:AAI43592.1;protein_accession:AAI43593.1;protein_accession:AAL16670.1;prot…	4341042	Gene	CTSL	cathepsin L;CATL;CTSL;CTSL1;MEP;cathepsin l-type;Cathepsin L1;cathepsin-l;catl 1;CATL1;ctsl-1;EC 3.4.22.15;l-cathepsin;Major excreted protein;	SWISSPROT_AC:P07711;SWISSPROT_ID:CATL1_HUMAN;GeneID:1514;Ensembl:ENSG00000135047;HGNC:HGNC:2537;MIM:116880;Vega:OTTHUMG00000020149;protein_accession:AAA66974.1;protein_accession:AAG17239.1;protein_accession:AAH12612.1;protein_accession:AAI42984.1;protein_accession:AAM89516.1;protein_accession:AAN87068.1;protein_accession:AAQ05021.1;protein_accession:ABM83856.1;protein_accession:ABM87178.1;protein…	118471	1514
15393659	TGFB1 -- Cathepsin L	association	Pubmed 2001:11177576;Pubmed 2000:10849756;Pubmed central 2015:4339013;	At protein level, it was shown that <b>TGF-beta 1</b> clearly reduced the concentration of <b>cathepsin L</b> but not cathepsin B.[Pubmed 2001:11177576];In contrast, <b>TGF-beta 1</b> decreased the amount of <b>cathepsin L</b> mRNA and cathepsin B mRNA.[Pubmed 2001:11177576];IL-6 leads to a twofold increase in cathepsin L mRNA expression, whereas <b>TGF-beta 1</b> decreases the amount of <b>cathe…	4345519	Gene	TGFB1	CED;DPD1;LAP;TGFB;TGFB1;TGFbeta;transforming growth factor beta 1;lap-type;tgf -beta 1;tgf -beta1;tgf b 1;tgf b-1;tgf beta 1;tgf beta i;tgf beta type 1;tgf beta type i;tgf beta-1;tgf beta-type 1;tgf beta1;tgf- b 1;tgf- beta 1;tgf- beta1;tgf-b 1;tgf-beta 1;tgf-beta i;tgf-beta isoform 1;tgf-beta type 1;tgf-beta type i;tgf-beta type-i;tgf-beta's 1;TGF-beta-1;tgf-beta-i;tgf-beta1;tgf-beta1-type;tgf-b…	SWISSPROT_AC:P01137;SWISSPROT_ID:TGFB1_HUMAN;GeneID:7040;Ensembl:ENSG00000105329;HGNC:HGNC:11766;MIM:190180;Vega:OTTHUMG00000182760;protein_accession:AAA36735.1;protein_accession:AAH00125.1;protein_accession:AAH01180.1;protein_accession:AAH22242.1;protein_accession:AAL27646.2;protein_accession:AAN86616.1;protein_accession:AAP35909.1;protein_accession:AAQ18641.1;protein_accession:AAT77143.1;protei…	54956	Protein	Cathepsin L	Cathepsin L;Cathepsin L1;CATL1;CTSL;CTSL1;EC 3.4.22.15;Major excreted protein;MEP;cathepsin l-type;cathepsin-l;CATL;catl 1;ctsl-1;l-cathepsin;	SWISSPROT_AC:P07711;SWISSPROT_ID:CATL1_HUMAN;EMBL:AL160279;EMBL:BC012612;EMBL:BX537395;EMBL:CR457053;EMBL:M20496;EMBL:X05256;EMBL:X12451;RefSeq:NP_001244900.1;RefSeq:NP_001244901.1;RefSeq:NP_001903.1;RefSeq:NP_666023.1;RefSeq:XP_005251773.1;ProteinModelPortal:P07711;STRING:9606.ENSP00000345344;SWISSPROT_AC_OLD:Q6IAV1;SWISSPROT_AC_OLD:Q96QJ0;SMR:P07711;GeneID:1514;KEGG:hsa:1514;PIR:S01002;eggNOG:C…	7040	1514
15393689	TGFB1 -- CTSL	association	Pubmed 2001:11177576;Pubmed 2000:10849756;Pubmed central 2015:4339013;	At protein level, it was shown that <b>TGF-beta 1</b> clearly reduced the concentration of <b>cathepsin L</b> but not cathepsin B.[Pubmed 2001:11177576];In contrast, <b>TGF-beta 1</b> decreased the amount of <b>cathepsin L</b> mRNA and cathepsin B mRNA.[Pubmed 2001:11177576];IL-6 leads to a twofold increase in cathepsin L mRNA expression, whereas <b>TGF-beta 1</b> decreases the amount of <b>cathe…	4345519	Gene	TGFB1	CED;DPD1;LAP;TGFB;TGFB1;TGFbeta;transforming growth factor beta 1;lap-type;tgf -beta 1;tgf -beta1;tgf b 1;tgf b-1;tgf beta 1;tgf beta i;tgf beta type 1;tgf beta type i;tgf beta-1;tgf beta-type 1;tgf beta1;tgf- b 1;tgf- beta 1;tgf- beta1;tgf-b 1;tgf-beta 1;tgf-beta i;tgf-beta isoform 1;tgf-beta type 1;tgf-beta type i;tgf-beta type-i;tgf-beta's 1;TGF-beta-1;tgf-beta-i;tgf-beta1;tgf-beta1-type;tgf-b…	SWISSPROT_AC:P01137;SWISSPROT_ID:TGFB1_HUMAN;GeneID:7040;Ensembl:ENSG00000105329;HGNC:HGNC:11766;MIM:190180;Vega:OTTHUMG00000182760;protein_accession:AAA36735.1;protein_accession:AAH00125.1;protein_accession:AAH01180.1;protein_accession:AAH22242.1;protein_accession:AAL27646.2;protein_accession:AAN86616.1;protein_accession:AAP35909.1;protein_accession:AAQ18641.1;protein_accession:AAT77143.1;protei…	4341042	Gene	CTSL	cathepsin L;CATL;CTSL;CTSL1;MEP;cathepsin l-type;Cathepsin L1;cathepsin-l;catl 1;CATL1;ctsl-1;EC 3.4.22.15;l-cathepsin;Major excreted protein;	SWISSPROT_AC:P07711;SWISSPROT_ID:CATL1_HUMAN;GeneID:1514;Ensembl:ENSG00000135047;HGNC:HGNC:2537;MIM:116880;Vega:OTTHUMG00000020149;protein_accession:AAA66974.1;protein_accession:AAG17239.1;protein_accession:AAH12612.1;protein_accession:AAI42984.1;protein_accession:AAM89516.1;protein_accession:AAN87068.1;protein_accession:AAQ05021.1;protein_accession:ABM83856.1;protein_accession:ABM87178.1;protein…	7040	1514
15825416	CTSC -- Cathepsin L	association	Pubmed 2001:11327826;Pubmed central 2014:3962583;Pubmed central 2010:2943924;Pubmed central 2013:3928733;	The results suggest that <b>cathepsin L</b> could be an important activator of <b>DPPI</b> in vivo and that cathepsin D and possibly the cystatins may contribute to DPPI downregulation.[Pubmed 2001:11327826];<b>Cathepsin C</b> was activated by <b>cathepsin L</b> (molar ratio 20:1, respectively) in the following buffer: 20Ã‚Â mM citric acid, 150Ã‚Â mM NaCl, 1Ã‚Â mM EDTA and 5Ã‚Â mM DTT, pH 4.5.[Pu…	4340691	Gene	CTSC	cathepsin C;CPPI;CTSC;DPP-I;DPP1;DPPI;HMS;JP;JPD;PALS;PDON1;PLS;c-cathepsin;CATC;catc-type;Cathepsin J;cathepsin-c;Dipeptidyl peptidase 1;Dipeptidyl peptidase I;dipeptidyl peptidase type i;dipeptidyl peptidase-i;Dipeptidyl transferase;dipeptidyl-peptidase i;dpp i;dpp type i;dpp-1;EC 3.4.14.1;hms-type;pls-type;	SWISSPROT_AC:P53634;SWISSPROT_ID:CATC_HUMAN;GeneID:1075;Ensembl:ENSG00000109861;HGNC:HGNC:2528;MIM:602365;Vega:OTTHUMG00000167290;protein_accession:AAC51341.1;protein_accession:AAH54028.1;protein_accession:AAI00892.1;protein_accession:AAI00893.1;protein_accession:AAI00894.1;protein_accession:AAI00895.1;protein_accession:AAI09387.1;protein_accession:AAI10072.1;protein_accession:AAI13851.1;protein_…	54956	Protein	Cathepsin L	Cathepsin L;Cathepsin L1;CATL1;CTSL;CTSL1;EC 3.4.22.15;Major excreted protein;MEP;cathepsin l-type;cathepsin-l;CATL;catl 1;ctsl-1;l-cathepsin;	SWISSPROT_AC:P07711;SWISSPROT_ID:CATL1_HUMAN;EMBL:AL160279;EMBL:BC012612;EMBL:BX537395;EMBL:CR457053;EMBL:M20496;EMBL:X05256;EMBL:X12451;RefSeq:NP_001244900.1;RefSeq:NP_001244901.1;RefSeq:NP_001903.1;RefSeq:NP_666023.1;RefSeq:XP_005251773.1;ProteinModelPortal:P07711;STRING:9606.ENSP00000345344;SWISSPROT_AC_OLD:Q6IAV1;SWISSPROT_AC_OLD:Q96QJ0;SMR:P07711;GeneID:1514;KEGG:hsa:1514;PIR:S01002;eggNOG:C…	1075	1514
15825425	CTSD -- Cathepsin L	association	Pubmed 2001:11327826;Pubmed central 2015:4693277;	The results suggest that <b>cathepsin L</b> could be an important activator of DPPI in vivo and that <b>cathepsin D</b> and possibly the cystatins may contribute to DPPI downregulation.[Pubmed 2001:11327826];It has been reported that 1, 10-phenanthrolin and pepstatin partially inhibited the processing of the proenzyme form of CathL to the mature enzyme and it has been speculated that metallo-prot…	4341037	Gene	CTSD	cathepsin D;CLN10;CPSD;CTSD;HEL-S-130P;CATD;cathepsin d-the;cathepsin's d;cathepsin- d;cathepsin-d;cln 10;d-cathepsin;EC 3.4.23.5;	SWISSPROT_AC:P07339;SWISSPROT_ID:CATD_HUMAN;GeneID:1509;Ensembl:ENSG00000117984;HGNC:HGNC:2529;MIM:116840;Vega:OTTHUMG00000044760;protein_accession:AAA16314.1;protein_accession:AAA51922.1;protein_accession:AAB59529.1;protein_accession:AAD13868.1;protein_accession:AAD14156.1;protein_accession:AAH16320.1;protein_accession:AAP35556.1;protein_accession:AAV38957.1;protein_accession:ABM84473.1;protein_…	54956	Protein	Cathepsin L	Cathepsin L;Cathepsin L1;CATL1;CTSL;CTSL1;EC 3.4.22.15;Major excreted protein;MEP;cathepsin l-type;cathepsin-l;CATL;catl 1;ctsl-1;l-cathepsin;	SWISSPROT_AC:P07711;SWISSPROT_ID:CATL1_HUMAN;EMBL:AL160279;EMBL:BC012612;EMBL:BX537395;EMBL:CR457053;EMBL:M20496;EMBL:X05256;EMBL:X12451;RefSeq:NP_001244900.1;RefSeq:NP_001244901.1;RefSeq:NP_001903.1;RefSeq:NP_666023.1;RefSeq:XP_005251773.1;ProteinModelPortal:P07711;STRING:9606.ENSP00000345344;SWISSPROT_AC_OLD:Q6IAV1;SWISSPROT_AC_OLD:Q96QJ0;SMR:P07711;GeneID:1514;KEGG:hsa:1514;PIR:S01002;eggNOG:C…	1509	1514
15825512	CTSL -- Cathepsin C	association	Pubmed 2001:11327826;Pubmed central 2014:3962583;Pubmed central 2010:2943924;Pubmed central 2013:3928733;	The results suggest that <b>cathepsin L</b> could be an important activator of <b>DPPI</b> in vivo and that cathepsin D and possibly the cystatins may contribute to DPPI downregulation.[Pubmed 2001:11327826];<b>Cathepsin C</b> was activated by <b>cathepsin L</b> (molar ratio 20:1, respectively) in the following buffer: 20Ã‚Â mM citric acid, 150Ã‚Â mM NaCl, 1Ã‚Â mM EDTA and 5Ã‚Â mM DTT, pH 4.5.[Pu…	4341042	Gene	CTSL	cathepsin L;CATL;CTSL;CTSL1;MEP;cathepsin l-type;Cathepsin L1;cathepsin-l;catl 1;CATL1;ctsl-1;EC 3.4.22.15;l-cathepsin;Major excreted protein;	SWISSPROT_AC:P07711;SWISSPROT_ID:CATL1_HUMAN;GeneID:1514;Ensembl:ENSG00000135047;HGNC:HGNC:2537;MIM:116880;Vega:OTTHUMG00000020149;protein_accession:AAA66974.1;protein_accession:AAG17239.1;protein_accession:AAH12612.1;protein_accession:AAI42984.1;protein_accession:AAM89516.1;protein_accession:AAN87068.1;protein_accession:AAQ05021.1;protein_accession:ABM83856.1;protein_accession:ABM87178.1;protein…	54821	Protein	Cathepsin C	CATC;Cathepsin C;Cathepsin J;CPPI;CTSC;Dipeptidyl peptidase 1;Dipeptidyl peptidase I;Dipeptidyl transferase;DPP-I;DPPI;EC 3.4.14.1;c-cathepsin;catc-type;cathepsin-c;dipeptidyl peptidase type i;dipeptidyl peptidase-i;dipeptidyl-peptidase i;dpp i;dpp type i;dpp-1;DPP1;HMS;hms-type;JP;JPD;PALS;PDON1;PLS;pls-type;	SWISSPROT_AC:P53634;SWISSPROT_ID:CATC_HUMAN;EMBL:AC011088;EMBL:AF234263;EMBL:AF234264;EMBL:AF254757;EMBL:AF525032;EMBL:AF525033;EMBL:AK223038;EMBL:AK292117;EMBL:AK311923;EMBL:BC054028;EMBL:BC100891;EMBL:BC100892;EMBL:BC100893;EMBL:BC100894;EMBL:BC109386;EMBL:BC110071;EMBL:BC113850;EMBL:BC113897;EMBL:BX537913;EMBL:CH471185;EMBL:U79415;EMBL:X87212;RefSeq:NP_001107645.1;RefSeq:NP_001805.3;RefSeq:NP_…	1514	1075
15825531	CTSL -- Cathepsin D	association	Pubmed 2001:11327826;Pubmed central 2015:4693277;	The results suggest that <b>cathepsin L</b> could be an important activator of DPPI in vivo and that <b>cathepsin D</b> and possibly the cystatins may contribute to DPPI downregulation.[Pubmed 2001:11327826];It has been reported that 1, 10-phenanthrolin and pepstatin partially inhibited the processing of the proenzyme form of CathL to the mature enzyme and it has been speculated that metallo-prot…	4341042	Gene	CTSL	cathepsin L;CATL;CTSL;CTSL1;MEP;cathepsin l-type;Cathepsin L1;cathepsin-l;catl 1;CATL1;ctsl-1;EC 3.4.22.15;l-cathepsin;Major excreted protein;	SWISSPROT_AC:P07711;SWISSPROT_ID:CATL1_HUMAN;GeneID:1514;Ensembl:ENSG00000135047;HGNC:HGNC:2537;MIM:116880;Vega:OTTHUMG00000020149;protein_accession:AAA66974.1;protein_accession:AAG17239.1;protein_accession:AAH12612.1;protein_accession:AAI42984.1;protein_accession:AAM89516.1;protein_accession:AAN87068.1;protein_accession:AAQ05021.1;protein_accession:ABM83856.1;protein_accession:ABM87178.1;protein…	54855	Protein	Cathepsin D	CATD;Cathepsin D;CPSD;CTSD;EC 3.4.23.5;cathepsin d-the;cathepsin's d;cathepsin- d;cathepsin-d;cln 10;CLN10;d-cathepsin;HEL-S-130P;	SWISSPROT_AC:P07339;SWISSPROT_ID:CATD_HUMAN;EMBL:BC016320;EMBL:BT006910;EMBL:BT020155;EMBL:CR456947;EMBL:L12980;EMBL:M11233;EMBL:M63134;EMBL:M63135;EMBL:M63136;EMBL:M63137;EMBL:M63138;EMBL:S52557;EMBL:S74689;EMBL:X05344;RefSeq:NP_001900.1;ProteinModelPortal:P07339;STRING:9606.ENSP00000236671;SWISSPROT_AC_OLD:Q6IB57;SMR:P07339;GeneID:1509;KEGG:hsa:1509;PIR:A25771;eggNOG:ENOG410XNV7;eggNOG:KOG1339;…	1514	1509
15825562	CTSL -- CTSC	association	Pubmed 2001:11327826;Pubmed central 2014:3962583;Pubmed central 2010:2943924;Pubmed central 2013:3928733;	The results suggest that <b>cathepsin L</b> could be an important activator of <b>DPPI</b> in vivo and that cathepsin D and possibly the cystatins may contribute to DPPI downregulation.[Pubmed 2001:11327826];<b>Cathepsin C</b> was activated by <b>cathepsin L</b> (molar ratio 20:1, respectively) in the following buffer: 20Ã‚Â mM citric acid, 150Ã‚Â mM NaCl, 1Ã‚Â mM EDTA and 5Ã‚Â mM DTT, pH 4.5.[Pu…	4341042	Gene	CTSL	cathepsin L;CATL;CTSL;CTSL1;MEP;cathepsin l-type;Cathepsin L1;cathepsin-l;catl 1;CATL1;ctsl-1;EC 3.4.22.15;l-cathepsin;Major excreted protein;	SWISSPROT_AC:P07711;SWISSPROT_ID:CATL1_HUMAN;GeneID:1514;Ensembl:ENSG00000135047;HGNC:HGNC:2537;MIM:116880;Vega:OTTHUMG00000020149;protein_accession:AAA66974.1;protein_accession:AAG17239.1;protein_accession:AAH12612.1;protein_accession:AAI42984.1;protein_accession:AAM89516.1;protein_accession:AAN87068.1;protein_accession:AAQ05021.1;protein_accession:ABM83856.1;protein_accession:ABM87178.1;protein…	4340691	Gene	CTSC	cathepsin C;CPPI;CTSC;DPP-I;DPP1;DPPI;HMS;JP;JPD;PALS;PDON1;PLS;c-cathepsin;CATC;catc-type;Cathepsin J;cathepsin-c;Dipeptidyl peptidase 1;Dipeptidyl peptidase I;dipeptidyl peptidase type i;dipeptidyl peptidase-i;Dipeptidyl transferase;dipeptidyl-peptidase i;dpp i;dpp type i;dpp-1;EC 3.4.14.1;hms-type;pls-type;	SWISSPROT_AC:P53634;SWISSPROT_ID:CATC_HUMAN;GeneID:1075;Ensembl:ENSG00000109861;HGNC:HGNC:2528;MIM:602365;Vega:OTTHUMG00000167290;protein_accession:AAC51341.1;protein_accession:AAH54028.1;protein_accession:AAI00892.1;protein_accession:AAI00893.1;protein_accession:AAI00894.1;protein_accession:AAI00895.1;protein_accession:AAI09387.1;protein_accession:AAI10072.1;protein_accession:AAI13851.1;protein_…	1514	1075
15825576	CTSL -- CTSD	association	Pubmed 2001:11327826;Pubmed central 2015:4693277;	The results suggest that <b>cathepsin L</b> could be an important activator of DPPI in vivo and that <b>cathepsin D</b> and possibly the cystatins may contribute to DPPI downregulation.[Pubmed 2001:11327826];It has been reported that 1, 10-phenanthrolin and pepstatin partially inhibited the processing of the proenzyme form of CathL to the mature enzyme and it has been speculated that metallo-prot…	4341042	Gene	CTSL	cathepsin L;CATL;CTSL;CTSL1;MEP;cathepsin l-type;Cathepsin L1;cathepsin-l;catl 1;CATL1;ctsl-1;EC 3.4.22.15;l-cathepsin;Major excreted protein;	SWISSPROT_AC:P07711;SWISSPROT_ID:CATL1_HUMAN;GeneID:1514;Ensembl:ENSG00000135047;HGNC:HGNC:2537;MIM:116880;Vega:OTTHUMG00000020149;protein_accession:AAA66974.1;protein_accession:AAG17239.1;protein_accession:AAH12612.1;protein_accession:AAI42984.1;protein_accession:AAM89516.1;protein_accession:AAN87068.1;protein_accession:AAQ05021.1;protein_accession:ABM83856.1;protein_accession:ABM87178.1;protein…	4341037	Gene	CTSD	cathepsin D;CLN10;CPSD;CTSD;HEL-S-130P;CATD;cathepsin d-the;cathepsin's d;cathepsin- d;cathepsin-d;cln 10;d-cathepsin;EC 3.4.23.5;	SWISSPROT_AC:P07339;SWISSPROT_ID:CATD_HUMAN;GeneID:1509;Ensembl:ENSG00000117984;HGNC:HGNC:2529;MIM:116840;Vega:OTTHUMG00000044760;protein_accession:AAA16314.1;protein_accession:AAA51922.1;protein_accession:AAB59529.1;protein_accession:AAD13868.1;protein_accession:AAD14156.1;protein_accession:AAH16320.1;protein_accession:AAP35556.1;protein_accession:AAV38957.1;protein_accession:ABM84473.1;protein_…	1514	1509
15906174	CTSL -- TC2	association	Pubmed 2001:11287214;	<b>TCII</b> incubated at pH 5.0 with <b>cathepsin L</b> was degraded and could not subsequently bind Cbl.[Pubmed 2001:11287214];	4341042	Gene	CTSL	cathepsin L;CATL;CTSL;CTSL1;MEP;cathepsin l-type;Cathepsin L1;cathepsin-l;catl 1;CATL1;ctsl-1;EC 3.4.22.15;l-cathepsin;Major excreted protein;	SWISSPROT_AC:P07711;SWISSPROT_ID:CATL1_HUMAN;GeneID:1514;Ensembl:ENSG00000135047;HGNC:HGNC:2537;MIM:116880;Vega:OTTHUMG00000020149;protein_accession:AAA66974.1;protein_accession:AAG17239.1;protein_accession:AAH12612.1;protein_accession:AAI42984.1;protein_accession:AAM89516.1;protein_accession:AAN87068.1;protein_accession:AAQ05021.1;protein_accession:ABM83856.1;protein_accession:ABM87178.1;protein…	482605	Protein	TC2	TC II;TC-2;TC2;TCII;TCN2;TCO2;Transcobalamin II;Transcobalamin-2;D22S676;D22S750;II;TC;tc 2;tc-ii;tc-type;tc2-type;tco-2;transcobalamin 2;transcobalamin-ii;	SWISSPROT_AC:P20062;SWISSPROT_ID:TCO2_HUMAN;EMBL:AC005006;EMBL:AF047576;EMBL:BC001176;EMBL:BC011239;EMBL:CR456591;EMBL:L02647;EMBL:L02648;EMBL:M60396;RefSeq:NP_000346.2;RefSeq:NP_001171655.1;ProteinModelPortal:P20062;STRING:9606.ENSP00000215838;SWISSPROT_AC_OLD:Q96FD4;SWISSPROT_AC_OLD:Q9BVI8;SWISSPROT_AC_OLD:Q9UCI5;SWISSPROT_AC_OLD:Q9UCI6;SWISSPROT_AC_OLD:Q9UDM0;SMR:P20062;GeneID:6948;KEGG:hsa:69…	1514	6948
15906231	TCN2 -- Cathepsin L	association	Pubmed 2001:11287214;	<b>TCII</b> incubated at pH 5.0 with <b>cathepsin L</b> was degraded and could not subsequently bind Cbl.[Pubmed 2001:11287214];	4345436	Gene	TCN2	D22S676;D22S750;II;TC;TC II;TC-2;TC2;TCII;TCN2;transcobalamin 2;tc 2;tc-ii;tc-type;tc2-type;tco-2;TCO2;Transcobalamin II;Transcobalamin-2;transcobalamin-ii;	SWISSPROT_AC:P20062;SWISSPROT_ID:TCO2_HUMAN;GeneID:6948;Ensembl:ENSG00000185339;HGNC:HGNC:11653;MIM:613441;Vega:OTTHUMG00000151095;protein_accession:AAA61054.1;protein_accession:AAA61056.1;protein_accession:AAA61057.1;protein_accession:AAB25526.1;protein_accession:AAC05491.1;protein_accession:AAG24506.1;protein_accession:AAH01176.1;protein_accession:AAH11239.1;protein_accession:ABM83737.1;protein…	54956	Protein	Cathepsin L	Cathepsin L;Cathepsin L1;CATL1;CTSL;CTSL1;EC 3.4.22.15;Major excreted protein;MEP;cathepsin l-type;cathepsin-l;CATL;catl 1;ctsl-1;l-cathepsin;	SWISSPROT_AC:P07711;SWISSPROT_ID:CATL1_HUMAN;EMBL:AL160279;EMBL:BC012612;EMBL:BX537395;EMBL:CR457053;EMBL:M20496;EMBL:X05256;EMBL:X12451;RefSeq:NP_001244900.1;RefSeq:NP_001244901.1;RefSeq:NP_001903.1;RefSeq:NP_666023.1;RefSeq:XP_005251773.1;ProteinModelPortal:P07711;STRING:9606.ENSP00000345344;SWISSPROT_AC_OLD:Q6IAV1;SWISSPROT_AC_OLD:Q96QJ0;SMR:P07711;GeneID:1514;KEGG:hsa:1514;PIR:S01002;eggNOG:C…	6948	1514
15906302	TCN2 -- CTSL	association	Pubmed 2001:11287214;	<b>TCII</b> incubated at pH 5.0 with <b>cathepsin L</b> was degraded and could not subsequently bind Cbl.[Pubmed 2001:11287214];	4345436	Gene	TCN2	D22S676;D22S750;II;TC;TC II;TC-2;TC2;TCII;TCN2;transcobalamin 2;tc 2;tc-ii;tc-type;tc2-type;tco-2;TCO2;Transcobalamin II;Transcobalamin-2;transcobalamin-ii;	SWISSPROT_AC:P20062;SWISSPROT_ID:TCO2_HUMAN;GeneID:6948;Ensembl:ENSG00000185339;HGNC:HGNC:11653;MIM:613441;Vega:OTTHUMG00000151095;protein_accession:AAA61054.1;protein_accession:AAA61056.1;protein_accession:AAA61057.1;protein_accession:AAB25526.1;protein_accession:AAC05491.1;protein_accession:AAG24506.1;protein_accession:AAH01176.1;protein_accession:AAH11239.1;protein_accession:ABM83737.1;protein…	4341042	Gene	CTSL	cathepsin L;CATL;CTSL;CTSL1;MEP;cathepsin l-type;Cathepsin L1;cathepsin-l;catl 1;CATL1;ctsl-1;EC 3.4.22.15;l-cathepsin;Major excreted protein;	SWISSPROT_AC:P07711;SWISSPROT_ID:CATL1_HUMAN;GeneID:1514;Ensembl:ENSG00000135047;HGNC:HGNC:2537;MIM:116880;Vega:OTTHUMG00000020149;protein_accession:AAA66974.1;protein_accession:AAG17239.1;protein_accession:AAH12612.1;protein_accession:AAI42984.1;protein_accession:AAM89516.1;protein_accession:AAN87068.1;protein_accession:AAQ05021.1;protein_accession:ABM83856.1;protein_accession:ABM87178.1;protein…	6948	1514
16175693	PRB1 -- Cathepsin L	association	Pubmed 2001:11726287;	BCPI strongly inhibited Bombyx cysteine proteinase (BCP) activity with a K(i) = 5.9 pM, and human <b>cathepsin L</b> with a K(i) = 36 <b>pM</b>.[Pubmed 2001:11726287];	4344254	Gene	PRB1	PM;PMF;PMS;PRB1;PRB1L;PRB1M;proline rich protein BstNI subfamily 1;an-pm;Basic salivary proline-rich protein 1;pm-type;pms-type;prb 1;prb-1;proline-rich salivary protein;PRP1;Salivary proline-rich protein;	SWISSPROT_AC:P04280;SWISSPROT_ID:PRP1_HUMAN;GeneID:5542;Ensembl:ENSG00000251655;HGNC:HGNC:9337;MIM:180989;Vega:OTTHUMG00000157263;protein_accession:AAA13341.2;protein_accession:AAA36502.1;protein_accession:AAA60185.1;protein_accession:AAA60186.1;protein_accession:AAA60187.1;protein_accession:AAB05816.1;protein_accession:AAB27288.2;protein_accession:AAB27289.1;protein_accession:AAH44827.1;protein_…	54956	Protein	Cathepsin L	Cathepsin L;Cathepsin L1;CATL1;CTSL;CTSL1;EC 3.4.22.15;Major excreted protein;MEP;cathepsin l-type;cathepsin-l;CATL;catl 1;ctsl-1;l-cathepsin;	SWISSPROT_AC:P07711;SWISSPROT_ID:CATL1_HUMAN;EMBL:AL160279;EMBL:BC012612;EMBL:BX537395;EMBL:CR457053;EMBL:M20496;EMBL:X05256;EMBL:X12451;RefSeq:NP_001244900.1;RefSeq:NP_001244901.1;RefSeq:NP_001903.1;RefSeq:NP_666023.1;RefSeq:XP_005251773.1;ProteinModelPortal:P07711;STRING:9606.ENSP00000345344;SWISSPROT_AC_OLD:Q6IAV1;SWISSPROT_AC_OLD:Q96QJ0;SMR:P07711;GeneID:1514;KEGG:hsa:1514;PIR:S01002;eggNOG:C…	5542	1514
16175948	CTSL -- PRB1	association	Pubmed 2001:11726287;	BCPI strongly inhibited Bombyx cysteine proteinase (BCP) activity with a K(i) = 5.9 pM, and human <b>cathepsin L</b> with a K(i) = 36 <b>pM</b>.[Pubmed 2001:11726287];	4341042	Gene	CTSL	cathepsin L;CATL;CTSL;CTSL1;MEP;cathepsin l-type;Cathepsin L1;cathepsin-l;catl 1;CATL1;ctsl-1;EC 3.4.22.15;l-cathepsin;Major excreted protein;	SWISSPROT_AC:P07711;SWISSPROT_ID:CATL1_HUMAN;GeneID:1514;Ensembl:ENSG00000135047;HGNC:HGNC:2537;MIM:116880;Vega:OTTHUMG00000020149;protein_accession:AAA66974.1;protein_accession:AAG17239.1;protein_accession:AAH12612.1;protein_accession:AAI42984.1;protein_accession:AAM89516.1;protein_accession:AAN87068.1;protein_accession:AAQ05021.1;protein_accession:ABM83856.1;protein_accession:ABM87178.1;protein…	330447	Protein	PRB1	Basic salivary proline-rich protein 1;PRB1;PRP1;Salivary proline-rich protein;an-pm;PM;pm-type;PMF;PMS;pms-type;prb 1;prb-1;PRB1L;PRB1M;proline rich protein BstNI subfamily 1;proline-rich salivary protein;	SWISSPROT_AC:P04280;SWISSPROT_ID:PRP1_HUMAN;EMBL:K02575;EMBL:K02576;EMBL:K03204;EMBL:K03205;EMBL:K03206;EMBL:M97220;EMBL:S52986;EMBL:S62928;EMBL:S62941;EMBL:X07516;EMBL:X07517;RefSeq:NP_005030.2;RefSeq:NP_955385.1;RefSeq:NP_955386.1;ProteinModelPortal:P04280;SWISSPROT_AC_OLD:Q08805;SWISSPROT_AC_OLD:Q15186;SWISSPROT_AC_OLD:Q15187;SWISSPROT_AC_OLD:Q15214;SWISSPROT_AC_OLD:Q15215;SWISSPROT_AC_OLD:Q16…	1514	5542
16175958	PRB1 -- CTSL	association	Pubmed 2001:11726287;	BCPI strongly inhibited Bombyx cysteine proteinase (BCP) activity with a K(i) = 5.9 pM, and human <b>cathepsin L</b> with a K(i) = 36 <b>pM</b>.[Pubmed 2001:11726287];	4344254	Gene	PRB1	PM;PMF;PMS;PRB1;PRB1L;PRB1M;proline rich protein BstNI subfamily 1;an-pm;Basic salivary proline-rich protein 1;pm-type;pms-type;prb 1;prb-1;proline-rich salivary protein;PRP1;Salivary proline-rich protein;	SWISSPROT_AC:P04280;SWISSPROT_ID:PRP1_HUMAN;GeneID:5542;Ensembl:ENSG00000251655;HGNC:HGNC:9337;MIM:180989;Vega:OTTHUMG00000157263;protein_accession:AAA13341.2;protein_accession:AAA36502.1;protein_accession:AAA60185.1;protein_accession:AAA60186.1;protein_accession:AAA60187.1;protein_accession:AAB05816.1;protein_accession:AAB27288.2;protein_accession:AAB27289.1;protein_accession:AAH44827.1;protein_…	4341042	Gene	CTSL	cathepsin L;CATL;CTSL;CTSL1;MEP;cathepsin l-type;Cathepsin L1;cathepsin-l;catl 1;CATL1;ctsl-1;EC 3.4.22.15;l-cathepsin;Major excreted protein;	SWISSPROT_AC:P07711;SWISSPROT_ID:CATL1_HUMAN;GeneID:1514;Ensembl:ENSG00000135047;HGNC:HGNC:2537;MIM:116880;Vega:OTTHUMG00000020149;protein_accession:AAA66974.1;protein_accession:AAG17239.1;protein_accession:AAH12612.1;protein_accession:AAI42984.1;protein_accession:AAM89516.1;protein_accession:AAN87068.1;protein_accession:AAQ05021.1;protein_accession:ABM83856.1;protein_accession:ABM87178.1;protein…	5542	1514
16715678	CTSL -- BCL2	association	Pubmed 2003:12536203;	Moreover, down-regulation of <b>cathepsin L</b> lowered the expression of antiapoptotic protein <b>Bcl-2</b>, whereas up-regulation increased the expression of Bcl-2, indicating that cathepsin L acts upstream of caspase-3.[Pubmed 2003:12536203];	4341042	Gene	CTSL	cathepsin L;CATL;CTSL;CTSL1;MEP;cathepsin l-type;Cathepsin L1;cathepsin-l;catl 1;CATL1;ctsl-1;EC 3.4.22.15;l-cathepsin;Major excreted protein;	SWISSPROT_AC:P07711;SWISSPROT_ID:CATL1_HUMAN;GeneID:1514;Ensembl:ENSG00000135047;HGNC:HGNC:2537;MIM:116880;Vega:OTTHUMG00000020149;protein_accession:AAA66974.1;protein_accession:AAG17239.1;protein_accession:AAH12612.1;protein_accession:AAI42984.1;protein_accession:AAM89516.1;protein_accession:AAN87068.1;protein_accession:AAQ05021.1;protein_accession:ABM83856.1;protein_accession:ABM87178.1;protein…	43291	Protein	BCL2	Apoptosis regulator Bcl-2;BCL2;apoptosis regulator bcl2;apoptosis regulator of the bcl-2;apoptosis-regulator bcl-2;bcl - 2;bcl -2;bcl 2;bcl- 2;Bcl-2;bcl-2-type;bcl2 apoptosis regulator;BCL2, apoptosis regulator;bcl2--an;PPP1R50;regulator of apoptosis bcl-2;	SWISSPROT_AC:P10415;SWISSPROT_ID:BCL2_HUMAN;EMBL:AC021803;EMBL:AC022726;EMBL:AY220759;EMBL:BC027258;EMBL:CH471096;EMBL:M13994;EMBL:M13995;EMBL:M14745;EMBL:S72602;EMBL:X06487;RefSeq:NP_000624.2;RefSeq:NP_000648.2;ProteinModelPortal:P10415;STRING:9606.ENSP00000329623;SWISSPROT_AC_OLD:C9JHD5;SWISSPROT_AC_OLD:P10416;SWISSPROT_AC_OLD:Q13842;SWISSPROT_AC_OLD:Q16197;SMR:P10415;GeneID:596;KEGG:hsa:596;PI…	1514	596
16855136	CTSL -- Hurpin	association	Pubmed 2003:12809493;Pubmed 2005:15885077;	Recombinant <b>hurpin</b> inhibits human <b>catL</b> with a stoichiometry of inhibition (SI) of 1.7 and a rate constant k(assoc) of (4.6 +/- 0.14) x 10(5) M(-1) s(-1).[Pubmed 2003:12809493];The results of assays using these proteins suggest that inhibition of <b>catL</b> by <b>hurpin</b> occurs via the conventional serpin inhibitory mechanism and that the CD loop plays no role in the process.[Pub…	4341042	Gene	CTSL	cathepsin L;CATL;CTSL;CTSL1;MEP;cathepsin l-type;Cathepsin L1;cathepsin-l;catl 1;CATL1;ctsl-1;EC 3.4.22.15;l-cathepsin;Major excreted protein;	SWISSPROT_AC:P07711;SWISSPROT_ID:CATL1_HUMAN;GeneID:1514;Ensembl:ENSG00000135047;HGNC:HGNC:2537;MIM:116880;Vega:OTTHUMG00000020149;protein_accession:AAA66974.1;protein_accession:AAG17239.1;protein_accession:AAH12612.1;protein_accession:AAI42984.1;protein_accession:AAM89516.1;protein_accession:AAN87068.1;protein_accession:AAQ05021.1;protein_accession:ABM83856.1;protein_accession:ABM87178.1;protein…	455673	Protein	Hurpin	HaCaT UV-repressible serpin;Headpin;Hurpin;Peptidase inhibitor 13;PI-13;PI13;Proteinase inhibitor 13;Serpin B13;SERPINB13;SPB13;HSHUR7SEQ;hur 7;HUR7;serpin family B member 13;	SWISSPROT_AC:Q9UIV8;SWISSPROT_ID:SPB13_HUMAN;EMBL:AF169949;EMBL:AF216854;EMBL:AJ001696;EMBL:AJ001697;EMBL:AJ001698;EMBL:AJ278717;EMBL:AK290323;EMBL:AK313486;EMBL:BC101821;EMBL:CH471096;RefSeq:NP_001294852.1;RefSeq:NP_036529.1;ProteinModelPortal:Q9UIV8;STRING:9606.ENSP00000341584;SWISSPROT_AC_OLD:A8K2Q8;SWISSPROT_AC_OLD:Q3MII2;SWISSPROT_AC_OLD:Q9HCX1;SWISSPROT_AC_OLD:Q9UBW1;SWISSPROT_AC_OLD:Q9UKG0…	1514	5275
16855143	SERPINB13 -- Cathepsin L	association	Pubmed 2003:12809493;Pubmed 2005:15885077;	Recombinant <b>hurpin</b> inhibits human <b>catL</b> with a stoichiometry of inhibition (SI) of 1.7 and a rate constant k(assoc) of (4.6 +/- 0.14) x 10(5) M(-1) s(-1).[Pubmed 2003:12809493];The results of assays using these proteins suggest that inhibition of <b>catL</b> by <b>hurpin</b> occurs via the conventional serpin inhibitory mechanism and that the CD loop plays no role in the process.[Pub…	4344035	Gene	SERPINB13	headpin;HSHUR7SEQ;HUR7;PI13;serpin family B member 13;SERPINB13;HaCaT UV-repressible serpin;hur 7;Hurpin;Peptidase inhibitor 13;PI-13;Proteinase inhibitor 13;Serpin B13;SPB13;	SWISSPROT_AC:Q9UIV8;SWISSPROT_ID:SPB13_HUMAN;GeneID:5275;Ensembl:ENSG00000197641;HGNC:HGNC:8944;MIM:604445;Vega:OTTHUMG00000060406;protein_accession:AAD55765.1;protein_accession:AAF72879.1;protein_accession:AAI01822.1;protein_accession:AAI43403.1;protein_accession:BAF83012.1;protein_accession:BAG36269.1;protein_accession:BAH12433.1;protein_accession:BAH12713.1;protein_accession:BAH14070.1;protein…	54956	Protein	Cathepsin L	Cathepsin L;Cathepsin L1;CATL1;CTSL;CTSL1;EC 3.4.22.15;Major excreted protein;MEP;cathepsin l-type;cathepsin-l;CATL;catl 1;ctsl-1;l-cathepsin;	SWISSPROT_AC:P07711;SWISSPROT_ID:CATL1_HUMAN;EMBL:AL160279;EMBL:BC012612;EMBL:BX537395;EMBL:CR457053;EMBL:M20496;EMBL:X05256;EMBL:X12451;RefSeq:NP_001244900.1;RefSeq:NP_001244901.1;RefSeq:NP_001903.1;RefSeq:NP_666023.1;RefSeq:XP_005251773.1;ProteinModelPortal:P07711;STRING:9606.ENSP00000345344;SWISSPROT_AC_OLD:Q6IAV1;SWISSPROT_AC_OLD:Q96QJ0;SMR:P07711;GeneID:1514;KEGG:hsa:1514;PIR:S01002;eggNOG:C…	5275	1514
16855303	SERPINB13 -- CTSL	association	Pubmed 2003:12809493;Pubmed 2005:15885077;	Recombinant <b>hurpin</b> inhibits human <b>catL</b> with a stoichiometry of inhibition (SI) of 1.7 and a rate constant k(assoc) of (4.6 +/- 0.14) x 10(5) M(-1) s(-1).[Pubmed 2003:12809493];The results of assays using these proteins suggest that inhibition of <b>catL</b> by <b>hurpin</b> occurs via the conventional serpin inhibitory mechanism and that the CD loop plays no role in the process.[Pub…	4344035	Gene	SERPINB13	headpin;HSHUR7SEQ;HUR7;PI13;serpin family B member 13;SERPINB13;HaCaT UV-repressible serpin;hur 7;Hurpin;Peptidase inhibitor 13;PI-13;Proteinase inhibitor 13;Serpin B13;SPB13;	SWISSPROT_AC:Q9UIV8;SWISSPROT_ID:SPB13_HUMAN;GeneID:5275;Ensembl:ENSG00000197641;HGNC:HGNC:8944;MIM:604445;Vega:OTTHUMG00000060406;protein_accession:AAD55765.1;protein_accession:AAF72879.1;protein_accession:AAI01822.1;protein_accession:AAI43403.1;protein_accession:BAF83012.1;protein_accession:BAG36269.1;protein_accession:BAH12433.1;protein_accession:BAH12713.1;protein_accession:BAH14070.1;protein…	4341042	Gene	CTSL	cathepsin L;CATL;CTSL;CTSL1;MEP;cathepsin l-type;Cathepsin L1;cathepsin-l;catl 1;CATL1;ctsl-1;EC 3.4.22.15;l-cathepsin;Major excreted protein;	SWISSPROT_AC:P07711;SWISSPROT_ID:CATL1_HUMAN;GeneID:1514;Ensembl:ENSG00000135047;HGNC:HGNC:2537;MIM:116880;Vega:OTTHUMG00000020149;protein_accession:AAA66974.1;protein_accession:AAG17239.1;protein_accession:AAH12612.1;protein_accession:AAI42984.1;protein_accession:AAM89516.1;protein_accession:AAN87068.1;protein_accession:AAQ05021.1;protein_accession:ABM83856.1;protein_accession:ABM87178.1;protein…	5275	1514
17568766	CTSL -- Bradykinin	association	Pubmed 2004:15369827;	Cathepsin V preferentially released Lys-bradykinin while <b>cathepsin L</b> released <b>bradykinin</b>.[Pubmed 2004:15369827];	4341042	Gene	CTSL	cathepsin L;CATL;CTSL;CTSL1;MEP;cathepsin l-type;Cathepsin L1;cathepsin-l;catl 1;CATL1;ctsl-1;EC 3.4.22.15;l-cathepsin;Major excreted protein;	SWISSPROT_AC:P07711;SWISSPROT_ID:CATL1_HUMAN;GeneID:1514;Ensembl:ENSG00000135047;HGNC:HGNC:2537;MIM:116880;Vega:OTTHUMG00000020149;protein_accession:AAA66974.1;protein_accession:AAG17239.1;protein_accession:AAH12612.1;protein_accession:AAI42984.1;protein_accession:AAM89516.1;protein_accession:AAN87068.1;protein_accession:AAQ05021.1;protein_accession:ABM83856.1;protein_accession:ABM87178.1;protein…	214172	Protein	Bradykinin	Bradykinin;Kallidin I;	TMP_SWISSPROT_AC:P01042_Bradykinin;PARENT_SWISSPROT_AC:P01042;PARENT_SWISSPROT_ID:KNG1_HUMAN;	1514
17696843	CTSL -- SPOCK1	association	Pubmed 2005:15843150;Pubmed central 2016:5015660;	Firstly, the steric fit between the interfaces of <b>testican</b> domain and <b>cathepsin L</b> is stabilised by numerous favourable forces, while no such interactions are evident in the complex with cathepsin K, and repulsive interactions even prevent access of the domain to the active site of papain.[Pubmed 2005:15843150];Previous studies suggested that <b>Testican-1</b> may play a role in AÃŽÂ…	4341042	Gene	CTSL	cathepsin L;CATL;CTSL;CTSL1;MEP;cathepsin l-type;Cathepsin L1;cathepsin-l;catl 1;CATL1;ctsl-1;EC 3.4.22.15;l-cathepsin;Major excreted protein;	SWISSPROT_AC:P07711;SWISSPROT_ID:CATL1_HUMAN;GeneID:1514;Ensembl:ENSG00000135047;HGNC:HGNC:2537;MIM:116880;Vega:OTTHUMG00000020149;protein_accession:AAA66974.1;protein_accession:AAG17239.1;protein_accession:AAH12612.1;protein_accession:AAI42984.1;protein_accession:AAM89516.1;protein_accession:AAN87068.1;protein_accession:AAQ05021.1;protein_accession:ABM83856.1;protein_accession:ABM87178.1;protein…	488483	Protein	SPOCK1	Protein SPOCK;SPOCK;SPOCK1;Testican-1;TIC1;TICN1;SPARC/osteonectin, cwcv and kazal like domains proteoglycan 1;spock 1;TESTICAN;testican 1;tic-1;	SWISSPROT_AC:Q08629;SWISSPROT_ID:TICN1_HUMAN;EMBL:AB209701;EMBL:AC005213;EMBL:AC091818;EMBL:AC106746;EMBL:AC106809;EMBL:AF231124;EMBL:AK094489;EMBL:BC030691;EMBL:X73608;RefSeq:NP_004589.1;ProteinModelPortal:Q08629;STRING:9606.ENSP00000282223;SWISSPROT_AC_OLD:B3KSW3;SWISSPROT_AC_OLD:Q59EW0;SWISSPROT_AC_OLD:Q8N630;SWISSPROT_AC_OLD:Q9UCL8;SMR:Q08629;GeneID:6695;KEGG:hsa:6695;PIR:S33293;eggNOG:ENOG41…	1514	6695
17697009	SPOCK1 -- Cathepsin L	association	Pubmed 2005:15843150;Pubmed central 2016:5015660;	Firstly, the steric fit between the interfaces of <b>testican</b> domain and <b>cathepsin L</b> is stabilised by numerous favourable forces, while no such interactions are evident in the complex with cathepsin K, and repulsive interactions even prevent access of the domain to the active site of papain.[Pubmed 2005:15843150];Previous studies suggested that <b>Testican-1</b> may play a role in AÃŽÂ…	4345219	Gene	SPOCK1	SPARC/osteonectin, cwcv and kazal like domains proteoglycan 1;SPOCK;SPOCK1;TESTICAN;TIC1;Protein SPOCK;spock 1;testican 1;Testican-1;tic-1;TICN1;	SWISSPROT_AC:Q08629;SWISSPROT_ID:TICN1_HUMAN;GeneID:6695;Ensembl:ENSG00000152377;HGNC:HGNC:11251;MIM:602264;Vega:OTTHUMG00000129157;protein_accession:AAC14063.1;protein_accession:AAC24945.1;protein_accession:AAF43687.1;protein_accession:AAH30691.1;protein_accession:ABM81840.1;protein_accession:ABM84991.1;protein_accession:BAD92938.1;protein_accession:BAG52875.1;protein_accession:EAW62185.1;protei…	54956	Protein	Cathepsin L	Cathepsin L;Cathepsin L1;CATL1;CTSL;CTSL1;EC 3.4.22.15;Major excreted protein;MEP;cathepsin l-type;cathepsin-l;CATL;catl 1;ctsl-1;l-cathepsin;	SWISSPROT_AC:P07711;SWISSPROT_ID:CATL1_HUMAN;EMBL:AL160279;EMBL:BC012612;EMBL:BX537395;EMBL:CR457053;EMBL:M20496;EMBL:X05256;EMBL:X12451;RefSeq:NP_001244900.1;RefSeq:NP_001244901.1;RefSeq:NP_001903.1;RefSeq:NP_666023.1;RefSeq:XP_005251773.1;ProteinModelPortal:P07711;STRING:9606.ENSP00000345344;SWISSPROT_AC_OLD:Q6IAV1;SWISSPROT_AC_OLD:Q96QJ0;SMR:P07711;GeneID:1514;KEGG:hsa:1514;PIR:S01002;eggNOG:C…	6695	1514
17697044	SPOCK1 -- CTSL	association	Pubmed 2005:15843150;Pubmed central 2016:5015660;	Firstly, the steric fit between the interfaces of <b>testican</b> domain and <b>cathepsin L</b> is stabilised by numerous favourable forces, while no such interactions are evident in the complex with cathepsin K, and repulsive interactions even prevent access of the domain to the active site of papain.[Pubmed 2005:15843150];Previous studies suggested that <b>Testican-1</b> may play a role in AÃŽÂ…	4345219	Gene	SPOCK1	SPARC/osteonectin, cwcv and kazal like domains proteoglycan 1;SPOCK;SPOCK1;TESTICAN;TIC1;Protein SPOCK;spock 1;testican 1;Testican-1;tic-1;TICN1;	SWISSPROT_AC:Q08629;SWISSPROT_ID:TICN1_HUMAN;GeneID:6695;Ensembl:ENSG00000152377;HGNC:HGNC:11251;MIM:602264;Vega:OTTHUMG00000129157;protein_accession:AAC14063.1;protein_accession:AAC24945.1;protein_accession:AAF43687.1;protein_accession:AAH30691.1;protein_accession:ABM81840.1;protein_accession:ABM84991.1;protein_accession:BAD92938.1;protein_accession:BAG52875.1;protein_accession:EAW62185.1;protei…	4341042	Gene	CTSL	cathepsin L;CATL;CTSL;CTSL1;MEP;cathepsin l-type;Cathepsin L1;cathepsin-l;catl 1;CATL1;ctsl-1;EC 3.4.22.15;l-cathepsin;Major excreted protein;	SWISSPROT_AC:P07711;SWISSPROT_ID:CATL1_HUMAN;GeneID:1514;Ensembl:ENSG00000135047;HGNC:HGNC:2537;MIM:116880;Vega:OTTHUMG00000020149;protein_accession:AAA66974.1;protein_accession:AAG17239.1;protein_accession:AAH12612.1;protein_accession:AAI42984.1;protein_accession:AAM89516.1;protein_accession:AAN87068.1;protein_accession:AAQ05021.1;protein_accession:ABM83856.1;protein_accession:ABM87178.1;protein…	6695	1514
18194507	CTSK -- Cathepsin L	association	Pubmed 2015:26306868;Pubmed 2005:16307485;Pubmed central 2015:4350912;Pubmed central 2017:5815678;	Here, we investigate the collagenolytic activity of human <b>cathepsin L</b>, which is closely related to <b>cathepsin K</b>.[Pubmed 2015:26306868];<b>Cathepsin L</b> hydrolyzed the majority of them with similar or higher catalytic efficiency than <b>cathepsin X</b>, acting as an endopeptidase mimicking a carboxymonopeptidase (pseudo-carboxymonopeptidase).[Pubmed 2005:16307485];Low levels of <b>c…	4341041	Gene	CTSK	cathepsin K;CTS02;CTSK;CTSO;CTSO1;CTSO2;PKND;PYCD;cathepsin -k;Cathepsin O;Cathepsin O2;Cathepsin X;cathepsin-k;cathepsin-x;CATK;EC 3.4.22.38;	SWISSPROT_AC:P43235;SWISSPROT_ID:CATK_HUMAN;GeneID:1513;Ensembl:ENSG00000143387;HGNC:HGNC:2536;MIM:601105;Vega:OTTHUMG00000035008;protein_accession:AAA65233.1;protein_accession:AAA95998.1;protein_accession:AAB35521.1;protein_accession:AAH16058.1;protein_accession:ABB80374.1;protein_accession:ABB80375.1;protein_accession:ABB80376.1;protein_accession:ADQ31724.1;protein_accession:BAL72530.1;protein_…	54956	Protein	Cathepsin L	Cathepsin L;Cathepsin L1;CATL1;CTSL;CTSL1;EC 3.4.22.15;Major excreted protein;MEP;cathepsin l-type;cathepsin-l;CATL;catl 1;ctsl-1;l-cathepsin;	SWISSPROT_AC:P07711;SWISSPROT_ID:CATL1_HUMAN;EMBL:AL160279;EMBL:BC012612;EMBL:BX537395;EMBL:CR457053;EMBL:M20496;EMBL:X05256;EMBL:X12451;RefSeq:NP_001244900.1;RefSeq:NP_001244901.1;RefSeq:NP_001903.1;RefSeq:NP_666023.1;RefSeq:XP_005251773.1;ProteinModelPortal:P07711;STRING:9606.ENSP00000345344;SWISSPROT_AC_OLD:Q6IAV1;SWISSPROT_AC_OLD:Q96QJ0;SMR:P07711;GeneID:1514;KEGG:hsa:1514;PIR:S01002;eggNOG:C…	1513	1514
18194577	CTSZ -- Cathepsin L	association	Pubmed 2005:16307485;	<b>Cathepsin L</b> hydrolyzed the majority of them with similar or higher catalytic efficiency than <b>cathepsin X</b>, acting as an endopeptidase mimicking a carboxymonopeptidase (pseudo-carboxymonopeptidase).[Pubmed 2005:16307485];	4341049	Gene	CTSZ	cathepsin Z;CTSX;CTSZ;Cathepsin P;Cathepsin X;cathepsin-x;cathepsin-z;CATZ;EC 3.4.18.1;	SWISSPROT_AC:Q9UBR2;SWISSPROT_ID:CATZ_HUMAN;GeneID:1522;Ensembl:ENSG00000101160;HGNC:HGNC:2547;MIM:603169;Vega:OTTHUMG00000032858;protein_accession:AAC61477.1;protein_accession:AAC63141.1;protein_accession:AAF13145.1;protein_accession:AAF13148.1;protein_accession:AAH42168.1;protein_accession:AAV38718.1;protein_accession:BAG37437.1;protein_accession:CAL37546.1;protein_accession:EAW75448.1;protein_…	54956	Protein	Cathepsin L	Cathepsin L;Cathepsin L1;CATL1;CTSL;CTSL1;EC 3.4.22.15;Major excreted protein;MEP;cathepsin l-type;cathepsin-l;CATL;catl 1;ctsl-1;l-cathepsin;	SWISSPROT_AC:P07711;SWISSPROT_ID:CATL1_HUMAN;EMBL:AL160279;EMBL:BC012612;EMBL:BX537395;EMBL:CR457053;EMBL:M20496;EMBL:X05256;EMBL:X12451;RefSeq:NP_001244900.1;RefSeq:NP_001244901.1;RefSeq:NP_001903.1;RefSeq:NP_666023.1;RefSeq:XP_005251773.1;ProteinModelPortal:P07711;STRING:9606.ENSP00000345344;SWISSPROT_AC_OLD:Q6IAV1;SWISSPROT_AC_OLD:Q96QJ0;SMR:P07711;GeneID:1514;KEGG:hsa:1514;PIR:S01002;eggNOG:C…	1522	1514
18194723	CTSL -- Cathepsin K	association	Pubmed 2015:26306868;Pubmed 2005:16307485;Pubmed central 2015:4350912;Pubmed central 2017:5815678;	Here, we investigate the collagenolytic activity of human <b>cathepsin L</b>, which is closely related to <b>cathepsin K</b>.[Pubmed 2015:26306868];<b>Cathepsin L</b> hydrolyzed the majority of them with similar or higher catalytic efficiency than <b>cathepsin X</b>, acting as an endopeptidase mimicking a carboxymonopeptidase (pseudo-carboxymonopeptidase).[Pubmed 2005:16307485];Low levels of <b>c…	4341042	Gene	CTSL	cathepsin L;CATL;CTSL;CTSL1;MEP;cathepsin l-type;Cathepsin L1;cathepsin-l;catl 1;CATL1;ctsl-1;EC 3.4.22.15;l-cathepsin;Major excreted protein;	SWISSPROT_AC:P07711;SWISSPROT_ID:CATL1_HUMAN;GeneID:1514;Ensembl:ENSG00000135047;HGNC:HGNC:2537;MIM:116880;Vega:OTTHUMG00000020149;protein_accession:AAA66974.1;protein_accession:AAG17239.1;protein_accession:AAH12612.1;protein_accession:AAI42984.1;protein_accession:AAM89516.1;protein_accession:AAN87068.1;protein_accession:AAQ05021.1;protein_accession:ABM83856.1;protein_accession:ABM87178.1;protein…	54935	Protein	Cathepsin K	Cathepsin K;Cathepsin O;Cathepsin O2;Cathepsin X;CATK;CTSK;CTSO;CTSO2;EC 3.4.22.38;cathepsin -k;cathepsin-k;cathepsin-x;CTS02;CTSO1;PKND;PYCD;	SWISSPROT_AC:P43235;SWISSPROT_ID:CATK_HUMAN;EMBL:AL355860;EMBL:AL356292;EMBL:BC016058;EMBL:CH471121;EMBL:CR541675;EMBL:S79895;EMBL:U13665;EMBL:U20280;EMBL:X82153;RefSeq:NP_000387.1;ProteinModelPortal:P43235;STRING:9606.ENSP00000271651;SWISSPROT_AC_OLD:Q6FHS6;SMR:P43235;GeneID:1513;KEGG:hsa:1513;PIR:JC2476;eggNOG:COG4870;eggNOG:KOG1543;UniGene:Hs.632466;GO:GO:0001957;GO:GO:0001968;GO:GO:0002224;GO…	1514	1513
18194753	CTSL -- Cathepsin X	association	Pubmed 2005:16307485;	<b>Cathepsin L</b> hydrolyzed the majority of them with similar or higher catalytic efficiency than <b>cathepsin X</b>, acting as an endopeptidase mimicking a carboxymonopeptidase (pseudo-carboxymonopeptidase).[Pubmed 2005:16307485];	4341042	Gene	CTSL	cathepsin L;CATL;CTSL;CTSL1;MEP;cathepsin l-type;Cathepsin L1;cathepsin-l;catl 1;CATL1;ctsl-1;EC 3.4.22.15;l-cathepsin;Major excreted protein;	SWISSPROT_AC:P07711;SWISSPROT_ID:CATL1_HUMAN;GeneID:1514;Ensembl:ENSG00000135047;HGNC:HGNC:2537;MIM:116880;Vega:OTTHUMG00000020149;protein_accession:AAA66974.1;protein_accession:AAG17239.1;protein_accession:AAH12612.1;protein_accession:AAI42984.1;protein_accession:AAM89516.1;protein_accession:AAN87068.1;protein_accession:AAQ05021.1;protein_accession:ABM83856.1;protein_accession:ABM87178.1;protein…	55047	Protein	Cathepsin X	Cathepsin P;Cathepsin X;Cathepsin Z;CATZ;CTSZ;EC 3.4.18.1;cathepsin-x;cathepsin-z;CTSX;	SWISSPROT_AC:Q9UBR2;SWISSPROT_ID:CATZ_HUMAN;EMBL:AF009923;EMBL:AF032906;EMBL:AF073890;EMBL:AF136273;EMBL:AF136274;EMBL:AF136275;EMBL:AF136276;EMBL:AK314931;EMBL:AL109840;EMBL:BC042168;EMBL:CH471077;RefSeq:NP_001327.2;ProteinModelPortal:Q9UBR2;STRING:9606.ENSP00000217131;SWISSPROT_AC_OLD:B2RC40;SWISSPROT_AC_OLD:O75331;SWISSPROT_AC_OLD:Q9UQV5;SWISSPROT_AC_OLD:Q9UQV6;SMR:Q9UBR2;GeneID:1522;KEGG:hsa:…	1514	1522
18194786	CTSL -- CTSK	association	Pubmed 2015:26306868;Pubmed 2005:16307485;Pubmed central 2015:4350912;Pubmed central 2017:5815678;	Here, we investigate the collagenolytic activity of human <b>cathepsin L</b>, which is closely related to <b>cathepsin K</b>.[Pubmed 2015:26306868];<b>Cathepsin L</b> hydrolyzed the majority of them with similar or higher catalytic efficiency than <b>cathepsin X</b>, acting as an endopeptidase mimicking a carboxymonopeptidase (pseudo-carboxymonopeptidase).[Pubmed 2005:16307485];Low levels of <b>c…	4341042	Gene	CTSL	cathepsin L;CATL;CTSL;CTSL1;MEP;cathepsin l-type;Cathepsin L1;cathepsin-l;catl 1;CATL1;ctsl-1;EC 3.4.22.15;l-cathepsin;Major excreted protein;	SWISSPROT_AC:P07711;SWISSPROT_ID:CATL1_HUMAN;GeneID:1514;Ensembl:ENSG00000135047;HGNC:HGNC:2537;MIM:116880;Vega:OTTHUMG00000020149;protein_accession:AAA66974.1;protein_accession:AAG17239.1;protein_accession:AAH12612.1;protein_accession:AAI42984.1;protein_accession:AAM89516.1;protein_accession:AAN87068.1;protein_accession:AAQ05021.1;protein_accession:ABM83856.1;protein_accession:ABM87178.1;protein…	4341041	Gene	CTSK	cathepsin K;CTS02;CTSK;CTSO;CTSO1;CTSO2;PKND;PYCD;cathepsin -k;Cathepsin O;Cathepsin O2;Cathepsin X;cathepsin-k;cathepsin-x;CATK;EC 3.4.22.38;	SWISSPROT_AC:P43235;SWISSPROT_ID:CATK_HUMAN;GeneID:1513;Ensembl:ENSG00000143387;HGNC:HGNC:2536;MIM:601105;Vega:OTTHUMG00000035008;protein_accession:AAA65233.1;protein_accession:AAA95998.1;protein_accession:AAB35521.1;protein_accession:AAH16058.1;protein_accession:ABB80374.1;protein_accession:ABB80375.1;protein_accession:ABB80376.1;protein_accession:ADQ31724.1;protein_accession:BAL72530.1;protein_…	1514	1513
18194817	CTSZ -- CTSL	association	Pubmed 2005:16307485;	<b>Cathepsin L</b> hydrolyzed the majority of them with similar or higher catalytic efficiency than <b>cathepsin X</b>, acting as an endopeptidase mimicking a carboxymonopeptidase (pseudo-carboxymonopeptidase).[Pubmed 2005:16307485];	4341049	Gene	CTSZ	cathepsin Z;CTSX;CTSZ;Cathepsin P;Cathepsin X;cathepsin-x;cathepsin-z;CATZ;EC 3.4.18.1;	SWISSPROT_AC:Q9UBR2;SWISSPROT_ID:CATZ_HUMAN;GeneID:1522;Ensembl:ENSG00000101160;HGNC:HGNC:2547;MIM:603169;Vega:OTTHUMG00000032858;protein_accession:AAC61477.1;protein_accession:AAC63141.1;protein_accession:AAF13145.1;protein_accession:AAF13148.1;protein_accession:AAH42168.1;protein_accession:AAV38718.1;protein_accession:BAG37437.1;protein_accession:CAL37546.1;protein_accession:EAW75448.1;protein_…	4341042	Gene	CTSL	cathepsin L;CATL;CTSL;CTSL1;MEP;cathepsin l-type;Cathepsin L1;cathepsin-l;catl 1;CATL1;ctsl-1;EC 3.4.22.15;l-cathepsin;Major excreted protein;	SWISSPROT_AC:P07711;SWISSPROT_ID:CATL1_HUMAN;GeneID:1514;Ensembl:ENSG00000135047;HGNC:HGNC:2537;MIM:116880;Vega:OTTHUMG00000020149;protein_accession:AAA66974.1;protein_accession:AAG17239.1;protein_accession:AAH12612.1;protein_accession:AAI42984.1;protein_accession:AAM89516.1;protein_accession:AAN87068.1;protein_accession:AAQ05021.1;protein_accession:ABM83856.1;protein_accession:ABM87178.1;protein…	1522	1514
18271284	CTSL -- TYR	association	Pubmed 2005:16280007;	Using indirect immunofluorescence, an increase in co-localization of misrouted <b>tyrosinase</b> with <b>cathepsin-L</b>, a lysosomal cysteine protease, occurred in HPS-1 melanocytes.[Pubmed 2005:16280007];	4341042	Gene	CTSL	cathepsin L;CATL;CTSL;CTSL1;MEP;cathepsin l-type;Cathepsin L1;cathepsin-l;catl 1;CATL1;ctsl-1;EC 3.4.22.15;l-cathepsin;Major excreted protein;	SWISSPROT_AC:P07711;SWISSPROT_ID:CATL1_HUMAN;GeneID:1514;Ensembl:ENSG00000135047;HGNC:HGNC:2537;MIM:116880;Vega:OTTHUMG00000020149;protein_accession:AAA66974.1;protein_accession:AAG17239.1;protein_accession:AAH12612.1;protein_accession:AAI42984.1;protein_accession:AAM89516.1;protein_accession:AAN87068.1;protein_accession:AAQ05021.1;protein_accession:ABM83856.1;protein_accession:ABM87178.1;protein…	506810	Protein	TYR	EC 1.14.18.1;LB24-AB;Monophenol monooxygenase;SK29-AB;Tumor rejection antigen AB;TYR;TYRO;Tyrosinase;ATN;atn-type;cmm 8;CMM8;monophenol-monooxygenase;oca 1;oca i;oca type 1;oca-1;oca-i;OCA1;OCA1A;OCAIA;SHEP3;tyrosinase-type;	SWISSPROT_AC:P14679;SWISSPROT_ID:TYRO_HUMAN;EMBL:AF237807;EMBL:AF237808;EMBL:AF237809;EMBL:AF237810;EMBL:AF237811;EMBL:AY012019;EMBL:BC027179;EMBL:J03581;EMBL:M27160;EMBL:M63235;EMBL:M63236;EMBL:M63237;EMBL:M63238;EMBL:M63239;EMBL:M74314;EMBL:U01873;EMBL:X16073;EMBL:Y00819;RefSeq:NP_000363.1;ProteinModelPortal:P14679;STRING:9606.ENSP00000263321;SWISSPROT_AC_OLD:Q15675;SWISSPROT_AC_OLD:Q15676;SWIS…	1514	7299
18434429	CST6 -- Cathepsin L	association	Pubmed 2006:16565075;Pubmed 2007:16874311;Pubmed 2016:27090639;	Kinetic studies show that Ki values of <b>cystatin M/E</b> for the interaction with CTSV and <b>CTSL</b> are 0.47 and 1.78 nM, respectively.[Pubmed 2006:16565075];The identification of CTSV and <b>CTSL</b> as novel targets for <b>cystatin M/E</b>, their (co)-expression in the stratum granulosum of human skin, and the activity of CTSL toward transglutaminase 3 strongly imply an important role for …	4341007	Gene	CST6	CST6;cystatin E/M;cst vi;cst-6;cystatin 6;cystatin e;cystatin m;cystatin m / e;cystatin m/e;Cystatin-6;Cystatin-E;Cystatin-M;CYTM;	SWISSPROT_AC:Q15828;SWISSPROT_ID:CYTM_HUMAN;GeneID:1474;Ensembl:ENSG00000175315;HGNC:HGNC:2478;MIM:601891;Vega:OTTHUMG00000166750;protein_accession:AAB06566.1;protein_accession:AAB61305.1;protein_accession:AAH31334.1;protein_accession:AAN52757.1;protein_accession:CAG33153.1;protein_accession:CAM83949.1;protein_accession:EAW74487.1;protein_accession:NP_001314.1;protein_accession:Q15828.1;protein_g…	54956	Protein	Cathepsin L	Cathepsin L;Cathepsin L1;CATL1;CTSL;CTSL1;EC 3.4.22.15;Major excreted protein;MEP;cathepsin l-type;cathepsin-l;CATL;catl 1;ctsl-1;l-cathepsin;	SWISSPROT_AC:P07711;SWISSPROT_ID:CATL1_HUMAN;EMBL:AL160279;EMBL:BC012612;EMBL:BX537395;EMBL:CR457053;EMBL:M20496;EMBL:X05256;EMBL:X12451;RefSeq:NP_001244900.1;RefSeq:NP_001244901.1;RefSeq:NP_001903.1;RefSeq:NP_666023.1;RefSeq:XP_005251773.1;ProteinModelPortal:P07711;STRING:9606.ENSP00000345344;SWISSPROT_AC_OLD:Q6IAV1;SWISSPROT_AC_OLD:Q96QJ0;SMR:P07711;GeneID:1514;KEGG:hsa:1514;PIR:S01002;eggNOG:C…	1474	1514
18434448	CTSL -- CST6	association	Pubmed 2006:16565075;Pubmed 2007:16874311;Pubmed 2016:27090639;	Kinetic studies show that Ki values of <b>cystatin M/E</b> for the interaction with CTSV and <b>CTSL</b> are 0.47 and 1.78 nM, respectively.[Pubmed 2006:16565075];The identification of CTSV and <b>CTSL</b> as novel targets for <b>cystatin M/E</b>, their (co)-expression in the stratum granulosum of human skin, and the activity of CTSL toward transglutaminase 3 strongly imply an important role for …	4341042	Gene	CTSL	cathepsin L;CATL;CTSL;CTSL1;MEP;cathepsin l-type;Cathepsin L1;cathepsin-l;catl 1;CATL1;ctsl-1;EC 3.4.22.15;l-cathepsin;Major excreted protein;	SWISSPROT_AC:P07711;SWISSPROT_ID:CATL1_HUMAN;GeneID:1514;Ensembl:ENSG00000135047;HGNC:HGNC:2537;MIM:116880;Vega:OTTHUMG00000020149;protein_accession:AAA66974.1;protein_accession:AAG17239.1;protein_accession:AAH12612.1;protein_accession:AAI42984.1;protein_accession:AAM89516.1;protein_accession:AAN87068.1;protein_accession:AAQ05021.1;protein_accession:ABM83856.1;protein_accession:ABM87178.1;protein…	90915	Protein	CST6	CST6;Cystatin-6;Cystatin-E;Cystatin-M;CYTM;cst vi;cst-6;cystatin 6;cystatin e;cystatin E/M;cystatin m;cystatin m / e;cystatin m/e;	SWISSPROT_AC:Q15828;SWISSPROT_ID:CYTM_HUMAN;EMBL:AY145051;EMBL:BC031334;EMBL:U62800;EMBL:U81233;RefSeq:NP_001314.1;ProteinModelPortal:Q15828;SWISSPROT_AC_OLD:Q540N7;SMR:Q15828;GeneID:1474;KEGG:hsa:1474;eggNOG:ENOG410J4P1;eggNOG:ENOG410Y20I;UniGene:Hs.139389;GO:GO:0001533;GO:GO:0002020;GO:GO:0004869;GO:GO:0005615;GO:GO:0008544;GO:GO:0009653;GO:GO:0070062;GO:GO:2000117;PDB:4N6L;PDB:4N6M;PDB:4N6N;PD…	1514	1474
18434466	CTSL -- CST6	association	Pubmed 2006:16565075;Pubmed 2007:16874311;Pubmed 2016:27090639;	Kinetic studies show that Ki values of <b>cystatin M/E</b> for the interaction with CTSV and <b>CTSL</b> are 0.47 and 1.78 nM, respectively.[Pubmed 2006:16565075];The identification of CTSV and <b>CTSL</b> as novel targets for <b>cystatin M/E</b>, their (co)-expression in the stratum granulosum of human skin, and the activity of CTSL toward transglutaminase 3 strongly imply an important role for …	4341042	Gene	CTSL	cathepsin L;CATL;CTSL;CTSL1;MEP;cathepsin l-type;Cathepsin L1;cathepsin-l;catl 1;CATL1;ctsl-1;EC 3.4.22.15;l-cathepsin;Major excreted protein;	SWISSPROT_AC:P07711;SWISSPROT_ID:CATL1_HUMAN;GeneID:1514;Ensembl:ENSG00000135047;HGNC:HGNC:2537;MIM:116880;Vega:OTTHUMG00000020149;protein_accession:AAA66974.1;protein_accession:AAG17239.1;protein_accession:AAH12612.1;protein_accession:AAI42984.1;protein_accession:AAM89516.1;protein_accession:AAN87068.1;protein_accession:AAQ05021.1;protein_accession:ABM83856.1;protein_accession:ABM87178.1;protein…	4341007	Gene	CST6	CST6;cystatin E/M;cst vi;cst-6;cystatin 6;cystatin e;cystatin m;cystatin m / e;cystatin m/e;Cystatin-6;Cystatin-E;Cystatin-M;CYTM;	SWISSPROT_AC:Q15828;SWISSPROT_ID:CYTM_HUMAN;GeneID:1474;Ensembl:ENSG00000175315;HGNC:HGNC:2478;MIM:601891;Vega:OTTHUMG00000166750;protein_accession:AAB06566.1;protein_accession:AAB61305.1;protein_accession:AAH31334.1;protein_accession:AAN52757.1;protein_accession:CAG33153.1;protein_accession:CAM83949.1;protein_accession:EAW74487.1;protein_accession:NP_001314.1;protein_accession:Q15828.1;protein_g…	1514	1474
19902558	CTSL -- ERK2	association	Pubmed 2008:18362148;Pubmed central 2017:5388215;Pubmed central 2016:4784741;Pubmed central 2016:5146795;Pubmed central 2002:2194106;	Previously it was shown that a fragment of 64 residues present in the p41 form of the Ii (<b>p41</b> fragment) selectively inhibits the endopeptidase <b>cathepsin L</b>, whereas the activity of cathepsin S remains unaffected.[Pubmed 2008:18362148];These cells also exhibit accumulation of both LC3-II and SQSTM1 proteins.49 In addition, the MHC class II-associated <b>p41</b> invariant chain fragmen…	4341042	Gene	CTSL	cathepsin L;CATL;CTSL;CTSL1;MEP;cathepsin l-type;Cathepsin L1;cathepsin-l;catl 1;CATL1;ctsl-1;EC 3.4.22.15;l-cathepsin;Major excreted protein;	SWISSPROT_AC:P07711;SWISSPROT_ID:CATL1_HUMAN;GeneID:1514;Ensembl:ENSG00000135047;HGNC:HGNC:2537;MIM:116880;Vega:OTTHUMG00000020149;protein_accession:AAA66974.1;protein_accession:AAG17239.1;protein_accession:AAH12612.1;protein_accession:AAI42984.1;protein_accession:AAM89516.1;protein_accession:AAN87068.1;protein_accession:AAQ05021.1;protein_accession:ABM83856.1;protein_accession:ABM87178.1;protein…	246960	Protein	ERK2	EC 2.7.11.24;ERK-2;ERK2;ERT1;Extracellular signal-regulated kinase 2;MAP kinase 1;MAP kinase 2;MAP kinase isoform p42;MAPK 1;MAPK 2;MAPK1;Mitogen-activated protein kinase 1;Mitogen-activated protein kinase 2;MK01;p42-MAPK;PRKM1;PRKM2;ERK;erk 2;erk ii;erk-type;erk2-type;ert 1;extracellular signal regulated kinase 2;extracellular signal regulated kinase-2;extracellular signal regulated-kinase-2;ext…	SWISSPROT_AC:P28482;SWISSPROT_ID:MK01_HUMAN;EMBL:AP000553;EMBL:AP000554;EMBL:AP000555;EMBL:BC017832;EMBL:DQ399292;EMBL:M84489;EMBL:Z11694;EMBL:Z11695;RefSeq:NP_002736.3;RefSeq:NP_620407.1;ProteinModelPortal:P28482;STRING:9606.ENSP00000215832;SWISSPROT_AC_OLD:A8CZ64;SMR:P28482;GeneID:5594;KEGG:hsa:5594;PIR:JQ1400;eggNOG:ENOG410XNY0;eggNOG:KOG0660;UniGene:Hs.431850;GO:GO:0000165;GO:GO:0000187;GO:GO…	1514	5594
19902598	MAPK1 -- Cathepsin L	association	Pubmed 2008:18362148;Pubmed central 2017:5388215;Pubmed central 2016:4784741;Pubmed central 2002:2194106;	Previously it was shown that a fragment of 64 residues present in the p41 form of the Ii (<b>p41</b> fragment) selectively inhibits the endopeptidase <b>cathepsin L</b>, whereas the activity of cathepsin S remains unaffected.[Pubmed 2008:18362148];These cells also exhibit accumulation of both LC3-II and SQSTM1 proteins.49 In addition, the MHC class II-associated <b>p41</b> invariant chain fragmen…	4344298	Gene	MAPK1	ERK;ERK-2;ERK2;ERT1;MAPK1;MAPK2;mitogen-activated protein kinase 1;p38;p40;p41;p41mapk;p42-MAPK;P42MAPK;PRKM1;PRKM2;EC 2.7.11.24;erk 2;erk ii;erk-type;erk2-type;ert 1;extracellular signal regulated kinase 2;extracellular signal regulated kinase-2;extracellular signal regulated-kinase-2;Extracellular signal-regulated kinase 2;extracellular signal-regulated kinase type ii;extracellular signal-regul…	SWISSPROT_AC:P28482;SWISSPROT_ID:MK01_HUMAN;GeneID:5594;Ensembl:ENSG00000100030;HGNC:HGNC:6871;MIM:176948;Vega:OTTHUMG00000030508;protein_accession:AAH17832.1;protein_accession:AAH99905.1;protein_accession:ABD60303.1;protein_accession:ABF47102.1;protein_accession:ABW03774.1;protein_accession:ABY87541.1;protein_accession:ACE86441.1;protein_accession:ACE87116.1;protein_accession:AGC09596.1;protein_…	54956	Protein	Cathepsin L	Cathepsin L;Cathepsin L1;CATL1;CTSL;CTSL1;EC 3.4.22.15;Major excreted protein;MEP;cathepsin l-type;cathepsin-l;CATL;catl 1;ctsl-1;l-cathepsin;	SWISSPROT_AC:P07711;SWISSPROT_ID:CATL1_HUMAN;EMBL:AL160279;EMBL:BC012612;EMBL:BX537395;EMBL:CR457053;EMBL:M20496;EMBL:X05256;EMBL:X12451;RefSeq:NP_001244900.1;RefSeq:NP_001244901.1;RefSeq:NP_001903.1;RefSeq:NP_666023.1;RefSeq:XP_005251773.1;ProteinModelPortal:P07711;STRING:9606.ENSP00000345344;SWISSPROT_AC_OLD:Q6IAV1;SWISSPROT_AC_OLD:Q96QJ0;SMR:P07711;GeneID:1514;KEGG:hsa:1514;PIR:S01002;eggNOG:C…	5594	1514
19902631	MAPK1 -- CTSL	association	Pubmed 2008:18362148;Pubmed central 2017:5388215;Pubmed central 2016:4784741;Pubmed central 2002:2194106;	Previously it was shown that a fragment of 64 residues present in the p41 form of the Ii (<b>p41</b> fragment) selectively inhibits the endopeptidase <b>cathepsin L</b>, whereas the activity of cathepsin S remains unaffected.[Pubmed 2008:18362148];These cells also exhibit accumulation of both LC3-II and SQSTM1 proteins.49 In addition, the MHC class II-associated <b>p41</b> invariant chain fragmen…	4344298	Gene	MAPK1	ERK;ERK-2;ERK2;ERT1;MAPK1;MAPK2;mitogen-activated protein kinase 1;p38;p40;p41;p41mapk;p42-MAPK;P42MAPK;PRKM1;PRKM2;EC 2.7.11.24;erk 2;erk ii;erk-type;erk2-type;ert 1;extracellular signal regulated kinase 2;extracellular signal regulated kinase-2;extracellular signal regulated-kinase-2;Extracellular signal-regulated kinase 2;extracellular signal-regulated kinase type ii;extracellular signal-regul…	SWISSPROT_AC:P28482;SWISSPROT_ID:MK01_HUMAN;GeneID:5594;Ensembl:ENSG00000100030;HGNC:HGNC:6871;MIM:176948;Vega:OTTHUMG00000030508;protein_accession:AAH17832.1;protein_accession:AAH99905.1;protein_accession:ABD60303.1;protein_accession:ABF47102.1;protein_accession:ABW03774.1;protein_accession:ABY87541.1;protein_accession:ACE86441.1;protein_accession:ACE87116.1;protein_accession:AGC09596.1;protein_…	4341042	Gene	CTSL	cathepsin L;CATL;CTSL;CTSL1;MEP;cathepsin l-type;Cathepsin L1;cathepsin-l;catl 1;CATL1;ctsl-1;EC 3.4.22.15;l-cathepsin;Major excreted protein;	SWISSPROT_AC:P07711;SWISSPROT_ID:CATL1_HUMAN;GeneID:1514;Ensembl:ENSG00000135047;HGNC:HGNC:2537;MIM:116880;Vega:OTTHUMG00000020149;protein_accession:AAA66974.1;protein_accession:AAG17239.1;protein_accession:AAH12612.1;protein_accession:AAI42984.1;protein_accession:AAM89516.1;protein_accession:AAN87068.1;protein_accession:AAQ05021.1;protein_accession:ABM83856.1;protein_accession:ABM87178.1;protein…	5594	1514
19968928	CTSL -- CSP	association	Pubmed 2008:18421450;	<b>MEP</b> suppression outlasting the <b>CSP</b> is compatible with a "passive"[Pubmed 2008:18421450];Incomplete <b>MEP</b> suppression during the <b>CSP</b> may allow for an "emergency grip"[Pubmed 2008:18421450];	4341042	Gene	CTSL	cathepsin L;CATL;CTSL;CTSL1;MEP;cathepsin l-type;Cathepsin L1;cathepsin-l;catl 1;CATL1;ctsl-1;EC 3.4.22.15;l-cathepsin;Major excreted protein;	SWISSPROT_AC:P07711;SWISSPROT_ID:CATL1_HUMAN;GeneID:1514;Ensembl:ENSG00000135047;HGNC:HGNC:2537;MIM:116880;Vega:OTTHUMG00000020149;protein_accession:AAA66974.1;protein_accession:AAG17239.1;protein_accession:AAH12612.1;protein_accession:AAI42984.1;protein_accession:AAM89516.1;protein_accession:AAN87068.1;protein_accession:AAQ05021.1;protein_accession:ABM83856.1;protein_accession:ABM87178.1;protein…	106234	Protein	CSP	Ceroid-lipofuscinosis neuronal protein 4;CLN4;CSP;Cysteine string protein;DnaJ homolog subfamily C member 5;DNAJC5;DNJC5;cln-4;CLN4B;cysteine-string protein;DnaJ heat shock protein family (Hsp40) member C5;DNAJC5A;mir-941-2;mir-941-3;mir-941-4;mir-941-5;NCL;ncl-type;protein cysteine string;protein cysteine-string;	SWISSPROT_AC:Q9H3Z4;SWISSPROT_ID:DNJC5_HUMAN;EMBL:AK024508;EMBL:AK128776;EMBL:AK289585;EMBL:AL118506;EMBL:BC053642;EMBL:CH471077;RefSeq:NP_079495.1;RefSeq:XP_011527350.1;RefSeq:XP_011527351.1;ProteinModelPortal:Q9H3Z4;STRING:9606.ENSP00000354111;SWISSPROT_AC_OLD:A8K0M0;SWISSPROT_AC_OLD:B3KY68;SWISSPROT_AC_OLD:E1P5G8;SWISSPROT_AC_OLD:Q9H3Z5;SWISSPROT_AC_OLD:Q9H7H2;SMR:Q9H3Z4;GeneID:80331;KEGG:hsa:…	1514	80331
19969048	DNAJC5 -- CTSL	association	Pubmed 2008:18421450;	<b>MEP</b> suppression outlasting the <b>CSP</b> is compatible with a "passive"[Pubmed 2008:18421450];Incomplete <b>MEP</b> suppression during the <b>CSP</b> may allow for an "emergency grip"[Pubmed 2008:18421450];	4355174	Gene	DNAJC5	CLN4;CLN4B;CSP;DnaJ heat shock protein family (Hsp40) member C5;DNAJC5;DNAJC5A;mir-941-2;mir-941-3;mir-941-4;mir-941-5;NCL;Ceroid-lipofuscinosis neuronal protein 4;cln-4;Cysteine string protein;cysteine-string protein;DnaJ homolog subfamily C member 5;DNJC5;ncl-type;protein cysteine string;protein cysteine-string;	SWISSPROT_AC:Q9H3Z4;SWISSPROT_ID:DNJC5_HUMAN;GeneID:80331;Ensembl:ENSG00000101152;HGNC:HGNC:16235;MIM:611203;Vega:OTTHUMG00000033007;protein_accession:AAH53642.1;protein_accession:BAB15798.1;protein_accession:BAB84867.1;protein_accession:BAF82274.1;protein_accession:BAG54730.1;protein_accession:CAH10594.1;protein_accession:EAW75191.1;protein_accession:EAW75192.1;protein_accession:EAW75193.1;prote…	4341042	Gene	CTSL	cathepsin L;CATL;CTSL;CTSL1;MEP;cathepsin l-type;Cathepsin L1;cathepsin-l;catl 1;CATL1;ctsl-1;EC 3.4.22.15;l-cathepsin;Major excreted protein;	SWISSPROT_AC:P07711;SWISSPROT_ID:CATL1_HUMAN;GeneID:1514;Ensembl:ENSG00000135047;HGNC:HGNC:2537;MIM:116880;Vega:OTTHUMG00000020149;protein_accession:AAA66974.1;protein_accession:AAG17239.1;protein_accession:AAH12612.1;protein_accession:AAI42984.1;protein_accession:AAM89516.1;protein_accession:AAN87068.1;protein_accession:AAQ05021.1;protein_accession:ABM83856.1;protein_accession:ABM87178.1;protein…	80331	1514
20153114	CTSL -- Endorepellin	association	Pubmed 2008:18658137;	<b>CathL</b> cleaved recombinant <b>endorepellin</b> in vitro, leading to LG3 release.[Pubmed 2008:18658137];	4341042	Gene	CTSL	cathepsin L;CATL;CTSL;CTSL1;MEP;cathepsin l-type;Cathepsin L1;cathepsin-l;catl 1;CATL1;ctsl-1;EC 3.4.22.15;l-cathepsin;Major excreted protein;	SWISSPROT_AC:P07711;SWISSPROT_ID:CATL1_HUMAN;GeneID:1514;Ensembl:ENSG00000135047;HGNC:HGNC:2537;MIM:116880;Vega:OTTHUMG00000020149;protein_accession:AAA66974.1;protein_accession:AAG17239.1;protein_accession:AAH12612.1;protein_accession:AAI42984.1;protein_accession:AAM89516.1;protein_accession:AAN87068.1;protein_accession:AAQ05021.1;protein_accession:ABM83856.1;protein_accession:ABM87178.1;protein…	310145	Protein	Endorepellin	Endorepellin;	TMP_SWISSPROT_AC:P98160_Endorepellin;PARENT_SWISSPROT_AC:P98160;PARENT_SWISSPROT_ID:PGBM_HUMAN;	1514
20335846	CTSL -- S protein	association	Pubmed 2009:18971274;Pubmed central 2012:3594739;	However, its inhibition was not so remarkable as that found with SARS-CoV infection, which seems to indicate that while <b>CPL</b> is involved in the fusogenic activation of 229E <b>S protein</b> in endosomal infection, not-yet-identified proteases could also play a part in that activity.[Pubmed 2009:18971274];The cleavage and the activation of the viral <b>S protein</b> by <b>cathepsin L</b> ind…	4341042	Gene	CTSL	cathepsin L;CATL;CTSL;CTSL1;MEP;cathepsin l-type;Cathepsin L1;cathepsin-l;catl 1;CATL1;ctsl-1;EC 3.4.22.15;l-cathepsin;Major excreted protein;	SWISSPROT_AC:P07711;SWISSPROT_ID:CATL1_HUMAN;GeneID:1514;Ensembl:ENSG00000135047;HGNC:HGNC:2537;MIM:116880;Vega:OTTHUMG00000020149;protein_accession:AAA66974.1;protein_accession:AAG17239.1;protein_accession:AAH12612.1;protein_accession:AAI42984.1;protein_accession:AAM89516.1;protein_accession:AAN87068.1;protein_accession:AAQ05021.1;protein_accession:ABM83856.1;protein_accession:ABM87178.1;protein…	60479	Protein	S protein	CDSN;Corneodesmosin;S protein;HTSS;HTSS1;HYPT2;PSS;pss-type;PSS1;S;	SWISSPROT_AC:Q15517;SWISSPROT_ID:CDSN_HUMAN;EMBL:AB088114;EMBL:AF030130;EMBL:AF224747;EMBL:AF224748;EMBL:AF224749;EMBL:AF224750;EMBL:AF224751;EMBL:AF224752;EMBL:AF224753;EMBL:AF224754;EMBL:AF224755;EMBL:AF224756;EMBL:AF224757;EMBL:AF224758;EMBL:AF286165;EMBL:AF491325;EMBL:AF491326;EMBL:AF491327;EMBL:AF491328;EMBL:AF491329;EMBL:AF491330;EMBL:AJ238461;EMBL:AJ238462;EMBL:AJ238463;EMBL:AJ238464;EMBL:…	1514	1041
20335871	CDSN -- Cathepsin L	association	Pubmed 2009:18971274;Pubmed central 2012:3594739;	However, its inhibition was not so remarkable as that found with SARS-CoV infection, which seems to indicate that while <b>CPL</b> is involved in the fusogenic activation of 229E <b>S protein</b> in endosomal infection, not-yet-identified proteases could also play a part in that activity.[Pubmed 2009:18971274];The cleavage and the activation of the viral <b>S protein</b> by <b>cathepsin L</b> ind…	4340661	Gene	CDSN	CDSN;corneodesmosin;HTSS;HTSS1;HYPT2;PSS;PSS1;S;pss-type;S protein;	SWISSPROT_AC:Q15517;SWISSPROT_ID:CDSN_HUMAN;GeneID:1041;Ensembl:ENSG00000204539;HGNC:HGNC:1802;MIM:602593;Vega:OTTHUMG00000031150;protein_accession:AAA21321.1;protein_accession:AAC24196.1;protein_accession:AAF78559.1;protein_accession:AAF78560.1;protein_accession:AAF78561.1;protein_accession:AAF78562.1;protein_accession:AAF78563.1;protein_accession:AAF78564.1;protein_accession:AAF78565.1;protein_…	54956	Protein	Cathepsin L	Cathepsin L;Cathepsin L1;CATL1;CTSL;CTSL1;EC 3.4.22.15;Major excreted protein;MEP;cathepsin l-type;cathepsin-l;CATL;catl 1;ctsl-1;l-cathepsin;	SWISSPROT_AC:P07711;SWISSPROT_ID:CATL1_HUMAN;EMBL:AL160279;EMBL:BC012612;EMBL:BX537395;EMBL:CR457053;EMBL:M20496;EMBL:X05256;EMBL:X12451;RefSeq:NP_001244900.1;RefSeq:NP_001244901.1;RefSeq:NP_001903.1;RefSeq:NP_666023.1;RefSeq:XP_005251773.1;ProteinModelPortal:P07711;STRING:9606.ENSP00000345344;SWISSPROT_AC_OLD:Q6IAV1;SWISSPROT_AC_OLD:Q96QJ0;SMR:P07711;GeneID:1514;KEGG:hsa:1514;PIR:S01002;eggNOG:C…	1041	1514
20335962	CTSL -- CDSN	association	Pubmed 2009:18971274;Pubmed central 2012:3594739;	However, its inhibition was not so remarkable as that found with SARS-CoV infection, which seems to indicate that while <b>CPL</b> is involved in the fusogenic activation of 229E <b>S protein</b> in endosomal infection, not-yet-identified proteases could also play a part in that activity.[Pubmed 2009:18971274];The cleavage and the activation of the viral <b>S protein</b> by <b>cathepsin L</b> ind…	4341042	Gene	CTSL	cathepsin L;CATL;CTSL;CTSL1;MEP;cathepsin l-type;Cathepsin L1;cathepsin-l;catl 1;CATL1;ctsl-1;EC 3.4.22.15;l-cathepsin;Major excreted protein;	SWISSPROT_AC:P07711;SWISSPROT_ID:CATL1_HUMAN;GeneID:1514;Ensembl:ENSG00000135047;HGNC:HGNC:2537;MIM:116880;Vega:OTTHUMG00000020149;protein_accession:AAA66974.1;protein_accession:AAG17239.1;protein_accession:AAH12612.1;protein_accession:AAI42984.1;protein_accession:AAM89516.1;protein_accession:AAN87068.1;protein_accession:AAQ05021.1;protein_accession:ABM83856.1;protein_accession:ABM87178.1;protein…	4340661	Gene	CDSN	CDSN;corneodesmosin;HTSS;HTSS1;HYPT2;PSS;PSS1;S;pss-type;S protein;	SWISSPROT_AC:Q15517;SWISSPROT_ID:CDSN_HUMAN;GeneID:1041;Ensembl:ENSG00000204539;HGNC:HGNC:1802;MIM:602593;Vega:OTTHUMG00000031150;protein_accession:AAA21321.1;protein_accession:AAC24196.1;protein_accession:AAF78559.1;protein_accession:AAF78560.1;protein_accession:AAF78561.1;protein_accession:AAF78562.1;protein_accession:AAF78563.1;protein_accession:AAF78564.1;protein_accession:AAF78565.1;protein_…	1514	1041
20358954	CUX1 -- Cathepsin L	association	Pubmed 2008:18829740;	These results suggest a mechanism in which reduced Cux1 processing by <b>cathepsin-L</b> results in the accumulation of <b>Cux1</b>, downregulation of p21/p27, and increased cell proliferation in PKD.[Pubmed 2008:18829740];	4341050	Gene	CUX1	CASP;CDP;CDP/Cut;CDP1;Clox;COY1;cut like homeobox 1;CUTL1;CUX;Cux/CDP;CUX1;GOLIM6;Nbla10317;p100;p110;p200;p75;casp protein;CCAAT displacement protein;ccaat-displacement protein;ccaat-displacement-protein;cdp 1;cdp i;cdp-1;cdp-i;cdp/cux;cut/cdp;Homeobox protein cut-like 1;Homeobox protein cux-1;p 1-10;p 100;p 200;p 75;p--75;p-100;p-110;p-200;p-75;p-type 100;p1 10;p1-10;p110-isoform;p2-0-0;p7-5;Pr…	SWISSPROT_AC:P39880;SWISSPROT_AC:Q13948;SWISSPROT_ID:CASP_HUMAN;SWISSPROT_ID:CUX1_HUMAN;GeneID:1523;Ensembl:ENSG00000257923;HGNC:HGNC:2557;MIM:116896;Vega:OTTHUMG00000157129;protein_accession:AAA35654.1;protein_accession:AAC78778.1;protein_accession:AAH25422.1;protein_accession:AAH66592.1;protein_accession:AAP22331.1;protein_accession:AAS07388.1;protein_accession:AAS07406.1;protein_accession:AAS0…	54956	Protein	Cathepsin L	Cathepsin L;Cathepsin L1;CATL1;CTSL;CTSL1;EC 3.4.22.15;Major excreted protein;MEP;cathepsin l-type;cathepsin-l;CATL;catl 1;ctsl-1;l-cathepsin;	SWISSPROT_AC:P07711;SWISSPROT_ID:CATL1_HUMAN;EMBL:AL160279;EMBL:BC012612;EMBL:BX537395;EMBL:CR457053;EMBL:M20496;EMBL:X05256;EMBL:X12451;RefSeq:NP_001244900.1;RefSeq:NP_001244901.1;RefSeq:NP_001903.1;RefSeq:NP_666023.1;RefSeq:XP_005251773.1;ProteinModelPortal:P07711;STRING:9606.ENSP00000345344;SWISSPROT_AC_OLD:Q6IAV1;SWISSPROT_AC_OLD:Q96QJ0;SMR:P07711;GeneID:1514;KEGG:hsa:1514;PIR:S01002;eggNOG:C…	1523	1514
20359178	CTSL -- CUX1	association	Pubmed 2008:18829740;	These results suggest a mechanism in which reduced Cux1 processing by <b>cathepsin-L</b> results in the accumulation of <b>Cux1</b>, downregulation of p21/p27, and increased cell proliferation in PKD.[Pubmed 2008:18829740];	4341042	Gene	CTSL	cathepsin L;CATL;CTSL;CTSL1;MEP;cathepsin l-type;Cathepsin L1;cathepsin-l;catl 1;CATL1;ctsl-1;EC 3.4.22.15;l-cathepsin;Major excreted protein;	SWISSPROT_AC:P07711;SWISSPROT_ID:CATL1_HUMAN;GeneID:1514;Ensembl:ENSG00000135047;HGNC:HGNC:2537;MIM:116880;Vega:OTTHUMG00000020149;protein_accession:AAA66974.1;protein_accession:AAG17239.1;protein_accession:AAH12612.1;protein_accession:AAI42984.1;protein_accession:AAM89516.1;protein_accession:AAN87068.1;protein_accession:AAQ05021.1;protein_accession:ABM83856.1;protein_accession:ABM87178.1;protein…	54566	Protein	CUX1	CASP;CUTL1;CUX1;Protein CASP;casp protein;CDP;cdp 1;cdp i;cdp-1;cdp-i;CDP/Cut;cdp/cux;CDP1;Clox;COY1;cut like homeobox 1;cut/cdp;CUX;Cux/CDP;GOLIM6;Nbla10317;p 1-10;p 100;p 200;p 75;p--75;p-100;p-110;p-200;p-75;p-type 100;p1 10;p1-10;p100;p110;p110-isoform;p2-0-0;p200;p7-5;p75;	SWISSPROT_AC:P39880;SWISSPROT_AC:Q13948;SWISSPROT_ID:CASP_HUMAN;SWISSPROT_ID:CUX1_HUMAN;EMBL:AC005072;EMBL:AC005086;EMBL:AC005088;EMBL:AC005096;EMBL:AC005103;EMBL:AC092788;EMBL:AK125076;EMBL:AK125097;EMBL:AK222832;EMBL:AK303151;EMBL:BC025422;EMBL:CH471197;EMBL:L12579;RefSeq:NP_001189473.1;RefSeq:NP_001189474.1;RefSeq:NP_001189475.1;RefSeq:NP_001904.2;RefSeq:NP_852477.1;ProteinModelPortal:Q13948;S…	1514	1523
20359281	CTSL -- CDP	association	Pubmed 2008:18829740;	These results suggest a mechanism in which reduced Cux1 processing by <b>cathepsin-L</b> results in the accumulation of <b>Cux1</b>, downregulation of p21/p27, and increased cell proliferation in PKD.[Pubmed 2008:18829740];	4341042	Gene	CTSL	cathepsin L;CATL;CTSL;CTSL1;MEP;cathepsin l-type;Cathepsin L1;cathepsin-l;catl 1;CATL1;ctsl-1;EC 3.4.22.15;l-cathepsin;Major excreted protein;	SWISSPROT_AC:P07711;SWISSPROT_ID:CATL1_HUMAN;GeneID:1514;Ensembl:ENSG00000135047;HGNC:HGNC:2537;MIM:116880;Vega:OTTHUMG00000020149;protein_accession:AAA66974.1;protein_accession:AAG17239.1;protein_accession:AAH12612.1;protein_accession:AAI42984.1;protein_accession:AAM89516.1;protein_accession:AAN87068.1;protein_accession:AAQ05021.1;protein_accession:ABM83856.1;protein_accession:ABM87178.1;protein…	85280	Protein	CDP	CCAAT displacement protein;CDP;CUTL1;CUX1;Homeobox protein cut-like 1;Homeobox protein cux-1;CASP;ccaat-displacement protein;ccaat-displacement-protein;cdp 1;cdp i;cdp-1;cdp-i;CDP/Cut;cdp/cux;CDP1;Clox;COY1;cut like homeobox 1;cut/cdp;CUX;Cux/CDP;GOLIM6;Nbla10317;p 1-10;p 100;p 200;p 75;p--75;p-100;p-110;p-200;p-75;p-type 100;p1 10;p1-10;p100;p110;p110-isoform;p2-0-0;p200;p7-5;p75;protein ccaat d…	SWISSPROT_AC:P39880;SWISSPROT_AC:Q13948;SWISSPROT_ID:CASP_HUMAN;SWISSPROT_ID:CUX1_HUMAN;EMBL:AC005072;EMBL:AC005086;EMBL:AC005088;EMBL:AC005096;EMBL:AC005103;EMBL:AC092788;EMBL:AF047825;EMBL:AK122726;EMBL:BC066592;EMBL:M74099;RefSeq:NP_001189472.1;RefSeq:NP_001189473.1;RefSeq:NP_001189474.1;RefSeq:NP_852477.1;RefSeq:NP_853530.2;ProteinModelPortal:P39880;STRING:9606.ENSP00000353401;SWISSPROT_AC_OL…	1514	1523
20359326	CUX1 -- CTSL	association	Pubmed 2008:18829740;	These results suggest a mechanism in which reduced Cux1 processing by <b>cathepsin-L</b> results in the accumulation of <b>Cux1</b>, downregulation of p21/p27, and increased cell proliferation in PKD.[Pubmed 2008:18829740];	4341050	Gene	CUX1	CASP;CDP;CDP/Cut;CDP1;Clox;COY1;cut like homeobox 1;CUTL1;CUX;Cux/CDP;CUX1;GOLIM6;Nbla10317;p100;p110;p200;p75;casp protein;CCAAT displacement protein;ccaat-displacement protein;ccaat-displacement-protein;cdp 1;cdp i;cdp-1;cdp-i;cdp/cux;cut/cdp;Homeobox protein cut-like 1;Homeobox protein cux-1;p 1-10;p 100;p 200;p 75;p--75;p-100;p-110;p-200;p-75;p-type 100;p1 10;p1-10;p110-isoform;p2-0-0;p7-5;Pr…	SWISSPROT_AC:P39880;SWISSPROT_AC:Q13948;SWISSPROT_ID:CASP_HUMAN;SWISSPROT_ID:CUX1_HUMAN;GeneID:1523;Ensembl:ENSG00000257923;HGNC:HGNC:2557;MIM:116896;Vega:OTTHUMG00000157129;protein_accession:AAA35654.1;protein_accession:AAC78778.1;protein_accession:AAH25422.1;protein_accession:AAH66592.1;protein_accession:AAP22331.1;protein_accession:AAS07388.1;protein_accession:AAS07406.1;protein_accession:AAS0…	4341042	Gene	CTSL	cathepsin L;CATL;CTSL;CTSL1;MEP;cathepsin l-type;Cathepsin L1;cathepsin-l;catl 1;CATL1;ctsl-1;EC 3.4.22.15;l-cathepsin;Major excreted protein;	SWISSPROT_AC:P07711;SWISSPROT_ID:CATL1_HUMAN;GeneID:1514;Ensembl:ENSG00000135047;HGNC:HGNC:2537;MIM:116880;Vega:OTTHUMG00000020149;protein_accession:AAA66974.1;protein_accession:AAG17239.1;protein_accession:AAH12612.1;protein_accession:AAI42984.1;protein_accession:AAM89516.1;protein_accession:AAN87068.1;protein_accession:AAQ05021.1;protein_accession:ABM83856.1;protein_accession:ABM87178.1;protein…	1523	1514
20626541	CTSL -- NL2	association	Pubmed 2009:19223859;Pubmed 2009:19637010;Pubmed central 2015:4658023;Pubmed central 2014:4253119;Pubmed central 2017:5364169;Pubmed central 2016:5085755;	Significant <b>SEP</b> changes with stable <b>MEP</b> were observed in four operations, all of which were not related to postoperative motor deficit.[Pubmed 2009:19223859];Significant <b>SEP</b> changes with stable <b>MEP</b> were related to a transient hypesthesia.[Pubmed 2009:19637010];A larger reduction in the magnitude of the <b>SEP</b> was associated with a larger reduction in the <b>MEP</b>…	4341042	Gene	CTSL	cathepsin L;CATL;CTSL;CTSL1;MEP;cathepsin l-type;Cathepsin L1;cathepsin-l;catl 1;CATL1;ctsl-1;EC 3.4.22.15;l-cathepsin;Major excreted protein;	SWISSPROT_AC:P07711;SWISSPROT_ID:CATL1_HUMAN;GeneID:1514;Ensembl:ENSG00000135047;HGNC:HGNC:2537;MIM:116880;Vega:OTTHUMG00000020149;protein_accession:AAA66974.1;protein_accession:AAG17239.1;protein_accession:AAH12612.1;protein_accession:AAI42984.1;protein_accession:AAM89516.1;protein_accession:AAN87068.1;protein_accession:AAQ05021.1;protein_accession:ABM83856.1;protein_accession:ABM87178.1;protein…	247642	Protein	NL2	EC 3.4.24.11;MELL1;Membrane metallo-endopeptidase-like 1;Membrane metallo-endopeptidase-like 2;MMEL1;MMEL2;NEP2;NEP2(m);NEPII;Neprilysin II;Neprilysin-2;NL2;ec3.4.24.11;membrane metalloendopeptidase like 1;membrane metalloendopeptidase-like 1;NL1;SEP;	SWISSPROT_AC:Q495T6;SWISSPROT_ID:MMEL1_HUMAN;EMBL:AF336981;EMBL:AL139246;EMBL:AL589746;EMBL:AL831784;EMBL:BC101027;EMBL:BC101028;EMBL:BC101029;EMBL:BC101030;EMBL:CH471183;RefSeq:NP_258428.2;RefSeq:XP_016857799.1;ProteinModelPortal:Q495T6;STRING:9606.ENSP00000367668;SWISSPROT_AC_OLD:B9DI79;SWISSPROT_AC_OLD:Q495T7;SWISSPROT_AC_OLD:Q495T8;SWISSPROT_AC_OLD:Q5SZS6;SWISSPROT_AC_OLD:Q96PH9;SMR:Q495T6;Ge…	1514	79258
20626624	CTSL -- Plexin-B1	association	Pubmed 2009:19223859;Pubmed 2009:19637010;Pubmed central 2015:4658023;Pubmed central 2014:4253119;Pubmed central 2017:5364169;Pubmed central 2016:5085755;	Significant <b>SEP</b> changes with stable <b>MEP</b> were observed in four operations, all of which were not related to postoperative motor deficit.[Pubmed 2009:19223859];Significant <b>SEP</b> changes with stable <b>MEP</b> were related to a transient hypesthesia.[Pubmed 2009:19637010];A larger reduction in the magnitude of the <b>SEP</b> was associated with a larger reduction in the <b>MEP</b>…	4341042	Gene	CTSL	cathepsin L;CATL;CTSL;CTSL1;MEP;cathepsin l-type;Cathepsin L1;cathepsin-l;catl 1;CATL1;ctsl-1;EC 3.4.22.15;l-cathepsin;Major excreted protein;	SWISSPROT_AC:P07711;SWISSPROT_ID:CATL1_HUMAN;GeneID:1514;Ensembl:ENSG00000135047;HGNC:HGNC:2537;MIM:116880;Vega:OTTHUMG00000020149;protein_accession:AAA66974.1;protein_accession:AAG17239.1;protein_accession:AAH12612.1;protein_accession:AAI42984.1;protein_accession:AAM89516.1;protein_accession:AAN87068.1;protein_accession:AAQ05021.1;protein_accession:ABM83856.1;protein_accession:ABM87178.1;protein…	317038	Protein	Plexin-B1	KIAA0407;Plexin-B1;PLXB1;PLXN5;PLXNB1;Semaphorin receptor SEP;SEP;plexin B1;	SWISSPROT_AC:O43157;SWISSPROT_ID:PLXB1_HUMAN;EMBL:AB007867;EMBL:AJ011414;EMBL:AJ011415;EMBL:BC146793;EMBL:CH471055;EMBL:X87904;RefSeq:NP_001123554.1;RefSeq:NP_002664.2;RefSeq:XP_016862120.1;ProteinModelPortal:O43157;STRING:9606.ENSP00000296440;SWISSPROT_AC_OLD:A6H8Y2;SWISSPROT_AC_OLD:Q6NY20;SWISSPROT_AC_OLD:Q9UIV7;SWISSPROT_AC_OLD:Q9UJ92;SWISSPROT_AC_OLD:Q9UJ93;SMR:O43157;GeneID:5364;KEGG:hsa:536…	1514	5364
20626737	CTSL -- Selenoprotein P	association	Pubmed 2009:19223859;Pubmed 2009:19637010;Pubmed central 2015:4658023;Pubmed central 2014:4253119;Pubmed central 2017:5364169;Pubmed central 2016:5085755;Pubmed central 2011:3200313;	Significant <b>SEP</b> changes with stable <b>MEP</b> were observed in four operations, all of which were not related to postoperative motor deficit.[Pubmed 2009:19223859];Significant <b>SEP</b> changes with stable <b>MEP</b> were related to a transient hypesthesia.[Pubmed 2009:19637010];A larger reduction in the magnitude of the <b>SEP</b> was associated with a larger reduction in the <b>MEP</b>…	4341042	Gene	CTSL	cathepsin L;CATL;CTSL;CTSL1;MEP;cathepsin l-type;Cathepsin L1;cathepsin-l;catl 1;CATL1;ctsl-1;EC 3.4.22.15;l-cathepsin;Major excreted protein;	SWISSPROT_AC:P07711;SWISSPROT_ID:CATL1_HUMAN;GeneID:1514;Ensembl:ENSG00000135047;HGNC:HGNC:2537;MIM:116880;Vega:OTTHUMG00000020149;protein_accession:AAA66974.1;protein_accession:AAG17239.1;protein_accession:AAH12612.1;protein_accession:AAI42984.1;protein_accession:AAM89516.1;protein_accession:AAN87068.1;protein_accession:AAQ05021.1;protein_accession:ABM83856.1;protein_accession:ABM87178.1;protein…	447971	Protein	Selenoprotein P	Selenoprotein P;SELP;SeP;SEPP1;SELENOP;selenoprotein-p;selenoprotein-p-type;SEPP;sepp-1;	SWISSPROT_AC:P49908;SWISSPROT_ID:SEPP1_HUMAN;EMBL:AC008945;EMBL:BC005244;EMBL:BC015875;EMBL:BC040075;EMBL:BC046152;EMBL:BC058919;EMBL:DQ022288;EMBL:Z11793;RefSeq:NP_001078955.1;RefSeq:NP_005401.3;ProteinModelPortal:P49908;STRING:9606.ENSP00000420939;SWISSPROT_AC_OLD:Q6PD59;SWISSPROT_AC_OLD:Q6PI43;SWISSPROT_AC_OLD:Q6PI87;SWISSPROT_AC_OLD:Q6PJF9;GeneID:6414;KEGG:hsa:6414;PIR:A47327;eggNOG:ENOG410IX…	1514	6414
20626830	PLXNB1 -- CTSL	association	Pubmed 2009:19223859;Pubmed 2009:19637010;Pubmed central 2015:4658023;Pubmed central 2014:4253119;Pubmed central 2017:5364169;Pubmed central 2016:5085755;	Significant <b>SEP</b> changes with stable <b>MEP</b> were observed in four operations, all of which were not related to postoperative motor deficit.[Pubmed 2009:19223859];Significant <b>SEP</b> changes with stable <b>MEP</b> were related to a transient hypesthesia.[Pubmed 2009:19637010];A larger reduction in the magnitude of the <b>SEP</b> was associated with a larger reduction in the <b>MEP</b>…	4344118	Gene	PLXNB1	plexin B1;PLEXIN-B1;PLXN5;PLXNB1;SEP;KIAA0407;PLXB1;Semaphorin receptor SEP;	SWISSPROT_AC:O43157;SWISSPROT_ID:PLXB1_HUMAN;GeneID:5364;Ensembl:ENSG00000164050;HGNC:HGNC:9103;MIM:601053;Vega:OTTHUMG00000133527;protein_accession:AAI28095.1;protein_accession:AAI46794.1;protein_accession:BAA23703.3;protein_accession:BAG52423.1;protein_accession:BAG52582.1;protein_accession:BAG59355.1;protein_accession:CAB56221.1;protein_accession:CAB56222.1;protein_accession:CAB57277.1;protein…	4341042	Gene	CTSL	cathepsin L;CATL;CTSL;CTSL1;MEP;cathepsin l-type;Cathepsin L1;cathepsin-l;catl 1;CATL1;ctsl-1;EC 3.4.22.15;l-cathepsin;Major excreted protein;	SWISSPROT_AC:P07711;SWISSPROT_ID:CATL1_HUMAN;GeneID:1514;Ensembl:ENSG00000135047;HGNC:HGNC:2537;MIM:116880;Vega:OTTHUMG00000020149;protein_accession:AAA66974.1;protein_accession:AAG17239.1;protein_accession:AAH12612.1;protein_accession:AAI42984.1;protein_accession:AAM89516.1;protein_accession:AAN87068.1;protein_accession:AAQ05021.1;protein_accession:ABM83856.1;protein_accession:ABM87178.1;protein…	5364	1514
20627079	SELENOP -- CTSL	association	Pubmed 2009:19223859;Pubmed 2009:19637010;Pubmed central 2015:4658023;Pubmed central 2014:4253119;Pubmed central 2017:5364169;Pubmed central 2016:5085755;Pubmed central 2011:3200313;	Significant <b>SEP</b> changes with stable <b>MEP</b> were observed in four operations, all of which were not related to postoperative motor deficit.[Pubmed 2009:19223859];Significant <b>SEP</b> changes with stable <b>MEP</b> were related to a transient hypesthesia.[Pubmed 2009:19637010];A larger reduction in the magnitude of the <b>SEP</b> was associated with a larger reduction in the <b>MEP</b>…	4344971	Gene	SELENOP	SELENOP;selenoprotein P;SELP;SeP;SEPP;SEPP1;selenoprotein-p;selenoprotein-p-type;sepp-1;	SWISSPROT_AC:P49908;SWISSPROT_ID:SEPP1_HUMAN;GeneID:6414;Ensembl:ENSG00000250722;HGNC:HGNC:10751;MIM:601484;Vega:OTTHUMG00000162140;protein_accession:AAH15875.1;protein_accession:AAH40075.1;protein_accession:AAH46152.1;protein_accession:AAH58919.1;protein_accession:AAY26400.1;protein_accession:CAA77836.2;protein_accession:EAW56026.1;protein_accession:EAW56027.1;protein_accession:EAW56028.1;protei…	4341042	Gene	CTSL	cathepsin L;CATL;CTSL;CTSL1;MEP;cathepsin l-type;Cathepsin L1;cathepsin-l;catl 1;CATL1;ctsl-1;EC 3.4.22.15;l-cathepsin;Major excreted protein;	SWISSPROT_AC:P07711;SWISSPROT_ID:CATL1_HUMAN;GeneID:1514;Ensembl:ENSG00000135047;HGNC:HGNC:2537;MIM:116880;Vega:OTTHUMG00000020149;protein_accession:AAA66974.1;protein_accession:AAG17239.1;protein_accession:AAH12612.1;protein_accession:AAI42984.1;protein_accession:AAM89516.1;protein_accession:AAN87068.1;protein_accession:AAQ05021.1;protein_accession:ABM83856.1;protein_accession:ABM87178.1;protein…	6414	1514
20627365	MMEL1 -- CTSL	association	Pubmed 2009:19223859;Pubmed 2009:19637010;Pubmed central 2015:4658023;Pubmed central 2014:4253119;Pubmed central 2017:5364169;Pubmed central 2016:5085755;	Significant <b>SEP</b> changes with stable <b>MEP</b> were observed in four operations, all of which were not related to postoperative motor deficit.[Pubmed 2009:19223859];Significant <b>SEP</b> changes with stable <b>MEP</b> were related to a transient hypesthesia.[Pubmed 2009:19637010];A larger reduction in the magnitude of the <b>SEP</b> was associated with a larger reduction in the <b>MEP</b>…	4354572	Gene	MMEL1	membrane metalloendopeptidase like 1;MMEL1;MMEL2;NEP2;NEPII;NL1;NL2;SEP;EC 3.4.24.11;ec3.4.24.11;MELL1;Membrane metallo-endopeptidase-like 1;Membrane metallo-endopeptidase-like 2;membrane metalloendopeptidase-like 1;NEP2(m);Neprilysin II;Neprilysin-2;	SWISSPROT_AC:Q495T6;SWISSPROT_ID:MMEL1_HUMAN;GeneID:79258;Ensembl:ENSG00000142606;HGNC:HGNC:14668;Vega:OTTHUMG00000000846;protein_accession:AAI01028.2;protein_accession:AAI01029.2;protein_accession:AAI01030.1;protein_accession:AAI01031.2;protein_accession:AAL08942.1;protein_accession:BAG52644.1;protein_accession:CAC09978.1;protein_accession:CAD43589.1;protein_accession:EAW56080.1;protein_accessio…	4341042	Gene	CTSL	cathepsin L;CATL;CTSL;CTSL1;MEP;cathepsin l-type;Cathepsin L1;cathepsin-l;catl 1;CATL1;ctsl-1;EC 3.4.22.15;l-cathepsin;Major excreted protein;	SWISSPROT_AC:P07711;SWISSPROT_ID:CATL1_HUMAN;GeneID:1514;Ensembl:ENSG00000135047;HGNC:HGNC:2537;MIM:116880;Vega:OTTHUMG00000020149;protein_accession:AAA66974.1;protein_accession:AAG17239.1;protein_accession:AAH12612.1;protein_accession:AAI42984.1;protein_accession:AAM89516.1;protein_accession:AAN87068.1;protein_accession:AAQ05021.1;protein_accession:ABM83856.1;protein_accession:ABM87178.1;protein…	79258	1514
20760743	POMC -- Cathepsin L	association	Pubmed 2009:19343278;	Human pituitary contains dual <b>cathepsin L</b> and prohormone convertase processing pathway components involved in converting <b>POMC</b> into the peptide hormones ACTH, alpha-MSH, and beta-endorphin.[Pubmed 2009:19343278];	4344169	Gene	POMC	ACTH;CLIP;LPH;MSH;NPP;POC;POMC;proopiomelanocortin;clip-type;COLI;Corticotropin-lipotropin;msh-isoform;npp-type;pro opiomelanocortin;pro- opiomelanocortin;Pro-opiomelanocortin;	SWISSPROT_AC:P01189;SWISSPROT_ID:COLI_HUMAN;GeneID:5443;Ensembl:ENSG00000115138;HGNC:HGNC:9201;MIM:176830;Vega:OTTHUMG00000094764;protein_accession:AAA35799.1;protein_accession:AAA60139.1;protein_accession:AAA60140.1;protein_accession:AAB59621.1;protein_accession:AAC60644.1;protein_accession:AAH65832.1;protein_accession:AAV38721.1;protein_accession:AAY24354.1;protein_accession:ABI63371.1;protein_…	54956	Protein	Cathepsin L	Cathepsin L;Cathepsin L1;CATL1;CTSL;CTSL1;EC 3.4.22.15;Major excreted protein;MEP;cathepsin l-type;cathepsin-l;CATL;catl 1;ctsl-1;l-cathepsin;	SWISSPROT_AC:P07711;SWISSPROT_ID:CATL1_HUMAN;EMBL:AL160279;EMBL:BC012612;EMBL:BX537395;EMBL:CR457053;EMBL:M20496;EMBL:X05256;EMBL:X12451;RefSeq:NP_001244900.1;RefSeq:NP_001244901.1;RefSeq:NP_001903.1;RefSeq:NP_666023.1;RefSeq:XP_005251773.1;ProteinModelPortal:P07711;STRING:9606.ENSP00000345344;SWISSPROT_AC_OLD:Q6IAV1;SWISSPROT_AC_OLD:Q96QJ0;SMR:P07711;GeneID:1514;KEGG:hsa:1514;PIR:S01002;eggNOG:C…	5443	1514
20760819	CTSL -- POMC	association	Pubmed 2009:19343278;	Human pituitary contains dual <b>cathepsin L</b> and prohormone convertase processing pathway components involved in converting <b>POMC</b> into the peptide hormones ACTH, alpha-MSH, and beta-endorphin.[Pubmed 2009:19343278];	4341042	Gene	CTSL	cathepsin L;CATL;CTSL;CTSL1;MEP;cathepsin l-type;Cathepsin L1;cathepsin-l;catl 1;CATL1;ctsl-1;EC 3.4.22.15;l-cathepsin;Major excreted protein;	SWISSPROT_AC:P07711;SWISSPROT_ID:CATL1_HUMAN;GeneID:1514;Ensembl:ENSG00000135047;HGNC:HGNC:2537;MIM:116880;Vega:OTTHUMG00000020149;protein_accession:AAA66974.1;protein_accession:AAG17239.1;protein_accession:AAH12612.1;protein_accession:AAI42984.1;protein_accession:AAM89516.1;protein_accession:AAN87068.1;protein_accession:AAQ05021.1;protein_accession:ABM83856.1;protein_accession:ABM87178.1;protein…	75856	Protein	POMC	COLI;Corticotropin-lipotropin;POMC;Pro-opiomelanocortin;ACTH;CLIP;clip-type;LPH;MSH;msh-isoform;NPP;npp-type;POC;pro opiomelanocortin;pro- opiomelanocortin;proopiomelanocortin;	SWISSPROT_AC:P01189;SWISSPROT_ID:COLI_HUMAN;EMBL:AC012457;EMBL:BC065832;EMBL:CH471053;EMBL:J00291;EMBL:J00292;EMBL:M25896;EMBL:M38297;EMBL:V01510;RefSeq:NP_000930.1;RefSeq:NP_001030333.1;RefSeq:NP_001306133.1;RefSeq:NP_001306134.1;ProteinModelPortal:P01189;STRING:9606.ENSP00000264708;SWISSPROT_AC_OLD:P78442;SWISSPROT_AC_OLD:Q53T23;SWISSPROT_AC_OLD:Q9UD39;SWISSPROT_AC_OLD:Q9UD40;SMR:P01189;GeneID:…	1514	5443
20760846	POMC -- CTSL	association	Pubmed 2009:19343278;	Human pituitary contains dual <b>cathepsin L</b> and prohormone convertase processing pathway components involved in converting <b>POMC</b> into the peptide hormones ACTH, alpha-MSH, and beta-endorphin.[Pubmed 2009:19343278];	4344169	Gene	POMC	ACTH;CLIP;LPH;MSH;NPP;POC;POMC;proopiomelanocortin;clip-type;COLI;Corticotropin-lipotropin;msh-isoform;npp-type;pro opiomelanocortin;pro- opiomelanocortin;Pro-opiomelanocortin;	SWISSPROT_AC:P01189;SWISSPROT_ID:COLI_HUMAN;GeneID:5443;Ensembl:ENSG00000115138;HGNC:HGNC:9201;MIM:176830;Vega:OTTHUMG00000094764;protein_accession:AAA35799.1;protein_accession:AAA60139.1;protein_accession:AAA60140.1;protein_accession:AAB59621.1;protein_accession:AAC60644.1;protein_accession:AAH65832.1;protein_accession:AAV38721.1;protein_accession:AAY24354.1;protein_accession:ABI63371.1;protein_…	4341042	Gene	CTSL	cathepsin L;CATL;CTSL;CTSL1;MEP;cathepsin l-type;Cathepsin L1;cathepsin-l;catl 1;CATL1;ctsl-1;EC 3.4.22.15;l-cathepsin;Major excreted protein;	SWISSPROT_AC:P07711;SWISSPROT_ID:CATL1_HUMAN;GeneID:1514;Ensembl:ENSG00000135047;HGNC:HGNC:2537;MIM:116880;Vega:OTTHUMG00000020149;protein_accession:AAA66974.1;protein_accession:AAG17239.1;protein_accession:AAH12612.1;protein_accession:AAI42984.1;protein_accession:AAM89516.1;protein_accession:AAN87068.1;protein_accession:AAQ05021.1;protein_accession:ABM83856.1;protein_accession:ABM87178.1;protein…	5443	1514
20911642	CTSL -- LMNA	association	Pubmed 2009:19243021;	This RB18A/MED1 siRNA did not modify the expression of <b>cathepsin L</b> forms or <b>lamin A/C</b>, nor the secretion of procathepsin L and MMP2 in transfected cells.[Pubmed 2009:19243021];	4341042	Gene	CTSL	cathepsin L;CATL;CTSL;CTSL1;MEP;cathepsin l-type;Cathepsin L1;cathepsin-l;catl 1;CATL1;ctsl-1;EC 3.4.22.15;l-cathepsin;Major excreted protein;	SWISSPROT_AC:P07711;SWISSPROT_ID:CATL1_HUMAN;GeneID:1514;Ensembl:ENSG00000135047;HGNC:HGNC:2537;MIM:116880;Vega:OTTHUMG00000020149;protein_accession:AAA66974.1;protein_accession:AAG17239.1;protein_accession:AAH12612.1;protein_accession:AAI42984.1;protein_accession:AAM89516.1;protein_accession:AAN87068.1;protein_accession:AAQ05021.1;protein_accession:ABM83856.1;protein_accession:ABM87178.1;protein…	225827	Protein	LMNA	LMN1;LMNA;Prelamin-A/C;a/c lamin;a/c-type lamin;CDCD1;CDDC;CMD1A;CMT2B1;EMD2;FPL;FPLD;fpld 2;fpld type 2;FPLD2;HGPS;IDC;idc-type;lamin a /c;lamin A/C;LDP1;LFP;lfp-type;LGMD1B;LMNC;LMNL1;mad a;mad-a;MADA;prelamin a/c;PRO1;	SWISSPROT_AC:P02545;SWISSPROT_ID:LMNA_HUMAN;EMBL:AF381029;EMBL:AK295390;EMBL:AL135927;EMBL:AL355388;EMBL:AL356734;EMBL:AY357727;EMBL:AY847595;EMBL:AY847597;EMBL:BC000511;EMBL:BC003162;EMBL:BC014507;EMBL:CH471121;EMBL:M13451;EMBL:M13452;EMBL:X03444;EMBL:X03445;RefSeq:NP_001244303.1;RefSeq:NP_001269553.1;RefSeq:NP_001269554.1;RefSeq:NP_001269555.1;RefSeq:NP_005563.1;RefSeq:NP_733821.1;RefSeq:NP_733…	1514	4000
20911887	LMNA -- Cathepsin L	association	Pubmed 2009:19243021;	This RB18A/MED1 siRNA did not modify the expression of <b>cathepsin L</b> forms or <b>lamin A/C</b>, nor the secretion of procathepsin L and MMP2 in transfected cells.[Pubmed 2009:19243021];	4343063	Gene	LMNA	CDCD1;CDDC;CMD1A;CMT2B1;EMD2;FPL;FPLD;FPLD2;HGPS;IDC;lamin A/C;LDP1;LFP;LGMD1B;LMN1;LMNA;LMNC;LMNL1;MADA;PRO1;a/c lamin;a/c-type lamin;fpld 2;fpld type 2;idc-type;lamin a /c;lfp-type;mad a;mad-a;prelamin a/c;Prelamin-A/C;	SWISSPROT_AC:P02545;SWISSPROT_ID:LMNA_HUMAN;GeneID:4000;Ensembl:ENSG00000160789;HGNC:HGNC:6636;MIM:150330;Vega:OTTHUMG00000013961;protein_accession:AAA36160.1;protein_accession:AAA36164.1;protein_accession:AAH00511.1;protein_accession:AAH03162.1;protein_accession:AAH14507.1;protein_accession:AAH33088.1;protein_accession:AAK59326.1;protein_accession:AAR29466.1;protein_accession:AAW32538.1;protein_…	54956	Protein	Cathepsin L	Cathepsin L;Cathepsin L1;CATL1;CTSL;CTSL1;EC 3.4.22.15;Major excreted protein;MEP;cathepsin l-type;cathepsin-l;CATL;catl 1;ctsl-1;l-cathepsin;	SWISSPROT_AC:P07711;SWISSPROT_ID:CATL1_HUMAN;EMBL:AL160279;EMBL:BC012612;EMBL:BX537395;EMBL:CR457053;EMBL:M20496;EMBL:X05256;EMBL:X12451;RefSeq:NP_001244900.1;RefSeq:NP_001244901.1;RefSeq:NP_001903.1;RefSeq:NP_666023.1;RefSeq:XP_005251773.1;ProteinModelPortal:P07711;STRING:9606.ENSP00000345344;SWISSPROT_AC_OLD:Q6IAV1;SWISSPROT_AC_OLD:Q96QJ0;SMR:P07711;GeneID:1514;KEGG:hsa:1514;PIR:S01002;eggNOG:C…	4000	1514
20911971	LMNA -- CTSL	association	Pubmed 2009:19243021;	This RB18A/MED1 siRNA did not modify the expression of <b>cathepsin L</b> forms or <b>lamin A/C</b>, nor the secretion of procathepsin L and MMP2 in transfected cells.[Pubmed 2009:19243021];	4343063	Gene	LMNA	CDCD1;CDDC;CMD1A;CMT2B1;EMD2;FPL;FPLD;FPLD2;HGPS;IDC;lamin A/C;LDP1;LFP;LGMD1B;LMN1;LMNA;LMNC;LMNL1;MADA;PRO1;a/c lamin;a/c-type lamin;fpld 2;fpld type 2;idc-type;lamin a /c;lfp-type;mad a;mad-a;prelamin a/c;Prelamin-A/C;	SWISSPROT_AC:P02545;SWISSPROT_ID:LMNA_HUMAN;GeneID:4000;Ensembl:ENSG00000160789;HGNC:HGNC:6636;MIM:150330;Vega:OTTHUMG00000013961;protein_accession:AAA36160.1;protein_accession:AAA36164.1;protein_accession:AAH00511.1;protein_accession:AAH03162.1;protein_accession:AAH14507.1;protein_accession:AAH33088.1;protein_accession:AAK59326.1;protein_accession:AAR29466.1;protein_accession:AAW32538.1;protein_…	4341042	Gene	CTSL	cathepsin L;CATL;CTSL;CTSL1;MEP;cathepsin l-type;Cathepsin L1;cathepsin-l;catl 1;CATL1;ctsl-1;EC 3.4.22.15;l-cathepsin;Major excreted protein;	SWISSPROT_AC:P07711;SWISSPROT_ID:CATL1_HUMAN;GeneID:1514;Ensembl:ENSG00000135047;HGNC:HGNC:2537;MIM:116880;Vega:OTTHUMG00000020149;protein_accession:AAA66974.1;protein_accession:AAG17239.1;protein_accession:AAH12612.1;protein_accession:AAI42984.1;protein_accession:AAM89516.1;protein_accession:AAN87068.1;protein_accession:AAQ05021.1;protein_accession:ABM83856.1;protein_accession:ABM87178.1;protein…	4000	1514
21122396	AURKA -- CTSL	association	Pubmed 2010:19854575;	In the three patients tested both ictally and interictally the <b>MEP</b> increased during the interictal session but remained unchanged when the visual <b>aura</b> ended.[Pubmed 2010:19854575];	4345305	Gene	AURKA	AIK;ARK1;AURA;AURKA;aurora kinase A;BTAK;PPP1R47;STK15;STK6;STK7;AIRK1;ark 1;ARK-1;ark-i;aura--an;aura-type;aurk a;aurk-a;Aurora 2;aurora kinase type a;aurora kinase-a;aurora-2;aurora-kinase a;Aurora-related kinase 1;Aurora/IPL1-related kinase 1;AYK1;Breast tumor-amplified kinase;EC 2.7.11.1;hARK1;iak-1;IAK1;serine/threonine kinase 15 protein;serine/threonine protein kinase aurora a;Serine/threon…	SWISSPROT_AC:O14965;SWISSPROT_ID:AURKA_HUMAN;GeneID:6790;Ensembl:ENSG00000087586;HGNC:HGNC:11393;MIM:603072;Vega:OTTHUMG00000032796;protein_accession:AAC12708.1;protein_accession:AAC23448.1;protein_accession:AAC63902.1;protein_accession:AAF29508.1;protein_accession:AAH01280.1;protein_accession:AAH02499.1;protein_accession:AAH06423.1;protein_accession:AAH27464.1;protein_accession:ABM82196.1;protei…	4341042	Gene	CTSL	cathepsin L;CATL;CTSL;CTSL1;MEP;cathepsin l-type;Cathepsin L1;cathepsin-l;catl 1;CATL1;ctsl-1;EC 3.4.22.15;l-cathepsin;Major excreted protein;	SWISSPROT_AC:P07711;SWISSPROT_ID:CATL1_HUMAN;GeneID:1514;Ensembl:ENSG00000135047;HGNC:HGNC:2537;MIM:116880;Vega:OTTHUMG00000020149;protein_accession:AAA66974.1;protein_accession:AAG17239.1;protein_accession:AAH12612.1;protein_accession:AAI42984.1;protein_accession:AAM89516.1;protein_accession:AAN87068.1;protein_accession:AAQ05021.1;protein_accession:ABM83856.1;protein_accession:ABM87178.1;protein…	6790	1514
21485504	SERPINA5 -- Cathepsin L	association	Pubmed 2010:20230872;	Consequently, inhibiting <b>cathepsin L</b> by serpins like <b>PCI</b> may be a new pathway of regulating hemostasis, cardiovascular and metastatic diseases.[Pubmed 2010:20230872];We found that <b>PCI</b> inhibits <b>cathepsin L</b> with an inhibition rate (k(2)) of 3.0x10(5)M(-)(1)s(-)(1).[Pubmed 2010:20230872];Whereas, the PCI P1 mutant (R354A) inhibits <b>cathepsin L</b> at rates similar to wi…	4343894	Gene	SERPINA5	PAI-3;PAI3;PCI;PCI-B;PLANH3;PROCI;serpin family A member 5;SERPINA5;Acrosomal serine protease inhibitor;c inhibitor protein;c protein inhibitor;c-inhibitor of protein;inhibitor of protein c;inhibitor of the protein c;inhibitor protein c;inhibitor protein-c;IPSP;pai 3;pai iii;pci-an;pci-type;Plasma serine protease inhibitor;Plasminogen activator inhibitor 3;plasminogen activator inhibitor type 3;p…	SWISSPROT_AC:P05154;SWISSPROT_ID:IPSP_HUMAN;GeneID:5104;Ensembl:ENSG00000188488;HGNC:HGNC:8723;MIM:601841;Vega:OTTHUMG00000170860;protein_accession:AAA02811.1;protein_accession:AAA35688.1;protein_accession:AAB26244.2;protein_accession:AAB30461.1;protein_accession:AAB60386.1;protein_accession:AAH08915.1;protein_accession:AAK27240.1;protein_accession:ABM84453.1;protein_accession:ABM87551.1;protein_…	54956	Protein	Cathepsin L	Cathepsin L;Cathepsin L1;CATL1;CTSL;CTSL1;EC 3.4.22.15;Major excreted protein;MEP;cathepsin l-type;cathepsin-l;CATL;catl 1;ctsl-1;l-cathepsin;	SWISSPROT_AC:P07711;SWISSPROT_ID:CATL1_HUMAN;EMBL:AL160279;EMBL:BC012612;EMBL:BX537395;EMBL:CR457053;EMBL:M20496;EMBL:X05256;EMBL:X12451;RefSeq:NP_001244900.1;RefSeq:NP_001244901.1;RefSeq:NP_001903.1;RefSeq:NP_666023.1;RefSeq:XP_005251773.1;ProteinModelPortal:P07711;STRING:9606.ENSP00000345344;SWISSPROT_AC_OLD:Q6IAV1;SWISSPROT_AC_OLD:Q96QJ0;SMR:P07711;GeneID:1514;KEGG:hsa:1514;PIR:S01002;eggNOG:C…	5104	1514
21485513	CTSL -- PCI	association	Pubmed 2010:20230872;	Consequently, inhibiting <b>cathepsin L</b> by serpins like <b>PCI</b> may be a new pathway of regulating hemostasis, cardiovascular and metastatic diseases.[Pubmed 2010:20230872];We found that <b>PCI</b> inhibits <b>cathepsin L</b> with an inhibition rate (k(2)) of 3.0x10(5)M(-)(1)s(-)(1).[Pubmed 2010:20230872];Whereas, the PCI P1 mutant (R354A) inhibits <b>cathepsin L</b> at rates similar to wi…	4341042	Gene	CTSL	cathepsin L;CATL;CTSL;CTSL1;MEP;cathepsin l-type;Cathepsin L1;cathepsin-l;catl 1;CATL1;ctsl-1;EC 3.4.22.15;l-cathepsin;Major excreted protein;	SWISSPROT_AC:P07711;SWISSPROT_ID:CATL1_HUMAN;GeneID:1514;Ensembl:ENSG00000135047;HGNC:HGNC:2537;MIM:116880;Vega:OTTHUMG00000020149;protein_accession:AAA66974.1;protein_accession:AAG17239.1;protein_accession:AAH12612.1;protein_accession:AAI42984.1;protein_accession:AAM89516.1;protein_accession:AAN87068.1;protein_accession:AAQ05021.1;protein_accession:ABM83856.1;protein_accession:ABM87178.1;protein…	201426	Protein	PCI	Acrosomal serine protease inhibitor;IPSP;PAI-3;PAI3;PCI;PLANH3;Plasma serine protease inhibitor;Plasminogen activator inhibitor 3;PROCI;Protein C inhibitor;Serpin A5;SERPINA5;c inhibitor protein;c protein inhibitor;c-inhibitor of protein;inhibitor of protein c;inhibitor of the protein c;inhibitor protein c;inhibitor protein-c;pai 3;pai iii;pci-an;PCI-B;pci-type;plasminogen activator inhibitor typ…	SWISSPROT_AC:P05154;SWISSPROT_ID:IPSP_HUMAN;EMBL:AF361796;EMBL:AL049839;EMBL:AL080185;EMBL:BC008915;EMBL:J02639;EMBL:M68516;EMBL:S58545;EMBL:S69364;EMBL:S69365;EMBL:S69366;EMBL:S69574;EMBL:U35464;RefSeq:NP_000615.3;ProteinModelPortal:P05154;STRING:9606.ENSP00000333203;SWISSPROT_AC_OLD:Q07616;SWISSPROT_AC_OLD:Q9UG30;SMR:P05154;GeneID:5104;KEGG:hsa:5104;PIR:A39339;eggNOG:COG4826;eggNOG:KOG2392;UniG…	1514	5104
21485547	SERPINA5 -- CTSL	association	Pubmed 2010:20230872;	Consequently, inhibiting <b>cathepsin L</b> by serpins like <b>PCI</b> may be a new pathway of regulating hemostasis, cardiovascular and metastatic diseases.[Pubmed 2010:20230872];We found that <b>PCI</b> inhibits <b>cathepsin L</b> with an inhibition rate (k(2)) of 3.0x10(5)M(-)(1)s(-)(1).[Pubmed 2010:20230872];Whereas, the PCI P1 mutant (R354A) inhibits <b>cathepsin L</b> at rates similar to wi…	4343894	Gene	SERPINA5	PAI-3;PAI3;PCI;PCI-B;PLANH3;PROCI;serpin family A member 5;SERPINA5;Acrosomal serine protease inhibitor;c inhibitor protein;c protein inhibitor;c-inhibitor of protein;inhibitor of protein c;inhibitor of the protein c;inhibitor protein c;inhibitor protein-c;IPSP;pai 3;pai iii;pci-an;pci-type;Plasma serine protease inhibitor;Plasminogen activator inhibitor 3;plasminogen activator inhibitor type 3;p…	SWISSPROT_AC:P05154;SWISSPROT_ID:IPSP_HUMAN;GeneID:5104;Ensembl:ENSG00000188488;HGNC:HGNC:8723;MIM:601841;Vega:OTTHUMG00000170860;protein_accession:AAA02811.1;protein_accession:AAA35688.1;protein_accession:AAB26244.2;protein_accession:AAB30461.1;protein_accession:AAB60386.1;protein_accession:AAH08915.1;protein_accession:AAK27240.1;protein_accession:ABM84453.1;protein_accession:ABM87551.1;protein_…	4341042	Gene	CTSL	cathepsin L;CATL;CTSL;CTSL1;MEP;cathepsin l-type;Cathepsin L1;cathepsin-l;catl 1;CATL1;ctsl-1;EC 3.4.22.15;l-cathepsin;Major excreted protein;	SWISSPROT_AC:P07711;SWISSPROT_ID:CATL1_HUMAN;GeneID:1514;Ensembl:ENSG00000135047;HGNC:HGNC:2537;MIM:116880;Vega:OTTHUMG00000020149;protein_accession:AAA66974.1;protein_accession:AAG17239.1;protein_accession:AAH12612.1;protein_accession:AAI42984.1;protein_accession:AAM89516.1;protein_accession:AAN87068.1;protein_accession:AAQ05021.1;protein_accession:ABM83856.1;protein_accession:ABM87178.1;protein…	5104	1514
21509483	FOXO1 -- Cathepsin L	association	Pubmed 2010:20088826;Pubmed central 2016:5271579;	In the present study, we conducted in vivo and in vitro experiments focusing on <b>FOXO1</b> regulation of <b>Ctsl</b> (cathepsin L gene; CTSL1 in humans) expression in the skeletal muscle.[Pubmed 2010:20088826];The <b>cathepsin L</b> gene is a direct target of <b>FOXO1</b> in skeletal muscle.[Pubmed 2010:20088826];The luciferase reporter analysis revealed that the mouse Ctsl and human <b>CTSL1</…	4341672	Gene	FOXO1	FKH1;FKHR;forkhead box O1;FOXO1;FOXO1A;forkhead box o -1;forkhead box o 1;forkhead box o-1;forkhead box o1 protein;forkhead box protein o 1;Forkhead box protein O1;Forkhead box protein O1A;forkhead box protein-o1;forkhead box-o1;Forkhead in rhabdomyosarcoma;forkhead-box-o1;foxo 1;foxo-1;foxo1 a;type-foxo1;	SWISSPROT_AC:Q12778;SWISSPROT_ID:FOXO1_HUMAN;GeneID:2308;Ensembl:ENSG00000150907;HGNC:HGNC:3819;MIM:136533;Vega:OTTHUMG00000016775;protein_accession:AAA03629.1;protein_accession:AAC39591.1;protein_accession:AAH21981.1;protein_accession:AAH70065.3;protein_accession:AAP36123.1;protein_accession:EAX08627.1;protein_accession:NP_002006.2;protein_accession:Q12778.2;protein_accession:XP_011533310.1;prot…	54956	Protein	Cathepsin L	Cathepsin L;Cathepsin L1;CATL1;CTSL;CTSL1;EC 3.4.22.15;Major excreted protein;MEP;cathepsin l-type;cathepsin-l;CATL;catl 1;ctsl-1;l-cathepsin;	SWISSPROT_AC:P07711;SWISSPROT_ID:CATL1_HUMAN;EMBL:AL160279;EMBL:BC012612;EMBL:BX537395;EMBL:CR457053;EMBL:M20496;EMBL:X05256;EMBL:X12451;RefSeq:NP_001244900.1;RefSeq:NP_001244901.1;RefSeq:NP_001903.1;RefSeq:NP_666023.1;RefSeq:XP_005251773.1;ProteinModelPortal:P07711;STRING:9606.ENSP00000345344;SWISSPROT_AC_OLD:Q6IAV1;SWISSPROT_AC_OLD:Q96QJ0;SMR:P07711;GeneID:1514;KEGG:hsa:1514;PIR:S01002;eggNOG:C…	2308	1514
21509569	FOXO1 -- CTSL	association	Pubmed 2010:20088826;Pubmed central 2016:5271579;	In the present study, we conducted in vivo and in vitro experiments focusing on <b>FOXO1</b> regulation of <b>Ctsl</b> (cathepsin L gene; CTSL1 in humans) expression in the skeletal muscle.[Pubmed 2010:20088826];The <b>cathepsin L</b> gene is a direct target of <b>FOXO1</b> in skeletal muscle.[Pubmed 2010:20088826];The luciferase reporter analysis revealed that the mouse Ctsl and human <b>CTSL1</…	4341672	Gene	FOXO1	FKH1;FKHR;forkhead box O1;FOXO1;FOXO1A;forkhead box o -1;forkhead box o 1;forkhead box o-1;forkhead box o1 protein;forkhead box protein o 1;Forkhead box protein O1;Forkhead box protein O1A;forkhead box protein-o1;forkhead box-o1;Forkhead in rhabdomyosarcoma;forkhead-box-o1;foxo 1;foxo-1;foxo1 a;type-foxo1;	SWISSPROT_AC:Q12778;SWISSPROT_ID:FOXO1_HUMAN;GeneID:2308;Ensembl:ENSG00000150907;HGNC:HGNC:3819;MIM:136533;Vega:OTTHUMG00000016775;protein_accession:AAA03629.1;protein_accession:AAC39591.1;protein_accession:AAH21981.1;protein_accession:AAH70065.3;protein_accession:AAP36123.1;protein_accession:EAX08627.1;protein_accession:NP_002006.2;protein_accession:Q12778.2;protein_accession:XP_011533310.1;prot…	4341042	Gene	CTSL	cathepsin L;CATL;CTSL;CTSL1;MEP;cathepsin l-type;Cathepsin L1;cathepsin-l;catl 1;CATL1;ctsl-1;EC 3.4.22.15;l-cathepsin;Major excreted protein;	SWISSPROT_AC:P07711;SWISSPROT_ID:CATL1_HUMAN;GeneID:1514;Ensembl:ENSG00000135047;HGNC:HGNC:2537;MIM:116880;Vega:OTTHUMG00000020149;protein_accession:AAA66974.1;protein_accession:AAG17239.1;protein_accession:AAH12612.1;protein_accession:AAI42984.1;protein_accession:AAM89516.1;protein_accession:AAN87068.1;protein_accession:AAQ05021.1;protein_accession:ABM83856.1;protein_accession:ABM87178.1;protein…	2308	1514
21540753	HSP90B2P -- CTSL	association	Pubmed 2010:20422315;	The effector status of HSPs is supported by the fact that inhibiting <b>HSP</b> elevations due to <b>MEP</b> largely restores gp120-induced superoxide potentiation and subsequent neurotoxicity.[Pubmed 2010:20422315];	4345659	Gene	HSP90B2P	GRP94b;GRP94P1;heat shock protein 90 beta family member 2, pseudogene;HSP;HSP90B2P;HSPCP2;TRA1P1;TRAP1;ENPLL;grp94 beta;hsp-type;Putative endoplasmin-like protein;Putative heat shock protein 90 kDa beta member 2;	GeneID:7190;Ensembl:ENSG00000259706;HGNC:HGNC:12099;protein_accession:AAX38255.1;protein_accession:Q58FF3.1;protein_gi:61104921;protein_gi:74706932;RNA_nucleotide_accession:AY956768.1;RNA_nucleotide_accession:NR_073383.1;RNA_nucleotide_accession:R13549.1;genomic_nucleotide_accession:AC022819.8;genomic_nucleotide_accession:AMYH02031152.1;genomic_nucleotide_accession:NC_000015.10;genomic_nucleotide…	4341042	Gene	CTSL	cathepsin L;CATL;CTSL;CTSL1;MEP;cathepsin l-type;Cathepsin L1;cathepsin-l;catl 1;CATL1;ctsl-1;EC 3.4.22.15;l-cathepsin;Major excreted protein;	SWISSPROT_AC:P07711;SWISSPROT_ID:CATL1_HUMAN;GeneID:1514;Ensembl:ENSG00000135047;HGNC:HGNC:2537;MIM:116880;Vega:OTTHUMG00000020149;protein_accession:AAA66974.1;protein_accession:AAG17239.1;protein_accession:AAH12612.1;protein_accession:AAI42984.1;protein_accession:AAM89516.1;protein_accession:AAN87068.1;protein_accession:AAQ05021.1;protein_accession:ABM83856.1;protein_accession:ABM87178.1;protein…	7190	1514
21943752	KRT10 -- Cathepsin L	association	Pubmed 2011:21035109;	We found that matrix metalloproteinase (MMP)-1 and MMP-12 as well as <b>cathepsin-L</b> were significantly up-regulated whilst <b>keratin-10</b> and transforming growth factor-ÃŽÂ²1 were significantly down-regulated in GO tissues of periodontitis patients compared with the control gingival tissues of healthy subjects.[Pubmed 2011:21035109];We found that matrix metalloproteinase (MMP)-1 and MMP-12…	4342963	Gene	KRT10	BCIE;BIE;CK10;EHK;K10;keratin 10;KPP;KRT10;ck 10;CK-10;cytokeratin 10;Cytokeratin-10;cytokeratin10;K1C10;keratin subtype 10;Keratin, type I cytoskeletal 10;Keratin-10;keratin10;krt 10;	SWISSPROT_AC:P13645;SWISSPROT_ID:K1C10_HUMAN;GeneID:3858;Ensembl:ENSG00000186395;HGNC:HGNC:6413;MIM:148080;Vega:OTTHUMG00000133368;protein_accession:AAA59199.1;protein_accession:AAA59468.1;protein_accession:AAA60544.1;protein_accession:AAB59438.1;protein_accession:AAB59439.1;protein_accession:AAH34697.1;protein_accession:ABM84282.1;protein_accession:ABM87674.1;protein_accession:CAA32649.1;protein…	54956	Protein	Cathepsin L	Cathepsin L;Cathepsin L1;CATL1;CTSL;CTSL1;EC 3.4.22.15;Major excreted protein;MEP;cathepsin l-type;cathepsin-l;CATL;catl 1;ctsl-1;l-cathepsin;	SWISSPROT_AC:P07711;SWISSPROT_ID:CATL1_HUMAN;EMBL:AL160279;EMBL:BC012612;EMBL:BX537395;EMBL:CR457053;EMBL:M20496;EMBL:X05256;EMBL:X12451;RefSeq:NP_001244900.1;RefSeq:NP_001244901.1;RefSeq:NP_001903.1;RefSeq:NP_666023.1;RefSeq:XP_005251773.1;ProteinModelPortal:P07711;STRING:9606.ENSP00000345344;SWISSPROT_AC_OLD:Q6IAV1;SWISSPROT_AC_OLD:Q96QJ0;SMR:P07711;GeneID:1514;KEGG:hsa:1514;PIR:S01002;eggNOG:C…	3858	1514
21943855	CTSL -- K10	association	Pubmed 2011:21035109;	We found that matrix metalloproteinase (MMP)-1 and MMP-12 as well as <b>cathepsin-L</b> were significantly up-regulated whilst <b>keratin-10</b> and transforming growth factor-ÃŽÂ²1 were significantly down-regulated in GO tissues of periodontitis patients compared with the control gingival tissues of healthy subjects.[Pubmed 2011:21035109];We found that matrix metalloproteinase (MMP)-1 and MMP-12…	4341042	Gene	CTSL	cathepsin L;CATL;CTSL;CTSL1;MEP;cathepsin l-type;Cathepsin L1;cathepsin-l;catl 1;CATL1;ctsl-1;EC 3.4.22.15;l-cathepsin;Major excreted protein;	SWISSPROT_AC:P07711;SWISSPROT_ID:CATL1_HUMAN;GeneID:1514;Ensembl:ENSG00000135047;HGNC:HGNC:2537;MIM:116880;Vega:OTTHUMG00000020149;protein_accession:AAA66974.1;protein_accession:AAG17239.1;protein_accession:AAH12612.1;protein_accession:AAI42984.1;protein_accession:AAM89516.1;protein_accession:AAN87068.1;protein_accession:AAQ05021.1;protein_accession:ABM83856.1;protein_accession:ABM87178.1;protein…	206483	Protein	K10	CK-10;Cytokeratin-10;K10;K1C10;Keratin, type I cytoskeletal 10;Keratin-10;KPP;KRT10;BCIE;BIE;ck 10;CK10;cytokeratin 10;cytokeratin10;EHK;keratin 10;keratin subtype 10;keratin10;krt 10;	SWISSPROT_AC:P13645;SWISSPROT_ID:K1C10_HUMAN;EMBL:AC090283;EMBL:BC034697;EMBL:J04029;EMBL:L20218;EMBL:L20219;EMBL:M19156;EMBL:M77663;EMBL:X14487;RefSeq:NP_000412.3;ProteinModelPortal:P13645;STRING:9606.ENSP00000269576;SWISSPROT_AC_OLD:Q14664;SWISSPROT_AC_OLD:Q8N175;SMR:P13645;GeneID:3858;KEGG:hsa:3858;PIR:A31994;PIR:S02158;eggNOG:ENOG410IGJX;eggNOG:ENOG410YDXS;UniGene:Hs.99936;GO:GO:0005615;GO:GO…	1514	3858
21943909	KRT10 -- CTSL	association	Pubmed 2011:21035109;	We found that matrix metalloproteinase (MMP)-1 and MMP-12 as well as <b>cathepsin-L</b> were significantly up-regulated whilst <b>keratin-10</b> and transforming growth factor-ÃŽÂ²1 were significantly down-regulated in GO tissues of periodontitis patients compared with the control gingival tissues of healthy subjects.[Pubmed 2011:21035109];We found that matrix metalloproteinase (MMP)-1 and MMP-12…	4342963	Gene	KRT10	BCIE;BIE;CK10;EHK;K10;keratin 10;KPP;KRT10;ck 10;CK-10;cytokeratin 10;Cytokeratin-10;cytokeratin10;K1C10;keratin subtype 10;Keratin, type I cytoskeletal 10;Keratin-10;keratin10;krt 10;	SWISSPROT_AC:P13645;SWISSPROT_ID:K1C10_HUMAN;GeneID:3858;Ensembl:ENSG00000186395;HGNC:HGNC:6413;MIM:148080;Vega:OTTHUMG00000133368;protein_accession:AAA59199.1;protein_accession:AAA59468.1;protein_accession:AAA60544.1;protein_accession:AAB59438.1;protein_accession:AAB59439.1;protein_accession:AAH34697.1;protein_accession:ABM84282.1;protein_accession:ABM87674.1;protein_accession:CAA32649.1;protein…	4341042	Gene	CTSL	cathepsin L;CATL;CTSL;CTSL1;MEP;cathepsin l-type;Cathepsin L1;cathepsin-l;catl 1;CATL1;ctsl-1;EC 3.4.22.15;l-cathepsin;Major excreted protein;	SWISSPROT_AC:P07711;SWISSPROT_ID:CATL1_HUMAN;GeneID:1514;Ensembl:ENSG00000135047;HGNC:HGNC:2537;MIM:116880;Vega:OTTHUMG00000020149;protein_accession:AAA66974.1;protein_accession:AAG17239.1;protein_accession:AAH12612.1;protein_accession:AAI42984.1;protein_accession:AAM89516.1;protein_accession:AAN87068.1;protein_accession:AAQ05021.1;protein_accession:ABM83856.1;protein_accession:ABM87178.1;protein…	3858	1514
22308581	CTSL -- HPA	association	Pubmed 2011:21262445;Pubmed 2016:27168718;Pubmed central 2017:5245862;Pubmed central 2017:5429646;Pubmed central 2017:5618000;Pubmed central 2016:4851855;	Ex vivo prevention of <b>heparanase</b> maturation through <b>cathepsin L</b> inhibition, or targeting heparanase directly with a neutralizing antibody, both resulted in a marked reduction in sFlt1 secretion to medium of normal and preeclamptic placental expiants.[Pubmed 2011:21262445];Proteolytic cleavage of proheparanase by <b>cathepsin L</b> leads to the formation of catalytically active <b>he…	4341042	Gene	CTSL	cathepsin L;CATL;CTSL;CTSL1;MEP;cathepsin l-type;Cathepsin L1;cathepsin-l;catl 1;CATL1;ctsl-1;EC 3.4.22.15;l-cathepsin;Major excreted protein;	SWISSPROT_AC:P07711;SWISSPROT_ID:CATL1_HUMAN;GeneID:1514;Ensembl:ENSG00000135047;HGNC:HGNC:2537;MIM:116880;Vega:OTTHUMG00000020149;protein_accession:AAA66974.1;protein_accession:AAG17239.1;protein_accession:AAH12612.1;protein_accession:AAI42984.1;protein_accession:AAM89516.1;protein_accession:AAN87068.1;protein_accession:AAQ05021.1;protein_accession:ABM83856.1;protein_accession:ABM87178.1;protein…	186018	Protein	HPA	EC 3.2.1.166;Endo-glucoronidase;HEP;Heparanase;Heparanase-1;HPA;HPA1;HPR1;HPSE;HPSE1;HSE1;heparanase 1;heparanase isoform 1;hp a;hp alpha;hp alpha-chain;hp-a;hp-alpha;hpa-type;hpalpha;hpse-1;hse type 1;hse-1;	SWISSPROT_AC:Q9Y251;SWISSPROT_ID:HPSE_HUMAN;EMBL:AC114781;EMBL:AF084467;EMBL:AF144325;EMBL:AF152376;EMBL:AF155510;EMBL:AF165154;EMBL:AK222986;EMBL:AM419200;EMBL:AY948074;EMBL:BC051321;EMBL:GQ337901;EMBL:GQ337902;RefSeq:NP_001092010.1;RefSeq:NP_001159970.1;RefSeq:NP_001186759.1;RefSeq:NP_006656.2;ProteinModelPortal:Q9Y251;STRING:9606.ENSP00000308107;SWISSPROT_AC_OLD:A9JIG7;SWISSPROT_AC_OLD:C7F7I3;…	1514	10855
22308705	HPSE -- Cathepsin L	association	Pubmed 2011:21262445;Pubmed 2016:27168718;Pubmed central 2017:5245862;Pubmed central 2017:5429646;Pubmed central 2017:5618000;Pubmed central 2016:4851855;	Ex vivo prevention of <b>heparanase</b> maturation through <b>cathepsin L</b> inhibition, or targeting heparanase directly with a neutralizing antibody, both resulted in a marked reduction in sFlt1 secretion to medium of normal and preeclamptic placental expiants.[Pubmed 2011:21262445];Proteolytic cleavage of proheparanase by <b>cathepsin L</b> leads to the formation of catalytically active <b>he…	4348440	Gene	HPSE	heparanase;HPA;HPA1;HPR1;HPSE;HPSE1;HSE1;EC 3.2.1.166;Endo-glucoronidase;HEP;heparanase 1;heparanase isoform 1;Heparanase-1;hp a;hp alpha;hp alpha-chain;hp-a;hp-alpha;hpa-type;hpalpha;hpse-1;hse type 1;hse-1;	SWISSPROT_AC:Q9Y251;SWISSPROT_ID:HPSE_HUMAN;GeneID:10855;Ensembl:ENSG00000173083;HGNC:HGNC:5164;MIM:604724;Vega:OTTHUMG00000130425;protein_accession:AAD41342.1;protein_accession:AAD45379.1;protein_accession:AAD45669.1;protein_accession:AAD54516.1;protein_accession:AAD54941.1;protein_accession:AAH51321.1;protein_accession:AAX47106.1;protein_accession:ACT98237.1;protein_accession:ACT98238.1;protein…	54956	Protein	Cathepsin L	Cathepsin L;Cathepsin L1;CATL1;CTSL;CTSL1;EC 3.4.22.15;Major excreted protein;MEP;cathepsin l-type;cathepsin-l;CATL;catl 1;ctsl-1;l-cathepsin;	SWISSPROT_AC:P07711;SWISSPROT_ID:CATL1_HUMAN;EMBL:AL160279;EMBL:BC012612;EMBL:BX537395;EMBL:CR457053;EMBL:M20496;EMBL:X05256;EMBL:X12451;RefSeq:NP_001244900.1;RefSeq:NP_001244901.1;RefSeq:NP_001903.1;RefSeq:NP_666023.1;RefSeq:XP_005251773.1;ProteinModelPortal:P07711;STRING:9606.ENSP00000345344;SWISSPROT_AC_OLD:Q6IAV1;SWISSPROT_AC_OLD:Q96QJ0;SMR:P07711;GeneID:1514;KEGG:hsa:1514;PIR:S01002;eggNOG:C…	10855	1514
22308746	HPSE -- CTSL	association	Pubmed 2011:21262445;Pubmed 2016:27168718;Pubmed central 2017:5245862;Pubmed central 2017:5429646;Pubmed central 2017:5618000;Pubmed central 2016:4851855;	Ex vivo prevention of <b>heparanase</b> maturation through <b>cathepsin L</b> inhibition, or targeting heparanase directly with a neutralizing antibody, both resulted in a marked reduction in sFlt1 secretion to medium of normal and preeclamptic placental expiants.[Pubmed 2011:21262445];Proteolytic cleavage of proheparanase by <b>cathepsin L</b> leads to the formation of catalytically active <b>he…	4348440	Gene	HPSE	heparanase;HPA;HPA1;HPR1;HPSE;HPSE1;HSE1;EC 3.2.1.166;Endo-glucoronidase;HEP;heparanase 1;heparanase isoform 1;Heparanase-1;hp a;hp alpha;hp alpha-chain;hp-a;hp-alpha;hpa-type;hpalpha;hpse-1;hse type 1;hse-1;	SWISSPROT_AC:Q9Y251;SWISSPROT_ID:HPSE_HUMAN;GeneID:10855;Ensembl:ENSG00000173083;HGNC:HGNC:5164;MIM:604724;Vega:OTTHUMG00000130425;protein_accession:AAD41342.1;protein_accession:AAD45379.1;protein_accession:AAD45669.1;protein_accession:AAD54516.1;protein_accession:AAD54941.1;protein_accession:AAH51321.1;protein_accession:AAX47106.1;protein_accession:ACT98237.1;protein_accession:ACT98238.1;protein…	4341042	Gene	CTSL	cathepsin L;CATL;CTSL;CTSL1;MEP;cathepsin l-type;Cathepsin L1;cathepsin-l;catl 1;CATL1;ctsl-1;EC 3.4.22.15;l-cathepsin;Major excreted protein;	SWISSPROT_AC:P07711;SWISSPROT_ID:CATL1_HUMAN;GeneID:1514;Ensembl:ENSG00000135047;HGNC:HGNC:2537;MIM:116880;Vega:OTTHUMG00000020149;protein_accession:AAA66974.1;protein_accession:AAG17239.1;protein_accession:AAH12612.1;protein_accession:AAI42984.1;protein_accession:AAM89516.1;protein_accession:AAN87068.1;protein_accession:AAQ05021.1;protein_accession:ABM83856.1;protein_accession:ABM87178.1;protein…	10855	1514
22614561	SARS -- Cathepsin L	association	Pubmed 2011:21609014;Pubmed central 2017:5479546;	Systematic description of the <b>SARs</b> of two targets give rise to the identification of pairs of compounds located in the same region of the activity landscape of <b>hCatL</b> and TbCatB suggesting similar mechanisms of action for the pairs involved.[Pubmed 2011:21609014];Finally, we altered residue T678, which was previously suggested to be required for <b>SARS</b> S activation by <b>catheps…	4344875	Gene	SARS	SARS;SERRS;SERS;seryl-tRNA synthetase;EC 6.1.1.11;sars-type;Serine--tRNA ligase, cytoplasmic;seryl trna synthetase;Seryl-tRNA(Ser/Sec) synthetase;seryl-trna-synthetase;SYSC;	SWISSPROT_AC:P49591;SWISSPROT_ID:SYSC_HUMAN;GeneID:6301;Ensembl:ENSG00000031698;HGNC:HGNC:10537;MIM:607529;Vega:OTTHUMG00000011726;protein_accession:AAH00716.1;protein_accession:AAH09390.1;protein_accession:AAI11399.1;protein_accession:ABM83070.1;protein_accession:ABM86265.1;protein_accession:BAA95602.1;protein_accession:BAD96397.1;protein_accession:BAG35636.1;protein_accession:CAA62635.1;protein…	54956	Protein	Cathepsin L	Cathepsin L;Cathepsin L1;CATL1;CTSL;CTSL1;EC 3.4.22.15;Major excreted protein;MEP;cathepsin l-type;cathepsin-l;CATL;catl 1;ctsl-1;l-cathepsin;	SWISSPROT_AC:P07711;SWISSPROT_ID:CATL1_HUMAN;EMBL:AL160279;EMBL:BC012612;EMBL:BX537395;EMBL:CR457053;EMBL:M20496;EMBL:X05256;EMBL:X12451;RefSeq:NP_001244900.1;RefSeq:NP_001244901.1;RefSeq:NP_001903.1;RefSeq:NP_666023.1;RefSeq:XP_005251773.1;ProteinModelPortal:P07711;STRING:9606.ENSP00000345344;SWISSPROT_AC_OLD:Q6IAV1;SWISSPROT_AC_OLD:Q96QJ0;SMR:P07711;GeneID:1514;KEGG:hsa:1514;PIR:S01002;eggNOG:C…	6301	1514
22614587	SARS2 -- Cathepsin L	association	Pubmed 2011:21609014;Pubmed central 2017:5479546;	Systematic description of the <b>SARs</b> of two targets give rise to the identification of pairs of compounds located in the same region of the activity landscape of <b>hCatL</b> and TbCatB suggesting similar mechanisms of action for the pairs involved.[Pubmed 2011:21609014];Finally, we altered residue T678, which was previously suggested to be required for <b>SARS</b> S activation by <b>catheps…	4352394	Gene	SARS2	mtSerRS;SARS;SARS2;SARSM;SerRS;SerRSmt;SERS;seryl-tRNA synthetase 2, mitochondrial;SYS;EC 6.1.1.11;sars-type;Serine--tRNA ligase, mitochondrial;seryl trna synthetase;Seryl-tRNA synthetase;Seryl-tRNA(Ser/Sec) synthetase;seryl-trna-synthetase;SYSM;	SWISSPROT_AC:Q9NP81;SWISSPROT_ID:SYSM_HUMAN;GeneID:54938;Ensembl:ENSG00000104835;HGNC:HGNC:17697;MIM:612804;Vega:OTTHUMG00000182691;protein_accession:AAH01020.2;protein_accession:AAH42912.1;protein_accession:BAA91176.1;protein_accession:BAA99557.1;protein_accession:BAG56921.1;protein_accession:BAG58891.1;protein_accession:BAG58908.1;protein_accession:EAW56844.1;protein_accession:EAW56845.1;protei…	54956	Protein	Cathepsin L	Cathepsin L;Cathepsin L1;CATL1;CTSL;CTSL1;EC 3.4.22.15;Major excreted protein;MEP;cathepsin l-type;cathepsin-l;CATL;catl 1;ctsl-1;l-cathepsin;	SWISSPROT_AC:P07711;SWISSPROT_ID:CATL1_HUMAN;EMBL:AL160279;EMBL:BC012612;EMBL:BX537395;EMBL:CR457053;EMBL:M20496;EMBL:X05256;EMBL:X12451;RefSeq:NP_001244900.1;RefSeq:NP_001244901.1;RefSeq:NP_001903.1;RefSeq:NP_666023.1;RefSeq:XP_005251773.1;ProteinModelPortal:P07711;STRING:9606.ENSP00000345344;SWISSPROT_AC_OLD:Q6IAV1;SWISSPROT_AC_OLD:Q96QJ0;SMR:P07711;GeneID:1514;KEGG:hsa:1514;PIR:S01002;eggNOG:C…	54938	1514
22614606	CTSL -- SARS	association	Pubmed 2011:21609014;Pubmed central 2017:5479546;	Systematic description of the <b>SARs</b> of two targets give rise to the identification of pairs of compounds located in the same region of the activity landscape of <b>hCatL</b> and TbCatB suggesting similar mechanisms of action for the pairs involved.[Pubmed 2011:21609014];Finally, we altered residue T678, which was previously suggested to be required for <b>SARS</b> S activation by <b>catheps…	4341042	Gene	CTSL	cathepsin L;CATL;CTSL;CTSL1;MEP;cathepsin l-type;Cathepsin L1;cathepsin-l;catl 1;CATL1;ctsl-1;EC 3.4.22.15;l-cathepsin;Major excreted protein;	SWISSPROT_AC:P07711;SWISSPROT_ID:CATL1_HUMAN;GeneID:1514;Ensembl:ENSG00000135047;HGNC:HGNC:2537;MIM:116880;Vega:OTTHUMG00000020149;protein_accession:AAA66974.1;protein_accession:AAG17239.1;protein_accession:AAH12612.1;protein_accession:AAI42984.1;protein_accession:AAM89516.1;protein_accession:AAN87068.1;protein_accession:AAQ05021.1;protein_accession:ABM83856.1;protein_accession:ABM87178.1;protein…	475704	Protein	SARS	EC 6.1.1.11;SARS;Serine--tRNA ligase, cytoplasmic;SerRS;SERS;Seryl-tRNA synthetase;Seryl-tRNA(Ser/Sec) synthetase;SYSC;sars-type;seryl trna synthetase;seryl-trna-synthetase;	SWISSPROT_AC:P49591;SWISSPROT_ID:SYSC_HUMAN;EMBL:AK312771;EMBL:AL356389;EMBL:BC000716;EMBL:BC009390;EMBL:CH471122;EMBL:D49914;EMBL:X91257;RefSeq:NP_006504.2;ProteinModelPortal:P49591;STRING:9606.ENSP00000234677;SWISSPROT_AC_OLD:B2R6Y9;SWISSPROT_AC_OLD:Q5T5C8;SWISSPROT_AC_OLD:Q9NSE3;SMR:P49591;GeneID:6301;KEGG:hsa:6301;PIR:G01026;eggNOG:COG0172;eggNOG:KOG2509;UniGene:Hs.531176;GO:GO:0003723;GO:GO:…	1514	6301
22614638	CTSL -- SerRS	association	Pubmed 2011:21609014;Pubmed central 2017:5479546;	Systematic description of the <b>SARs</b> of two targets give rise to the identification of pairs of compounds located in the same region of the activity landscape of <b>hCatL</b> and TbCatB suggesting similar mechanisms of action for the pairs involved.[Pubmed 2011:21609014];Finally, we altered residue T678, which was previously suggested to be required for <b>SARS</b> S activation by <b>catheps…	4341042	Gene	CTSL	cathepsin L;CATL;CTSL;CTSL1;MEP;cathepsin l-type;Cathepsin L1;cathepsin-l;catl 1;CATL1;ctsl-1;EC 3.4.22.15;l-cathepsin;Major excreted protein;	SWISSPROT_AC:P07711;SWISSPROT_ID:CATL1_HUMAN;GeneID:1514;Ensembl:ENSG00000135047;HGNC:HGNC:2537;MIM:116880;Vega:OTTHUMG00000020149;protein_accession:AAA66974.1;protein_accession:AAG17239.1;protein_accession:AAH12612.1;protein_accession:AAI42984.1;protein_accession:AAM89516.1;protein_accession:AAN87068.1;protein_accession:AAQ05021.1;protein_accession:ABM83856.1;protein_accession:ABM87178.1;protein…	475719	Protein	SerRS	EC 6.1.1.11;SARS2;SARSM;Serine--tRNA ligase, mitochondrial;SerRS;SerRSmt;Seryl-tRNA synthetase;Seryl-tRNA(Ser/Sec) synthetase;SYSM;mtSerRS;SARS;sars-type;SERS;seryl trna synthetase;seryl-tRNA synthetase 2, mitochondrial;seryl-trna-synthetase;SYS;	SWISSPROT_AC:Q9NP81;SWISSPROT_ID:SYSM_HUMAN;EMBL:AB029948;EMBL:AC011455;EMBL:AK000457;EMBL:AK293414;EMBL:BC001020;EMBL:BC042912;RefSeq:NP_001139373.1;RefSeq:NP_060297.1;ProteinModelPortal:Q9NP81;STRING:9606.ENSP00000472847;SWISSPROT_AC_OLD:A6NHW7;SWISSPROT_AC_OLD:B4DE10;SWISSPROT_AC_OLD:Q9BVP3;SMR:Q9NP81;GeneID:54938;KEGG:hsa:54938;eggNOG:COG0172;eggNOG:KOG2509;UniGene:Hs.709416;GO:GO:0004828;GO:…	1514	54938
22614671	SARS -- CTSL	association	Pubmed 2011:21609014;Pubmed central 2017:5479546;	Systematic description of the <b>SARs</b> of two targets give rise to the identification of pairs of compounds located in the same region of the activity landscape of <b>hCatL</b> and TbCatB suggesting similar mechanisms of action for the pairs involved.[Pubmed 2011:21609014];Finally, we altered residue T678, which was previously suggested to be required for <b>SARS</b> S activation by <b>catheps…	4344875	Gene	SARS	SARS;SERRS;SERS;seryl-tRNA synthetase;EC 6.1.1.11;sars-type;Serine--tRNA ligase, cytoplasmic;seryl trna synthetase;Seryl-tRNA(Ser/Sec) synthetase;seryl-trna-synthetase;SYSC;	SWISSPROT_AC:P49591;SWISSPROT_ID:SYSC_HUMAN;GeneID:6301;Ensembl:ENSG00000031698;HGNC:HGNC:10537;MIM:607529;Vega:OTTHUMG00000011726;protein_accession:AAH00716.1;protein_accession:AAH09390.1;protein_accession:AAI11399.1;protein_accession:ABM83070.1;protein_accession:ABM86265.1;protein_accession:BAA95602.1;protein_accession:BAD96397.1;protein_accession:BAG35636.1;protein_accession:CAA62635.1;protein…	4341042	Gene	CTSL	cathepsin L;CATL;CTSL;CTSL1;MEP;cathepsin l-type;Cathepsin L1;cathepsin-l;catl 1;CATL1;ctsl-1;EC 3.4.22.15;l-cathepsin;Major excreted protein;	SWISSPROT_AC:P07711;SWISSPROT_ID:CATL1_HUMAN;GeneID:1514;Ensembl:ENSG00000135047;HGNC:HGNC:2537;MIM:116880;Vega:OTTHUMG00000020149;protein_accession:AAA66974.1;protein_accession:AAG17239.1;protein_accession:AAH12612.1;protein_accession:AAI42984.1;protein_accession:AAM89516.1;protein_accession:AAN87068.1;protein_accession:AAQ05021.1;protein_accession:ABM83856.1;protein_accession:ABM87178.1;protein…	6301	1514
22614705	SARS2 -- CTSL	association	Pubmed 2011:21609014;Pubmed central 2017:5479546;	Systematic description of the <b>SARs</b> of two targets give rise to the identification of pairs of compounds located in the same region of the activity landscape of <b>hCatL</b> and TbCatB suggesting similar mechanisms of action for the pairs involved.[Pubmed 2011:21609014];Finally, we altered residue T678, which was previously suggested to be required for <b>SARS</b> S activation by <b>catheps…	4352394	Gene	SARS2	mtSerRS;SARS;SARS2;SARSM;SerRS;SerRSmt;SERS;seryl-tRNA synthetase 2, mitochondrial;SYS;EC 6.1.1.11;sars-type;Serine--tRNA ligase, mitochondrial;seryl trna synthetase;Seryl-tRNA synthetase;Seryl-tRNA(Ser/Sec) synthetase;seryl-trna-synthetase;SYSM;	SWISSPROT_AC:Q9NP81;SWISSPROT_ID:SYSM_HUMAN;GeneID:54938;Ensembl:ENSG00000104835;HGNC:HGNC:17697;MIM:612804;Vega:OTTHUMG00000182691;protein_accession:AAH01020.2;protein_accession:AAH42912.1;protein_accession:BAA91176.1;protein_accession:BAA99557.1;protein_accession:BAG56921.1;protein_accession:BAG58891.1;protein_accession:BAG58908.1;protein_accession:EAW56844.1;protein_accession:EAW56845.1;protei…	4341042	Gene	CTSL	cathepsin L;CATL;CTSL;CTSL1;MEP;cathepsin l-type;Cathepsin L1;cathepsin-l;catl 1;CATL1;ctsl-1;EC 3.4.22.15;l-cathepsin;Major excreted protein;	SWISSPROT_AC:P07711;SWISSPROT_ID:CATL1_HUMAN;GeneID:1514;Ensembl:ENSG00000135047;HGNC:HGNC:2537;MIM:116880;Vega:OTTHUMG00000020149;protein_accession:AAA66974.1;protein_accession:AAG17239.1;protein_accession:AAH12612.1;protein_accession:AAI42984.1;protein_accession:AAM89516.1;protein_accession:AAN87068.1;protein_accession:AAQ05021.1;protein_accession:ABM83856.1;protein_accession:ABM87178.1;protein…	54938	1514
22812816	CTSL -- TMS1	association	Pubmed 2012:21945153;Pubmed 2016:26971478;Pubmed central 2015:4436885;Pubmed central 2015:4473002;Pubmed central 2014:4172065;Pubmed central 2012:3373155;Pubmed central 2012:3468590;Pubmed central 2017:5242524;Pubmed central 2017:5423353;Pubmed central 2016:5041068;Pubmed central 2011:3118964;Pubmed central 2009:2815301;	<b>TMS</b> assessment in these subjects showed increased <b>MEP</b> amplitude on the affected side and a bilateral decrease of SP duration and SICI.[Pubmed 2012:21945153];Then, median and ulnar nerve stimulations at wrist level were combined to <b>TMS</b> to compare the resulting changes in <b>MEP</b> size in both groups.[Pubmed 2016:26971478];This method allows for <b>MEP</b> facilitation or sup…	4341042	Gene	CTSL	cathepsin L;CATL;CTSL;CTSL1;MEP;cathepsin l-type;Cathepsin L1;cathepsin-l;catl 1;CATL1;ctsl-1;EC 3.4.22.15;l-cathepsin;Major excreted protein;	SWISSPROT_AC:P07711;SWISSPROT_ID:CATL1_HUMAN;GeneID:1514;Ensembl:ENSG00000135047;HGNC:HGNC:2537;MIM:116880;Vega:OTTHUMG00000020149;protein_accession:AAA66974.1;protein_accession:AAG17239.1;protein_accession:AAH12612.1;protein_accession:AAI42984.1;protein_accession:AAM89516.1;protein_accession:AAN87068.1;protein_accession:AAQ05021.1;protein_accession:ABM83856.1;protein_accession:ABM87178.1;protein…	30052	Protein	TMS1	Apoptosis-associated speck-like protein containing a CARD;ASC;CARD5;Caspase recruitment domain-containing protein 5;hASC;PYCARD;PYD and CARD domain-containing protein;Target of methylation-induced silencing 1;TMS1;apoptosis associated speck-like protein containing a card;apoptosis-associated speck-like protein-containing a card;asc-type;card 5;card v;caspase recruitment domain containing protein …	SWISSPROT_AC:Q9ULZ3;SWISSPROT_ID:ASC_HUMAN;EMBL:AB023416;EMBL:AF184072;EMBL:AF184073;EMBL:AF255794;EMBL:AF310103;EMBL:AF384665;EMBL:AK000211;EMBL:BC004470;EMBL:BC013569;RefSeq:NP_037390.2;RefSeq:NP_660183.1;ProteinModelPortal:Q9ULZ3;STRING:9606.ENSP00000247470;SWISSPROT_AC_OLD:Q96D12;SWISSPROT_AC_OLD:Q9BSZ5;SWISSPROT_AC_OLD:Q9HBD0;SWISSPROT_AC_OLD:Q9NXJ8;SMR:Q9ULZ3;GeneID:29108;KEGG:hsa:29108;egg…	1514	29108
22813041	CTSL -- Thymidylate synthase	association	Pubmed 2012:21945153;Pubmed 2016:26971478;Pubmed central 2015:4436885;Pubmed central 2015:4473002;Pubmed central 2014:4172065;Pubmed central 2012:3373155;Pubmed central 2012:3468590;Pubmed central 2017:5242524;Pubmed central 2017:5423353;Pubmed central 2016:5041068;Pubmed central 2011:3118964;Pubmed central 2009:2815301;	<b>TMS</b> assessment in these subjects showed increased <b>MEP</b> amplitude on the affected side and a bilateral decrease of SP duration and SICI.[Pubmed 2012:21945153];Then, median and ulnar nerve stimulations at wrist level were combined to <b>TMS</b> to compare the resulting changes in <b>MEP</b> size in both groups.[Pubmed 2016:26971478];This method allows for <b>MEP</b> facilitation or sup…	4341042	Gene	CTSL	cathepsin L;CATL;CTSL;CTSL1;MEP;cathepsin l-type;Cathepsin L1;cathepsin-l;catl 1;CATL1;ctsl-1;EC 3.4.22.15;l-cathepsin;Major excreted protein;	SWISSPROT_AC:P07711;SWISSPROT_ID:CATL1_HUMAN;GeneID:1514;Ensembl:ENSG00000135047;HGNC:HGNC:2537;MIM:116880;Vega:OTTHUMG00000020149;protein_accession:AAA66974.1;protein_accession:AAG17239.1;protein_accession:AAH12612.1;protein_accession:AAI42984.1;protein_accession:AAM89516.1;protein_accession:AAN87068.1;protein_accession:AAQ05021.1;protein_accession:ABM83856.1;protein_accession:ABM87178.1;protein…	507019	Protein	Thymidylate synthase	EC 2.1.1.45;Thymidylate synthase;TS;TSase;TYMS;TYSY;HST422;thymidylate synthetase;thymidylate-synthetase;TMS;	SWISSPROT_AC:P04818;SWISSPROT_ID:TYSY_HUMAN;EMBL:AB062290;EMBL:AB077207;EMBL:AB077208;EMBL:AP001178;EMBL:BC002567;EMBL:BC013919;EMBL:BC083512;EMBL:CH471113;EMBL:D00517;EMBL:D00596;EMBL:X02308;RefSeq:NP_001062.1;ProteinModelPortal:P04818;STRING:9606.ENSP00000315644;SWISSPROT_AC_OLD:Q8WYK3;SWISSPROT_AC_OLD:Q8WYK4;SMR:P04818;GeneID:7298;KEGG:hsa:7298;PIR:A23047;eggNOG:COG0207;eggNOG:KOG0673;UniGene:…	1514	7298
22813207	TYMS -- CTSL	association	Pubmed 2012:21945153;Pubmed 2016:26971478;Pubmed central 2015:4436885;Pubmed central 2015:4473002;Pubmed central 2014:4172065;Pubmed central 2012:3373155;Pubmed central 2012:3468590;Pubmed central 2017:5242524;Pubmed central 2017:5423353;Pubmed central 2016:5041068;Pubmed central 2011:3118964;Pubmed central 2009:2815301;	<b>TMS</b> assessment in these subjects showed increased <b>MEP</b> amplitude on the affected side and a bilateral decrease of SP duration and SICI.[Pubmed 2012:21945153];Then, median and ulnar nerve stimulations at wrist level were combined to <b>TMS</b> to compare the resulting changes in <b>MEP</b> size in both groups.[Pubmed 2016:26971478];This method allows for <b>MEP</b> facilitation or sup…	4345751	Gene	TYMS	HST422;thymidylate synthetase;TMS;TS;TYMS;EC 2.1.1.45;Thymidylate synthase;thymidylate-synthetase;TSase;TYSY;	SWISSPROT_AC:P04818;SWISSPROT_ID:TYSY_HUMAN;GeneID:7298;Ensembl:ENSG00000176890;HGNC:HGNC:12441;MIM:188350;Vega:OTTHUMG00000131473;protein_accession:AAD43903.1;protein_accession:AAF66448.1;protein_accession:AAH02567.1;protein_accession:AAH13919.1;protein_accession:AAH83512.1;protein_accession:AAP35457.1;protein_accession:ABM83075.1;protein_accession:ADP55736.1;protein_accession:BAA00404.1;protein…	4341042	Gene	CTSL	cathepsin L;CATL;CTSL;CTSL1;MEP;cathepsin l-type;Cathepsin L1;cathepsin-l;catl 1;CATL1;ctsl-1;EC 3.4.22.15;l-cathepsin;Major excreted protein;	SWISSPROT_AC:P07711;SWISSPROT_ID:CATL1_HUMAN;GeneID:1514;Ensembl:ENSG00000135047;HGNC:HGNC:2537;MIM:116880;Vega:OTTHUMG00000020149;protein_accession:AAA66974.1;protein_accession:AAG17239.1;protein_accession:AAH12612.1;protein_accession:AAI42984.1;protein_accession:AAM89516.1;protein_accession:AAN87068.1;protein_accession:AAQ05021.1;protein_accession:ABM83856.1;protein_accession:ABM87178.1;protein…	7298	1514
22813500	PYCARD -- CTSL	association	Pubmed 2012:21945153;Pubmed 2016:26971478;Pubmed central 2015:4436885;Pubmed central 2015:4473002;Pubmed central 2014:4172065;Pubmed central 2012:3373155;Pubmed central 2012:3468590;Pubmed central 2017:5242524;Pubmed central 2017:5423353;Pubmed central 2016:5041068;Pubmed central 2011:3118964;Pubmed central 2009:2815301;	<b>TMS</b> assessment in these subjects showed increased <b>MEP</b> amplitude on the affected side and a bilateral decrease of SP duration and SICI.[Pubmed 2012:21945153];Then, median and ulnar nerve stimulations at wrist level were combined to <b>TMS</b> to compare the resulting changes in <b>MEP</b> size in both groups.[Pubmed 2016:26971478];This method allows for <b>MEP</b> facilitation or sup…	4351109	Gene	PYCARD	ASC;CARD5;PYCARD;PYD and CARD domain containing;TMS;TMS-1;TMS1;apoptosis associated speck-like protein containing a card;Apoptosis-associated speck-like protein containing a CARD;apoptosis-associated speck-like protein-containing a card;asc-type;card 5;card v;caspase recruitment domain containing protein 5;Caspase recruitment domain-containing protein 5;hASC;PYD and CARD domain-containing protein…	SWISSPROT_AC:Q9ULZ3;SWISSPROT_ID:ASC_HUMAN;GeneID:29108;Ensembl:ENSG00000103490;HGNC:HGNC:16608;MIM:606838;Vega:OTTHUMG00000176753;protein_accession:AAF99665.1;protein_accession:AAG01187.1;protein_accession:AAG01188.1;protein_accession:AAG30286.1;protein_accession:AAH04470.1;protein_accession:AAH13569.2;protein_accession:AAK63850.1;protein_accession:ADZ15787.1;protein_accession:BAA87339.2;protein…	4341042	Gene	CTSL	cathepsin L;CATL;CTSL;CTSL1;MEP;cathepsin l-type;Cathepsin L1;cathepsin-l;catl 1;CATL1;ctsl-1;EC 3.4.22.15;l-cathepsin;Major excreted protein;	SWISSPROT_AC:P07711;SWISSPROT_ID:CATL1_HUMAN;GeneID:1514;Ensembl:ENSG00000135047;HGNC:HGNC:2537;MIM:116880;Vega:OTTHUMG00000020149;protein_accession:AAA66974.1;protein_accession:AAG17239.1;protein_accession:AAH12612.1;protein_accession:AAI42984.1;protein_accession:AAM89516.1;protein_accession:AAN87068.1;protein_accession:AAQ05021.1;protein_accession:ABM83856.1;protein_accession:ABM87178.1;protein…	29108	1514
23693539	CTSL -- SALL1	association	Pubmed 2012:22930265;Pubmed central 2015:4508515;	The changes in SICI induced by priming <b>TBS</b> correlated with the changes in <b>MEP</b> induced by subsequent test TBS.[Pubmed 2012:22930265];The changes in SICI induced by priming TBS correlated with the changes in <b>MEP</b> induced by subsequent test <b>TBS</b>.[Pubmed 2012:22930265];Regarding TBS, one study found decreases and increases in <b>MEP</b> amplitude depending on the mode of <b>…	4341042	Gene	CTSL	cathepsin L;CATL;CTSL;CTSL1;MEP;cathepsin l-type;Cathepsin L1;cathepsin-l;catl 1;CATL1;ctsl-1;EC 3.4.22.15;l-cathepsin;Major excreted protein;	SWISSPROT_AC:P07711;SWISSPROT_ID:CATL1_HUMAN;GeneID:1514;Ensembl:ENSG00000135047;HGNC:HGNC:2537;MIM:116880;Vega:OTTHUMG00000020149;protein_accession:AAA66974.1;protein_accession:AAG17239.1;protein_accession:AAH12612.1;protein_accession:AAI42984.1;protein_accession:AAM89516.1;protein_accession:AAN87068.1;protein_accession:AAQ05021.1;protein_accession:ABM83856.1;protein_accession:ABM87178.1;protein…	441728	Protein	SALL1	HSal1;Sal-1;Sal-like protein 1;SAL1;SALL1;Spalt-like transcription factor 1;Zinc finger protein 794;Zinc finger protein SALL1;Zinc finger protein Spalt-1;ZNF794;HEL-S-89;hsal 1;sal 1;sal i;sal-i;sall-1;spalt like transcription factor 1;TBS;	SWISSPROT_AC:Q9NSC2;SWISSPROT_ID:SALL1_HUMAN;EMBL:AC009166;EMBL:AF017655;EMBL:AF074949;EMBL:AK307835;EMBL:X98833;EMBL:Y18264;EMBL:Y18265;RefSeq:NP_001121364.1;RefSeq:NP_002959.2;RefSeq:XP_006721304.1;RefSeq:XP_011521556.1;ProteinModelPortal:Q9NSC2;STRING:9606.ENSP00000251020;SWISSPROT_AC_OLD:Q99881;SWISSPROT_AC_OLD:Q9NSC3;SWISSPROT_AC_OLD:Q9P1R0;SMR:Q9NSC2;GeneID:6299;KEGG:hsa:6299;eggNOG:ENOG410…	1514	6299
23693684	SALL1 -- CTSL	association	Pubmed 2012:22930265;Pubmed central 2015:4508515;	The changes in SICI induced by priming <b>TBS</b> correlated with the changes in <b>MEP</b> induced by subsequent test TBS.[Pubmed 2012:22930265];The changes in SICI induced by priming TBS correlated with the changes in <b>MEP</b> induced by subsequent test <b>TBS</b>.[Pubmed 2012:22930265];Regarding TBS, one study found decreases and increases in <b>MEP</b> amplitude depending on the mode of <b>…	4344873	Gene	SALL1	HEL-S-89;HSAL1;Sal-1;SALL1;spalt like transcription factor 1;TBS;ZNF794;hsal 1;sal 1;sal i;sal-i;Sal-like protein 1;SAL1;sall-1;Spalt-like transcription factor 1;Zinc finger protein 794;Zinc finger protein SALL1;Zinc finger protein Spalt-1;	SWISSPROT_AC:Q9NSC2;SWISSPROT_ID:SALL1_HUMAN;GeneID:6299;Ensembl:ENSG00000103449;HGNC:HGNC:10524;MIM:602218;Vega:OTTHUMG00000133176;protein_accession:AAB99907.1;protein_accession:AAB99908.1;protein_accession:AAF19263.1;protein_accession:AAI13882.1;protein_accession:AAI13907.1;protein_accession:AAI31549.1;protein_accession:AAI67772.1;protein_accession:ACF94496.1;protein_accession:BAG58138.1;protei…	4341042	Gene	CTSL	cathepsin L;CATL;CTSL;CTSL1;MEP;cathepsin l-type;Cathepsin L1;cathepsin-l;catl 1;CATL1;ctsl-1;EC 3.4.22.15;l-cathepsin;Major excreted protein;	SWISSPROT_AC:P07711;SWISSPROT_ID:CATL1_HUMAN;GeneID:1514;Ensembl:ENSG00000135047;HGNC:HGNC:2537;MIM:116880;Vega:OTTHUMG00000020149;protein_accession:AAA66974.1;protein_accession:AAG17239.1;protein_accession:AAH12612.1;protein_accession:AAI42984.1;protein_accession:AAM89516.1;protein_accession:AAN87068.1;protein_accession:AAQ05021.1;protein_accession:ABM83856.1;protein_accession:ABM87178.1;protein…	6299	1514
24159121	CTSL -- BRCA1	association	Pubmed 2013:23337117;Pubmed central 2013:3549967;	Here, we demonstrate that <b>BRCA1</b> loss activates <b>cathepsin L</b> (CTSL)-mediated degradation of 53BP1.[Pubmed 2013:23337117];Here, we demonstrate that <b>BRCA1</b> loss activates <b>cathepsin L</b> (CTSL)Ã¢Â€Â“mediated degradation of 53BP1.[Pubmed central 2013:3549967];Here, we demonstrate that <b>BRCA1</b> loss activates <b>cathepsin L</b> (CTSL)–mediated degradation of 53BP1.[Pubmed cen…	4341042	Gene	CTSL	cathepsin L;CATL;CTSL;CTSL1;MEP;cathepsin l-type;Cathepsin L1;cathepsin-l;catl 1;CATL1;ctsl-1;EC 3.4.22.15;l-cathepsin;Major excreted protein;	SWISSPROT_AC:P07711;SWISSPROT_ID:CATL1_HUMAN;GeneID:1514;Ensembl:ENSG00000135047;HGNC:HGNC:2537;MIM:116880;Vega:OTTHUMG00000020149;protein_accession:AAA66974.1;protein_accession:AAG17239.1;protein_accession:AAH12612.1;protein_accession:AAI42984.1;protein_accession:AAM89516.1;protein_accession:AAN87068.1;protein_accession:AAQ05021.1;protein_accession:ABM83856.1;protein_accession:ABM87178.1;protein…	47829	Protein	BRCA1	BRCA1;Breast cancer type 1 susceptibility protein;EC 2.3.2.27;RING finger protein 53;RING-type E3 ubiquitin transferase BRCA1;RNF53;brca 1;brca i;brca-1;BRCA1, DNA repair associated;brca1-an;brca1-type;BRCAI;BRCC1;BROVCA1;FANCS;IRIS;PNCA4;PPP1R53;PSCP;	SWISSPROT_AC:P38398;SWISSPROT_ID:BRCA1_HUMAN;EMBL:AC060780;EMBL:AC135721;EMBL:AF005068;EMBL:AY273801;EMBL:BC072418;EMBL:BC115037;EMBL:DQ190450;EMBL:DQ190451;EMBL:DQ190452;EMBL:DQ190453;EMBL:DQ190454;EMBL:DQ190455;EMBL:DQ190456;EMBL:L78833;EMBL:U14680;EMBL:U64805;RefSeq:NP_009225.1;RefSeq:NP_009228.2;RefSeq:NP_009229.2;RefSeq:NP_009230.2;RefSeq:NP_009231.2;ProteinModelPortal:P38398;STRING:9606.ENS…	1514	672
25055279	C3 -- Cathepsin L	association	Pubmed 2013:24315997;Pubmed central 2017:5241319;Pubmed central 2017:5281603;Pubmed central 2017:5507296;Pubmed central 2017:5742141;Pubmed central 2016:4754842;Pubmed central 2016:4996338;	We found that the T cell-expressed protease <b>cathepsin L</b> (CTSL) processed C3 into biologically active <b>C3a</b> and C3b.[Pubmed 2013:24315997];For example, in resting human CD4+ T cells, activation of C3 occurs continuously within the cell through cleavage via the protease <b>cathepsin L</b> (CTSL) into bioactive fragments <b>C3a</b> and C3b.[Pubmed central 2017:5241319];Another recent stu…	4340386	Gene	C3	AHUS5;ARMD9;ASP;C3;C3a;C3b;complement C3;CPAMD1;HEL-S-62p;c 3 complement;c-3 complement;c3 a;c3 alpha;c3 alpha-chain;C3 and PZP-like alpha-2-macroglobulin domain-containing protein 1;c3 b;c3 beta;c3 beta-chain;c3 chain a;c3 complement;c3--a;c3-beta;c3-complement;c3alpha;c3beta;chain-c3 alpha;CO3;complement c 3;complement c-3;complement-c3;	SWISSPROT_AC:P01024;SWISSPROT_ID:CO3_HUMAN;GeneID:718;Ensembl:ENSG00000125730;HGNC:HGNC:1318;MIM:120700;Vega:OTTHUMG00000150335;protein_accession:AAA35722.1;protein_accession:AAA85332.1;protein_accession:AAI50180.1;protein_accession:AAI50201.1;protein_accession:AAR89906.1;protein_accession:ACJ13656.1;protein_accession:BAG64978.1;protein_accession:CAI46844.1;protein_accession:EAW69070.1;protein_ac…	54956	Protein	Cathepsin L	Cathepsin L;Cathepsin L1;CATL1;CTSL;CTSL1;EC 3.4.22.15;Major excreted protein;MEP;cathepsin l-type;cathepsin-l;CATL;catl 1;ctsl-1;l-cathepsin;	SWISSPROT_AC:P07711;SWISSPROT_ID:CATL1_HUMAN;EMBL:AL160279;EMBL:BC012612;EMBL:BX537395;EMBL:CR457053;EMBL:M20496;EMBL:X05256;EMBL:X12451;RefSeq:NP_001244900.1;RefSeq:NP_001244901.1;RefSeq:NP_001903.1;RefSeq:NP_666023.1;RefSeq:XP_005251773.1;ProteinModelPortal:P07711;STRING:9606.ENSP00000345344;SWISSPROT_AC_OLD:Q6IAV1;SWISSPROT_AC_OLD:Q96QJ0;SMR:P07711;GeneID:1514;KEGG:hsa:1514;PIR:S01002;eggNOG:C…	718	1514
25055320	CTSL -- CO3	association	Pubmed 2013:24315997;Pubmed central 2017:5241319;Pubmed central 2017:5281603;Pubmed central 2017:5507296;Pubmed central 2017:5742141;Pubmed central 2016:4754842;Pubmed central 2016:4996338;	We found that the T cell-expressed protease <b>cathepsin L</b> (CTSL) processed C3 into biologically active <b>C3a</b> and C3b.[Pubmed 2013:24315997];For example, in resting human CD4+ T cells, activation of C3 occurs continuously within the cell through cleavage via the protease <b>cathepsin L</b> (CTSL) into bioactive fragments <b>C3a</b> and C3b.[Pubmed central 2017:5241319];Another recent stu…	4341042	Gene	CTSL	cathepsin L;CATL;CTSL;CTSL1;MEP;cathepsin l-type;Cathepsin L1;cathepsin-l;catl 1;CATL1;ctsl-1;EC 3.4.22.15;l-cathepsin;Major excreted protein;	SWISSPROT_AC:P07711;SWISSPROT_ID:CATL1_HUMAN;GeneID:1514;Ensembl:ENSG00000135047;HGNC:HGNC:2537;MIM:116880;Vega:OTTHUMG00000020149;protein_accession:AAA66974.1;protein_accession:AAG17239.1;protein_accession:AAH12612.1;protein_accession:AAI42984.1;protein_accession:AAM89516.1;protein_accession:AAN87068.1;protein_accession:AAQ05021.1;protein_accession:ABM83856.1;protein_accession:ABM87178.1;protein…	72159	Protein	CO3	C3;C3 and PZP-like alpha-2-macroglobulin domain-containing protein 1;CO3;Complement C3;CPAMD1;AHUS5;ARMD9;ASP;c 3 complement;c-3 complement;c3 a;c3 alpha;c3 alpha-chain;c3 b;c3 beta;c3 beta-chain;c3 chain a;c3 complement;c3--a;c3-beta;c3-complement;C3a;c3alpha;C3b;c3beta;chain-c3 alpha;complement c 3;complement c-3;complement-c3;HEL-S-62p;	SWISSPROT_AC:P01024;SWISSPROT_ID:CO3_HUMAN;EMBL:AY513239;EMBL:BC150179;EMBL:BC150200;EMBL:CH471139;EMBL:K02765;RefSeq:NP_000055.2;ProteinModelPortal:P01024;STRING:9606.ENSP00000245907;SWISSPROT_AC_OLD:A7E236;SMR:P01024;GeneID:718;KEGG:hsa:718;PIR:A94065;eggNOG:ENOG410XRED;eggNOG:KOG1366;UniGene:Hs.529053;GO:GO:0001798;GO:GO:0001934;GO:GO:0001970;GO:GO:0004252;GO:GO:0004866;GO:GO:0005102;GO:GO:000…	1514	718
25055348	CTSL -- C3	association	Pubmed 2013:24315997;Pubmed central 2017:5241319;Pubmed central 2017:5281603;Pubmed central 2017:5507296;Pubmed central 2017:5742141;Pubmed central 2016:4754842;Pubmed central 2016:4996338;	We found that the T cell-expressed protease <b>cathepsin L</b> (CTSL) processed C3 into biologically active <b>C3a</b> and C3b.[Pubmed 2013:24315997];For example, in resting human CD4+ T cells, activation of C3 occurs continuously within the cell through cleavage via the protease <b>cathepsin L</b> (CTSL) into bioactive fragments <b>C3a</b> and C3b.[Pubmed central 2017:5241319];Another recent stu…	4341042	Gene	CTSL	cathepsin L;CATL;CTSL;CTSL1;MEP;cathepsin l-type;Cathepsin L1;cathepsin-l;catl 1;CATL1;ctsl-1;EC 3.4.22.15;l-cathepsin;Major excreted protein;	SWISSPROT_AC:P07711;SWISSPROT_ID:CATL1_HUMAN;GeneID:1514;Ensembl:ENSG00000135047;HGNC:HGNC:2537;MIM:116880;Vega:OTTHUMG00000020149;protein_accession:AAA66974.1;protein_accession:AAG17239.1;protein_accession:AAH12612.1;protein_accession:AAI42984.1;protein_accession:AAM89516.1;protein_accession:AAN87068.1;protein_accession:AAQ05021.1;protein_accession:ABM83856.1;protein_accession:ABM87178.1;protein…	4340386	Gene	C3	AHUS5;ARMD9;ASP;C3;C3a;C3b;complement C3;CPAMD1;HEL-S-62p;c 3 complement;c-3 complement;c3 a;c3 alpha;c3 alpha-chain;C3 and PZP-like alpha-2-macroglobulin domain-containing protein 1;c3 b;c3 beta;c3 beta-chain;c3 chain a;c3 complement;c3--a;c3-beta;c3-complement;c3alpha;c3beta;chain-c3 alpha;CO3;complement c 3;complement c-3;complement-c3;	SWISSPROT_AC:P01024;SWISSPROT_ID:CO3_HUMAN;GeneID:718;Ensembl:ENSG00000125730;HGNC:HGNC:1318;MIM:120700;Vega:OTTHUMG00000150335;protein_accession:AAA35722.1;protein_accession:AAA85332.1;protein_accession:AAI50180.1;protein_accession:AAI50201.1;protein_accession:AAR89906.1;protein_accession:ACJ13656.1;protein_accession:BAG64978.1;protein_accession:CAI46844.1;protein_accession:EAW69070.1;protein_ac…	1514	718
25724821	CIMT -- CTSL	association	Pubmed 2015:25030204;	In contrast, each of the <b>MEP</b> parameters exhibited a significant improvement in <b>CIMT</b> group (P<0.05).[Pubmed 2015:25030204];	4364552	Gene	CIMT	CIMT;cimt--an;	GeneID:404677;MIM:608447;	4341042	Gene	CTSL	cathepsin L;CATL;CTSL;CTSL1;MEP;cathepsin l-type;Cathepsin L1;cathepsin-l;catl 1;CATL1;ctsl-1;EC 3.4.22.15;l-cathepsin;Major excreted protein;	SWISSPROT_AC:P07711;SWISSPROT_ID:CATL1_HUMAN;GeneID:1514;Ensembl:ENSG00000135047;HGNC:HGNC:2537;MIM:116880;Vega:OTTHUMG00000020149;protein_accession:AAA66974.1;protein_accession:AAG17239.1;protein_accession:AAH12612.1;protein_accession:AAI42984.1;protein_accession:AAM89516.1;protein_accession:AAN87068.1;protein_accession:AAQ05021.1;protein_accession:ABM83856.1;protein_accession:ABM87178.1;protein…	404677	1514
26589513	CTSL -- CAP18	association	Pubmed 2015:25884905;	Molecular modeling suggested that <b>LL-37</b> interacted with the active site of <b>cathepsin L</b> in both forward (i.e., substrate-like) and reverse orientations with similar binding energies.[Pubmed 2015:25884905];	4341042	Gene	CTSL	cathepsin L;CATL;CTSL;CTSL1;MEP;cathepsin l-type;Cathepsin L1;cathepsin-l;catl 1;CATL1;ctsl-1;EC 3.4.22.15;l-cathepsin;Major excreted protein;	SWISSPROT_AC:P07711;SWISSPROT_ID:CATL1_HUMAN;GeneID:1514;Ensembl:ENSG00000135047;HGNC:HGNC:2537;MIM:116880;Vega:OTTHUMG00000020149;protein_accession:AAA66974.1;protein_accession:AAG17239.1;protein_accession:AAH12612.1;protein_accession:AAI42984.1;protein_accession:AAM89516.1;protein_accession:AAN87068.1;protein_accession:AAQ05021.1;protein_accession:ABM83856.1;protein_accession:ABM87178.1;protein…	51997	Protein	CAP18	18 kDa cationic antimicrobial protein;CAMP;CAP-18;CAP18;Cathelicidin antimicrobial peptide;FALL39;hCAP-18;18-kda cationic antimicrobial protein;antimicrobial cathelicidin peptide;antimicrobial peptide cathelicidin;antimicrobial peptide of the cathelicidin;cap 18;cathelicidin - an antimicrobial peptide;cathelicidin type of antimicrobial peptide;CRAMP;cramp-type;fall 39;FALL-39;hcap18;HSD26;ll-37;L…	SWISSPROT_AC:P49913;SWISSPROT_ID:CAMP_HUMAN;EMBL:AF288284;EMBL:AY162210;EMBL:AY251531;EMBL:BC055089;EMBL:CR457083;EMBL:CR541961;EMBL:U19970;EMBL:U48795;EMBL:X89658;EMBL:X96735;EMBL:Z38026;RefSeq:NP_004336.3;ProteinModelPortal:P49913;STRING:9606.ENSP00000458149;SWISSPROT_AC_OLD:Q71SN9;SMR:P49913;GeneID:820;KEGG:hsa:820;PIR:I38932;PIR:S74248;eggNOG:ENOG410J18R;eggNOG:ENOG41119S0;UniGene:Hs.51120;GO…	1514	820
26589621	CAMP -- Cathepsin L	association	Pubmed 2015:25884905;	Molecular modeling suggested that <b>LL-37</b> interacted with the active site of <b>cathepsin L</b> in both forward (i.e., substrate-like) and reverse orientations with similar binding energies.[Pubmed 2015:25884905];	4340470	Gene	CAMP	CAMP;CAP-18;CAP18;cathelicidin antimicrobial peptide;CRAMP;FALL-39;FALL39;HSD26;LL37;18 kDa cationic antimicrobial protein;18-kda cationic antimicrobial protein;antimicrobial cathelicidin peptide;antimicrobial peptide cathelicidin;antimicrobial peptide of the cathelicidin;cap 18;cathelicidin - an antimicrobial peptide;cathelicidin type of antimicrobial peptide;cramp-type;fall 39;hCAP-18;hcap18;ll…	SWISSPROT_AC:P49913;SWISSPROT_ID:CAMP_HUMAN;GeneID:820;Ensembl:ENSG00000164047;HGNC:HGNC:1472;MIM:600474;Vega:OTTHUMG00000133526;protein_accession:AAA74084.1;protein_accession:AAC02634.1;protein_accession:AAH55089.1;protein_accession:AAN78318.1;protein_accession:AAP20054.1;protein_accession:ADQ32148.1;protein_accession:CAA61805.1;protein_accession:CAA86115.1;protein_accession:CAG33364.1;protein_a…	54956	Protein	Cathepsin L	Cathepsin L;Cathepsin L1;CATL1;CTSL;CTSL1;EC 3.4.22.15;Major excreted protein;MEP;cathepsin l-type;cathepsin-l;CATL;catl 1;ctsl-1;l-cathepsin;	SWISSPROT_AC:P07711;SWISSPROT_ID:CATL1_HUMAN;EMBL:AL160279;EMBL:BC012612;EMBL:BX537395;EMBL:CR457053;EMBL:M20496;EMBL:X05256;EMBL:X12451;RefSeq:NP_001244900.1;RefSeq:NP_001244901.1;RefSeq:NP_001903.1;RefSeq:NP_666023.1;RefSeq:XP_005251773.1;ProteinModelPortal:P07711;STRING:9606.ENSP00000345344;SWISSPROT_AC_OLD:Q6IAV1;SWISSPROT_AC_OLD:Q96QJ0;SMR:P07711;GeneID:1514;KEGG:hsa:1514;PIR:S01002;eggNOG:C…	820	1514
26589641	CTSL -- CAMP	association	Pubmed 2015:25884905;	Molecular modeling suggested that <b>LL-37</b> interacted with the active site of <b>cathepsin L</b> in both forward (i.e., substrate-like) and reverse orientations with similar binding energies.[Pubmed 2015:25884905];	4341042	Gene	CTSL	cathepsin L;CATL;CTSL;CTSL1;MEP;cathepsin l-type;Cathepsin L1;cathepsin-l;catl 1;CATL1;ctsl-1;EC 3.4.22.15;l-cathepsin;Major excreted protein;	SWISSPROT_AC:P07711;SWISSPROT_ID:CATL1_HUMAN;GeneID:1514;Ensembl:ENSG00000135047;HGNC:HGNC:2537;MIM:116880;Vega:OTTHUMG00000020149;protein_accession:AAA66974.1;protein_accession:AAG17239.1;protein_accession:AAH12612.1;protein_accession:AAI42984.1;protein_accession:AAM89516.1;protein_accession:AAN87068.1;protein_accession:AAQ05021.1;protein_accession:ABM83856.1;protein_accession:ABM87178.1;protein…	4340470	Gene	CAMP	CAMP;CAP-18;CAP18;cathelicidin antimicrobial peptide;CRAMP;FALL-39;FALL39;HSD26;LL37;18 kDa cationic antimicrobial protein;18-kda cationic antimicrobial protein;antimicrobial cathelicidin peptide;antimicrobial peptide cathelicidin;antimicrobial peptide of the cathelicidin;cap 18;cathelicidin - an antimicrobial peptide;cathelicidin type of antimicrobial peptide;cramp-type;fall 39;hCAP-18;hcap18;ll…	SWISSPROT_AC:P49913;SWISSPROT_ID:CAMP_HUMAN;GeneID:820;Ensembl:ENSG00000164047;HGNC:HGNC:1472;MIM:600474;Vega:OTTHUMG00000133526;protein_accession:AAA74084.1;protein_accession:AAC02634.1;protein_accession:AAH55089.1;protein_accession:AAN78318.1;protein_accession:AAP20054.1;protein_accession:ADQ32148.1;protein_accession:CAA61805.1;protein_accession:CAA86115.1;protein_accession:CAG33364.1;protein_a…	1514	820
27255519	FLI1 -- Cathepsin L	association	Pubmed 2015:26661692;Pubmed 2016:26661692;	Importantly, gene silencing of <b>FLI1</b> induced <b>CTSL</b> mRNA expression and Fli1 occupied the CTSL promoter in human dermal microvascular endothelial cells.[Pubmed 2015:26661692];Importantly, gene silencing of <b>FLI1</b> induced <b>CTSL</b> mRNA expression and Fli1 occupied the CTSL promoter in human dermal microvascular endothelial cells.[Pubmed 2016:26661692];	4341677	Gene	FLI1	EWSR2;Fli-1 proto-oncogene, ETS transcription factor;FLI1;SIC-1;fli-1 proto-oncogene;Friend leukemia integration 1 transcription factor;Proto-oncogene Fli-1;sic 1;Transcription factor ERGB;transcription factor friend leukemia integration-1;	SWISSPROT_AC:Q01543;SWISSPROT_ID:FLI1_HUMAN;GeneID:2313;Ensembl:ENSG00000151702;HGNC:HGNC:3749;MIM:193067;Vega:OTTHUMG00000165792;protein_accession:AAA35812.2;protein_accession:AAA58479.1;protein_accession:AAA58480.1;protein_accession:AAA76854.1;protein_accession:AAB23637.1;protein_accession:AAG33027.1;protein_accession:AAH01670.1;protein_accession:AAH10115.1;protein_accession:AAK50443.1;protein_…	54956	Protein	Cathepsin L	Cathepsin L;Cathepsin L1;CATL1;CTSL;CTSL1;EC 3.4.22.15;Major excreted protein;MEP;cathepsin l-type;cathepsin-l;CATL;catl 1;ctsl-1;l-cathepsin;	SWISSPROT_AC:P07711;SWISSPROT_ID:CATL1_HUMAN;EMBL:AL160279;EMBL:BC012612;EMBL:BX537395;EMBL:CR457053;EMBL:M20496;EMBL:X05256;EMBL:X12451;RefSeq:NP_001244900.1;RefSeq:NP_001244901.1;RefSeq:NP_001903.1;RefSeq:NP_666023.1;RefSeq:XP_005251773.1;ProteinModelPortal:P07711;STRING:9606.ENSP00000345344;SWISSPROT_AC_OLD:Q6IAV1;SWISSPROT_AC_OLD:Q96QJ0;SMR:P07711;GeneID:1514;KEGG:hsa:1514;PIR:S01002;eggNOG:C…	2313	1514
27255549	FLII -- Cathepsin L	association	Pubmed 2015:26661692;Pubmed 2016:26661692;	Importantly, gene silencing of <b>FLI1</b> induced <b>CTSL</b> mRNA expression and Fli1 occupied the CTSL promoter in human dermal microvascular endothelial cells.[Pubmed 2015:26661692];Importantly, gene silencing of <b>FLI1</b> induced <b>CTSL</b> mRNA expression and Fli1 occupied the CTSL promoter in human dermal microvascular endothelial cells.[Pubmed 2016:26661692];	4341678	Gene	FLII	FLI;Fli1;FLII;FLII, actin remodeling protein;FLIL;flightless-1 homolog protein;flii, an actin-remodeling protein;Protein flightless-1 homolog;	SWISSPROT_AC:Q13045;SWISSPROT_ID:FLII_HUMAN;GeneID:2314;Ensembl:ENSG00000177731;HGNC:HGNC:3750;MIM:600362;Vega:OTTHUMG00000059389;protein_accession:AAC02796.1;protein_accession:AAC03568.1;protein_accession:AAH25300.1;protein_accession:ABM84547.1;protein_accession:ABM87849.1;protein_accession:BAD92101.1;protein_accession:BAG58522.1;protein_accession:BAG58632.1;protein_accession:BAG60170.1;protein_…	54956	Protein	Cathepsin L	Cathepsin L;Cathepsin L1;CATL1;CTSL;CTSL1;EC 3.4.22.15;Major excreted protein;MEP;cathepsin l-type;cathepsin-l;CATL;catl 1;ctsl-1;l-cathepsin;	SWISSPROT_AC:P07711;SWISSPROT_ID:CATL1_HUMAN;EMBL:AL160279;EMBL:BC012612;EMBL:BX537395;EMBL:CR457053;EMBL:M20496;EMBL:X05256;EMBL:X12451;RefSeq:NP_001244900.1;RefSeq:NP_001244901.1;RefSeq:NP_001903.1;RefSeq:NP_666023.1;RefSeq:XP_005251773.1;ProteinModelPortal:P07711;STRING:9606.ENSP00000345344;SWISSPROT_AC_OLD:Q6IAV1;SWISSPROT_AC_OLD:Q96QJ0;SMR:P07711;GeneID:1514;KEGG:hsa:1514;PIR:S01002;eggNOG:C…	2314	1514
27255724	FLI1 -- CTSL	association	Pubmed 2015:26661692;Pubmed 2016:26661692;	Importantly, gene silencing of <b>FLI1</b> induced <b>CTSL</b> mRNA expression and Fli1 occupied the CTSL promoter in human dermal microvascular endothelial cells.[Pubmed 2015:26661692];Importantly, gene silencing of <b>FLI1</b> induced <b>CTSL</b> mRNA expression and Fli1 occupied the CTSL promoter in human dermal microvascular endothelial cells.[Pubmed 2016:26661692];	4341677	Gene	FLI1	EWSR2;Fli-1 proto-oncogene, ETS transcription factor;FLI1;SIC-1;fli-1 proto-oncogene;Friend leukemia integration 1 transcription factor;Proto-oncogene Fli-1;sic 1;Transcription factor ERGB;transcription factor friend leukemia integration-1;	SWISSPROT_AC:Q01543;SWISSPROT_ID:FLI1_HUMAN;GeneID:2313;Ensembl:ENSG00000151702;HGNC:HGNC:3749;MIM:193067;Vega:OTTHUMG00000165792;protein_accession:AAA35812.2;protein_accession:AAA58479.1;protein_accession:AAA58480.1;protein_accession:AAA76854.1;protein_accession:AAB23637.1;protein_accession:AAG33027.1;protein_accession:AAH01670.1;protein_accession:AAH10115.1;protein_accession:AAK50443.1;protein_…	4341042	Gene	CTSL	cathepsin L;CATL;CTSL;CTSL1;MEP;cathepsin l-type;Cathepsin L1;cathepsin-l;catl 1;CATL1;ctsl-1;EC 3.4.22.15;l-cathepsin;Major excreted protein;	SWISSPROT_AC:P07711;SWISSPROT_ID:CATL1_HUMAN;GeneID:1514;Ensembl:ENSG00000135047;HGNC:HGNC:2537;MIM:116880;Vega:OTTHUMG00000020149;protein_accession:AAA66974.1;protein_accession:AAG17239.1;protein_accession:AAH12612.1;protein_accession:AAI42984.1;protein_accession:AAM89516.1;protein_accession:AAN87068.1;protein_accession:AAQ05021.1;protein_accession:ABM83856.1;protein_accession:ABM87178.1;protein…	2313	1514
27255752	FLII -- CTSL	association	Pubmed 2015:26661692;Pubmed 2016:26661692;	Importantly, gene silencing of <b>FLI1</b> induced <b>CTSL</b> mRNA expression and Fli1 occupied the CTSL promoter in human dermal microvascular endothelial cells.[Pubmed 2015:26661692];Importantly, gene silencing of <b>FLI1</b> induced <b>CTSL</b> mRNA expression and Fli1 occupied the CTSL promoter in human dermal microvascular endothelial cells.[Pubmed 2016:26661692];	4341678	Gene	FLII	FLI;Fli1;FLII;FLII, actin remodeling protein;FLIL;flightless-1 homolog protein;flii, an actin-remodeling protein;Protein flightless-1 homolog;	SWISSPROT_AC:Q13045;SWISSPROT_ID:FLII_HUMAN;GeneID:2314;Ensembl:ENSG00000177731;HGNC:HGNC:3750;MIM:600362;Vega:OTTHUMG00000059389;protein_accession:AAC02796.1;protein_accession:AAC03568.1;protein_accession:AAH25300.1;protein_accession:ABM84547.1;protein_accession:ABM87849.1;protein_accession:BAD92101.1;protein_accession:BAG58522.1;protein_accession:BAG58632.1;protein_accession:BAG60170.1;protein_…	4341042	Gene	CTSL	cathepsin L;CATL;CTSL;CTSL1;MEP;cathepsin l-type;Cathepsin L1;cathepsin-l;catl 1;CATL1;ctsl-1;EC 3.4.22.15;l-cathepsin;Major excreted protein;	SWISSPROT_AC:P07711;SWISSPROT_ID:CATL1_HUMAN;GeneID:1514;Ensembl:ENSG00000135047;HGNC:HGNC:2537;MIM:116880;Vega:OTTHUMG00000020149;protein_accession:AAA66974.1;protein_accession:AAG17239.1;protein_accession:AAH12612.1;protein_accession:AAI42984.1;protein_accession:AAM89516.1;protein_accession:AAN87068.1;protein_accession:AAQ05021.1;protein_accession:ABM83856.1;protein_accession:ABM87178.1;protein…	2314	1514
27521049	Cathepsin L -- Endorepellin	cleavage	Pubmed 2008:18658137;	<b>CathL</b> cleaved recombinant <b>endorepellin</b> in vitro, leading to LG3 release.[Pubmed 2008:18658137];	54956	Protein	Cathepsin L	Cathepsin L;Cathepsin L1;CATL1;CTSL;CTSL1;EC 3.4.22.15;Major excreted protein;MEP;cathepsin l-type;cathepsin-l;CATL;catl 1;ctsl-1;l-cathepsin;	SWISSPROT_AC:P07711;SWISSPROT_ID:CATL1_HUMAN;EMBL:AL160279;EMBL:BC012612;EMBL:BX537395;EMBL:CR457053;EMBL:M20496;EMBL:X05256;EMBL:X12451;RefSeq:NP_001244900.1;RefSeq:NP_001244901.1;RefSeq:NP_001903.1;RefSeq:NP_666023.1;RefSeq:XP_005251773.1;ProteinModelPortal:P07711;STRING:9606.ENSP00000345344;SWISSPROT_AC_OLD:Q6IAV1;SWISSPROT_AC_OLD:Q96QJ0;SMR:P07711;GeneID:1514;KEGG:hsa:1514;PIR:S01002;eggNOG:C…	310145	Protein	Endorepellin	Endorepellin;	TMP_SWISSPROT_AC:P98160_Endorepellin;PARENT_SWISSPROT_AC:P98160;PARENT_SWISSPROT_ID:PGBM_HUMAN;	1514
44890052	IL-6 -<> CTSL	expression regulation	Pubmed 2000:10849756;	<b>IL-6</b> leads to a twofold increase in <b>cathepsin L</b> mRNA expression, whereas TGF-beta 1 decreases the amount of cathepsin L mRNA.[Pubmed 2000:10849756];	197638	Protein	IL-6	B-cell stimulatory factor 2;BSF-2;CDF;CTL differentiation factor;Hybridoma growth factor;IFN-beta-2;IFNB2;IL-6;IL6;Interferon beta-2;Interleukin-6;b cell stimulatory factor 2;b cell stimulatory factor-2;b-cell stimulatory factor-2;bsf- 2;BSF2;HGF;HSF;hsf-type;ifn beta 2;ifn-beta 2;ifn-beta2;il - 6;il -- 6;il -6;il 6;il- 6;il--6;il-6-type;il-vi;il6-type;interferon beta 2;interferon beta2;interfero…	SWISSPROT_AC:P05231;SWISSPROT_ID:IL6_HUMAN;EMBL:AF372214;EMBL:BC015511;EMBL:M14584;EMBL:M18403;EMBL:M29150;EMBL:M54894;EMBL:S56892;EMBL:X04402;EMBL:X04403;EMBL:X04430;EMBL:X04602;EMBL:Y00081;RefSeq:NP_000591.1;RefSeq:XP_011513692.1;ProteinModelPortal:P05231;STRING:9606.ENSP00000258743;SWISSPROT_AC_OLD:Q9UCU2;SWISSPROT_AC_OLD:Q9UCU3;SWISSPROT_AC_OLD:Q9UCU4;SMR:P05231;GeneID:3569;KEGG:hsa:3569;PIR:…	4341042	Gene	CTSL	cathepsin L;CATL;CTSL;CTSL1;MEP;cathepsin l-type;Cathepsin L1;cathepsin-l;catl 1;CATL1;ctsl-1;EC 3.4.22.15;l-cathepsin;Major excreted protein;	SWISSPROT_AC:P07711;SWISSPROT_ID:CATL1_HUMAN;GeneID:1514;Ensembl:ENSG00000135047;HGNC:HGNC:2537;MIM:116880;Vega:OTTHUMG00000020149;protein_accession:AAA66974.1;protein_accession:AAG17239.1;protein_accession:AAH12612.1;protein_accession:AAI42984.1;protein_accession:AAM89516.1;protein_accession:AAN87068.1;protein_accession:AAQ05021.1;protein_accession:ABM83856.1;protein_accession:ABM87178.1;protein…	3569	1514
44937735	FOXO1 -<> CTSL	expression regulation	Pubmed 2010:20088826;Pubmed central 2016:5271579;	Using C2C12 mouse myoblasts overexpressing a constitutively active form of FOXO1, we showed that <b>FOXO1</b> induces <b>Ctsl</b> expression.[Pubmed 2010:20088826];<b>FoxO1</b> up-regulates <b>Cathepsin L</b> expression [121].[Pubmed central 2016:5271579];	141296	Protein	FOXO1	FKHR;Forkhead box protein O1;Forkhead box protein O1A;Forkhead in rhabdomyosarcoma;FOXO1;FOXO1A;FKH1;forkhead box o -1;forkhead box o 1;forkhead box o-1;forkhead box O1;forkhead box o1 protein;forkhead box protein o 1;forkhead box protein-o1;forkhead box-o1;forkhead-box-o1;foxo 1;foxo-1;foxo1 a;type-foxo1;	SWISSPROT_AC:Q12778;SWISSPROT_ID:FOXO1_HUMAN;EMBL:AF032885;EMBL:AL133318;EMBL:AL355132;EMBL:BC021981;EMBL:BC070065;EMBL:BT007455;EMBL:U02310;RefSeq:NP_002006.2;ProteinModelPortal:Q12778;STRING:9606.ENSP00000368880;SWISSPROT_AC_OLD:O43523;SWISSPROT_AC_OLD:Q5VYC7;SWISSPROT_AC_OLD:Q6NSK6;SMR:Q12778;GeneID:2308;KEGG:hsa:2308;PIR:S40521;eggNOG:COG5025;eggNOG:KOG2294;UniGene:Hs.370666;GO:GO:0000981;GO:…	4341042	Gene	CTSL	cathepsin L;CATL;CTSL;CTSL1;MEP;cathepsin l-type;Cathepsin L1;cathepsin-l;catl 1;CATL1;ctsl-1;EC 3.4.22.15;l-cathepsin;Major excreted protein;	SWISSPROT_AC:P07711;SWISSPROT_ID:CATL1_HUMAN;GeneID:1514;Ensembl:ENSG00000135047;HGNC:HGNC:2537;MIM:116880;Vega:OTTHUMG00000020149;protein_accession:AAA66974.1;protein_accession:AAG17239.1;protein_accession:AAH12612.1;protein_accession:AAI42984.1;protein_accession:AAM89516.1;protein_accession:AAN87068.1;protein_accession:AAQ05021.1;protein_accession:ABM83856.1;protein_accession:ABM87178.1;protein…	2308	1514
44995583	FLI1 -<> CTSL	expression regulation	Pubmed 2015:26661692;Pubmed 2016:26661692;	Importantly, gene silencing of <b>FLI1</b> induced <b>CTSL</b> mRNA expression and Fli1 occupied the CTSL promoter in human dermal microvascular endothelial cells.[Pubmed 2015:26661692];Importantly, gene silencing of <b>FLI1</b> induced <b>CTSL</b> mRNA expression and Fli1 occupied the CTSL promoter in human dermal microvascular endothelial cells.[Pubmed 2016:26661692];	138036	Protein	FLI1	FLI1;Friend leukemia integration 1 transcription factor;Proto-oncogene Fli-1;Transcription factor ERGB;EWSR2;fli-1 proto-oncogene;Fli-1 proto-oncogene, ETS transcription factor;sic 1;SIC-1;transcription factor friend leukemia integration-1;	SWISSPROT_AC:Q01543;SWISSPROT_ID:FLI1_HUMAN;EMBL:AK294279;EMBL:AK300153;EMBL:AK313370;EMBL:AP001122;EMBL:AY029368;EMBL:BC001670;EMBL:BC010115;EMBL:CH471065;EMBL:D38408;EMBL:M93255;EMBL:M98833;EMBL:S45205;EMBL:X67001;EMBL:Y17293;RefSeq:NP_001161153.1;RefSeq:NP_001257939.1;RefSeq:NP_001257941.1;RefSeq:NP_002008.2;RefSeq:XP_011541003.1;RefSeq:XP_016872894.1;RefSeq:XP_016872895.1;ProteinModelPortal:Q…	4341042	Gene	CTSL	cathepsin L;CATL;CTSL;CTSL1;MEP;cathepsin l-type;Cathepsin L1;cathepsin-l;catl 1;CATL1;ctsl-1;EC 3.4.22.15;l-cathepsin;Major excreted protein;	SWISSPROT_AC:P07711;SWISSPROT_ID:CATL1_HUMAN;GeneID:1514;Ensembl:ENSG00000135047;HGNC:HGNC:2537;MIM:116880;Vega:OTTHUMG00000020149;protein_accession:AAA66974.1;protein_accession:AAG17239.1;protein_accession:AAH12612.1;protein_accession:AAI42984.1;protein_accession:AAM89516.1;protein_accession:AAN87068.1;protein_accession:AAQ05021.1;protein_accession:ABM83856.1;protein_accession:ABM87178.1;protein…	2313	1514
44995599	FLII -<> CTSL	expression regulation	Pubmed 2015:26661692;Pubmed 2016:26661692;	Importantly, gene silencing of <b>FLI1</b> induced <b>CTSL</b> mRNA expression and Fli1 occupied the CTSL promoter in human dermal microvascular endothelial cells.[Pubmed 2015:26661692];Importantly, gene silencing of <b>FLI1</b> induced <b>CTSL</b> mRNA expression and Fli1 occupied the CTSL promoter in human dermal microvascular endothelial cells.[Pubmed 2016:26661692];	138293	Protein	FLII	FLII;FLIL;Protein flightless-1 homolog;FLI;Fli1;flightless-1 homolog protein;FLII, actin remodeling protein;flii, an actin-remodeling protein;	SWISSPROT_AC:Q13045;SWISSPROT_ID:FLII_HUMAN;EMBL:AC127537;EMBL:AK295655;EMBL:BC025300;EMBL:U01184;EMBL:U80184;RefSeq:NP_001243193.1;RefSeq:NP_001243194.1;RefSeq:NP_002009.1;ProteinModelPortal:Q13045;STRING:9606.ENSP00000324573;SWISSPROT_AC_OLD:B4DIL0;SWISSPROT_AC_OLD:F5H407;SWISSPROT_AC_OLD:J3QLG3;GeneID:2314;KEGG:hsa:2314;PIR:A49674;eggNOG:COG4886;eggNOG:KOG0444;UniGene:Hs.513984;GO:GO:0003779;G…	4341042	Gene	CTSL	cathepsin L;CATL;CTSL;CTSL1;MEP;cathepsin l-type;Cathepsin L1;cathepsin-l;catl 1;CATL1;ctsl-1;EC 3.4.22.15;l-cathepsin;Major excreted protein;	SWISSPROT_AC:P07711;SWISSPROT_ID:CATL1_HUMAN;GeneID:1514;Ensembl:ENSG00000135047;HGNC:HGNC:2537;MIM:116880;Vega:OTTHUMG00000020149;protein_accession:AAA66974.1;protein_accession:AAG17239.1;protein_accession:AAH12612.1;protein_accession:AAI42984.1;protein_accession:AAM89516.1;protein_accession:AAN87068.1;protein_accession:AAQ05021.1;protein_accession:ABM83856.1;protein_accession:ABM87178.1;protein…	2314	1514
44999153	IL-6 --> CTSL	expression upregulation	Pubmed 2000:10849756;	<b>IL-6</b> leads to a twofold increase in <b>cathepsin L</b> mRNA expression, whereas TGF-beta 1 decreases the amount of cathepsin L mRNA.[Pubmed 2000:10849756];	197638	Protein	IL-6	B-cell stimulatory factor 2;BSF-2;CDF;CTL differentiation factor;Hybridoma growth factor;IFN-beta-2;IFNB2;IL-6;IL6;Interferon beta-2;Interleukin-6;b cell stimulatory factor 2;b cell stimulatory factor-2;b-cell stimulatory factor-2;bsf- 2;BSF2;HGF;HSF;hsf-type;ifn beta 2;ifn-beta 2;ifn-beta2;il - 6;il -- 6;il -6;il 6;il- 6;il--6;il-6-type;il-vi;il6-type;interferon beta 2;interferon beta2;interfero…	SWISSPROT_AC:P05231;SWISSPROT_ID:IL6_HUMAN;EMBL:AF372214;EMBL:BC015511;EMBL:M14584;EMBL:M18403;EMBL:M29150;EMBL:M54894;EMBL:S56892;EMBL:X04402;EMBL:X04403;EMBL:X04430;EMBL:X04602;EMBL:Y00081;RefSeq:NP_000591.1;RefSeq:XP_011513692.1;ProteinModelPortal:P05231;STRING:9606.ENSP00000258743;SWISSPROT_AC_OLD:Q9UCU2;SWISSPROT_AC_OLD:Q9UCU3;SWISSPROT_AC_OLD:Q9UCU4;SMR:P05231;GeneID:3569;KEGG:hsa:3569;PIR:…	4341042	Gene	CTSL	cathepsin L;CATL;CTSL;CTSL1;MEP;cathepsin l-type;Cathepsin L1;cathepsin-l;catl 1;CATL1;ctsl-1;EC 3.4.22.15;l-cathepsin;Major excreted protein;	SWISSPROT_AC:P07711;SWISSPROT_ID:CATL1_HUMAN;GeneID:1514;Ensembl:ENSG00000135047;HGNC:HGNC:2537;MIM:116880;Vega:OTTHUMG00000020149;protein_accession:AAA66974.1;protein_accession:AAG17239.1;protein_accession:AAH12612.1;protein_accession:AAI42984.1;protein_accession:AAM89516.1;protein_accession:AAN87068.1;protein_accession:AAQ05021.1;protein_accession:ABM83856.1;protein_accession:ABM87178.1;protein…	3569	1514
45039924	HGF -<> CTSL	expression regulation	Pubmed 2001:11177576;	The aims of this study were to investigate the effect of the cytokines interleukin-1 beta (IL-1 beta), IL-6, IL-10, transforming growth factor-beta 1 (TGF-beta 1), and <b>hepatocyte growth factor</b> (HGF) on expression of cathepsin B and <b>cathepsin L</b> mRNA (quantitative RT-PCR), on protein expression (ELISA, Western blot), and also on enzymatic activity of cathepsins B and L.[Pubmed 2001:11…	178566	Protein	HGF	Hepatocyte growth factor;Hepatopoietin-A;HGF;HPTA;Scatter factor;SF;DFNB39;F-TCF;factor scatter;factor--scatter;factor-scatter;hepatopoietin a;hgf beta;hgf beta-chain;hgf-beta;HGFB;hgfbeta;hgfbeta-chain;scatter-factor;	SWISSPROT_AC:P14210;SWISSPROT_ID:HGF_HUMAN;EMBL:AC004960;EMBL:AY246560;EMBL:BC022308;EMBL:BC063485;EMBL:BC105797;EMBL:BC130284;EMBL:BC130286;EMBL:CH236949;EMBL:D90334;EMBL:L02931;EMBL:M29145;EMBL:M55379;EMBL:M60718;EMBL:M73239;EMBL:M73240;EMBL:M75966;EMBL:M75967;EMBL:M75968;EMBL:M75969;EMBL:M75971;EMBL:M75972;EMBL:M75973;EMBL:M75974;EMBL:M75975;EMBL:M75976;EMBL:M75977;EMBL:M75978;EMBL:M75979;EMBL…	4341042	Gene	CTSL	cathepsin L;CATL;CTSL;CTSL1;MEP;cathepsin l-type;Cathepsin L1;cathepsin-l;catl 1;CATL1;ctsl-1;EC 3.4.22.15;l-cathepsin;Major excreted protein;	SWISSPROT_AC:P07711;SWISSPROT_ID:CATL1_HUMAN;GeneID:1514;Ensembl:ENSG00000135047;HGNC:HGNC:2537;MIM:116880;Vega:OTTHUMG00000020149;protein_accession:AAA66974.1;protein_accession:AAG17239.1;protein_accession:AAH12612.1;protein_accession:AAI42984.1;protein_accession:AAM89516.1;protein_accession:AAN87068.1;protein_accession:AAQ05021.1;protein_accession:ABM83856.1;protein_accession:ABM87178.1;protein…	3082	1514
45099882	CYTB -- Cathepsin L	interaction	HPRD:00293;HPRD:03091;Pubmed 2014:24889867;Pubmed 1996:8759291;Pubmed 2010:20075068;Pubmed central 2015:4672043;Pubmed central 2015:4673337;Pubmed central 2012:3426797;Pubmed central 2013:3564246;	Under these conditions, <b>Cathepsin L</b> was also proved to interact with <b>cystatin B</b>, being also modulated by physiological concentrations of Cu(++) , Fe(++) and Zn(++) .[Pubmed 2014:24889867];The kinetics of the interaction between sheep <b>cathepsin L</b> and <b>stefin B</b> were determined, with the interaction of stefin B with papain used as a benchmark to compare with other publishe…	90877	Protein	CYTB	CPI-B;CST6;CSTB;Cystatin-B;CYTB;Liver thiol proteinase inhibitor;Stefin-B;STFB;cst vi;cst-6;cystatin B;cystatin beta;cystatinb;epm 1;epm-1;EPM1;EPM1A;PME;pme-type;stefin b;stefin b-type;stf b;stf beta;ULD;	SWISSPROT_AC:P04080;SWISSPROT_ID:CYTB_HUMAN;EMBL:AF208234;EMBL:AP001752;EMBL:BC003370;EMBL:BC010532;EMBL:L03558;EMBL:U46692;RefSeq:NP_000091.1;ProteinModelPortal:P04080;STRING:9606.ENSP00000291568;SMR:P04080;GeneID:1476;KEGG:hsa:1476;PIR:A01278;eggNOG:ENOG410IZK7;eggNOG:ENOG41121QW;UniGene:Hs.695;GO:GO:0002020;GO:GO:0004866;GO:GO:0004869;GO:GO:0005615;GO:GO:0005730;GO:GO:0005737;GO:GO:0008344;GO:…	54956	Protein	Cathepsin L	Cathepsin L;Cathepsin L1;CATL1;CTSL;CTSL1;EC 3.4.22.15;Major excreted protein;MEP;cathepsin l-type;cathepsin-l;CATL;catl 1;ctsl-1;l-cathepsin;	SWISSPROT_AC:P07711;SWISSPROT_ID:CATL1_HUMAN;EMBL:AL160279;EMBL:BC012612;EMBL:BX537395;EMBL:CR457053;EMBL:M20496;EMBL:X05256;EMBL:X12451;RefSeq:NP_001244900.1;RefSeq:NP_001244901.1;RefSeq:NP_001903.1;RefSeq:NP_666023.1;RefSeq:XP_005251773.1;ProteinModelPortal:P07711;STRING:9606.ENSP00000345344;SWISSPROT_AC_OLD:Q6IAV1;SWISSPROT_AC_OLD:Q96QJ0;SMR:P07711;GeneID:1514;KEGG:hsa:1514;PIR:S01002;eggNOG:C…	1476	1514
45122167	Cystatin-C -- Cathepsin L	interaction	HPRD:00293;HPRD:05056;Pubmed 1999:10366730;Pubmed central 2013:3877556;	Notably, the affinity of bovine cystatin C for cathepsin H was somewhat weaker than that of human cystatin C, and bovine <b>cystatin C</b> bound to <b>cathepsin L</b> with about a four-fold higher association rate constant than the human inhibitor.[Pubmed 1999:10366730];<b>CST3</b> was bound to CTSB, CTSH, and <b>CTSL</b>;[Pubmed central 2013:3877556];	90894	Protein	Cystatin-C	CST3;Cystatin-3;Cystatin-C;CYTC;Gamma-trace;Neuroendocrine basic polypeptide;Post-gamma-globulin;ARMD11;c cystatin;cystatin C;cystatin c--an;cystatin c-type;g-trace;gamma trace;HEL-S-2;post-gamma globulin;	SWISSPROT_AC:P01034;SWISSPROT_ID:CYTC_HUMAN;EMBL:AK312213;EMBL:AL121894;EMBL:BC013083;EMBL:BC110305;EMBL:BT006839;EMBL:CH471133;EMBL:CR541988;EMBL:CR542018;EMBL:M27889;EMBL:M27890;EMBL:M27891;EMBL:X05607;EMBL:X52255;EMBL:X61681;EMBL:X61682;EMBL:X61683;RefSeq:NP_000090.1;RefSeq:NP_001275543.1;ProteinModelPortal:P01034;STRING:9606.ENSP00000366124;SWISSPROT_AC_OLD:B2R5J9;SWISSPROT_AC_OLD:D3DW42;SWIS…	54956	Protein	Cathepsin L	Cathepsin L;Cathepsin L1;CATL1;CTSL;CTSL1;EC 3.4.22.15;Major excreted protein;MEP;cathepsin l-type;cathepsin-l;CATL;catl 1;ctsl-1;l-cathepsin;	SWISSPROT_AC:P07711;SWISSPROT_ID:CATL1_HUMAN;EMBL:AL160279;EMBL:BC012612;EMBL:BX537395;EMBL:CR457053;EMBL:M20496;EMBL:X05256;EMBL:X12451;RefSeq:NP_001244900.1;RefSeq:NP_001244901.1;RefSeq:NP_001903.1;RefSeq:NP_666023.1;RefSeq:XP_005251773.1;ProteinModelPortal:P07711;STRING:9606.ENSP00000345344;SWISSPROT_AC_OLD:Q6IAV1;SWISSPROT_AC_OLD:Q96QJ0;SMR:P07711;GeneID:1514;KEGG:hsa:1514;PIR:S01002;eggNOG:C…	1471	1514
45362989	Cathepsin L -- CAP18	interaction	Pubmed 2015:25884905;	Molecular modeling suggested that <b>LL-37</b> interacted with the active site of <b>cathepsin L</b> in both forward (i.e., substrate-like) and reverse orientations with similar binding energies.[Pubmed 2015:25884905];	54956	Protein	Cathepsin L	Cathepsin L;Cathepsin L1;CATL1;CTSL;CTSL1;EC 3.4.22.15;Major excreted protein;MEP;cathepsin l-type;cathepsin-l;CATL;catl 1;ctsl-1;l-cathepsin;	SWISSPROT_AC:P07711;SWISSPROT_ID:CATL1_HUMAN;EMBL:AL160279;EMBL:BC012612;EMBL:BX537395;EMBL:CR457053;EMBL:M20496;EMBL:X05256;EMBL:X12451;RefSeq:NP_001244900.1;RefSeq:NP_001244901.1;RefSeq:NP_001903.1;RefSeq:NP_666023.1;RefSeq:XP_005251773.1;ProteinModelPortal:P07711;STRING:9606.ENSP00000345344;SWISSPROT_AC_OLD:Q6IAV1;SWISSPROT_AC_OLD:Q96QJ0;SMR:P07711;GeneID:1514;KEGG:hsa:1514;PIR:S01002;eggNOG:C…	51997	Protein	CAP18	18 kDa cationic antimicrobial protein;CAMP;CAP-18;CAP18;Cathelicidin antimicrobial peptide;FALL39;hCAP-18;18-kda cationic antimicrobial protein;antimicrobial cathelicidin peptide;antimicrobial peptide cathelicidin;antimicrobial peptide of the cathelicidin;cap 18;cathelicidin - an antimicrobial peptide;cathelicidin type of antimicrobial peptide;CRAMP;cramp-type;fall 39;FALL-39;hcap18;HSD26;ll-37;L…	SWISSPROT_AC:P49913;SWISSPROT_ID:CAMP_HUMAN;EMBL:AF288284;EMBL:AY162210;EMBL:AY251531;EMBL:BC055089;EMBL:CR457083;EMBL:CR541961;EMBL:U19970;EMBL:U48795;EMBL:X89658;EMBL:X96735;EMBL:Z38026;RefSeq:NP_004336.3;ProteinModelPortal:P49913;STRING:9606.ENSP00000458149;SWISSPROT_AC_OLD:Q71SN9;SMR:P49913;GeneID:820;KEGG:hsa:820;PIR:I38932;PIR:S74248;eggNOG:ENOG410J18R;eggNOG:ENOG41119S0;UniGene:Hs.51120;GO…	1514	820
47249791	CYTA -- Cathepsin L	interaction	BioGrid:255641;BioGrid:282785;HPRD:00293;HPRD:01697;psi-mi:MI:0463;Pubmed 1995:7875311;Pubmed central 2016:5072729;	Bovine <b>stefin A</b> bound tightly and rapidly to <b>cathepsin L</b> (kass = 9.6 x 10(6) M-1.s-1, Ki = 29 pM).[Pubmed 1995:7875311];which enables the refined complex to identify the importance of Pro3 [9] of <b>stefin A</b> and Asn66 of <b>CL1</b> in molecular interaction and HB forming that remained unrecognized in the docking studies (Table 1, S1 Text and S6 Fig).[Pubmed central 2016:5072729];	90866	Protein	CYTA	CSTA;Cystatin-A;Cystatin-AS;CYTA;Stefin-A;STF1;STFA;AREI;cystatin A;cystatin alpha;cyt a;cyt-a;pss 4;pss-4;PSS4;stefin a;stefina;stf alpha;	SWISSPROT_AC:P01040;SWISSPROT_ID:CYTA_HUMAN;EMBL:AB007774;EMBL:AK291308;EMBL:BC010379;EMBL:CH471052;EMBL:CR456914;EMBL:D88422;EMBL:X05978;RefSeq:NP_005204.1;ProteinModelPortal:P01040;STRING:9606.ENSP00000264474;SWISSPROT_AC_OLD:Q6IB90;SMR:P01040;GeneID:1475;KEGG:hsa:1475;PIR:A29139;eggNOG:ENOG410J1PC;eggNOG:ENOG41121QW;UniGene:Hs.518198;GO:GO:0001533;GO:GO:0002020;GO:GO:0004869;GO:GO:0005198;GO:G…	54956	Protein	Cathepsin L	Cathepsin L;Cathepsin L1;CATL1;CTSL;CTSL1;EC 3.4.22.15;Major excreted protein;MEP;cathepsin l-type;cathepsin-l;CATL;catl 1;ctsl-1;l-cathepsin;	SWISSPROT_AC:P07711;SWISSPROT_ID:CATL1_HUMAN;EMBL:AL160279;EMBL:BC012612;EMBL:BX537395;EMBL:CR457053;EMBL:M20496;EMBL:X05256;EMBL:X12451;RefSeq:NP_001244900.1;RefSeq:NP_001244901.1;RefSeq:NP_001903.1;RefSeq:NP_666023.1;RefSeq:XP_005251773.1;ProteinModelPortal:P07711;STRING:9606.ENSP00000345344;SWISSPROT_AC_OLD:Q6IAV1;SWISSPROT_AC_OLD:Q96QJ0;SMR:P07711;GeneID:1514;KEGG:hsa:1514;PIR:S01002;eggNOG:C…	1475	1514
47260472	Cathepsin L -- APPS	interaction	Pubmed 2009:19143838;Pubmed 1998:9508185;Pubmed central 2017:5518948;Pubmed central 2010:2959088;	Comparisons of the chagasin-papain complex with high-resolution structures of chagasin in complexes with <b>cathepsin L</b>, <b>cathepsin B</b> and falcipain allowed the creation of a consensus map of the structural features that are important for efficient inhibition of papain-like enzymes.[Pubmed 2009:19143838];No statistically significant interactions of <b>catB</b> or <b>catL</b> with any of …	54956	Protein	Cathepsin L	Cathepsin L;Cathepsin L1;CATL1;CTSL;CTSL1;EC 3.4.22.15;Major excreted protein;MEP;cathepsin l-type;cathepsin-l;CATL;catl 1;ctsl-1;l-cathepsin;	SWISSPROT_AC:P07711;SWISSPROT_ID:CATL1_HUMAN;EMBL:AL160279;EMBL:BC012612;EMBL:BX537395;EMBL:CR457053;EMBL:M20496;EMBL:X05256;EMBL:X12451;RefSeq:NP_001244900.1;RefSeq:NP_001244901.1;RefSeq:NP_001903.1;RefSeq:NP_666023.1;RefSeq:XP_005251773.1;ProteinModelPortal:P07711;STRING:9606.ENSP00000345344;SWISSPROT_AC_OLD:Q6IAV1;SWISSPROT_AC_OLD:Q96QJ0;SMR:P07711;GeneID:1514;KEGG:hsa:1514;PIR:S01002;eggNOG:C…	54781	Protein	APPS	APP secretase;APPS;CATB;Cathepsin B;Cathepsin B1;CPSB;CTSB;EC 3.4.22.1;app-secretase;cathepsin b-type;cathepsin-b;cathepsinb;cps b;cps-b;cts-b;secretase of app;	SWISSPROT_AC:P07858;SWISSPROT_ID:CATB_HUMAN;EMBL:AK075393;EMBL:AK092070;EMBL:BC010240;EMBL:BC095408;EMBL:CH471157;EMBL:L16510;EMBL:M13230;EMBL:M14221;RefSeq:NP_001899.1;RefSeq:NP_680090.1;RefSeq:NP_680091.1;RefSeq:NP_680092.1;RefSeq:NP_680093.1;RefSeq:XP_006716307.1;RefSeq:XP_006716308.1;RefSeq:XP_011542114.1;RefSeq:XP_016868586.1;RefSeq:XP_016868587.1;RefSeq:XP_016868588.1;RefSeq:XP_016868589.1;…	1514	1508
47309932	CST6 -- Cathepsin L	interaction	Pubmed 2006:16565075;	Kinetic studies show that Ki values of <b>cystatin M/E</b> for the interaction with CTSV and <b>CTSL</b> are 0.47 and 1.78 nM, respectively.[Pubmed 2006:16565075];The identification of CTSV and <b>CTSL</b> as novel targets for <b>cystatin M/E</b>, their (co)-expression in the stratum granulosum of human skin, and the activity of CTSL toward transglutaminase 3 strongly imply an important role for …	90915	Protein	CST6	CST6;Cystatin-6;Cystatin-E;Cystatin-M;CYTM;cst vi;cst-6;cystatin 6;cystatin e;cystatin E/M;cystatin m;cystatin m / e;cystatin m/e;	SWISSPROT_AC:Q15828;SWISSPROT_ID:CYTM_HUMAN;EMBL:AY145051;EMBL:BC031334;EMBL:U62800;EMBL:U81233;RefSeq:NP_001314.1;ProteinModelPortal:Q15828;SWISSPROT_AC_OLD:Q540N7;SMR:Q15828;GeneID:1474;KEGG:hsa:1474;eggNOG:ENOG410J4P1;eggNOG:ENOG410Y20I;UniGene:Hs.139389;GO:GO:0001533;GO:GO:0002020;GO:GO:0004869;GO:GO:0005615;GO:GO:0008544;GO:GO:0009653;GO:GO:0070062;GO:GO:2000117;PDB:4N6L;PDB:4N6M;PDB:4N6N;PD…	54956	Protein	Cathepsin L	Cathepsin L;Cathepsin L1;CATL1;CTSL;CTSL1;EC 3.4.22.15;Major excreted protein;MEP;cathepsin l-type;cathepsin-l;CATL;catl 1;ctsl-1;l-cathepsin;	SWISSPROT_AC:P07711;SWISSPROT_ID:CATL1_HUMAN;EMBL:AL160279;EMBL:BC012612;EMBL:BX537395;EMBL:CR457053;EMBL:M20496;EMBL:X05256;EMBL:X12451;RefSeq:NP_001244900.1;RefSeq:NP_001244901.1;RefSeq:NP_001903.1;RefSeq:NP_666023.1;RefSeq:XP_005251773.1;ProteinModelPortal:P07711;STRING:9606.ENSP00000345344;SWISSPROT_AC_OLD:Q6IAV1;SWISSPROT_AC_OLD:Q96QJ0;SMR:P07711;GeneID:1514;KEGG:hsa:1514;PIR:S01002;eggNOG:C…	1474	1514
47326884	NUMA -- Cathepsin L	interaction	Pubmed 2008:18076936;	Higher levels of <b>cathepsin L</b> were associated with positive cytology assay results, higher <b>NMP22</b> and T1 or greater pathological stage (each p <0.001).[Pubmed 2008:18076936];	286899	Protein	NUMA	NMP-22;NMP22;Nuclear matrix protein-22;Nuclear mitotic apparatus protein 1;NUMA;NuMA protein;NUMA1;SP-H antigen;nmp 22;nmp- 22;numa-1;protein numa;	SWISSPROT_AC:Q14980;SWISSPROT_ID:NUMA1_HUMAN;EMBL:AP002490;EMBL:BC004165;EMBL:CH471076;EMBL:Z11583;EMBL:Z11584;EMBL:Z14227;EMBL:Z14228;EMBL:Z14229;RefSeq:NP_001273490.1;RefSeq:NP_006176.2;RefSeq:XP_006718627.1;ProteinModelPortal:Q14980;STRING:9606.ENSP00000377298;SWISSPROT_AC_OLD:H0YH75;SWISSPROT_AC_OLD:Q14981;SWISSPROT_AC_OLD:Q9BTE9;SMR:Q14980;GeneID:4926;KEGG:hsa:4926;PIR:A42184;eggNOG:ENOG410I…	54956	Protein	Cathepsin L	Cathepsin L;Cathepsin L1;CATL1;CTSL;CTSL1;EC 3.4.22.15;Major excreted protein;MEP;cathepsin l-type;cathepsin-l;CATL;catl 1;ctsl-1;l-cathepsin;	SWISSPROT_AC:P07711;SWISSPROT_ID:CATL1_HUMAN;EMBL:AL160279;EMBL:BC012612;EMBL:BX537395;EMBL:CR457053;EMBL:M20496;EMBL:X05256;EMBL:X12451;RefSeq:NP_001244900.1;RefSeq:NP_001244901.1;RefSeq:NP_001903.1;RefSeq:NP_666023.1;RefSeq:XP_005251773.1;ProteinModelPortal:P07711;STRING:9606.ENSP00000345344;SWISSPROT_AC_OLD:Q6IAV1;SWISSPROT_AC_OLD:Q96QJ0;SMR:P07711;GeneID:1514;KEGG:hsa:1514;PIR:S01002;eggNOG:C…	4926	1514
47406612	Cathepsin S -- Cathepsin L	interaction	Pubmed 2015:26201003;	With regard to cardiovascular disease risk factors, group time interactions for <b>CatL</b> (p < .01), <b>CatS</b> (p < .01), MCP-1 (p < .05), sE-selectin (p < .01), and sVCAM-1 (p < .01) were significant.[Pubmed 2015:26201003];	55018	Protein	Cathepsin S	Cathepsin S;CATS;CTSS;EC 3.4.22.27;cathepsin-s;cats--an;s-cathepsin;	SWISSPROT_AC:P25774;SWISSPROT_ID:CATS_HUMAN;EMBL:AK301472;EMBL:AK314482;EMBL:AL356292;EMBL:BC002642;EMBL:CH471121;EMBL:CR541676;EMBL:M86553;EMBL:M90696;EMBL:S93414;EMBL:U07370;EMBL:U07371;EMBL:U07372;EMBL:U07373;EMBL:U07374;RefSeq:NP_001186668.1;RefSeq:NP_004070.3;ProteinModelPortal:P25774;STRING:9606.ENSP00000357981;SWISSPROT_AC_OLD:B4DWC9;SWISSPROT_AC_OLD:D3DV05;SWISSPROT_AC_OLD:Q5T5I0;SWISSPRO…	54956	Protein	Cathepsin L	Cathepsin L;Cathepsin L1;CATL1;CTSL;CTSL1;EC 3.4.22.15;Major excreted protein;MEP;cathepsin l-type;cathepsin-l;CATL;catl 1;ctsl-1;l-cathepsin;	SWISSPROT_AC:P07711;SWISSPROT_ID:CATL1_HUMAN;EMBL:AL160279;EMBL:BC012612;EMBL:BX537395;EMBL:CR457053;EMBL:M20496;EMBL:X05256;EMBL:X12451;RefSeq:NP_001244900.1;RefSeq:NP_001244901.1;RefSeq:NP_001903.1;RefSeq:NP_666023.1;RefSeq:XP_005251773.1;ProteinModelPortal:P07711;STRING:9606.ENSP00000345344;SWISSPROT_AC_OLD:Q6IAV1;SWISSPROT_AC_OLD:Q96QJ0;SMR:P07711;GeneID:1514;KEGG:hsa:1514;PIR:S01002;eggNOG:C…	1520	1514
47545728	SPOCK1 --| Cathepsin L	degradation downregulation	Pubmed 2003:14511383;	At neutral pH, <b>testican-1</b> also stabilizes <b>cathepsin L</b>, slowing pH-induced denaturation and allowing the protease to remain active longer, although the rate of proteolysis is reduced.[Pubmed 2003:14511383];	488483	Protein	SPOCK1	Protein SPOCK;SPOCK;SPOCK1;Testican-1;TIC1;TICN1;SPARC/osteonectin, cwcv and kazal like domains proteoglycan 1;spock 1;TESTICAN;testican 1;tic-1;	SWISSPROT_AC:Q08629;SWISSPROT_ID:TICN1_HUMAN;EMBL:AB209701;EMBL:AC005213;EMBL:AC091818;EMBL:AC106746;EMBL:AC106809;EMBL:AF231124;EMBL:AK094489;EMBL:BC030691;EMBL:X73608;RefSeq:NP_004589.1;ProteinModelPortal:Q08629;STRING:9606.ENSP00000282223;SWISSPROT_AC_OLD:B3KSW3;SWISSPROT_AC_OLD:Q59EW0;SWISSPROT_AC_OLD:Q8N630;SWISSPROT_AC_OLD:Q9UCL8;SMR:Q08629;GeneID:6695;KEGG:hsa:6695;PIR:S33293;eggNOG:ENOG41…	54956	Protein	Cathepsin L	Cathepsin L;Cathepsin L1;CATL1;CTSL;CTSL1;EC 3.4.22.15;Major excreted protein;MEP;cathepsin l-type;cathepsin-l;CATL;catl 1;ctsl-1;l-cathepsin;	SWISSPROT_AC:P07711;SWISSPROT_ID:CATL1_HUMAN;EMBL:AL160279;EMBL:BC012612;EMBL:BX537395;EMBL:CR457053;EMBL:M20496;EMBL:X05256;EMBL:X12451;RefSeq:NP_001244900.1;RefSeq:NP_001244901.1;RefSeq:NP_001903.1;RefSeq:NP_666023.1;RefSeq:XP_005251773.1;ProteinModelPortal:P07711;STRING:9606.ENSP00000345344;SWISSPROT_AC_OLD:Q6IAV1;SWISSPROT_AC_OLD:Q96QJ0;SMR:P07711;GeneID:1514;KEGG:hsa:1514;PIR:S01002;eggNOG:C…	6695	1514
59577579	PROM1 -- Cathepsin L	association	Pubmed 2016:26706414;	Knockdown of <b>Cathepsin L</b> resulted in a dramatic reduction of <b>CD133</b> expression, as well as the decreased phosphorylation of DNA repair checkpoint proteins (ATM and DNA-PKcs).[Pubmed 2016:26706414];	330161	Protein	PROM1	Antigen AC133;CD133 antigen;PROM1;Prominin-1;Prominin-like protein 1;PROML1;ac 133;AC133;ac133 antigen;antigen cd133;cd 133;cd-133;CD133;cord 1-2;cord 12;CORD12;MCDR2;MSTP061;prominin 1;prominin1;rp -41;RP41;STGD4;	SWISSPROT_AC:O43490;SWISSPROT_ID:PROM1_HUMAN;EMBL:AC005598;EMBL:AC108063;EMBL:AF027208;EMBL:AF117225;EMBL:AF507034;EMBL:AK027422;EMBL:AY449689;EMBL:AY449690;EMBL:AY449691;EMBL:AY449692;EMBL:AY449693;EMBL:BC012089;EMBL:CH471069;RefSeq:NP_001139319.1;RefSeq:NP_001139320.1;RefSeq:NP_001139321.1;RefSeq:NP_001139322.1;RefSeq:NP_001139323.1;RefSeq:NP_001139324.1;RefSeq:NP_006008.1;RefSeq:XP_005248252.1…	54956	Protein	Cathepsin L	Cathepsin L;Cathepsin L1;CATL1;CTSL;CTSL1;EC 3.4.22.15;Major excreted protein;MEP;cathepsin l-type;cathepsin-l;CATL;catl 1;ctsl-1;l-cathepsin;	SWISSPROT_AC:P07711;SWISSPROT_ID:CATL1_HUMAN;EMBL:AL160279;EMBL:BC012612;EMBL:BX537395;EMBL:CR457053;EMBL:M20496;EMBL:X05256;EMBL:X12451;RefSeq:NP_001244900.1;RefSeq:NP_001244901.1;RefSeq:NP_001903.1;RefSeq:NP_666023.1;RefSeq:XP_005251773.1;ProteinModelPortal:P07711;STRING:9606.ENSP00000345344;SWISSPROT_AC_OLD:Q6IAV1;SWISSPROT_AC_OLD:Q96QJ0;SMR:P07711;GeneID:1514;KEGG:hsa:1514;PIR:S01002;eggNOG:C…	8842	1514
59577584	GSC -- Cathepsin L	association	Pubmed 2016:26706414;	This study assessed whether knockdown of <b>Cathepsin L</b> can influence <b>GSC</b> growth, tumor radiosensitivity, and clinical outcome.[Pubmed 2016:26706414];	168195	Protein	GSC	GSC;Homeobox protein goosecoid;goosecoid homeobox;goosecoid homeobox protein;SAMS;	SWISSPROT_AC:P56915;SWISSPROT_ID:GSC_HUMAN;EMBL:AY177407;EMBL:BC063580;RefSeq:NP_776248.1;ProteinModelPortal:P56915;STRING:9606.ENSP00000238558;SWISSPROT_AC_OLD:Q86YR1;SMR:P56915;GeneID:145258;KEGG:hsa:145258;PIR:A54677;eggNOG:ENOG410YIJ3;eggNOG:KOG0490;UniGene:Hs.440438;GO:GO:0000122;GO:GO:0001085;GO:GO:0001103;GO:GO:0005634;GO:GO:0005667;GO:GO:0007369;GO:GO:0014036;GO:GO:0021904;GO:GO:0023019;G…	54956	Protein	Cathepsin L	Cathepsin L;Cathepsin L1;CATL1;CTSL;CTSL1;EC 3.4.22.15;Major excreted protein;MEP;cathepsin l-type;cathepsin-l;CATL;catl 1;ctsl-1;l-cathepsin;	SWISSPROT_AC:P07711;SWISSPROT_ID:CATL1_HUMAN;EMBL:AL160279;EMBL:BC012612;EMBL:BX537395;EMBL:CR457053;EMBL:M20496;EMBL:X05256;EMBL:X12451;RefSeq:NP_001244900.1;RefSeq:NP_001244901.1;RefSeq:NP_001903.1;RefSeq:NP_666023.1;RefSeq:XP_005251773.1;ProteinModelPortal:P07711;STRING:9606.ENSP00000345344;SWISSPROT_AC_OLD:Q6IAV1;SWISSPROT_AC_OLD:Q96QJ0;SMR:P07711;GeneID:1514;KEGG:hsa:1514;PIR:S01002;eggNOG:C…	145258	1514
59636588	FOS -- Cathepsin L	association	Pubmed:27901001;Pubmed 2016:27901001;Pubmed central 2016:5146795;	Effects of MAPK inhibitors and knockdown of Jun and <b>Fos</b> on UVA-induced <b>CatL</b> expression and activity were investigated by RT-PCR, Western blotting, and fluorimetric assay.[Pubmed:27901001];Effects of MAPK inhibitors and knockdown of Jun and <b>Fos</b> on UVA-induced <b>CatL</b> expression and activity were investigated by RT-PCR, Western blotting, and fluorimetric assay.[Pubmed 2016:…	141141	Protein	FOS	Cellular oncogene fos;FOS;G0/G1 switch regulatory protein 7;G0S7;Proto-oncogene c-Fos;ap 1;ap i;ap type-1;ap- 1;ap- i;AP-1;ap-i;c fos proto-oncogene;C-FOS;c-fos proto-oncogene;chain-fos;fos cellular oncogene;Fos proto-oncogene, AP-1 transcription factor subunit;p55;proto - oncogene c - fos;proto-oncogene c- fos;	SWISSPROT_AC:P01100;SWISSPROT_ID:FOS_HUMAN;EMBL:AF111167;EMBL:AK097379;EMBL:AK290907;EMBL:AK298659;EMBL:AY212879;EMBL:BC004490;EMBL:CH471061;EMBL:K00650;EMBL:S65138;EMBL:V01512;RefSeq:NP_005243.1;ProteinModelPortal:P01100;STRING:9606.ENSP00000306245;SWISSPROT_AC_OLD:A8K4E2;SWISSPROT_AC_OLD:B4DQ65;SWISSPROT_AC_OLD:P18849;SMR:P01100;GeneID:2353;KEGG:hsa:2353;PIR:A01342;PIR:E34223;eggNOG:ENOG4111CH5…	54956	Protein	Cathepsin L	Cathepsin L;Cathepsin L1;CATL1;CTSL;CTSL1;EC 3.4.22.15;Major excreted protein;MEP;cathepsin l-type;cathepsin-l;CATL;catl 1;ctsl-1;l-cathepsin;	SWISSPROT_AC:P07711;SWISSPROT_ID:CATL1_HUMAN;EMBL:AL160279;EMBL:BC012612;EMBL:BX537395;EMBL:CR457053;EMBL:M20496;EMBL:X05256;EMBL:X12451;RefSeq:NP_001244900.1;RefSeq:NP_001244901.1;RefSeq:NP_001903.1;RefSeq:NP_666023.1;RefSeq:XP_005251773.1;ProteinModelPortal:P07711;STRING:9606.ENSP00000345344;SWISSPROT_AC_OLD:Q6IAV1;SWISSPROT_AC_OLD:Q96QJ0;SMR:P07711;GeneID:1514;KEGG:hsa:1514;PIR:S01002;eggNOG:C…	2353	1514
60054301	Cathepsin L -- E-cadherin	association	Pubmed 2016:27127880;Pubmed central 2017:5522190;Pubmed central 2017:5750200;Pubmed central 2016:5085188;	Mechanistic studies revealed that FOXO3a increased cathepsin L promoter activation, and <b>cathepsin L</b> overexpression repressed <b>E-cadherin</b> expression, causing gastric cancer cells to undergo epithelial-mesenchymal transition (EMT).[Pubmed 2016:27127880];Moreover, <b>cathepsin L</b> overexpression represses the expression of <b>E-cadherin</b>, causing gastric cancer cells to undergo the…	54956	Protein	Cathepsin L	Cathepsin L;Cathepsin L1;CATL1;CTSL;CTSL1;EC 3.4.22.15;Major excreted protein;MEP;cathepsin l-type;cathepsin-l;CATL;catl 1;ctsl-1;l-cathepsin;	SWISSPROT_AC:P07711;SWISSPROT_ID:CATL1_HUMAN;EMBL:AL160279;EMBL:BC012612;EMBL:BX537395;EMBL:CR457053;EMBL:M20496;EMBL:X05256;EMBL:X12451;RefSeq:NP_001244900.1;RefSeq:NP_001244901.1;RefSeq:NP_001903.1;RefSeq:NP_666023.1;RefSeq:XP_005251773.1;ProteinModelPortal:P07711;STRING:9606.ENSP00000345344;SWISSPROT_AC_OLD:Q6IAV1;SWISSPROT_AC_OLD:Q96QJ0;SMR:P07711;GeneID:1514;KEGG:hsa:1514;PIR:S01002;eggNOG:C…	51007	Protein	E-cadherin	CADH1;Cadherin-1;CAM 120/80;CD324 antigen;CDH1;CDHE;E-cadherin;Epithelial cadherin;UVO;Uvomorulin;arc 1;arc i;Arc-1;arc-i;cadh i;cadherin 1;cadherin e;cadherin of epithelial;cadherin type 1;cadherin-e;cadherin1;cd 324;CD324;e cadherin;e- cadherin;ECAD;epithelial-cadherin;epithelial-type cadherin;LCAM;	SWISSPROT_AC:P12830;SWISSPROT_ID:CADH1_HUMAN;EMBL:AB025105;EMBL:AC099314;EMBL:AK290012;EMBL:AK312551;EMBL:CH471092;EMBL:D49685;EMBL:DQ090940;EMBL:L08599;EMBL:L34545;EMBL:S72397;EMBL:S72491;EMBL:S72492;EMBL:X12790;EMBL:X52279;EMBL:Z13009;EMBL:Z18923;EMBL:Z35402;EMBL:Z35403;EMBL:Z35404;EMBL:Z35405;EMBL:Z35406;EMBL:Z35407;EMBL:Z35408;EMBL:Z35409;EMBL:Z35410;EMBL:Z35411;EMBL:Z35412;EMBL:Z35413;EMBL:Z…	1514	999
60269221	ITK -- Cathepsin L	association	Pubmed 2016:27840408;Pubmed 2016:27989700;Pubmed 2017:27989700;	In contrast, overexpression of <b>CTSL</b> induced <b>EMT</b> in A549 cells.[Pubmed 2016:27840408];We also found that <b>CTSL</b> is involved in <b>EMT</b> progress: both in vitro and in clinical specimens.[Pubmed 2016:27989700];We also found that <b>CTSL</b> is involved in <b>EMT</b> progress: both in vitro and in clinical specimens.[Pubmed 2017:27989700];	205457	Protein	ITK	EC 2.7.10.2;EMT;IL-2-inducible T-cell kinase;Interleukin-2-inducible T-cell kinase;ITK;Kinase EMT;LYK;T-cell-specific kinase;Tyrosine-protein kinase ITK/TSK;Tyrosine-protein kinase Lyk;emt-type;il-2 inducible t cell kinase;il-2 inducible t-cell kinase;il-2- inducible t-cell kinase;il-2-inducible t cell kinase;IL2 inducible T-cell kinase;il2-inducible t cell kinase;kinase il-2- inducible t-cell;ki…	SWISSPROT_AC:Q08881;SWISSPROT_ID:ITK_HUMAN;EMBL:AK312846;EMBL:BC109077;EMBL:BC109078;EMBL:CH471062;EMBL:D13720;EMBL:L10717;EMBL:S65186;RefSeq:NP_005537.3;ProteinModelPortal:Q08881;STRING:9606.ENSP00000398655;SWISSPROT_AC_OLD:B2R752;SWISSPROT_AC_OLD:Q32ML7;SMR:Q08881;GeneID:3702;KEGG:hsa:3702;PIR:S33253;eggNOG:COG0515;eggNOG:KOG0197;UniGene:Hs.558348;GO:GO:0001816;GO:GO:0001865;GO:GO:0002250;GO:GO…	54956	Protein	Cathepsin L	Cathepsin L;Cathepsin L1;CATL1;CTSL;CTSL1;EC 3.4.22.15;Major excreted protein;MEP;cathepsin l-type;cathepsin-l;CATL;catl 1;ctsl-1;l-cathepsin;	SWISSPROT_AC:P07711;SWISSPROT_ID:CATL1_HUMAN;EMBL:AL160279;EMBL:BC012612;EMBL:BX537395;EMBL:CR457053;EMBL:M20496;EMBL:X05256;EMBL:X12451;RefSeq:NP_001244900.1;RefSeq:NP_001244901.1;RefSeq:NP_001903.1;RefSeq:NP_666023.1;RefSeq:XP_005251773.1;ProteinModelPortal:P07711;STRING:9606.ENSP00000345344;SWISSPROT_AC_OLD:Q6IAV1;SWISSPROT_AC_OLD:Q96QJ0;SMR:P07711;GeneID:1514;KEGG:hsa:1514;PIR:S01002;eggNOG:C…	3702	1514
60269273	OCT3 -- Cathepsin L	association	Pubmed 2016:27840408;Pubmed 2016:27989700;Pubmed 2017:27989700;	In contrast, overexpression of <b>CTSL</b> induced <b>EMT</b> in A549 cells.[Pubmed 2016:27840408];We also found that <b>CTSL</b> is involved in <b>EMT</b> progress: both in vitro and in clinical specimens.[Pubmed 2016:27989700];We also found that <b>CTSL</b> is involved in <b>EMT</b> progress: both in vitro and in clinical specimens.[Pubmed 2017:27989700];	440474	Protein	OCT3	EMT;EMTH;Extraneuronal monoamine transporter;OCT3;Organic cation transporter 3;S22A3;SLC22A3;Solute carrier family 22 member 3;emt-type;organic cation transporter type 3;organic cation transporter-3;organic cation transporter3;	SWISSPROT_AC:O75751;SWISSPROT_ID:S22A3_HUMAN;EMBL:AF078749;EMBL:AJ001417;EMBL:AK314590;EMBL:AL355506;EMBL:AL591069;EMBL:CH471051;RefSeq:NP_068812.1;ProteinModelPortal:O75751;STRING:9606.ENSP00000275300;SWISSPROT_AC_OLD:Q5SYN6;SWISSPROT_AC_OLD:Q9UP02;GeneID:6581;KEGG:hsa:6581;eggNOG:ENOG410IRIE;eggNOG:ENOG410XSRI;UniGene:Hs.567337;GO:GO:0005329;GO:GO:0005886;GO:GO:0005887;GO:GO:0006855;GO:GO:00151…	54956	Protein	Cathepsin L	Cathepsin L;Cathepsin L1;CATL1;CTSL;CTSL1;EC 3.4.22.15;Major excreted protein;MEP;cathepsin l-type;cathepsin-l;CATL;catl 1;ctsl-1;l-cathepsin;	SWISSPROT_AC:P07711;SWISSPROT_ID:CATL1_HUMAN;EMBL:AL160279;EMBL:BC012612;EMBL:BX537395;EMBL:CR457053;EMBL:M20496;EMBL:X05256;EMBL:X12451;RefSeq:NP_001244900.1;RefSeq:NP_001244901.1;RefSeq:NP_001903.1;RefSeq:NP_666023.1;RefSeq:XP_005251773.1;ProteinModelPortal:P07711;STRING:9606.ENSP00000345344;SWISSPROT_AC_OLD:Q6IAV1;SWISSPROT_AC_OLD:Q96QJ0;SMR:P07711;GeneID:1514;KEGG:hsa:1514;PIR:S01002;eggNOG:C…	6581	1514
75404592	PROM1 -- Cathepsin L	association	Pubmed 2016:26706414;	Knockdown of <b>Cathepsin L</b> resulted in a dramatic reduction of <b>CD133</b> expression, as well as the decreased phosphorylation of DNA repair checkpoint proteins (ATM and DNA-PKcs).[Pubmed 2016:26706414];	4346806	Gene	PROM1	AC133;CD133;CORD12;MCDR2;MSTP061;PROM1;prominin 1;PROML1;RP41;STGD4;ac 133;ac133 antigen;Antigen AC133;antigen cd133;cd 133;cd-133;CD133 antigen;cord 1-2;cord 12;Prominin-1;Prominin-like protein 1;prominin1;rp -41;	SWISSPROT_AC:O43490;SWISSPROT_ID:PROM1_HUMAN;GeneID:8842;Ensembl:ENSG00000007062;HGNC:HGNC:9454;MIM:604365;Vega:OTTHUMG00000160180;protein_accession:AAB92514.1;protein_accession:AAH12089.1;protein_accession:AAM33415.1;protein_accession:AAO15307.1;protein_accession:AAS19705.1;protein_accession:AAS19706.1;protein_accession:AAS19707.1;protein_accession:AAS19708.1;protein_accession:AAS19709.1;protein…	54956	Protein	Cathepsin L	Cathepsin L;Cathepsin L1;CATL1;CTSL;CTSL1;EC 3.4.22.15;Major excreted protein;MEP;cathepsin l-type;cathepsin-l;CATL;catl 1;ctsl-1;l-cathepsin;	SWISSPROT_AC:P07711;SWISSPROT_ID:CATL1_HUMAN;EMBL:AL160279;EMBL:BC012612;EMBL:BX537395;EMBL:CR457053;EMBL:M20496;EMBL:X05256;EMBL:X12451;RefSeq:NP_001244900.1;RefSeq:NP_001244901.1;RefSeq:NP_001903.1;RefSeq:NP_666023.1;RefSeq:XP_005251773.1;ProteinModelPortal:P07711;STRING:9606.ENSP00000345344;SWISSPROT_AC_OLD:Q6IAV1;SWISSPROT_AC_OLD:Q96QJ0;SMR:P07711;GeneID:1514;KEGG:hsa:1514;PIR:S01002;eggNOG:C…	8842	1514
75404597	GSC -- Cathepsin L	association	Pubmed 2016:26706414;	This study assessed whether knockdown of <b>Cathepsin L</b> can influence <b>GSC</b> growth, tumor radiosensitivity, and clinical outcome.[Pubmed 2016:26706414];	4358493	Gene	GSC	goosecoid homeobox;GSC;SAMS;goosecoid homeobox protein;Homeobox protein goosecoid;	SWISSPROT_AC:P56915;SWISSPROT_ID:GSC_HUMAN;GeneID:145258;Ensembl:ENSG00000133937;HGNC:HGNC:4612;MIM:138890;Vega:OTTHUMG00000170864;protein_accession:AAH63580.1;protein_accession:AAO18645.1;protein_accession:EAW81594.1;protein_accession:NP_776248.1;protein_accession:P56915.2;protein_gi:119602000;protein_gi:27728744;protein_gi:27777663;protein_gi:39795449;protein_gi:61252078;RNA_nucleotide_accessio…	54956	Protein	Cathepsin L	Cathepsin L;Cathepsin L1;CATL1;CTSL;CTSL1;EC 3.4.22.15;Major excreted protein;MEP;cathepsin l-type;cathepsin-l;CATL;catl 1;ctsl-1;l-cathepsin;	SWISSPROT_AC:P07711;SWISSPROT_ID:CATL1_HUMAN;EMBL:AL160279;EMBL:BC012612;EMBL:BX537395;EMBL:CR457053;EMBL:M20496;EMBL:X05256;EMBL:X12451;RefSeq:NP_001244900.1;RefSeq:NP_001244901.1;RefSeq:NP_001903.1;RefSeq:NP_666023.1;RefSeq:XP_005251773.1;ProteinModelPortal:P07711;STRING:9606.ENSP00000345344;SWISSPROT_AC_OLD:Q6IAV1;SWISSPROT_AC_OLD:Q96QJ0;SMR:P07711;GeneID:1514;KEGG:hsa:1514;PIR:S01002;eggNOG:C…	145258	1514
75404985	CTSL -- PROM1	association	Pubmed 2016:26706414;	Knockdown of <b>Cathepsin L</b> resulted in a dramatic reduction of <b>CD133</b> expression, as well as the decreased phosphorylation of DNA repair checkpoint proteins (ATM and DNA-PKcs).[Pubmed 2016:26706414];	4341042	Gene	CTSL	cathepsin L;CATL;CTSL;CTSL1;MEP;cathepsin l-type;Cathepsin L1;cathepsin-l;catl 1;CATL1;ctsl-1;EC 3.4.22.15;l-cathepsin;Major excreted protein;	SWISSPROT_AC:P07711;SWISSPROT_ID:CATL1_HUMAN;GeneID:1514;Ensembl:ENSG00000135047;HGNC:HGNC:2537;MIM:116880;Vega:OTTHUMG00000020149;protein_accession:AAA66974.1;protein_accession:AAG17239.1;protein_accession:AAH12612.1;protein_accession:AAI42984.1;protein_accession:AAM89516.1;protein_accession:AAN87068.1;protein_accession:AAQ05021.1;protein_accession:ABM83856.1;protein_accession:ABM87178.1;protein…	330161	Protein	PROM1	Antigen AC133;CD133 antigen;PROM1;Prominin-1;Prominin-like protein 1;PROML1;ac 133;AC133;ac133 antigen;antigen cd133;cd 133;cd-133;CD133;cord 1-2;cord 12;CORD12;MCDR2;MSTP061;prominin 1;prominin1;rp -41;RP41;STGD4;	SWISSPROT_AC:O43490;SWISSPROT_ID:PROM1_HUMAN;EMBL:AC005598;EMBL:AC108063;EMBL:AF027208;EMBL:AF117225;EMBL:AF507034;EMBL:AK027422;EMBL:AY449689;EMBL:AY449690;EMBL:AY449691;EMBL:AY449692;EMBL:AY449693;EMBL:BC012089;EMBL:CH471069;RefSeq:NP_001139319.1;RefSeq:NP_001139320.1;RefSeq:NP_001139321.1;RefSeq:NP_001139322.1;RefSeq:NP_001139323.1;RefSeq:NP_001139324.1;RefSeq:NP_006008.1;RefSeq:XP_005248252.1…	1514	8842
75404992	CTSL -- GSC	association	Pubmed 2016:26706414;	This study assessed whether knockdown of <b>Cathepsin L</b> can influence <b>GSC</b> growth, tumor radiosensitivity, and clinical outcome.[Pubmed 2016:26706414];	4341042	Gene	CTSL	cathepsin L;CATL;CTSL;CTSL1;MEP;cathepsin l-type;Cathepsin L1;cathepsin-l;catl 1;CATL1;ctsl-1;EC 3.4.22.15;l-cathepsin;Major excreted protein;	SWISSPROT_AC:P07711;SWISSPROT_ID:CATL1_HUMAN;GeneID:1514;Ensembl:ENSG00000135047;HGNC:HGNC:2537;MIM:116880;Vega:OTTHUMG00000020149;protein_accession:AAA66974.1;protein_accession:AAG17239.1;protein_accession:AAH12612.1;protein_accession:AAI42984.1;protein_accession:AAM89516.1;protein_accession:AAN87068.1;protein_accession:AAQ05021.1;protein_accession:ABM83856.1;protein_accession:ABM87178.1;protein…	168195	Protein	GSC	GSC;Homeobox protein goosecoid;goosecoid homeobox;goosecoid homeobox protein;SAMS;	SWISSPROT_AC:P56915;SWISSPROT_ID:GSC_HUMAN;EMBL:AY177407;EMBL:BC063580;RefSeq:NP_776248.1;ProteinModelPortal:P56915;STRING:9606.ENSP00000238558;SWISSPROT_AC_OLD:Q86YR1;SMR:P56915;GeneID:145258;KEGG:hsa:145258;PIR:A54677;eggNOG:ENOG410YIJ3;eggNOG:KOG0490;UniGene:Hs.440438;GO:GO:0000122;GO:GO:0001085;GO:GO:0001103;GO:GO:0005634;GO:GO:0005667;GO:GO:0007369;GO:GO:0014036;GO:GO:0021904;GO:GO:0023019;G…	1514	145258
75405008	GSC -- CTSL	association	Pubmed 2016:26706414;	This study assessed whether knockdown of <b>Cathepsin L</b> can influence <b>GSC</b> growth, tumor radiosensitivity, and clinical outcome.[Pubmed 2016:26706414];	4358493	Gene	GSC	goosecoid homeobox;GSC;SAMS;goosecoid homeobox protein;Homeobox protein goosecoid;	SWISSPROT_AC:P56915;SWISSPROT_ID:GSC_HUMAN;GeneID:145258;Ensembl:ENSG00000133937;HGNC:HGNC:4612;MIM:138890;Vega:OTTHUMG00000170864;protein_accession:AAH63580.1;protein_accession:AAO18645.1;protein_accession:EAW81594.1;protein_accession:NP_776248.1;protein_accession:P56915.2;protein_gi:119602000;protein_gi:27728744;protein_gi:27777663;protein_gi:39795449;protein_gi:61252078;RNA_nucleotide_accessio…	4341042	Gene	CTSL	cathepsin L;CATL;CTSL;CTSL1;MEP;cathepsin l-type;Cathepsin L1;cathepsin-l;catl 1;CATL1;ctsl-1;EC 3.4.22.15;l-cathepsin;Major excreted protein;	SWISSPROT_AC:P07711;SWISSPROT_ID:CATL1_HUMAN;GeneID:1514;Ensembl:ENSG00000135047;HGNC:HGNC:2537;MIM:116880;Vega:OTTHUMG00000020149;protein_accession:AAA66974.1;protein_accession:AAG17239.1;protein_accession:AAH12612.1;protein_accession:AAI42984.1;protein_accession:AAM89516.1;protein_accession:AAN87068.1;protein_accession:AAQ05021.1;protein_accession:ABM83856.1;protein_accession:ABM87178.1;protein…	145258	1514
75405010	PROM1 -- CTSL	association	Pubmed 2016:26706414;	Knockdown of <b>Cathepsin L</b> resulted in a dramatic reduction of <b>CD133</b> expression, as well as the decreased phosphorylation of DNA repair checkpoint proteins (ATM and DNA-PKcs).[Pubmed 2016:26706414];	4346806	Gene	PROM1	AC133;CD133;CORD12;MCDR2;MSTP061;PROM1;prominin 1;PROML1;RP41;STGD4;ac 133;ac133 antigen;Antigen AC133;antigen cd133;cd 133;cd-133;CD133 antigen;cord 1-2;cord 12;Prominin-1;Prominin-like protein 1;prominin1;rp -41;	SWISSPROT_AC:O43490;SWISSPROT_ID:PROM1_HUMAN;GeneID:8842;Ensembl:ENSG00000007062;HGNC:HGNC:9454;MIM:604365;Vega:OTTHUMG00000160180;protein_accession:AAB92514.1;protein_accession:AAH12089.1;protein_accession:AAM33415.1;protein_accession:AAO15307.1;protein_accession:AAS19705.1;protein_accession:AAS19706.1;protein_accession:AAS19707.1;protein_accession:AAS19708.1;protein_accession:AAS19709.1;protein…	4341042	Gene	CTSL	cathepsin L;CATL;CTSL;CTSL1;MEP;cathepsin l-type;Cathepsin L1;cathepsin-l;catl 1;CATL1;ctsl-1;EC 3.4.22.15;l-cathepsin;Major excreted protein;	SWISSPROT_AC:P07711;SWISSPROT_ID:CATL1_HUMAN;GeneID:1514;Ensembl:ENSG00000135047;HGNC:HGNC:2537;MIM:116880;Vega:OTTHUMG00000020149;protein_accession:AAA66974.1;protein_accession:AAG17239.1;protein_accession:AAH12612.1;protein_accession:AAI42984.1;protein_accession:AAM89516.1;protein_accession:AAN87068.1;protein_accession:AAQ05021.1;protein_accession:ABM83856.1;protein_accession:ABM87178.1;protein…	8842	1514
75481626	ANXA2 -- Cathepsin L	association	Pubmed:27901001;Pubmed 2016:27901001;Pubmed central 2016:5146795;	This study aims to investigate whether a single UVA irradiation affects CatL expression and activity and whether mitogen-activated protein kinase (MAPK)/activator <b>protein-1</b> (AP-1) pathway is involved in the regulation of UVA-induced <b>CatL</b> expression and activity in human dermal fibroblasts (HDFs).[Pubmed:27901001];This study aims to investigate whether a single UVA irradiation affect…	4340047	Gene	ANXA2	annexin A2;ANX2;ANX2L4;ANXA2;CAL1H;HEL-S-270;LIP2;LPC2;LPC2D;P36;PAP-IV;alpha2-annexin;Annexin II;Annexin-2;annexin-a2;anx 2;anx ii;anx-2;anx-ii;anxa-2;calpactin i heavy;Calpactin I heavy chain;calpactin i heavy-chain;Calpactin-1 heavy chain;Chromobindin-8;lip 2;lip ii;lip type 2;lip-2;lip-ii;lipocortin 2;Lipocortin II;lipocortin-2;lipocortin-ii;lpc 2;lpc-2;p 36;p-36;p3-6;pap 4;pap iv;pap-4;Place…	SWISSPROT_AC:P07355;SWISSPROT_ID:ANXA2_HUMAN;GeneID:302;Ensembl:ENSG00000182718;HGNC:HGNC:537;MIM:151740;Vega:OTTHUMG00000132763;protein_accession:AAH01388.1;protein_accession:AAH09564.1;protein_accession:AAH15834.1;protein_accession:AAH16774.1;protein_accession:AAH21114.1;protein_accession:AAH23990.1;protein_accession:AAH52558.1;protein_accession:AAH52567.1;protein_accession:AAH66955.2;protein_a…	54956	Protein	Cathepsin L	Cathepsin L;Cathepsin L1;CATL1;CTSL;CTSL1;EC 3.4.22.15;Major excreted protein;MEP;cathepsin l-type;cathepsin-l;CATL;catl 1;ctsl-1;l-cathepsin;	SWISSPROT_AC:P07711;SWISSPROT_ID:CATL1_HUMAN;EMBL:AL160279;EMBL:BC012612;EMBL:BX537395;EMBL:CR457053;EMBL:M20496;EMBL:X05256;EMBL:X12451;RefSeq:NP_001244900.1;RefSeq:NP_001244901.1;RefSeq:NP_001903.1;RefSeq:NP_666023.1;RefSeq:XP_005251773.1;ProteinModelPortal:P07711;STRING:9606.ENSP00000345344;SWISSPROT_AC_OLD:Q6IAV1;SWISSPROT_AC_OLD:Q96QJ0;SMR:P07711;GeneID:1514;KEGG:hsa:1514;PIR:S01002;eggNOG:C…	302	1514
75481667	CTSL -- FOS	association	Pubmed:27901001;Pubmed 2016:27901001;Pubmed central 2016:5146795;	Effects of MAPK inhibitors and knockdown of Jun and <b>Fos</b> on UVA-induced <b>CatL</b> expression and activity were investigated by RT-PCR, Western blotting, and fluorimetric assay.[Pubmed:27901001];Effects of MAPK inhibitors and knockdown of Jun and <b>Fos</b> on UVA-induced <b>CatL</b> expression and activity were investigated by RT-PCR, Western blotting, and fluorimetric assay.[Pubmed 2016:…	4341042	Gene	CTSL	cathepsin L;CATL;CTSL;CTSL1;MEP;cathepsin l-type;Cathepsin L1;cathepsin-l;catl 1;CATL1;ctsl-1;EC 3.4.22.15;l-cathepsin;Major excreted protein;	SWISSPROT_AC:P07711;SWISSPROT_ID:CATL1_HUMAN;GeneID:1514;Ensembl:ENSG00000135047;HGNC:HGNC:2537;MIM:116880;Vega:OTTHUMG00000020149;protein_accession:AAA66974.1;protein_accession:AAG17239.1;protein_accession:AAH12612.1;protein_accession:AAI42984.1;protein_accession:AAM89516.1;protein_accession:AAN87068.1;protein_accession:AAQ05021.1;protein_accession:ABM83856.1;protein_accession:ABM87178.1;protein…	141141	Protein	FOS	Cellular oncogene fos;FOS;G0/G1 switch regulatory protein 7;G0S7;Proto-oncogene c-Fos;ap 1;ap i;ap type-1;ap- 1;ap- i;AP-1;ap-i;c fos proto-oncogene;C-FOS;c-fos proto-oncogene;chain-fos;fos cellular oncogene;Fos proto-oncogene, AP-1 transcription factor subunit;p55;proto - oncogene c - fos;proto-oncogene c- fos;	SWISSPROT_AC:P01100;SWISSPROT_ID:FOS_HUMAN;EMBL:AF111167;EMBL:AK097379;EMBL:AK290907;EMBL:AK298659;EMBL:AY212879;EMBL:BC004490;EMBL:CH471061;EMBL:K00650;EMBL:S65138;EMBL:V01512;RefSeq:NP_005243.1;ProteinModelPortal:P01100;STRING:9606.ENSP00000306245;SWISSPROT_AC_OLD:A8K4E2;SWISSPROT_AC_OLD:B4DQ65;SWISSPROT_AC_OLD:P18849;SMR:P01100;GeneID:2353;KEGG:hsa:2353;PIR:A01342;PIR:E34223;eggNOG:ENOG4111CH5…	1514	2353
[truncated: 467 more rows]
