# Supplementary material for: Gene Networks of Hyperglycemia, Diabetic Complications, and Human Proteins Targeted by SARS-CoV-2: What Is the Molecular Basis for Comorbidity?
Source: Int J Mol Sci. 2022 Jun 29;23(13):7247. doi: 10.3390/ijms23137247 (PMC9266766; doi:10.3390/ijms23137247)
Supplement: Supplementary file 1 [file ijms-23-07247-s001.zip › Table S16.xlsx]

## Sheet: Pivot table GOEA CTSL
Gene Ontology biological process	Hyperglycemia	CVD	Diabetic neuropathy	Diabetic nephropathy	Diabetic retinopathy	Insulin resistance
GO:0010628~positive regulation of gene expression	7.190241417889313E-6	0.0011661852514031998	0.0029786729980985026	7.97875321554869E-4	1.2450632499451023E-4	4.443277483251911E-4
GO:0006935~chemotaxis	8.059295567510415E-4	0.0033442125950115236		0.002082547544211563	0.002746389796948948	0.014587427936820203
GO:0001934~positive regulation of protein phosphorylation			0.01672355117598696	0.011479053863279062	1.2450632499451023E-4	5.796631295911865E-4
GO:0043410~positive regulation of MAPK cascade	0.016511588919617792	0.0069321311871326195	0.012038455839470542	0.005995636894155082	4.8674339987167294E-5	0.008566055939851026
GO:0008285~negative regulation of cell proliferation	5.958834874507906E-5	0.04139393450358969	0.012287606478982142	6.863781490596623E-4		0.004148607350358228
GO:0051897~positive regulation of protein kinase B signaling	8.492925661626008E-4	0.022985716274971004		0.0183512007379744	2.0749068315763933E-4	0.016325459979566193
GO:0030335~positive regulation of cell migration	0.005774182705700478	0.027066641336089204	0.025982435197336725		0.002746389796948948
GO:0031663~lipopolysaccharide-mediated signaling pathway	0.017343365901679373	0.012751667809094439		0.010293719211794746		0.03295541946924387
GO:0042307~positive regulation of protein import into nucleus	0.01951842704347172	0.01668584289915022		7.97875321554869E-4		0.04379012280541378
GO:1903800~positive regulation of production of miRNAs involved in gene silencing by miRNA	0.0033976117357527352	0.027066641336089204	0.0039020783169988016	0.022824829087817494		0.04793292772756931
GO:0001525~angiogenesis	0.039449436957779485			0.020246731261896304	0.028655050565414755	0.00857016742492061
GO:2000379~positive regulation of reactive oxygen species metabolic process		0.0011661852514031998		6.863781490596623E-4		7.189876086635832E-6
GO:0042593~glucose homeostasis	0.007875525420797055		0.005931830565444117			0.012051234407696275
GO:0006953~acute-phase response			0.01768976162055923		0.002746389796948948	0.00547878576969432
GO:0010575~positive regulation of vascular endothelial growth factor production	0.013277106469339748				0.001242725304422346	0.019773481767603258
GO:0043066~negative regulation of apoptotic process	0.006659686953616157			0.015817891779480044		0.019773481767603258
GO:0014068~positive regulation of phosphatidylinositol 3-kinase signaling			0.041597134464665425		7.868799808316208E-4	4.443277483251911E-4
GO:0006954~inflammatory response	0.01818067133029057	0.027066641336089204			4.110880863067345E-6
GO:1902895~positive regulation of pri-miRNA transcription from RNA polymerase II promoter	5.140364073203133E-7		0.0011623826465284746			0.04567142438600198
GO:0045893~positive regulation of transcription, DNA-templated	4.558396087010289E-7		0.0011623826465284746	0.047271159230947705
GO:0043065~positive regulation of apoptotic process	0.0014109388817447424		0.04029715950495876			0.008566055939851026
GO:0045944~positive regulation of transcription from RNA polymerase II promoter	0.0014000989277226552		0.005931830565444117			0.04657397010249805
GO:0042060~wound healing	0.006074834855004725			0.010293719211794746		0.04379012280541378
GO:0007568~aging	0.002504333803943899		0.014804746933506134			0.04793292772756931
GO:0071479~cellular response to ionizing radiation	0.01818067133029057			0.011479053863279062		0.04021842241600934
GO:0007265~Ras protein signal transduction	0.004643972397843031		0.04464244705391362			0.03295541946924387
GO:0051726~regulation of cell cycle	1.0870503237210322E-4		0.038780025090617135	0.047271159230947705
GO:0048146~positive regulation of fibroblast proliferation	0.0014109388817447424					0.008566055939851026
GO:0050731~positive regulation of peptidyl-tyrosine phosphorylation			0.0039020783169988016	0.0099023981961648
GO:0045861~negative regulation of proteolysis		0.005938404982840501				0.013376478810576848
GO:0042493~response to drug	4.7923383848166255E-6		0.03604639103393895
GO:0048661~positive regulation of smooth muscle cell proliferation	0.002721903950738301		0.036479876651686546
GO:0032757~positive regulation of interleukin-8 production		0.03224668521177669			0.008212888541424353
GO:0070374~positive regulation of ERK1 and ERK2 cascade	0.032631713808885965		0.0193503650890675
GO:0007179~transforming growth factor beta receptor signaling pathway	0.005365820898504501		0.046689101211048835
GO:0071222~cellular response to lipopolysaccharide		0.012751667809094439				0.04793292772756931
GO:0009636~response to toxic substance	2.606433457338619E-4
GO:0045766~positive regulation of angiogenesis					5.34561164148683E-4
GO:0006974~cellular response to DNA damage stimulus	8.059295567510415E-4
GO:0010629~negative regulation of gene expression	0.0012691073862281536
GO:0060395~SMAD protein signal transduction	0.002347990313987181
GO:0009410~response to xenobiotic stimulus	0.004643972397843031
GO:0008284~positive regulation of cell proliferation	0.00756622195496098
GO:0001836~release of cytochrome c from mitochondria	0.007875525420797055
GO:0030308~negative regulation of cell growth	0.010094044981746896
GO:0010800~positive regulation of peptidyl-threonine phosphorylation			0.012287606478982142
GO:0010332~response to gamma radiation	0.012827747795005649
GO:0044344~cellular response to fibroblast growth factor stimulus	0.015078517067385682
GO:0019221~cytokine-mediated signaling pathway	0.015078517067385682
GO:0022898~regulation of transmembrane transporter activity		0.01668584289915022
GO:0034614~cellular response to reactive oxygen species	0.017343365901679373
GO:0070371~ERK1 and ERK2 cascade	0.01778661016322372
GO:0097421~liver regeneration	0.01818067133029057
GO:0001658~branching involved in ureteric bud morphogenesis	0.01818067133029057
GO:0071276~cellular response to cadmium ion	0.01818067133029057
GO:0014823~response to activity				0.020246731261896304
GO:0050829~defense response to Gram-negative bacterium					0.022926161493812075
GO:0034097~response to cytokine	0.02677653273005589
GO:0010466~negative regulation of peptidase activity		0.03224668521177669
GO:2000134~negative regulation of G1/S transition of mitotic cell cycle	0.032626692633080184
GO:0045599~negative regulation of fat cell differentiation	0.032631713808885965
GO:0006959~humoral immune response	0.03493009906379458
GO:0050679~positive regulation of epithelial cell proliferation	0.03760419705371689
GO:0019953~sexual reproduction						0.03954269352281549
GO:0045669~positive regulation of osteoblast differentiation			0.03954596578363832
GO:0002021~response to dietary excess						0.04567142438600198
GO:1903799~negative regulation of production of miRNAs involved in gene silencing by miRNA						0.04567142438600198
GO:0033138~positive regulation of peptidyl-serine phosphorylation			0.04667070579645091
GO:0001938~positive regulation of endothelial cell proliferation	0.048048215599704104

## Sheet: GOEA_HG_CTSL
Category	Term	Count	%	PValue	Genes	List Total	Pop Hits	Pop Total	Fold Enrichment	Bonferroni	Benjamini	FDR
GOTERM_BP_DIRECT	GO:0045893~positive regulation of transcription, DNA-templated	11	50.0	5.593124033141459E-10	3569, 4609, 5594, 2247, 7157, 2353, 999, 7018, 7040, 2308, 3725	22	661	19157	14.49092284417549	4.871609593504189E-7	4.871611032866211E-7	4.558396087010289E-7
GOTERM_BP_DIRECT	GO:1902895~positive regulation of pri-miRNA transcription from RNA polymerase II promoter	6	27.27272727272727	1.2614390363688672E-9	4609, 2247, 7157, 2353, 7040, 3725	22	46	19157	113.5790513833992	1.098712822167336E-6	5.493567003386417E-7	5.140364073203133E-7
GOTERM_BP_DIRECT	GO:0042493~response to drug	8	36.36363636363637	1.764050939196304E-8	596, 4609, 1026, 7157, 2353, 999, 7040, 3725	22	293	19157	23.77536456717344	1.5364765772019062E-5	5.121627893466602E-6	4.7923383848166255E-6
GOTERM_BP_DIRECT	GO:0010628~positive regulation of gene expression	9	40.909090909090914	3.528952843135859E-8	3569, 4609, 5594, 2247, 7157, 3576, 3630, 2152, 7040	22	509	19157	15.396767279871405	3.0736707405720765E-5	7.684294815928333E-6	7.190241417889313E-6
GOTERM_BP_DIRECT	GO:0008285~negative regulation of cell proliferation	8	36.36363636363637	3.655726916876016E-7	3569, 1026, 2247, 7157, 3576, 3486, 7040, 3725	22	457	19157	15.243286254227174	3.1836318433275945E-4	6.36827628919802E-5	5.958834874507906E-5
GOTERM_BP_DIRECT	GO:0051726~regulation of cell cycle	7	31.818181818181817	8.002824469111893E-7	4609, 1026, 2247, 7157, 3576, 7040, 3725	22	313	19157	19.474150450188787	6.968034098088216E-4	1.1617433520994097E-4	1.0870503237210322E-4
GOTERM_BP_DIRECT	GO:0009636~response to toxic substance	5	22.727272727272727	2.238654503235624E-6	596, 5594, 1026, 2353, 999	22	87	19157	50.04440961337513	0.001947970492804263	2.7855258175974693E-4	2.606433457338619E-4
GOTERM_BP_DIRECT	GO:0006974~cellular response to DNA damage stimulus	6	27.27272727272727	8.58684761872495E-6	596, 4609, 5594, 1026, 7157, 2308	22	267	19157	19.5679264555669	0.007451276945795504	8.613063115707448E-4	8.059295567510415E-4
GOTERM_BP_DIRECT	GO:0006935~chemotaxis	5	22.727272727272727	8.899835596023771E-6	5594, 2247, 3576, 6347, 5328	22	123	19157	35.39726533628972	0.007721823649184945	8.613063115707448E-4	8.059295567510415E-4
GOTERM_BP_DIRECT	GO:0051897~positive regulation of protein kinase B signaling	5	22.727272727272727	1.0420767682976697E-5	10855, 2247, 3630, 2152, 7040	22	128	19157	34.01455965909091	0.009035468535683489	9.076488651872703E-4	8.492925661626008E-4
GOTERM_BP_DIRECT	GO:0010629~negative regulation of gene expression	6	27.27272727272727	1.7129056746637657E-5	4609, 1026, 2247, 3576, 3630, 7040	22	308	19157	16.96310507674144	0.014808791363172036	0.0013563098569383091	0.0012691073862281536
GOTERM_BP_DIRECT	GO:0045944~positive regulation of transcription from RNA polymerase II promoter	9	40.909090909090914	2.0614953537020687E-5	3569, 4609, 2247, 7157, 5443, 2353, 7040, 2308, 3725	22	1185	19157	6.613463751438435	0.017795564604091596	0.0014963020442287514	0.0014000989277226552
GOTERM_BP_DIRECT	GO:0043065~positive regulation of apoptotic process	6	27.27272727272727	2.352166795204331E-5	3569, 7157, 3486, 7040, 2308, 3725	22	329	19157	15.880353688864327	0.02027916852232492	0.0015078868294474486	0.0014109388817447424
GOTERM_BP_DIRECT	GO:0048146~positive regulation of fibroblast proliferation	4	18.181818181818183	2.4236986925676555E-5	4609, 1026, 7040, 3725	22	52	19157	66.98251748251748	0.020889401009587805	0.0015078868294474486	0.0014109388817447424
GOTERM_BP_DIRECT	GO:0060395~SMAD protein signal transduction	4	18.181818181818183	4.321454565620579E-5	2353, 7018, 7040, 3725	22	63	19157	55.28715728715729	0.03694107742855002	0.0025093246177703495	0.002347990313987181
GOTERM_BP_DIRECT	GO:0007568~aging	5	22.727272727272727	4.916483541484955E-5	5594, 2247, 2353, 7040, 3725	22	190	19157	22.915071770334926	0.041919642801117485	0.002676410727895872	0.002504333803943899
GOTERM_BP_DIRECT	GO:0048661~positive regulation of smooth muscle cell proliferation	4	18.181818181818183	5.6775910628897074E-5	3569, 4609, 2247, 7040	22	69	19157	50.479578392621875	0.04825032200304524	0.0029089304798687854	0.002721903950738301
GOTERM_BP_DIRECT	GO:1903800~positive regulation of production of miRNAs involved in gene silencing by miRNA	3	13.636363636363635	7.503927759944691E-5	3569, 7157, 7040	22	12	19157	217.6931818181818	0.06327137813101058	0.0036310672660621254	0.0033976117357527352
GOTERM_BP_DIRECT	GO:0007265~Ras protein signal transduction	4	18.181818181818183	1.1341189784344632E-4	1026, 2247, 7157, 3725	22	87	19157	40.03552769070011	0.09406467886097358	0.004963067433768441	0.004643972397843031
GOTERM_BP_DIRECT	GO:0009410~response to xenobiotic stimulus	5	22.727272727272727	1.1396251283050383E-4	596, 4609, 2353, 999, 3725	22	236	19157	18.44857473035439	0.09449909765321096	0.004963067433768441	0.004643972397843031
GOTERM_BP_DIRECT	GO:0007179~transforming growth factor beta receptor signaling pathway	4	18.181818181818183	1.3826041578968653E-4	7157, 2353, 7040, 3725	22	93	19157	37.452590420332356	0.11346364783049057	0.0057345153406103315	0.005365820898504501
GOTERM_BP_DIRECT	GO:0030335~positive regulation of cell migration	5	22.727272727272727	1.558675086201356E-4	5594, 3630, 2152, 7040, 5328	22	256	19157	17.007279829545453	0.12695762206599326	0.006170936364006278	0.005774182705700478
GOTERM_BP_DIRECT	GO:0042060~wound healing	4	18.181818181818183	1.7143705725780207E-4	1026, 2247, 3630, 7040	22	100	19157	34.83090909090909	0.1387190127998853	0.006492246820501983	0.006074834855004725
GOTERM_BP_DIRECT	GO:0043066~negative regulation of apoptotic process	6	27.27272727272727	1.9611348084268437E-4	3569, 596, 4609, 1026, 7157, 2308	22	515	19157	10.144924977934686	0.15703647798768428	0.00711728507558242	0.006659686953616157
GOTERM_BP_DIRECT	GO:0008284~positive regulation of cell proliferation	6	27.27272727272727	2.3209269800493801E-4	3569, 596, 4609, 2247, 3630, 7040	22	534	19157	9.78396322778345	0.18304903369041392	0.008086109598492042	0.00756622195496098
GOTERM_BP_DIRECT	GO:0042593~glucose homeostasis	4	18.181818181818183	2.5244137315564365E-4	3569, 5443, 3630, 3953	22	114	19157	30.553429027113236	0.19740431195328845	0.008416665817808876	0.007875525420797055
GOTERM_BP_DIRECT	GO:0001836~release of cytochrome c from mitochondria	3	13.636363636363635	2.6090697713069996E-4	596, 7157, 3725	22	22	19157	118.74173553719007	0.20330202775409356	0.008416665817808876	0.007875525420797055
GOTERM_BP_DIRECT	GO:0030308~negative regulation of cell growth	4	18.181818181818183	3.467892754465191E-4	596, 1026, 7157, 7040	22	127	19157	27.425912670007158	0.2607401865583272	0.010787623532639934	0.010094044981746896
GOTERM_BP_DIRECT	GO:0010332~response to gamma radiation	3	13.636363636363635	4.5644746755234825E-4	596, 4609, 7157	22	29	19157	90.07993730407523	0.3281072206959953	0.013709163594417081	0.012827747795005649
GOTERM_BP_DIRECT	GO:0010575~positive regulation of vascular endothelial growth factor production	3	13.636363636363635	4.887278454971686E-4	10855, 3569, 7040	22	30	19157	87.07727272727271	0.3467438816730538	0.014189398447601129	0.013277106469339748
GOTERM_BP_DIRECT	GO:0019221~cytokine-mediated signaling pathway	4	18.181818181818183	5.864682532242137E-4	3569, 6347, 2152, 3953	22	152	19157	22.91507177033493	0.400082837141988	0.016114586951770465	0.015078517067385682
GOTERM_BP_DIRECT	GO:0044344~cellular response to fibroblast growth factor stimulus	3	13.636363636363635	5.920399339341617E-4	4609, 3576, 6347	22	33	19157	79.16115702479338	0.4029888508055727	0.016114586951770465	0.015078517067385682
GOTERM_BP_DIRECT	GO:0043410~positive regulation of MAPK cascade	4	18.181818181818183	6.685674041072235E-4	3569, 2247, 3630, 3486	22	159	19157	21.906232132647226	0.44150910131693744	0.017646127544769446	0.016511588919617792
GOTERM_BP_DIRECT	GO:0034614~cellular response to reactive oxygen species	3	13.636363636363635	7.448071246119977E-4	5594, 2353, 3725	22	37	19157	70.6031941031941	0.477415566932038	0.01853505730105857	0.017343365901679373
GOTERM_BP_DIRECT	GO:0031663~lipopolysaccharide-mediated signaling pathway	3	13.636363636363635	7.448071246119977E-4	5594, 6347, 7040	22	37	19157	70.6031941031941	0.477415566932038	0.01853505730105857	0.017343365901679373
GOTERM_BP_DIRECT	GO:0070371~ERK1 and ERK2 cascade	3	13.636363636363635	7.856662157988392E-4	4609, 5594, 7018	22	38	19157	68.74521531100478	0.4957001445539978	0.019008757610021913	0.01778661016322372
GOTERM_BP_DIRECT	GO:0006954~inflammatory response	5	22.727272727272727	8.694052549611594E-4	3569, 3576, 2353, 6347, 7040	22	403	19157	10.803631852018947	0.5312010813768857	0.019429895372617283	0.01818067133029057
GOTERM_BP_DIRECT	GO:0097421~liver regeneration	3	13.636363636363635	8.705700363176676E-4	3569, 4609, 7040	22	40	19157	65.30795454545455	0.5316768619310608	0.019429895372617283	0.01818067133029057
GOTERM_BP_DIRECT	GO:0001658~branching involved in ureteric bud morphogenesis	3	13.636363636363635	9.1461045956063E-4	596, 4609, 2247	22	41	19157	63.71507760532151	0.549316623482061	0.019429895372617283	0.01818067133029057
GOTERM_BP_DIRECT	GO:0071479~cellular response to ionizing radiation	3	13.636363636363635	9.1461045956063E-4	1026, 7157, 7040	22	41	19157	63.71507760532151	0.549316623482061	0.019429895372617283	0.01818067133029057
GOTERM_BP_DIRECT	GO:0071276~cellular response to cadmium ion	3	13.636363636363635	9.1461045956063E-4	5594, 2353, 3725	22	41	19157	63.71507760532151	0.549316623482061	0.019429895372617283	0.01818067133029057
GOTERM_BP_DIRECT	GO:0042307~positive regulation of protein import into nucleus	3	13.636363636363635	0.0010058575899703217	5594, 999, 7040	22	43	19157	60.751585623678636	0.5837806497601309	0.02085957049676548	0.01951842704347172
GOTERM_BP_DIRECT	GO:0034097~response to cytokine	3	13.636363636363635	0.0014127495796225807	596, 2353, 3725	22	51	19157	51.22192513368984	0.7081090195313331	0.0286163926477039	0.02677653273005589
GOTERM_BP_DIRECT	GO:2000134~negative regulation of G1/S transition of mitotic cell cycle	3	13.636363636363635	0.0017614410746693598	596, 1026, 6347	22	57	19157	45.83014354066985	0.7846666485369462	0.03486852672811392	0.032626692633080184
GOTERM_BP_DIRECT	GO:0045599~negative regulation of fat cell differentiation	3	13.636363636363635	0.0018231462256175176	3569, 7040, 2308	22	58	19157	45.039968652037615	0.7959539685603754	0.034873892917226604	0.032631713808885965
GOTERM_BP_DIRECT	GO:0070374~positive regulation of ERK1 and ERK2 cascade	4	18.181818181818183	0.0018417899818512326	2247, 6347, 7040, 3725	22	226	19157	15.411906677393404	0.7992466400903153	0.034873892917226604	0.032631713808885965
GOTERM_BP_DIRECT	GO:0006959~humoral immune response	3	13.636363636363635	0.0020143738110409144	3569, 596, 6347	22	61	19157	42.82488822652757	0.8273155080123303	0.0373302040301412	0.03493009906379458
GOTERM_BP_DIRECT	GO:0050679~positive regulation of epithelial cell proliferation	3	13.636363636363635	0.0022147257160471294	4609, 2247, 7040	22	64	19157	40.81747159090909	0.8550208572111011	0.04018804372243853	0.03760419705371689
GOTERM_BP_DIRECT	GO:0001525~angiogenesis	4	18.181818181818183	0.00237180663917938	3576, 6347, 3953, 3725	22	247	19157	14.101582627898418	0.8735991855895933	0.04216007311684164	0.039449436957779485
GOTERM_BP_DIRECT	GO:0001938~positive regulation of endothelial cell proliferation	3	13.636363636363635	0.002947743288325405	2247, 2152, 3725	22	74	19157	35.30159705159705	0.9235620516155343	0.051349688082628554	0.048048215599704104
GOTERM_BP_DIRECT	GO:0006915~apoptotic process	5	22.727272727272727	0.0033431034232770155	596, 5594, 7157, 3486, 2308	22	582	19157	7.480865354576695	0.9458891875767736	0.05709496238577021	0.05342410372491701
GOTERM_BP_DIRECT	GO:0045727~positive regulation of translation	3	13.636363636363635	0.003519701361719263	3569, 4609, 5594	22	81	19157	32.25084175084175	0.9536283817545039	0.058954997808797656	0.0551645501884846
GOTERM_BP_DIRECT	GO:0071347~cellular response to interleukin-1	3	13.636363636363635	0.004231688377684234	4609, 3576, 6347	22	89	19157	29.351889683350358	0.9751182637239284	0.06954340711250881	0.06507218920401228
GOTERM_BP_DIRECT	GO:0033138~positive regulation of peptidyl-serine phosphorylation	3	13.636363636363635	0.004419290797381129	3569, 596, 7040	22	91	19157	28.7067932067932	0.9788841808881764	0.07128152378738821	0.06669855555306704
GOTERM_BP_DIRECT	GO:0031647~regulation of protein stability	3	13.636363636363635	0.004514521821251613	596, 5594, 7018	22	92	19157	28.3947628458498	0.9805722183945825	0.07149360920563919	0.06689700516945572
GOTERM_BP_DIRECT	GO:0050731~positive regulation of peptidyl-tyrosine phosphorylation	3	13.636363636363635	0.004610703390462002	3569, 7157, 7040	22	93	19157	28.089442815249264	0.9821403146911144	0.07171290451950721	0.0671022011290452
GOTERM_BP_DIRECT	GO:0007565~female pregnancy	3	13.636363636363635	0.0049049314431506025	596, 2353, 7040	22	96	19157	27.211647727272727	0.9861947605235902	0.0749507945084943	0.07013191449417089
GOTERM_BP_DIRECT	GO:0002326~B cell lineage commitment	2	9.090909090909092	0.005469591529034713	596, 7157	22	5	19157	348.3090909090909	0.9915795375621946	0.08213817623774543	0.07685719131316018
GOTERM_BP_DIRECT	GO:1904894~positive regulation of STAT cascade	2	9.090909090909092	0.006560085397741887	3569, 7040	22	6	19157	290.2575757575758	0.9967615432422917	0.09684465053276584	0.0906181287993159
GOTERM_BP_DIRECT	GO:0000165~MAPK cascade	3	13.636363636363635	0.0067308990640818165	4609, 6347, 7040	22	113	19157	23.117860016090102	0.9972120044936633	0.09771021808025437	0.09142804562044468
GOTERM_BP_DIRECT	GO:0007406~negative regulation of neuroblast proliferation	2	9.090909090909092	0.007649440429197424	7157, 7040	22	7	19157	248.79220779220782	0.9987545721297617	0.10922397727591732	0.10220154016058854
GOTERM_BP_DIRECT	GO:0007165~signal transduction	6	27.27272727272727	0.00869750745864892	5594, 2247, 5443, 3576, 6347, 5328	22	1211	19157	4.314315742061407	0.9995038664345666	0.1189140609788892	0.11126861044522927
GOTERM_BP_DIRECT	GO:0032873~negative regulation of stress-activated MAPK cascade	2	9.090909090909092	0.0087376577527542	4609, 2308	22	8	19157	217.69318181818184	0.9995210641197982	0.1189140609788892	0.11126861044522927
GOTERM_BP_DIRECT	GO:0022898~regulation of transmembrane transporter activity	2	9.090909090909092	0.0087376577527542	596, 3630	22	8	19157	217.69318181818184	0.9995210641197982	0.1189140609788892	0.11126861044522927
GOTERM_BP_DIRECT	GO:0071456~cellular response to hypoxia	3	13.636363636363635	0.008950513988433466	596, 4609, 7157	22	131	19157	19.941360166551004	0.9996027703249608	0.11993688744500844	0.11222567539343499
GOTERM_BP_DIRECT	GO:0071356~cellular response to tumor necrosis factor	3	13.636363636363635	0.010306826531869206	5594, 3576, 6347	22	141	19157	18.52707930367505	0.9998794962555746	0.1360188774130012	0.12727369126474852
GOTERM_BP_DIRECT	GO:0030214~hyaluronan catabolic process	2	9.090909090909092	0.010910683792517369	2247, 7040	22	10	19157	174.15454545454546	0.9999291842432164	0.14183888930272578	0.1327195118045023
GOTERM_BP_DIRECT	GO:0006366~transcription from RNA polymerase II promoter	3	13.636363636363635	0.011897585842868028	4609, 2353, 3725	22	152	19157	17.186303827751196	0.9999703170208589	0.14990223800772914	0.1402644362529268
GOTERM_BP_DIRECT	GO:1903799~negative regulation of production of miRNAs involved in gene silencing by miRNA	2	9.090909090909092	0.011995494762249639	7157, 7040	22	11	19157	158.32231404958677	0.999972771505507	0.14990223800772914	0.1402644362529268
GOTERM_BP_DIRECT	GO:0043524~negative regulation of neuron apoptotic process	3	13.636363636363635	0.012047252193502916	596, 6347, 3725	22	153	19157	17.07397504456328	0.9999739860022606	0.14990223800772914	0.1402644362529268
GOTERM_BP_DIRECT	GO:0045766~positive regulation of angiogenesis	3	13.636363636363635	0.013274455007145261	2247, 3576, 2152	22	161	19157	16.225578769057027	0.9999911887057698	0.16058403210032668	0.15025945598365817
GOTERM_BP_DIRECT	GO:0042127~regulation of cell proliferation	3	13.636363636363635	0.013274455007145261	7040, 5328, 3725	22	161	19157	16.225578769057027	0.9999911887057698	0.16058403210032668	0.15025945598365817
GOTERM_BP_DIRECT	GO:0006112~energy reserve metabolic process	2	9.090909090909092	0.015243132978250596	4609, 3953	22	14	19157	124.39610389610391	0.999998452699566	0.17941579491967932	0.16788045104424645
GOTERM_BP_DIRECT	GO:0006978~DNA damage response, signal transduction by p53 class mediator resulting in transcription of p21 class mediator	2	9.090909090909092	0.015243132978250596	1026, 7157	22	14	19157	124.39610389610391	0.999998452699566	0.17941579491967932	0.16788045104424645
GOTERM_BP_DIRECT	GO:0070166~enamel mineralization	2	9.090909090909092	0.016323417896866338	7040, 2308	22	15	19157	116.10303030303031	0.9999994051854405	0.18707496037066554	0.1750471787624482
GOTERM_BP_DIRECT	GO:0032270~positive regulation of cellular protein metabolic process	2	9.090909090909092	0.016323417896866338	3630, 7040	22	15	19157	116.10303030303031	0.9999994051854405	0.18707496037066554	0.1750471787624482
GOTERM_BP_DIRECT	GO:0006468~protein phosphorylation	4	18.181818181818183	0.01719315973359148	5594, 3486, 6347, 7040	22	507	19157	6.870001793078717	0.9999997247188424	0.19186888670253727	0.1795328848020297
GOTERM_BP_DIRECT	GO:0022408~negative regulation of cell-cell adhesion	2	9.090909090909092	0.017402574109644596	999, 7040	22	16	19157	108.84659090909092	0.9999997713523031	0.19186888670253727	0.1795328848020297
GOTERM_BP_DIRECT	GO:0090399~replicative senescence	2	9.090909090909092	0.017402574109644596	1026, 7157	22	16	19157	108.84659090909092	0.9999997713523031	0.19186888670253727	0.1795328848020297
GOTERM_BP_DIRECT	GO:0071222~cellular response to lipopolysaccharide	3	13.636363636363635	0.017976695699282296	3569, 3576, 6347	22	189	19157	13.821789321789321	0.9999998625696446	0.19572127442593598	0.1831375874364384
GOTERM_BP_DIRECT	GO:0000122~negative regulation of transcription from RNA polymerase II promoter	5	22.727272727272727	0.01843631924726871	4609, 7157, 7040, 2308, 3725	22	952	19157	4.573386172650879	0.9999999085894083	0.19807659028131117	0.18534147081431526
GOTERM_BP_DIRECT	GO:0031065~positive regulation of histone deacetylation	2	9.090909090909092	0.019557504895743698	7157, 7040	22	18	19157	96.75252525252526	0.9999999662190237	0.19807659028131117	0.18534147081431526
GOTERM_BP_DIRECT	GO:0051276~chromosome organization	2	9.090909090909092	0.019557504895743698	4609, 7157	22	18	19157	96.75252525252526	0.9999999662190237	0.19807659028131117	0.18534147081431526
GOTERM_BP_DIRECT	GO:0035994~response to muscle stretch	2	9.090909090909092	0.019557504895743698	2353, 3725	22	18	19157	96.75252525252526	0.9999999662190237	0.19807659028131117	0.18534147081431526
GOTERM_BP_DIRECT	GO:0060252~positive regulation of glial cell proliferation	2	9.090909090909092	0.019557504895743698	3569, 4609	22	18	19157	96.75252525252526	0.9999999662190237	0.19807659028131117	0.18534147081431526
GOTERM_BP_DIRECT	GO:0045721~negative regulation of gluconeogenesis	2	9.090909090909092	0.019557504895743698	3630, 3953	22	18	19157	96.75252525252526	0.9999999662190237	0.19807659028131117	0.18534147081431526
GOTERM_BP_DIRECT	GO:0031668~cellular response to extracellular stimulus	2	9.090909090909092	0.020633281707438982	1026, 2353	22	19	19157	91.66028708133972	0.999999987016484	0.20078032863412726	0.18787137524318454
GOTERM_BP_DIRECT	GO:2000573~positive regulation of DNA biosynthetic process	2	9.090909090909092	0.020633281707438982	4609, 2247	22	19	19157	91.66028708133972	0.999999987016484	0.20078032863412726	0.18787137524318454
GOTERM_BP_DIRECT	GO:0031103~axon regeneration	2	9.090909090909092	0.020633281707438982	596, 3725	22	19	19157	91.66028708133972	0.999999987016484	0.20078032863412726	0.18787137524318454
GOTERM_BP_DIRECT	GO:0001934~positive regulation of protein phosphorylation	3	13.636363636363635	0.02074653223544369	2247, 7040, 3953	22	204	19157	12.80548128342246	0.9999999882605455	0.20078032863412726	0.18787137524318454
GOTERM_BP_DIRECT	GO:0030279~negative regulation of ossification	2	9.090909090909092	0.02170793428866019	596, 7040	22	20	19157	87.07727272727273	0.9999999950101128	0.20330764263895726	0.19023619833610814
GOTERM_BP_DIRECT	GO:0051412~response to corticosterone	2	9.090909090909092	0.02170793428866019	1026, 2353	22	20	19157	87.07727272727273	0.9999999950101128	0.20330764263895726	0.19023619833610814
GOTERM_BP_DIRECT	GO:0010165~response to X-ray	2	9.090909090909092	0.02170793428866019	1026, 7157	22	20	19157	87.07727272727273	0.9999999950101128	0.20330764263895726	0.19023619833610814
GOTERM_BP_DIRECT	GO:0045821~positive regulation of glycolytic process	2	9.090909090909092	0.02278146375450833	4609, 3630	22	21	19157	82.93073593073592	0.9999999980823585	0.21109207372528463	0.19752013787153497
GOTERM_BP_DIRECT	GO:0006977~DNA damage response, signal transduction by p53 class mediator resulting in cell cycle arrest	2	9.090909090909092	0.023853871219500167	1026, 7157	22	22	19157	79.16115702479338	0.9999999992630765	0.21870233507562786	0.20464110572518565
GOTERM_BP_DIRECT	GO:0045892~negative regulation of transcription, DNA-templated	4	18.181818181818183	0.02447357905404731	7157, 7040, 2308, 3725	22	580	19157	6.0053291536050155	0.9999999995761614	0.22204674329245006	0.20777048884425584
GOTERM_BP_DIRECT	GO:0014911~positive regulation of smooth muscle cell migration	2	9.090909090909092	0.024925157799155825	596, 4609	22	23	19157	75.71936758893281	0.9999999997168245	0.22381249941303838	0.20942271759084535
GOTERM_BP_DIRECT	GO:0035902~response to immobilization stress	2	9.090909090909092	0.025995324605973317	2353, 7040	22	24	19157	72.56439393939395	0.9999999998911904	0.22417750229507682	0.20976425300859655
GOTERM_BP_DIRECT	GO:0045861~negative regulation of proteolysis	2	9.090909090909092	0.025995324605973317	7157, 3630	22	24	19157	72.56439393939395	0.9999999998911904	0.22417750229507682	0.20976425300859655
GOTERM_BP_DIRECT	GO:0032740~positive regulation of interleukin-17 production	2	9.090909090909092	0.025995324605973317	3569, 7040	22	24	19157	72.56439393939395	0.9999999998911904	0.22417750229507682	0.20976425300859655
GOTERM_BP_DIRECT	GO:2000378~negative regulation of reactive oxygen species metabolic process	2	9.090909090909092	0.025995324605973317	596, 7157	22	24	19157	72.56439393939395	0.9999999998911904	0.22417750229507682	0.20976425300859655
GOTERM_BP_DIRECT	GO:0010468~regulation of gene expression	3	13.636363636363635	0.030932187295176362	596, 4609, 999	22	253	19157	10.325368307581744	0.9999999999986984	0.2574330963433994	0.2408817147185655
GOTERM_BP_DIRECT	GO:0007569~cell aging	2	9.090909090909092	0.0313294009327214	596, 7157	22	29	19157	60.05329153605015	0.9999999999990893	0.2574330963433994	0.2408817147185655
GOTERM_BP_DIRECT	GO:0043029~T cell homeostasis	2	9.090909090909092	0.0313294009327214	596, 7040	22	29	19157	60.05329153605015	0.9999999999990893	0.2574330963433994	0.2408817147185655
GOTERM_BP_DIRECT	GO:0010033~response to organic substance	2	9.090909090909092	0.0313294009327214	10855, 999	22	29	19157	60.05329153605015	0.9999999999990893	0.2574330963433994	0.2408817147185655
GOTERM_BP_DIRECT	GO:0009314~response to radiation	2	9.090909090909092	0.0313294009327214	596, 3725	22	29	19157	60.05329153605015	0.9999999999990893	0.2574330963433994	0.2408817147185655
GOTERM_BP_DIRECT	GO:0097193~intrinsic apoptotic signaling pathway	2	9.090909090909092	0.032392872418605306	1026, 7157	22	30	19157	58.051515151515154	0.9999999999996502	0.26124251737597426	0.24444621315891968
GOTERM_BP_DIRECT	GO:0010800~positive regulation of peptidyl-threonine phosphorylation	2	9.090909090909092	0.032392872418605306	5594, 7040	22	30	19157	58.051515151515154	0.9999999999996502	0.26124251737597426	0.24444621315891968
GOTERM_BP_DIRECT	GO:0042771~intrinsic apoptotic signaling pathway in response to DNA damage by p53 class mediator	2	9.090909090909092	0.03345523189303256	1026, 7157	22	31	19157	56.178885630498534	0.9999999999998657	0.2625180808903726	0.24563976570109491
GOTERM_BP_DIRECT	GO:0048147~negative regulation of fibroblast proliferation	2	9.090909090909092	0.03345523189303256	4609, 7157	22	31	19157	56.178885630498534	0.9999999999998657	0.2625180808903726	0.24563976570109491
GOTERM_BP_DIRECT	GO:0071480~cellular response to gamma radiation	2	9.090909090909092	0.03345523189303256	1026, 7157	22	31	19157	56.178885630498534	0.9999999999998657	0.2625180808903726	0.24563976570109491
GOTERM_BP_DIRECT	GO:0030316~osteoclast differentiation	2	9.090909090909092	0.03451648046279095	7018, 7040	22	32	19157	54.42329545454546	0.9999999999999484	0.26605180958487534	0.24894629714313826
GOTERM_BP_DIRECT	GO:0043552~positive regulation of phosphatidylinositol 3-kinase activity	2	9.090909090909092	0.03451648046279095	2247, 7040	22	32	19157	54.42329545454546	0.9999999999999484	0.26605180958487534	0.24894629714313826
GOTERM_BP_DIRECT	GO:1900182~positive regulation of protein localization to nucleus	2	9.090909090909092	0.035576619229821645	3630, 7040	22	33	19157	52.77410468319559	0.9999999999999801	0.26713133921702287	0.2499564195888331
GOTERM_BP_DIRECT	GO:0060045~positive regulation of cardiac muscle cell proliferation	2	9.090909090909092	0.035576619229821645	5594, 2247	22	33	19157	52.77410468319559	0.9999999999999801	0.26713133921702287	0.2499564195888331
GOTERM_BP_DIRECT	GO:0045765~regulation of angiogenesis	2	9.090909090909092	0.035576619229821645	3569, 2247	22	33	19157	52.77410468319559	0.9999999999999801	0.26713133921702287	0.2499564195888331
GOTERM_BP_DIRECT	GO:0033077~T cell differentiation in thymus	2	9.090909090909092	0.03663564929585582	596, 7157	22	34	19157	51.221925133689844	0.9999999999999923	0.26814832383773457	0.25090801828674364
GOTERM_BP_DIRECT	GO:0070059~intrinsic apoptotic signaling pathway in response to endoplasmic reticulum stress	2	9.090909090909092	0.03663564929585582	596, 7157	22	34	19157	51.221925133689844	0.9999999999999923	0.26814832383773457	0.25090801828674364
GOTERM_BP_DIRECT	GO:0051973~positive regulation of telomerase activity	2	9.090909090909092	0.03663564929585582	4609, 5594	22	34	19157	51.221925133689844	0.9999999999999923	0.26814832383773457	0.25090801828674364
GOTERM_BP_DIRECT	GO:2000379~positive regulation of reactive oxygen species metabolic process	2	9.090909090909092	0.037693571764732106	1026, 7157	22	35	19157	49.75844155844156	0.9999999999999971	0.2735925083923472	0.2560021749021389
GOTERM_BP_DIRECT	GO:0032570~response to progesterone	2	9.090909090909092	0.03980609830766937	2353, 7040	22	37	19157	47.06879606879607	0.9999999999999996	0.28418943955721326	0.2659177878750044
GOTERM_BP_DIRECT	GO:0071549~cellular response to dexamethasone stimulus	2	9.090909090909092	0.03980609830766937	7040, 2308	22	37	19157	47.06879606879607	0.9999999999999996	0.28418943955721326	0.2659177878750044
GOTERM_BP_DIRECT	GO:0007166~cell surface receptor signaling pathway	3	13.636363636363635	0.04245852801740862	5594, 6347, 3953	22	301	19157	8.678797946239806	1.0	0.29701520717272095	0.2779189366771154
GOTERM_BP_DIRECT	GO:0035094~response to nicotine	2	9.090909090909092	0.042966608615112326	596, 5594	22	40	19157	43.538636363636364	1.0	0.29701520717272095	0.2779189366771154
GOTERM_BP_DIRECT	GO:0097009~energy homeostasis	2	9.090909090909092	0.042966608615112326	3953, 2308	22	40	19157	43.538636363636364	1.0	0.29701520717272095	0.2779189366771154
GOTERM_BP_DIRECT	GO:0043537~negative regulation of blood vessel endothelial cell migration	2	9.090909090909092	0.042966608615112326	2247, 7040	22	40	19157	43.538636363636364	1.0	0.29701520717272095	0.2779189366771154
GOTERM_BP_DIRECT	GO:0043491~protein kinase B signaling	2	9.090909090909092	0.04401790857001018	6347, 7040	22	41	19157	42.47671840354768	1.0	0.3018866012951092	0.28247712979967166
GOTERM_BP_DIRECT	GO:0006953~acute-phase response	2	9.090909090909092	0.04506810860924801	3569, 3630	22	42	19157	41.46536796536796	1.0	0.3066743953019923	0.2869570977854463
GOTERM_BP_DIRECT	GO:0001541~ovarian follicle development	2	9.090909090909092	0.0471652133060654	596, 4609	22	44	19157	39.58057851239669	1.0	0.3157350124122885	0.2954351723490415
GOTERM_BP_DIRECT	GO:0030890~positive regulation of B cell proliferation	2	9.090909090909092	0.0471652133060654	596, 1026	22	44	19157	39.58057851239669	1.0	0.3157350124122885	0.2954351723490415
GOTERM_BP_DIRECT	GO:0002548~monocyte chemotaxis	2	9.090909090909092	0.04821212015021168	3569, 6347	22	45	19157	38.7010101010101	1.0	0.3157350124122885	0.2954351723490415
GOTERM_BP_DIRECT	GO:0051402~neuron apoptotic process	2	9.090909090909092	0.04821212015021168	596, 7157	22	45	19157	38.7010101010101	1.0	0.3157350124122885	0.2954351723490415
GOTERM_BP_DIRECT	GO:0034198~cellular response to amino acid starvation	2	9.090909090909092	0.04821212015021168	5594, 1026	22	45	19157	38.7010101010101	1.0	0.3157350124122885	0.2954351723490415
GOTERM_BP_DIRECT	GO:0048538~thymus development	2	9.090909090909092	0.04925793144680088	596, 5594	22	46	19157	37.859683794466406	1.0	0.3201765544042057	0.29959115021748295
GOTERM_BP_DIRECT	GO:0051781~positive regulation of cell division	2	9.090909090909092	0.05134627174588216	2247, 7040	22	48	19157	36.282196969696976	1.0	0.3240768310917635	0.3032406628470577
GOTERM_BP_DIRECT	GO:0010718~positive regulation of epithelial to mesenchymal transition	2	9.090909090909092	0.05134627174588216	3569, 7040	22	48	19157	36.282196969696976	1.0	0.3240768310917635	0.3032406628470577
GOTERM_BP_DIRECT	GO:0045596~negative regulation of cell differentiation	2	9.090909090909092	0.05134627174588216	5594, 7040	22	48	19157	36.282196969696976	1.0	0.3240768310917635	0.3032406628470577
GOTERM_BP_DIRECT	GO:0051591~response to cAMP	2	9.090909090909092	0.05134627174588216	2353, 3725	22	48	19157	36.282196969696976	1.0	0.3240768310917635	0.3032406628470577
GOTERM_BP_DIRECT	GO:0007346~regulation of mitotic cell cycle	2	9.090909090909092	0.05238880292416041	4609, 1026	22	49	19157	35.5417439703154	1.0	0.32827803846722103	0.30717175815245135
GOTERM_BP_DIRECT	GO:0043536~positive regulation of blood vessel endothelial cell migration	2	9.090909090909092	0.053430242905304196	2247, 7040	22	50	19157	34.83090909090909	1.0	0.3300549047554607	0.3088343827505171
GOTERM_BP_DIRECT	GO:0042149~cellular response to glucose starvation	2	9.090909090909092	0.053430242905304196	596, 7157	22	50	19157	34.83090909090909	1.0	0.3300549047554607	0.3088343827505171
GOTERM_BP_DIRECT	GO:1904707~positive regulation of vascular smooth muscle cell proliferation	2	9.090909090909092	0.05447059277170408	2247, 3725	22	51	19157	34.14795008912656	1.0	0.3317754287003794	0.31044428747509667
GOTERM_BP_DIRECT	GO:0010507~negative regulation of autophagy	2	9.090909090909092	0.05447059277170408	596, 3953	22	51	19157	34.14795008912656	1.0	0.3317754287003794	0.31044428747509667
GOTERM_BP_DIRECT	GO:0050714~positive regulation of protein secretion	2	9.090909090909092	0.05550985360766385	3630, 7040	22	52	19157	33.49125874125874	1.0	0.3357575173074667	0.31417035201559745
GOTERM_BP_DIRECT	GO:0042542~response to hydrogen peroxide	2	9.090909090909092	0.05654802649809904	596, 3725	22	53	19157	32.85934819897084	1.0	0.3396781453782363	0.3178389075582808
GOTERM_BP_DIRECT	GO:0019233~sensory perception of pain	2	9.090909090909092	0.057585112525402105	5594, 6347	22	54	19157	32.25084175084175	1.0	0.3412015850994914	0.31926439937552864
GOTERM_BP_DIRECT	GO:0034644~cellular response to UV	2	9.090909090909092	0.057585112525402105	4609, 7157	22	54	19157	32.25084175084175	1.0	0.3412015850994914	0.31926439937552864
GOTERM_BP_DIRECT	GO:0071407~cellular response to organic cyclic compound	2	9.090909090909092	0.058621112766000655	6347, 7040	22	55	19157	31.664462809917357	1.0	0.34499317039990923	0.3228122088127739
GOTERM_BP_DIRECT	GO:0006879~cellular iron ion homeostasis	2	9.090909090909092	0.06068986022210453	4609, 7018	22	57	19157	30.553429027113236	1.0	0.3547709278755238	0.3319613159799677
GOTERM_BP_DIRECT	GO:0008286~insulin receptor signaling pathway	2	9.090909090909092	0.06172260959020573	3630, 2308	22	58	19157	30.026645768025077	1.0	0.35840261968712794	0.3353595121067845
GOTERM_BP_DIRECT	GO:0030155~regulation of cell adhesion	2	9.090909090909092	0.06275427748655886	3576, 5328	22	59	19157	29.517719568567028	1.0	0.3619799714622038	0.3387068619307647
GOTERM_BP_DIRECT	GO:0071466~cellular response to xenobiotic stimulus	2	9.090909090909092	0.06378486499454612	4609, 7157	22	60	19157	29.025757575757577	1.0	0.3631151464722201	0.3397690520951313
GOTERM_BP_DIRECT	GO:0043525~positive regulation of neuron apoptotic process	2	9.090909090909092	0.06378486499454612	7157, 3725	22	60	19157	29.025757575757577	1.0	0.3631151464722201	0.3397690520951313
GOTERM_BP_DIRECT	GO:0006006~glucose metabolic process	2	9.090909090909092	0.06687015589138827	4609, 3630	22	63	19157	27.643578643578646	1.0	0.3757671340735431	0.3516075938805254
GOTERM_BP_DIRECT	GO:0002931~response to ischemia	2	9.090909090909092	0.06687015589138827	596, 7157	22	63	19157	27.643578643578646	1.0	0.3757671340735431	0.3516075938805254
GOTERM_BP_DIRECT	GO:0032757~positive regulation of interleukin-8 production	2	9.090909090909092	0.06789643255986419	3569, 2152	22	64	19157	27.21164772727273	1.0	0.37908841512590835	0.35471533677108535
GOTERM_BP_DIRECT	GO:0035690~cellular response to drug	2	9.090909090909092	0.07096881666919662	4609, 7157	22	67	19157	25.993215739484395	1.0	0.3912268311320902	0.3660733264898433
GOTERM_BP_DIRECT	GO:0051384~response to glucocorticoid	2	9.090909090909092	0.07096881666919662	3569, 596	22	67	19157	25.993215739484395	1.0	0.3912268311320902	0.3660733264898433
GOTERM_BP_DIRECT	GO:0009611~response to wounding	2	9.090909090909092	0.07199079963979327	4609, 7040	22	68	19157	25.610962566844922	1.0	0.39436469488213793	0.36900944469453784
GOTERM_BP_DIRECT	GO:0070098~chemokine-mediated signaling pathway	2	9.090909090909092	0.0740315543720221	3576, 6347	22	70	19157	24.87922077922078	1.0	0.39803385097550154	0.37244269637776545
GOTERM_BP_DIRECT	GO:0031640~killing of cells of other organism	2	9.090909090909092	0.0740315543720221	5443, 3576	22	70	19157	24.87922077922078	1.0	0.39803385097550154	0.37244269637776545
GOTERM_BP_DIRECT	GO:0000082~G1/S transition of mitotic cell cycle	2	9.090909090909092	0.0740315543720221	4609, 1026	22	70	19157	24.87922077922078	1.0	0.39803385097550154	0.37244269637776545
GOTERM_BP_DIRECT	GO:0018107~peptidyl-threonine phosphorylation	2	9.090909090909092	0.0750503282691466	596, 5594	22	71	19157	24.528809218950066	1.0	0.40103580320507165	0.37525164134573297
GOTERM_BP_DIRECT	GO:0070301~cellular response to hydrogen peroxide	2	9.090909090909092	0.07708467443810889	3569, 2308	22	73	19157	23.85678704856787	1.0	0.4093948258267856	0.3830732296771875
GOTERM_BP_DIRECT	GO:0002244~hematopoietic progenitor cell differentiation	2	9.090909090909092	0.07810024883533229	7157, 7040	22	74	19157	23.534398034398034	1.0	0.41227464688226917	0.3857678957623989
GOTERM_BP_DIRECT	GO:0060548~negative regulation of cell death	2	9.090909090909092	0.07911475886299338	4609, 2247	22	75	19157	23.220606060606062	1.0	0.41511418656426047	0.3884248703213229
GOTERM_BP_DIRECT	GO:0045669~positive regulation of osteoblast differentiation	2	9.090909090909092	0.08012820556811297	3569, 2247	22	76	19157	22.91507177033493	1.0	0.4179141739510563	0.3910448355569585
GOTERM_BP_DIRECT	GO:0043406~positive regulation of MAP kinase activity	2	9.090909090909092	0.08417138039476985	2247, 7040	22	80	19157	21.769318181818182	1.0	0.4338063451115062	0.4059152368150144
GOTERM_BP_DIRECT	GO:0001933~negative regulation of protein phosphorylation	2	9.090909090909092	0.08417138039476985	3486, 7040	22	80	19157	21.769318181818182	1.0	0.4338063451115062	0.4059152368150144
GOTERM_BP_DIRECT	GO:0030593~neutrophil chemotaxis	2	9.090909090909092	0.08517952638224295	3576, 6347	22	81	19157	21.500561167227833	1.0	0.43641980869960945	0.40836067059722353
GOTERM_BP_DIRECT	GO:0014068~positive regulation of phosphatidylinositol 3-kinase signaling	2	9.090909090909092	0.0861866153921265	2247, 3630	22	82	19157	21.23835920177384	1.0	0.4364450116659429	0.4083842531661808
GOTERM_BP_DIRECT	GO:0032880~regulation of protein localization	2	9.090909090909092	0.0861866153921265	596, 3630	22	82	19157	21.23835920177384	1.0	0.4364450116659429	0.4083842531661808
GOTERM_BP_DIRECT	GO:0019722~calcium-mediated signaling	2	9.090909090909092	0.09020442268758545	5443, 3576	22	86	19157	20.250528541226213	1.0	0.45394649878204885	0.424760501156567
GOTERM_BP_DIRECT	GO:0030307~positive regulation of cell growth	2	9.090909090909092	0.09120624257963095	596, 3630	22	87	19157	20.017763845350053	1.0	0.45394649878204885	0.424760501156567
GOTERM_BP_DIRECT	GO:0007596~blood coagulation	2	9.090909090909092	0.09120624257963095	2152, 5328	22	87	19157	20.017763845350053	1.0	0.45394649878204885	0.424760501156567
GOTERM_BP_DIRECT	GO:0071277~cellular response to calcium ion	2	9.090909090909092	0.09320673137848558	2353, 3725	22	89	19157	19.56792645556691	1.0	0.4612674035833008	0.43161071632650994

## Sheet: GOEA_CVD_CTSL
Category	Term	Count	%	PValue	Genes	List Total	Pop Hits	Pop Total	Fold Enrichment	Bonferroni	Benjamini	FDR
GOTERM_BP_DIRECT	GO:2000379~positive regulation of reactive oxygen species metabolic process	5	10.638297872340425	1.3186900077995432E-6	7157, 1432, 3952, 59272, 706	46	35	19157	59.493788819875775	0.0013678647495732887	0.0012068796520005199	0.0011661852514031998
GOTERM_BP_DIRECT	GO:0010628~positive regulation of gene expression	10	21.27659574468085	2.325394319846859E-6	3569, 5594, 7157, 1432, 3576, 3630, 5599, 2152, 54106, 7040	46	509	19157	8.181857008627317	0.002410851329196495	0.0012068796520005199	0.0011661852514031998
GOTERM_BP_DIRECT	GO:0006935~chemotaxis	6	12.76595744680851	1.0002629895348526E-5	5594, 5919, 1432, 3576, 6347, 3897	46	123	19157	20.31495227995758	0.010329066745005666	0.00346090994379059	0.0033442125950115236
GOTERM_BP_DIRECT	GO:0045861~negative regulation of proteolysis	4	8.51063829787234	2.368257221471785E-5	7157, 3630, 6317, 1471	46	24	19157	69.40942028985508	0.024283104811859135	0.006145627489719282	0.005938404982840501
GOTERM_BP_DIRECT	GO:0043410~positive regulation of MAPK cascade	6	12.76595744680851	3.4556984980720934E-5	3082, 3569, 3486, 3630, 3952, 54106	46	159	19157	15.715340442986054	0.035235038195537194	0.007174030081997666	0.0069321311871326195
GOTERM_BP_DIRECT	GO:0071222~cellular response to lipopolysaccharide	6	12.76595744680851	7.863273420204499E-5	3569, 1432, 3576, 5599, 6347, 706	46	189	19157	13.220841959972395	0.07838156621384273	0.013196641262053865	0.012751667809094439
GOTERM_BP_DIRECT	GO:0031663~lipopolysaccharide-mediated signaling pathway	4	8.51063829787234	8.899469059188542E-5	5594, 1432, 6347, 7040	46	37	19157	45.02232667450058	0.08824193124432889	0.013196641262053865	0.012751667809094439
GOTERM_BP_DIRECT	GO:0042307~positive regulation of protein import into nucleus	4	8.51063829787234	1.3996368930228084E-4	5594, 1432, 3952, 7040	46	43	19157	38.74014155712841	0.1352306695115234	0.017268100627435622	0.01668584289915022
GOTERM_BP_DIRECT	GO:0022898~regulation of transmembrane transporter activity	3	6.382978723404255	1.4972341584481753E-4	596, 3630, 59272	46	8	19157	156.1711956521739	0.1439483289482142	0.017268100627435622	0.01668584289915022
GOTERM_BP_DIRECT	GO:0051897~positive regulation of protein kinase B signaling	5	10.638297872340425	2.29169653788345E-4	10855, 3630, 3952, 2152, 7040	46	128	19157	16.26783288043478	0.21172271146462895	0.023787810063230212	0.022985716274971004
GOTERM_BP_DIRECT	GO:0030335~positive regulation of cell migration	6	12.76595744680851	3.2358756438522824E-4	3082, 5594, 3630, 6317, 2152, 7040	46	256	19157	9.76069972826087	0.28533276304606625	0.02801114028600258	0.027066641336089204
GOTERM_BP_DIRECT	GO:0006954~inflammatory response	7	14.893617021276595	3.3980402960402233E-4	3569, 5919, 3576, 6403, 6347, 54106, 7040	46	403	19157	7.233736109612687	0.29726577963180834	0.02801114028600258	0.027066641336089204
GOTERM_BP_DIRECT	GO:1903800~positive regulation of production of miRNAs involved in gene silencing by miRNA	3	6.382978723404255	3.508138956821133E-4	3569, 7157, 7040	46	12	19157	104.11413043478261	0.3052538223880008	0.02801114028600258	0.027066641336089204
GOTERM_BP_DIRECT	GO:0032757~positive regulation of interleukin-8 production	4	8.51063829787234	4.5652772701977373E-4	3569, 3952, 2152, 54106	46	64	19157	26.028532608695652	0.37748277621532744	0.033371943419565515	0.03224668521177669
GOTERM_BP_DIRECT	GO:0010466~negative regulation of peptidase activity	3	6.382978723404255	4.822535176237791E-4	6317, 1471, 1508	46	14	19157	89.24068322981367	0.39389369841657584	0.033371943419565515	0.03224668521177669
GOTERM_BP_DIRECT	GO:0008285~negative regulation of cell proliferation	7	14.893617021276595	6.603219860991376E-4	3569, 7157, 3576, 7965, 3486, 26136, 7040	46	457	19157	6.378983921605937	0.496232596425627	0.04283838884818155	0.04139393450358969
GOTERM_BP_DIRECT	GO:0014068~positive regulation of phosphatidylinositol 3-kinase signaling	4	8.51063829787234	9.421931253808945E-4	3082, 6403, 3630, 3952	46	82	19157	20.314952279957584	0.6241095312404825	0.05752920377325697	0.05558939439747278
GOTERM_BP_DIRECT	GO:0043065~positive regulation of apoptotic process	6	12.76595744680851	0.001008066657953755	3569, 7157, 3486, 5599, 7040, 706	46	329	19157	7.594951764239461	0.6489760950721795	0.05813184394199987	0.05617171432931201
GOTERM_BP_DIRECT	GO:0043066~negative regulation of apoptotic process	7	14.893617021276595	0.0012263365024662684	3082, 3569, 596, 213, 7157, 5599, 3952	46	515	19157	5.660574081891094	0.7202106982989137	0.06397666710030923	0.061819457708680324
GOTERM_BP_DIRECT	GO:0001934~positive regulation of protein phosphorylation	5	10.638297872340425	0.00132205382786003	3082, 5919, 302, 3952, 7040	46	204	19157	10.207267689684569	0.746704831273772	0.06397666710030923	0.061819457708680324
GOTERM_BP_DIRECT	GO:0050829~defense response to Gram-negative bacterium	4	8.51063829787234	0.0013559601890238953	3569, 5919, 6403, 54106	46	93	19157	17.912108461898082	0.7554759932203753	0.06397666710030923	0.061819457708680324
GOTERM_BP_DIRECT	GO:0050731~positive regulation of peptidyl-tyrosine phosphorylation	4	8.51063829787234	0.0013559601890238953	3082, 3569, 7157, 7040	46	93	19157	17.912108461898082	0.7554759932203753	0.06397666710030923	0.061819457708680324
GOTERM_BP_DIRECT	GO:0010575~positive regulation of vascular endothelial growth factor production	3	6.382978723404255	0.002250850089032157	10855, 3569, 7040	46	30	19157	41.64565217391304	0.9035775063504863	0.09858338906470714	0.09525928635057924
GOTERM_BP_DIRECT	GO:0006915~apoptotic process	7	14.893617021276595	0.0022793847182591247	596, 5594, 7157, 1432, 3002, 7965, 3486	46	582	19157	5.008927237412222	0.9063978528206678	0.09858338906470714	0.09525928635057924
GOTERM_BP_DIRECT	GO:0001525~angiogenesis	5	10.638297872340425	0.002654510360804894	1432, 302, 3576, 6347, 3952	46	247	19157	8.430293962330575	0.9366477802901391	0.1102152701806192	0.10649895567549233
GOTERM_BP_DIRECT	GO:0048662~negative regulation of smooth muscle cell proliferation	3	6.382978723404255	0.0032308222055502205	4881, 3486, 59272	46	36	19157	34.70471014492754	0.9652307734620472	0.1266874539821658	0.1224157190213028
GOTERM_BP_DIRECT	GO:0030308~negative regulation of cell growth	4	8.51063829787234	0.0032953383983800356	596, 4881, 7157, 7040	46	127	19157	13.116740842177336	0.9674900675734155	0.1266874539821658	0.1224157190213028
GOTERM_BP_DIRECT	GO:0035556~intracellular signal transduction	6	12.76595744680851	0.0037257098185908425	5594, 4881, 1432, 3576, 5599, 3952	46	444	19157	5.627790834312573	0.9792354677877797	0.1381173854177605	0.13346024814452195
GOTERM_BP_DIRECT	GO:0071479~cellular response to ionizing radiation	3	6.382978723404255	0.0041739931267823025	7157, 1432, 7040	46	41	19157	30.472428419936374	0.9869852537478165	0.1433216350757411	0.13848901732270552
GOTERM_BP_DIRECT	GO:0032733~positive regulation of interleukin-10 production	3	6.382978723404255	0.0041739931267823025	3082, 3569, 54106	46	41	19157	30.472428419936374	0.9869852537478165	0.1433216350757411	0.13848901732270552
GOTERM_BP_DIRECT	GO:0006953~acute-phase response	3	6.382978723404255	0.004376172149513576	3569, 5265, 3630	46	42	19157	29.746894409937884	0.989458496428815	0.1433216350757411	0.13848901732270552
GOTERM_BP_DIRECT	GO:0071356~cellular response to tumor necrosis factor	4	8.51063829787234	0.004418393374203965	5594, 1432, 3576, 6347	46	141	19157	11.814369411039161	0.9899124600829935	0.1433216350757411	0.13848901732270552
GOTERM_BP_DIRECT	GO:0032735~positive regulation of interleukin-12 production	3	6.382978723404255	0.004582816464680182	1432, 3952, 54106	46	43	19157	29.055106167846308	0.9915017672831592	0.1441504087981221	0.13928984588103707
GOTERM_BP_DIRECT	GO:0042493~response to drug	5	10.638297872340425	0.004879771321312748	596, 7157, 335, 7040, 706	46	293	19157	7.106766582579017	0.9937651546207542	0.14897654798595977	0.14395325397872608
GOTERM_BP_DIRECT	GO:0010951~negative regulation of endopeptidase activity	4	8.51063829787234	0.005346659421959017	5265, 302, 6317, 1471	46	151	19157	11.031960840771665	0.9961693551007205	0.15856664228552744	0.15321998286356842
GOTERM_BP_DIRECT	GO:0010718~positive regulation of epithelial to mesenchymal transition	3	6.382978723404255	0.005682280081422464	3569, 6317, 7040	46	48	19157	26.028532608695652	0.9973014160556835	0.15941099255450047	0.1540358627477495
GOTERM_BP_DIRECT	GO:0051603~proteolysis involved in cellular protein catabolic process	3	6.382978723404255	0.005682280081422464	1513, 3002, 1508	46	48	19157	26.028532608695652	0.9973014160556835	0.15941099255450047	0.1540358627477495
GOTERM_BP_DIRECT	GO:0042127~regulation of cell proliferation	4	8.51063829787234	0.006384136352103392	26136, 7040, 59272, 706	46	161	19157	10.346745881717526	0.9987033574135017	0.16876822457871432	0.16307758116806403
GOTERM_BP_DIRECT	GO:0010507~negative regulation of autophagy	3	6.382978723404255	0.0063941998081579144	3082, 596, 3952	46	51	19157	24.497442455242965	0.9987169176603357	0.16876822457871432	0.16307758116806403
GOTERM_BP_DIRECT	GO:0006468~protein phosphorylation	6	12.76595744680851	0.006503592469314617	5594, 4881, 3486, 5599, 6347, 7040	46	507	19157	4.928479547208644	0.9988554876441739	0.16876822457871432	0.16307758116806403
GOTERM_BP_DIRECT	GO:0031281~positive regulation of cyclase activity	2	4.25531914893617	0.0070308579846708455	1432, 5599	46	3	19157	277.6376811594203	0.9993403539723373	0.17800074605093505	0.17199879411280142
GOTERM_BP_DIRECT	GO:0014823~response to activity	3	6.382978723404255	0.007403217410119172	3569, 5919, 3952	46	55	19157	22.715810276679843	0.9995530777899648	0.18296523027865955	0.17679588243689356
GOTERM_BP_DIRECT	GO:0018105~peptidyl-serine phosphorylation	4	8.51063829787234	0.007777759619574957	596, 5594, 1432, 5599	46	173	19157	9.62905252576024	0.9996979368283659	0.1877514996539257	0.18142076507985308
GOTERM_BP_DIRECT	GO:0008284~positive regulation of cell proliferation	6	12.76595744680851	0.008052988313670769	3569, 596, 3630, 6317, 3952, 7040	46	534	19157	4.679286761113825	0.999773517105235	0.1899773152179604	0.18357152905935867
GOTERM_BP_DIRECT	GO:0006959~humoral immune response	3	6.382978723404255	0.009042222124376284	3569, 596, 6347	46	61	19157	20.481468282252315	0.9999196017764719	0.20857392366894628	0.20154108423887585
GOTERM_BP_DIRECT	GO:1900740~positive regulation of protein insertion into mitochondrial membrane involved in apoptotic signaling pathway	2	4.25531914893617	0.009363718556208175	3002, 5599	46	4	19157	208.22826086956522	0.9999425922620636	0.21129434481182796	0.20416977634514782
GOTERM_BP_DIRECT	GO:0006006~glucose metabolic process	3	6.382978723404255	0.009621374808274687	1432, 3630, 3952	46	63	19157	19.83126293995859	0.9999561765603885	0.21248908619125798	0.20532423261062788
GOTERM_BP_DIRECT	GO:0002326~B cell lineage commitment	2	4.25531914893617	0.011691219870059522	596, 7157	46	5	19157	166.58260869565217	0.9999950045514463	0.2427097245024357	0.234525870593394
GOTERM_BP_DIRECT	GO:0030300~regulation of intestinal cholesterol absorption	2	4.25531914893617	0.011691219870059522	335, 3952	46	5	19157	166.58260869565217	0.9999950045514463	0.2427097245024357	0.234525870593394
GOTERM_BP_DIRECT	GO:0010716~negative regulation of extracellular matrix disassembly	2	4.25531914893617	0.011691219870059522	1471, 7040	46	5	19157	166.58260869565217	0.9999950045514463	0.2427097245024357	0.234525870593394
GOTERM_BP_DIRECT	GO:0018107~peptidyl-threonine phosphorylation	3	6.382978723404255	0.012097858956953401	596, 5594, 5599	46	71	19157	17.59675443968157	0.9999967412137454	0.2462270117121104	0.23792455948675023
GOTERM_BP_DIRECT	GO:0034103~regulation of tissue remodeling	2	4.25531914893617	0.014013373958280576	7157, 1471	46	6	19157	138.81884057971016	0.9999995653665827	0.2744506069565139	0.26519649207840407
GOTERM_BP_DIRECT	GO:1904894~positive regulation of STAT cascade	2	4.25531914893617	0.014013373958280576	3569, 7040	46	6	19157	138.81884057971016	0.9999995653665827	0.2744506069565139	0.26519649207840407
GOTERM_BP_DIRECT	GO:0032880~regulation of protein localization	3	6.382978723404255	0.015906566274419616	596, 3630, 5599	46	82	19157	15.236214209968187	0.9999999408826825	0.30269178847306255	0.29248541795614813
GOTERM_BP_DIRECT	GO:0061037~negative regulation of cartilage development	2	4.25531914893617	0.016330192827063106	1513, 3952	46	7	19157	118.98757763975155	0.9999999621891622	0.30269178847306255	0.29248541795614813
GOTERM_BP_DIRECT	GO:0007406~negative regulation of neuroblast proliferation	2	4.25531914893617	0.016330192827063106	7157, 7040	46	7	19157	118.98757763975155	0.9999999621891622	0.30269178847306255	0.29248541795614813
GOTERM_BP_DIRECT	GO:0000902~cell morphogenesis	3	6.382978723404255	0.01702348497225056	3082, 1432, 7040	46	85	19157	14.69846547314578	0.9999999818121519	0.31000662107361543	0.29955360398539144
GOTERM_BP_DIRECT	GO:0030307~positive regulation of cell growth	3	6.382978723404255	0.017786217439073475	596, 1398, 3630	46	87	19157	14.360569715142429	0.9999999918744489	0.3183119603751426	0.3075788981274258
GOTERM_BP_DIRECT	GO:0014012~peripheral nervous system axon regeneration	2	4.25531914893617	0.01864168845746125	335, 706	46	8	19157	104.11413043478261	0.9999999967110744	0.32250121031407963	0.3116268920472272
GOTERM_BP_DIRECT	GO:0007589~body fluid secretion	2	4.25531914893617	0.01864168845746125	4881, 302	46	8	19157	104.11413043478261	0.9999999967110744	0.32250121031407963	0.3116268920472272
GOTERM_BP_DIRECT	GO:0033138~positive regulation of peptidyl-serine phosphorylation	3	6.382978723404255	0.019354514331431615	3569, 596, 7040	46	91	19157	13.729335881509792	0.9999999984529986	0.3293440307545249	0.3182389815479657
GOTERM_BP_DIRECT	GO:0007565~female pregnancy	3	6.382978723404255	0.021393709864043032	596, 3952, 7040	46	96	19157	13.014266304347826	0.9999999998217182	0.3581721103044624	0.34609501602637355
GOTERM_BP_DIRECT	GO:0046718~viral entry into host cell	3	6.382978723404255	0.02265841290936536	6317, 1508, 59272	46	99	19157	12.619894598155467	0.9999999999534263	0.36435993792509147	0.3520741982070007
GOTERM_BP_DIRECT	GO:0050810~regulation of steroid biosynthetic process	2	4.25531914893617	0.02324875778981884	3952, 706	46	10	19157	83.29130434782608	0.999999999975125	0.36435993792509147	0.3520741982070007
GOTERM_BP_DIRECT	GO:0010888~negative regulation of lipid storage	2	4.25531914893617	0.02324875778981884	3569, 3952	46	10	19157	83.29130434782608	0.999999999975125	0.36435993792509147	0.3520741982070007
GOTERM_BP_DIRECT	GO:0002237~response to molecule of bacterial origin	2	4.25531914893617	0.02324875778981884	3576, 54106	46	10	19157	83.29130434782608	0.999999999975125	0.36435993792509147	0.3520741982070007
GOTERM_BP_DIRECT	GO:0032755~positive regulation of interleukin-6 production	3	6.382978723404255	0.023518416031773726	3569, 3952, 54106	46	101	19157	12.369995695221697	0.9999999999813237	0.36435993792509147	0.3520741982070007
GOTERM_BP_DIRECT	GO:1903799~negative regulation of production of miRNAs involved in gene silencing by miRNA	2	4.25531914893617	0.0255443553189408	7157, 7040	46	11	19157	75.7193675889328	0.9999999999978371	0.37088963698791805	0.3583837243727185
GOTERM_BP_DIRECT	GO:0002021~response to dietary excess	2	4.25531914893617	0.0255443553189408	1432, 3952	46	11	19157	75.7193675889328	0.9999999999978371	0.37088963698791805	0.3583837243727185
GOTERM_BP_DIRECT	GO:1900015~regulation of cytokine production involved in inflammatory response	2	4.25531914893617	0.0255443553189408	1432, 3952	46	11	19157	75.7193675889328	0.9999999999978371	0.37088963698791805	0.3583837243727185
GOTERM_BP_DIRECT	GO:1990314~cellular response to insulin-like growth factor stimulus	2	4.25531914893617	0.0255443553189408	1398, 7040	46	11	19157	75.7193675889328	0.9999999999978371	0.37088963698791805	0.3583837243727185
GOTERM_BP_DIRECT	GO:0032760~positive regulation of tumor necrosis factor production	3	6.382978723404255	0.0257264488084105	3569, 3952, 54106	46	106	19157	11.78650533223954	0.9999999999982185	0.37088963698791805	0.3583837243727185
GOTERM_BP_DIRECT	GO:0042593~glucose homeostasis	3	6.382978723404255	0.029427276412950013	3569, 3630, 3952	46	114	19157	10.959382151029747	0.9999999999999657	0.41843168378961804	0.4043227156464228
GOTERM_BP_DIRECT	GO:0007166~cell surface receptor signaling pathway	4	8.51063829787234	0.03355501529338159	5594, 4881, 1432, 6347	46	301	19157	5.53430593673263	0.9999999999999996	0.46302114307928444	0.4474086767904839
GOTERM_BP_DIRECT	GO:0006590~thyroid hormone generation	2	4.25531914893617	0.03467410797893703	1513, 1508	46	15	19157	55.527536231884056	0.9999999999999999	0.46302114307928444	0.4474086767904839
GOTERM_BP_DIRECT	GO:0060354~negative regulation of cell adhesion molecule production	2	4.25531914893617	0.03467410797893703	335, 3576	46	15	19157	55.527536231884056	0.9999999999999999	0.46302114307928444	0.4474086767904839
GOTERM_BP_DIRECT	GO:0032270~positive regulation of cellular protein metabolic process	2	4.25531914893617	0.03467410797893703	3630, 7040	46	15	19157	55.527536231884056	0.9999999999999999	0.46302114307928444	0.4474086767904839
GOTERM_BP_DIRECT	GO:0090336~positive regulation of brown fat cell differentiation	2	4.25531914893617	0.03694344582919432	1432, 3630	46	16	19157	52.057065217391305	1.0	0.46302114307928444	0.4474086767904839
GOTERM_BP_DIRECT	GO:0030278~regulation of ossification	2	4.25531914893617	0.03694344582919432	5594, 1432	46	16	19157	52.057065217391305	1.0	0.46302114307928444	0.4474086767904839
GOTERM_BP_DIRECT	GO:0055091~phospholipid homeostasis	2	4.25531914893617	0.03694344582919432	335, 7040	46	16	19157	52.057065217391305	1.0	0.46302114307928444	0.4474086767904839
GOTERM_BP_DIRECT	GO:0051403~stress-activated MAPK cascade	2	4.25531914893617	0.03694344582919432	5594, 5599	46	16	19157	52.057065217391305	1.0	0.46302114307928444	0.4474086767904839
GOTERM_BP_DIRECT	GO:0048566~embryonic digestive tract development	2	4.25531914893617	0.03694344582919432	5919, 3576	46	16	19157	52.057065217391305	1.0	0.46302114307928444	0.4474086767904839
GOTERM_BP_DIRECT	GO:0051726~regulation of cell cycle	4	8.51063829787234	0.03702384862772699	7157, 3576, 3952, 7040	46	313	19157	5.32212807334352	1.0	0.46302114307928444	0.4474086767904839
GOTERM_BP_DIRECT	GO:0060252~positive regulation of glial cell proliferation	2	4.25531914893617	0.041466483461596176	3569, 706	46	18	19157	46.272946859903385	1.0	0.49473804405904404	0.4780561254250686
GOTERM_BP_DIRECT	GO:0046889~positive regulation of lipid biosynthetic process	2	4.25531914893617	0.041466483461596176	335, 3630	46	18	19157	46.272946859903385	1.0	0.49473804405904404	0.4780561254250686
GOTERM_BP_DIRECT	GO:0051770~positive regulation of nitric-oxide synthase biosynthetic process	2	4.25531914893617	0.041466483461596176	6347, 54106	46	18	19157	46.272946859903385	1.0	0.49473804405904404	0.4780561254250686
GOTERM_BP_DIRECT	GO:0031065~positive regulation of histone deacetylation	2	4.25531914893617	0.041466483461596176	7157, 7040	46	18	19157	46.272946859903385	1.0	0.49473804405904404	0.4780561254250686
GOTERM_BP_DIRECT	GO:0008340~determination of adult lifespan	2	4.25531914893617	0.04372020665593118	7157, 3952	46	19	19157	43.837528604118994	1.0	0.504239716765073	0.4872374141766553
GOTERM_BP_DIRECT	GO:0050921~positive regulation of chemotaxis	2	4.25531914893617	0.04372020665593118	5919, 7040	46	19	19157	43.837528604118994	1.0	0.504239716765073	0.4872374141766553
GOTERM_BP_DIRECT	GO:0010759~positive regulation of macrophage chemotaxis	2	4.25531914893617	0.04372020665593118	5594, 5919	46	19	19157	43.837528604118994	1.0	0.504239716765073	0.4872374141766553
GOTERM_BP_DIRECT	GO:0030279~negative regulation of ossification	2	4.25531914893617	0.04596874833846704	596, 7040	46	20	19157	41.64565217391304	1.0	0.5186473997318347	0.5011592889508961
GOTERM_BP_DIRECT	GO:0050901~leukocyte tethering or rolling	2	4.25531914893617	0.04596874833846704	6403, 3952	46	20	19157	41.64565217391304	1.0	0.5186473997318347	0.5011592889508961
GOTERM_BP_DIRECT	GO:0019221~cytokine-mediated signaling pathway	3	6.382978723404255	0.04958697142255948	3569, 6347, 2152	46	152	19157	8.21953661327231	1.0	0.5534545842646962	0.5347928208260985
GOTERM_BP_DIRECT	GO:0001836~release of cytochrome c from mitochondria	2	4.25531914893617	0.050450333705644675	596, 7157	46	22	19157	37.8596837944664	1.0	0.5535270613093872	0.5348628540398028
GOTERM_BP_DIRECT	GO:0051090~regulation of sequence-specific DNA binding transcription factor activity	2	4.25531914893617	0.052683400597222506	58487, 5599	46	23	19157	36.21361058601134	1.0	0.5535270613093872	0.5348628540398028
GOTERM_BP_DIRECT	GO:0014911~positive regulation of smooth muscle cell migration	2	4.25531914893617	0.052683400597222506	596, 1398	46	23	19157	36.21361058601134	1.0	0.5535270613093872	0.5348628540398028
GOTERM_BP_DIRECT	GO:0097746~regulation of blood vessel diameter	2	4.25531914893617	0.052683400597222506	4881, 59272	46	23	19157	36.21361058601134	1.0	0.5535270613093872	0.5348628540398028
GOTERM_BP_DIRECT	GO:0051092~positive regulation of NF-kappaB transcription factor activity	3	6.382978723404255	0.05432308997124009	3630, 54106, 7040	46	160	19157	7.808559782608696	1.0	0.5535270613093872	0.5348628540398028
GOTERM_BP_DIRECT	GO:0030325~adrenal gland development	2	4.25531914893617	0.05491133239148696	335, 706	46	24	19157	34.70471014492754	1.0	0.5535270613093872	0.5348628540398028
GOTERM_BP_DIRECT	GO:0046628~positive regulation of insulin receptor signaling pathway	2	4.25531914893617	0.05491133239148696	3630, 3952	46	24	19157	34.70471014492754	1.0	0.5535270613093872	0.5348628540398028
GOTERM_BP_DIRECT	GO:2000378~negative regulation of reactive oxygen species metabolic process	2	4.25531914893617	0.05491133239148696	596, 7157	46	24	19157	34.70471014492754	1.0	0.5535270613093872	0.5348628540398028
GOTERM_BP_DIRECT	GO:0032740~positive regulation of interleukin-17 production	2	4.25531914893617	0.05491133239148696	3569, 7040	46	24	19157	34.70471014492754	1.0	0.5535270613093872	0.5348628540398028
GOTERM_BP_DIRECT	GO:0045766~positive regulation of angiogenesis	3	6.382978723404255	0.05492609567906251	3082, 3576, 2152	46	161	19157	7.760059411288144	1.0	0.5535270613093872	0.5348628540398028
GOTERM_BP_DIRECT	GO:0002639~positive regulation of immunoglobulin production	2	4.25531914893617	0.057134140631456394	3569, 54106	46	25	19157	33.31652173913043	1.0	0.5672279136543005	0.548101731594666
GOTERM_BP_DIRECT	GO:0045944~positive regulation of transcription from RNA polymerase II promoter	7	14.893617021276595	0.05737854617890322	3082, 3569, 7157, 58487, 1432, 54106, 7040	46	1185	19157	2.460080719134104	1.0	0.5672279136543005	0.548101731594666
GOTERM_BP_DIRECT	GO:0045663~positive regulation of myoblast differentiation	2	4.25531914893617	0.059351836831813956	1432, 3486	46	26	19157	32.03511705685619	1.0	0.5812000625605933	0.5616027579463151
GOTERM_BP_DIRECT	GO:0046697~decidualization	2	4.25531914893617	0.06156443247659354	5594, 1508	46	27	19157	30.84863123993559	1.0	0.5972325318757392	0.577094633402087
GOTERM_BP_DIRECT	GO:0007569~cell aging	2	4.25531914893617	0.06597436795542107	596, 7157	46	29	19157	28.721139430284854	1.0	0.6225581267066097	0.6015662823571576
GOTERM_BP_DIRECT	GO:0043029~T cell homeostasis	2	4.25531914893617	0.06597436795542107	596, 7040	46	29	19157	28.721139430284854	1.0	0.6225581267066097	0.6015662823571576
GOTERM_BP_DIRECT	GO:0010332~response to gamma radiation	2	4.25531914893617	0.06597436795542107	596, 7157	46	29	19157	28.721139430284854	1.0	0.6225581267066097	0.6015662823571576
GOTERM_BP_DIRECT	GO:0010800~positive regulation of peptidyl-threonine phosphorylation	2	4.25531914893617	0.06817173064210723	5594, 7040	46	30	19157	27.763768115942028	1.0	0.6374978054640297	0.6160022147210229
GOTERM_BP_DIRECT	GO:0030316~osteoclast differentiation	2	4.25531914893617	0.07255130285253444	1432, 7040	46	32	19157	26.028532608695652	1.0	0.6574017746865279	0.6352350481797567
GOTERM_BP_DIRECT	GO:0003180~aortic valve morphogenesis	2	4.25531914893617	0.07255130285253444	2006, 7040	46	32	19157	26.028532608695652	1.0	0.6574017746865279	0.6352350481797567
GOTERM_BP_DIRECT	GO:0007568~aging	3	6.382978723404255	0.07339968540700172	5594, 7040, 706	46	190	19157	6.575629290617848	1.0	0.6574017746865279	0.6352350481797567
GOTERM_BP_DIRECT	GO:1900182~positive regulation of protein localization to nucleus	2	4.25531914893617	0.07473353507997138	3630, 7040	46	33	19157	25.239789196310934	1.0	0.6574017746865279	0.6352350481797567
GOTERM_BP_DIRECT	GO:0045765~regulation of angiogenesis	2	4.25531914893617	0.07473353507997138	3569, 3952	46	33	19157	25.239789196310934	1.0	0.6574017746865279	0.6352350481797567
GOTERM_BP_DIRECT	GO:0044344~cellular response to fibroblast growth factor stimulus	2	4.25531914893617	0.07473353507997138	3576, 6347	46	33	19157	25.239789196310934	1.0	0.6574017746865279	0.6352350481797567
GOTERM_BP_DIRECT	GO:0060045~positive regulation of cardiac muscle cell proliferation	2	4.25531914893617	0.07473353507997138	5594, 1432	46	33	19157	25.239789196310934	1.0	0.6574017746865279	0.6352350481797567
GOTERM_BP_DIRECT	GO:0033077~T cell differentiation in thymus	2	4.25531914893617	0.07691074648240145	596, 7157	46	34	19157	24.497442455242965	1.0	0.6652779570727726	0.6428456560154054
GOTERM_BP_DIRECT	GO:0070059~intrinsic apoptotic signaling pathway in response to endoplasmic reticulum stress	2	4.25531914893617	0.07691074648240145	596, 7157	46	34	19157	24.497442455242965	1.0	0.6652779570727726	0.6428456560154054
GOTERM_BP_DIRECT	GO:0046427~positive regulation of JAK-STAT cascade	2	4.25531914893617	0.0834123685388066	3569, 3952	46	37	19157	22.51116333725029	1.0	0.7039190125470021	0.6801837857270164
GOTERM_BP_DIRECT	GO:0032570~response to progesterone	2	4.25531914893617	0.0834123685388066	7040, 706	46	37	19157	22.51116333725029	1.0	0.7039190125470021	0.6801837857270164
GOTERM_BP_DIRECT	GO:0034614~cellular response to reactive oxygen species	2	4.25531914893617	0.0834123685388066	5594, 5599	46	37	19157	22.51116333725029	1.0	0.7039190125470021	0.6801837857270164
GOTERM_BP_DIRECT	GO:0030574~collagen catabolic process	2	4.25531914893617	0.08556960930358944	1513, 1508	46	38	19157	21.918764302059497	1.0	0.7105700356570067	0.6866105450520016
GOTERM_BP_DIRECT	GO:0001890~placenta development	2	4.25531914893617	0.08556960930358944	1432, 3952	46	38	19157	21.918764302059497	1.0	0.7105700356570067	0.6866105450520016
GOTERM_BP_DIRECT	GO:0046326~positive regulation of glucose import	2	4.25531914893617	0.08772188544529069	1432, 3630	46	39	19157	21.35674470457079	1.0	0.7226612467635851	0.6982940563621156
GOTERM_BP_DIRECT	GO:0090398~cellular senescence	2	4.25531914893617	0.0898692081312458	1432, 5599	46	40	19157	20.82282608695652	1.0	0.7231336282188615	0.6987505097336397
GOTERM_BP_DIRECT	GO:0097421~liver regeneration	2	4.25531914893617	0.0898692081312458	3569, 7040	46	40	19157	20.82282608695652	1.0	0.7231336282188615	0.6987505097336397
GOTERM_BP_DIRECT	GO:0035094~response to nicotine	2	4.25531914893617	0.0898692081312458	596, 5594	46	40	19157	20.82282608695652	1.0	0.7231336282188615	0.6987505097336397
GOTERM_BP_DIRECT	GO:0043491~protein kinase B signaling	2	4.25531914893617	0.09201158850435065	6347, 7040	46	41	19157	20.314952279957584	1.0	0.7290689226527937	0.7044856738157534
GOTERM_BP_DIRECT	GO:0071276~cellular response to cadmium ion	2	4.25531914893617	0.09201158850435065	5594, 5599	46	41	19157	20.314952279957584	1.0	0.7290689226527937	0.7044856738157534
GOTERM_BP_DIRECT	GO:0051607~defense response to virus	3	6.382978723404255	0.09428732519953031	3569, 596, 54106	46	220	19157	5.678952569169961	1.0	0.7348305808019753	0.710053056401138
GOTERM_BP_DIRECT	GO:1900026~positive regulation of substrate adhesion-dependent cell spreading	2	4.25531914893617	0.0962815667644161	335, 1398	46	43	19157	19.370070778564205	1.0	0.7348305808019753	0.710053056401138
GOTERM_BP_DIRECT	GO:0030890~positive regulation of B cell proliferation	2	4.25531914893617	0.09840918681012276	596, 54106	46	44	19157	18.9298418972332	1.0	0.7348305808019753	0.710053056401138

## Sheet: GOEA_D.neuropathy_CTSL
Category	Term	Count	%	PValue	Genes	List Total	Pop Hits	Pop Total	Fold Enrichment	Bonferroni	Benjamini	FDR
GOTERM_BP_DIRECT	GO:0045893~positive regulation of transcription, DNA-templated	7	50.0	2.3010507446593973E-6	3569, 5594, 7158, 2247, 7157, 7040, 3725	14	661	19157	14.49092284417549	0.0015267328081899345	0.0012097524722490707	0.0011623826465284746
GOTERM_BP_DIRECT	GO:1902895~positive regulation of pri-miRNA transcription from RNA polymerase II promoter	4	28.57142857142857	3.643832747738165E-6	2247, 7157, 7040, 3725	14	46	19157	118.98757763975155	0.0024165846991210937	0.0012097524722490707	0.0011623826465284746
GOTERM_BP_DIRECT	GO:0010628~positive regulation of gene expression	6	42.857142857142854	1.4006299364099542E-5	3569, 5594, 2247, 7157, 3630, 7040	14	509	19157	16.129946674150993	0.009257134362437136	0.003100060925920699	0.0029786729980985026
GOTERM_BP_DIRECT	GO:1903800~positive regulation of production of miRNAs involved in gene silencing by miRNA	3	21.428571428571427	2.7949451726657886E-5	3569, 7157, 7040	14	12	19157	342.0892857142857	0.018387543137173723	0.004061097182581825	0.0039020783169988016
GOTERM_BP_DIRECT	GO:0050731~positive regulation of peptidyl-tyrosine phosphorylation	4	28.57142857142857	3.058055107365832E-5	3082, 3569, 7157, 7040	14	93	19157	58.85407066052227	0.020101022089387466	0.004061097182581825	0.0039020783169988016
GOTERM_BP_DIRECT	GO:0042593~glucose homeostasis	4	28.57142857142857	5.6202691279586364E-5	3569, 2641, 3630, 3953	14	114	19157	48.0125313283208	0.03663184077391901	0.006173566607296072	0.005931830565444117
GOTERM_BP_DIRECT	GO:0045944~positive regulation of transcription from RNA polymerase II promoter	7	50.0	6.508278049860316E-5	3082, 3569, 7158, 2247, 7157, 7040, 3725	14	1185	19157	8.083122362869197	0.04229585327698826	0.006173566607296072	0.005931830565444117
GOTERM_BP_DIRECT	GO:0043410~positive regulation of MAPK cascade	4	28.57142857142857	1.5095242431937983E-4	3082, 3569, 2247, 3630	14	159	19157	34.4240790655885	0.09537969487963083	0.012529051218508527	0.012038455839470542
GOTERM_BP_DIRECT	GO:0010800~positive regulation of peptidyl-threonine phosphorylation	3	21.428571428571427	1.8294718886546345E-4	5594, 2641, 7040	14	30	19157	136.8357142857143	0.11439836084688981	0.01278835533235759	0.012287606478982142
GOTERM_BP_DIRECT	GO:0008285~negative regulation of cell proliferation	5	35.714285714285715	1.925957128367107E-4	3569, 2247, 7157, 7040, 3725	14	457	19157	14.971084713973116	0.12005499679168463	0.01278835533235759	0.012287606478982142
GOTERM_BP_DIRECT	GO:0007568~aging	4	28.57142857142857	2.552542574742437E-4	5594, 2247, 7040, 3725	14	190	19157	28.80751879699248	0.15592207632333888	0.015408075178445257	0.014804746933506134
GOTERM_BP_DIRECT	GO:0001934~positive regulation of protein phosphorylation	4	28.57142857142857	3.145495518994413E-4	3082, 2247, 7040, 3953	14	204	19157	26.830532212885153	0.18851855544570384	0.01740507520510242	0.01672355117598696
GOTERM_BP_DIRECT	GO:0006953~acute-phase response	3	21.428571428571427	3.6044968819321313E-4	3569, 5265, 3630	14	42	19157	97.73979591836734	0.21288564651445407	0.018410660996945657	0.01768976162055923
GOTERM_BP_DIRECT	GO:0070374~positive regulation of ERK1 and ERK2 cascade	4	28.57142857142857	4.2461616182906746E-4	2247, 2641, 7040, 3725	14	226	19157	24.218710493046775	0.2457300925843765	0.02013893796103577	0.0193503650890675
GOTERM_BP_DIRECT	GO:0030335~positive regulation of cell migration	4	28.57142857142857	6.108723008778227E-4	3082, 5594, 3630, 7040	14	256	19157	21.380580357142858	0.33351866818115394	0.027041280518858284	0.025982435197336725
GOTERM_BP_DIRECT	GO:0042493~response to drug	4	28.57142857142857	9.039847281238609E-4	7157, 335, 7040, 3725	14	293	19157	18.680643588493417	0.4514722070027135	0.03751536621714023	0.03604639103393895
GOTERM_BP_DIRECT	GO:0048661~positive regulation of smooth muscle cell proliferation	3	21.428571428571427	9.720343308443123E-4	3569, 2247, 7040	14	69	19157	59.493788819875775	0.4757280231645592	0.03796651739297785	0.036479876651686546
GOTERM_BP_DIRECT	GO:0051726~regulation of cell cycle	4	28.57142857142857	0.0010941072909578502	2247, 7157, 7040, 3725	14	313	19157	17.48699224098585	0.516587503030276	0.040360402288667364	0.038780025090617135
GOTERM_BP_DIRECT	GO:0045669~positive regulation of osteoblast differentiation	3	21.428571428571427	0.0011777011753748088	3082, 3569, 2247	14	76	19157	54.014097744360896	0.5427177298021165	0.04115755686573016	0.03954596578363832
GOTERM_BP_DIRECT	GO:0043065~positive regulation of apoptotic process	4	28.57142857142857	0.001263233840280839	3569, 7157, 7040, 3725	14	329	19157	16.636561007381676	0.5679947373574769	0.041939363497323856	0.04029715950495876
GOTERM_BP_DIRECT	GO:0014068~positive regulation of phosphatidylinositol 3-kinase signaling	3	21.428571428571427	0.0013691846767366362	3082, 2247, 3630	14	82	19157	50.061846689895475	0.5973797960623525	0.04329231549300602	0.041597134464665425
GOTERM_BP_DIRECT	GO:0007265~Ras protein signal transduction	3	21.428571428571427	0.0015393947259970213	2247, 7157, 3725	14	87	19157	47.18472906403941	0.6404656865975675	0.04646173173009192	0.04464244705391362
GOTERM_BP_DIRECT	GO:0033138~positive regulation of peptidyl-serine phosphorylation	3	21.428571428571427	0.0016824862591197037	3569, 2641, 7040	14	91	19157	45.11067503924646	0.6731035235076628	0.04857264678502101	0.04667070579645091
GOTERM_BP_DIRECT	GO:0007179~transforming growth factor beta receptor signaling pathway	3	21.428571428571427	0.0017563298261209595	7157, 7040, 3725	14	93	19157	44.1405529953917	0.6887716288232093	0.048591791856013214	0.046689101211048835
GOTERM_BP_DIRECT	GO:0042060~wound healing	3	21.428571428571427	0.0020267837474923474	2247, 3630, 7040	14	100	19157	41.05071428571428	0.7400198665997525	0.05383137633339675	0.0517235212360047
GOTERM_BP_DIRECT	GO:0051897~positive regulation of protein kinase B signaling	3	21.428571428571427	0.0032925651092156148	2247, 3630, 7040	14	128	19157	32.070870535714285	0.8880687415006183	0.08408704740458339	0.08079448229536779
GOTERM_BP_DIRECT	GO:1904894~positive regulation of STAT cascade	2	14.285714285714285	0.004065247092857042	3569, 7040	14	6	19157	456.1190476190476	0.9331180192851669	0.09997496554285465	0.09606028315714046
GOTERM_BP_DIRECT	GO:0043066~negative regulation of apoptotic process	4	28.57142857142857	0.004517754932927771	3082, 3569, 7157, 2641	14	515	19157	10.628016643550625	0.9505397474096842	0.10713533126657286	0.10294027311456849
GOTERM_BP_DIRECT	GO:0007406~negative regulation of neuroblast proliferation	2	14.285714285714285	0.0047413032667525164	7157, 7040	14	7	19157	390.9591836734694	0.9573919633439196	0.10855949548702314	0.10430867186855536
GOTERM_BP_DIRECT	GO:0008284~positive regulation of cell proliferation	4	28.57142857142857	0.004999872791615795	3569, 2247, 3630, 7040	14	534	19157	10.249866238630283	0.9641439468647419	0.11066385112109627	0.10633062803502924
GOTERM_BP_DIRECT	GO:0051346~negative regulation of hydrolase activity	2	14.285714285714285	0.005416935802285895	335, 3953	14	8	19157	342.0892857142857	0.9728566347817157	0.11602727008767207	0.11148403360833553
GOTERM_BP_DIRECT	GO:0030214~hyaluronan catabolic process	2	14.285714285714285	0.006766930931845845	2247, 7040	14	10	19157	273.6714285714286	0.9889851817842984	0.1404138168358013	0.13491568545367655
GOTERM_BP_DIRECT	GO:1903799~negative regulation of production of miRNAs involved in gene silencing by miRNA	2	14.285714285714285	0.007441294012308193	7157, 7040	14	11	19157	248.79220779220776	0.9929835278081817	0.1497278552779588	0.14386501757129172
GOTERM_BP_DIRECT	GO:0032270~positive regulation of cellular protein metabolic process	2	14.285714285714285	0.010134522104376605	3630, 7040	14	15	19157	182.44761904761904	0.9988449989937248	0.1979212552148843	0.19017132654683158
GOTERM_BP_DIRECT	GO:0055091~phospholipid homeostasis	2	14.285714285714285	0.010806774283293468	335, 7040	14	16	19157	171.04464285714286	0.9992643475932025	0.20501994640305324	0.1969920569354638
GOTERM_BP_DIRECT	GO:0045721~negative regulation of gluconeogenesis	2	14.285714285714285	0.012150014525595424	3630, 3953	14	18	19157	152.03968253968253	0.9997015837019844	0.21230551697356212	0.20399234914026002
GOTERM_BP_DIRECT	GO:0031065~positive regulation of histone deacetylation	2	14.285714285714285	0.012150014525595424	7157, 7040	14	18	19157	152.03968253968253	0.9997015837019844	0.21230551697356212	0.20399234914026002
GOTERM_BP_DIRECT	GO:0046889~positive regulation of lipid biosynthetic process	2	14.285714285714285	0.012150014525595424	335, 3630	14	18	19157	152.03968253968253	0.9997015837019844	0.21230551697356212	0.20399234914026002
GOTERM_BP_DIRECT	GO:2000573~positive regulation of DNA biosynthetic process	2	14.285714285714285	0.012821003073046197	3082, 2247	14	19	19157	144.0375939849624	0.9998099437670009	0.21282865101256687	0.20449499901508683
GOTERM_BP_DIRECT	GO:0031643~positive regulation of myelination	2	14.285714285714285	0.012821003073046197	8530, 3082	14	19	19157	144.0375939849624	0.9998099437670009	0.21282865101256687	0.20449499901508683
GOTERM_BP_DIRECT	GO:0006974~cellular response to DNA damage stimulus	3	21.428571428571427	0.013640862956557065	5594, 7158, 7157	14	267	19157	15.374799357945424	0.9998905318463369	0.22091543910131442	0.21226513576300993
GOTERM_BP_DIRECT	GO:0001836~release of cytochrome c from mitochondria	2	14.285714285714285	0.0148314453251429	7157, 3725	14	22	19157	124.39610389610388	0.9999509092804563	0.2344780879974973	0.22529671708193263
GOTERM_BP_DIRECT	GO:0032740~positive regulation of interleukin-17 production	2	14.285714285714285	0.016169639748977744	3569, 7040	14	24	19157	114.0297619047619	0.99998009205821	0.24401456348457323	0.23445977636017729
GOTERM_BP_DIRECT	GO:0045861~negative regulation of proteolysis	2	14.285714285714285	0.016169639748977744	7157, 3630	14	24	19157	114.0297619047619	0.99998009205821	0.24401456348457323	0.23445977636017729
GOTERM_BP_DIRECT	GO:0010629~negative regulation of gene expression	3	21.428571428571427	0.017878843634753387	2247, 3630, 7040	14	308	19157	13.328153988868273	0.9999937251383423	0.2638122705216944	0.2534822719771702
GOTERM_BP_DIRECT	GO:0010575~positive regulation of vascular endothelial growth factor production	2	14.285714285714285	0.02017416229166487	3569, 7040	14	30	19157	91.22380952380952	0.9999986730294346	0.29120964699272767	0.2798068596104823
GOTERM_BP_DIRECT	GO:0043552~positive regulation of phosphatidylinositol 3-kinase activity	2	14.285714285714285	0.021505655986859797	2247, 7040	14	32	19157	85.52232142857143	0.9999994620718793	0.29442790959944387	0.28289910591030903
GOTERM_BP_DIRECT	GO:0060045~positive regulation of cardiac muscle cell proliferation	2	14.285714285714285	0.02217077632525933	5594, 2247	14	33	19157	82.93073593073592	0.9999996575159549	0.29442790959944387	0.28289910591030903
GOTERM_BP_DIRECT	GO:1900182~positive regulation of protein localization to nucleus	2	14.285714285714285	0.02217077632525933	3630, 7040	14	33	19157	82.93073593073592	0.9999996575159549	0.29442790959944387	0.28289910591030903
GOTERM_BP_DIRECT	GO:0045765~regulation of angiogenesis	2	14.285714285714285	0.02217077632525933	3569, 2247	14	33	19157	82.93073593073592	0.9999996575159549	0.29442790959944387	0.28289910591030903
GOTERM_BP_DIRECT	GO:0034614~cellular response to reactive oxygen species	2	14.285714285714285	0.02482708655630139	5594, 3725	14	37	19157	73.96525096525096	0.999999943739686	0.3170227975650793	0.3046092542869286
GOTERM_BP_DIRECT	GO:0031663~lipopolysaccharide-mediated signaling pathway	2	14.285714285714285	0.02482708655630139	5594, 7040	14	37	19157	73.96525096525096	0.999999943739686	0.3170227975650793	0.3046092542869286
GOTERM_BP_DIRECT	GO:0043537~negative regulation of blood vessel endothelial cell migration	2	14.285714285714285	0.026814946265716528	2247, 7040	14	40	19157	68.41785714285714	0.9999999854867134	0.32007985454579624	0.307546607229244
GOTERM_BP_DIRECT	GO:0097421~liver regeneration	2	14.285714285714285	0.026814946265716528	3569, 7040	14	40	19157	68.41785714285714	0.9999999854867134	0.32007985454579624	0.307546607229244
GOTERM_BP_DIRECT	GO:0071479~cellular response to ionizing radiation	2	14.285714285714285	0.027476734501672265	7157, 7040	14	41	19157	66.74912891986062	0.9999999907615358	0.32007985454579624	0.307546607229244
GOTERM_BP_DIRECT	GO:0071276~cellular response to cadmium ion	2	14.285714285714285	0.027476734501672265	5594, 3725	14	41	19157	66.74912891986062	0.9999999907615358	0.32007985454579624	0.307546607229244
GOTERM_BP_DIRECT	GO:0032733~positive regulation of interleukin-10 production	2	14.285714285714285	0.027476734501672265	3082, 3569	14	41	19157	66.74912891986062	0.9999999907615358	0.32007985454579624	0.307546607229244
GOTERM_BP_DIRECT	GO:0042307~positive regulation of protein import into nucleus	2	14.285714285714285	0.028799064906416847	5594, 7040	14	43	19157	63.644518272425245	0.9999999962568519	0.327860727216996	0.3150228071753666
GOTERM_BP_DIRECT	GO:0050918~positive chemotaxis	2	14.285714285714285	0.0294596075542254	3082, 2247	14	44	19157	62.19805194805194	0.99999999761746	0.327860727216996	0.3150228071753666
GOTERM_BP_DIRECT	GO:0031100~animal organ regeneration	2	14.285714285714285	0.03011973548228427	3082, 335	14	45	19157	60.81587301587301	0.9999999984835323	0.327860727216996	0.3150228071753666
GOTERM_BP_DIRECT	GO:0001837~epithelial to mesenchymal transition	2	14.285714285714285	0.03011973548228427	3082, 7040	14	45	19157	60.81587301587301	0.9999999984835323	0.327860727216996	0.3150228071753666
GOTERM_BP_DIRECT	GO:0050796~regulation of insulin secretion	2	14.285714285714285	0.030779448931058384	3569, 2641	14	46	19157	59.493788819875775	0.9999999990348033	0.3278896698674001	0.31505061652921884
GOTERM_BP_DIRECT	GO:0045596~negative regulation of cell differentiation	2	14.285714285714285	0.032097633345453326	5594, 7040	14	48	19157	57.01488095238095	0.9999999996090237	0.3278896698674001	0.31505061652921884
GOTERM_BP_DIRECT	GO:0051781~positive regulation of cell division	2	14.285714285714285	0.032097633345453326	2247, 7040	14	48	19157	57.01488095238095	0.9999999996090237	0.3278896698674001	0.31505061652921884
GOTERM_BP_DIRECT	GO:0010718~positive regulation of epithelial to mesenchymal transition	2	14.285714285714285	0.032097633345453326	3569, 7040	14	48	19157	57.01488095238095	0.9999999996090237	0.3278896698674001	0.31505061652921884
GOTERM_BP_DIRECT	GO:0043536~positive regulation of blood vessel endothelial cell migration	2	14.285714285714285	0.03341416270178761	2247, 7040	14	50	19157	54.734285714285704	0.9999999998416406	0.3294297404700323	0.3165303831624708
GOTERM_BP_DIRECT	GO:0010507~negative regulation of autophagy	2	14.285714285714285	0.034071807328362784	3082, 3953	14	51	19157	53.661064425770306	0.9999999998992198	0.3294297404700323	0.3165303831624708
GOTERM_BP_DIRECT	GO:1904707~positive regulation of vascular smooth muscle cell proliferation	2	14.285714285714285	0.034071807328362784	2247, 3725	14	51	19157	53.661064425770306	0.9999999998992198	0.3294297404700323	0.3165303831624708
GOTERM_BP_DIRECT	GO:0050714~positive regulation of protein secretion	2	14.285714285714285	0.03472903890497329	3630, 7040	14	52	19157	52.629120879120876	0.9999999999358649	0.3294297404700323	0.3165303831624708
GOTERM_BP_DIRECT	GO:0048146~positive regulation of fibroblast proliferation	2	14.285714285714285	0.03472903890497329	7040, 3725	14	52	19157	52.629120879120876	0.9999999999358649	0.3294297404700323	0.3165303831624708
GOTERM_BP_DIRECT	GO:0014823~response to activity	2	14.285714285714285	0.03669825771289324	3569, 2641	14	55	19157	49.75844155844156	0.9999999999834729	0.3432062411459312	0.3297674425468435
GOTERM_BP_DIRECT	GO:0045599~negative regulation of fat cell differentiation	2	14.285714285714285	0.038663767623627845	3569, 7040	14	58	19157	47.1847290640394	0.999999999995742	0.3565658569734568	0.34260394088714674
GOTERM_BP_DIRECT	GO:0043525~positive regulation of neuron apoptotic process	2	14.285714285714285	0.03997205022595384	7157, 3725	14	60	19157	45.61190476190476	0.9999999999982762	0.3635813883566213	0.34934476772819933
GOTERM_BP_DIRECT	GO:0060395~SMAD protein signal transduction	2	14.285714285714285	0.041931392868205665	7040, 3725	14	63	19157	43.439909297052154	0.999999999999556	0.37624925492552114	0.3615166033772326
GOTERM_BP_DIRECT	GO:0050679~positive regulation of epithelial cell proliferation	2	14.285714285714285	0.04258368635925636	2247, 7040	14	64	19157	42.761160714285715	0.9999999999997176	0.37700756990061635	0.3622452252960741
GOTERM_BP_DIRECT	GO:0043627~response to estrogen	2	14.285714285714285	0.04583900900722203	5594, 335	14	69	19157	39.66252587991718	0.9999999999999706	0.40048818395783453	0.3848064177185218
GOTERM_BP_DIRECT	GO:0001938~positive regulation of endothelial cell proliferation	2	14.285714285714285	0.04908411193925715	2247, 3725	14	74	19157	36.98262548262548	0.9999999999999969	0.4178442349700865	0.4014828643236674
GOTERM_BP_DIRECT	GO:0002244~hematopoietic progenitor cell differentiation	2	14.285714285714285	0.04908411193925715	7157, 7040	14	74	19157	36.98262548262548	0.9999999999999969	0.4178442349700865	0.4014828643236674
GOTERM_BP_DIRECT	GO:0043406~positive regulation of MAP kinase activity	2	14.285714285714285	0.05296478684995742	2247, 7040	14	80	19157	34.20892857142857	0.9999999999999998	0.4447577995975265	0.42734258455304497
GOTERM_BP_DIRECT	GO:0045727~positive regulation of translation	2	14.285714285714285	0.053610142921495324	3569, 5594	14	81	19157	33.78659611992945	0.9999999999999999	0.4447577995975265	0.42734258455304497
GOTERM_BP_DIRECT	GO:0008203~cholesterol metabolic process	2	14.285714285714285	0.05425509302319223	335, 3953	14	82	19157	33.37456445993031	0.9999999999999999	0.4447577995975265	0.42734258455304497
GOTERM_BP_DIRECT	GO:0000902~cell morphogenesis	2	14.285714285714285	0.05618750985460745	3082, 7040	14	85	19157	32.19663865546218	1.0	0.45431640581492083	0.43652690799686666
GOTERM_BP_DIRECT	GO:0045892~negative regulation of transcription, DNA-templated	3	21.428571428571427	0.05724558369538711	7157, 7040, 3725	14	580	19157	7.077709359605911	1.0	0.45431640581492083	0.43652690799686666
GOTERM_BP_DIRECT	GO:0001889~liver development	2	14.285714285714285	0.057473762181405645	3082, 3725	14	87	19157	31.45648604269294	1.0	0.45431640581492083	0.43652690799686666
GOTERM_BP_DIRECT	GO:0030334~regulation of cell migration	2	14.285714285714285	0.0696127114957123	2247, 7040	14	106	19157	25.818059299191372	1.0	0.543798122742976	0.5225048227560523
GOTERM_BP_DIRECT	GO:0090263~positive regulation of canonical Wnt signaling pathway	2	14.285714285714285	0.07151614185860251	2247, 7040	14	109	19157	25.10747051114023	1.0	0.5521711417920009	0.5305499826254465
GOTERM_BP_DIRECT	GO:0051091~positive regulation of sequence-specific DNA binding transcription factor activity	2	14.285714285714285	0.07783497975923065	3569, 7158	14	119	19157	22.997599039615846	1.0	0.5940508800014844	0.5707898515676914
GOTERM_BP_DIRECT	GO:0006935~chemotaxis	2	14.285714285714285	0.08035138158875688	5594, 2247	14	123	19157	22.24970963995354	1.0	0.6062876974424383	0.5825475165184874
GOTERM_BP_DIRECT	GO:0030308~negative regulation of cell growth	2	14.285714285714285	0.08286144354881521	7157, 7040	14	127	19157	21.548931383577052	1.0	0.6159556908732281	0.591836943941445
GOTERM_BP_DIRECT	GO:0050728~negative regulation of inflammatory response	2	14.285714285714285	0.08348797014847971	3082, 335	14	128	19157	21.380580357142858	1.0	0.6159556908732281	0.591836943941445
GOTERM_BP_DIRECT	GO:0019221~cytokine-mediated signaling pathway	2	14.285714285714285	0.09840660302139642	3569, 3953	14	152	19157	18.0046992481203	1.0	0.7180437846835959	0.6899276123917684

## Sheet: GOEA_D.nephropathy_CTSL
Category	Term	Count	%	PValue	Genes	List Total	Pop Hits	Pop Total	Fold Enrichment	Bonferroni	Benjamini	FDR
GOTERM_BP_DIRECT	GO:0008285~negative regulation of cell proliferation	10	21.27659574468085	9.56136697639064E-7	3569, 4000, 1026, 2247, 7157, 3576, 7965, 3486, 7040, 5967	46	457	19157	9.112834173722767	0.0010187229559938116	7.028617741571565E-4	6.863781490596623E-4
GOTERM_BP_DIRECT	GO:2000379~positive regulation of reactive oxygen species metabolic process	5	10.638297872340425	1.3186900077995432E-6	1026, 7157, 1432, 3952, 59272	46	35	19157	59.493788819875775	0.001404736907268056	7.028617741571565E-4	6.863781490596623E-4
GOTERM_BP_DIRECT	GO:0010628~positive regulation of gene expression	10	21.27659574468085	2.325394319846859E-6	3569, 5594, 4000, 2247, 7157, 1432, 3576, 3630, 7040, 5967	46	509	19157	8.181857008627317	0.002475803358062967	8.170365924855815E-4	7.97875321554869E-4
GOTERM_BP_DIRECT	GO:0042307~positive regulation of protein import into nucleus	5	10.638297872340425	3.0658033489140017E-6	5594, 1432, 999, 3952, 7040	46	43	19157	48.42517694641051	0.003262816786038125	8.170365924855815E-4	7.97875321554869E-4
GOTERM_BP_DIRECT	GO:0006935~chemotaxis	6	12.76595744680851	1.0002629895348526E-5	5594, 2247, 5919, 1432, 3576, 6347	46	123	19157	20.31495227995758	0.010606210056789078	0.0021325606936883055	0.002082547544211563
GOTERM_BP_DIRECT	GO:0043410~positive regulation of MAPK cascade	6	12.76595744680851	3.4556984980720934E-5	3082, 3569, 2247, 3486, 3630, 3952	46	159	19157	15.715340442986054	0.03616810514135371	0.006139624331574753	0.005995636894155082
GOTERM_BP_DIRECT	GO:0050731~positive regulation of peptidyl-tyrosine phosphorylation	5	10.638297872340425	6.658673138631469E-5	3082, 3569, 7157, 7448, 7040	46	93	19157	22.3901355773726	0.06852303574158625	0.010140207951115922	0.0099023981961648
GOTERM_BP_DIRECT	GO:0042060~wound healing	5	10.638297872340425	8.836283793995345E-5	1026, 2247, 3630, 7040, 5967	46	100	19157	20.82282608695652	0.08989831790581304	0.010540926685661095	0.010293719211794746
GOTERM_BP_DIRECT	GO:0031663~lipopolysaccharide-mediated signaling pathway	4	8.51063829787234	8.899469059188542E-5	5594, 1432, 6347, 7040	46	37	19157	45.02232667450058	0.09051116930695124	0.010540926685661095	0.010293719211794746
GOTERM_BP_DIRECT	GO:0001934~positive regulation of protein phosphorylation	6	12.76595744680851	1.1267548736683675E-4	3082, 2247, 5919, 302, 3952, 7040	46	204	19157	12.248721227621482	0.1131849558818333	0.011754727587181055	0.011479053863279062
GOTERM_BP_DIRECT	GO:0071479~cellular response to ionizing radiation	4	8.51063829787234	1.2129643851687769E-4	1026, 7157, 1432, 7040	46	41	19157	40.62990455991517	0.12129833885922736	0.011754727587181055	0.011479053863279062
GOTERM_BP_DIRECT	GO:0043066~negative regulation of apoptotic process	8	17.02127659574468	1.823388101380985E-4	3082, 3569, 1026, 213, 7157, 2641, 3952, 2308	46	515	19157	6.469227522161249	0.17666399627931229	0.016197764300601082	0.015817891779480044
GOTERM_BP_DIRECT	GO:0051897~positive regulation of protein kinase B signaling	5	10.638297872340425	2.29169653788345E-4	10855, 2247, 3630, 3952, 7040	46	128	19157	16.26783288043478	0.21676527208977614	0.01879191161064429	0.0183512007379744
GOTERM_BP_DIRECT	GO:0001525~angiogenesis	6	12.76595744680851	2.74439137537831E-4	3339, 1432, 302, 3576, 6347, 3952	46	247	19157	10.11635275479669	0.25367362304748664	0.020732964001134925	0.020246731261896304
GOTERM_BP_DIRECT	GO:0014823~response to activity	4	8.51063829787234	2.917396435431744E-4	3569, 5919, 2641, 3952	46	55	19157	30.287747035573123	0.26731531014306487	0.020732964001134925	0.020246731261896304
GOTERM_BP_DIRECT	GO:1903800~positive regulation of production of miRNAs involved in gene silencing by miRNA	3	6.382978723404255	3.508138956821133E-4	3569, 7157, 7040	46	12	19157	104.11413043478261	0.3120459455904264	0.023372975799820797	0.022824829087817494
GOTERM_BP_DIRECT	GO:0051726~regulation of cell cycle	6	12.76595744680851	8.065280049964562E-4	1026, 2247, 7157, 3576, 3952, 7040	46	313	19157	7.983192110015279	0.576882664560961	0.04840639360248824	0.047271159230947705
GOTERM_BP_DIRECT	GO:0045893~positive regulation of transcription, DNA-templated	8	17.02127659574468	8.173687475091822E-4	3569, 5594, 2247, 7157, 999, 7018, 7040, 2308	46	661	19157	5.040320989278431	0.5817480897424145	0.04840639360248824	0.047271159230947705
GOTERM_BP_DIRECT	GO:0014068~positive regulation of phosphatidylinositol 3-kinase signaling	4	8.51063829787234	9.421931253808945E-4	3082, 2247, 3630, 3952	46	82	19157	20.314952279957584	0.6339009405748596	0.052861993245054396	0.05162226544850059
GOTERM_BP_DIRECT	GO:0007265~Ras protein signal transduction	4	8.51063829787234	0.0011184950165046559	1026, 2247, 7157, 9402	46	87	19157	19.14742628685657	0.696684871173116	0.05961578437969815	0.05821766560906733
GOTERM_BP_DIRECT	GO:0045861~negative regulation of proteolysis	3	6.382978723404255	0.001440969304697508	7157, 3630, 1471	46	24	19157	52.057065217391305	0.7850137186025153	0.07314634660988302	0.0714309069614336
GOTERM_BP_DIRECT	GO:0010800~positive regulation of peptidyl-threonine phosphorylation	3	6.382978723404255	0.002250850089032157	5594, 2641, 7040	46	30	19157	41.64565217391304	0.9094733146181424	0.09664610202446045	0.09437954240850219
GOTERM_BP_DIRECT	GO:0010575~positive regulation of vascular endothelial growth factor production	3	6.382978723404255	0.002250850089032157	10855, 3569, 7040	46	30	19157	41.64565217391304	0.9094733146181424	0.09664610202446045	0.09437954240850219
GOTERM_BP_DIRECT	GO:0006915~apoptotic process	7	14.893617021276595	0.0022793847182591247	27065, 5594, 7157, 1432, 7965, 3486, 2308	46	582	19157	5.008927237412222	0.9121915531133497	0.09664610202446045	0.09437954240850219
GOTERM_BP_DIRECT	GO:0042593~glucose homeostasis	4	8.51063829787234	0.002427905385565489	3569, 2641, 3630, 3952	46	114	19157	14.61250953470633	0.9250769823524884	0.09664610202446045	0.09437954240850219
GOTERM_BP_DIRECT	GO:0006954~inflammatory response	6	12.76595744680851	0.002458645121756384	3339, 3569, 5919, 3576, 6347, 7040	46	403	19157	6.2003452368108745	0.9274981312389174	0.09664610202446045	0.09437954240850219
GOTERM_BP_DIRECT	GO:0030316~osteoclast differentiation	3	6.382978723404255	0.002558843135006305	1432, 7018, 7040	46	32	19157	39.04279891304348	0.9348604025725736	0.09664610202446045	0.09437954240850219
GOTERM_BP_DIRECT	GO:1900182~positive regulation of protein localization to nucleus	3	6.382978723404255	0.0027198715391499187	23607, 3630, 7040	46	33	19157	37.8596837944664	0.9451598780020246	0.09664610202446045	0.09437954240850219
GOTERM_BP_DIRECT	GO:0045765~regulation of angiogenesis	3	6.382978723404255	0.0027198715391499187	3569, 2247, 3952	46	33	19157	37.8596837944664	0.9451598780020246	0.09664610202446045	0.09437954240850219
GOTERM_BP_DIRECT	GO:0060045~positive regulation of cardiac muscle cell proliferation	3	6.382978723404255	0.0027198715391499187	5594, 2247, 1432	46	33	19157	37.8596837944664	0.9451598780020246	0.09664610202446045	0.09437954240850219
GOTERM_BP_DIRECT	GO:0097421~liver regeneration	3	6.382978723404255	0.003976300605442332	3569, 7040, 5967	46	40	19157	31.234239130434784	0.9856955713933621	0.1367334337226299	0.1335267396859828
GOTERM_BP_DIRECT	GO:0009887~animal organ morphogenesis	4	8.51063829787234	0.004245534928780721	3339, 2006, 2247, 6347	46	139	19157	11.984360337816703	0.9892771103909664	0.13852962755592432	0.1352808088984214
GOTERM_BP_DIRECT	GO:0006953~acute-phase response	3	6.382978723404255	0.004376172149513576	3569, 4153, 3630	46	42	19157	29.746894409937884	0.9906766829742639	0.13852962755592432	0.1352808088984214
GOTERM_BP_DIRECT	GO:0071356~cellular response to tumor necrosis factor	4	8.51063829787234	0.004418393374203965	5594, 1432, 3576, 6347	46	141	19157	11.814369411039161	0.9910887737556091	0.13852962755592432	0.1352808088984214
GOTERM_BP_DIRECT	GO:0090343~positive regulation of cell aging	2	4.25531914893617	0.004692626096115255	4000, 7157	46	2	19157	416.45652173913044	0.9933564799026865	0.1429239833845389	0.13957210760159944
GOTERM_BP_DIRECT	GO:0042493~response to drug	5	10.638297872340425	0.004879771321312748	1026, 7157, 335, 999, 7040	46	293	19157	7.106766582579017	0.9945632267944332	0.14293502386853799	0.1395828891624278
GOTERM_BP_DIRECT	GO:0031100~animal organ regeneration	3	6.382978723404255	0.005009416492380284	3082, 1026, 335	46	45	19157	27.763768115942028	0.9952682400092925	0.14293502386853799	0.1395828891624278
GOTERM_BP_DIRECT	GO:0050796~regulation of insulin secretion	3	6.382978723404255	0.005229330141531877	3569, 2641, 3952	46	46	19157	27.160207939508506	0.9962615803310885	0.14293502386853799	0.1395828891624278
GOTERM_BP_DIRECT	GO:1902895~positive regulation of pri-miRNA transcription from RNA polymerase II promoter	3	6.382978723404255	0.005229330141531877	2247, 7157, 7040	46	46	19157	27.160207939508506	0.9962615803310885	0.14293502386853799	0.1395828891624278
GOTERM_BP_DIRECT	GO:0010629~negative regulation of gene expression	5	10.638297872340425	0.005814533869313608	1026, 2247, 3576, 3630, 7040	46	308	19157	6.760657820440429	0.9980035473647179	0.15495732761720765	0.15132324394888666
GOTERM_BP_DIRECT	GO:0007165~signal transduction	9	19.148936170212767	0.006617408434447989	5594, 2247, 23607, 1432, 1398, 3576, 6347, 5967, 3702	46	1211	19157	3.0950525975657923	0.9991562050073609	0.16461243926397903	0.1607519223956868
GOTERM_BP_DIRECT	GO:0048146~positive regulation of fibroblast proliferation	3	6.382978723404255	0.006640089013462568	1026, 302, 7040	46	52	19157	24.02633779264214	0.9991764940851766	0.16461243926397903	0.1607519223956868
GOTERM_BP_DIRECT	GO:0050714~positive regulation of protein secretion	3	6.382978723404255	0.006640089013462568	23607, 3630, 7040	46	52	19157	24.02633779264214	0.9991764940851766	0.16461243926397903	0.1607519223956868
GOTERM_BP_DIRECT	GO:0099576~regulation of protein catabolic process at postsynapse, modulating synaptic transmission	2	4.25531914893617	0.0070308579846708455	999, 25897	46	3	19157	277.6376811594203	0.9994586077711355	0.17033851390134366	0.16634370822823524
GOTERM_BP_DIRECT	GO:0043065~positive regulation of apoptotic process	5	10.638297872340425	0.007314358022340398	3569, 7157, 3486, 7040, 2308	46	329	19157	6.329126470199551	0.9996006853591112	0.17326901448477477	0.1692054822501412
GOTERM_BP_DIRECT	GO:0008284~positive regulation of cell proliferation	6	12.76595744680851	0.008052988313670769	3569, 2247, 3630, 3952, 7040, 5967	46	534	19157	4.679286761113825	0.9998194021137424	0.18219960803915283	0.17792663411703386
GOTERM_BP_DIRECT	GO:0045599~negative regulation of fat cell differentiation	3	6.382978723404255	0.00820410993046842	3569, 7040, 2308	46	58	19157	21.54085457271364	0.9998464759721674	0.18219960803915283	0.17792663411703386
GOTERM_BP_DIRECT	GO:0008286~insulin receptor signaling pathway	3	6.382978723404255	0.00820410993046842	5919, 3630, 2308	46	58	19157	21.54085457271364	0.9998464759721674	0.18219960803915283	0.17792663411703386
GOTERM_BP_DIRECT	GO:0090400~stress-induced premature senescence	2	4.25531914893617	0.009363718556208175	1026, 1432	46	4	19157	208.22826086956522	0.9999558867691889	0.20370865267179417	0.19893124524515737
GOTERM_BP_DIRECT	GO:0006006~glucose metabolic process	3	6.382978723404255	0.009621374808274687	1432, 3630, 3952	46	63	19157	19.83126293995859	0.9999665695899814	0.20512771091241633	0.20031702350827899
GOTERM_BP_DIRECT	GO:0071222~cellular response to lipopolysaccharide	4	8.51063829787234	0.009895944940174598	3569, 1432, 3576, 6347	46	189	19157	8.813894639981598	0.9999751243409949	0.20684465306325728	0.2019936996612109
GOTERM_BP_DIRECT	GO:0048661~positive regulation of smooth muscle cell proliferation	3	6.382978723404255	0.011455069333885052	3569, 2247, 7040	46	69	19157	18.10680529300567	0.9999953636455067	0.23079334039784166	0.22538073860614746
GOTERM_BP_DIRECT	GO:0010716~negative regulation of extracellular matrix disassembly	2	4.25531914893617	0.011691219870059522	1471, 7040	46	5	19157	166.58260869565217	0.9999964060767943	0.23079334039784166	0.22538073860614746
GOTERM_BP_DIRECT	GO:0030300~regulation of intestinal cholesterol absorption	2	4.25531914893617	0.011691219870059522	335, 3952	46	5	19157	166.58260869565217	0.9999964060767943	0.23079334039784166	0.22538073860614746
GOTERM_BP_DIRECT	GO:0045669~positive regulation of osteoblast differentiation	3	6.382978723404255	0.01377240434926746	3082, 3569, 2247	46	76	19157	16.43907322654462	0.9999996201236203	0.26207467788644023	0.25592846123807156
GOTERM_BP_DIRECT	GO:1904894~positive regulation of STAT cascade	2	4.25531914893617	0.014013373958280576	3569, 7040	46	6	19157	138.81884057971016	0.9999997072399639	0.26207467788644023	0.25592846123807156
GOTERM_BP_DIRECT	GO:0034103~regulation of tissue remodeling	2	4.25531914893617	0.014013373958280576	7157, 1471	46	6	19157	138.81884057971016	0.9999997072399639	0.26207467788644023	0.25592846123807156
GOTERM_BP_DIRECT	GO:0070374~positive regulation of ERK1 and ERK2 cascade	4	8.51063829787234	0.015976727677554953	2247, 2641, 6347, 7040	46	226	19157	7.370911889188149	0.9999999650277083	0.293641236280579	0.2867547157299087
GOTERM_BP_DIRECT	GO:0007406~negative regulation of neuroblast proliferation	2	4.25531914893617	0.016330192827063106	7157, 7040	46	7	19157	118.98757763975155	0.9999999761549708	0.29505060260422494	0.2881310293724185
GOTERM_BP_DIRECT	GO:0000902~cell morphogenesis	3	6.382978723404255	0.01702348497225056	3082, 1432, 7040	46	85	19157	14.69846547314578	0.9999999887542275	0.3024505830069849	0.29535746426854725
GOTERM_BP_DIRECT	GO:0009636~response to toxic substance	3	6.382978723404255	0.017786217439073475	5594, 1026, 999	46	87	19157	14.360569715142429	0.999999995083891	0.31082143918118565	0.30353200580451617
GOTERM_BP_DIRECT	GO:0022898~regulation of transmembrane transporter activity	2	4.25531914893617	0.01864168845746125	3630, 59272	46	8	19157	104.11413043478261	0.9999999980580995	0.32051677251054345	0.31299996264866387
GOTERM_BP_DIRECT	GO:0033138~positive regulation of peptidyl-serine phosphorylation	3	6.382978723404255	0.019354514331431615	3569, 2641, 7040	46	91	19157	13.729335881509792	0.9999999991049905	0.3239886663352867	0.3163904330722641
GOTERM_BP_DIRECT	GO:0045944~positive regulation of transcription from RNA polymerase II promoter	8	17.02127659574468	0.019641939169174123	3082, 3569, 2247, 7157, 58487, 1432, 7040, 2308	46	1185	19157	2.811520821867547	0.9999999993451891	0.3239886663352867	0.3163904330722641
GOTERM_BP_DIRECT	GO:0031647~regulation of protein stability	3	6.382978723404255	0.01975540648385895	5594, 4000, 7018	46	92	19157	13.580103969754253	0.9999999994211984	0.3239886663352867	0.3163904330722641
GOTERM_BP_DIRECT	GO:0035556~intracellular signal transduction	5	10.638297872340425	0.02007046551706558	5594, 1432, 3576, 3952, 3702	46	444	19157	4.6898256952604775	0.9999999995891274	0.32416842789684713	0.3165659788373526
GOTERM_BP_DIRECT	GO:1903243~negative regulation of cardiac muscle hypertrophy in response to stress	2	4.25531914893617	0.0209478728030809	4000, 2308	46	9	19157	92.54589371980677	0.9999999998418755	0.3332900359415558	0.32547366549264506
GOTERM_BP_DIRECT	GO:0006606~protein import into nucleus	3	6.382978723404255	0.021393709864043032	4000, 1026, 7157	46	96	19157	13.014266304347826	0.999999999902696	0.33537786345690984	0.32751252894807054
GOTERM_BP_DIRECT	GO:0030335~positive regulation of cell migration	4	8.51063829787234	0.02215654545639134	3082, 5594, 3630, 7040	46	256	19157	6.507133152173913	0.9999999999576251	0.3423025718335242	0.33427483797251284
GOTERM_BP_DIRECT	GO:0010888~negative regulation of lipid storage	2	4.25531914893617	0.02324875778981884	3569, 3952	46	10	19157	83.29130434782608	0.999999999987126	0.349058814140097	0.3408726318197382
GOTERM_BP_DIRECT	GO:0030214~hyaluronan catabolic process	2	4.25531914893617	0.02324875778981884	2247, 7040	46	10	19157	83.29130434782608	0.999999999987126	0.349058814140097	0.3408726318197382
GOTERM_BP_DIRECT	GO:0016477~cell migration	4	8.51063829787234	0.023761796780487142	23607, 1398, 7448, 7040	46	263	19157	6.333939494131261	0.9999999999926467	0.3515948003816102	0.34334914371224784
GOTERM_BP_DIRECT	GO:0006974~cellular response to DNA damage stimulus	4	8.51063829787234	0.024706893039092626	5594, 1026, 7157, 2308	46	267	19157	6.239049014818433	0.9999999999973813	0.3515948003816102	0.34334914371224784
GOTERM_BP_DIRECT	GO:1900015~regulation of cytokine production involved in inflammatory response	2	4.25531914893617	0.0255443553189408	1432, 3952	46	11	19157	75.7193675889328	0.999999999998952	0.3515948003816102	0.34334914371224784
GOTERM_BP_DIRECT	GO:0002021~response to dietary excess	2	4.25531914893617	0.0255443553189408	1432, 3952	46	11	19157	75.7193675889328	0.999999999998952	0.3515948003816102	0.34334914371224784
GOTERM_BP_DIRECT	GO:1903799~negative regulation of production of miRNAs involved in gene silencing by miRNA	2	4.25531914893617	0.0255443553189408	7157, 7040	46	11	19157	75.7193675889328	0.999999999998952	0.3515948003816102	0.34334914371224784
GOTERM_BP_DIRECT	GO:1990314~cellular response to insulin-like growth factor stimulus	2	4.25531914893617	0.0255443553189408	1398, 7040	46	11	19157	75.7193675889328	0.999999999998952	0.3515948003816102	0.34334914371224784
GOTERM_BP_DIRECT	GO:0030334~regulation of cell migration	3	6.382978723404255	0.0257264488084105	4000, 2247, 7040	46	106	19157	11.78650533223954	0.9999999999991412	0.3515948003816102	0.34334914371224784
GOTERM_BP_DIRECT	GO:0032869~cellular response to insulin stimulus	3	6.382978723404255	0.02709037070745933	5919, 3952, 2308	46	109	19157	11.462106102911847	0.9999999999998072	0.3655485465082487	0.35697564438563495
GOTERM_BP_DIRECT	GO:0050830~defense response to Gram-positive bacterium	3	6.382978723404255	0.029904062344553877	3569, 4153, 5919	46	115	19157	10.864083175803403	0.9999999999999912	0.3984716307411804	0.3891266112585073
GOTERM_BP_DIRECT	GO:0001921~positive regulation of receptor recycling	2	4.25531914893617	0.03239954178554666	27065, 302	46	14	19157	59.493788819875775	0.9999999999999994	0.4211940432121066	0.4113161341311472
GOTERM_BP_DIRECT	GO:0006978~DNA damage response, signal transduction by p53 class mediator resulting in transcription of p21 class mediator	2	4.25531914893617	0.03239954178554666	1026, 7157	46	14	19157	59.493788819875775	0.9999999999999994	0.4211940432121066	0.4113161341311472
GOTERM_BP_DIRECT	GO:0032270~positive regulation of cellular protein metabolic process	2	4.25531914893617	0.03467410797893703	3630, 7040	46	15	19157	55.527536231884056	1.0	0.42806210058609945	0.4180231207412097
GOTERM_BP_DIRECT	GO:0060354~negative regulation of cell adhesion molecule production	2	4.25531914893617	0.03467410797893703	335, 3576	46	15	19157	55.527536231884056	1.0	0.42806210058609945	0.4180231207412097
GOTERM_BP_DIRECT	GO:0070166~enamel mineralization	2	4.25531914893617	0.03467410797893703	7040, 2308	46	15	19157	55.527536231884056	1.0	0.42806210058609945	0.4180231207412097
GOTERM_BP_DIRECT	GO:0030308~negative regulation of cell growth	3	6.382978723404255	0.035862328840414764	1026, 7157, 7040	46	127	19157	9.837555631633002	1.0	0.42806210058609945	0.4180231207412097
GOTERM_BP_DIRECT	GO:0090336~positive regulation of brown fat cell differentiation	2	4.25531914893617	0.03694344582919432	1432, 3630	46	16	19157	52.057065217391305	1.0	0.42806210058609945	0.4180231207412097
GOTERM_BP_DIRECT	GO:0055091~phospholipid homeostasis	2	4.25531914893617	0.03694344582919432	335, 7040	46	16	19157	52.057065217391305	1.0	0.42806210058609945	0.4180231207412097
GOTERM_BP_DIRECT	GO:0022408~negative regulation of cell-cell adhesion	2	4.25531914893617	0.03694344582919432	999, 7040	46	16	19157	52.057065217391305	1.0	0.42806210058609945	0.4180231207412097
GOTERM_BP_DIRECT	GO:0090399~replicative senescence	2	4.25531914893617	0.03694344582919432	1026, 7157	46	16	19157	52.057065217391305	1.0	0.42806210058609945	0.4180231207412097
GOTERM_BP_DIRECT	GO:0030278~regulation of ossification	2	4.25531914893617	0.03694344582919432	5594, 1432	46	16	19157	52.057065217391305	1.0	0.42806210058609945	0.4180231207412097
GOTERM_BP_DIRECT	GO:0048566~embryonic digestive tract development	2	4.25531914893617	0.03694344582919432	5919, 3576	46	16	19157	52.057065217391305	1.0	0.42806210058609945	0.4180231207412097
GOTERM_BP_DIRECT	GO:0090280~positive regulation of calcium ion import	2	4.25531914893617	0.039207567084111834	2641, 6347	46	17	19157	48.99488491048593	1.0	0.44463049480492783	0.43420295036766404
GOTERM_BP_DIRECT	GO:0071732~cellular response to nitric oxide	2	4.25531914893617	0.039207567084111834	1398, 2308	46	17	19157	48.99488491048593	1.0	0.44463049480492783	0.43420295036766404
GOTERM_BP_DIRECT	GO:0045722~positive regulation of gluconeogenesis	2	4.25531914893617	0.041466483461596176	2641, 2308	46	18	19157	46.272946859903385	1.0	0.4557038285573353	0.44501659055176923
GOTERM_BP_DIRECT	GO:0031065~positive regulation of histone deacetylation	2	4.25531914893617	0.041466483461596176	7157, 7040	46	18	19157	46.272946859903385	1.0	0.4557038285573353	0.44501659055176923
GOTERM_BP_DIRECT	GO:0046889~positive regulation of lipid biosynthetic process	2	4.25531914893617	0.041466483461596176	335, 3630	46	18	19157	46.272946859903385	1.0	0.4557038285573353	0.44501659055176923
GOTERM_BP_DIRECT	GO:0008340~determination of adult lifespan	2	4.25531914893617	0.04372020665593118	7157, 3952	46	19	19157	43.837528604118994	1.0	0.46144297322002614	0.4506211398893501
GOTERM_BP_DIRECT	GO:0010759~positive regulation of macrophage chemotaxis	2	4.25531914893617	0.04372020665593118	5594, 5919	46	19	19157	43.837528604118994	1.0	0.46144297322002614	0.4506211398893501
GOTERM_BP_DIRECT	GO:0050921~positive regulation of chemotaxis	2	4.25531914893617	0.04372020665593118	5919, 7040	46	19	19157	43.837528604118994	1.0	0.46144297322002614	0.4506211398893501
GOTERM_BP_DIRECT	GO:2000573~positive regulation of DNA biosynthetic process	2	4.25531914893617	0.04372020665593118	3082, 2247	46	19	19157	43.837528604118994	1.0	0.46144297322002614	0.4506211398893501
GOTERM_BP_DIRECT	GO:0010165~response to X-ray	2	4.25531914893617	0.04596874833846704	1026, 7157	46	20	19157	41.64565217391304	1.0	0.475754230376756	0.4645967671878077
GOTERM_BP_DIRECT	GO:0061045~negative regulation of wound healing	2	4.25531914893617	0.04596874833846704	2247, 1398	46	20	19157	41.64565217391304	1.0	0.475754230376756	0.4645967671878077
GOTERM_BP_DIRECT	GO:0030301~cholesterol transport	2	4.25531914893617	0.04821212014869329	1080, 335	46	21	19157	39.662525879917176	1.0	0.4870201033357461	0.47559843111867883
GOTERM_BP_DIRECT	GO:0090201~negative regulation of release of cytochrome c from mitochondria	2	4.25531914893617	0.04821212014869329	3082, 4000	46	21	19157	39.662525879917176	1.0	0.4870201033357461	0.47559843111867883
GOTERM_BP_DIRECT	GO:0065003~macromolecular complex assembly	3	6.382978723404255	0.048427890200365	23607, 7157, 7965	46	150	19157	8.32913043478261	1.0	0.4870201033357461	0.47559843111867883
GOTERM_BP_DIRECT	GO:0010951~negative regulation of endopeptidase activity	3	6.382978723404255	0.04900616175323592	302, 7448, 1471	46	151	19157	8.27397063057875	1.0	0.4882296114855092	0.47677957369269713
GOTERM_BP_DIRECT	GO:0006977~DNA damage response, signal transduction by p53 class mediator resulting in cell cycle arrest	2	4.25531914893617	0.050450333705644675	1026, 7157	46	22	19157	37.8596837944664	1.0	0.4979634789834928	0.4862851609960751
GOTERM_BP_DIRECT	GO:0048260~positive regulation of receptor-mediated endocytosis	2	4.25531914893617	0.052683400597222506	7448, 7018	46	23	19157	36.21361058601134	1.0	0.5105500457876291	0.4985765456518966
GOTERM_BP_DIRECT	GO:0014911~positive regulation of smooth muscle cell migration	2	4.25531914893617	0.052683400597222506	1398, 7448	46	23	19157	36.21361058601134	1.0	0.5105500457876291	0.4985765456518966
GOTERM_BP_DIRECT	GO:0032740~positive regulation of interleukin-17 production	2	4.25531914893617	0.05491133239148696	3569, 7040	46	24	19157	34.70471014492754	1.0	0.5136071753849178	0.5015619789640708
GOTERM_BP_DIRECT	GO:0046628~positive regulation of insulin receptor signaling pathway	2	4.25531914893617	0.05491133239148696	3630, 3952	46	24	19157	34.70471014492754	1.0	0.5136071753849178	0.5015619789640708
GOTERM_BP_DIRECT	GO:2000249~regulation of actin cytoskeleton reorganization	2	4.25531914893617	0.05491133239148696	23607, 7040	46	24	19157	34.70471014492754	1.0	0.5136071753849178	0.5015619789640708
GOTERM_BP_DIRECT	GO:0045766~positive regulation of angiogenesis	3	6.382978723404255	0.05492609567906251	3082, 2247, 3576	46	161	19157	7.760059411288144	1.0	0.5136071753849178	0.5015619789640708
GOTERM_BP_DIRECT	GO:0045663~positive regulation of myoblast differentiation	2	4.25531914893617	0.059351836831813956	1432, 3486	46	26	19157	32.03511705685619	1.0	0.5501657222844668	0.5372631490601594
GOTERM_BP_DIRECT	GO:0010033~response to organic substance	2	4.25531914893617	0.06597436795542107	10855, 999	46	29	19157	28.721139430284854	1.0	0.6062816917282661	0.5920630779447701
GOTERM_BP_DIRECT	GO:0001666~response to hypoxia	3	6.382978723404255	0.06682257777246886	3952, 7040, 5967	46	180	19157	6.940942028985507	1.0	0.6088279308158274	0.5945496022319665
GOTERM_BP_DIRECT	GO:0097193~intrinsic apoptotic signaling pathway	2	4.25531914893617	0.06817173064210723	1026, 7157	46	30	19157	27.763768115942028	1.0	0.6158564819024263	0.6014133186307934
GOTERM_BP_DIRECT	GO:0071480~cellular response to gamma radiation	2	4.25531914893617	0.07036403848274209	1026, 7157	46	31	19157	26.868162692847125	1.0	0.6250672085216922	0.6104080338377876
GOTERM_BP_DIRECT	GO:0042771~intrinsic apoptotic signaling pathway in response to DNA damage by p53 class mediator	2	4.25531914893617	0.07036403848274209	1026, 7157	46	31	19157	26.868162692847125	1.0	0.6250672085216922	0.6104080338377876
GOTERM_BP_DIRECT	GO:0043552~positive regulation of phosphatidylinositol 3-kinase activity	2	4.25531914893617	0.07255130285253444	2247, 7040	46	32	19157	26.028532608695652	1.0	0.6310005213214825	0.6162021976507159
GOTERM_BP_DIRECT	GO:0003180~aortic valve morphogenesis	2	4.25531914893617	0.07255130285253444	2006, 7040	46	32	19157	26.028532608695652	1.0	0.6310005213214825	0.6162021976507159
GOTERM_BP_DIRECT	GO:0098609~cell-cell adhesion	3	6.382978723404255	0.07339968540700172	23607, 302, 999	46	190	19157	6.575629290617848	1.0	0.6310005213214825	0.6162021976507159
GOTERM_BP_DIRECT	GO:0007568~aging	3	6.382978723404255	0.07339968540700172	5594, 2247, 7040	46	190	19157	6.575629290617848	1.0	0.6310005213214825	0.6162021976507159
GOTERM_BP_DIRECT	GO:0044344~cellular response to fibroblast growth factor stimulus	2	4.25531914893617	0.07473353507997138	3576, 6347	46	33	19157	25.239789196310934	1.0	0.637327587161996	0.6223808801460016
GOTERM_BP_DIRECT	GO:0048662~negative regulation of smooth muscle cell proliferation	2	4.25531914893617	0.08125015196368479	3486, 59272	46	36	19157	23.136473429951693	1.0	0.6819894645140786	0.6659953401117784
GOTERM_BP_DIRECT	GO:0006695~cholesterol biosynthetic process	2	4.25531914893617	0.08125015196368479	1080, 335	46	36	19157	23.136473429951693	1.0	0.6819894645140786	0.6659953401117784
GOTERM_BP_DIRECT	GO:0071549~cellular response to dexamethasone stimulus	2	4.25531914893617	0.0834123685388066	7040, 2308	46	37	19157	22.51116333725029	1.0	0.6858436354708747	0.6697591224438842
GOTERM_BP_DIRECT	GO:0046427~positive regulation of JAK-STAT cascade	2	4.25531914893617	0.0834123685388066	3569, 3952	46	37	19157	22.51116333725029	1.0	0.6858436354708747	0.6697591224438842
GOTERM_BP_DIRECT	GO:0006629~lipid metabolic process	3	6.382978723404255	0.08503521625267732	3339, 1398, 3952	46	207	19157	6.035601764335223	1.0	0.6858436354708747	0.6697591224438842
GOTERM_BP_DIRECT	GO:0001890~placenta development	2	4.25531914893617	0.08556960930358944	1432, 3952	46	38	19157	21.918764302059497	1.0	0.6858436354708747	0.6697591224438842
GOTERM_BP_DIRECT	GO:0070371~ERK1 and ERK2 cascade	2	4.25531914893617	0.08556960930358944	5594, 7018	46	38	19157	21.918764302059497	1.0	0.6858436354708747	0.6697591224438842
GOTERM_BP_DIRECT	GO:0035774~positive regulation of insulin secretion involved in cellular response to glucose stimulus	2	4.25531914893617	0.08556960930358944	1080, 2641	46	38	19157	21.918764302059497	1.0	0.6858436354708747	0.6697591224438842
GOTERM_BP_DIRECT	GO:0046326~positive regulation of glucose import	2	4.25531914893617	0.08772188544529069	1432, 3630	46	39	19157	21.35674470457079	1.0	0.6978472379453723	0.6814812145414001
GOTERM_BP_DIRECT	GO:0090398~cellular senescence	2	4.25531914893617	0.0898692081312458	1026, 1432	46	40	19157	20.82282608695652	1.0	0.7044159990287354	0.6878959240046094
GOTERM_BP_DIRECT	GO:0043537~negative regulation of blood vessel endothelial cell migration	2	4.25531914893617	0.0898692081312458	2247, 7040	46	40	19157	20.82282608695652	1.0	0.7044159990287354	0.6878959240046094
GOTERM_BP_DIRECT	GO:0043491~protein kinase B signaling	2	4.25531914893617	0.09201158850435065	6347, 7040	46	41	19157	20.314952279957584	1.0	0.7056428298247324	0.6890939829714318
GOTERM_BP_DIRECT	GO:0032733~positive regulation of interleukin-10 production	2	4.25531914893617	0.09201158850435065	3082, 3569	46	41	19157	20.314952279957584	1.0	0.7056428298247324	0.6890939829714318
GOTERM_BP_DIRECT	GO:0001895~retina homeostasis	2	4.25531914893617	0.09201158850435065	213, 7018	46	41	19157	20.314952279957584	1.0	0.7056428298247324	0.6890939829714318
GOTERM_BP_DIRECT	GO:1900026~positive regulation of substrate adhesion-dependent cell spreading	2	4.25531914893617	0.0962815667644161	335, 1398	46	43	19157	19.370070778564205	1.0	0.7279159586586352	0.7108447588777104
GOTERM_BP_DIRECT	GO:0032735~positive regulation of interleukin-12 production	2	4.25531914893617	0.0962815667644161	1432, 3952	46	43	19157	19.370070778564205	1.0	0.7279159586586352	0.7108447588777104
GOTERM_BP_DIRECT	GO:0050918~positive chemotaxis	2	4.25531914893617	0.09840918681012276	3082, 2247	46	44	19157	18.9298418972332	1.0	0.7340206496219391	0.7168062816664528

## Sheet: GOEA_D.retinopathy_CTSL
Category	Term	Count	%	PValue	Genes	List Total	Pop Hits	Pop Total	Fold Enrichment	Bonferroni	Benjamini	FDR
GOTERM_BP_DIRECT	GO:0006954~inflammatory response	10	33.33333333333333	5.09402833093847E-9	3339, 3569, 5919, 3576, 2353, 6403, 6347, 54106, 7040, 718	30	403	19157	15.845326716294457	4.228034570119554E-6	4.22804351467893E-6	4.110880863067345E-6
GOTERM_BP_DIRECT	GO:0043410~positive regulation of MAPK cascade	7	23.333333333333332	1.206303345406872E-7	3082, 3569, 2247, 3486, 3630, 3952, 54106	30	159	19157	28.11299790356394	1.001181715145627E-4	5.0061588834385196E-5	4.8674339987167294E-5
GOTERM_BP_DIRECT	GO:0001934~positive regulation of protein phosphorylation	7	23.333333333333332	5.246506359198311E-7	3082, 2247, 5919, 302, 3952, 7040, 718	30	204	19157	21.911601307189542	4.353653430521076E-4	1.280548323983191E-4	1.2450632499451023E-4
GOTERM_BP_DIRECT	GO:0010628~positive regulation of gene expression	9	30.0	6.171317224015377E-7	3569, 1512, 5594, 2247, 3576, 3630, 2152, 54106, 7040	30	509	19157	11.290962671905696	5.120883256319875E-4	1.280548323983191E-4	1.2450632499451023E-4
GOTERM_BP_DIRECT	GO:0051897~positive regulation of protein kinase B signaling	6	20.0	1.2855680493038371E-6	10855, 2247, 3630, 3952, 2152, 7040	30	128	19157	29.932812500000004	0.0010664531010908807	2.1340429618443697E-4	2.0749068315763933E-4
GOTERM_BP_DIRECT	GO:0045766~positive regulation of angiogenesis	6	20.0	3.974432447202104E-6	3082, 1512, 2247, 3576, 2152, 718	30	161	19157	23.79751552795031	0.003293350471655465	5.497964885296244E-4	5.34561164148683E-4
GOTERM_BP_DIRECT	GO:0014068~positive regulation of phosphatidylinositol 3-kinase signaling	5	16.666666666666664	6.82547690932013E-6	3082, 2247, 6403, 3630, 3952	30	82	19157	38.9369918699187	0.005649148380492686	8.093065478193868E-4	7.868799808316208E-4
GOTERM_BP_DIRECT	GO:0010575~positive regulation of vascular endothelial growth factor production	4	13.333333333333334	1.2319457788573442E-5	10855, 3569, 7040, 718	30	30	19157	85.14222222222222	0.010173113187515015	0.0012781437455644947	0.001242725304422346
GOTERM_BP_DIRECT	GO:0006935~chemotaxis	5	16.666666666666664	3.394274084254334E-5	5594, 2247, 5919, 3576, 6347	30	123	19157	25.957994579945797	0.02777979617605819	0.002824663607766576	0.002746389796948948
GOTERM_BP_DIRECT	GO:0006953~acute-phase response	4	13.333333333333334	3.441150457056181E-5	3569, 4153, 5265, 3630	30	42	19157	60.81587301587301	0.0281580010231407	0.002824663607766576	0.002746389796948948
GOTERM_BP_DIRECT	GO:0030335~positive regulation of cell migration	6	20.0	3.7435300825822094E-5	3082, 1512, 5594, 3630, 2152, 7040	30	256	19157	14.966406250000002	0.03059411156614511	0.002824663607766576	0.002746389796948948
GOTERM_BP_DIRECT	GO:0032757~positive regulation of interleukin-8 production	4	13.333333333333334	1.2212473667545505E-4	3569, 3952, 2152, 54106	30	64	19157	39.91041666666667	0.09640110876499064	0.008446960953385641	0.008212888541424353
GOTERM_BP_DIRECT	GO:0050829~defense response to Gram-negative bacterium	4	13.333333333333334	3.693185866413345E-4	3569, 5919, 6403, 54106	30	93	19157	27.465232974910393	0.2640484897848995	0.023579571300946744	0.022926161493812075
GOTERM_BP_DIRECT	GO:0001525~angiogenesis	5	16.666666666666664	4.971136405400329E-4	3339, 302, 3576, 6347, 3952	30	247	19157	12.926450742240215	0.3381437629905053	0.029471737260587664	0.028655050565414755
GOTERM_BP_DIRECT	GO:0043066~negative regulation of apoptotic process	6	20.0	9.58567374525016E-4	3082, 3569, 1512, 213, 3952, 2308	30	515	19157	7.439611650485437	0.5488667317189617	0.05304072805705089	0.051570924749445864
GOTERM_BP_DIRECT	GO:0008284~positive regulation of cell proliferation	6	20.0	0.0011269849676013837	3569, 1512, 2247, 3630, 3952, 7040	30	534	19157	7.174906367041198	0.607777111996215	0.05540442934345349	0.05386912587971924
GOTERM_BP_DIRECT	GO:0045765~regulation of angiogenesis	3	10.0	0.001134789516673144	3569, 2247, 3952	30	33	19157	58.051515151515154	0.6103124904456381	0.05540442934345349	0.05386912587971924
GOTERM_BP_DIRECT	GO:0031663~lipopolysaccharide-mediated signaling pathway	3	10.0	0.0014260233060520882	5594, 6347, 7040	30	37	19157	51.77567567567568	0.6940837989484436	0.06575551911240185	0.0639333782213353
GOTERM_BP_DIRECT	GO:0010951~negative regulation of endopeptidase activity	4	13.333333333333334	0.0015092832506244747	5265, 302, 1471, 718	30	151	19157	16.91567328918322	0.7145394373352405	0.06593184726412178	0.06410482017126058
GOTERM_BP_DIRECT	GO:0032733~positive regulation of interleukin-10 production	3	10.0	0.0017491931586231316	3082, 3569, 54106	30	41	19157	46.72439024390245	0.7661561210221483	0.07259151608285996	0.07057994395044336
GOTERM_BP_DIRECT	GO:0042307~positive regulation of protein import into nucleus	3	10.0	0.0019226384606704282	5594, 3952, 7040	30	43	19157	44.551162790697674	0.7975628791620939	0.07598999630268835	0.07388424941719217
GOTERM_BP_DIRECT	GO:1902895~positive regulation of pri-miRNA transcription from RNA polymerase II promoter	3	10.0	0.0021975026483740776	2247, 2353, 7040	30	46	19157	41.64565217391305	0.8389328920612797	0.08290578173411292	0.08060839260172184
GOTERM_BP_DIRECT	GO:0045893~positive regulation of transcription, DNA-templated	6	20.0	0.0028757898564091807	3569, 5594, 2247, 2353, 7040, 2308	30	661	19157	5.7963691376701965	0.9084018582893367	0.10036585219635914	0.09758462978609858
GOTERM_BP_DIRECT	GO:0007568~aging	4	13.333333333333334	0.002902145123750144	5594, 2247, 2353, 7040	30	190	19157	13.443508771929825	0.9103894791144553	0.10036585219635914	0.09758462978609858
GOTERM_BP_DIRECT	GO:0014823~response to activity	3	10.0	0.0031264740447839875	3569, 5919, 3952	30	55	19157	34.830909090909095	0.9256549727112163	0.10379893828682839	0.10092258216562712
GOTERM_BP_DIRECT	GO:0008286~insulin receptor signaling pathway	3	10.0	0.003470416436110103	5919, 3630, 2308	30	58	19157	33.029310344827586	0.9441706414423222	0.10668317192486612	0.10372689125706863
GOTERM_BP_DIRECT	GO:0045599~negative regulation of fat cell differentiation	3	10.0	0.003470416436110103	3569, 7040, 2308	30	58	19157	33.029310344827586	0.9441706414423222	0.10668317192486612	0.10372689125706863
GOTERM_BP_DIRECT	GO:0008285~negative regulation of cell proliferation	5	16.666666666666664	0.004731842495060884	3569, 2247, 3576, 3486, 7040	30	457	19157	6.986506199854121	0.9804884889209491	0.13952350665192878	0.13565719261217654
GOTERM_BP_DIRECT	GO:0048661~positive regulation of smooth muscle cell proliferation	3	10.0	0.0048749177022963065	3569, 2247, 7040	30	69	19157	27.76376811594203	0.9826831673365822	0.13952350665192878	0.13565719261217654
GOTERM_BP_DIRECT	GO:0006955~immune response	5	16.666666666666664	0.005584786955568018	3107, 3576, 6347, 54106, 718	30	479	19157	6.66562282533055	0.9904227554524798	0.15451243910404852	0.1502307691047797
GOTERM_BP_DIRECT	GO:0045669~positive regulation of osteoblast differentiation	3	10.0	0.005883584933588413	3082, 3569, 2247	30	76	19157	25.206578947368424	0.9925370012663688	0.15652860678700603	0.15219106708086008
GOTERM_BP_DIRECT	GO:0098869~cellular oxidant detoxification	3	10.0	0.006034837852029148	213, 3039, 3040	30	77	19157	24.879220779220777	0.9934224339081562	0.15652860678700603	0.15219106708086008
GOTERM_BP_DIRECT	GO:0010716~negative regulation of extracellular matrix disassembly	2	6.666666666666667	0.007546938926050398	1471, 7040	30	5	19157	255.42666666666668	0.9981409985104318	0.17722481297899753	0.17231376394463976
GOTERM_BP_DIRECT	GO:0030185~nitric oxide transport	2	6.666666666666667	0.007546938926050398	3039, 3040	30	5	19157	255.42666666666668	0.9981409985104318	0.17722481297899753	0.17231376394463976
GOTERM_BP_DIRECT	GO:0030300~regulation of intestinal cholesterol absorption	2	6.666666666666667	0.007546938926050398	335, 3952	30	5	19157	255.42666666666668	0.9981409985104318	0.17722481297899753	0.17231376394463976
GOTERM_BP_DIRECT	GO:0045944~positive regulation of transcription from RNA polymerase II promoter	7	23.333333333333332	0.0076868593581251934	3082, 3569, 2247, 2353, 54106, 7040, 2308	30	1185	19157	3.772123769338959	0.9983463016877707	0.17722481297899753	0.17231376394463976
GOTERM_BP_DIRECT	GO:0050731~positive regulation of peptidyl-tyrosine phosphorylation	3	10.0	0.00869245535346379	3082, 3569, 7040	30	93	19157	20.598924731182795	0.9992871772331646	0.19172060334978536	0.1864078637388877
GOTERM_BP_DIRECT	GO:2000427~positive regulation of apoptotic cell clearance	2	6.666666666666667	0.00904971350675464	6347, 718	30	6	19157	212.85555555555555	0.9994714938144618	0.19172060334978536	0.1864078637388877
GOTERM_BP_DIRECT	GO:1904894~positive regulation of STAT cascade	2	6.666666666666667	0.00904971350675464	3569, 7040	30	6	19157	212.85555555555555	0.9994714938144618	0.19172060334978536	0.1864078637388877
GOTERM_BP_DIRECT	GO:0007565~female pregnancy	3	10.0	0.009239547149387246	2353, 3952, 7040	30	96	19157	19.955208333333335	0.9995491933912185	0.19172060334978536	0.1864078637388877
GOTERM_BP_DIRECT	GO:0042060~wound healing	3	10.0	0.009992413233362094	2247, 3630, 7040	30	100	19157	19.157	0.9997601311303127	0.2012705748722705	0.19569319749629194
GOTERM_BP_DIRECT	GO:0032755~positive regulation of interleukin-6 production	3	10.0	0.010184776077873929	3569, 3952, 54106	30	101	19157	18.967326732673268	0.999795860402018	0.2012705748722705	0.19569319749629194
GOTERM_BP_DIRECT	GO:0010629~negative regulation of gene expression	4	13.333333333333334	0.011039148624200868	2247, 3576, 3630, 7040	30	308	19157	8.293073593073592	0.9999003096542869	0.21072972339209048	0.20489022503303253
GOTERM_BP_DIRECT	GO:0032760~positive regulation of tumor necrosis factor production	3	10.0	0.01117121425211082	3569, 3952, 54106	30	106	19157	18.072641509433964	0.9999107694554223	0.21072972339209048	0.20489022503303253
GOTERM_BP_DIRECT	GO:0051726~regulation of cell cycle	4	13.333333333333334	0.011529039513607467	2247, 3576, 3952, 7040	30	313	19157	8.16059637912673	0.9999339231268883	0.21259899118179845	0.2067076938357968
GOTERM_BP_DIRECT	GO:0032869~cellular response to insulin stimulus	3	10.0	0.011782594692003287	5919, 3952, 2308	30	109	19157	17.575229357798165	0.9999465959757038	0.21259899118179845	0.2067076938357968
GOTERM_BP_DIRECT	GO:0022898~regulation of transmembrane transporter activity	2	6.666666666666667	0.012048674304802966	3630, 59272	30	8	19157	159.64166666666668	0.9999572924051836	0.21277446112737156	0.20687830136119137
GOTERM_BP_DIRECT	GO:0042593~glucose homeostasis	3	10.0	0.012833657276640566	3569, 3630, 3952	30	114	19157	16.80438596491228	0.9999779208685308	0.21880132718370834	0.21273815787620798
GOTERM_BP_DIRECT	GO:0050830~defense response to Gram-positive bacterium	3	10.0	0.013048639329388009	3569, 4153, 5919	30	115	19157	16.65826086956522	0.9999815722376574	0.21880132718370834	0.21273815787620798
GOTERM_BP_DIRECT	GO:0043065~positive regulation of apoptotic process	4	13.333333333333334	0.013180802842392068	3569, 3486, 7040, 2308	30	329	19157	7.763728470111449	0.9999835108120916	0.21880132718370834	0.21273815787620798
GOTERM_BP_DIRECT	GO:0010888~negative regulation of lipid storage	2	6.666666666666667	0.01503887125092875	3569, 3952	30	10	19157	127.71333333333334	0.9999965497866344	0.2355143988352993	0.22898809621697175
GOTERM_BP_DIRECT	GO:0002237~response to molecule of bacterial origin	2	6.666666666666667	0.01503887125092875	3576, 54106	30	10	19157	127.71333333333334	0.9999965497866344	0.2355143988352993	0.22898809621697175
GOTERM_BP_DIRECT	GO:0030214~hyaluronan catabolic process	2	6.666666666666667	0.01503887125092875	2247, 7040	30	10	19157	127.71333333333334	0.9999965497866344	0.2355143988352993	0.22898809621697175
GOTERM_BP_DIRECT	GO:1903800~positive regulation of production of miRNAs involved in gene silencing by miRNA	2	6.666666666666667	0.018020329042328743	3569, 7040	30	12	19157	106.42777777777778	0.9999997213413239	0.27697913157653437	0.26930380624369066
GOTERM_BP_DIRECT	GO:0009887~animal organ morphogenesis	3	10.0	0.01867050515478605	3339, 2247, 6347	30	139	19157	13.782014388489209	0.999999839184715	0.28175489597222586	0.2739472301802244
GOTERM_BP_DIRECT	GO:0071356~cellular response to tumor necrosis factor	3	10.0	0.019177935622743322	5594, 3576, 6347	30	141	19157	13.586524822695036	0.99999989531403	0.2842444029799457	0.2763677508491761
GOTERM_BP_DIRECT	GO:0019221~cytokine-mediated signaling pathway	3	10.0	0.02207174130164356	3569, 6347, 2152	30	152	19157	12.603289473684212	0.9999999909883027	0.305823482828932	0.2973488561963231
GOTERM_BP_DIRECT	GO:0060354~negative regulation of cell adhesion molecule production	2	6.666666666666667	0.02247618367778898	335, 3576	30	15	19157	85.14222222222222	0.9999999936070947	0.305823482828932	0.2973488561963231
GOTERM_BP_DIRECT	GO:0015671~oxygen transport	2	6.666666666666667	0.02247618367778898	3039, 3040	30	15	19157	85.14222222222222	0.9999999936070947	0.305823482828932	0.2973488561963231
GOTERM_BP_DIRECT	GO:0032270~positive regulation of cellular protein metabolic process	2	6.666666666666667	0.02247618367778898	3630, 7040	30	15	19157	85.14222222222222	0.9999999936070947	0.305823482828932	0.2973488561963231
GOTERM_BP_DIRECT	GO:0070166~enamel mineralization	2	6.666666666666667	0.02247618367778898	7040, 2308	30	15	19157	85.14222222222222	0.9999999936070947	0.305823482828932	0.2973488561963231
GOTERM_BP_DIRECT	GO:0048566~embryonic digestive tract development	2	6.666666666666667	0.02395712562067007	5919, 3576	30	16	19157	79.82083333333334	0.999999998183719	0.3100790478093177	0.30148649588207155
GOTERM_BP_DIRECT	GO:0043129~surfactant homeostasis	2	6.666666666666667	0.02395712562067007	1512, 7040	30	16	19157	79.82083333333334	0.999999998183719	0.3100790478093177	0.30148649588207155
GOTERM_BP_DIRECT	GO:0055091~phospholipid homeostasis	2	6.666666666666667	0.02395712562067007	335, 7040	30	16	19157	79.82083333333334	0.999999998183719	0.3100790478093177	0.30148649588207155
GOTERM_BP_DIRECT	GO:0051092~positive regulation of NF-kappaB transcription factor activity	3	10.0	0.024283298924826086	3630, 54106, 7040	30	160	19157	11.973125000000001	0.9999999986237316	0.3100790478093177	0.30148649588207155
GOTERM_BP_DIRECT	GO:0051770~positive regulation of nitric-oxide synthase biosynthetic process	2	6.666666666666667	0.02691251346954464	6347, 54106	30	18	19157	70.95185185185186	0.9999999998534227	0.33339382357794106	0.32415519955108246
GOTERM_BP_DIRECT	GO:0046889~positive regulation of lipid biosynthetic process	2	6.666666666666667	0.02691251346954464	335, 3630	30	18	19157	70.95185185185186	0.9999999998534227	0.33339382357794106	0.32415519955108246
GOTERM_BP_DIRECT	GO:2000573~positive regulation of DNA biosynthetic process	2	6.666666666666667	0.028386965484576247	3082, 2247	30	19	19157	67.21754385964913	0.9999999999583643	0.3365883050314041	0.327261159229329
GOTERM_BP_DIRECT	GO:0010759~positive regulation of macrophage chemotaxis	2	6.666666666666667	0.028386965484576247	5594, 5919	30	19	19157	67.21754385964913	0.9999999999583643	0.3365883050314041	0.327261159229329
GOTERM_BP_DIRECT	GO:0050921~positive regulation of chemotaxis	2	6.666666666666667	0.028386965484576247	5919, 7040	30	19	19157	67.21754385964913	0.9999999999583643	0.3365883050314041	0.327261159229329
GOTERM_BP_DIRECT	GO:0050901~leukocyte tethering or rolling	2	6.666666666666667	0.02985926029066303	6403, 3952	30	20	19157	63.85666666666667	0.999999999988174	0.3490589583274692	0.3393862402051418
GOTERM_BP_DIRECT	GO:0071222~cellular response to lipopolysaccharide	3	10.0	0.03301691707180157	3569, 3576, 6347	30	189	19157	10.135978835978838	0.99999999999921	0.3806116829110459	0.370064612179776
GOTERM_BP_DIRECT	GO:0046628~positive regulation of insulin receptor signaling pathway	2	6.666666666666667	0.03572692823902482	3630, 3952	30	24	19157	53.21388888888889	0.9999999999999231	0.3901756636630342	0.37936356695911877
GOTERM_BP_DIRECT	GO:0035902~response to immobilization stress	2	6.666666666666667	0.03572692823902482	2353, 7040	30	24	19157	53.21388888888889	0.9999999999999231	0.3901756636630342	0.37936356695911877
GOTERM_BP_DIRECT	GO:0032740~positive regulation of interleukin-17 production	2	6.666666666666667	0.03572692823902482	3569, 7040	30	24	19157	53.21388888888889	0.9999999999999231	0.3901756636630342	0.37936356695911877
GOTERM_BP_DIRECT	GO:0045861~negative regulation of proteolysis	2	6.666666666666667	0.03572692823902482	3630, 1471	30	24	19157	53.21388888888889	0.9999999999999231	0.3901756636630342	0.37936356695911877
GOTERM_BP_DIRECT	GO:0002639~positive regulation of immunoglobulin production	2	6.666666666666667	0.037188482574753656	3569, 54106	30	25	19157	51.08533333333333	0.9999999999999781	0.40086286411747446	0.389754616075665
GOTERM_BP_DIRECT	GO:0006468~protein phosphorylation	4	13.333333333333334	0.040464459470849076	5594, 3486, 6347, 7040	30	507	19157	5.038001314924392	0.9999999999999987	0.43058335077954785	0.41865152298686165
GOTERM_BP_DIRECT	GO:0042744~hydrogen peroxide catabolic process	2	6.666666666666667	0.04156032359543203	3039, 3040	30	28	19157	45.61190476190476	0.9999999999999994	0.43664643777479223	0.42454659672802086
GOTERM_BP_DIRECT	GO:0010800~positive regulation of peptidyl-threonine phosphorylation	2	6.666666666666667	0.044464229423810724	5594, 7040	30	30	19157	42.57111111111111	1.0	0.46131638027203625	0.4485329143126907
GOTERM_BP_DIRECT	GO:0070374~positive regulation of ERK1 and ERK2 cascade	3	10.0	0.045662191414230856	2247, 6347, 7040	30	226	19157	8.476548672566372	1.0	0.46789652930631614	0.45493072186770744
GOTERM_BP_DIRECT	GO:0043552~positive regulation of phosphatidylinositol 3-kinase activity	2	6.666666666666667	0.04735963942941746	2247, 7040	30	32	19157	39.91041666666667	1.0	0.4765583267276741	0.4633524935773891
GOTERM_BP_DIRECT	GO:0060045~positive regulation of cardiac muscle cell proliferation	2	6.666666666666667	0.04880416599018349	5594, 2247	30	33	19157	38.7010101010101	1.0	0.4765583267276741	0.4633524935773891
GOTERM_BP_DIRECT	GO:1900182~positive regulation of protein localization to nucleus	2	6.666666666666667	0.04880416599018349	3630, 7040	30	33	19157	38.7010101010101	1.0	0.4765583267276741	0.4633524935773891
GOTERM_BP_DIRECT	GO:0044344~cellular response to fibroblast growth factor stimulus	2	6.666666666666667	0.04880416599018349	3576, 6347	30	33	19157	38.7010101010101	1.0	0.4765583267276741	0.4633524935773891
GOTERM_BP_DIRECT	GO:2000379~positive regulation of reactive oxygen species metabolic process	2	6.666666666666667	0.05168687717486298	3952, 59272	30	35	19157	36.48952380952381	1.0	0.4922364830529082	0.4785961949683095
GOTERM_BP_DIRECT	GO:0007186~G-protein coupled receptor signaling pathway	5	16.666666666666664	0.05209735456241415	335, 3576, 3630, 6347, 718	30	943	19157	3.38582537999293	1.0	0.4922364830529082	0.4785961949683095
GOTERM_BP_DIRECT	GO:0048662~negative regulation of smooth muscle cell proliferation	2	6.666666666666667	0.05312506777064617	3486, 59272	30	36	19157	35.47592592592593	1.0	0.4922364830529082	0.4785961949683095
GOTERM_BP_DIRECT	GO:0034614~cellular response to reactive oxygen species	2	6.666666666666667	0.05456115233839464	5594, 2353	30	37	19157	34.51711711711712	1.0	0.4922364830529082	0.4785961949683095
GOTERM_BP_DIRECT	GO:0046427~positive regulation of JAK-STAT cascade	2	6.666666666666667	0.05456115233839464	3569, 3952	30	37	19157	34.51711711711712	1.0	0.4922364830529082	0.4785961949683095
GOTERM_BP_DIRECT	GO:0071549~cellular response to dexamethasone stimulus	2	6.666666666666667	0.05456115233839464	7040, 2308	30	37	19157	34.51711711711712	1.0	0.4922364830529082	0.4785961949683095
GOTERM_BP_DIRECT	GO:0032570~response to progesterone	2	6.666666666666667	0.05456115233839464	2353, 7040	30	37	19157	34.51711711711712	1.0	0.4922364830529082	0.4785961949683095
GOTERM_BP_DIRECT	GO:0045087~innate immune response	4	13.333333333333334	0.05588693534274783	3107, 4153, 5919, 54106	30	578	19157	4.419146482122261	1.0	0.49442511808676814	0.48072418107954445
GOTERM_BP_DIRECT	GO:0070371~ERK1 and ERK2 cascade	2	6.666666666666667	0.055995133855609884	1512, 5594	30	38	19157	33.60877192982456	1.0	0.49442511808676814	0.48072418107954445
GOTERM_BP_DIRECT	GO:0006915~apoptotic process	4	13.333333333333334	0.0568298599111081	1512, 5594, 3486, 2308	30	582	19157	4.388774341351661	1.0	0.496513512907576	0.48275470471857096
GOTERM_BP_DIRECT	GO:0097421~liver regeneration	2	6.666666666666667	0.05885679960334668	3569, 7040	30	40	19157	31.928333333333335	1.0	0.5036200378430695	0.48966430185464715
GOTERM_BP_DIRECT	GO:0043537~negative regulation of blood vessel endothelial cell migration	2	6.666666666666667	0.05885679960334668	2247, 7040	30	40	19157	31.928333333333335	1.0	0.5036200378430695	0.48966430185464715
GOTERM_BP_DIRECT	GO:0043491~protein kinase B signaling	2	6.666666666666667	0.06028448976408823	6347, 7040	30	41	19157	31.149593495934962	1.0	0.505415419234275	0.4914099317133253
GOTERM_BP_DIRECT	GO:0071276~cellular response to cadmium ion	2	6.666666666666667	0.06028448976408823	5594, 2353	30	41	19157	31.149593495934962	1.0	0.505415419234275	0.4914099317133253
GOTERM_BP_DIRECT	GO:0010942~positive regulation of cell death	2	6.666666666666667	0.06171008873202821	3039, 3040	30	42	19157	30.407936507936505	1.0	0.5121937364758342	0.4980004160674677
GOTERM_BP_DIRECT	GO:0032735~positive regulation of interleukin-12 production	2	6.666666666666667	0.0631335994493068	3952, 54106	30	43	19157	29.700775193798446	1.0	0.5165917490964995	0.5022765560492471
GOTERM_BP_DIRECT	GO:0050918~positive chemotaxis	2	6.666666666666667	0.06455502487665167	3082, 2247	30	44	19157	29.025757575757574	1.0	0.5165917490964995	0.5022765560492471
GOTERM_BP_DIRECT	GO:0032722~positive regulation of chemokine production	2	6.666666666666667	0.06597436795690236	3569, 54106	30	45	19157	28.38074074074074	1.0	0.5165917490964995	0.5022765560492471
GOTERM_BP_DIRECT	GO:0002548~monocyte chemotaxis	2	6.666666666666667	0.06597436795690236	3569, 6347	30	45	19157	28.38074074074074	1.0	0.5165917490964995	0.5022765560492471
GOTERM_BP_DIRECT	GO:0001837~epithelial to mesenchymal transition	2	6.666666666666667	0.06597436795690236	3082, 7040	30	45	19157	28.38074074074074	1.0	0.5165917490964995	0.5022765560492471
GOTERM_BP_DIRECT	GO:0031100~animal organ regeneration	2	6.666666666666667	0.06597436795690236	3082, 335	30	45	19157	28.38074074074074	1.0	0.5165917490964995	0.5022765560492471
GOTERM_BP_DIRECT	GO:0050796~regulation of insulin secretion	2	6.666666666666667	0.06739163163238762	3569, 3952	30	46	19157	27.763768115942028	1.0	0.5227575164007637	0.5082714647414656
GOTERM_BP_DIRECT	GO:0019882~antigen processing and presentation	2	6.666666666666667	0.06880681883377208	3107, 1512	30	47	19157	27.173049645390073	1.0	0.525067963804738	0.5105178876993055
GOTERM_BP_DIRECT	GO:0010718~positive regulation of epithelial to mesenchymal transition	2	6.666666666666667	0.07021993250882641	3569, 7040	30	48	19157	26.606944444444444	1.0	0.525067963804738	0.5105178876993055
GOTERM_BP_DIRECT	GO:0045596~negative regulation of cell differentiation	2	6.666666666666667	0.07021993250882641	5594, 7040	30	48	19157	26.606944444444444	1.0	0.525067963804738	0.5105178876993055
GOTERM_BP_DIRECT	GO:0051781~positive regulation of cell division	2	6.666666666666667	0.07021993250882641	2247, 7040	30	48	19157	26.606944444444444	1.0	0.525067963804738	0.5105178876993055
GOTERM_BP_DIRECT	GO:0042493~response to drug	3	10.0	0.07223521791149627	335, 2353, 7040	30	293	19157	6.538225255972696	1.0	0.531782099097532	0.5170459686406125
GOTERM_BP_DIRECT	GO:0001817~regulation of cytokine production	2	6.666666666666667	0.07303995096038392	54106, 59272	30	50	19157	25.542666666666666	1.0	0.531782099097532	0.5170459686406125
GOTERM_BP_DIRECT	GO:0043536~positive regulation of blood vessel endothelial cell migration	2	6.666666666666667	0.07303995096038392	2247, 7040	30	50	19157	25.542666666666666	1.0	0.531782099097532	0.5170459686406125
GOTERM_BP_DIRECT	GO:0010507~negative regulation of autophagy	2	6.666666666666667	0.07444686159361004	3082, 3952	30	51	19157	25.041830065359477	1.0	0.5326801303680718	0.5179191147072698
GOTERM_BP_DIRECT	GO:0034097~response to cytokine	2	6.666666666666667	0.07444686159361004	2353, 6403	30	51	19157	25.041830065359477	1.0	0.5326801303680718	0.5179191147072698
GOTERM_BP_DIRECT	GO:0050714~positive regulation of protein secretion	2	6.666666666666667	0.075851710386264	3630, 7040	30	52	19157	24.56025641025641	1.0	0.5335332171237214	0.5187485617094495
GOTERM_BP_DIRECT	GO:0048146~positive regulation of fibroblast proliferation	2	6.666666666666667	0.075851710386264	302, 7040	30	52	19157	24.56025641025641	1.0	0.5335332171237214	0.5187485617094495
GOTERM_BP_DIRECT	GO:0042542~response to hydrogen peroxide	2	6.666666666666667	0.07725450025058245	3039, 3040	30	53	19157	24.096855345911948	1.0	0.5388339093107851	0.5239023672455465
GOTERM_BP_DIRECT	GO:0019233~sensory perception of pain	2	6.666666666666667	0.0786552341013195	5594, 6347	30	54	19157	23.650617283950616	1.0	0.5440320358674599	0.5289564493313736
GOTERM_BP_DIRECT	GO:0071407~cellular response to organic cyclic compound	2	6.666666666666667	0.08005391484290485	6347, 7040	30	55	19157	23.220606060606062	1.0	0.5491301596662068	0.5339132998200348
GOTERM_BP_DIRECT	GO:0006959~humoral immune response	2	6.666666666666667	0.08840304623020154	3569, 6347	30	61	19157	20.936612021857922	1.0	0.6014305604185842	0.5847644123587922
GOTERM_BP_DIRECT	GO:0006006~glucose metabolic process	2	6.666666666666667	0.09116979625414365	3630, 3952	30	63	19157	20.271957671957672	1.0	0.6096556125012746	0.5927615413114804
GOTERM_BP_DIRECT	GO:0060395~SMAD protein signal transduction	2	6.666666666666667	0.09116979625414365	2353, 7040	30	63	19157	20.271957671957672	1.0	0.6096556125012746	0.5927615413114804
GOTERM_BP_DIRECT	GO:0042102~positive regulation of T cell proliferation	2	6.666666666666667	0.09255012912669953	3569, 3952	30	64	19157	19.955208333333335	1.0	0.6096556125012746	0.5927615413114804
GOTERM_BP_DIRECT	GO:0050679~positive regulation of epithelial cell proliferation	2	6.666666666666667	0.09255012912669953	2247, 7040	30	64	19157	19.955208333333335	1.0	0.6096556125012746	0.5927615413114804
GOTERM_BP_DIRECT	GO:0032715~negative regulation of interleukin-6 production	2	6.666666666666667	0.09942148669649944	3082, 54106	30	69	19157	18.509178743961353	1.0	0.6396886353340662	0.6219623237525197
GOTERM_BP_DIRECT	GO:0043627~response to estrogen	2	6.666666666666667	0.09942148669649944	5594, 335	30	69	19157	18.509178743961353	1.0	0.6396886353340662	0.6219623237525197
GOTERM_BP_DIRECT	GO:0042531~positive regulation of tyrosine phosphorylation of STAT protein	2	6.666666666666667	0.09942148669649944	3569, 3952	30	69	19157	18.509178743961353	1.0	0.6396886353340662	0.6219623237525197

## Sheet: GOEA_Insulin resistance_CTSL
Category	Term	Count	%	PValue	Genes	List Total	Pop Hits	Pop Total	Fold Enrichment	Bonferroni	Benjamini	FDR
GOTERM_BP_DIRECT	GO:2000379~positive regulation of reactive oxygen species metabolic process	7	8.433734939759036	5.534931552452527E-9	1026, 2147, 7157, 1432, 3952, 59272, 706	79	35	19157	48.49873417721519	7.372501618863048E-6	7.372528827866766E-6	7.189876086635832E-6
GOTERM_BP_DIRECT	GO:0010628~positive regulation of gene expression	13	15.66265060240964	9.604982724336593E-7	5594, 4000, 7157, 2152, 7040, 3569, 2247, 1432, 3576, 3630, 5599, 54106, 5967	79	509	19157	6.193355052100171	0.0012785662501565431	4.556155202225978E-4	4.443277483251911E-4
GOTERM_BP_DIRECT	GO:0014068~positive regulation of phosphatidylinositol 3-kinase signaling	7	8.433734939759036	1.0261610815824275E-6	3082, 5364, 2247, 2147, 6403, 3630, 3952	79	82	19157	20.700679221982096	0.001365913551673037	4.556155202225978E-4	4.443277483251911E-4
GOTERM_BP_DIRECT	GO:0001934~positive regulation of protein phosphorylation	9	10.843373493975903	1.7849519002038076E-6	3082, 2247, 5919, 2147, 302, 3952, 7040, 3953, 718	79	204	19157	10.698250186150409	0.002374733900437742	5.943889827678679E-4	5.796631295911865E-4
GOTERM_BP_DIRECT	GO:0008285~negative regulation of cell proliferation	11	13.253012048192772	1.5968465551802262E-5	3569, 4000, 1026, 2247, 7157, 3576, 7965, 3486, 7040, 5967, 3725	79	457	19157	5.836827964435089	0.02104555131081376	0.004253999223000122	0.004148607350358228
GOTERM_BP_DIRECT	GO:0006953~acute-phase response	5	6.024096385542169	2.5306169836925266E-5	3569, 4153, 5265, 2147, 3630	79	42	19157	28.86829415310428	0.03314645189802645	0.005617969703797409	0.00547878576969432
GOTERM_BP_DIRECT	GO:0043410~positive regulation of MAPK cascade	7	8.433734939759036	4.665678077473288E-5	3082, 3569, 2247, 3486, 3630, 3952, 54106	79	159	19157	10.675821988695168	0.060256470424096986	0.008783669370193661	0.008566055939851026
GOTERM_BP_DIRECT	GO:0043065~positive regulation of apoptotic process	9	10.843373493975903	5.734112797706801E-5	3569, 7157, 3486, 5599, 1509, 7040, 706, 2308, 3725	79	329	19157	6.633565464968643	0.07353644696271511	0.008783669370193661	0.008566055939851026
GOTERM_BP_DIRECT	GO:0048146~positive regulation of fibroblast proliferation	5	6.024096385542169	5.9349117366173384E-5	1026, 302, 2099, 7040, 3725	79	52	19157	23.31669912366115	0.07601123849532876	0.008783669370193661	0.008566055939851026
GOTERM_BP_DIRECT	GO:0001525~angiogenesis	8	9.63855421686747	6.597511489546274E-5	1432, 302, 3576, 6347, 6303, 3952, 3953, 3725	79	247	19157	7.85404602060165	0.08413083005243882	0.008787885304075635	0.00857016742492061
GOTERM_BP_DIRECT	GO:0042593~glucose homeostasis	6	7.228915662650602	1.0205048382190841E-4	3569, 2641, 5443, 3630, 3952, 3953	79	114	19157	12.762824783477681	0.12710340745150195	0.012357385859162	0.012051234407696275
GOTERM_BP_DIRECT	GO:0045861~negative regulation of proteolysis	4	4.819277108433735	1.235702430538277E-4	2147, 7157, 3630, 1471	79	24	19157	40.41561181434599	0.1517719344644648	0.013716296978974874	0.013376478810576848
GOTERM_BP_DIRECT	GO:0006935~chemotaxis	6	7.228915662650602	1.459865767349212E-4	5594, 2247, 5919, 1432, 3576, 6347	79	123	19157	11.828959555418338	0.1767277371357855	0.014958009246993467	0.014587427936820203
GOTERM_BP_DIRECT	GO:0051897~positive regulation of protein kinase B signaling	6	7.228915662650602	1.759479905418989E-4	10855, 2247, 3630, 3952, 2152, 7040	79	128	19157	11.36689082278481	0.20894148948915325	0.016740194528700666	0.016325459979566193
GOTERM_BP_DIRECT	GO:0043066~negative regulation of apoptotic process	10	12.048192771084338	2.402915508824118E-4	3082, 3569, 1026, 213, 7157, 2641, 5599, 3952, 2308, 4072	79	515	19157	4.70861496866167	0.27392851643696503	0.020275810403731748	0.019773481767603258
GOTERM_BP_DIRECT	GO:0010575~positive regulation of vascular endothelial growth factor production	4	4.819277108433735	2.4355327812290386E-4	10855, 3569, 7040, 718	79	30	19157	32.33248945147679	0.27707693899219765	0.020275810403731748	0.019773481767603258
GOTERM_BP_DIRECT	GO:0007265~Ras protein signal transduction	5	6.024096385542169	4.381360983783404E-4	1026, 2247, 7157, 9402, 3725	79	87	19157	13.93641786701586	0.44218346886393045	0.03379262412088748	0.03295541946924387
GOTERM_BP_DIRECT	GO:0031663~lipopolysaccharide-mediated signaling pathway	4	4.819277108433735	4.566570827146957E-4	5594, 1432, 6347, 7040	79	37	19157	26.215531987683885	0.45578242674162095	0.03379262412088748	0.03295541946924387
GOTERM_BP_DIRECT	GO:0019953~sexual reproduction	3	3.614457831325301	5.783765796254768E-4	6414, 3952, 3953	79	9	19157	80.83122362869199	0.5372741329122063	0.04054724231900711	0.03954269352281549
GOTERM_BP_DIRECT	GO:0071479~cellular response to ionizing radiation	4	4.819277108433735	6.192212843111523E-4	1026, 7157, 1432, 7040	79	41	19157	23.65791911083668	0.5617905225339194	0.04124013753512274	0.04021842241600934
GOTERM_BP_DIRECT	GO:0042307~positive regulation of protein import into nucleus	4	4.819277108433735	7.126889129676782E-4	5594, 1432, 3952, 7040	79	43	19157	22.557550780100087	0.6131197522815086	0.0449025739621333	0.04379012280541378
GOTERM_BP_DIRECT	GO:0042060~wound healing	5	6.024096385542169	7.41634104479679E-4	1026, 2247, 3630, 7040, 5967	79	100	19157	12.124683544303798	0.6277624757669085	0.0449025739621333	0.04379012280541378
GOTERM_BP_DIRECT	GO:1902895~positive regulation of pri-miRNA transcription from RNA polymerase II promoter	4	4.819277108433735	8.689893165791475E-4	2247, 7157, 7040, 3725	79	46	19157	21.086406164006604	0.6858852726532978	0.04683166842352167	0.04567142438600198
GOTERM_BP_DIRECT	GO:0002021~response to dietary excess	3	3.614457831325301	8.78972755696728E-4	27344, 1432, 3952	79	11	19157	66.13463751438435	0.6900383067532746	0.04683166842352167	0.04567142438600198
GOTERM_BP_DIRECT	GO:1903799~negative regulation of production of miRNAs involved in gene silencing by miRNA	3	3.614457831325301	8.78972755696728E-4	7157, 2099, 7040	79	11	19157	66.13463751438435	0.6900383067532746	0.04683166842352167	0.04567142438600198
GOTERM_BP_DIRECT	GO:0045944~positive regulation of transcription from RNA polymerase II promoter	14	16.867469879518072	9.321964762624707E-4	3082, 7158, 7157, 5443, 2099, 7040, 4072, 3569, 2247, 58487, 1432, 54106, 2308, 3725	79	1185	19157	2.8649041286118675	0.7112704418172127	0.047757142553138884	0.04657397010249805
GOTERM_BP_DIRECT	GO:0071222~cellular response to lipopolysaccharide	6	7.228915662650602	0.0010452230110040974	3569, 1432, 3576, 5599, 6347, 706	79	189	19157	7.698211774161142	0.7516621489177078	0.049150623351133425	0.04793292772756931
GOTERM_BP_DIRECT	GO:1903800~positive regulation of production of miRNAs involved in gene silencing by miRNA	3	3.614457831325301	0.001051984719930087	3569, 7157, 7040	79	12	19157	60.62341772151899	0.7538911122156831	0.049150623351133425	0.04793292772756931
GOTERM_BP_DIRECT	GO:0007568~aging	6	7.228915662650602	0.0010700961540411932	5594, 2247, 4035, 7040, 706, 3725	79	190	19157	7.657694870086609	0.7597634610712618	0.049150623351133425	0.04793292772756931
GOTERM_BP_DIRECT	GO:0042438~melanin biosynthetic process	3	3.614457831325301	0.0012399758011441685	7299, 7306, 6490	79	13	19157	55.96007789678676	0.8084626817608359	0.05444596406000212	0.05309707756302009
GOTERM_BP_DIRECT	GO:0006954~inflammatory response	8	9.63855421686747	0.0012671358001952444	3569, 5919, 3576, 6403, 6347, 54106, 7040, 718	79	403	19157	4.8137701416590755	0.8152764954209898	0.05444596406000212	0.05309707756302009
GOTERM_BP_DIRECT	GO:0045893~positive regulation of transcription, DNA-templated	10	12.048192771084338	0.0014327465635436227	3569, 5594, 7158, 2247, 7157, 2099, 7018, 7040, 2308, 3725	79	661	19157	3.66858806181658	0.8518880496470571	0.05739965974813578	0.055977596105727
GOTERM_BP_DIRECT	GO:0014823~response to activity	4	4.819277108433735	0.0014628977378098118	3569, 5919, 2641, 3952	79	55	19157	17.63590333716916	0.8577268481843345	0.05739965974813578	0.055977596105727
GOTERM_BP_DIRECT	GO:0008284~positive regulation of cell proliferation	9	10.843373493975903	0.0014651564800575198	3569, 2247, 2147, 6302, 3630, 3952, 7040, 5967, 4072	79	534	19157	4.086971981225998	0.8581548799737977	0.05739965974813578	0.055977596105727
GOTERM_BP_DIRECT	GO:0010629~negative regulation of gene expression	7	8.433734939759036	0.0016013553733294492	1026, 2247, 4035, 3576, 3630, 2099, 7040	79	308	19157	5.511219792865362	0.8817217089579126	0.06094301020785218	0.05943316085585584
GOTERM_BP_DIRECT	GO:0051726~regulation of cell cycle	7	8.433734939759036	0.0017371896381448394	1026, 2247, 7157, 3576, 3952, 7040, 3725	79	313	19157	5.423181138027258	0.9013274811162346	0.06427601661135905	0.06268359277639296
GOTERM_BP_DIRECT	GO:0032757~positive regulation of interleukin-8 production	4	4.819277108433735	0.002263085702250025	3569, 3952, 2152, 54106	79	64	19157	15.155854430379748	0.9510935635897714	0.08043047314018226	0.07843782628310567
GOTERM_BP_DIRECT	GO:0070374~positive regulation of ERK1 and ERK2 cascade	6	7.228915662650602	0.002294563047542737	2247, 2641, 4035, 6347, 7040, 3725	79	226	19157	6.437885067771928	0.9531062022092636	0.08043047314018226	0.07843782628310567
GOTERM_BP_DIRECT	GO:0010951~negative regulation of endopeptidase activity	5	6.024096385542169	0.0033672565098187167	27344, 5265, 302, 1471, 718	79	151	19157	8.029591751194568	0.9888102159011887	0.1150047607968854	0.11215554375011572
GOTERM_BP_DIRECT	GO:0007165~signal transduction	13	15.66265060240964	0.0034723238297756807	5594, 5364, 5443, 1131, 2099, 3094, 2247, 1432, 1398, 3576, 6347, 5967, 718	79	1211	19157	2.603152536349288	0.9902762502884245	0.11562838353153015	0.11276371637196524
GOTERM_BP_DIRECT	GO:0045766~positive regulation of angiogenesis	5	6.024096385542169	0.00423163395507707	3082, 2247, 3576, 2152, 718	79	161	19157	7.530859344288073	0.9964771891064619	0.13747649824786967	0.134070548966954
GOTERM_BP_DIRECT	GO:0050829~defense response to Gram-negative bacterium	4	4.819277108433735	0.006478992546600638	3569, 5919, 6403, 54106	79	93	19157	10.429835306927997	0.9998262853119418	0.2001771290399308	0.1952177857529055
GOTERM_BP_DIRECT	GO:0050731~positive regulation of peptidyl-tyrosine phosphorylation	4	4.819277108433735	0.006478992546600638	3082, 3569, 7157, 7040	79	93	19157	10.429835306927997	0.9998262853119418	0.2001771290399308	0.1952177857529055
GOTERM_BP_DIRECT	GO:0010800~positive regulation of peptidyl-threonine phosphorylation	3	3.614457831325301	0.00661245771603375	5594, 2641, 7040	79	30	19157	24.249367088607595	0.9998547484181604	0.2001771290399308	0.1952177857529055
GOTERM_BP_DIRECT	GO:0042493~response to drug	6	7.228915662650602	0.006881810183522892	1026, 7157, 335, 7040, 706, 3725	79	293	19157	4.965740700738757	0.9998987844264755	0.2037015814322776	0.19865492063102747
GOTERM_BP_DIRECT	GO:0030316~osteoclast differentiation	3	3.614457831325301	0.007500223353858483	1432, 7018, 7040	79	32	19157	22.73378164556962	0.9999558514567988	0.21213904751350382	0.20688335039042152
GOTERM_BP_DIRECT	GO:0007166~cell surface receptor signaling pathway	6	7.228915662650602	0.00768651035428643	5594, 6344, 2147, 1432, 6347, 3953	79	301	19157	4.8337608814500195	0.9999656182103603	0.21213904751350382	0.20688335039042152
GOTERM_BP_DIRECT	GO:0045765~regulation of angiogenesis	3	3.614457831325301	0.007963177459215608	3569, 2247, 3952	79	33	19157	22.04487917146145	0.9999762851814207	0.21213904751350382	0.20688335039042152
GOTERM_BP_DIRECT	GO:1900182~positive regulation of protein localization to nucleus	3	3.614457831325301	0.007963177459215608	2147, 3630, 7040	79	33	19157	22.04487917146145	0.9999762851814207	0.21213904751350382	0.20688335039042152
GOTERM_BP_DIRECT	GO:0060045~positive regulation of cardiac muscle cell proliferation	3	3.614457831325301	0.007963177459215608	5594, 2247, 1432	79	33	19157	22.04487917146145	0.9999762851814207	0.21213904751350382	0.20688335039042152
GOTERM_BP_DIRECT	GO:0090343~positive regulation of cell aging	2	2.4096385542168677	0.008126871064618497	4000, 7157	79	2	19157	242.49367088607596	0.9999809647625585	0.21225475015827133	0.20699618652822405
GOTERM_BP_DIRECT	GO:0006508~proteolysis	7	8.433734939759036	0.009067496268387246	79258, 4153, 1520, 2147, 1509, 1508, 59272	79	440	19157	3.8578538550057537	0.999994620937683	0.2322674044133041	0.22651303178144291
GOTERM_BP_DIRECT	GO:0030334~regulation of cell migration	4	4.819277108433735	0.00927638462901422	4000, 5364, 2247, 7040	79	106	19157	9.150704561738715	0.9999959379037691	0.23313479860088565	0.22735893647338626
GOTERM_BP_DIRECT	GO:0006915~apoptotic process	8	9.63855421686747	0.009473588235845305	27065, 5594, 7157, 1432, 3002, 7965, 3486, 2308	79	582	19157	3.333246335203793	0.9999968840375829	0.23368184315085086	0.2278924281178343
GOTERM_BP_DIRECT	GO:0046427~positive regulation of JAK-STAT cascade	3	3.614457831325301	0.009939624017661292	3569, 2147, 3952	79	37	19157	19.661648990762917	0.9999983352185325	0.23385516271026427	0.22806145372419917
GOTERM_BP_DIRECT	GO:0034614~cellular response to reactive oxygen species	3	3.614457831325301	0.009939624017661292	5594, 5599, 3725	79	37	19157	19.661648990762917	0.9999983352185325	0.23385516271026427	0.22806145372419917
GOTERM_BP_DIRECT	GO:0061844~antimicrobial humoral immune response mediated by antimicrobial peptide	4	4.819277108433735	0.010007315521385183	2147, 5443, 3576, 5967	79	109	19157	8.898850307745906	0.9999984801365988	0.23385516271026427	0.22806145372419917
GOTERM_BP_DIRECT	GO:0035774~positive regulation of insulin secretion involved in cellular response to glucose stimulus	3	3.614457831325301	0.010464361414167931	1080, 2641, 4035	79	38	19157	19.144237175216524	0.9999991783662531	0.240319472477098	0.23436561167248524
GOTERM_BP_DIRECT	GO:0097421~liver regeneration	3	3.614457831325301	0.011549851574690611	3569, 7040, 5967	79	40	19157	18.1870253164557	0.9999998095614275	0.25640670495813156	0.2500542865920517
GOTERM_BP_DIRECT	GO:0090398~cellular senescence	3	3.614457831325301	0.011549851574690611	1026, 1432, 5599	79	40	19157	18.1870253164557	0.9999998095614275	0.25640670495813156	0.2500542865920517
GOTERM_BP_DIRECT	GO:0071276~cellular response to cadmium ion	3	3.614457831325301	0.012110396717444552	5594, 5599, 3725	79	41	19157	17.74343933312751	0.9999999105441797	0.257220235349517	0.25084766195121816
GOTERM_BP_DIRECT	GO:0032733~positive regulation of interleukin-10 production	3	3.614457831325301	0.012110396717444552	3082, 3569, 54106	79	41	19157	17.74343933312751	0.9999999105441797	0.257220235349517	0.25084766195121816
GOTERM_BP_DIRECT	GO:0031281~positive regulation of cyclase activity	2	2.4096385542168677	0.012165821942206884	1432, 5599	79	3	19157	161.66244725738397	0.9999999169858269	0.257220235349517	0.25084766195121816
GOTERM_BP_DIRECT	GO:0006979~response to oxidative stress	4	4.819277108433735	0.012681106346647666	4153, 7157, 6414, 5599	79	119	19157	8.151047760876503	0.99999995856946	0.26392552583960455	0.25738683037961435
GOTERM_BP_DIRECT	GO:0032735~positive regulation of interleukin-12 production	3	3.614457831325301	0.01326657277535914	1432, 3952, 54106	79	43	19157	16.918163085075065	0.9999999811986917	0.2718626913350519	0.2651273543875619
GOTERM_BP_DIRECT	GO:0034198~cellular response to amino acid starvation	3	3.614457831325301	0.014468851306302141	5594, 1026, 5599	79	45	19157	16.166244725738398	0.9999999962939349	0.28764940208946943	0.2805229529386042
GOTERM_BP_DIRECT	GO:0031100~animal organ regeneration	3	3.614457831325301	0.014468851306302141	3082, 1026, 335	79	45	19157	16.166244725738398	0.9999999962939349	0.28764940208946943	0.2805229529386042
GOTERM_BP_DIRECT	GO:0050796~regulation of insulin secretion	3	3.614457831325301	0.015087026851606344	3569, 2641, 3952	79	46	19157	15.814804623004953	0.9999999983932556	0.2955282318579361	0.2882065864740682
GOTERM_BP_DIRECT	GO:0098868~bone growth	2	2.4096385542168677	0.016188536043102133	3952, 3953	79	4	19157	121.24683544303798	0.9999999996380715	0.30260360370947914	0.2951066675815416
GOTERM_BP_DIRECT	GO:1900740~positive regulation of protein insertion into mitochondrial membrane involved in apoptotic signaling pathway	2	2.4096385542168677	0.016188536043102133	3002, 5599	79	4	19157	121.24683544303798	0.9999999996380715	0.30260360370947914	0.2951066675815416
GOTERM_BP_DIRECT	GO:0090400~stress-induced premature senescence	2	2.4096385542168677	0.016188536043102133	1026, 1432	79	4	19157	121.24683544303798	0.9999999996380715	0.30260360370947914	0.2951066675815416
GOTERM_BP_DIRECT	GO:0051603~proteolysis involved in cellular protein catabolic process	3	3.614457831325301	0.016356951551863737	1520, 3002, 1508	79	48	19157	15.155854430379748	0.9999999997118716	0.30260360370947914	0.2951066675815416
GOTERM_BP_DIRECT	GO:0010507~negative regulation of autophagy	3	3.614457831325301	0.018344293919353345	3082, 3952, 3953	79	51	19157	14.26433358153388	0.9999999999805174	0.3347205411038172	0.32642791508547936
GOTERM_BP_DIRECT	GO:0071356~cellular response to tumor necrosis factor	4	4.819277108433735	0.019878892196340564	5594, 1432, 3576, 6347	79	141	19157	6.879253074782296	0.9999999999975755	0.35394531084118297	0.345176395482505
GOTERM_BP_DIRECT	GO:0010716~negative regulation of extracellular matrix disassembly	2	2.4096385542168677	0.02019507779574317	1471, 7040	79	5	19157	96.99746835443038	0.9999999999984225	0.35394531084118297	0.345176395482505
GOTERM_BP_DIRECT	GO:0030300~regulation of intestinal cholesterol absorption	2	2.4096385542168677	0.02019507779574317	335, 3952	79	5	19157	96.99746835443038	0.9999999999984225	0.35394531084118297	0.345176395482505
GOTERM_BP_DIRECT	GO:0030335~positive regulation of cell migration	5	6.024096385542169	0.02056219146584697	3082, 5594, 3630, 2152, 7040	79	256	19157	4.736204509493671	0.9999999999990424	0.35569920821439177	0.3468868404433144
GOTERM_BP_DIRECT	GO:0045599~negative regulation of fat cell differentiation	3	3.614457831325301	0.02335268711715776	3569, 7040, 2308	79	58	19157	12.542776080314272	0.9999999999999786	0.3790011900211318	0.3696115208989867
GOTERM_BP_DIRECT	GO:0008286~insulin receptor signaling pathway	3	3.614457831325301	0.02335268711715776	5919, 3630, 2308	79	58	19157	12.542776080314272	0.9999999999999786	0.3790011900211318	0.3696115208989867
GOTERM_BP_DIRECT	GO:0006974~cellular response to DNA damage stimulus	5	6.024096385542169	0.023559824114027968	5594, 1026, 7158, 7157, 2308	79	267	19157	4.541079979139999	0.9999999999999839	0.3790011900211318	0.3696115208989867
GOTERM_BP_DIRECT	GO:0019221~cytokine-mediated signaling pathway	4	4.819277108433735	0.024167243123848672	3569, 6347, 2152, 3953	79	152	19157	6.381412391738841	0.999999999999993	0.3790011900211318	0.3696115208989867
GOTERM_BP_DIRECT	GO:0034103~regulation of tissue remodeling	2	2.4096385542168677	0.024185511375222377	7157, 1471	79	6	19157	80.83122362869199	0.9999999999999931	0.3790011900211318	0.3696115208989867
GOTERM_BP_DIRECT	GO:0046850~regulation of bone remodeling	2	2.4096385542168677	0.024185511375222377	3952, 3953	79	6	19157	80.83122362869199	0.9999999999999931	0.3790011900211318	0.3696115208989867
GOTERM_BP_DIRECT	GO:2000427~positive regulation of apoptotic cell clearance	2	2.4096385542168677	0.024185511375222377	6347, 718	79	6	19157	80.83122362869199	0.9999999999999931	0.3790011900211318	0.3696115208989867
GOTERM_BP_DIRECT	GO:1904894~positive regulation of STAT cascade	2	2.4096385542168677	0.024185511375222377	3569, 7040	79	6	19157	80.83122362869199	0.9999999999999931	0.3790011900211318	0.3696115208989867
GOTERM_BP_DIRECT	GO:0008360~regulation of cell shape	4	4.819277108433735	0.02457999822359604	5364, 2147, 1398, 6347	79	153	19157	6.339703814015058	0.999999999999996	0.3807041585329061	0.3712722987494332
GOTERM_BP_DIRECT	GO:0006006~glucose metabolic process	3	3.614457831325301	0.027234209930642617	1432, 3630, 3952	79	63	19157	11.547317661241713	0.9999999999999999	0.4033224488381774	0.39333022600660095
GOTERM_BP_DIRECT	GO:0060395~SMAD protein signal transduction	3	3.614457831325301	0.027234209930642617	7018, 7040, 3725	79	63	19157	11.547317661241713	0.9999999999999999	0.4033224488381774	0.39333022600660095
GOTERM_BP_DIRECT	GO:0030168~platelet activation	3	3.614457831325301	0.027234209930642617	3569, 2147, 1432	79	63	19157	11.547317661241713	0.9999999999999999	0.4033224488381774	0.39333022600660095
GOTERM_BP_DIRECT	GO:0042127~regulation of cell proliferation	4	4.819277108433735	0.028019325619192573	7040, 59272, 706, 3725	79	161	19157	6.024687475430458	1.0	0.4033224488381774	0.39333022600660095
GOTERM_BP_DIRECT	GO:0032374~regulation of cholesterol transport	2	2.4096385542168677	0.028159900707170046	4035, 706	79	7	19157	69.28390596745028	1.0	0.4033224488381774	0.39333022600660095
GOTERM_BP_DIRECT	GO:0032098~regulation of appetite	2	2.4096385542168677	0.028159900707170046	6344, 5443	79	7	19157	69.28390596745028	1.0	0.4033224488381774	0.39333022600660095
GOTERM_BP_DIRECT	GO:0007406~negative regulation of neuroblast proliferation	2	2.4096385542168677	0.028159900707170046	7157, 7040	79	7	19157	69.28390596745028	1.0	0.4033224488381774	0.39333022600660095
GOTERM_BP_DIRECT	GO:0006909~phagocytosis	3	3.614457831325301	0.030513108362139472	4035, 3952, 3953	79	67	19157	10.857925562063102	1.0	0.42901714493223075	0.41838834179201784
GOTERM_BP_DIRECT	GO:0033210~leptin-mediated signaling pathway	2	2.4096385542168677	0.0321183094658134	3952, 3953	79	8	19157	60.62341772151899	1.0	0.42901714493223075	0.41838834179201784
GOTERM_BP_DIRECT	GO:0014012~peripheral nervous system axon regeneration	2	2.4096385542168677	0.0321183094658134	335, 706	79	8	19157	60.62341772151899	1.0	0.42901714493223075	0.41838834179201784
GOTERM_BP_DIRECT	GO:0022898~regulation of transmembrane transporter activity	2	2.4096385542168677	0.0321183094658134	3630, 59272	79	8	19157	60.62341772151899	1.0	0.42901714493223075	0.41838834179201784
GOTERM_BP_DIRECT	GO:0051346~negative regulation of hydrolase activity	2	2.4096385542168677	0.0321183094658134	335, 3953	79	8	19157	60.62341772151899	1.0	0.42901714493223075	0.41838834179201784
GOTERM_BP_DIRECT	GO:0043627~response to estrogen	3	3.614457831325301	0.03220849436428159	5594, 335, 2099	79	69	19157	10.543203082003302	1.0	0.42901714493223075	0.41838834179201784
GOTERM_BP_DIRECT	GO:0048661~positive regulation of smooth muscle cell proliferation	3	3.614457831325301	0.03220849436428159	3569, 2247, 7040	79	69	19157	10.543203082003302	1.0	0.42901714493223075	0.41838834179201784
GOTERM_BP_DIRECT	GO:0035556~intracellular signal transduction	6	7.228915662650602	0.03478548848937398	5594, 5364, 1432, 3576, 5599, 3952	79	444	19157	3.2769414984604857	1.0	0.4587551551271895	0.44738959948214657
GOTERM_BP_DIRECT	GO:1903243~negative regulation of cardiac muscle hypertrophy in response to stress	2	2.4096385542168677	0.03606080107897319	4000, 2308	79	9	19157	53.88748241912799	1.0	0.4688197043491578	0.45720480176393086
GOTERM_BP_DIRECT	GO:0001938~positive regulation of endothelial cell proliferation	3	3.614457831325301	0.03660454148071502	2247, 2152, 3725	79	74	19157	9.830824495381458	1.0	0.4688197043491578	0.45720480176393086
GOTERM_BP_DIRECT	GO:0016485~protein processing	3	3.614457831325301	0.03660454148071502	79258, 1520, 2152	79	74	19157	9.830824495381458	1.0	0.4688197043491578	0.45720480176393086
GOTERM_BP_DIRECT	GO:0045669~positive regulation of osteoblast differentiation	3	3.614457831325301	0.03842420780310345	3082, 3569, 2247	79	76	19157	9.572118587608262	1.0	0.4842115306594041	0.47221529904396836
GOTERM_BP_DIRECT	GO:0030214~hyaluronan catabolic process	2	2.4096385542168677	0.03998743871811895	2247, 7040	79	10	19157	48.49873417721519	1.0	0.4842115306594041	0.47221529904396836
GOTERM_BP_DIRECT	GO:0010863~positive regulation of phospholipase C activity	2	2.4096385542168677	0.03998743871811895	2247, 2099	79	10	19157	48.49873417721519	1.0	0.4842115306594041	0.47221529904396836
GOTERM_BP_DIRECT	GO:0010888~negative regulation of lipid storage	2	2.4096385542168677	0.03998743871811895	3569, 3952	79	10	19157	48.49873417721519	1.0	0.4842115306594041	0.47221529904396836
GOTERM_BP_DIRECT	GO:0050810~regulation of steroid biosynthetic process	2	2.4096385542168677	0.03998743871811895	3952, 706	79	10	19157	48.49873417721519	1.0	0.4842115306594041	0.47221529904396836
GOTERM_BP_DIRECT	GO:0002237~response to molecule of bacterial origin	2	2.4096385542168677	0.03998743871811895	3576, 54106	79	10	19157	48.49873417721519	1.0	0.4842115306594041	0.47221529904396836
GOTERM_BP_DIRECT	GO:1900015~regulation of cytokine production involved in inflammatory response	2	2.4096385542168677	0.04389828531496454	1432, 3952	79	11	19157	44.0897583429229	1.0	0.5150932883039951	0.5023319680982656
GOTERM_BP_DIRECT	GO:0045899~positive regulation of RNA polymerase II transcriptional preinitiation complex assembly	2	2.4096385542168677	0.04389828531496454	7157, 2099	79	11	19157	44.0897583429229	1.0	0.5150932883039951	0.5023319680982656
GOTERM_BP_DIRECT	GO:1990314~cellular response to insulin-like growth factor stimulus	2	2.4096385542168677	0.04389828531496454	1398, 7040	79	11	19157	44.0897583429229	1.0	0.5150932883039951	0.5023319680982656
GOTERM_BP_DIRECT	GO:0008203~cholesterol metabolic process	3	3.614457831325301	0.04408456071070229	335, 3952, 3953	79	82	19157	8.871719666563756	1.0	0.5150932883039951	0.5023319680982656
GOTERM_BP_DIRECT	GO:0000902~cell morphogenesis	3	3.614457831325301	0.04702398950690656	3082, 1432, 7040	79	85	19157	8.558600148920329	1.0	0.5446604697669526	0.5311666292997532
GOTERM_BP_DIRECT	GO:0019722~calcium-mediated signaling	3	3.614457831325301	0.048019454767852715	5443, 3576, 1131	79	86	19157	8.459081542537533	1.0	0.5513958081963777	0.5377351012365575
GOTERM_BP_DIRECT	GO:0030307~positive regulation of cell growth	3	3.614457831325301	0.049022617678430656	2147, 1398, 3630	79	87	19157	8.361850720209516	1.0	0.5533739554887257	0.5396642403752663
GOTERM_BP_DIRECT	GO:0007596~blood coagulation	3	3.614457831325301	0.049022617678430656	5265, 2147, 2152	79	87	19157	8.361850720209516	1.0	0.5533739554887257	0.5396642403752663
GOTERM_BP_DIRECT	GO:0097242~beta-amyloid clearance	2	2.4096385542168677	0.051672855863933595	4035, 718	79	13	19157	37.30671859785784	1.0	0.5783886051324332	0.564059157707981
GOTERM_BP_DIRECT	GO:0033138~positive regulation of peptidyl-serine phosphorylation	3	3.614457831325301	0.05311070564389126	3569, 2641, 7040	79	91	19157	7.994296842398108	1.0	0.5824794513387864	0.5680486541209336
GOTERM_BP_DIRECT	GO:0031647~regulation of protein stability	3	3.614457831325301	0.05415120592162698	5594, 4000, 7018	79	92	19157	7.9074023115024765	1.0	0.5824794513387864	0.5680486541209336
GOTERM_BP_DIRECT	GO:0007179~transforming growth factor beta receptor signaling pathway	3	3.614457831325301	0.05519894687507302	7157, 7040, 3725	79	93	19157	7.822376480195998	1.0	0.5824794513387864	0.5680486541209336
GOTERM_BP_DIRECT	GO:0006112~energy reserve metabolic process	2	2.4096385542168677	0.055536704444463875	3952, 3953	79	14	19157	34.64195298372514	1.0	0.5824794513387864	0.5680486541209336
GOTERM_BP_DIRECT	GO:0010466~negative regulation of peptidase activity	2	2.4096385542168677	0.055536704444463875	1471, 1508	79	14	19157	34.64195298372514	1.0	0.5824794513387864	0.5680486541209336
GOTERM_BP_DIRECT	GO:0014912~negative regulation of smooth muscle cell migration	2	2.4096385542168677	0.055536704444463875	4035, 3486	79	14	19157	34.64195298372514	1.0	0.5824794513387864	0.5680486541209336
GOTERM_BP_DIRECT	GO:0006978~DNA damage response, signal transduction by p53 class mediator resulting in transcription of p21 class mediator	2	2.4096385542168677	0.055536704444463875	1026, 7157	79	14	19157	34.64195298372514	1.0	0.5824794513387864	0.5680486541209336
GOTERM_BP_DIRECT	GO:0001921~positive regulation of receptor recycling	2	2.4096385542168677	0.055536704444463875	27065, 302	79	14	19157	34.64195298372514	1.0	0.5824794513387864	0.5680486541209336
GOTERM_BP_DIRECT	GO:0006606~protein import into nucleus	3	3.614457831325301	0.058384871316440434	4000, 1026, 7157	79	96	19157	7.577927215189874	1.0	0.599248749801846	0.5844024969914399
GOTERM_BP_DIRECT	GO:0032270~positive regulation of cellular protein metabolic process	2	2.4096385542168677	0.05938501124162437	3630, 7040	79	15	19157	32.33248945147679	1.0	0.599248749801846	0.5844024969914399
GOTERM_BP_DIRECT	GO:0030194~positive regulation of blood coagulation	2	2.4096385542168677	0.05938501124162437	10855, 2147	79	15	19157	32.33248945147679	1.0	0.599248749801846	0.5844024969914399
GOTERM_BP_DIRECT	GO:0060354~negative regulation of cell adhesion molecule production	2	2.4096385542168677	0.05938501124162437	335, 3576	79	15	19157	32.33248945147679	1.0	0.599248749801846	0.5844024969914399
GOTERM_BP_DIRECT	GO:0070166~enamel mineralization	2	2.4096385542168677	0.05938501124162437	7040, 2308	79	15	19157	32.33248945147679	1.0	0.599248749801846	0.5844024969914399
GOTERM_BP_DIRECT	GO:0055091~phospholipid homeostasis	2	2.4096385542168677	0.06321783796435679	335, 7040	79	16	19157	30.311708860759495	1.0	0.6057997134426133	0.5907911619834494
GOTERM_BP_DIRECT	GO:0051403~stress-activated MAPK cascade	2	2.4096385542168677	0.06321783796435679	5594, 5599	79	16	19157	30.311708860759495	1.0	0.6057997134426133	0.5907911619834494
GOTERM_BP_DIRECT	GO:0048566~embryonic digestive tract development	2	2.4096385542168677	0.06321783796435679	5919, 3576	79	16	19157	30.311708860759495	1.0	0.6057997134426133	0.5907911619834494
GOTERM_BP_DIRECT	GO:0090399~replicative senescence	2	2.4096385542168677	0.06321783796435679	1026, 7157	79	16	19157	30.311708860759495	1.0	0.6057997134426133	0.5907911619834494
GOTERM_BP_DIRECT	GO:0097067~cellular response to thyroid hormone stimulus	2	2.4096385542168677	0.06321783796435679	1520, 1508	79	16	19157	30.311708860759495	1.0	0.6057997134426133	0.5907911619834494
GOTERM_BP_DIRECT	GO:0030278~regulation of ossification	2	2.4096385542168677	0.06321783796435679	5594, 1432	79	16	19157	30.311708860759495	1.0	0.6057997134426133	0.5907911619834494
GOTERM_BP_DIRECT	GO:0090336~positive regulation of brown fat cell differentiation	2	2.4096385542168677	0.06321783796435679	1432, 3630	79	16	19157	30.311708860759495	1.0	0.6057997134426133	0.5907911619834494
GOTERM_BP_DIRECT	GO:0032755~positive regulation of interleukin-6 production	3	3.614457831325301	0.06383269939383934	3569, 3952, 54106	79	101	19157	7.202782303546811	1.0	0.6073225399471001	0.5922762608042664
GOTERM_BP_DIRECT	GO:0090280~positive regulation of calcium ion import	2	2.4096385542168677	0.0670352460729988	2641, 6347	79	17	19157	28.52866716306776	1.0	0.6244122221624783	0.6089425499917862
GOTERM_BP_DIRECT	GO:0071732~cellular response to nitric oxide	2	2.4096385542168677	0.0670352460729988	1398, 2308	79	17	19157	28.52866716306776	1.0	0.6244122221624783	0.6089425499917862
GOTERM_BP_DIRECT	GO:0033280~response to vitamin D	2	2.4096385542168677	0.0670352460729988	7299, 7040	79	17	19157	28.52866716306776	1.0	0.6244122221624783	0.6089425499917862
GOTERM_BP_DIRECT	GO:0032760~positive regulation of tumor necrosis factor production	3	3.614457831325301	0.06944522810911087	3569, 3952, 54106	79	106	19157	6.863028421304037	1.0	0.6248693995345488	0.6093884008974317
GOTERM_BP_DIRECT	GO:0060252~positive regulation of glial cell proliferation	2	2.4096385542168677	0.07083729679408174	3569, 706	79	18	19157	26.943741209563996	1.0	0.6248693995345488	0.6093884008974317
GOTERM_BP_DIRECT	GO:0035994~response to muscle stretch	2	2.4096385542168677	0.07083729679408174	1432, 3725	79	18	19157	26.943741209563996	1.0	0.6248693995345488	0.6093884008974317
GOTERM_BP_DIRECT	GO:0031065~positive regulation of histone deacetylation	2	2.4096385542168677	0.07083729679408174	7157, 7040	79	18	19157	26.943741209563996	1.0	0.6248693995345488	0.6093884008974317
GOTERM_BP_DIRECT	GO:0045722~positive regulation of gluconeogenesis	2	2.4096385542168677	0.07083729679408174	2641, 2308	79	18	19157	26.943741209563996	1.0	0.6248693995345488	0.6093884008974317
GOTERM_BP_DIRECT	GO:0051770~positive regulation of nitric-oxide synthase biosynthetic process	2	2.4096385542168677	0.07083729679408174	6347, 54106	79	18	19157	26.943741209563996	1.0	0.6248693995345488	0.6093884008974317
GOTERM_BP_DIRECT	GO:0046889~positive regulation of lipid biosynthetic process	2	2.4096385542168677	0.07083729679408174	335, 3630	79	18	19157	26.943741209563996	1.0	0.6248693995345488	0.6093884008974317
GOTERM_BP_DIRECT	GO:0045721~negative regulation of gluconeogenesis	2	2.4096385542168677	0.07083729679408174	3630, 3953	79	18	19157	26.943741209563996	1.0	0.6248693995345488	0.6093884008974317
GOTERM_BP_DIRECT	GO:0032869~cellular response to insulin stimulus	3	3.614457831325301	0.0728881797080806	5919, 3952, 2308	79	109	19157	6.67413773080943	1.0	0.6331161533727797	0.6174308432666972
GOTERM_BP_DIRECT	GO:0010759~positive regulation of macrophage chemotaxis	2	2.4096385542168677	0.07462405111075555	5594, 5919	79	19	19157	25.525649566955362	1.0	0.6331161533727797	0.6174308432666972
GOTERM_BP_DIRECT	GO:0008340~determination of adult lifespan	2	2.4096385542168677	0.07462405111075555	7157, 3952	79	19	19157	25.525649566955362	1.0	0.6331161533727797	0.6174308432666972
GOTERM_BP_DIRECT	GO:0050921~positive regulation of chemotaxis	2	2.4096385542168677	0.07462405111075555	5919, 7040	79	19	19157	25.525649566955362	1.0	0.6331161533727797	0.6174308432666972
GOTERM_BP_DIRECT	GO:0042730~fibrinolysis	2	2.4096385542168677	0.07462405111075555	2147, 302	79	19	19157	25.525649566955362	1.0	0.6331161533727797	0.6174308432666972
GOTERM_BP_DIRECT	GO:2000573~positive regulation of DNA biosynthetic process	2	2.4096385542168677	0.07462405111075555	3082, 2247	79	19	19157	25.525649566955362	1.0	0.6331161533727797	0.6174308432666972
GOTERM_BP_DIRECT	GO:0032355~response to estradiol	3	3.614457831325301	0.07756299347797031	2099, 3952, 7040	79	113	19157	6.437885067771928	1.0	0.648589434328148	0.6325207771713697
GOTERM_BP_DIRECT	GO:0010165~response to X-ray	2	2.4096385542168677	0.07839556976488876	1026, 7157	79	20	19157	24.249367088607595	1.0	0.648589434328148	0.6325207771713697
GOTERM_BP_DIRECT	GO:0050901~leukocyte tethering or rolling	2	2.4096385542168677	0.07839556976488876	6403, 3952	79	20	19157	24.249367088607595	1.0	0.648589434328148	0.6325207771713697
GOTERM_BP_DIRECT	GO:0061045~negative regulation of wound healing	2	2.4096385542168677	0.07839556976488876	2247, 1398	79	20	19157	24.249367088607595	1.0	0.648589434328148	0.6325207771713697
GOTERM_BP_DIRECT	GO:0050830~defense response to Gram-positive bacterium	3	3.614457831325301	0.07993529854493853	3569, 4153, 5919	79	115	19157	6.325921849201982	1.0	0.6572457880361612	0.640962671665896
GOTERM_BP_DIRECT	GO:0030301~cholesterol transport	2	2.4096385542168677	0.08215191326666531	1080, 335	79	21	19157	23.09463532248342	1.0	0.6606252588595354	0.644258416860763
GOTERM_BP_DIRECT	GO:0090201~negative regulation of release of cytochrome c from mitochondria	2	2.4096385542168677	0.08215191326666531	3082, 4000	79	21	19157	23.09463532248342	1.0	0.6606252588595354	0.644258416860763
GOTERM_BP_DIRECT	GO:0043950~positive regulation of cAMP-mediated signaling	2	2.4096385542168677	0.08215191326666531	6344, 5443	79	21	19157	23.09463532248342	1.0	0.6606252588595354	0.644258416860763
GOTERM_BP_DIRECT	GO:0070588~calcium ion transmembrane transport	3	3.614457831325301	0.08233017490291507	773, 302, 309	79	117	19157	6.217786432976307	1.0	0.6606252588595354	0.644258416860763
GOTERM_BP_DIRECT	GO:0007268~chemical synaptic transmission	4	4.819277108433735	0.08355266735896043	773, 5594, 6623, 1131	79	252	19157	3.8491058870805706	1.0	0.6651724708587036	0.6486929727067987
GOTERM_BP_DIRECT	GO:0051091~positive regulation of sequence-specific DNA binding transcription factor activity	3	3.614457831325301	0.08474711032857211	3569, 7158, 2099	79	119	19157	6.113285820657377	1.0	0.6651724708587036	0.6486929727067987
GOTERM_BP_DIRECT	GO:0042157~lipoprotein metabolic process	2	2.4096385542168677	0.08589314188265541	335, 4035	79	22	19157	22.04487917146145	1.0	0.6651724708587036	0.6486929727067987
GOTERM_BP_DIRECT	GO:0006977~DNA damage response, signal transduction by p53 class mediator resulting in cell cycle arrest	2	2.4096385542168677	0.08589314188265541	1026, 7157	79	22	19157	22.04487917146145	1.0	0.6651724708587036	0.6486929727067987
GOTERM_BP_DIRECT	GO:0001836~release of cytochrome c from mitochondria	2	2.4096385542168677	0.08589314188265541	7157, 3725	79	22	19157	22.04487917146145	1.0	0.6651724708587036	0.6486929727067987
GOTERM_BP_DIRECT	GO:2000147~positive regulation of cell motility	2	2.4096385542168677	0.08589314188265541	7018, 4072	79	22	19157	22.04487917146145	1.0	0.6651724708587036	0.6486929727067987
GOTERM_BP_DIRECT	GO:0007186~G-protein coupled receptor signaling pathway	8	9.63855421686747	0.088965430733245	6344, 335, 2641, 3576, 3630, 6347, 1131, 718	79	943	19157	2.057210357464059	1.0	0.6782552752049076	0.6614516535219032
GOTERM_BP_DIRECT	GO:0048260~positive regulation of receptor-mediated endocytosis	2	2.4096385542168677	0.08961931564269049	7018, 718	79	23	19157	21.086406164006604	1.0	0.6782552752049076	0.6614516535219032
GOTERM_BP_DIRECT	GO:0051090~regulation of sequence-specific DNA binding transcription factor activity	2	2.4096385542168677	0.08961931564269049	58487, 5599	79	23	19157	21.086406164006604	1.0	0.6782552752049076	0.6614516535219032
GOTERM_BP_DIRECT	GO:0032438~melanosome organization	2	2.4096385542168677	0.08961931564269049	7306, 6490	79	23	19157	21.086406164006604	1.0	0.6782552752049076	0.6614516535219032
GOTERM_BP_DIRECT	GO:0030325~adrenal gland development	2	2.4096385542168677	0.09333049434859762	335, 706	79	24	19157	20.207805907172997	1.0	0.6868299363112267	0.6698138793305431
GOTERM_BP_DIRECT	GO:0032740~positive regulation of interleukin-17 production	2	2.4096385542168677	0.09333049434859762	3569, 7040	79	24	19157	20.207805907172997	1.0	0.6868299363112267	0.6698138793305431
GOTERM_BP_DIRECT	GO:0046628~positive regulation of insulin receptor signaling pathway	2	2.4096385542168677	0.09333049434859762	3630, 3952	79	24	19157	20.207805907172997	1.0	0.6868299363112267	0.6698138793305431
GOTERM_BP_DIRECT	GO:0002224~toll-like receptor signaling pathway	2	2.4096385542168677	0.09333049434859762	1520, 54106	79	24	19157	20.207805907172997	1.0	0.6868299363112267	0.6698138793305431
GOTERM_BP_DIRECT	GO:0043473~pigmentation	2	2.4096385542168677	0.09333049434859762	7299, 9896	79	24	19157	20.207805907172997	1.0	0.6868299363112267	0.6698138793305431
GOTERM_BP_DIRECT	GO:0030308~negative regulation of cell growth	3	3.614457831325301	0.09462542938662646	1026, 7157, 7040	79	127	19157	5.7281969500647865	1.0	0.6925333623241013	0.6753760042485043
GOTERM_BP_DIRECT	GO:0072332~intrinsic apoptotic signaling pathway by p53 class mediator	2	2.4096385542168677	0.09702673756579376	7157, 3094	79	25	19157	19.399493670886073	1.0	0.7023892089002026	0.6849876744454679
GOTERM_BP_DIRECT	GO:0002639~positive regulation of immunoglobulin production	2	2.4096385542168677	0.09702673756579376	3569, 54106	79	25	19157	19.399493670886073	1.0	0.7023892089002026	0.6849876744454679
