# Supplementary material for: Gene Networks of Hyperglycemia, Diabetic Complications, and Human Proteins Targeted by SARS-CoV-2: What Is the Molecular Basis for Comorbidity?
Source: Int J Mol Sci. 2022 Jun 29;23(13):7247. doi: 10.3390/ijms23137247 (PMC9266766; doi:10.3390/ijms23137247)
Supplement: Supplementary file 1 [file ijms-23-07247-s001.zip › Table S17.xlsx]

## Sheet: List of SARS-CoV2-targeted prot
GeneID	Symbol	Description
25980	AAR2	AAR2 splicing factor
10157	AASS	aminoadipate-semialdehyde synthase
26574	AATF	apoptosis antagonizing transcription factor
4363	ABCC1	ATP binding cassette subfamily C member 1
28976	ACAD9	acyl-CoA dehydrogenase family member 9
34	ACADM	acyl-CoA dehydrogenase medium chain
2181	ACSL3	acyl-CoA synthetase long chain family member 3
8754	ADAM9	ADAM metallopeptidase domain 9
9510	ADAMTS1	ADAM metallopeptidase with thrombospondin type 1 motif 1
8540	AGPS	alkylglycerone phosphate synthase
10270	AKAP8	A-kinase anchoring protein 8
26993	AKAP8L	A-kinase anchoring protein 8 like
10142	AKAP9	A-kinase anchoring protein 9
440138	ALG11	ALG11 alpha-1,2-mannosyltransferase
29880	ALG5	ALG5 dolichyl-phosphate beta-glucosyltransferase
79053	ALG8	ALG8 alpha-1,3-glucosyltransferase
196527	ANO6	anoctamin 6
161	AP2A2	adaptor related protein complex 2 subunit alpha 2
1173	AP2M1	adaptor related protein complex 2 subunit mu 1
8546	AP3B1	adaptor related protein complex 3 subunit beta 1
382	ARF6	ADP ribosylation factor 6
151188	ARL6IP6	ADP ribosylation factor like GTPase 6 interacting protein 6
11101	ATE1	arginyltransferase 1
79572	ATP13A3	ATPase 13A3
481	ATP1B1	ATPase Na+/K+ transporting subunit beta 1
10632	ATP5MG	ATP synthase membrane subunit g
537	ATP6AP1	ATPase H+ transporting accessory protein 1
523	ATP6V1A	ATPase H+ transporting V1 subunit A
9529	BAG5	BAG cochaperone 5
10295	BCKDK	branched chain keto acid dehydrogenase kinase
617	BCS1L	BCS1 homolog, ubiquinol-cytochrome c reductase complex chaperone
6046	BRD2	bromodomain containing 2
23476	BRD4	bromodomain containing 4
28969	BZW2	basic leucine zipper and W2 domains 2
79078	C1orf50	chromosome 1 open reading frame 50
79080	CCDC86	coiled-coil domain containing 86
55755	CDK5RAP2	CDK5 regulatory subunit associated protein 2
1063	CENPF	centromere protein F
201134	CEP112	centrosomal protein 112
9662	CEP135	centrosomal protein 135
11190	CEP250	centrosomal protein 250
9857	CEP350	centrosomal protein 350
11116	CEP43	centrosomal protein 43
23177	CEP68	centrosomal protein 68
27243	CHMP2A	charged multivesicular body protein 2A
79586	CHPF	chondroitin polymerizing factor
54480	CHPF2	chondroitin polymerizing factor 2
284106	CISD3	CDGSH iron sulfur domain 3
11113	CIT	citron rho-interacting serine/threonine kinase
23155	CLCC1	chloride channel CLIC like 1
79745	CLIP4	CAP-Gly domain containing linker protein family member 4
11064	CNTRL	centriolin
1291	COL6A1	collagen type VI alpha 1 chain
79709	COLGALT1	collagen beta(1-O)galactosyltransferase 1
1312	COMT	catechol-O-methyltransferase
79934	COQ8B	coenzyme Q8B
64784	CRTC3	CREB regulated transcription coactivator 3
7812	CSDE1	cold shock domain containing E1
1459	CSNK2A2	casein kinase 2 alpha 2
1460	CSNK2B	casein kinase 2 beta
8453	CUL2	cullin 2
10283	CWC27	CWC27 spliceosome associated cyclophilin
80777	CYB5B	cytochrome b5 type B
1727	CYB5R3	cytochrome b5 reductase 3
10238	DCAF7	DDB1 and CUL4 associated factor 7
79877	DCAKD	dephospho-CoA kinase domain containing
79077	DCTPP1	dCTP pyrophosphatase 1
1662	DDX10	DEAD-box helicase 10
9188	DDX21	DExD-box helicase 21
55735	DNAJC11	DnaJ heat shock protein family (Hsp40) member C11
131118	DNAJC19	DnaJ heat shock protein family (Hsp40) member C19
1786	DNMT1	DNA methyltransferase 1
51611	DPH5	diphthamide biosynthesis 5
23333	DPY19L1	dpy-19 like C-mannosyltransferase 1
51295	ECSIT	ECSIT signaling integrator
80267	EDEM3	ER degradation enhancing alpha-mannosidase like protein 3
9470	EIF4E2	eukaryotic translation initiation factor 4E family member 2
7458	EIF4H	eukaryotic translation initiation factor 4H
6923	ELOB	elongin B
6921	ELOC	elongin C
23065	EMC1	ER membrane protein complex subunit 1
23085	ERC1	ELKS/RAB6-interacting/CAST family member 1
57222	ERGIC1	endoplasmic reticulum-golgi intermediate compartment 1
27248	ERLEC1	endoplasmic reticulum lectin 1
79956	ERMP1	endoplasmic reticulum metallopeptidase 1
56605	ERO1B	endoplasmic reticulum oxidoreductase 1 beta
23071	ERP44	endoplasmic reticulum protein 44
2108	ETFA	electron transfer flavoprotein subunit alpha
23404	EXOSC2	exosome component 2
51010	EXOSC3	exosome component 3
56915	EXOSC5	exosome component 5
11340	EXOSC8	exosome component 8
2150	F2RL1	F2R like trypsin receptor 1
26355	FAM162A	family with sequence similarity 162 member A
51439	FAM8A1	family with sequence similarity 8 member A1
25940	FAM98A	family with sequence similarity 98 member A
55711	FAR2	fatty acyl-CoA reductase 2
60493	FASTKD5	FAST kinase domains 5
10516	FBLN5	fibulin 5
2200	FBN1	fibrillin 1
2201	FBN2	fibrillin 2
54850	FBXL12	F-box and leucine rich repeat protein 12
60681	FKBP10	FKBP prolyl isomerase 10
23307	FKBP15	FKBP prolyl isomerase family member 15
51661	FKBP7	FKBP prolyl isomerase 7
80020	FOXRED2	FAD dependent oxidoreductase domain containing 2
79443	FYCO1	FYVE and coiled-coil domain autophagy adaptor 1
10146	G3BP1	G3BP stress granule assembly factor 1
9908	G3BP2	G3BP stress granule assembly factor 2
79571	GCC1	GRIP and coiled-coil domain containing 1
9648	GCC2	GRIP and coiled-coil domain containing 2
9518	GDF15	growth differentiation factor 15
2671	GFER	growth factor, augmenter of liver regeneration
2677	GGCX	gamma-glutamyl carboxylase
8836	GGH	gamma-glutamyl hydrolase
27069	GHITM	growth hormone inducible transmembrane protein
26058	GIGYF2	GRB10 interacting GYF protein 2
2717	GLA	galactosidase alpha
2782	GNB1	G protein subunit beta 1
2787	GNG5	G protein subunit gamma 5
2801	GOLGA2	golgin A2
2802	GOLGA3	golgin A3
51125	GOLGA7	golgin A7
2804	GOLGB1	golgin B1
64689	GORASP1	golgi reassembly stacking protein 1
8733	GPAA1	glycosylphosphatidylinositol anchor attachment 1
2876	GPX1	glutathione peroxidase 1
56850	GRIPAP1	GRIP1 associated protein 1
80273	GRPEL1	GrpE like 1, mitochondrial
2963	GTF2F2	general transcription factor IIF subunit 2
3066	HDAC2	histone deacetylase 2
55027	HEATR3	HEAT repeat containing 3
25831	HECTD1	HECT domain E3 ubiquitin protein ligase 1
3162	HMOX1	heme oxygenase 1
51361	HOOK1	hook microtubule tethering protein 1
9653	HS2ST1	heparan sulfate 2-O-sulfotransferase 1
90161	HS6ST2	heparan sulfate 6-O-sulfotransferase 2
3281	HSBP1	heat shock factor binding protein 1
10525	HYOU1	hypoxia up-regulated 1
3416	IDE	insulin degrading enzyme
23765	IL17RA	interleukin 17 receptor A
3615	IMPDH2	inosine monophosphate dehydrogenase 2
83729	INHBE	inhibin subunit beta E
92105	INTS4	integrator complex subunit 4
3688	ITGB1	integrin subunit beta 1
152789	JAKMIP1	janus kinase and microtubule interacting protein 1
23367	LARP1	La ribonucleoprotein 1, translational regulator
23185	LARP4B	La ribonucleoprotein 4B
51574	LARP7	La ribonucleoprotein 7, transcriptional regulator
10960	LMAN2	lectin, mannose binding 2
4015	LOX	lysyl oxidase
55700	MAP7D1	MAP7 domain containing 1
4139	MARK1	microtubule affinity regulating kinase 1
2011	MARK2	microtubule affinity regulating kinase 2
4140	MARK3	microtubule affinity regulating kinase 3
27430	MAT2B	methionine adenosyltransferase 2B
23195	MDN1	midasin AAA ATPase 1
56257	MEPCE	methylphosphate capping enzyme
4240	MFGE8	milk fat globule EGF and factor V/VIII domain containing
57534	MIB1	MIB E3 ubiquitin protein ligase 1
145282	MIPOL1	mirror-image polydactyly 1
7841	MOGS	mannosyl-oligosaccharide glucosidase
4343	MOV10	Mov10 RISC complex RNA helicase
10199	MPHOSPH10	M-phase phosphoprotein 10
51116	MRPS2	mitochondrial ribosomal protein S2
64432	MRPS25	mitochondrial ribosomal protein S25
23107	MRPS27	mitochondrial ribosomal protein S27
64969	MRPS5	mitochondrial ribosomal protein S5
64757	MTARC1	mitochondrial amidoxime reducing component 1
23787	MTCH1	mitochondrial carrier 1
23077	MYCBP2	MYC binding protein 2
79731	NARS2	asparaginyl-tRNA synthetase 2, mitochondrial
57106	NAT14	N-acetyltransferase 14 (putative)
54602	NDFIP2	Nedd4 family interacting protein 2
51103	NDUFAF1	NADH:ubiquinone oxidoreductase complex assembly factor 1
91942	NDUFAF2	NADH:ubiquinone oxidoreductase complex assembly factor 2
4715	NDUFB9	NADH:ubiquinone oxidoreductase subunit B9
91754	NEK9	NIMA related kinase 9
4758	NEU1	neuraminidase 1
25983	NGDN	neuroguidin
55768	NGLY1	N-glycanase 1
51199	NIN	ninein
22981	NINL	ninein like
79671	NLRX1	NLR family member X1
79954	NOL10	nucleolar protein 10
10577	NPC2	NPC intracellular cholesterol transporter 2
4884	NPTX1	neuronal pentraxin 1
7468	NSD2	nuclear receptor binding SET domain protein 2
23225	NUP210	nucleoporin 210
8021	NUP214	nucleoporin 214
53371	NUP54	nucleoporin 54
9818	NUP58	nucleoporin 58
23636	NUP62	nucleoporin 62
4927	NUP88	nucleoporin 88
4928	NUP98	nucleoporin 98 and 96 precursor
10204	NUTF2	nuclear transport factor 2
10956	OS9	OS9 endoplasmic reticulum lectin
26986	PABPC1	poly(A) binding protein cytoplasmic 1
8761	PABPC4	poly(A) binding protein cytoplasmic 4
5116	PCNT	pericentrin
5046	PCSK6	proprotein convertase subtilisin/kexin type 6
9659	PDE4DIP	phosphodiesterase 4D interacting protein
51248	PDZD11	PDZ domain containing 11
84720	PIGO	phosphatidylinositol glycan anchor biosynthesis class O
94005	PIGS	phosphatidylinositol glycan anchor biosynthesis class S
10531	PITRM1	pitrilysin metallopeptidase 1
5318	PKP2	plakophilin 2
5327	PLAT	plasminogen activator, tissue type
23646	PLD3	phospholipase D family member 3
54477	PLEKHA5	pleckstrin homology domain containing A5
79666	PLEKHF2	pleckstrin homology and FYVE domain containing 2
5352	PLOD2	procollagen-lysine,2-oxoglutarate 5-dioxygenase 2
23203	PMPCA	peptidase, mitochondrial processing subunit alpha
9512	PMPCB	peptidase, mitochondrial processing subunit beta
23509	POFUT1	protein O-fucosyltransferase 1
79070	POGLUT2	protein O-glucosyltransferase 2
143888	POGLUT3	protein O-glucosyltransferase 3
5422	POLA1	DNA polymerase alpha 1, catalytic subunit
23649	POLA2	DNA polymerase alpha 2, accessory subunit
5447	POR	cytochrome p450 oxidoreductase
53938	PPIL3	peptidylprolyl isomerase like 3
5538	PPT1	palmitoyl-protein thioesterase 1
5557	PRIM1	DNA primase subunit 1
5558	PRIM2	DNA primase subunit 2
5566	PRKACA	protein kinase cAMP-activated catalytic subunit alpha
5576	PRKAR2A	protein kinase cAMP-dependent type II regulatory subunit alpha
5577	PRKAR2B	protein kinase cAMP-dependent type II regulatory subunit beta
84726	PRRC2B	proline rich coiled-coil 2B
5714	PSMD8	proteasome 26S subunit, non-ATPase 8
58155	PTBP2	polypyrimidine tract binding protein 2
80142	PTGES2	prostaglandin E synthase 2
126789	PUSL1	pseudouridine synthase like 1
5817	PVR	PVR cell adhesion molecule
169714	QSOX2	quiescin sulfhydryl oxidase 2
10890	RAB10	RAB10, member RAS oncogene family
51552	RAB14	RAB14, member RAS oncogene family
22931	RAB18	RAB18, member RAS oncogene family
5861	RAB1A	RAB1A, member RAS oncogene family
5862	RAB2A	RAB2A, member RAS oncogene family
5878	RAB5C	RAB5C, member RAS oncogene family
7879	RAB7A	RAB7A, member RAS oncogene family
4218	RAB8A	RAB8A, member RAS oncogene family
8480	RAE1	ribonucleic acid export 1
5898	RALA	RAS like proto-oncogene A
5910	RAP1GDS1	Rap1 GTPase-GDP dissociation stimulator 1
55131	RBM28	RNA binding motif protein 28
55285	RBM41	RNA binding motif protein 41
9978	RBX1	ring-box 1
5962	RDX	radixin
7905	REEP5	receptor accessory protein 5
92840	REEP6	receptor accessory protein 6
162427	RETREG3	reticulophagy regulator family member 3
387	RHOA	ras homolog family member A
8737	RIPK1	receptor interacting serine/threonine kinase 1
10193	RNF41	ring finger protein 41
25873	RPL36	ribosomal protein L36
9136	RRP9	ribosomal RNA processing 9, U3 small nucleolar RNA binding protein
57142	RTN4	reticulon 4
113174	SAAL1	serum amyloid A like 1
55206	SBNO1	strawberry notch homolog 1
22937	SCAP	SREBF chaperone
949	SCARB1	scavenger receptor class B member 1
51097	SCCPDH	saccharopine dehydrogenase (putative)
6388	SDF2	stromal cell derived factor 2
55829	SELENOS	selenoprotein S
51091	SEPSECS	Sep (O-phosphoserine) tRNA:Sec (selenocysteine) tRNA synthase
10280	SIGMAR1	sigma non-opioid intracellular receptor 1
64374	SIL1	SIL1 nucleotide exchange factor
23408	SIRT5	sirtuin 5
89874	SLC25A21	solute carrier family 25 member 21
11001	SLC27A2	solute carrier family 27 member 2
55676	SLC30A6	solute carrier family 30 member 6
148867	SLC30A7	solute carrier family 30 member 7
10463	SLC30A9	solute carrier family 30 member 9
57153	SLC44A2	solute carrier family 44 member 2
9368	SLC9A3R1	SLC9A3 regulator 1
10569	SLU7	SLU7 homolog, splicing factor
64093	SMOC1	SPARC related modular calcium binding 1
79753	SNIP1	Smad nuclear interacting protein 1
23111	SPART	spartin
6728	SRP19	signal recognition particle 19
6729	SRP54	signal recognition particle 54
6731	SRP72	signal recognition particle 72
8614	STC2	stanniocalcin 2
2040	STOM	stomatin
30968	STOML2	stomatin like 2
25777	SUN2	Sad1 and UNC84 domain containing 2
202018	TAPT1	transmembrane anterior posterior transformation 1
80222	TARS2	threonyl-tRNA synthetase 2, mitochondrial
6902	TBCA	tubulin folding cofactor A
29110	TBK1	TANK binding kinase 1
9755	TBKBP1	TBK1 binding protein 1
6938	TCF12	transcription factor 12
79178	THTPA	thiamine triphosphatase
26519	TIMM10	translocase of inner mitochondrial membrane 10
26515	TIMM10B	translocase of inner mitochondrial membrane 10B
90580	TIMM29	translocase of inner mitochondrial membrane 29
26521	TIMM8B	translocase of inner mitochondrial membrane 8 homolog B
26520	TIMM9	translocase of inner mitochondrial membrane 9
7088	TLE1	TLE family member 1, transcriptional corepressor
7090	TLE3	TLE family member 3, transcriptional corepressor
166	TLE5	TLE family member 5, transcriptional modulator
80213	TM2D3	TM2 domain containing 3
50999	TMED5	transmembrane p24 trafficking protein 5
55116	TMEM39B	transmembrane protein 39B
27346	TMEM97	transmembrane protein 97
9868	TOMM70	translocase of outer mitochondrial membrane 70
1861	TOR1A	torsin family 1 member A
26092	TOR1AIP1	torsin 1A interacting protein 1
286827	TRIM59	tripartite motif containing 59
55621	TRMT1	tRNA methyltransferase 1
10844	TUBGCP2	tubulin gamma complex associated protein 2
10426	TUBGCP3	tubulin gamma complex associated protein 3
219743	TYSND1	trypsin like peroxisomal matrix peptidase 1
55833	UBAP2	ubiquitin associated protein 2
9898	UBAP2L	ubiquitin associated protein 2 like
7993	UBXN8	UBX domain protein 8
55757	UGGT2	UDP-glucose glycoprotein glucosyltransferase 2
5976	UPF1	UPF1 RNA helicase and ATPase
8975	USP13	ubiquitin specific peptidase 13
159195	USP54	ubiquitin specific peptidase 54
55823	VPS11	VPS11 core subunit of CORVET and HOPS complexes
23339	VPS39	VPS39 subunit of HOPS complex
23325	WASHC4	WASH complex subunit 4
7466	WFS1	wolframin ER transmembrane glycoprotein
10897	YIF1A	Yip1 interacting factor homolog A, membrane trafficking protein
124245	ZC3H18	zinc finger CCCH-type containing 18
29066	ZC3H7A	zinc finger CCCH-type containing 7A
25921	ZDHHC5	zinc finger DHHC-type palmitoyltransferase 5
24149	ZNF318	zinc finger protein 318
84858	ZNF503	zinc finger protein 503
79699	ZYG11B	zyg-11 family member B, cell cycle regulator

## Sheet: SARS-CoV2-targeted prot ints
IntId	IntSchema	IntType	IntLinks	Sentences	ObjId1	ObjType1	ObjName1	ObjSymonyms1	ObjLinks1	ObjId2	ObjType2	ObjName2	ObjSymonyms2	ObjLinks2
1361	AAR2 --> AAR2	Expression	GeneID:25980;		4349770	Gene	AAR2	AAR2;AAR2 splicing factor homolog;C20orf4;CGI-23;aar 2;aar-2;aar-ii;Protein AAR2 homolog;	SWISSPROT_AC:Q9Y312;SWISSPROT_ID:AAR2_HUMAN;GeneID:25980;Ensembl:ENSG00000131043;HGNC:HGNC:15886;Vega:OTTHUMG00000032380;protein_accession:AAD27732.1;protein_accession:AAF29578.1;protein_accession:AAH01751.1;protein_accession:AAH19311.1;protein_accession:ADQ32438.1;protein_accession:CAB55913.1;protein_accession:EAW76141.1;protein_accession:EAW76142.1;protein_accession:EAW76143.1;protein_accession…	3838	Protein	AAR2	AAR2;AAR2 splicing factor homolog;C20orf4;Protein AAR2 homolog;aar 2;aar-2;aar-ii;CGI-23;	SWISSPROT_AC:Q9Y312;SWISSPROT_ID:AAR2_HUMAN;EMBL:AF113672;EMBL:AF132957;EMBL:AL117419;EMBL:AL121895;EMBL:BC001751;EMBL:BC019311;EMBL:CH471077;RefSeq:NP_001258803.1;RefSeq:NP_056326.2;RefSeq:XP_006723833.1;RefSeq:XP_011527064.1;RefSeq:XP_011527065.1;ProteinModelPortal:Q9Y312;STRING:9606.ENSP00000313674;SWISSPROT_AC_OLD:E1P5S7;SWISSPROT_AC_OLD:Q9H4F9;SWISSPROT_AC_OLD:Q9P1P3;SWISSPROT_AC_OLD:Q9UFK9;…
1403	AASS --> AASS	Expression	GeneID:10157;		4347860	Gene	AASS	AASS;aminoadipate-semialdehyde synthase;LKR/SDH;LKRSDH;LORSDH;Alpha-aminoadipic semialdehyde synthase, mitochondrial;	SWISSPROT_AC:Q9UDR5;SWISSPROT_ID:AASS_HUMAN;GeneID:10157;Ensembl:ENSG00000008311;HGNC:HGNC:17366;MIM:605113;Vega:OTTHUMG00000157058;protein_accession:AAF03526.1;protein_accession:AAF44328.1;protein_accession:AAI56457.1;protein_accession:AAI72503.1;protein_accession:BAG51195.1;protein_accession:BAG57598.1;protein_accession:CAA07619.2;protein_accession:EAL24343.1;protein_accession:EAW83564.1;protei…	3867	Protein	AASS	AASS;Alpha-aminoadipic semialdehyde synthase, mitochondrial;LKR/SDH;aminoadipate-semialdehyde synthase;LKRSDH;LORSDH;	SWISSPROT_AC:Q9UDR5;SWISSPROT_ID:AASS_HUMAN;EMBL:AC006020;EMBL:AF229180;EMBL:AJ007714;RefSeq:NP_005754.2;ProteinModelPortal:Q9UDR5;STRING:9606.ENSP00000377040;SWISSPROT_AC_OLD:O95462;SMR:Q9UDR5;GeneID:10157;KEGG:hsa:10157;eggNOG:COG1748;eggNOG:KOG0172;UniGene:Hs.156738;GO:GO:0004753;GO:GO:0005739;GO:GO:0005759;GO:GO:0006091;GO:GO:0006554;GO:GO:0019878;GO:GO:0033512;GO:GO:0043231;GO:GO:0047130;GO:…
1449	AATF --> DED	Expression	GeneID:26574;		4350039	Gene	AATF	AATF;apoptosis antagonizing transcription factor;BFR2;CHE-1;CHE1;DED;aatf protein;Apoptosis-antagonizing transcription factor;che 1;che-i;ded-chain;Protein AATF;rb binding protein che-1;Rb-binding protein Che-1;	SWISSPROT_AC:Q9NY61;SWISSPROT_ID:AATF_HUMAN;GeneID:26574;Ensembl:ENSG00000275700;HGNC:HGNC:19235;MIM:608463;Vega:OTTHUMG00000188458;protein_accession:AAD52016.1;protein_accession:AAF28955.1;protein_accession:AAH00591.1;protein_accession:ABM83023.1;protein_accession:ABM86216.1;protein_accession:BAG51888.1;protein_accession:CAB57451.2;protein_accession:EAW57575.1;protein_accession:NP_036270.1;prote…	3963	Protein	DED	AATF;Apoptosis-antagonizing transcription factor;CHE1;DED;Protein AATF;Rb-binding protein Che-1;aatf protein;apoptosis antagonizing transcription factor;BFR2;che 1;CHE-1;che-i;ded-chain;rb binding protein che-1;	SWISSPROT_AC:Q9NY61;SWISSPROT_ID:AATF_HUMAN;EMBL:AC003103;EMBL:AF083208;EMBL:AF161395;EMBL:AJ249940;EMBL:AK057229;EMBL:BC000591;EMBL:CH471199;RefSeq:NP_036270.1;ProteinModelPortal:Q9NY61;STRING:9606.ENSP00000225402;SWISSPROT_AC_OLD:A6NCJ6;SWISSPROT_AC_OLD:B3KQ26;SWISSPROT_AC_OLD:Q9P0A4;SWISSPROT_AC_OLD:Q9UNX5;SMR:Q9NY61;GeneID:26574;KEGG:hsa:26574;eggNOG:ENOG410XWGK;eggNOG:KOG2773;UniGene:Hs.1957…
1996	ACAD9 --> ACAD9	Expression	GeneID:28976;		4351041	Gene	ACAD9	ACAD9;acyl-CoA dehydrogenase family member 9;NPD002;acad 9;ACAD-9;Acyl-CoA dehydrogenase family member 9, mitochondrial;EC 1.3.99.-;	SWISSPROT_AC:Q9H845;SWISSPROT_ID:ACAD9_HUMAN;GeneID:28976;Ensembl:ENSG00000177646;HGNC:HGNC:21497;MIM:611103;Vega:OTTHUMG00000159942;protein_accession:AAD44486.1;protein_accession:AAH01817.2;protein_accession:AAH07970.1;protein_accession:AAH13354.1;protein_accession:AAL56011.1;protein_accession:ABM84442.1;protein_accession:ABM87494.1;protein_accession:BAB14104.1;protein_accession:BAB14775.1;prote…	4933	Protein	ACAD9	ACAD-9;ACAD9;Acyl-CoA dehydrogenase family member 9, mitochondrial;EC 1.3.99.-;acad 9;acyl-CoA dehydrogenase family member 9;NPD002;	SWISSPROT_AC:Q9H845;SWISSPROT_ID:ACAD9_HUMAN;EMBL:AF327351;EMBL:AK024012;EMBL:BC007970;EMBL:BC013354;EMBL:CH471052;RefSeq:NP_054768.2;ProteinModelPortal:Q9H845;STRING:9606.ENSP00000312618;SWISSPROT_AC_OLD:D3DNB8;SWISSPROT_AC_OLD:Q8WXX3;SMR:Q9H845;GeneID:28976;KEGG:hsa:28976;PIR:JC7892;eggNOG:COG1960;eggNOG:KOG0137;UniGene:Hs.567482;UniGene:Hs.734399;GO:GO:0000062;GO:GO:0003995;GO:GO:0005634;GO:GO…
2007	ACADM --> MCAD	Expression	GeneID:34;		4339824	Gene	ACADM	ACAD1;ACADM;acyl-CoA dehydrogenase, C-4 to C-12 straight chain;MCAD;MCADH;EC 1.3.8.7;Medium-chain specific acyl-CoA dehydrogenase, mitochondrial;	SWISSPROT_AC:P11310;SWISSPROT_ID:ACADM_HUMAN;GeneID:34;Ensembl:ENSG00000117054;HGNC:HGNC:89;MIM:607008;Vega:OTTHUMG00000009784;protein_accession:AAA51566.1;protein_accession:AAA59567.1;protein_accession:AAB59625.1;protein_accession:AAF63626.1;protein_accession:AAH05377.1;protein_accession:ABM83267.1;protein_accession:ABM86636.1;protein_accession:AEE60920.1;protein_accession:ALQ33334.1;protein_acc…	4943	Protein	MCAD	ACADM;EC 1.3.8.7;MCAD;Medium-chain specific acyl-CoA dehydrogenase, mitochondrial;ACAD1;acyl-CoA dehydrogenase, C-4 to C-12 straight chain;MCADH;	SWISSPROT_AC:P11310;SWISSPROT_ID:ACADM_HUMAN;EMBL:AF251043;EMBL:AK312629;EMBL:AL357314;EMBL:BC005377;EMBL:CH471059;EMBL:M16827;EMBL:M60505;EMBL:M91421;EMBL:M91422;EMBL:M91423;EMBL:M91425;EMBL:M91426;EMBL:M91427;EMBL:M91428;EMBL:M91429;EMBL:M91430;EMBL:M91431;EMBL:M91432;RefSeq:NP_000007.1;RefSeq:NP_001120800.1;ProteinModelPortal:P11310;STRING:9606.ENSP00000409612;SWISSPROT_AC_OLD:Q5T4U4;SWISSPROT…
3496	ACSL3 --> ACSL3	Expression	GeneID:2181;		4341559	Gene	ACSL3	ACS3;ACSL3;acyl-CoA synthetase long-chain family member 3;FACL3;PRO2194;EC 6.2.1.3;LACS 3;LACS3;Long-chain acyl-CoA synthetase 3;Long-chain-fatty-acid--CoA ligase 3;long-chain-fatty-acid-coa ligase 3;	SWISSPROT_AC:O95573;SWISSPROT_ID:ACSL3_HUMAN;GeneID:2181;Ensembl:ENSG00000123983;HGNC:HGNC:3570;MIM:602371;Vega:OTTHUMG00000133160;protein_accession:AAF71110.1;protein_accession:AAH32144.1;protein_accession:AAH41692.1;protein_accession:BAA37142.1;protein_accession:BAB72074.1;protein_accession:BAB72139.1;protein_accession:BAG37187.1;protein_accession:BAG50918.1;protein_accession:BAG51167.1;protein…	9033	Protein	ACSL3	ACS3;ACSL3;EC 6.2.1.3;FACL3;LACS 3;LACS3;Long-chain acyl-CoA synthetase 3;Long-chain-fatty-acid--CoA ligase 3;acyl-CoA synthetase long-chain family member 3;long-chain-fatty-acid-coa ligase 3;PRO2194;	SWISSPROT_AC:O95573;SWISSPROT_ID:ACSL3_HUMAN;EMBL:AB061436;EMBL:AB061712;EMBL:BC041692;EMBL:D89053;RefSeq:NP_004448.2;RefSeq:NP_976251.1;RefSeq:XP_016859073.1;ProteinModelPortal:O95573;STRING:9606.ENSP00000350012;SWISSPROT_AC_OLD:Q60I92;SWISSPROT_AC_OLD:Q8IUM9;GeneID:2181;KEGG:hsa:2181;eggNOG:COG1022;eggNOG:KOG1256;UniGene:Hs.655772;GO:GO:0004467;GO:GO:0005524;GO:GO:0005741;GO:GO:0005778;GO:GO:00…
3990	ADAM9 --> ADAM9	Expression	GeneID:8754;		4346725	Gene	ADAM9	ADAM metallopeptidase domain 9;ADAM9;CORD9;MCMP;MDC9;Mltng;adam -9;ADAM 9;Cellular disintegrin-related protein;cord 9;Disintegrin and metalloproteinase domain-containing protein 9;EC 3.4.24.-;KIAA0021;mdc 9;mdc-9;meltrin gamma;Meltrin-gamma;Metalloprotease/disintegrin/cysteine-rich protein 9;Myeloma cell metalloproteinase;	SWISSPROT_AC:Q13443;SWISSPROT_ID:ADAM9_HUMAN;GeneID:8754;Ensembl:ENSG00000168615;HGNC:HGNC:216;MIM:602713;Vega:OTTHUMG00000159783;protein_accession:AAC50403.1;protein_accession:AAI26407.1;protein_accession:AAI43924.1;protein_accession:AAM49575.1;protein_accession:BAA03499.2;protein_accession:BAG56789.1;protein_accession:EAW63283.1;protein_accession:EAW63284.1;protein_accession:EAW63285.1;protein_…	10147	Protein	ADAM9	ADAM 9;ADAM9;Cellular disintegrin-related protein;Disintegrin and metalloproteinase domain-containing protein 9;EC 3.4.24.-;KIAA0021;MCMP;MDC9;Meltrin-gamma;Metalloprotease/disintegrin/cysteine-rich protein 9;MLTNG;Myeloma cell metalloproteinase;adam -9;ADAM metallopeptidase domain 9;cord 9;CORD9;mdc 9;mdc-9;meltrin gamma;	SWISSPROT_AC:Q13443;SWISSPROT_ID:ADAM9_HUMAN;EMBL:AF495383;EMBL:BC143923;EMBL:CH471080;EMBL:D14665;EMBL:U41766;RefSeq:NP_003807.1;ProteinModelPortal:Q13443;STRING:9606.ENSP00000419446;SWISSPROT_AC_OLD:B7ZLN7;SWISSPROT_AC_OLD:Q10718;SWISSPROT_AC_OLD:Q8NFM6;SMR:Q13443;GeneID:8754;KEGG:hsa:8754;PIR:JC7850;PIR:S71949;eggNOG:ENOG410XX2M;eggNOG:KOG3607;UniGene:Hs.591852;GO:GO:0000186;GO:GO:0004222;GO:G…
4008	AGPS --> ADAS	Expression	GeneID:8540;		4346550	Gene	AGPS	ADAP-S;ADAS;ADHAPS;ADPS;AGPS;ALDHPSY;alkylglycerone phosphate synthase;RCDP3;Aging-associated gene 5 protein;alkyl dhap synthase;Alkyl-DHAP synthase;alkyl-dhap-synthase;Alkyldihydroxyacetonephosphate synthase, peroxisomal;Alkylglycerone-phosphate synthase;EC 2.5.1.26;rcdp type 3;	SWISSPROT_AC:O00116;SWISSPROT_ID:ADAS_HUMAN;GeneID:8540;Ensembl:ENSG00000018510;HGNC:HGNC:327;MIM:603051;Vega:OTTHUMG00000132530;protein_accession:AAI41821.1;protein_accession:AAT11152.1;protein_accession:AAX93112.1;protein_accession:AAY14986.1;protein_accession:AAY24300.1;protein_accession:BAG36924.1;protein_accession:BAH12290.1;protein_accession:BAH14611.1;protein_accession:CAA70591.1;protein_a…	10161	Protein	ADAS	ADAS;Aging-associated gene 5 protein;AGPS;Alkyl-DHAP synthase;Alkyldihydroxyacetonephosphate synthase, peroxisomal;Alkylglycerone-phosphate synthase;EC 2.5.1.26;ADAP-S;ADHAPS;ADPS;ALDHPSY;alkyl dhap synthase;alkyl-dhap-synthase;alkylglycerone phosphate synthase;rcdp type 3;RCDP3;	SWISSPROT_AC:O00116;SWISSPROT_ID:ADAS_HUMAN;EMBL:AK314259;EMBL:AY544121;EMBL:BC141820;EMBL:Y09443;RefSeq:NP_003650.1;ProteinModelPortal:O00116;STRING:9606.ENSP00000264167;SWISSPROT_AC_OLD:A5D8U9;SWISSPROT_AC_OLD:Q2TU35;SMR:O00116;GeneID:8540;KEGG:hsa:8540;eggNOG:COG0277;eggNOG:KOG1233;UniGene:Hs.516543;GO:GO:0005730;GO:GO:0005739;GO:GO:0005777;GO:GO:0005778;GO:GO:0005782;GO:GO:0008609;GO:GO:00086…
9044	AES --> AES	Expression	GeneID:166;		4339940	Gene	AES	AES;AES-1;AES-2;amino-terminal enhancer of split;ESP1;GRG;Grg-5;GRG5;TLE5;aes i;aes type i;aes-an;aes-i;Amino enhancer of split;amino terminal enhancer of split;amino-enhancer of split;amino-enhancer-of-split;esp1 protein;Gp130-associated protein GAM;gr-g;gr-gamma;grg protein;grgamma;Groucho-related protein 5;Protein ESP1;Protein GRG;tle 5;	SWISSPROT_AC:Q08117;SWISSPROT_ID:AES_HUMAN;GeneID:166;Ensembl:ENSG00000104964;HGNC:HGNC:307;MIM:600188;Vega:OTTHUMG00000180567;protein_accession:AAA16223.1;protein_accession:AAC35517.1;protein_accession:AAC72103.1;protein_accession:AAD00654.1;protein_accession:AAG23172.1;protein_accession:AAI13736.1;protein_accession:AAI13738.1;protein_accession:ADR82903.1;protein_accession:BAG37257.1;protein_acc…	11700	Protein	AES	AES;Amino enhancer of split;Amino-terminal enhancer of split;Gp130-associated protein GAM;GRG;Grg-5;GRG5;Groucho-related protein 5;Protein ESP1;Protein GRG;aes i;aes type i;AES-1;AES-2;aes-an;aes-i;amino terminal enhancer of split;amino-enhancer of split;amino-enhancer-of-split;ESP1;esp1 protein;gr-g;gr-gamma;grg protein;grgamma;tle 5;TLE5;	SWISSPROT_AC:Q08117;SWISSPROT_ID:AES_HUMAN;EMBL:AC005944;EMBL:AF072902;EMBL:AK094591;EMBL:AK314713;EMBL:BC113735;EMBL:BC113737;EMBL:CH471139;EMBL:U04241;EMBL:U88831;EMBL:U88832;EMBL:X73358;RefSeq:NP_001121.2;RefSeq:NP_945320.1;RefSeq:NP_945321.1;ProteinModelPortal:Q08117;STRING:9606.ENSP00000221561;SWISSPROT_AC_OLD:B2RBL0;SWISSPROT_AC_OLD:Q12808;SWISSPROT_AC_OLD:Q14CJ1;SWISSPROT_AC_OLD:Q96TG9;SWI…
9212	GLA --> Alpha-galactosidase A	Expression	GeneID:2717;		4342015	Gene	GLA	GALA;galactosidase alpha;GLA;a-galactosidase a;a-galactosidase-a;AGAL;Agalsidase;alpha -galactosidase a;alpha galactosidase a;alpha- d-galactoside galactohydrolase;Alpha-D-galactosidase A;Alpha-D-galactoside galactohydrolase;Alpha-galactosidase A;alpha-galactosidase--a;alpha-galactosidase-a;alpha-galactosidasea;EC 3.2.1.22;galactosidase a;galactosidase-alpha;gl a;gl alpha;gl-a;gla-type;glalpha;Me…	SWISSPROT_AC:P06280;SWISSPROT_ID:AGAL_HUMAN;GeneID:2717;Ensembl:ENSG00000102393;HGNC:HGNC:4296;MIM:300644;Vega:OTTHUMG00000022026;protein_accession:AAA51676.1;protein_accession:AAA52514.1;protein_accession:AAA52559.1;protein_accession:AAB64203.1;protein_accession:AAH02689.1;protein_accession:AAP35510.1;protein_accession:ABM81647.1;protein_accession:ABM84825.1;protein_accession:BAA34059.1;protein_…	12007	Protein	Alpha-galactosidase A	AGAL;Agalsidase;Alpha-D-galactosidase A;Alpha-D-galactoside galactohydrolase;Alpha-galactosidase A;EC 3.2.1.22;GLA;Melibiase;a-galactosidase a;a-galactosidase-a;alpha -galactosidase a;alpha galactosidase a;alpha- d-galactoside galactohydrolase;alpha-galactosidase--a;alpha-galactosidase-a;alpha-galactosidasea;GALA;galactosidase a;galactosidase alpha;galactosidase-alpha;gl a;gl alpha;gl-a;gla-type;…	SWISSPROT_AC:P06280;SWISSPROT_ID:AGAL_HUMAN;EMBL:AL035422;EMBL:BC002689;EMBL:D00039;EMBL:M13571;EMBL:M18242;EMBL:M20317;EMBL:U78027;EMBL:X05790;EMBL:X14448;EMBL:X16889;RefSeq:NP_000160.1;ProteinModelPortal:P06280;STRING:9606.ENSP00000218516;SWISSPROT_AC_OLD:Q6LER7;SMR:P06280;GeneID:2717;KEGG:hsa:2717;PIR:S04081;eggNOG:ENOG410XPF1;eggNOG:KOG2366;UniGene:Hs.69089;GO:GO:0003824;GO:GO:0004557;GO:GO:0…
10088	AKAP8 --> AKAP95	Expression	GeneID:10270;		4347961	Gene	AKAP8	A-kinase anchoring protein 8;AKAP 95;AKAP-8;AKAP-95;AKAP8;AKAP95;A-kinase anchor protein 8;A-kinase anchor protein 95 kDa;	SWISSPROT_AC:O43823;SWISSPROT_ID:AKAP8_HUMAN;GeneID:10270;Ensembl:ENSG00000105127;HGNC:HGNC:378;MIM:604692;Vega:OTTHUMG00000182444;protein_accession:AAC62838.1;protein_accession:AAH37270.1;protein_accession:BAH14004.1;protein_accession:CAA72722.1;protein_accession:CAB43301.1;protein_accession:EAW84474.1;protein_accession:NP_005849.1;protein_accession:O43823.1;protein_accession:XP_011525926.1;prot…	13478	Protein	AKAP95	A-kinase anchor protein 8;A-kinase anchor protein 95 kDa;AKAP 95;AKAP-8;AKAP8;AKAP95;A-kinase anchoring protein 8;AKAP-95;	SWISSPROT_AC:O43823;SWISSPROT_ID:AKAP8_HUMAN;EMBL:AC005785;EMBL:Y11997;RefSeq:NP_005849.1;ProteinModelPortal:O43823;STRING:9606.ENSP00000269701;GeneID:10270;KEGG:hsa:10270;PIR:T13161;eggNOG:ENOG410IFNG;eggNOG:ENOG410YE5A;UniGene:Hs.594496;GO:GO:0000793;GO:GO:0001939;GO:GO:0003690;GO:GO:0005634;GO:GO:0005654;GO:GO:0005730;GO:GO:0005739;GO:GO:0005794;GO:GO:0006351;GO:GO:0006355;GO:GO:0007067;GO:GO:…
10092	AKAP9 --> AKAP9	Expression	GeneID:10142;		4347846	Gene	AKAP9	A-kinase anchoring protein 9;AKAP-9;AKAP350;AKAP450;AKAP9;CG-NAP;HYPERION;LQT11;MU-RMS-40.16A;PPP1R45;PRKA9;YOTIAO;A-kinase anchor protein 350 kDa;A-kinase anchor protein 450 kDa;A-kinase anchor protein 9;a-kinase anchoring protein-9;AKAP 120-like protein;AKAP 350;AKAP 450;Centrosome- and Golgi-localized PKN-associated protein;hgAKAP 350;KIAA0803;Protein hyperion;Protein kinase A-anchoring protei…	SWISSPROT_AC:Q99996;SWISSPROT_ID:AKAP9_HUMAN;GeneID:10142;Ensembl:ENSG00000127914;HGNC:HGNC:379;MIM:604001;Vega:OTTHUMG00000131127;protein_accession:AAB86384.1;protein_accession:AAB96867.2;protein_accession:AAC60380.1;protein_accession:AAD22767.1;protein_accession:AAD39719.1;protein_accession:AAH15533.1;protein_accession:AAH40932.1;protein_accession:AAK51115.3;protein_accession:AAS07419.1;protein…	13481	Protein	AKAP9	A-kinase anchor protein 350 kDa;A-kinase anchor protein 450 kDa;A-kinase anchor protein 9;AKAP 120-like protein;AKAP 350;AKAP 450;AKAP-9;AKAP350;AKAP450;AKAP9;Centrosome- and Golgi-localized PKN-associated protein;CG-NAP;hgAKAP 350;KIAA0803;PRKA9;Protein hyperion;Protein kinase A-anchoring protein 9;Protein yotiao;A-kinase anchoring protein 9;a-kinase anchoring protein-9;HYPERION;LQT11;MU-RMS-40.…	SWISSPROT_AC:Q99996;SWISSPROT_ID:AKAP9_HUMAN;EMBL:AB018346;EMBL:AB019691;EMBL:AC000066;EMBL:AC000120;EMBL:AC004013;EMBL:AF026245;EMBL:AF083037;EMBL:AF091711;EMBL:AJ010770;EMBL:AJ131693;EMBL:CH236949;RefSeq:NP_005742.4;RefSeq:NP_671714.1;ProteinModelPortal:Q99996;STRING:9606.ENSP00000348573;SWISSPROT_AC_OLD:A4D1F0;SWISSPROT_AC_OLD:A4D1F2;SWISSPROT_AC_OLD:A4D1F4;SWISSPROT_AC_OLD:O14869;SWISSPROT_AC…
10144	AKAP8L --> HA95	Expression	GeneID:26993;		4350215	Gene	AKAP8L	A-kinase anchoring protein 8 like;AKAP8L;HA95;HAP95;NAKAP;NAKAP95;A-kinase anchor protein 8-like;AKAP8-like protein;AKP8L;ha-95;Helicase A-binding protein 95;Homologous to AKAP95 protein;neighbor of a-kinase anchoring protein 95;Neighbor of A-kinase-anchoring protein 95;Neighbor of AKAP95;protein homologous to akap95;	SWISSPROT_AC:Q9ULX6;SWISSPROT_ID:AKP8L_HUMAN;GeneID:26993;Ensembl:ENSG00000011243;HGNC:HGNC:29857;MIM:609475;Vega:OTTHUMG00000182446;protein_accession:AAF86048.1;protein_accession:AAH00713.1;protein_accession:ABM82779.1;protein_accession:ABM85969.1;protein_accession:AEE61310.1;protein_accession:BAA34791.1;protein_accession:BAA85003.1;protein_accession:BAG50946.1;protein_accession:BAG58736.1;prote…	13580	Protein	HA95	A-kinase anchor protein 8-like;AKAP8-like protein;AKAP8L;AKP8L;HA95;HAP95;Helicase A-binding protein 95;Homologous to AKAP95 protein;NAKAP;NAKAP95;Neighbor of A-kinase-anchoring protein 95;Neighbor of AKAP95;A-kinase anchoring protein 8 like;ha-95;neighbor of a-kinase anchoring protein 95;protein homologous to akap95;	SWISSPROT_AC:Q9ULX6;SWISSPROT_ID:AKP8L_HUMAN;EMBL:AB015332;EMBL:AB025905;EMBL:AB451326;EMBL:AB451469;EMBL:AC005785;EMBL:AC006128;EMBL:AF199414;EMBL:AJ243467;EMBL:AK295956;EMBL:BC000713;EMBL:CH471106;RefSeq:NP_001278407.1;RefSeq:NP_055186.3;ProteinModelPortal:Q9ULX6;STRING:9606.ENSP00000380557;SWISSPROT_AC_OLD:B4DJ74;SWISSPROT_AC_OLD:B5BU90;SWISSPROT_AC_OLD:O94792;SWISSPROT_AC_OLD:Q96J58;SWISSPROT…
10635	ALG11 --> ALG11	Expression	GeneID:440138;		4364924	Gene	ALG11	ALG11;ALG11, alpha-1,2-mannosyltransferase;CDG1P;GT8;Asparagine-linked glycosylation protein 11 homolog;EC 2.4.1.131;GDP-Man:Man(3)GlcNAc(2)-PP-Dol alpha-1,2-mannosyltransferase;Glycolipid 2-alpha-mannosyltransferase;gt-8;	SWISSPROT_AC:Q2TAA5;SWISSPROT_ID:ALG11_HUMAN;GeneID:440138;Ensembl:ENSG00000253710;HGNC:HGNC:32456;MIM:613666;Vega:OTTHUMG00000016959;protein_accession:AAH10857.3;protein_accession:AAH73862.1;protein_accession:AAI11023.1;protein_accession:AAI42999.1;protein_accession:AAI43060.1;protein_accession:AAI50317.1;protein_accession:BAG59331.1;protein_accession:CBX51363.1;protein_accession:NP_001004127.2;…	14409	Protein	ALG11	ALG11;Asparagine-linked glycosylation protein 11 homolog;EC 2.4.1.131;GDP-Man:Man(3)GlcNAc(2)-PP-Dol alpha-1,2-mannosyltransferase;Glycolipid 2-alpha-mannosyltransferase;GT8;ALG11, alpha-1,2-mannosyltransferase;CDG1P;gt-8;	SWISSPROT_AC:Q2TAA5;SWISSPROT_ID:ALG11_HUMAN;EMBL:AK296747;EMBL:AL139082;EMBL:BC010857;EMBL:BC073862;EMBL:BC111022;EMBL:BC142998;RefSeq:NP_001004127.2;ProteinModelPortal:Q2TAA5;STRING:9606.ENSP00000430236;SWISSPROT_AC_OLD:A5PLP3;SWISSPROT_AC_OLD:B4DKW9;SWISSPROT_AC_OLD:Q5TAN9;SWISSPROT_AC_OLD:Q6DKI6;SWISSPROT_AC_OLD:Q96FI7;GeneID:440138;KEGG:hsa:440138;eggNOG:COG0438;eggNOG:KOG1387;UniGene:Hs.512…
10731	ALG5 --> ALG5	Expression	GeneID:29880;		4351161	Gene	ALG5	ALG5;ALG5, dolichyl-phosphate beta-glucosyltransferase;bA421P11.2;alg-5;Asparagine-linked glycosylation protein 5 homolog;Dolichyl-phosphate beta-glucosyltransferase;DolP-glucosyltransferase;EC 2.4.1.117;	SWISSPROT_AC:Q9Y673;SWISSPROT_ID:ALG5_HUMAN;GeneID:29880;Ensembl:ENSG00000120697;HGNC:HGNC:20266;MIM:604565;Vega:OTTHUMG00000016741;protein_accession:AAD41465.1;protein_accession:AAF29113.1;protein_accession:AAG09682.1;protein_accession:AAH12531.1;protein_accession:BAG61149.1;protein_accession:BAG61179.1;protein_accession:EAX08577.1;protein_accession:EAX08578.1;protein_accession:NP_001135836.1;pr…	14514	Protein	ALG5	ALG5;Asparagine-linked glycosylation protein 5 homolog;Dolichyl-phosphate beta-glucosyltransferase;DolP-glucosyltransferase;EC 2.4.1.117;alg-5;ALG5, dolichyl-phosphate beta-glucosyltransferase;bA421P11.2;	SWISSPROT_AC:Q9Y673;SWISSPROT_ID:ALG5_HUMAN;EMBL:AF102850;EMBL:AF161498;EMBL:AK299085;EMBL:AL138706;EMBL:BC012531;EMBL:CH471075;RefSeq:NP_001135836.1;RefSeq:NP_037470.1;ProteinModelPortal:Q9Y673;STRING:9606.ENSP00000239891;SWISSPROT_AC_OLD:B4DR37;SWISSPROT_AC_OLD:Q5TBA6;GeneID:29880;KEGG:hsa:29880;PIR:T51776;eggNOG:COG0463;eggNOG:KOG2977;UniGene:Hs.507769;GO:GO:0004169;GO:GO:0004576;GO:GO:0004581…
10749	ALG8 --> ALG8	Expression	GeneID:79053;		4354484	Gene	ALG8	ALG8;ALG8, alpha-1,3-glucosyltransferase;CDG1H;Asparagine-linked glycosylation protein 8 homolog;Dol-P-Glc:Glc(1)Man(9)GlcNAc(2)-PP-dolichyl alpha-1,3-glucosyltransferase;Dolichyl-P-Glc:Glc1Man9GlcNAc2-PP-dolichyl glucosyltransferase;EC 2.4.1.265;Probable dolichyl pyrophosphate Glc1Man9GlcNAc2 alpha-1,3-glucosyltransferase;	SWISSPROT_AC:Q9BVK2;SWISSPROT_ID:ALG8_HUMAN;GeneID:79053;Ensembl:ENSG00000159063;HGNC:HGNC:23161;MIM:608103;Vega:OTTHUMG00000166594;protein_accession:AAH01133.1;protein_accession:ACE87135.1;protein_accession:ALQ34222.1;protein_accession:ALQ34223.1;protein_accession:BAG52080.1;protein_accession:CAA12176.1;protein_accession:CCQ43710.1;protein_accession:EAW75048.1;protein_accession:EAW75049.1;protei…	14544	Protein	ALG8	ALG8;Asparagine-linked glycosylation protein 8 homolog;Dol-P-Glc:Glc(1)Man(9)GlcNAc(2)-PP-dolichyl alpha-1,3-glucosyltransferase;Dolichyl-P-Glc:Glc1Man9GlcNAc2-PP-dolichyl glucosyltransferase;EC 2.4.1.265;Probable dolichyl pyrophosphate Glc1Man9GlcNAc2 alpha-1,3-glucosyltransferase;ALG8, alpha-1,3-glucosyltransferase;CDG1H;	SWISSPROT_AC:Q9BVK2;SWISSPROT_ID:ALG8_HUMAN;EMBL:AJ224875;EMBL:AP002520;EMBL:BC001133;EMBL:CH471076;RefSeq:NP_001007028.1;RefSeq:NP_076984.2;ProteinModelPortal:Q9BVK2;STRING:9606.ENSP00000299626;SWISSPROT_AC_OLD:A6NDW6;SWISSPROT_AC_OLD:O60860;GeneID:79053;KEGG:hsa:79053;eggNOG:ENOG410XPPM;eggNOG:KOG2576;UniGene:Hs.503368;GO:GO:0000033;GO:GO:0004583;GO:GO:0005789;GO:GO:0006487;GO:GO:0006488;GO:GO:…
11044	GFER --> HPO	Expression	GeneID:2671;		4341979	Gene	GFER	ALR;ERV1;GFER;growth factor, augmenter of liver regeneration;HERV1;HPO;HPO1;HPO2;HSS;augmenter liver regeneration;Augmenter of liver regeneration;EC 1.8.3.2;FAD-linked sulfhydryl oxidase ALR;Hepatopoietin;herv-i;liver regeneration augmenter;	SWISSPROT_AC:P55789;SWISSPROT_ID:ALR_HUMAN;GeneID:2671;Ensembl:ENSG00000127554;HGNC:HGNC:4236;MIM:600924;Vega:OTTHUMG00000176896;protein_accession:AAA96390.2;protein_accession:AAD17327.1;protein_accession:AAD17328.1;protein_accession:AAD36986.1;protein_accession:AAD56538.1;protein_accession:AAG38105.1;protein_accession:AAG43494.1;protein_accession:AAH02429.1;protein_accession:AAH28348.2;protein_a…	15370	Protein	HPO	ALR;Augmenter of liver regeneration;EC 1.8.3.2;FAD-linked sulfhydryl oxidase ALR;GFER;Hepatopoietin;HERV1;HPO;augmenter liver regeneration;ERV1;growth factor, augmenter of liver regeneration;herv-i;HPO1;HPO2;HSS;liver regeneration augmenter;	SWISSPROT_AC:P55789;SWISSPROT_ID:ALR_HUMAN;EMBL:AC005606;EMBL:AF124604;EMBL:AF146394;EMBL:AF183892;EMBL:AF306863;EMBL:AY550027;EMBL:BC002429;EMBL:BC028348;EMBL:U31176;RefSeq:NP_005253.3;ProteinModelPortal:P55789;STRING:9606.ENSP00000248114;SWISSPROT_AC_OLD:Q53YM6;SWISSPROT_AC_OLD:Q8TAH6;SWISSPROT_AC_OLD:Q9H290;SWISSPROT_AC_OLD:Q9UK40;SMR:P55789;GeneID:2671;KEGG:hsa:2671;eggNOG:COG5054;eggNOG:KOG3…
12092	ANO6 --> ANO6	Expression	GeneID:196527;		4359622	Gene	ANO6	ANO6;anoctamin 6;BDPLT7;SCTS;TMEM16F;ano 6;ano-6;Anoctamin-6;anoctamin6;channel scan;SCAN channel;Small-conductance calcium-activated nonselective cation channel;Transmembrane protein 16F;transmembrane protein-16f;	SWISSPROT_AC:Q4KMQ2;SWISSPROT_ID:ANO6_HUMAN;GeneID:196527;Ensembl:ENSG00000177119;HGNC:HGNC:25240;MIM:608663;Vega:OTTHUMG00000169564;protein_accession:AAH98410.1;protein_accession:AAI36446.1;protein_accession:BAG54324.1;protein_accession:BAG64017.1;protein_accession:BAG64913.1;protein_accession:CAD38638.1;protein_accession:NP_001020527.2;protein_accession:NP_001136150.1;protein_accession:NP_00113…	17973	Protein	ANO6	ANO6;Anoctamin-6;SCAN channel;Small-conductance calcium-activated nonselective cation channel;TMEM16F;Transmembrane protein 16F;ano 6;ano-6;anoctamin 6;anoctamin6;BDPLT7;channel scan;SCTS;transmembrane protein-16f;	SWISSPROT_AC:Q4KMQ2;SWISSPROT_ID:ANO6_HUMAN;EMBL:AC009248;EMBL:AC009778;EMBL:AC063924;EMBL:AL833405;EMBL:BC098410;EMBL:BC136445;RefSeq:NP_001020527.2;RefSeq:NP_001136150.1;RefSeq:NP_001136151.1;RefSeq:NP_001191732.1;ProteinModelPortal:Q4KMQ2;STRING:9606.ENSP00000409126;SWISSPROT_AC_OLD:A6NNM6;SWISSPROT_AC_OLD:B9EGG0;SWISSPROT_AC_OLD:E7ENK4;SWISSPROT_AC_OLD:E9PB30;SWISSPROT_AC_OLD:E9PCT2;SWISSPROT…
12485	AP2A2 --> AP2A2	Expression	GeneID:161;		4339936	Gene	AP2A2	adaptor related protein complex 2 alpha 2 subunit;ADTAB;AP2A2;CLAPA2;HIP-9;HIP9;HYPJ;100 kDa coated vesicle protein C;Adaptor protein complex AP-2 subunit alpha-2;Adaptor-related protein complex 2 subunit alpha-2;alpha c-adaptin;Alpha-adaptin C;Alpha2-adaptin;AP-2 complex subunit alpha-2;Clathrin assembly protein complex 2 alpha-C large chain;hip 9;Huntingtin yeast partner J;Huntingtin-interactin…	SWISSPROT_AC:O94973;SWISSPROT_ID:AP2A2_HUMAN;GeneID:161;Ensembl:ENSG00000183020;HGNC:HGNC:562;MIM:607242;Vega:OTTHUMG00000165627;protein_accession:AAC27505.1;protein_accession:AAH06155.1;protein_accession:ABM84367.1;protein_accession:ABM87778.1;protein_accession:BAA74922.2;protein_accession:BAB55435.1;protein_accession:BAC11653.1;protein_accession:BAD92659.1;protein_accession:BAD97278.1;protein_a…	18540	Protein	AP2A2	100 kDa coated vesicle protein C;Adaptor protein complex AP-2 subunit alpha-2;Adaptor-related protein complex 2 subunit alpha-2;ADTAB;Alpha-adaptin C;Alpha2-adaptin;AP-2 complex subunit alpha-2;AP2A2;CLAPA2;Clathrin assembly protein complex 2 alpha-C large chain;HIP-9;HIP9;Huntingtin yeast partner J;Huntingtin-interacting protein 9;Huntingtin-interacting protein J;HYPJ;KIAA0899;Plasma membrane ad…	SWISSPROT_AC:O94973;SWISSPROT_ID:AP2A2_HUMAN;EMBL:AB020706;EMBL:AF049527;EMBL:AK027891;EMBL:AK223558;EMBL:BC006155;RefSeq:NP_001229766.1;RefSeq:NP_036437.1;ProteinModelPortal:O94973;STRING:9606.ENSP00000413234;SWISSPROT_AC_OLD:O75403;SWISSPROT_AC_OLD:Q53ET1;SWISSPROT_AC_OLD:Q96SI8;SMR:O94973;GeneID:161;KEGG:hsa:161;eggNOG:ENOG410XNQE;eggNOG:KOG1077;UniGene:Hs.19121;GO:GO:0005829;GO:GO:0005886;GO:…
12515	AP2M1 --> AP2M1	Expression	GeneID:1173;		4340769	Gene	AP2M1	adaptor related protein complex 2 mu 1 subunit;AP2M1;AP50;CLAPM1;mu2;Adaptin-mu2;Adaptor protein complex AP-2 subunit mu;Adaptor-related protein complex 2 subunit mu;AP-2 complex subunit mu;ap-2 mu;AP-2 mu chain;ap2 mu;ap2-mu;Clathrin assembly protein complex 2 mu medium chain;Clathrin coat assembly protein AP50;Clathrin coat-associated protein AP50;HA2 50 kDa subunit;KIAA0109;mu 2 adaptin;mu2 ad…	SWISSPROT_AC:Q96CW1;SWISSPROT_ID:AP2M1_HUMAN;GeneID:1173;Ensembl:ENSG00000161203;HGNC:HGNC:564;MIM:601024;Vega:OTTHUMG00000156822;protein_accession:AAA93254.1;protein_accession:AAH04996.1;protein_accession:AAH13796.1;protein_accession:AAH14030.1;protein_accession:AAP35972.1;protein_accession:ABM83802.1;protein_accession:ABM86841.1;protein_accession:BAA09762.3;protein_accession:BAG57482.1;protein_…	18577	Protein	AP2M1	Adaptin-mu2;Adaptor protein complex AP-2 subunit mu;Adaptor-related protein complex 2 subunit mu;AP-2 complex subunit mu;AP-2 mu chain;AP2M1;CLAPM1;Clathrin assembly protein complex 2 mu medium chain;Clathrin coat assembly protein AP50;Clathrin coat-associated protein AP50;HA2 50 kDa subunit;KIAA0109;Plasma membrane adaptor AP-2 50 kDa protein;adaptor related protein complex 2 mu 1 subunit;ap-2 m…	SWISSPROT_AC:Q96CW1;SWISSPROT_ID:AP2M1_HUMAN;EMBL:AC131235;EMBL:BC004996;EMBL:BC013796;EMBL:BC014030;EMBL:BT007308;EMBL:CH471052;EMBL:D63475;EMBL:U36188;RefSeq:NP_001020376.1;RefSeq:NP_001298127.1;RefSeq:NP_004059.2;ProteinModelPortal:Q96CW1;STRING:9606.ENSP00000292807;SWISSPROT_AC_OLD:A6NE12;SWISSPROT_AC_OLD:D3DNT1;SWISSPROT_AC_OLD:P20172;SWISSPROT_AC_OLD:P53679;SMR:Q96CW1;GeneID:1173;KEGG:hsa:1…
12558	AP3B1 --> AP3B1	Expression	GeneID:8546;		4346556	Gene	AP3B1	adaptor related protein complex 3 beta 1 subunit;ADTB3;ADTB3A;AP3B1;HPS;HPS2;PE;Adaptor protein complex AP-3 subunit beta-1;Adaptor-related protein complex 3 subunit beta-1;AP-3 complex subunit beta-1;Beta-3A-adaptin;beta3a-adaptin;Clathrin assembly protein complex 3 beta-1 large chain;	SWISSPROT_AC:O00203;SWISSPROT_ID:AP3B1_HUMAN;GeneID:8546;Ensembl:ENSG00000132842;HGNC:HGNC:566;MIM:603401;Vega:OTTHUMG00000106919;protein_accession:AAB61638.1;protein_accession:AAD03778.1;protein_accession:AAG01739.1;protein_accession:AAH38444.1;protein_accession:AAT49048.1;protein_accession:ABM85841.1;protein_accession:ABW03740.1;protein_accession:ALQ33884.1;protein_accession:ALQ33885.1;protein_…	18615	Protein	AP3B1	Adaptor protein complex AP-3 subunit beta-1;Adaptor-related protein complex 3 subunit beta-1;ADTB3A;AP-3 complex subunit beta-1;AP3B1;Beta-3A-adaptin;Clathrin assembly protein complex 3 beta-1 large chain;adaptor related protein complex 3 beta 1 subunit;ADTB3;beta3a-adaptin;HPS;HPS2;PE;	SWISSPROT_AC:O00203;SWISSPROT_ID:AP3B1_HUMAN;EMBL:AC024568;EMBL:AC024578;EMBL:AC104108;EMBL:AC112197;EMBL:AF247736;EMBL:BC038444;EMBL:BX538041;EMBL:U81504;EMBL:U91931;RefSeq:NP_001258698.1;RefSeq:NP_003655.3;ProteinModelPortal:O00203;STRING:9606.ENSP00000255194;SWISSPROT_AC_OLD:E5RJ68;SWISSPROT_AC_OLD:O00580;SWISSPROT_AC_OLD:Q7Z393;SWISSPROT_AC_OLD:Q9HD66;GeneID:8546;KEGG:hsa:8546;PIR:T50651;PIR:…
13546	ARL6IP6 --> ARL6IP6	Expression	GeneID:151188;		4358882	Gene	ARL6IP6	ADP ribosylation factor like GTPase 6 interacting protein 6;AIP-6;AIP6;ARL6IP6;PFAAP1;ADP-ribosylation factor-like protein 6-interacting protein 6;AR6P6;ARL-6-interacting protein 6;Phosphonoformate immuno-associated protein 1;	SWISSPROT_AC:Q8N6S5;SWISSPROT_ID:AR6P6_HUMAN;GeneID:151188;Ensembl:ENSG00000177917;HGNC:HGNC:24048;MIM:616495;Vega:OTTHUMG00000131901;protein_accession:AAH28741.1;protein_accession:AAH70140.1;protein_accession:AAQ09943.1;protein_accession:AAX93217.1;protein_accession:ADQ31833.1;protein_accession:BAG38023.1;protein_accession:BAG51157.1;protein_accession:CAH05433.1;protein_accession:CAH05453.1;prot…	20971	Protein	ARL6IP6	ADP-ribosylation factor-like protein 6-interacting protein 6;Aip-6;AR6P6;ARL-6-interacting protein 6;ARL6IP6;PFAAP1;Phosphonoformate immuno-associated protein 1;ADP ribosylation factor like GTPase 6 interacting protein 6;AIP6;	SWISSPROT_AC:Q8N6S5;SWISSPROT_ID:AR6P6_HUMAN;EMBL:AC079344;EMBL:AF530059;EMBL:AK315657;EMBL:BC028741;EMBL:BC070140;EMBL:CH471058;RefSeq:NP_689735.1;ProteinModelPortal:Q8N6S5;SWISSPROT_AC_OLD:B2RDS6;SWISSPROT_AC_OLD:Q7Z4G7;GeneID:151188;KEGG:hsa:151188;eggNOG:ENOG410IW0I;eggNOG:ENOG4111N8A;UniGene:Hs.643580;UniGene:Hs.744874;GO:GO:0016021;HOGENOM:HOG000034034;OrthoDB:EOG091G0MA7;CTD:151188;BioGrid…
13867	ARF6 --> ARF6	Expression	GeneID:382;		4340119	Gene	ARF6	ADP ribosylation factor 6;ARF6;adp ribosylation factor-6;ADP-ribosylation factor 6;adp-ribosylation factor-6;adp-ribosylation factor6;	SWISSPROT_AC:P62330;SWISSPROT_ID:ARF6_HUMAN;GeneID:382;Ensembl:ENSG00000165527;HGNC:HGNC:659;MIM:600464;Vega:OTTHUMG00000140296;protein_accession:AAA90928.1;protein_accession:AAC39877.1;protein_accession:AAH08918.1;protein_accession:AAM12599.1;protein_accession:AAP50257.1;protein_accession:AAV38671.1;protein_accession:BAG36527.1;protein_accession:CAG46737.1;protein_accession:CAG46762.1;protein_ac…	21779	Protein	ARF6	ADP-ribosylation factor 6;ARF6;ADP ribosylation factor 6;adp ribosylation factor-6;adp-ribosylation factor-6;adp-ribosylation factor6;	SWISSPROT_AC:P62330;SWISSPROT_ID:ARF6_HUMAN;EMBL:AF047432;EMBL:AF493885;EMBL:AK313790;EMBL:AY296206;EMBL:BC002952;EMBL:BC008918;EMBL:CH471078;EMBL:CR541964;EMBL:M57763;RefSeq:NP_001654.1;ProteinModelPortal:P62330;STRING:9606.ENSP00000298316;SWISSPROT_AC_OLD:P26438;SWISSPROT_AC_OLD:Q6FGZ2;SMR:P62330;GeneID:382;KEGG:hsa:382;PIR:B23741;eggNOG:ENOG410XP1U;eggNOG:KOG0071;UniGene:Hs.525330;UniGene:Hs.7…
17445	ATP13A3 --> ATP13A3	Expression	GeneID:79572;		4354680	Gene	ATP13A3	AFURS1;ATP13A3;ATPase 13A3;AT133;ATPase family homolog up-regulated in senescence cells 1;EC 3.6.3.-;Probable cation-transporting ATPase 13A3;	SWISSPROT_AC:Q9H7F0;SWISSPROT_ID:AT133_HUMAN;GeneID:79572;Ensembl:ENSG00000133657;HGNC:HGNC:24113;MIM:610232;Vega:OTTHUMG00000156034;protein_accession:AAI66610.1;protein_accession:BAB14942.1;protein_accession:BAC11398.1;protein_accession:CAC84902.1;protein_accession:NP_078800.3;protein_accession:Q9H7F0.4;protein_accession:XP_005269414.1;protein_accession:XP_011511422.1;protein_accession:XP_011511…	32185	Protein	ATP13A3	AFURS1;AT133;ATP13A3;ATPase family homolog up-regulated in senescence cells 1;EC 3.6.3.-;Probable cation-transporting ATPase 13A3;ATPase 13A3;	SWISSPROT_AC:Q9H7F0;SWISSPROT_ID:AT133_HUMAN;EMBL:AC108676;EMBL:AC125362;EMBL:AJ306929;EMBL:AK024639;EMBL:AK075094;RefSeq:NP_078800.3;RefSeq:XP_011511425.1;ProteinModelPortal:Q9H7F0;STRING:9606.ENSP00000256031;SWISSPROT_AC_OLD:Q8NC11;SWISSPROT_AC_OLD:Q96KS1;GeneID:79572;KEGG:hsa:79572;eggNOG:ENOG410XRCA;eggNOG:KOG0208;UniGene:Hs.529609;GO:GO:0005524;GO:GO:0005887;GO:GO:0006874;GO:GO:0016020;GO:GO…
17491	ATP1B1 --> ATP1B1	Expression	GeneID:481;		4340201	Gene	ATP1B1	ATP1B;ATP1B1;ATPase Na+/K+ transporting subunit beta 1;AT1B1;atp1beta1;Sodium/potassium-dependent ATPase subunit beta-1;Sodium/potassium-transporting ATPase subunit beta-1;	SWISSPROT_AC:P05026;SWISSPROT_ID:AT1B1_HUMAN;GeneID:481;Ensembl:ENSG00000143153;HGNC:HGNC:804;MIM:182330;Vega:OTTHUMG00000034590;protein_accession:AAA36352.1;protein_accession:AAC50132.1;protein_accession:AAH00006.1;protein_accession:AAP88789.1;protein_accession:AAT11781.1;protein_accession:AAX55911.1;protein_accession:BAF82870.1;protein_accession:BAG58822.1;protein_accession:BAH14414.1;protein_a…	32246	Protein	ATP1B1	AT1B1;ATP1B;ATP1B1;Sodium/potassium-dependent ATPase subunit beta-1;Sodium/potassium-transporting ATPase subunit beta-1;atp1beta1;ATPase Na+/K+ transporting subunit beta 1;	SWISSPROT_AC:P05026;SWISSPROT_ID:AT1B1_HUMAN;EMBL:AL031726;EMBL:BC000006;EMBL:BT009787;EMBL:M25160;EMBL:M25161;EMBL:U16799;EMBL:X03747;EMBL:X17161;RefSeq:NP_001668.1;ProteinModelPortal:P05026;STRING:9606.ENSP00000356789;SWISSPROT_AC_OLD:Q5TGZ3;GeneID:481;KEGG:hsa:481;PIR:A23764;eggNOG:ENOG411150A;eggNOG:KOG3927;UniGene:Hs.291196;GO:GO:0001666;GO:GO:0001671;GO:GO:0005391;GO:GO:0005622;GO:GO:000588…
17758	ATE1 --> ATE1	Expression	GeneID:11101;		4348652	Gene	ATE1	arginyltransferase 1;ATE1;Arginine-tRNA--protein transferase 1;arginyl trna protein transferase 1;arginyl-trna protein transferase 1;Arginyl-tRNA--protein transferase 1;EC 2.3.2.8;R-transferase 1;	SWISSPROT_AC:O95260;SWISSPROT_ID:ATE1_HUMAN;GeneID:11101;Ensembl:ENSG00000107669;HGNC:HGNC:782;MIM:607103;Vega:OTTHUMG00000019178;protein_accession:AAD12366.1;protein_accession:AAD12367.1;protein_accession:AAH22026.2;protein_accession:ABM83018.1;protein_accession:ABM86211.1;protein_accession:BAF85346.1;protein_accession:BAG35887.1;protein_accession:BAG54065.1;protein_accession:BAG58513.1;protein_…	32571	Protein	ATE1	Arginine-tRNA--protein transferase 1;Arginyl-tRNA--protein transferase 1;Arginyltransferase 1;ATE1;EC 2.3.2.8;R-transferase 1;arginyl trna protein transferase 1;arginyl-trna protein transferase 1;	SWISSPROT_AC:O95260;SWISSPROT_ID:ATE1_HUMAN;EMBL:AC025947;EMBL:AF079098;EMBL:AF079099;EMBL:AL731542;EMBL:AL731566;EMBL:BC022026;EMBL:CH471066;RefSeq:NP_001001976.1;RefSeq:NP_001275663.1;RefSeq:NP_001275664.1;RefSeq:NP_001275665.1;RefSeq:NP_008972.2;ProteinModelPortal:O95260;STRING:9606.ENSP00000224652;SWISSPROT_AC_OLD:O95261;SWISSPROT_AC_OLD:Q5SQQ3;SWISSPROT_AC_OLD:Q8WW04;SMR:O95260;GeneID:11101;…
18766	ATP5L --> ATP5L	Expression	GeneID:10632;		4348267	Gene	ATP5L	ATP synthase, H+ transporting, mitochondrial Fo complex subunit G;ATP5JG;ATP5L;ATP synthase subunit g, mitochondrial;ATPase subunit g;atpase subunit gamma;	SWISSPROT_AC:O75964;SWISSPROT_ID:ATP5L_HUMAN;GeneID:10632;Ensembl:ENSG00000167283;HGNC:HGNC:14247;Vega:OTTHUMG00000166336;protein_accession:AAC61597.1;protein_accession:AAD20961.1;protein_accession:AAH15128.1;protein_accession:AAH70165.1;protein_accession:AAP97159.1;protein_accession:BAF82257.1;protein_accession:CAB43378.1;protein_accession:CAG38525.1;protein_accession:CAG47007.1;protein_accessio…	33953	Protein	ATP5L	ATP synthase subunit g, mitochondrial;ATP5L;ATPase subunit g;ATP synthase, H+ transporting, mitochondrial Fo complex subunit G;ATP5JG;atpase subunit gamma;	SWISSPROT_AC:O75964;SWISSPROT_ID:ATP5L_HUMAN;EMBL:AF070655;EMBL:AF087846;EMBL:AF092124;EMBL:AK289568;EMBL:AL050277;EMBL:BC015128;EMBL:BC070165;EMBL:CH471065;EMBL:CR533494;EMBL:CR542211;RefSeq:NP_006467.4;ProteinModelPortal:O75964;STRING:9606.ENSP00000300688;SWISSPROT_AC_OLD:A8K0K3;SWISSPROT_AC_OLD:Q96BV6;SWISSPROT_AC_OLD:Q9UBZ7;GeneID:10632;KEGG:hsa:10632;PIR:T08727;eggNOG:ENOG4111TZ1;eggNOG:KOG4…
21100	ADAMTS1 --> ADAMTS1	Expression	GeneID:9510;		4347302	Gene	ADAMTS1	ADAM metallopeptidase with thrombospondin type 1 motif 1;ADAMTS1;C3-C5;METH1;A disintegrin and metalloproteinase with thrombospondin motifs 1;ADAM-TS 1;adam-ts-1;ADAM-TS1;adamts 1;ADAMTS-1;ats 1;ats type 1;ats-1;ATS1;c 3 - c 5;EC 3.4.24.-;KIAA1346;meth 1;METH-1;	SWISSPROT_AC:Q9UHI8;SWISSPROT_ID:ATS1_HUMAN;GeneID:9510;Ensembl:ENSG00000154734;HGNC:HGNC:217;MIM:605174;Vega:OTTHUMG00000078688;protein_accession:AAD48080.1;protein_accession:AAF15317.1;protein_accession:AAF23772.1;protein_accession:AAH36515.1;protein_accession:AAZ73034.1;protein_accession:ABM87764.1;protein_accession:ABW03905.1;protein_accession:BAA92584.2;protein_accession:BAA95502.1;protein_a…	40873	Protein	ADAMTS1	A disintegrin and metalloproteinase with thrombospondin motifs 1;ADAM-TS 1;ADAM-TS1;ADAMTS-1;ADAMTS1;ATS1;EC 3.4.24.-;KIAA1346;METH-1;METH1;ADAM metallopeptidase with thrombospondin type 1 motif 1;adam-ts-1;adamts 1;ats 1;ats type 1;ats-1;c 3 - c 5;C3-C5;meth 1;	SWISSPROT_AC:Q9UHI8;SWISSPROT_ID:ATS1_HUMAN;EMBL:AB037767;EMBL:AF060152;EMBL:AF170084;EMBL:AF207664;EMBL:AL162080;EMBL:AP001697;EMBL:CH471079;RefSeq:NP_008919.3;ProteinModelPortal:Q9UHI8;STRING:9606.ENSP00000284984;SWISSPROT_AC_OLD:D3DSD5;SWISSPROT_AC_OLD:Q9NSJ8;SWISSPROT_AC_OLD:Q9P2K0;SWISSPROT_AC_OLD:Q9UH83;SWISSPROT_AC_OLD:Q9UP80;SMR:Q9UHI8;GeneID:9510;KEGG:hsa:9510;PIR:T47158;eggNOG:ENOG410XP…
21863	BAG5 --> BAG5	Expression	GeneID:9529;		4347319	Gene	BAG5	BAG-5;BAG5;BCL2 associated athanogene 5;BAG family molecular chaperone regulator 5;bcl-2 associated athanogene 5;Bcl-2-associated athanogene 5;KIAA0873;	SWISSPROT_AC:Q9UL15;SWISSPROT_ID:BAG5_HUMAN;GeneID:9529;Ensembl:ENSG00000166170;HGNC:HGNC:941;MIM:603885;Vega:OTTHUMG00000171763;protein_accession:AAD16124.2;protein_accession:AAH44216.2;protein_accession:AAH50551.1;protein_accession:BAA74896.2;protein_accession:BAF81541.1;protein_accession:BAF84001.1;protein_accession:BAQ19754.1;protein_accession:EAW81826.1;protein_accession:EAW81827.1;protein_a…	42385	Protein	BAG5	BAG family molecular chaperone regulator 5;BAG-5;BAG5;Bcl-2-associated athanogene 5;KIAA0873;bcl-2 associated athanogene 5;BCL2 associated athanogene 5;	SWISSPROT_AC:Q9UL15;SWISSPROT_ID:BAG5_HUMAN;EMBL:AB020680;EMBL:AF095195;EMBL:AL139300;EMBL:BC044216;EMBL:BC050551;RefSeq:NP_001015048.1;RefSeq:NP_001015049.1;RefSeq:NP_004864.1;ProteinModelPortal:Q9UL15;STRING:9606.ENSP00000338814;SWISSPROT_AC_OLD:O94950;SWISSPROT_AC_OLD:Q86W59;SMR:Q9UL15;GeneID:9529;KEGG:hsa:9529;eggNOG:ENOG4111WNH;eggNOG:KOG4361;UniGene:Hs.5443;GO:GO:0000774;GO:GO:0005634;GO:GO…
22352	BCKDK --> BCKD	Expression	GeneID:10295;		4347981	Gene	BCKDK	BCKDK;BCKDKD;BDK;branched chain ketoacid dehydrogenase kinase;BCKD;bckd kinase;BCKD-kinase;BCKDHKIN;branched chain alpha-ketoacid dehydrogenase kinase;Branched-chain alpha-ketoacid dehydrogenase kinase;branched-chain ketoacid dehydrogenase kinase;EC 2.7.11.4;[3-methyl-2-oxobutanoate dehydrogenase [lipoamide]] kinase, mitochondrial;	SWISSPROT_AC:O14874;SWISSPROT_ID:BCKD_HUMAN;GeneID:10295;Ensembl:ENSG00000103507;HGNC:HGNC:16902;MIM:614901;Vega:OTTHUMG00000047356;protein_accession:AAB82714.1;protein_accession:AAH07363.1;protein_accession:AAH09872.1;protein_accession:ABM84613.1;protein_accession:ABM87863.1;protein_accession:BAG57850.1;protein_accession:CAG46890.1;protein_accession:EAW52160.1;protein_accession:EAW52161.1;protei…	43281	Protein	BCKD	BCKD;BCKD-kinase;BCKDHKIN;BCKDK;Branched-chain alpha-ketoacid dehydrogenase kinase;EC 2.7.11.4;[3-methyl-2-oxobutanoate dehydrogenase [lipoamide]] kinase, mitochondrial;bckd kinase;BCKDKD;BDK;branched chain alpha-ketoacid dehydrogenase kinase;branched chain ketoacid dehydrogenase kinase;branched-chain ketoacid dehydrogenase kinase;	SWISSPROT_AC:O14874;SWISSPROT_ID:BCKD_HUMAN;EMBL:AC135050;EMBL:AF026548;EMBL:AK130145;EMBL:BC007363;EMBL:BC009872;EMBL:CH471192;EMBL:CR542093;RefSeq:NP_001116429.1;RefSeq:NP_001258855.1;RefSeq:NP_005872.2;ProteinModelPortal:O14874;STRING:9606.ENSP00000219794;SWISSPROT_AC_OLD:A8MY43;SWISSPROT_AC_OLD:Q6FGL4;SWISSPROT_AC_OLD:Q96G95;SWISSPROT_AC_OLD:Q96IN5;SMR:O14874;GeneID:10295;KEGG:hsa:10295;eggNO…
22426	BCS1L --> BCS1L	Expression	GeneID:617;		4340301	Gene	BCS1L	BCS;BCS1;BCS1 homolog, ubiquinol-cytochrome c reductase complex chaperone;BCS1L;BJS;FLNMS;GRACILE;h-BCS;h-BCS1;Hs.6719;MC3DN1;PTD;bcs-type;BCS1-like protein;Mitochondrial chaperone BCS1;	SWISSPROT_AC:Q9Y276;SWISSPROT_ID:BCS1_HUMAN;GeneID:617;Ensembl:ENSG00000074582;HGNC:HGNC:1020;MIM:603647;Vega:OTTHUMG00000133114;protein_accession:AAB97365.1;protein_accession:AAD08638.1;protein_accession:AAH00416.1;protein_accession:AAH07500.1;protein_accession:AAK29417.1;protein_accession:AAN05490.1;protein_accession:AAY24033.1;protein_accession:ABM82803.1;protein_accession:ABM85990.1;protein_a…	43395	Protein	BCS1L	BCS1;BCS1-like protein;BCS1L;h-BCS1;Mitochondrial chaperone BCS1;BCS;bcs-type;BCS1 homolog, ubiquinol-cytochrome c reductase complex chaperone;BJS;FLNMS;GRACILE;h-BCS;Hs.6719;MC3DN1;PTD;	SWISSPROT_AC:Q9Y276;SWISSPROT_ID:BCS1_HUMAN;EMBL:AF026849;EMBL:AF038195;EMBL:AF346835;EMBL:AF516670;EMBL:AK096210;EMBL:BC000416;EMBL:BC007500;EMBL:BX571752;EMBL:CH471063;RefSeq:NP_001073335.1;RefSeq:NP_001244271.1;RefSeq:NP_001244272.1;RefSeq:NP_001244273.1;RefSeq:NP_001305765.1;RefSeq:NP_001307646.1;RefSeq:NP_004319.1;RefSeq:XP_006712741.1;RefSeq:XP_016860120.1;RefSeq:XP_016860121.1;ProteinModel…
24347	BRD2 --> BRD2	Expression	GeneID:6046;		4344669	Gene	BRD2	BRD2;bromodomain containing 2;D6S113E;FSH;FSRG1;NAT;O27.1.1;RING3;RNF3;brd 2;brd ii;brd-2;brd-ii;bromodomain containing protein 2;bromodomain-containing 2;Bromodomain-containing protein 2;fsh-type;KIAA9001;nat-type;Really interesting new gene 3 protein;ring 3;ring iii;ring of type iii;ring type iii;ring-3;	SWISSPROT_AC:P25440;SWISSPROT_ID:BRD2_HUMAN;GeneID:6046;Ensembl:ENSG00000204256;HGNC:HGNC:1103;MIM:601540;Vega:OTTHUMG00000031241;protein_accession:AAA68890.1;protein_accession:AAD24963.1;protein_accession:AAH63840.1;protein_accession:AHW47930.1;protein_accession:AHW47947.1;protein_accession:AHW47964.1;protein_accession:AHW47981.1;protein_accession:BAA07641.1;protein_accession:CAA43996.1;protein_…	47854	Protein	BRD2	BRD2;Bromodomain-containing protein 2;KIAA9001;O27.1.1;Really interesting new gene 3 protein;RING3;brd 2;brd ii;brd-2;brd-ii;bromodomain containing 2;bromodomain containing protein 2;bromodomain-containing 2;D6S113E;FSH;fsh-type;FSRG1;NAT;nat-type;ring 3;ring iii;ring of type iii;ring type iii;ring-3;RNF3;	SWISSPROT_AC:P25440;SWISSPROT_ID:BRD2_HUMAN;EMBL:AL645941;EMBL:AL662845;EMBL:AL805913;EMBL:AL832722;EMBL:AL935042;EMBL:BC063840;EMBL:BX005422;EMBL:BX647233;EMBL:BX648109;EMBL:BX908719;EMBL:CH471081;EMBL:CR936909;EMBL:D42040;EMBL:M80613;EMBL:X62083;EMBL:X96670;EMBL:Z96104;RefSeq:NP_001106653.1;RefSeq:NP_001186384.1;RefSeq:NP_001186385.1;RefSeq:NP_001278915.1;RefSeq:NP_005095.1;ProteinModelPortal:P…
24350	BRD4 --> BRD4	Expression	GeneID:23476;		4349376	Gene	BRD4	BRD4;bromodomain containing 4;CAP;HUNK1;HUNKI;MCAP;brd 4;brd-4;bromodomain containing protein 4;bromodomain-containing 4;Bromodomain-containing protein 4;bromodomain-containing protein-4;Protein HUNK1;	SWISSPROT_AC:O60885;SWISSPROT_ID:BRD4_HUMAN;GeneID:23476;Ensembl:ENSG00000141867;HGNC:HGNC:13575;MIM:608749;Vega:OTTHUMG00000183252;protein_accession:AAC27978.1;protein_accession:AAH00156.1;protein_accession:AAH08354.1;protein_accession:AAH30158.1;protein_accession:AAH35266.1;protein_accession:AAH38988.1;protein_accession:AAH47888.1;protein_accession:AAH67129.1;protein_accession:AAH91649.1;protei…	47861	Protein	BRD4	BRD4;Bromodomain-containing protein 4;HUNK1;Protein HUNK1;brd 4;brd-4;bromodomain containing 4;bromodomain containing protein 4;bromodomain-containing 4;bromodomain-containing protein-4;CAP;HUNKI;MCAP;	SWISSPROT_AC:O60885;SWISSPROT_ID:BRD4_HUMAN;EMBL:AC003111;EMBL:AC004798;EMBL:AC005776;EMBL:AF386649;EMBL:AY166680;EMBL:BC035266;EMBL:CH471106;EMBL:Y12059;RefSeq:NP_001317313.1;RefSeq:NP_055114.1;RefSeq:NP_490597.1;RefSeq:XP_011526156.1;RefSeq:XP_011526158.1;ProteinModelPortal:O60885;STRING:9606.ENSP00000263377;SWISSPROT_AC_OLD:O60433;SWISSPROT_AC_OLD:Q4G0X8;SWISSPROT_AC_OLD:Q86YS8;SWISSPROT_AC_OL…
25142	BZW2 --> BZW2	Expression	GeneID:28969;		4351035	Gene	BZW2	basic leucine zipper and W2 domains 2;BZW2;HSPC028;MST017;MSTP017;Basic leucine zipper and W2 domain-containing protein 2;	SWISSPROT_AC:Q9Y6E2;SWISSPROT_ID:BZW2_HUMAN;GeneID:28969;Ensembl:ENSG00000136261;HGNC:HGNC:18808;Vega:OTTHUMG00000130755;protein_accession:AAD39844.1;protein_accession:AAG39278.1;protein_accession:AAH03056.1;protein_accession:AAH08453.1;protein_accession:AAH09597.1;protein_accession:AAH17794.1;protein_accession:AAI07758.1;protein_accession:AAS07544.1;protein_accession:ABM83422.1;protein_accession…	49408	Protein	BZW2	Basic leucine zipper and W2 domain-containing protein 2;BZW2;basic leucine zipper and W2 domains 2;HSPC028;MST017;MSTP017;	SWISSPROT_AC:Q9Y6E2;SWISSPROT_ID:BZW2_HUMAN;EMBL:AF083246;EMBL:AF110323;EMBL:AK001218;EMBL:AK027837;EMBL:BC003056;EMBL:BC008453;EMBL:BC009597;EMBL:BC107757;EMBL:CH236948;EMBL:CH471073;RefSeq:NP_001153239.1;RefSeq:NP_054757.1;RefSeq:XP_006715769.1;RefSeq:XP_006715770.1;RefSeq:XP_006715771.1;ProteinModelPortal:Q9Y6E2;STRING:9606.ENSP00000258761;SWISSPROT_AC_OLD:A4D123;SWISSPROT_AC_OLD:Q3B779;SWISSP…
25802	C1orf50 --> CA050	Expression	GeneID:79078;		4354499	Gene	C1orf50	C1orf50;chromosome 1 open reading frame 50;CA050;Uncharacterized protein C1orf50;	SWISSPROT_AC:Q9BV19;SWISSPROT_ID:CA050_HUMAN;GeneID:79078;Ensembl:ENSG00000164008;HGNC:HGNC:28795;Vega:OTTHUMG00000191873;protein_accession:AAH01508.1;protein_accession:AAH01711.1;protein_accession:ADZ15681.1;protein_accession:EAX07138.1;protein_accession:EAX07139.1;protein_accession:EAX07140.1;protein_accession:EAX07141.1;protein_accession:NP_077002.2;protein_accession:Q9BV19.2;protein_gi:119627…	50437	Protein	CA050	C1orf50;CA050;Uncharacterized protein C1orf50;chromosome 1 open reading frame 50;	SWISSPROT_AC:Q9BV19;SWISSPROT_ID:CA050_HUMAN;EMBL:AC098484;EMBL:BC001508;EMBL:BC001711;RefSeq:NP_077002.2;ProteinModelPortal:Q9BV19;STRING:9606.ENSP00000361603;GeneID:79078;KEGG:hsa:79078;eggNOG:ENOG410IE7Q;eggNOG:ENOG4111ERT;UniGene:Hs.148845;GO:GO:0042802;HOGENOM:HOG000230218;OrthoDB:EOG091G0N15;CTD:79078;BioGrid:122528;PaxDb:Q9BV19;OMA:DAKISMM;HOVERGEN:HBG080112;InterPro:IPR019534;PRIDE:Q9BV19…
29094	CCDC86 --> CYCLON	Expression	GeneID:79080;		4354500	Gene	CCDC86	CCDC86;coiled-coil domain containing 86;CCD86;Coiled-coil domain-containing protein 86;CYCLON;Cytokine-induced protein with coiled-coil domain;	SWISSPROT_AC:Q9H6F5;SWISSPROT_ID:CCD86_HUMAN;GeneID:79080;Ensembl:ENSG00000110104;HGNC:HGNC:28359;MIM:611293;Vega:OTTHUMG00000167706;protein_accession:AAH01378.1;protein_accession:ABF68612.1;protein_accession:ABM83529.1;protein_accession:ABM86770.1;protein_accession:BAB15304.1;protein_accession:BAC85689.1;protein_accession:BAG63661.1;protein_accession:EAW73901.1;protein_accession:NP_077003.1;prot…	57375	Protein	CYCLON	CCD86;CCDC86;Coiled-coil domain-containing protein 86;CYCLON;Cytokine-induced protein with coiled-coil domain;coiled-coil domain containing 86;	SWISSPROT_AC:Q9H6F5;SWISSPROT_ID:CCD86_HUMAN;EMBL:AK025974;EMBL:AK302329;EMBL:AP000777;EMBL:BC001378;EMBL:DQ501251;RefSeq:NP_077003.1;ProteinModelPortal:Q9H6F5;STRING:9606.ENSP00000227520;SWISSPROT_AC_OLD:B4DY99;SMR:Q9H6F5;GeneID:79080;KEGG:hsa:79080;eggNOG:ENOG41129IK;eggNOG:KOG4538;UniGene:Hs.4253;GO:GO:0005634;GO:GO:0005730;GO:GO:0006364;GO:GO:0016032;GO:GO:0030687;GO:GO:0044822;HOGENOM:HOG000…
31047	CEP112 --> CE112	Expression	GeneID:201134;		4359743	Gene	CEP112	CCDC46;centrosomal protein 112;CEP112;MACOCO;CE112;Centrosomal protein of 112 kDa;Coiled-coil domain-containing protein 46;	SWISSPROT_AC:Q8N8E3;SWISSPROT_ID:CE112_HUMAN;GeneID:201134;Ensembl:ENSG00000154240;HGNC:HGNC:28514;Vega:OTTHUMG00000179474;protein_accession:AAH29524.1;protein_accession:AAH37991.1;protein_accession:AAI31806.1;protein_accession:AAM49719.1;protein_accession:BAG53575.1;protein_accession:BAG61141.1;protein_accession:EAW89007.1;protein_accession:EAW89008.1;protein_accession:EAW89009.1;protein_accessi…	60608	Protein	CE112	CCDC46;CE112;Centrosomal protein of 112 kDa;CEP112;Coiled-coil domain-containing protein 46;centrosomal protein 112;MACOCO;	SWISSPROT_AC:Q8N8E3;SWISSPROT_ID:CE112_HUMAN;EMBL:AC004805;EMBL:AC006120;EMBL:AC006440;EMBL:AC007716;EMBL:AC087302;EMBL:AC105028;EMBL:AF458591;EMBL:AK096929;EMBL:BC029524;EMBL:BC037991;RefSeq:NP_001032402.1;RefSeq:NP_001186094.1;RefSeq:XP_011522763.1;ProteinModelPortal:Q8N8E3;SWISSPROT_AC_OLD:Q6PIB5;SWISSPROT_AC_OLD:Q8NCR4;SWISSPROT_AC_OLD:Q8NFR4;SMR:Q8N8E3;GeneID:201134;KEGG:hsa:201134;eggNOG:EN…
31073	CEP350 --> CAP350	Expression	GeneID:9857;		4347599	Gene	CEP350	CAP350;centrosomal protein 350;CEP350;GM133;CE350;Centrosome-associated protein 350;Centrosome-associated protein of 350 kDa;KIAA0480;	SWISSPROT_AC:Q5VT06;SWISSPROT_ID:CE350_HUMAN;GeneID:9857;Ensembl:ENSG00000135837;HGNC:HGNC:24238;Vega:OTTHUMG00000035269;protein_accession:AAH17847.1;protein_accession:AAI72424.1;protein_accession:AAL55733.1;protein_accession:AAL91355.1;protein_accession:BAA32325.2;protein_accession:CCQ43462.1;protein_accession:EAW91070.1;protein_accession:EAW91071.1;protein_accession:EAW91072.1;protein_accession…	60643	Protein	CAP350	CAP350;CE350;Centrosome-associated protein 350;Centrosome-associated protein of 350 kDa;CEP350;KIAA0480;centrosomal protein 350;GM133;	SWISSPROT_AC:Q5VT06;SWISSPROT_ID:CE350_HUMAN;EMBL:AF287356;EMBL:AF387614;EMBL:AL390718;EMBL:AL590632;EMBL:AL645487;RefSeq:NP_055625.4;ProteinModelPortal:Q5VT06;STRING:9606.ENSP00000356579;SWISSPROT_AC_OLD:O75068;SWISSPROT_AC_OLD:Q8TDK3;SWISSPROT_AC_OLD:Q8WY20;SMR:Q5VT06;GeneID:9857;KEGG:hsa:9857;PIR:T00263;eggNOG:ENOG410ISTJ;eggNOG:ENOG410YQD7;UniGene:Hs.413045;GO:GO:0005654;GO:GO:0005737;GO:GO:0…
31465	CENPF --> CENP-F	Expression	GeneID:1063;		4340682	Gene	CENPF	CENF;CENPF;centromere protein F;CILD31;hcp-1;PRO1779;STROMS;AH antigen;CENP-F;centromere protein -f;centromere protein-f;Kinetochore protein CENPF;Mitosin;	SWISSPROT_AC:P49454;SWISSPROT_ID:CENPF_HUMAN;GeneID:1063;Ensembl:ENSG00000117724;HGNC:HGNC:1857;MIM:600236;Vega:OTTHUMG00000036955;protein_accession:AAA82889.1;protein_accession:AAA82935.1;protein_accession:AAA86889.1;protein_accession:AAI72232.1;protein_accession:CBX47616.1;protein_accession:EAW93350.1;protein_accession:NP_057427.3;protein_accession:P49454.2;protein_accession:XP_011507384.1;prot…	61178	Protein	CENP-F	AH antigen;CENP-F;CENPF;Centromere protein F;Kinetochore protein CENPF;Mitosin;CENF;centromere protein -f;centromere protein-f;CILD31;hcp-1;PRO1779;STROMS;	SWISSPROT_AC:P49454;SWISSPROT_ID:CENPF_HUMAN;EMBL:AL445305;EMBL:AL445666;EMBL:BC172232;EMBL:U19769;EMBL:U25725;EMBL:U30872;RefSeq:NP_057427.3;ProteinModelPortal:P49454;STRING:9606.ENSP00000355922;SWISSPROT_AC_OLD:Q13171;SWISSPROT_AC_OLD:Q13246;SWISSPROT_AC_OLD:Q5VVM7;SMR:P49454;GeneID:1063;KEGG:hsa:1063;PIR:PC4035;eggNOG:ENOG410IGJF;eggNOG:ENOG410XS5F;UniGene:Hs.497741;GO:GO:0000278;GO:GO:0000775…
31559	CEP68 --> KIAA0582	Expression	GeneID:23177;		4349136	Gene	CEP68	centrosomal protein 68;CEP68;KIAA0582;Centrosomal protein of 68 kDa;	SWISSPROT_AC:Q76N32;SWISSPROT_ID:CEP68_HUMAN;GeneID:23177;Ensembl:ENSG00000011523;HGNC:HGNC:29076;MIM:616889;Vega:OTTHUMG00000129538;protein_accession:AAF03518.2;protein_accession:AAH02982.1;protein_accession:AAH04873.1;protein_accession:AAH30534.1;protein_accession:AAY14962.1;protein_accession:BAA25508.3;protein_accession:BAG61363.1;protein_accession:BAG62760.1;protein_accession:BAG65012.1;prote…	61361	Protein	KIAA0582	Centrosomal protein of 68 kDa;CEP68;KIAA0582;centrosomal protein 68;	SWISSPROT_AC:Q76N32;SWISSPROT_ID:CEP68_HUMAN;EMBL:AB011154;EMBL:AC007386;EMBL:AK299373;EMBL:BC002982;EMBL:BC004873;EMBL:CH471053;RefSeq:NP_001306029.1;RefSeq:NP_001306030.1;RefSeq:NP_055962.2;ProteinModelPortal:Q76N32;STRING:9606.ENSP00000367229;SWISSPROT_AC_OLD:B4DRQ1;SWISSPROT_AC_OLD:D6W5F1;SWISSPROT_AC_OLD:D6W5F2;SWISSPROT_AC_OLD:O60326;SWISSPROT_AC_OLD:Q9BQ18;SWISSPROT_AC_OLD:Q9UDM9;SMR:Q76N3…
33205	CHMP2A --> BC2	Expression	GeneID:27243;		4350354	Gene	CHMP2A	BC-2;BC2;charged multivesicular body protein 2A;CHMP2;CHMP2A;VPS2;VPS2A;bc 2;bc type 2;bc-ii;CHM2A;chromatin modifying protein 2a;Chromatin-modifying protein 2a;hVps2-1;Putative breast adenocarcinoma marker BC-2;Vacuolar protein sorting-associated protein 2-1;Vps2-1;	SWISSPROT_AC:O43633;SWISSPROT_ID:CHM2A_HUMAN;GeneID:27243;Ensembl:ENSG00000130724;HGNC:HGNC:30216;MIM:610893;Vega:OTTHUMG00000183547;protein_accession:AAC00005.1;protein_accession:AAH02502.1;protein_accession:AAP35962.1;protein_accession:AAQ76807.1;protein_accession:ABM83513.1;protein_accession:ABM86731.1;protein_accession:BAG34913.1;protein_accession:CAC14310.1;protein_accession:CAG33283.1;prote…	65372	Protein	BC2	BC2;Charged multivesicular body protein 2a;CHM2A;CHMP2;CHMP2A;Chromatin-modifying protein 2a;hVps2-1;Putative breast adenocarcinoma marker BC-2;Vacuolar protein sorting-associated protein 2-1;Vps2-1;bc 2;bc type 2;BC-2;bc-ii;chromatin modifying protein 2a;VPS2;VPS2A;	SWISSPROT_AC:O43633;SWISSPROT_ID:CHM2A_HUMAN;EMBL:AF042384;EMBL:AJ277113;EMBL:AK311974;EMBL:AY364248;EMBL:BC002502;EMBL:BT007298;EMBL:CH471135;EMBL:CR457002;RefSeq:NP_055268.1;RefSeq:NP_940818.1;ProteinModelPortal:O43633;STRING:9606.ENSP00000310440;SWISSPROT_AC_OLD:B2R4W6;SWISSPROT_AC_OLD:Q3ZTT0;SMR:O43633;GeneID:27243;KEGG:hsa:27243;eggNOG:COG5491;eggNOG:KOG3230;UniGene:Hs.12107;GO:GO:0000815;GO…
33327	CHPF2 --> CHSY3	Expression	GeneID:54480;		4352118	Gene	CHPF2	chondroitin polymerizing factor 2;chPF-2;CHPF2;ChSy-3;CSGLCA-T;CSGlcAT;Chondroitin glucuronyltransferase;Chondroitin sulfate glucuronyltransferase;Chondroitin synthase 3;chondroitin synthase iii;chondroitin synthase-3;CHSY3;EC 2.4.1.226;KIAA1402;N-acetylgalactosaminyl-proteoglycan 3-beta-glucuronosyltransferase;	SWISSPROT_AC:Q9P2E5;SWISSPROT_ID:CHPF2_HUMAN;GeneID:54480;Ensembl:ENSG00000033100;HGNC:HGNC:29270;MIM:608037;Vega:OTTHUMG00000157380;protein_accession:AAH64509.1;protein_accession:AAQ88773.1;protein_accession:BAA92640.2;protein_accession:BAG30817.1;protein_accession:BAG51678.1;protein_accession:EAL24509.1;protein_accession:EAW54010.1;protein_accession:EAW54011.1;protein_accession:EAW54012.1;prote…	65551	Protein	CHSY3	Chondroitin glucuronyltransferase;Chondroitin polymerizing factor 2;Chondroitin sulfate glucuronyltransferase;Chondroitin synthase 3;ChPF-2;CHPF2;ChSy-3;CHSY3;CSGlcA-T;CSGLCAT;EC 2.4.1.226;KIAA1402;N-acetylgalactosaminyl-proteoglycan 3-beta-glucuronosyltransferase;chondroitin synthase iii;chondroitin synthase-3;	SWISSPROT_AC:Q9P2E5;SWISSPROT_ID:CHPF2_HUMAN;EMBL:AB037823;EMBL:AB095812;EMBL:AY358407;EMBL:BC064509;EMBL:CH471173;RefSeq:NP_061888.1;ProteinModelPortal:Q9P2E5;STRING:9606.ENSP00000035307;SWISSPROT_AC_OLD:B2DBD8;SWISSPROT_AC_OLD:Q6P2I4;SWISSPROT_AC_OLD:Q6UXD2;SMR:Q9P2E5;GeneID:54480;KEGG:hsa:54480;eggNOG:ENOG410XWZJ;eggNOG:KOG3708;UniGene:Hs.647084;GO:GO:0000139;GO:GO:0008376;GO:GO:0016020;GO:GO:…
33459	CHPF --> CHPF	Expression	GeneID:79586;		4354689	Gene	CHPF	chondroitin polymerizing factor;CHPF;CHSY2;CSS2;Chondroitin glucuronyltransferase 2;Chondroitin sulfate synthase 2;chondroitin sulfate synthase-2;Chondroitin-polymerizing factor;CHSS2;EC 2.4.1.175;EC 2.4.1.226;Glucuronosyl-N-acetylgalactosaminyl-proteoglycan 4-beta-N-acetylgalactosaminyltransferase II;N-acetylgalactosaminyl-proteoglycan 3-beta-glucuronosyltransferase II;N-acetylgalactosaminyltran…	SWISSPROT_AC:Q8IZ52;SWISSPROT_ID:CHSS2_HUMAN;GeneID:79586;Ensembl:ENSG00000123989;HGNC:HGNC:24291;MIM:610405;Vega:OTTHUMG00000058929;protein_accession:AAH08878.2;protein_accession:AAH21223.2;protein_accession:AAH23531.1;protein_accession:AAQ88769.1;protein_accession:BAB15449.1;protein_accession:BAC78393.1;protein_accession:BAC81536.1;protein_accession:BAG63502.1;protein_accession:CAB66748.2;prote…	65812	Protein	CHPF	Chondroitin glucuronyltransferase 2;Chondroitin sulfate synthase 2;Chondroitin-polymerizing factor;CHPF;CHSS2;CSS2;EC 2.4.1.175;EC 2.4.1.226;Glucuronosyl-N-acetylgalactosaminyl-proteoglycan 4-beta-N-acetylgalactosaminyltransferase II;N-acetylgalactosaminyl-proteoglycan 3-beta-glucuronosyltransferase II;N-acetylgalactosaminyltransferase 2;chondroitin polymerizing factor;chondroitin sulfate synthas…	SWISSPROT_AC:Q8IZ52;SWISSPROT_ID:CHSS2_HUMAN;EMBL:AB086063;EMBL:AB095813;EMBL:AC009955;EMBL:AK026331;EMBL:AK302124;EMBL:AL136814;EMBL:AY358403;EMBL:BC008878;EMBL:BC021223;EMBL:BC023531;EMBL:CH471063;RefSeq:NP_001182660.1;RefSeq:NP_078812.2;ProteinModelPortal:Q8IZ52;STRING:9606.ENSP00000243776;SWISSPROT_AC_OLD:B4DXU0;SWISSPROT_AC_OLD:Q6UXD6;SWISSPROT_AC_OLD:Q7L4G1;SWISSPROT_AC_OLD:Q9H0F8;SWISSPROT…
33636	NDUFAF1 --> NDUFAF1	Expression	GeneID:51103;		4351481	Gene	NDUFAF1	CGI-65;CGI65;CIA30;NADH:ubiquinone oxidoreductase complex assembly factor 1;NDUFAF1;Complex I intermediate-associated protein 30, mitochondrial;NADH dehydrogenase [ubiquinone] 1 alpha subcomplex assembly factor 1;	SWISSPROT_AC:Q9Y375;SWISSPROT_ID:CIA30_HUMAN;GeneID:51103;Ensembl:ENSG00000137806;HGNC:HGNC:18828;MIM:606934;Vega:OTTHUMG00000130340;protein_accession:AAD34060.1;protein_accession:AAH00780.1;protein_accession:EAW92487.1;protein_accession:EAW92488.1;protein_accession:EAW92489.1;protein_accession:NP_057097.2;protein_accession:Q9Y375.2;protein_accession:XP_006720618.1;protein_accession:XP_011519960.…	66119	Protein	NDUFAF1	CIA30;Complex I intermediate-associated protein 30, mitochondrial;NADH dehydrogenase [ubiquinone] 1 alpha subcomplex assembly factor 1;NDUFAF1;CGI-65;CGI65;NADH:ubiquinone oxidoreductase complex assembly factor 1;	SWISSPROT_AC:Q9Y375;SWISSPROT_ID:CIA30_HUMAN;EMBL:AF151823;EMBL:BC000780;RefSeq:NP_057097.2;RefSeq:XP_006720618.1;RefSeq:XP_011519960.1;ProteinModelPortal:Q9Y375;STRING:9606.ENSP00000260361;SWISSPROT_AC_OLD:Q9BVZ5;GeneID:51103;KEGG:hsa:51103;eggNOG:ENOG410XQPB;eggNOG:KOG2435;UniGene:Hs.106529;GO:GO:0005737;GO:GO:0005743;GO:GO:0005747;GO:GO:0006120;GO:GO:0006461;GO:GO:0032981;GO:GO:0051082;HOGENOM…
33975	CISD3 --> CISD3	Expression	GeneID:284106;		4360925	Gene	CISD3	CDGSH iron sulfur domain 3;CISD3;Miner2;CDGSH iron-sulfur domain-containing protein 3, mitochondrial;MitoNEET-related protein 2;	SWISSPROT_AC:P0C7P0;SWISSPROT_ID:CISD3_HUMAN;GeneID:284106;Ensembl:ENSG00000277972;HGNC:HGNC:27578;MIM:611933;Vega:OTTHUMG00000188500;protein_accession:EAW60525.1;protein_accession:NP_001129970.1;protein_accession:P0C7P0.1;protein_gi:119580929;protein_gi:190358744;protein_gi:211057411;RNA_nucleotide_accession:AK097047.1;RNA_nucleotide_accession:AK098433.1;RNA_nucleotide_accession:BC062294.1;RNA_n…	66767	Protein	CISD3	CDGSH iron-sulfur domain-containing protein 3, mitochondrial;CISD3;Miner2;MitoNEET-related protein 2;CDGSH iron sulfur domain 3;	SWISSPROT_AC:P0C7P0;SWISSPROT_ID:CISD3_HUMAN;EMBL:AC006449;EMBL:BM546511;RefSeq:NP_001129970.1;ProteinModelPortal:P0C7P0;STRING:9606.ENSP00000391402;SMR:P0C7P0;GeneID:284106;KEGG:hsa:284106;eggNOG:ENOG41122TT;eggNOG:KOG4605;UniGene:Hs.713595;GO:GO:0005739;GO:GO:0046872;GO:GO:0051537;HOGENOM:HOG000060282;OrthoDB:EOG091G0T2Q;CTD:284106;BioGrid:129759;PaxDb:P0C7P0;OMA:THKSERV;HOVERGEN:HBG107689;Inte…
34229	CDK5RAP2 --> CDK5RAP2	Expression	GeneID:55755;		4352970	Gene	CDK5RAP2	C48;CDK5 regulatory subunit associated protein 2;CDK5RAP2;Cep215;MCPH3;c - 48;c 48;c-48;c4-8;CDK5 activator-binding protein C48;CDK5 regulatory subunit-associated protein 2;Centrosome-associated protein 215;cep 215;CK5P2;KIAA1633;mcph type 3;	SWISSPROT_AC:Q96SN8;SWISSPROT_ID:CK5P2_HUMAN;GeneID:55755;Ensembl:ENSG00000136861;HGNC:HGNC:18672;MIM:608201;Vega:OTTHUMG00000021043;protein_accession:AAH04526.2;protein_accession:AAH19577.1;protein_accession:AAI36276.1;protein_accession:AAI43763.1;protein_accession:AAI46783.1;protein_accession:AAP41926.1;protein_accession:AJI77145.1;protein_accession:BAA91865.1;protein_accession:BAB13459.3;prote…	67285	Protein	CDK5RAP2	CDK5 activator-binding protein C48;CDK5 regulatory subunit-associated protein 2;CDK5RAP2;Centrosome-associated protein 215;CEP215;CK5P2;KIAA1633;c - 48;c 48;c-48;c4-8;C48;CDK5 regulatory subunit associated protein 2;cep 215;mcph type 3;MCPH3;	SWISSPROT_AC:Q96SN8;SWISSPROT_ID:CK5P2_HUMAN;EMBL:AB046853;EMBL:AF448860;EMBL:AK001729;EMBL:AK025867;EMBL:AK027636;EMBL:AL133161;EMBL:AL138836;EMBL:AL353736;EMBL:AL391870;EMBL:AL590642;EMBL:BC004526;EMBL:BX537421;EMBL:BX537759;RefSeq:NP_001011649.1;RefSeq:NP_001258968.1;RefSeq:NP_060719.4;RefSeq:XP_006717245.1;ProteinModelPortal:Q96SN8;STRING:9606.ENSP00000343818;SWISSPROT_AC_OLD:Q5JV18;SWISSPROT…
34539	CLCC1 --> MCLC	Expression	GeneID:23155;		4349116	Gene	CLCC1	chloride channel CLIC like 1;CLCC1;MCLC;Chloride channel CLIC-like protein 1;KIAA0761;Mid-1-related chloride channel protein 1;	SWISSPROT_AC:Q96S66;SWISSPROT_ID:CLCC1_HUMAN;GeneID:23155;Ensembl:ENSG00000121940;HGNC:HGNC:29675;Vega:OTTHUMG00000011732;protein_accession:AAH02939.1;protein_accession:ABM83625.1;protein_accession:ABM86867.1;protein_accession:BAA34481.2;protein_accession:BAB59018.1;protein_accession:BAB79261.1;protein_accession:BAB79262.1;protein_accession:BAB79263.1;protein_accession:BAG52186.1;protein_accessio…	67765	Protein	MCLC	Chloride channel CLIC-like protein 1;CLCC1;KIAA0761;MCLC;Mid-1-related chloride channel protein 1;chloride channel CLIC like 1;	SWISSPROT_AC:Q96S66;SWISSPROT_ID:CLCC1_HUMAN;EMBL:AB018304;EMBL:AB052915;EMBL:AB052916;EMBL:AB052917;EMBL:AB052918;EMBL:AL449266;EMBL:BC002939;EMBL:CH471122;RefSeq:NP_001041675.1;RefSeq:NP_001265131.1;RefSeq:NP_001265132.1;RefSeq:NP_055942.1;ProteinModelPortal:Q96S66;STRING:9606.ENSP00000349456;SWISSPROT_AC_OLD:O94861;SWISSPROT_AC_OLD:Q8WYP8;SWISSPROT_AC_OLD:Q8WYP9;SWISSPROT_AC_OLD:Q9BU25;GeneID:…
34778	CLIP4 --> CLIP4	Expression	GeneID:79745;		4354816	Gene	CLIP4	CAP-Gly domain containing linker protein family member 4;CLIP4;RSNL2;cap-gly domain containing linker protein 4;CAP-Gly domain-containing linker protein 4;clip 4;Restin-like protein 2;	SWISSPROT_AC:Q8N3C7;SWISSPROT_ID:CLIP4_HUMAN;GeneID:79745;Ensembl:ENSG00000115295;HGNC:HGNC:26108;Vega:OTTHUMG00000097837;protein_accession:AAH15310.2;protein_accession:AAI26168.1;protein_accession:AAI36332.1;protein_accession:AAP97312.1;protein_accession:AAX88898.1;protein_accession:AAY24165.1;protein_accession:ADR83093.1;protein_accession:BAB14974.1;protein_accession:BAB71403.1;protein_accessio…	68111	Protein	CLIP4	CAP-Gly domain-containing linker protein 4;CLIP4;Restin-like protein 2;RSNL2;cap-gly domain containing linker protein 4;CAP-Gly domain containing linker protein family member 4;clip 4;	SWISSPROT_AC:Q8N3C7;SWISSPROT_ID:CLIP4_HUMAN;EMBL:AF433661;EMBL:AK024722;EMBL:AK057267;EMBL:AK302325;EMBL:AL834443;EMBL:BC015310;EMBL:BC126167;EMBL:BC136331;EMBL:CH471053;RefSeq:NP_001274456.1;RefSeq:NP_001274457.1;RefSeq:NP_078968.3;RefSeq:XP_005264619.1;RefSeq:XP_005264620.1;RefSeq:XP_006712167.1;RefSeq:XP_011531411.1;RefSeq:XP_016860447.1;ProteinModelPortal:Q8N3C7;STRING:9606.ENSP00000327009;S…
36406	CNTRL --> CEP110	Expression	GeneID:11064;		4348621	Gene	CNTRL	bA165P4.1;centriolin;CEP1;CEP110;CNTRL;FAN;Centrosomal protein 1;Centrosomal protein of 110 kDa;fan-type;	SWISSPROT_AC:Q7Z7A1;SWISSPROT_ID:CNTRL_HUMAN;GeneID:11064;Ensembl:ENSG00000119397;HGNC:HGNC:1858;MIM:605496;Vega:OTTHUMG00000020581;protein_accession:AAC32373.1;protein_accession:AAH02932.1;protein_accession:AAH89415.1;protein_accession:AAI37285.1;protein_accession:AAI37287.1;protein_accession:AAP43846.1;protein_accession:AAX35689.1;protein_accession:BAB84905.1;protein_accession:BAC87273.1;protei…	71836	Protein	CEP110	Centriolin;Centrosomal protein 1;Centrosomal protein of 110 kDa;CEP1;CEP110;CNTRL;bA165P4.1;FAN;fan-type;	SWISSPROT_AC:Q7Z7A1;SWISSPROT_ID:CNTRL_HUMAN;EMBL:AF083322;EMBL:AF513978;EMBL:AK074079;EMBL:AL137068;EMBL:AY651261;EMBL:BC002932;EMBL:BC089415;EMBL:BC137286;EMBL:BX640927;RefSeq:NP_001317691.1;RefSeq:NP_008949.4;RefSeq:XP_005251736.1;ProteinModelPortal:Q7Z7A1;STRING:9606.ENSP00000238341;SWISSPROT_AC_OLD:A2A2Y1;SWISSPROT_AC_OLD:B2RP67;SWISSPROT_AC_OLD:Q3MN79;SWISSPROT_AC_OLD:Q5FWF8;SWISSPROT_AC_OL…
36498	COL6A1 --> COL6A1	Expression	GeneID:1291;		4340853	Gene	COL6A1	BTHLM1;COL6A1;collagen type VI alpha 1 chain;OPLL;UCHMD1;CO6A1;collagen 6a1;collagen alpha 1(vi);collagen alpha-1(vi);Collagen alpha-1(VI) chain;collagen alpha1(vi);collagen type vi alpha 1;collagen type vi alpha-1;collagen type vi alpha1;collagen vi alpha 1;collagen vi alpha1;collagen vialpha1;collagen-vi-alpha-1;opll-type;	SWISSPROT_AC:P12109;SWISSPROT_ID:CO6A1_HUMAN;GeneID:1291;Ensembl:ENSG00000142156;HGNC:HGNC:2211;MIM:120220;Vega:OTTHUMG00000090440;protein_accession:AAA52055.1;protein_accession:AAB20835.2;protein_accession:AAH05159.2;protein_accession:AAH22236.1;protein_accession:AAH32821.1;protein_accession:AAH52575.1;protein_accession:BAG61063.1;protein_accession:BAG61380.1;protein_accession:CAA29555.1;protein…	72327	Protein	COL6A1	CO6A1;COL6A1;Collagen alpha-1(VI) chain;BTHLM1;collagen 6a1;collagen alpha 1(vi);collagen alpha-1(vi);collagen alpha1(vi);collagen type vi alpha 1;collagen type VI alpha 1 chain;collagen type vi alpha-1;collagen type vi alpha1;collagen vi alpha 1;collagen vi alpha1;collagen vialpha1;collagen-vi-alpha-1;OPLL;opll-type;UCHMD1;	SWISSPROT_AC:P12109;SWISSPROT_ID:CO6A1_HUMAN;EMBL:BC005159;EMBL:BC052575;EMBL:M20776;EMBL:M27447;EMBL:S75385;EMBL:S75388;EMBL:S75390;EMBL:S75392;EMBL:S75394;EMBL:S75396;EMBL:S75398;EMBL:S75400;EMBL:S75402;EMBL:S75404;EMBL:S75406;EMBL:S75408;EMBL:S75410;EMBL:S75412;EMBL:S75414;EMBL:S75416;EMBL:S75418;EMBL:S75420;EMBL:X06194;EMBL:X15879;EMBL:X15880;EMBL:X99109;EMBL:X99135;EMBL:X99136;RefSeq:NP_0018…
37856	COMT --> COMT	Expression	GeneID:1312;		4340872	Gene	COMT	catechol-O-methyltransferase;COMT;HEL-S-98n;catechol -o-methyltransferase;catechol o methyltransferase;Catechol O-methyltransferase;catechol- o -methyltransferase;catechol- o-methyltransferase;catechol-o- methyltransferase;EC 2.1.1.6;	SWISSPROT_AC:P21964;SWISSPROT_ID:COMT_HUMAN;GeneID:1312;Ensembl:ENSG00000093010;HGNC:HGNC:2228;MIM:116790;Vega:OTTHUMG00000150529;protein_accession:AAA68927.1;protein_accession:AAA68928.1;protein_accession:AAA68929.1;protein_accession:AAH00419.2;protein_accession:AAH05867.1;protein_accession:AAH11935.1;protein_accession:AAI00019.1;protein_accession:AAP35789.1;protein_accession:AAP88929.1;protein_…	76234	Protein	COMT	Catechol O-methyltransferase;COMT;EC 2.1.1.6;catechol -o-methyltransferase;catechol o methyltransferase;catechol- o -methyltransferase;catechol- o-methyltransferase;catechol-o- methyltransferase;catechol-O-methyltransferase;HEL-S-98n;	SWISSPROT_AC:P21964;SWISSPROT_ID:COMT_HUMAN;EMBL:AC000080;EMBL:AC000090;EMBL:AC005663;EMBL:AK290440;EMBL:AY341246;EMBL:BC000419;EMBL:BC005867;EMBL:BC011935;EMBL:BC100018;EMBL:CH471176;EMBL:CR456422;EMBL:CR456997;EMBL:FJ224345;EMBL:M58525;EMBL:M65212;EMBL:M65213;EMBL:Z26491;RefSeq:NP_000745.1;RefSeq:NP_001128633.1;RefSeq:NP_001128634.1;RefSeq:NP_009294.1;RefSeq:XP_016884083.1;RefSeq:XP_016884084.1…
38211	COQ8B --> ADCK4	Expression	GeneID:79934;		4354965	Gene	COQ8B	ADCK4;coenzyme Q8B;COQ8B;NPHS9;AarF domain-containing protein kinase 4;Atypical kinase COQ8B, mitochondrial;Coenzyme Q protein 8B;EC 2.7.-.-;	SWISSPROT_AC:Q96D53;SWISSPROT_ID:COQ8B_HUMAN;GeneID:79934;Ensembl:ENSG00000123815;HGNC:HGNC:19041;MIM:615567;Vega:OTTHUMG00000182620;protein_accession:AAH13114.2;protein_accession:AAH27473.1;protein_accession:ABM82617.1;protein_accession:ABM85800.1;protein_accession:BAB14004.1;protein_accession:EAW56987.1;protein_accession:EAW56988.1;protein_accession:EAW56989.1;protein_accession:EAW56990.1;prote…	76849	Protein	ADCK4	AarF domain-containing protein kinase 4;ADCK4;Atypical kinase COQ8B, mitochondrial;Coenzyme Q protein 8B;COQ8B;EC 2.7.-.-;coenzyme Q8B;NPHS9;	SWISSPROT_AC:Q96D53;SWISSPROT_ID:COQ8B_HUMAN;EMBL:AK022291;EMBL:BC013114;EMBL:BC027473;RefSeq:NP_001136027.1;RefSeq:NP_079152.3;ProteinModelPortal:Q96D53;STRING:9606.ENSP00000315118;SWISSPROT_AC_OLD:Q8TAJ1;SWISSPROT_AC_OLD:Q9HA52;SMR:Q96D53;GeneID:79934;KEGG:hsa:79934;eggNOG:COG0661;eggNOG:KOG1234;UniGene:Hs.130712;GO:GO:0005524;GO:GO:0005829;GO:GO:0005886;GO:GO:0006744;GO:GO:0016021;GO:GO:001630…
39116	CEP135 --> CEP135	Expression	GeneID:9662;		4347426	Gene	CEP135	centrosomal protein 135;CEP135;CEP4;KIAA0635;MCPH8;Centrosomal protein 4;Centrosomal protein of 135 kDa;cep 4;cep-4;CP135;	SWISSPROT_AC:Q66GS9;SWISSPROT_ID:CP135_HUMAN;GeneID:9662;Ensembl:ENSG00000174799;HGNC:HGNC:29086;MIM:611423;Vega:OTTHUMG00000160748;protein_accession:AAH12003.1;protein_accession:AAI36536.1;protein_accession:AAI36537.1;protein_accession:BAA31610.2;protein_accession:DAA05590.1;protein_accession:NP_079285.2;protein_accession:Q66GS9.2;protein_accession:XP_005265845.1;protein_accession:XP_006714118.1…	78752	Protein	CEP135	Centrosomal protein 4;Centrosomal protein of 135 kDa;CEP135;CEP4;CP135;KIAA0635;centrosomal protein 135;cep 4;cep-4;MCPH8;	SWISSPROT_AC:Q66GS9;SWISSPROT_ID:CP135_HUMAN;EMBL:AB014535;EMBL:AC092627;EMBL:AC110611;EMBL:AC118280;EMBL:AK023683;EMBL:BC012003;EMBL:BC136535;EMBL:BC136536;EMBL:BK005586;RefSeq:NP_079285.2;ProteinModelPortal:Q66GS9;STRING:9606.ENSP00000257287;SWISSPROT_AC_OLD:B2RMY0;SWISSPROT_AC_OLD:O75130;SWISSPROT_AC_OLD:Q58F25;SWISSPROT_AC_OLD:Q9H8H7;SMR:Q66GS9;GeneID:9662;KEGG:hsa:9662;eggNOG:ENOG410IGCA;egg…
39216	CEP250 --> C-Nap1	Expression	GeneID:11190;		4348729	Gene	CEP250	C-NAP1;centrosomal protein 250;CEP2;CEP250;CNAP1;250 kDa centrosomal protein;Centrosomal Nek2-associated protein 1;Centrosomal protein 2;Centrosome-associated protein CEP250;cep-2;CP250;nap1 c;	SWISSPROT_AC:Q9BV73;SWISSPROT_ID:CP250_HUMAN;GeneID:11190;Ensembl:ENSG00000126001;HGNC:HGNC:1859;MIM:609689;Vega:OTTHUMG00000032343;protein_accession:AAC06349.1;protein_accession:AAC07988.1;protein_accession:AAH71869.1;protein_accession:AAI72439.1;protein_accession:BAG59963.1;protein_accession:BAK64163.1;protein_accession:CAB89415.1;protein_accession:CAI42839.1;protein_accession:CAI42840.1;protei…	78917	Protein	C-Nap1	250 kDa centrosomal protein;C-Nap1;Centrosomal Nek2-associated protein 1;Centrosomal protein 2;Centrosome-associated protein CEP250;CEP2;CEP250;CNAP1;CP250;centrosomal protein 250;cep-2;nap1 c;	SWISSPROT_AC:Q9BV73;SWISSPROT_ID:CP250_HUMAN;EMBL:AF022655;EMBL:AF049105;EMBL:AL121586;EMBL:CH471077;RefSeq:NP_001305148.1;RefSeq:NP_009117.2;RefSeq:XP_005260319.1;RefSeq:XP_006723753.1;RefSeq:XP_006723754.1;RefSeq:XP_006723755.1;RefSeq:XP_006723756.1;ProteinModelPortal:Q9BV73;STRING:9606.ENSP00000380661;SWISSPROT_AC_OLD:E1P5Q3;SWISSPROT_AC_OLD:O14812;SWISSPROT_AC_OLD:O60588;SWISSPROT_AC_OLD:Q9H4…
40589	CRTC3 --> CRTC3	Expression	GeneID:64784;		4354274	Gene	CRTC3	CREB regulated transcription coactivator 3;CRTC3;TORC-3;TORC3;CREB-regulated transcription coactivator 3;Transducer of CREB protein 3;Transducer of regulated cAMP response element-binding protein 3;	SWISSPROT_AC:Q6UUV7;SWISSPROT_ID:CRTC3_HUMAN;GeneID:64784;Ensembl:ENSG00000140577;HGNC:HGNC:26148;MIM:608986;Vega:OTTHUMG00000172295;protein_accession:AAH74730.2;protein_accession:AAH74731.3;protein_accession:AAQ98858.1;protein_accession:BAB15160.1;protein_accession:BAB84996.1;protein_accession:BAC03424.1;protein_accession:NP_001036039.1;protein_accession:NP_073606.3;protein_accession:Q6UUV7.2;pr…	81503	Protein	CRTC3	CREB-regulated transcription coactivator 3;CRTC3;TORC-3;TORC3;Transducer of CREB protein 3;Transducer of regulated cAMP response element-binding protein 3;CREB regulated transcription coactivator 3;	SWISSPROT_AC:Q6UUV7;SWISSPROT_ID:CRTC3_HUMAN;EMBL:AC021422;EMBL:AC103739;EMBL:AK025521;EMBL:AK090443;EMBL:AY360173;EMBL:BC074730;EMBL:BC074731;RefSeq:NP_001036039.1;RefSeq:NP_073606.3;ProteinModelPortal:Q6UUV7;STRING:9606.ENSP00000268184;SWISSPROT_AC_OLD:Q6DK61;SWISSPROT_AC_OLD:Q6DK62;SWISSPROT_AC_OLD:Q8NF38;SWISSPROT_AC_OLD:Q9H6U2;SMR:Q6UUV7;GeneID:64784;KEGG:hsa:64784;eggNOG:ENOG410IGNT;eggNOG:…
40835	CSDE1 --> UNR	Expression	GeneID:7812;		4346094	Gene	CSDE1	cold shock domain containing E1;CSDE1;D1S155E;UNR;Cold shock domain-containing protein E1;KIAA0885;N-ras upstream gene protein;NRU;Protein UNR;unr protein;unr-type;	SWISSPROT_AC:O75534;SWISSPROT_ID:CSDE1_HUMAN;GeneID:7812;Ensembl:ENSG00000009307;HGNC:HGNC:29905;MIM:191510;Vega:OTTHUMG00000012060;protein_accession:AAC28634.1;protein_accession:AAD27787.1;protein_accession:AAH21692.1;protein_accession:AAH32446.1;protein_accession:AAL15445.1;protein_accession:BAA74908.3;protein_accession:BAB14073.1;protein_accession:BAB14080.1;protein_accession:BAF82835.1;protei…	82080	Protein	UNR	Cold shock domain-containing protein E1;CSDE1;D1S155E;KIAA0885;N-ras upstream gene protein;NRU;Protein UNR;UNR;cold shock domain containing E1;unr protein;unr-type;	SWISSPROT_AC:O75534;SWISSPROT_ID:CSDE1_HUMAN;EMBL:AB020692;EMBL:AF070542;EMBL:AF077054;EMBL:AK290146;EMBL:AL096773;EMBL:BC032446;EMBL:CH471122;EMBL:CR749378;EMBL:CR749431;RefSeq:NP_001007554.1;RefSeq:NP_001123995.1;RefSeq:NP_001229820.1;RefSeq:NP_001229821.1;RefSeq:NP_001229822.1;RefSeq:NP_009089.4;ProteinModelPortal:O75534;STRING:9606.ENSP00000407724;SWISSPROT_AC_OLD:A8K281;SWISSPROT_AC_OLD:E9PG…
40945	CSNK2A2 --> CSNK2A2	Expression	GeneID:1459;		4340993	Gene	CSNK2A2	casein kinase 2 alpha 2;CK2A2;CK2alpha';CSNK2A1;CSNK2A2;Casein kinase II subunit alpha';ck 2 alpha';CK II alpha';ck ii-alpha';ck2 alpha 2;ck2 alpha';ck2-alpha';ck2alpha ';ck2alpha2;CSK22;EC 2.7.11.1;	SWISSPROT_AC:P19784;SWISSPROT_ID:CSK22_HUMAN;GeneID:1459;Ensembl:ENSG00000070770;HGNC:HGNC:2459;MIM:115442;Vega:OTTHUMG00000133488;protein_accession:AAA51548.1;protein_accession:AAH08812.1;protein_accession:ABM83951.1;protein_accession:ABM87268.1;protein_accession:EAW82969.1;protein_accession:NP_001887.1;protein_accession:P19784.1;protein_accession:XP_005255857.1;protein_accession:XP_005255858.1;…	82325	Protein	CSNK2A2	Casein kinase II subunit alpha';CK II alpha';CK2A2;CSK22;CSNK2A2;EC 2.7.11.1;casein kinase 2 alpha 2;ck 2 alpha';ck ii-alpha';ck2 alpha 2;ck2 alpha';ck2-alpha';ck2alpha ';CK2alpha';ck2alpha2;CSNK2A1;	SWISSPROT_AC:P19784;SWISSPROT_ID:CSK22_HUMAN;EMBL:BC008812;EMBL:M55268;RefSeq:NP_001887.1;ProteinModelPortal:P19784;STRING:9606.ENSP00000262506;SMR:P19784;GeneID:1459;KEGG:hsa:1459;PIR:B35838;eggNOG:ENOG410XNPP;eggNOG:KOG0668;UniGene:Hs.82201;GO:GO:0004674;GO:GO:0005524;GO:GO:0005634;GO:GO:0005654;GO:GO:0005829;GO:GO:0006351;GO:GO:0006355;GO:GO:0006457;GO:GO:0006915;GO:GO:0016055;GO:GO:0047485;GO…
40959	CSNK2B --> Phosvitin	Expression	GeneID:1460;		4340994	Gene	CSNK2B	casein kinase 2 beta;CK2B;CK2N;CSK2B;CSNK2B;G5A;casein kinase 2b;casein kinase 2beta;casein kinase ii beta;Casein kinase II subunit beta;casein kinase iibeta;casein kinase-2 beta;CK II beta;ck-2 beta;ck-2-beta;csnk2 beta;g5 a;g5 alpha;g5alpha;Phosvitin;Protein G5a;type-ii b-ck;	SWISSPROT_AC:P67870;SWISSPROT_ID:CSK2B_HUMAN;GeneID:1460;Ensembl:ENSG00000204435;HGNC:HGNC:2460;MIM:115441;Vega:OTTHUMG00000177888;protein_accession:AAD18081.1;protein_accession:AAI12018.1;protein_accession:AAI12020.1;protein_accession:AAM50092.1;protein_accession:ABC40727.1;protein_accession:BAB63386.1;protein_accession:BAG34801.1;protein_accession:BAG62356.1;protein_accession:CAA34379.1;protein…	82347	Protein	Phosvitin	Casein kinase II subunit beta;CK II beta;CK2N;CSK2B;CSNK2B;G5A;Phosvitin;Protein G5a;casein kinase 2 beta;casein kinase 2b;casein kinase 2beta;casein kinase ii beta;casein kinase iibeta;casein kinase-2 beta;ck-2 beta;ck-2-beta;CK2B;csnk2 beta;g5 a;g5 alpha;g5alpha;type-ii b-ck;	SWISSPROT_AC:P67870;SWISSPROT_ID:CSK2B_HUMAN;EMBL:AF129756;EMBL:AK311860;EMBL:AL662899;EMBL:AL670886;EMBL:AL805934;EMBL:AY113186;EMBL:BA000025;EMBL:BC112017;EMBL:BC112019;EMBL:BX511262;EMBL:CH471081;EMBL:CR354443;EMBL:CR541699;EMBL:CR753842;EMBL:CR759761;EMBL:DQ314868;EMBL:M30448;EMBL:X16312;EMBL:X16937;EMBL:X57152;RefSeq:NP_001269314.1;RefSeq:NP_001311.3;ProteinModelPortal:P67870;STRING:9606.ENS…
41861	SLC44A2 --> CTL2	Expression	GeneID:57153;		4353477	Gene	SLC44A2	CTL2;PP1292;SLC44A2;solute carrier family 44 member 2;Choline transporter-like protein 2;choline transporter-like protein-2;	SWISSPROT_AC:Q8IWA5;SWISSPROT_ID:CTL2_HUMAN;GeneID:57153;Ensembl:ENSG00000129353;HGNC:HGNC:17292;MIM:606106;Vega:OTTHUMG00000180585;protein_accession:AAG23752.1;protein_accession:AAH10617.1;protein_accession:AAH40556.1;protein_accession:AEE60960.1;protein_accession:AIN81054.1;protein_accession:AIN81055.1;protein_accession:ALQ28760.1;protein_accession:BAC11662.1;protein_accession:BAG37158.1;protei…	84131	Protein	CTL2	Choline transporter-like protein 2;CTL2;SLC44A2;Solute carrier family 44 member 2;choline transporter-like protein-2;PP1292;	SWISSPROT_AC:Q8IWA5;SWISSPROT_ID:CTL2_HUMAN;EMBL:AC011475;EMBL:AF070636;EMBL:AJ245621;EMBL:AK027519;EMBL:AK075512;EMBL:AK294118;EMBL:AK314582;EMBL:AL832517;EMBL:AL832978;EMBL:BC010617;EMBL:BC040556;EMBL:CH471106;EMBL:FN668568;RefSeq:NP_001138528.1;RefSeq:NP_065161.3;RefSeq:XP_005260054.1;ProteinModelPortal:Q8IWA5;STRING:9606.ENSP00000336888;SWISSPROT_AC_OLD:B2RBB1;SWISSPROT_AC_OLD:B3KNH3;SWISSPRO…
42016	CIT --> CRIK	Expression	GeneID:11113;		4348661	Gene	CIT	CIT;CITK;citron rho-interacting serine/threonine kinase;CRIK;MCPH17;STK21;cit-type;Citron Rho-interacting kinase;citron/rho-interacting serine-threonine kinase;CTRO;EC 2.7.11.1;KIAA0949;mcph1-7;Serine/threonine-protein kinase 21;	SWISSPROT_AC:O14578;SWISSPROT_ID:CTRO_HUMAN;GeneID:11113;Ensembl:ENSG00000122966;HGNC:HGNC:1985;MIM:605629;Vega:OTTHUMG00000134325;protein_accession:AAB71327.1;protein_accession:AAI56530.1;protein_accession:AAI72522.1;protein_accession:AAP13528.1;protein_accession:AAP43922.1;protein_accession:AAV87216.1;protein_accession:BAA76793.2;protein_accession:EAW98155.1;protein_accession:EAW98156.1;protein…	84382	Protein	CRIK	CIT;Citron Rho-interacting kinase;CRIK;CTRO;EC 2.7.11.1;KIAA0949;Serine/threonine-protein kinase 21;STK21;cit-type;CITK;citron rho-interacting serine/threonine kinase;citron/rho-interacting serine-threonine kinase;mcph1-7;MCPH17;	SWISSPROT_AC:O14578;SWISSPROT_ID:CTRO_HUMAN;EMBL:AB023166;EMBL:AC002563;EMBL:AC004813;EMBL:AC079317;EMBL:AY209000;EMBL:AY257469;EMBL:AY681966;RefSeq:NP_001193928.1;RefSeq:NP_009105.1;ProteinModelPortal:O14578;STRING:9606.ENSP00000376306;SWISSPROT_AC_OLD:Q2M5E1;SWISSPROT_AC_OLD:Q6XUH8;SWISSPROT_AC_OLD:Q86UQ9;SWISSPROT_AC_OLD:Q9UPZ7;SMR:O14578;GeneID:11113;KEGG:hsa:11113;eggNOG:ENOG410XR1Q;eggNOG:K…
42247	CUL2 --> CUL2	Expression	GeneID:8453;		4346476	Gene	CUL2	CUL2;cullin 2;cul 2;CUL-2;cul2-type;Cullin-2;	SWISSPROT_AC:Q13617;SWISSPROT_ID:CUL2_HUMAN;GeneID:8453;Ensembl:ENSG00000108094;HGNC:HGNC:2552;MIM:603135;Vega:OTTHUMG00000017950;protein_accession:AAC50545.1;protein_accession:AAC51190.1;protein_accession:AAD23581.1;protein_accession:AAH09591.1;protein_accession:AAI10902.1;protein_accession:ADZ15514.1;protein_accession:AEE61248.1;protein_accession:BAG53007.1;protein_accession:BAH11667.1;protein_…	84904	Protein	CUL2	CUL-2;CUL2;Cullin-2;cul 2;cul2-type;cullin 2;	SWISSPROT_AC:Q13617;SWISSPROT_ID:CUL2_HUMAN;EMBL:AF126404;EMBL:AK095217;EMBL:AK300491;EMBL:AL392046;EMBL:BC009591;EMBL:BC110901;EMBL:CH471072;EMBL:U58088;EMBL:U83410;RefSeq:NP_001185706.1;RefSeq:NP_001185707.1;RefSeq:NP_001185708.1;RefSeq:NP_003582.2;RefSeq:XP_011518049.1;ProteinModelPortal:Q13617;STRING:9606.ENSP00000444856;SWISSPROT_AC_OLD:B3KT95;SWISSPROT_AC_OLD:B7Z6K8;SWISSPROT_AC_OLD:D3DRY6;…
42547	CWC27 --> CWC27	Expression	GeneID:10283;		4347972	Gene	CWC27	CWC27;CWC27 spliceosome associated protein homolog;NY-CO-10;SDCCAG-10;SDCCAG10;Antigen NY-CO-10;EC 5.2.1.8;Peptidyl-prolyl cis-trans isomerase CWC27 homolog;PPIase CWC27;Serologically defined colon cancer antigen 10;	SWISSPROT_AC:Q6UX04;SWISSPROT_ID:CWC27_HUMAN;GeneID:10283;Ensembl:ENSG00000153015;HGNC:HGNC:10664;MIM:617170;Vega:OTTHUMG00000074069;protein_accession:AAC18041.1;protein_accession:AAC18042.1;protein_accession:AAH12117.1;protein_accession:AAQ88932.1;protein_accession:EAW51364.1;protein_accession:EAW51365.1;protein_accession:NP_001284573.1;protein_accession:NP_001284574.1;protein_accession:NP_00130…	85509	Protein	CWC27	Antigen NY-CO-10;CWC27;EC 5.2.1.8;Peptidyl-prolyl cis-trans isomerase CWC27 homolog;PPIase CWC27;SDCCAG10;Serologically defined colon cancer antigen 10;CWC27 spliceosome associated protein homolog;NY-CO-10;SDCCAG-10;	SWISSPROT_AC:Q6UX04;SWISSPROT_ID:CWC27_HUMAN;EMBL:AF039692;EMBL:AF039693;EMBL:AY358569;EMBL:BC012117;EMBL:CH471137;RefSeq:NP_001284573.1;RefSeq:NP_001284574.1;RefSeq:NP_005860.2;ProteinModelPortal:Q6UX04;STRING:9606.ENSP00000370460;SWISSPROT_AC_OLD:O60529;SWISSPROT_AC_OLD:O60530;SWISSPROT_AC_OLD:Q96EM3;SMR:Q6UX04;GeneID:10283;KEGG:hsa:10283;eggNOG:COG0652;eggNOG:KOG0885;UniGene:Hs.371372;GO:GO:00…
43007	CYB5B --> CYB5B	Expression	GeneID:80777;		4355231	Gene	CYB5B	CYB5-M;CYB5B;CYPB5M;cytochrome b5 type B;OMB5;CYB5M;Cytochrome b5 outer mitochondrial membrane isoform;mitochondrial outer membrane cytochrome b5;mitochondrial outer membrane isoform of cytochrome b5;outer mitochondrial membrane cytochrome b5;	SWISSPROT_AC:O43169;SWISSPROT_ID:CYB5B_HUMAN;GeneID:80777;Ensembl:ENSG00000103018;HGNC:HGNC:24374;MIM:611964;Vega:OTTHUMG00000133020;protein_accession:AAH04373.1;protein_accession:AAH14431.2;protein_accession:ADZ15952.1;protein_accession:BAA23735.1;protein_accession:BAF84265.1;protein_accession:CAI46070.1;protein_accession:EAW83275.1;protein_accession:EAW83276.1;protein_accession:NP_085056.2;prot…	86496	Protein	CYB5B	CYB5B;CYB5M;Cytochrome b5 outer mitochondrial membrane isoform;Cytochrome b5 type B;OMB5;CYB5-M;CYPB5M;mitochondrial outer membrane cytochrome b5;mitochondrial outer membrane isoform of cytochrome b5;outer mitochondrial membrane cytochrome b5;	SWISSPROT_AC:O43169;SWISSPROT_ID:CYB5B_HUMAN;EMBL:AB009282;EMBL:AC026464;EMBL:AK291576;EMBL:BC004373;EMBL:BC014431;RefSeq:NP_085056.2;ProteinModelPortal:O43169;STRING:9606.ENSP00000308430;SWISSPROT_AC_OLD:A8K6B1;SWISSPROT_AC_OLD:Q96CC3;SWISSPROT_AC_OLD:Q9BT35;SMR:O43169;GeneID:80777;KEGG:hsa:80777;eggNOG:COG5274;eggNOG:KOG0537;UniGene:Hs.461131;GO:GO:0005741;GO:GO:0016020;GO:GO:0016021;GO:GO:0020…
44350	DPY19L1 --> DPY19L1	Expression	GeneID:23333;		4349264	Gene	DPY19L1	dpy-19 like 1;DPY19L1;D19L1;Dpy-19-like protein 1;EC 2.4.1.-;GA0500;KIAA0877;Probable C-mannosyltransferase DPY19L1;Protein dpy-19 homolog 1;	SWISSPROT_AC:Q2PZI1;SWISSPROT_ID:D19L1_HUMAN;GeneID:23333;Ensembl:ENSG00000173852;HGNC:HGNC:22205;MIM:613892;Vega:OTTHUMG00000154888;protein_accession:AAH29591.1;protein_accession:ABB89208.1;protein_accession:BAA74900.1;protein_accession:EAW94038.1;protein_accession:EAW94039.1;protein_accession:NP_056098.1;protein_accession:Q2PZI1.1;protein_accession:XP_011513547.1;protein_accession:XP_011513548.…	91126	Protein	DPY19L1	D19L1;Dpy-19-like protein 1;DPY19L1;EC 2.4.1.-;GA0500;KIAA0877;Probable C-mannosyltransferase DPY19L1;Protein dpy-19 homolog 1;dpy-19 like 1;	SWISSPROT_AC:Q2PZI1;SWISSPROT_ID:D19L1_HUMAN;EMBL:AB020684;EMBL:BC029591;EMBL:DQ287932;RefSeq:NP_056098.1;ProteinModelPortal:Q2PZI1;SWISSPROT_AC_OLD:O94954;SWISSPROT_AC_OLD:Q4G151;GeneID:23333;KEGG:hsa:23333;eggNOG:ENOG410XRWN;eggNOG:KOG4587;UniGene:Hs.408623;GO:GO:0000030;GO:GO:0005637;GO:GO:0016020;GO:GO:0016021;GO:GO:0018406;HOGENOM:HOG000007991;OrthoDB:EOG091G02PL;CTD:23333;BioGrid:116920;Pax…
45869	DCAF7 --> WDR68	Expression	GeneID:10238;		4347931	Gene	DCAF7	AN11;DCAF7;DDB1 and CUL4 associated factor 7;HAN11;SWAN-1;WDR68;DDB1- and CUL4-associated factor 7;swan1;WD repeat-containing protein 68;WD repeat-containing protein An11 homolog;	SWISSPROT_AC:P61962;SWISSPROT_ID:DCAF7_HUMAN;GeneID:10238;Ensembl:ENSG00000136485;HGNC:HGNC:30915;MIM:605973;Vega:OTTHUMG00000178902;protein_accession:AAC18913.1;protein_accession:AAH01264.1;protein_accession:ABM82159.1;protein_accession:ABM85343.1;protein_accession:BAG58007.1;protein_accession:BAG64301.1;protein_accession:EAW94305.1;protein_accession:EAW94306.1;protein_accession:NP_005819.3;prot…	94955	Protein	WDR68	DCAF7;DDB1- and CUL4-associated factor 7;HAN11;WD repeat-containing protein 68;WD repeat-containing protein An11 homolog;WDR68;AN11;DDB1 and CUL4 associated factor 7;SWAN-1;swan1;	SWISSPROT_AC:P61962;SWISSPROT_ID:DCAF7_HUMAN;EMBL:AC113554;EMBL:AK303212;EMBL:BC001264;EMBL:CH471109;EMBL:U94747;RefSeq:NP_005819.3;ProteinModelPortal:P61962;STRING:9606.ENSP00000308344;SWISSPROT_AC_OLD:B4E039;SWISSPROT_AC_OLD:D3DU14;SWISSPROT_AC_OLD:O15491;SWISSPROT_AC_OLD:Q9DAE4;GeneID:10238;KEGG:hsa:10238;eggNOG:ENOG410XQ78;eggNOG:KOG0290;UniGene:Hs.410596;GO:GO:0005654;GO:GO:0005737;GO:GO:000…
45886	DCAKD --> DCAKD	Expression	GeneID:79877;		4354921	Gene	DCAKD	DCAKD;dephospho-CoA kinase domain containing;Dephospho-CoA kinase domain-containing protein;	SWISSPROT_AC:Q8WVC6;SWISSPROT_ID:DCAKD_HUMAN;GeneID:79877;Ensembl:ENSG00000172992;HGNC:HGNC:26238;Vega:OTTHUMG00000179947;protein_accession:AAH06472.1;protein_accession:AAH06546.1;protein_accession:AAH18132.1;protein_accession:AAH33299.1;protein_accession:ADZ15839.1;protein_accession:BAB15508.1;protein_accession:BAF83444.1;protein_accession:CAC38536.1;protein_accession:EAW51558.1;protein_accessio…	94965	Protein	DCAKD	DCAKD;Dephospho-CoA kinase domain-containing protein;dephospho-CoA kinase domain containing;	SWISSPROT_AC:Q8WVC6;SWISSPROT_ID:DCAKD_HUMAN;EMBL:AK026608;EMBL:AK290755;EMBL:BC006472;EMBL:BC006546;EMBL:BC018132;EMBL:BC033299;EMBL:CH471178;RefSeq:NP_001122103.1;RefSeq:NP_001275583.1;RefSeq:NP_001275584.1;RefSeq:NP_001308255.1;RefSeq:NP_079095.3;RefSeq:XP_005257745.1;RefSeq:XP_011523564.1;RefSeq:XP_016880591.1;RefSeq:XP_016880592.1;RefSeq:XP_016880593.1;ProteinModelPortal:Q8WVC6;STRING:9606.E…
46374	DCTPP1 --> DCTPP1	Expression	GeneID:79077;		4354498	Gene	DCTPP1	CDA03;dCTP pyrophosphatase 1;DCTPP1;RS21C6;XTP3TPA;DCTP1;dCTPase 1;Deoxycytidine-triphosphatase 1;EC 3.6.1.12;XTP3-transactivated gene A protein;	SWISSPROT_AC:Q9H773;SWISSPROT_ID:DCTP1_HUMAN;GeneID:79077;Ensembl:ENSG00000179958;HGNC:HGNC:28777;MIM:615840;Vega:OTTHUMG00000132416;protein_accession:AAH01344.1;protein_accession:AAK14927.1;protein_accession:AAK48422.1;protein_accession:AAR26724.1;protein_accession:BAB15025.1;protein_accession:CAG33616.1;protein_accession:EAW52247.1;protein_accession:NP_077001.1;protein_accession:Q9H773.1;protei…	96170	Protein	DCTPP1	dCTP pyrophosphatase 1;DCTP1;dCTPase 1;DCTPP1;Deoxycytidine-triphosphatase 1;EC 3.6.1.12;RS21C6;XTP3-transactivated gene A protein;XTP3TPA;CDA03;	SWISSPROT_AC:Q9H773;SWISSPROT_ID:DCTP1_HUMAN;EMBL:AF210430;EMBL:AF212242;EMBL:AK024843;EMBL:AY453409;EMBL:BC001344;EMBL:CR457335;RefSeq:NP_077001.1;ProteinModelPortal:Q9H773;STRING:9606.ENSP00000322524;SMR:Q9H773;GeneID:79077;KEGG:hsa:79077;eggNOG:ENOG410IXWQ;eggNOG:ENOG4111PYX;UniGene:Hs.632191;GO:GO:0000287;GO:GO:0005829;GO:GO:0009143;GO:GO:0032556;GO:GO:0042802;GO:GO:0047429;GO:GO:0047840;GO:G…
46844	DDX10 --> DDX10	Expression	GeneID:1662;		4341161	Gene	DDX10	DDX10;DEAD-box helicase 10;HRH-J8;DEAD box protein 10;EC 3.6.4.13;Probable ATP-dependent RNA helicase DDX10;	SWISSPROT_AC:Q13206;SWISSPROT_ID:DDX10_HUMAN;GeneID:1662;Ensembl:ENSG00000178105;HGNC:HGNC:2735;MIM:601235;Vega:OTTHUMG00000166540;protein_accession:AAC50823.1;protein_accession:AAH49217.1;protein_accession:AAH91521.1;protein_accession:AAH93654.1;protein_accession:AAH93656.1;protein_accession:BAA20386.1;protein_accession:BAB18536.1;protein_accession:BAD93121.1;protein_accession:BAG37650.1;protein…	97618	Protein	DDX10	DDX10;DEAD box protein 10;EC 3.6.4.13;Probable ATP-dependent RNA helicase DDX10;DEAD-box helicase 10;HRH-J8;	SWISSPROT_AC:Q13206;SWISSPROT_ID:DDX10_HUMAN;EMBL:AB040537;EMBL:AK315216;EMBL:BC091521;EMBL:BC093654;EMBL:BC093656;EMBL:CH471065;EMBL:U28042;RefSeq:NP_004389.2;ProteinModelPortal:Q13206;STRING:9606.ENSP00000314348;SWISSPROT_AC_OLD:B2RCQ3;SWISSPROT_AC_OLD:Q5BJD8;SMR:Q13206;GeneID:1662;KEGG:hsa:1662;eggNOG:COG0513;eggNOG:KOG0342;UniGene:Hs.591931;GO:GO:0003724;GO:GO:0004004;GO:GO:0005524;GO:GO:0010…
46974	DDX21 --> RH II/Gu	Expression	GeneID:9188;		4347050	Gene	DDX21	DDX21;DExD-box helicase 21;GUA;GURDB;RH-II/GU;RH-II/GuA;DEAD box protein 21;EC 3.6.4.13;gu a;Gu-alpha;Nucleolar RNA helicase 2;Nucleolar RNA helicase Gu;Nucleolar RNA helicase II;RH II/Gu;	SWISSPROT_AC:Q9NR30;SWISSPROT_ID:DDX21_HUMAN;GeneID:9188;Ensembl:ENSG00000165732;HGNC:HGNC:2744;MIM:606357;Vega:OTTHUMG00000018366;protein_accession:AAB02546.1;protein_accession:AAF78930.2;protein_accession:AAH08071.2;protein_accession:AAI04672.1;protein_accession:ABM84557.1;protein_accession:ABM87851.1;protein_accession:BAB93481.1;protein_accession:BAG37957.1;protein_accession:CAH18395.1;protein…	97650	Protein	RH II/Gu	DDX21;DEAD box protein 21;EC 3.6.4.13;Gu-alpha;Nucleolar RNA helicase 2;Nucleolar RNA helicase Gu;Nucleolar RNA helicase II;RH II/Gu;DExD-box helicase 21;gu a;GUA;GURDB;RH-II/GU;RH-II/GuA;	SWISSPROT_AC:Q9NR30;SWISSPROT_ID:DDX21_HUMAN;EMBL:AF261903;EMBL:AF261904;EMBL:AF261905;EMBL:AF261906;EMBL:AF261907;EMBL:AF261908;EMBL:AF261909;EMBL:AF261910;EMBL:AF261911;EMBL:AF261912;EMBL:AF261913;EMBL:AF261914;EMBL:AF261915;EMBL:AF261916;EMBL:AF261917;EMBL:AK315585;EMBL:AL359844;EMBL:BC008071;EMBL:CH471083;EMBL:CR749598;EMBL:U41387;RefSeq:NP_001243839.1;RefSeq:NP_004719.2;ProteinModelPortal:Q9…
49221	DNAJC11 --> DNAJC11	Expression	GeneID:55735;		4352952	Gene	DNAJC11	dJ126A5.1;DnaJ heat shock protein family (Hsp40) member C11;DNAJC11;DJC11;DnaJ homolog subfamily C member 11;	SWISSPROT_AC:Q9NVH1;SWISSPROT_ID:DJC11_HUMAN;GeneID:55735;Ensembl:ENSG00000007923;HGNC:HGNC:25570;MIM:614827;Vega:OTTHUMG00000001443;protein_accession:AAH06086.1;protein_accession:AAH08772.1;protein_accession:AAH14145.1;protein_accession:AAR02411.1;protein_accession:ADQ32081.1;protein_accession:BAA91780.1;protein_accession:BAG53038.1;protein_accession:BAG57746.1;protein_accession:BAG60614.1;prote…	102763	Protein	DNAJC11	DJC11;DnaJ homolog subfamily C member 11;DNAJC11;dJ126A5.1;DnaJ heat shock protein family (Hsp40) member C11;	SWISSPROT_AC:Q9NVH1;SWISSPROT_ID:DJC11_HUMAN;EMBL:AK001599;EMBL:AL031447;EMBL:AL159177;EMBL:AL833841;EMBL:AY336749;EMBL:BC006086;EMBL:BC008772;EMBL:BC014145;RefSeq:NP_060668.2;ProteinModelPortal:Q9NVH1;STRING:9606.ENSP00000366800;SWISSPROT_AC_OLD:Q4VWF5;SWISSPROT_AC_OLD:Q5VZN0;SWISSPROT_AC_OLD:Q6PK20;SWISSPROT_AC_OLD:Q6PK70;SWISSPROT_AC_OLD:Q8NDM2;SWISSPROT_AC_OLD:Q96CL7;SMR:Q9NVH1;GeneID:55735;K…
50803	DNMT1 --> DNMT1	Expression	GeneID:1786;		4341248	Gene	DNMT1	ADCADN;AIM;CXXC9;DNA methyltransferase 1;DNMT;DNMT1;HSN1E;m.HsaI;MCMT;(dna cytosine-5-methyltransferase 1);CXXC-type zinc finger protein 9;dna (cytosine-5) methyltransferase 1;DNA (cytosine-5)-methyltransferase 1;dna (cytosine-5)-methyltransferase-1;dna (cytosine-5-) methyltransferase 1;DNA methyltransferase HsaI;dna methyltransferase isoform 1;dna methyltransferase- 1;dna methyltransferase-1;dna…	SWISSPROT_AC:P26358;SWISSPROT_ID:DNMT1_HUMAN;GeneID:1786;Ensembl:ENSG00000130816;HGNC:HGNC:2976;MIM:126375;Vega:OTTHUMG00000180397;protein_accession:AAD51619.1;protein_accession:AAD54507.1;protein_accession:AAF23609.1;protein_accession:AAH92517.1;protein_accession:AAI26228.1;protein_accession:AAI44094.1;protein_accession:BAD92650.1;protein_accession:BAG53712.1;protein_accession:CAA45219.1;protein…	107258	Protein	DNMT1	AIM;CXXC-type zinc finger protein 9;CXXC9;DNA (cytosine-5)-methyltransferase 1;DNA methyltransferase HsaI;DNA MTase HsaI;DNMT;DNMT1;EC 2.1.1.37;M.HsaI;MCMT;(dna cytosine-5-methyltransferase 1);ADCADN;dna (cytosine-5) methyltransferase 1;dna (cytosine-5)-methyltransferase-1;dna (cytosine-5-) methyltransferase 1;DNA methyltransferase 1;dna methyltransferase isoform 1;dna methyltransferase- 1;dna me…	SWISSPROT_AC:P26358;SWISSPROT_ID:DNMT1_HUMAN;EMBL:AC010077;EMBL:AC011511;EMBL:AC020931;EMBL:AF180682;EMBL:AH008119;EMBL:BC126227;EMBL:BC144093;EMBL:X63692;RefSeq:NP_001124295.1;RefSeq:NP_001305659.1;RefSeq:NP_001305660.1;RefSeq:NP_001370.1;ProteinModelPortal:P26358;STRING:9606.ENSP00000352516;SWISSPROT_AC_OLD:A0AV63;SWISSPROT_AC_OLD:B7ZLW6;SWISSPROT_AC_OLD:Q9UHG5;SWISSPROT_AC_OLD:Q9ULA2;SWISSPROT…
51275	DPH5 --> DPH5	Expression	GeneID:51611;		4351823	Gene	DPH5	AD-018;CGI-30;diphthamide biosynthesis 5;DPH5;HSPC143;NPD015;Diphthamide biosynthesis methyltransferase;Diphthine methyl ester synthase;EC 2.1.1.314;	SWISSPROT_AC:Q9H2P9;SWISSPROT_ID:DPH5_HUMAN;GeneID:51611;Ensembl:ENSG00000117543;HGNC:HGNC:24270;MIM:611075;Vega:OTTHUMG00000010829;protein_accession:AAD27739.1;protein_accession:AAF29107.1;protein_accession:AAF67485.1;protein_accession:AAG44563.1;protein_accession:AAH09620.2;protein_accession:AAH53857.1;protein_accession:BAF82040.1;protein_accession:BAG54203.1;protein_accession:BAG60452.1;protei…	107902	Protein	DPH5	Diphthamide biosynthesis methyltransferase;Diphthine methyl ester synthase;DPH5;EC 2.1.1.314;AD-018;CGI-30;diphthamide biosynthesis 5;HSPC143;NPD015;	SWISSPROT_AC:Q9H2P9;SWISSPROT_ID:DPH5_HUMAN;EMBL:AC093157;EMBL:AF132964;EMBL:AF157319;EMBL:AF161492;EMBL:AF248965;EMBL:AK289351;EMBL:BC053857;EMBL:CH471097;RefSeq:NP_001070862.1;RefSeq:NP_001070863.1;RefSeq:NP_057042.2;RefSeq:XP_016856949.1;ProteinModelPortal:Q9H2P9;STRING:9606.ENSP00000359127;SWISSPROT_AC_OLD:A8JZY6;SWISSPROT_AC_OLD:D3DT62;SWISSPROT_AC_OLD:Q9P017;SWISSPROT_AC_OLD:Q9P0I4;SWISSPRO…
51551	POLA2 --> POLA2	Expression	GeneID:23649;		4349519	Gene	POLA2	DNA polymerase alpha 2, accessory subunit;POLA2;DNA polymerase alpha 70 kDa subunit;DNA polymerase alpha subunit B;DPOA2;	SWISSPROT_AC:Q14181;SWISSPROT_ID:DPOA2_HUMAN;GeneID:23649;Ensembl:ENSG00000014138;HGNC:HGNC:30073;Vega:OTTHUMG00000165951;protein_accession:AAA16459.1;protein_accession:AAH01347.1;protein_accession:AAH02990.1;protein_accession:ABM82949.1;protein_accession:ABM86141.1;protein_accession:BAG52888.1;protein_accession:BAG60176.1;protein_accession:CAG33018.1;protein_accession:EAW74373.1;protein_accessio…	108514	Protein	POLA2	DNA polymerase alpha 70 kDa subunit;DNA polymerase alpha subunit B;DPOA2;POLA2;DNA polymerase alpha 2, accessory subunit;	SWISSPROT_AC:Q14181;SWISSPROT_ID:DPOA2_HUMAN;EMBL:AK297842;EMBL:AP000944;EMBL:BC001347;EMBL:BC002990;EMBL:CR456737;EMBL:L24559;RefSeq:NP_002680.2;ProteinModelPortal:Q14181;STRING:9606.ENSP00000265465;SWISSPROT_AC_OLD:B4DNB4;SWISSPROT_AC_OLD:Q9BPV3;SMR:Q14181;GeneID:23649;KEGG:hsa:23649;PIR:S39621;eggNOG:COG5214;eggNOG:KOG1625;UniGene:Hs.201897;GO:GO:0000060;GO:GO:0000082;GO:GO:0000722;GO:GO:00036…
51653	POLA1 --> POLA	Expression	GeneID:5422;		4344148	Gene	POLA1	DNA polymerase alpha 1, catalytic subunit;NSX;p180;POLA;POLA1;catalytic subunit of dna polymerase alpha;catalytic subunit of dna polymerase-alpha;catalytic subunit of the dna polymerase alpha;dna polymerase a catalytic subunit;DNA polymerase alpha catalytic subunit;DNA polymerase alpha catalytic subunit p180;DPOLA;EC 2.7.7.7;p 180;p-180;pola-1;	SWISSPROT_AC:P09884;SWISSPROT_ID:DPOLA_HUMAN;GeneID:5422;Ensembl:ENSG00000101868;HGNC:HGNC:9173;MIM:312040;Vega:OTTHUMG00000021277;protein_accession:AAA52318.1;protein_accession:AAP13534.1;protein_accession:CAA29920.1;protein_accession:CAA47340.1;protein_accession:CAZ65678.1;protein_accession:CCQ43547.1;protein_accession:EAW99028.1;protein_accession:NP_001317289.1;protein_accession:NP_058633.2;pr…	108616	Protein	POLA	DNA polymerase alpha catalytic subunit;DNA polymerase alpha catalytic subunit p180;DPOLA;EC 2.7.7.7;POLA;POLA1;catalytic subunit of dna polymerase alpha;catalytic subunit of dna polymerase-alpha;catalytic subunit of the dna polymerase alpha;dna polymerase a catalytic subunit;DNA polymerase alpha 1, catalytic subunit;NSX;p 180;p-180;p180;pola-1;	SWISSPROT_AC:P09884;SWISSPROT_ID:DPOLA_HUMAN;EMBL:AY275833;EMBL:M64481;EMBL:X06745;RefSeq:NP_058633.2;ProteinModelPortal:P09884;STRING:9606.ENSP00000368349;SWISSPROT_AC_OLD:Q86UQ7;SMR:P09884;GeneID:5422;KEGG:hsa:5422;PIR:S00257;eggNOG:COG0417;eggNOG:KOG0970;UniGene:Hs.567319;GO:GO:0000082;GO:GO:0000083;GO:GO:0000166;GO:GO:0000722;GO:GO:0001882;GO:GO:0003677;GO:GO:0003682;GO:GO:0003887;GO:GO:00056…
54237	ECSIT --> ECSIT	Expression	GeneID:51295;		4351633	Gene	ECSIT	ECSIT;ECSIT signalling integrator;SITPEC;Evolutionarily conserved signaling intermediate in Toll pathway, mitochondrial;Protein SITPEC;	SWISSPROT_AC:Q9BQ95;SWISSPROT_ID:ECSIT_HUMAN;GeneID:51295;Ensembl:ENSG00000130159;HGNC:HGNC:29548;MIM:608388;Vega:OTTHUMG00000178590;protein_accession:AAF62100.1;protein_accession:AAH00193.1;protein_accession:AAH05119.1;protein_accession:AAH08279.1;protein_accession:CAG33485.1;protein_accession:EAW84223.1;protein_accession:NP_001135936.1;protein_accession:NP_001135937.1;protein_accession:NP_00123…	114571	Protein	ECSIT	ECSIT;Evolutionarily conserved signaling intermediate in Toll pathway, mitochondrial;Protein SITPEC;ECSIT signalling integrator;SITPEC;	SWISSPROT_AC:Q9BQ95;SWISSPROT_ID:ECSIT_HUMAN;EMBL:AC008481;EMBL:AF243044;EMBL:AK314905;EMBL:BC000193;EMBL:BC005119;EMBL:BC008279;EMBL:CR457204;RefSeq:NP_001135936.1;RefSeq:NP_001135937.1;RefSeq:NP_001230133.1;RefSeq:NP_057665.2;ProteinModelPortal:Q9BQ95;STRING:9606.ENSP00000270517;SWISSPROT_AC_OLD:E9PAN9;SWISSPROT_AC_OLD:K7EMM0;SWISSPROT_AC_OLD:Q96HQ7;SWISSPROT_AC_OLD:Q9NYI1;SMR:Q9BQ95;GeneID:512…
54304	EDEM3 --> EDEM3	Expression	GeneID:80267;		4355141	Gene	EDEM3	C1orf22;EDEM3;ER degradation enhancing alpha-mannosidase like protein 3;Alpha-1,2-mannosidase EDEM3;EC 3.2.1.113;ER degradation-enhancing alpha-mannosidase-like protein 3;	SWISSPROT_AC:Q9BZQ6;SWISSPROT_ID:EDEM3_HUMAN;GeneID:80267;Ensembl:ENSG00000116406;HGNC:HGNC:16787;MIM:610214;Vega:OTTHUMG00000035387;protein_accession:AAG60613.1;protein_accession:AAH16464.2;protein_accession:AAI05587.1;protein_accession:AAI44150.1;protein_accession:AAI60020.1;protein_accession:BAA91438.1;protein_accession:BAB14402.1;protein_accession:BAG37573.1;protein_accession:CAB55926.1;prote…	114729	Protein	EDEM3	Alpha-1,2-mannosidase EDEM3;C1orf22;EC 3.2.1.113;EDEM3;ER degradation-enhancing alpha-mannosidase-like protein 3;ER degradation enhancing alpha-mannosidase like protein 3;	SWISSPROT_AC:Q9BZQ6;SWISSPROT_ID:EDEM3_HUMAN;EMBL:AF288393;EMBL:AK315118;EMBL:AL096819;EMBL:AL117441;EMBL:BC016464;EMBL:BC105586;EMBL:BC144149;RefSeq:NP_001306889.1;RefSeq:NP_079467.3;ProteinModelPortal:Q9BZQ6;STRING:9606.ENSP00000318147;SWISSPROT_AC_OLD:B2RCH6;SWISSPROT_AC_OLD:B7ZLZ2;SWISSPROT_AC_OLD:Q0VGM5;SWISSPROT_AC_OLD:Q5TEZ0;SWISSPROT_AC_OLD:Q7L2Y5;SWISSPROT_AC_OLD:Q9HCW1;SWISSPROT_AC_OLD:…
56790	ELOB --> ELOB	Expression	GeneID:6923;		4345415	Gene	ELOB	ELOB;elongin B;SIII;TCEB2;Elongin 18 kDa subunit;Elongin-B;RNA polymerase II transcription factor SIII subunit B;SIII p18;Transcription elongation factor B polypeptide 2;	SWISSPROT_AC:Q15370;SWISSPROT_ID:ELOB_HUMAN;GeneID:6923;Ensembl:ENSG00000103363;HGNC:HGNC:11619;MIM:600787;Vega:OTTHUMG00000154125;protein_accession:AAA75522.1;protein_accession:AAC08452.1;protein_accession:AAH13306.1;protein_accession:AAH65000.1;protein_accession:ABZ92541.1;protein_accession:EAW85472.1;protein_accession:EAW85473.1;protein_accession:EAW85474.1;protein_accession:EAW85475.1;protein…	120247	Protein	ELOB	ELOB;Elongin 18 kDa subunit;Elongin-B;RNA polymerase II transcription factor SIII subunit B;SIII p18;TCEB2;Transcription elongation factor B polypeptide 2;elongin B;SIII;	SWISSPROT_AC:Q15370;SWISSPROT_ID:ELOB_HUMAN;EMBL:AC004493;EMBL:AC092117;EMBL:BC013306;EMBL:BC065000;EMBL:BM700019;EMBL:CH471112;EMBL:L42856;RefSeq:NP_009039.1;RefSeq:NP_996896.1;ProteinModelPortal:Q15370;STRING:9606.ENSP00000262306;SWISSPROT_AC_OLD:B7WPD3;SMR:Q15370;GeneID:6923;KEGG:hsa:6923;PIR:I59405;eggNOG:ENOG4111UGJ;eggNOG:KOG4495;UniGene:Hs.172772;GO:GO:0005654;GO:GO:0005829;GO:GO:0006366;G…
56802	ELOC --> TCEB1	Expression	GeneID:6921;		4345413	Gene	ELOC	ELOC;elongin C;SIII;TCEB1;c-elongin;Elongin 15 kDa subunit;Elongin-C;RNA polymerase II transcription factor SIII subunit C;SIII p15;Transcription elongation factor B polypeptide 1;	SWISSPROT_AC:Q15369;SWISSPROT_ID:ELOC_HUMAN;GeneID:6921;Ensembl:ENSG00000154582;HGNC:HGNC:11617;MIM:600788;Vega:OTTHUMG00000164501;protein_accession:AAA67650.1;protein_accession:AAH13809.1;protein_accession:AAH93065.1;protein_accession:AAI00029.1;protein_accession:AAI00284.1;protein_accession:ABM85123.1;protein_accession:ABW03698.1;protein_accession:EAW87015.1;protein_accession:EAW87016.1;protein…	120253	Protein	TCEB1	ELOC;Elongin 15 kDa subunit;Elongin-C;RNA polymerase II transcription factor SIII subunit C;SIII p15;TCEB1;Transcription elongation factor B polypeptide 1;c-elongin;elongin C;SIII;	SWISSPROT_AC:Q15369;SWISSPROT_ID:ELOC_HUMAN;EMBL:AC022868;EMBL:BC013809;EMBL:BC093065;EMBL:BC100028;EMBL:BC100283;EMBL:BX649138;EMBL:L34587;RefSeq:NP_001191786.1;RefSeq:NP_001191787.1;RefSeq:NP_001191788.1;RefSeq:NP_001191789.1;RefSeq:NP_001191790.1;RefSeq:NP_001191791.1;RefSeq:NP_001191792.1;RefSeq:NP_001191793.1;RefSeq:NP_005639.1;RefSeq:XP_011515882.1;RefSeq:XP_011515883.1;ProteinModelPortal:Q…
56973	EMC1 --> EMC1	Expression	GeneID:23065;		4349047	Gene	EMC1	CAVIPMR;EMC1;ER membrane protein complex subunit 1;KIAA0090;	SWISSPROT_AC:Q8N766;SWISSPROT_ID:EMC1_HUMAN;GeneID:23065;Ensembl:ENSG00000127463;HGNC:HGNC:28957;MIM:616846;Vega:OTTHUMG00000002497;protein_accession:AAH34589.1;protein_accession:BAA07645.2;protein_accession:BAC11702.1;protein_accession:BAF84307.1;protein_accession:CAH56140.1;protein_accession:CAH56165.1;protein_accession:EAW94870.1;protein_accession:EAW94871.1;protein_accession:EAW94872.1;protei…	120472	Protein	EMC1	EMC1;ER membrane protein complex subunit 1;KIAA0090;CAVIPMR;	SWISSPROT_AC:Q8N766;SWISSPROT_ID:EMC1_HUMAN;EMBL:AK075563;EMBL:AK291618;EMBL:AL035413;EMBL:BC034589;EMBL:BX648627;EMBL:BX648708;EMBL:CH471134;EMBL:D42044;RefSeq:NP_001258356.1;RefSeq:NP_001258357.1;RefSeq:NP_001258358.1;RefSeq:NP_055862.1;ProteinModelPortal:Q8N766;STRING:9606.ENSP00000420608;SWISSPROT_AC_OLD:A8K6F3;SWISSPROT_AC_OLD:Q14700;SWISSPROT_AC_OLD:Q5TG62;SWISSPROT_AC_OLD:Q63HL0;SWISSPROT_…
58643	ERGIC1 --> ERGIC1	Expression	GeneID:57222;		4353521	Gene	ERGIC1	endoplasmic reticulum-golgi intermediate compartment 1;ERGIC-32;ERGIC1;ERGIC32;NET24;Endoplasmic reticulum-Golgi intermediate compartment protein 1;ER-Golgi intermediate compartment 32 kDa protein;ERGI1;KIAA1181;net 24;	SWISSPROT_AC:Q969X5;SWISSPROT_ID:ERGI1_HUMAN;GeneID:57222;Ensembl:ENSG00000113719;HGNC:HGNC:29205;Vega:OTTHUMG00000130520;protein_accession:AAG44724.1;protein_accession:AAH12766.1;protein_accession:AAH14490.1;protein_accession:BAA86495.2;protein_accession:BAG64498.1;protein_accession:CAB66687.1;protein_accession:CAG38505.1;protein_accession:EAW61422.1;protein_accession:EAW61423.1;protein_accessio…	124800	Protein	ERGIC1	Endoplasmic reticulum-Golgi intermediate compartment protein 1;ER-Golgi intermediate compartment 32 kDa protein;ERGI1;ERGIC-32;ERGIC1;ERGIC32;KIAA1181;endoplasmic reticulum-golgi intermediate compartment 1;net 24;NET24;	SWISSPROT_AC:Q969X5;SWISSPROT_ID:ERGI1_HUMAN;EMBL:AB033007;EMBL:AF267855;EMBL:AL136753;EMBL:BC012766;EMBL:BC014490;EMBL:CR533474;RefSeq:NP_001026881.1;RefSeq:XP_006714955.1;ProteinModelPortal:Q969X5;STRING:9606.ENSP00000377374;SWISSPROT_AC_OLD:Q9H0L0;SWISSPROT_AC_OLD:Q9H2J2;SWISSPROT_AC_OLD:Q9ULN9;SMR:Q969X5;GeneID:57222;KEGG:hsa:57222;eggNOG:ENOG410XP7X;eggNOG:KOG2667;UniGene:Hs.509163;GO:GO:000…
58738	ERLEC1 --> ER lectin	Expression	GeneID:27248;		4350359	Gene	ERLEC1	C2orf30;CIM;CL24936;CL25084;endoplasmic reticulum lectin 1;ERLEC1;HEL117;XTP3-B;XTP3TPB;cim-type;ER lectin;er-lectin;ERLEC;Erlectin;lectin er;XTP3-transactivated gene B protein;	SWISSPROT_AC:Q96DZ1;SWISSPROT_ID:ERLEC_HUMAN;GeneID:27248;Ensembl:ENSG00000068912;HGNC:HGNC:25222;MIM:611229;Vega:OTTHUMG00000129281;protein_accession:AAD20029.1;protein_accession:AAD20060.1;protein_accession:AAH13129.1;protein_accession:AAH22228.1;protein_accession:AAQ89079.1;protein_accession:AAR26725.1;protein_accession:AAY24352.1;protein_accession:ABM85688.1;protein_accession:ACJ13730.1;prote…	124878	Protein	ER lectin	C2orf30;Endoplasmic reticulum lectin 1;ER lectin;ERLEC;ERLEC1;Erlectin;XTP3-transactivated gene B protein;XTP3TPB;CIM;cim-type;CL24936;CL25084;er-lectin;HEL117;lectin er;XTP3-B;	SWISSPROT_AC:Q96DZ1;SWISSPROT_ID:ERLEC_HUMAN;EMBL:AC007883;EMBL:AF131743;EMBL:AF131849;EMBL:AK001913;EMBL:AK315477;EMBL:AY358717;EMBL:AY453410;EMBL:BC013129;EMBL:BC022228;EMBL:CH471053;RefSeq:NP_001120869.1;RefSeq:NP_001120870.1;RefSeq:NP_056516.2;ProteinModelPortal:Q96DZ1;STRING:9606.ENSP00000185150;SWISSPROT_AC_OLD:B2RDB4;SWISSPROT_AC_OLD:B5MC72;SWISSPROT_AC_OLD:O95901;SWISSPROT_AC_OLD:Q6UWN7;S…
58745	ERMP1 --> ERMP1	Expression	GeneID:79956;		4354979	Gene	ERMP1	bA207C16.3;endoplasmic reticulum metallopeptidase 1;ERMP1;FXNA;KIAA1815;EC 3.4.-.-;Felix-ina;	SWISSPROT_AC:Q7Z2K6;SWISSPROT_ID:ERMP1_HUMAN;GeneID:79956;Ensembl:ENSG00000099219;HGNC:HGNC:23703;MIM:611156;Vega:OTTHUMG00000019508;protein_accession:AAH31630.2;protein_accession:AAI36772.1;protein_accession:AAI36774.1;protein_accession:BAB15604.1;protein_accession:BAB47444.2;protein_accession:BAD18796.1;protein_accession:BAG52673.1;protein_accession:BAG54455.1;protein_accession:EAW58757.1;prote…	124928	Protein	ERMP1	EC 3.4.-.-;Endoplasmic reticulum metallopeptidase 1;ERMP1;Felix-ina;FXNA;KIAA1815;bA207C16.3;	SWISSPROT_AC:Q7Z2K6;SWISSPROT_ID:ERMP1_HUMAN;EMBL:AB058718;EMBL:AK026962;EMBL:AK093217;EMBL:AK127218;EMBL:AL136980;EMBL:AL365360;EMBL:BC031630;EMBL:BC136771;EMBL:BC136773;RefSeq:NP_079172.2;ProteinModelPortal:Q7Z2K6;STRING:9606.ENSP00000340427;SWISSPROT_AC_OLD:B2RNA4;SWISSPROT_AC_OLD:B3KSB1;SWISSPROT_AC_OLD:Q8N5T5;SWISSPROT_AC_OLD:Q9H5M1;SMR:Q7Z2K6;GeneID:79956;KEGG:hsa:79956;eggNOG:COG2234;eggNO…
58764	ERO1B --> ERO1LB	Expression	GeneID:56605;		4353243	Gene	ERO1B	endoplasmic reticulum oxidoreductase 1 beta;ERO1B;Ero1beta;ERO1LB;EC 1.8.4.-;Endoplasmic reticulum oxidoreductase beta;Endoplasmic reticulum oxidoreductin-1-like protein B;ERO1-L-beta;ero1-lbeta;ERO1-like protein beta;oxidoreductin 1-lbeta;Oxidoreductin-1-L-beta;	SWISSPROT_AC:Q86YB8;SWISSPROT_ID:ERO1B_HUMAN;GeneID:56605;Ensembl:ENSG00000086619;HGNC:HGNC:14355;MIM:615437;Vega:OTTHUMG00000039955;protein_accession:AAF97547.1;protein_accession:AAH32823.2;protein_accession:AAH44573.1;protein_accession:ADQ32505.1;protein_accession:BAG37747.1;protein_accession:BAG57318.1;protein_accession:EAW70045.1;protein_accession:EAW70046.1;protein_accession:NP_063944.3;prot…	124952	Protein	ERO1LB	EC 1.8.4.-;Endoplasmic reticulum oxidoreductase beta;Endoplasmic reticulum oxidoreductin-1-like protein B;ERO1-L-beta;ERO1-like protein beta;ERO1B;ERO1LB;Oxidoreductin-1-L-beta;endoplasmic reticulum oxidoreductase 1 beta;ero1-lbeta;Ero1beta;oxidoreductin 1-lbeta;	SWISSPROT_AC:Q86YB8;SWISSPROT_ID:ERO1B_HUMAN;EMBL:AF252538;EMBL:AK293941;EMBL:AL139162;EMBL:AL450309;EMBL:BC032823;EMBL:BC044573;RefSeq:NP_063944.3;ProteinModelPortal:Q86YB8;STRING:9606.ENSP00000346635;SWISSPROT_AC_OLD:B4DF57;SWISSPROT_AC_OLD:Q5T1H4;SWISSPROT_AC_OLD:Q8IZ11;SWISSPROT_AC_OLD:Q9NR62;GeneID:56605;KEGG:hsa:56605;eggNOG:COG5061;eggNOG:KOG2608;UniGene:Hs.558519;GO:GO:0003756;GO:GO:00057…
58800	ERP44 --> ERP44	Expression	GeneID:23071;		4349051	Gene	ERP44	endoplasmic reticulum protein 44;ERP44;PDIA10;TXNDC4;Endoplasmic reticulum resident protein 44;ER protein 44;KIAA0573;Thioredoxin domain-containing protein 4;	SWISSPROT_AC:Q9BS26;SWISSPROT_ID:ERP44_HUMAN;GeneID:23071;Ensembl:ENSG00000023318;HGNC:HGNC:18311;MIM:609170;Vega:OTTHUMG00000020363;protein_accession:AAH05374.1;protein_accession:AAQ89407.1;protein_accession:BAA25499.2;protein_accession:BAG52054.1;protein_accession:CAC87611.1;protein_accession:CAF86876.1;protein_accession:EAW58922.1;protein_accession:EAW58923.1;protein_accession:NP_055866.1;prot…	124978	Protein	ERP44	Endoplasmic reticulum resident protein 44;ER protein 44;ERP44;KIAA0573;Thioredoxin domain-containing protein 4;TXNDC4;endoplasmic reticulum protein 44;PDIA10;	SWISSPROT_AC:Q9BS26;SWISSPROT_ID:ERP44_HUMAN;EMBL:AB011145;EMBL:AJ344330;EMBL:AK075024;EMBL:AL137072;EMBL:AL358937;EMBL:AL360084;EMBL:AY359048;EMBL:BC005374;RefSeq:NP_055866.1;ProteinModelPortal:Q9BS26;STRING:9606.ENSP00000262455;SWISSPROT_AC_OLD:O60319;SWISSPROT_AC_OLD:Q4VXC1;SWISSPROT_AC_OLD:Q5VWZ7;SWISSPROT_AC_OLD:Q6UW14;SWISSPROT_AC_OLD:Q8WX67;SMR:Q9BS26;GeneID:23071;KEGG:hsa:23071;eggNOG:COG…
59333	ETFA --> ETFA	Expression	GeneID:2108;		4341501	Gene	ETFA	electron transfer flavoprotein alpha subunit;EMA;ETFA;GA2;MADD;Alpha-ETF;electron transfer flavoprotein alpha-subunit;Electron transfer flavoprotein subunit alpha, mitochondrial;em a;em-a;ema--an;ema-type;etf alpha;etf-alpha;	SWISSPROT_AC:P13804;SWISSPROT_ID:ETFA_HUMAN;GeneID:2108;Ensembl:ENSG00000140374;HGNC:HGNC:3481;MIM:608053;Vega:OTTHUMG00000172586;protein_accession:AAA52406.1;protein_accession:AAH15526.1;protein_accession:AAH95457.1;protein_accession:AAN03712.1;protein_accession:AAP88798.1;protein_accession:ALQ33504.1;protein_accession:ALQ33505.1;protein_accession:ALQ33506.1;protein_accession:BAA05746.1;protein_…	126264	Protein	ETFA	Alpha-ETF;Electron transfer flavoprotein subunit alpha, mitochondrial;ETFA;electron transfer flavoprotein alpha subunit;electron transfer flavoprotein alpha-subunit;em a;em-a;EMA;ema--an;ema-type;etf alpha;etf-alpha;GA2;MADD;	SWISSPROT_AC:P13804;SWISSPROT_ID:ETFA_HUMAN;EMBL:AC027243;EMBL:AC091100;EMBL:AF436646;EMBL:AF436647;EMBL:AF436648;EMBL:AF436649;EMBL:AF436650;EMBL:AF436651;EMBL:AF436652;EMBL:AF436653;EMBL:AF436654;EMBL:AF436655;EMBL:AF436656;EMBL:AF436657;EMBL:AJ224002;EMBL:AK292979;EMBL:AK300044;EMBL:BC015526;EMBL:BC095457;EMBL:BT009796;EMBL:CH471136;EMBL:J04058;EMBL:S55815;EMBL:S55816;RefSeq:NP_000117.1;RefSeq…
60015	EXOSC2 --> Exosome component 2	Expression	GeneID:23404;		4349319	Gene	EXOSC2	EXOSC2;exosome component 2;hRrp4p;p7;RRP4;Rrp4p;EXOS2;exosc 2;Exosome complex component RRP4;Ribosomal RNA-processing protein 4;rrp4-type;	SWISSPROT_AC:Q13868;SWISSPROT_ID:EXOS2_HUMAN;GeneID:23404;Ensembl:ENSG00000130713;HGNC:HGNC:17097;MIM:602238;Vega:OTTHUMG00000020811;protein_accession:AAB60392.1;protein_accession:AAH00747.1;protein_accession:AAI28446.1;protein_accession:ABM83679.1;protein_accession:ABW03545.1;protein_accession:BAA91977.1;protein_accession:BAB14043.1;protein_accession:BAG52174.1;protein_accession:BAG59218.1;prote…	127884	Protein	Exosome component 2	EXOS2;EXOSC2;Exosome complex component RRP4;Exosome component 2;Ribosomal RNA-processing protein 4;RRP4;exosc 2;hRrp4p;p7;rrp4-type;Rrp4p;	SWISSPROT_AC:Q13868;SWISSPROT_ID:EXOS2_HUMAN;EMBL:AK001916;EMBL:AK022460;EMBL:AK296605;EMBL:AL359092;EMBL:BC000747;EMBL:CH471090;EMBL:U07561;RefSeq:NP_001269637.1;RefSeq:NP_001269638.1;RefSeq:NP_055100.2;ProteinModelPortal:Q13868;STRING:9606.ENSP00000361433;SWISSPROT_AC_OLD:A3KFL3;SWISSPROT_AC_OLD:A3KFL4;SWISSPROT_AC_OLD:B4DKK6;SWISSPROT_AC_OLD:Q9NUY4;SMR:Q13868;GeneID:23404;KEGG:hsa:23404;eggNOG…
60022	EXOSC3 --> p10	Expression	GeneID:51010;		4351407	Gene	EXOSC3	bA3J10.7;CGI-102;EXOSC3;exosome component 3;hRrp-40;p10;PCH1B;RRP40;Rrp40p;EXOS3;Exosome complex component RRP40;hrrp40;p 10;p--x;p-10;Ribosomal RNA-processing protein 40;	SWISSPROT_AC:Q9NQT5;SWISSPROT_ID:EXOS3_HUMAN;GeneID:51010;Ensembl:ENSG00000107371;HGNC:HGNC:17944;MIM:606489;Vega:OTTHUMG00000019932;protein_accession:AAD34097.1;protein_accession:AAF42918.1;protein_accession:AAF82133.1;protein_accession:AAH02437.1;protein_accession:AAH08880.1;protein_accession:ABM82864.1;protein_accession:ABM86051.1;protein_accession:BAF82260.1;protein_accession:BAF83553.1;prote…	127888	Protein	p10	EXOS3;EXOSC3;Exosome complex component RRP40;Exosome component 3;p10;Ribosomal RNA-processing protein 40;RRP40;bA3J10.7;CGI-102;hRrp-40;hrrp40;p 10;p--x;p-10;PCH1B;Rrp40p;	SWISSPROT_AC:Q9NQT5;SWISSPROT_ID:EXOS3_HUMAN;EMBL:AF151860;EMBL:AF281132;EMBL:AK289571;EMBL:AK290864;EMBL:AL138752;EMBL:BC002437;EMBL:BC008880;EMBL:CH471071;RefSeq:NP_001002269.1;RefSeq:NP_057126.2;ProteinModelPortal:Q9NQT5;STRING:9606.ENSP00000323046;SWISSPROT_AC_OLD:A8K0K6;SWISSPROT_AC_OLD:Q5QP85;SWISSPROT_AC_OLD:Q9Y3A8;SMR:Q9NQT5;GeneID:51010;KEGG:hsa:51010;eggNOG:COG1097;eggNOG:KOG1004;UniGen…
60031	EXOSC5 --> CML28	Expression	GeneID:56915;		4353320	Gene	EXOSC5	EXOSC5;exosome component 5;hRrp46p;p12B;RRP41B;RRP46;Rrp46p;Chronic myelogenous leukemia tumor antigen 28;cml-28;CML28;EXOS5;Exosome complex component RRP46;p12 subtype b;Ribosomal RNA-processing protein 46;	SWISSPROT_AC:Q9NQT4;SWISSPROT_ID:EXOS5_HUMAN;GeneID:56915;Ensembl:ENSG00000077348;HGNC:HGNC:24662;MIM:606492;Vega:OTTHUMG00000182759;protein_accession:AAF82135.1;protein_accession:AAH07742.1;protein_accession:AAI07697.1;protein_accession:AAM75154.1;protein_accession:ADZ15693.1;protein_accession:BAG37447.1;protein_accession:EAW57038.1;protein_accession:NP_064543.3;protein_accession:Q9NQT4.1;protei…	127896	Protein	CML28	Chronic myelogenous leukemia tumor antigen 28;CML28;EXOS5;EXOSC5;Exosome complex component RRP46;Exosome component 5;p12B;Ribosomal RNA-processing protein 46;RRP46;cml-28;hRrp46p;p12 subtype b;RRP41B;Rrp46p;	SWISSPROT_AC:Q9NQT4;SWISSPROT_ID:EXOS5_HUMAN;EMBL:AC011462;EMBL:AF281134;EMBL:AF285785;EMBL:BC007742;EMBL:BC107696;RefSeq:NP_064543.3;ProteinModelPortal:Q9NQT4;STRING:9606.ENSP00000221233;SWISSPROT_AC_OLD:Q32Q81;SWISSPROT_AC_OLD:Q8NG16;SWISSPROT_AC_OLD:Q96I89;SMR:Q9NQT4;GeneID:56915;KEGG:hsa:56915;eggNOG:COG0689;eggNOG:KOG1069;UniGene:Hs.283741;GO:GO:0000175;GO:GO:0000176;GO:GO:0000177;GO:GO:0000…
60048	EXOSC8 --> EXOSC8	Expression	GeneID:11340;		4348830	Gene	EXOSC8	bA421P11.3;CIP3;EAP2;EXOSC8;exosome component 8;OIP2;p9;PCH1C;RRP43;Rrp43p;eap 2;eap ii;eap-2;eap-ii;EXOS8;Exosome complex component RRP43;OIP-2;Opa-interacting protein 2;Ribosomal RNA-processing protein 43;	SWISSPROT_AC:Q96B26;SWISSPROT_ID:EXOS8_HUMAN;GeneID:11340;Ensembl:ENSG00000120699;HGNC:HGNC:17035;MIM:606019;Vega:OTTHUMG00000016742;protein_accession:AAC39558.1;protein_accession:AAH20773.1;protein_accession:ABM84060.1;protein_accession:ABM87413.1;protein_accession:CAI46226.1;protein_accession:EAX08579.1;protein_accession:EAX08580.1;protein_accession:EAX08581.1;protein_accession:NP_852480.1;prot…	127907	Protein	EXOSC8	EXOS8;EXOSC8;Exosome complex component RRP43;Exosome component 8;OIP-2;OIP2;Opa-interacting protein 2;p9;Ribosomal RNA-processing protein 43;RRP43;bA421P11.3;CIP3;eap 2;eap ii;eap-2;eap-ii;EAP2;PCH1C;Rrp43p;	SWISSPROT_AC:Q96B26;SWISSPROT_ID:EXOS8_HUMAN;EMBL:AF025438;EMBL:AL138706;EMBL:BC020773;EMBL:CH471075;RefSeq:NP_852480.1;ProteinModelPortal:Q96B26;STRING:9606.ENSP00000374354;SWISSPROT_AC_OLD:O43480;SWISSPROT_AC_OLD:Q5TBA5;SMR:Q96B26;GeneID:11340;KEGG:hsa:11340;eggNOG:COG2123;eggNOG:KOG1613;UniGene:Hs.294041;GO:GO:0000176;GO:GO:0000177;GO:GO:0000178;GO:GO:0000467;GO:GO:0005634;GO:GO:0005654;GO:GO:…
60346	FAM134C --> FAM134C	Expression	GeneID:162427;		4359276	Gene	FAM134C	FAM134C;family with sequence similarity 134 member C;F134C;Protein FAM134C;	SWISSPROT_AC:Q86VR2;SWISSPROT_ID:F134C_HUMAN;GeneID:162427;Ensembl:ENSG00000141699;HGNC:HGNC:27258;MIM:616498;Vega:OTTHUMG00000180275;protein_accession:AAH49370.1;protein_accession:ADQ32494.1;protein_accession:BAG52287.1;protein_accession:BAG57914.1;protein_accession:EAW60851.1;protein_accession:EAW60852.1;protein_accession:NP_835227.1;protein_accession:Q86VR2.1;protein_accession:XP_011522742.1;p…	128349	Protein	FAM134C	F134C;FAM134C;Protein FAM134C;family with sequence similarity 134 member C;	SWISSPROT_AC:Q86VR2;SWISSPROT_ID:F134C_HUMAN;EMBL:AC067852;EMBL:AK091125;EMBL:AK294791;EMBL:BC049370;EMBL:CH471152;RefSeq:NP_835227.1;ProteinModelPortal:Q86VR2;STRING:9606.ENSP00000309432;SWISSPROT_AC_OLD:B3KR75;GeneID:162427;KEGG:hsa:162427;eggNOG:ENOG410IHB8;eggNOG:ENOG4110GB7;UniGene:Hs.632262;GO:GO:0010976;GO:GO:0016021;HOGENOM:HOG000050246;OrthoDB:EOG091G08S3;CTD:162427;BioGrid:127817;PaxDb:…
60400	FAM162A --> HGTD-P	Expression	GeneID:26355;		4349991	Gene	FAM162A	C3orf28;E2IG5;FAM162A;family with sequence similarity 162 member A;HGTD-P;E2-induced gene 5 protein;F162A;Growth and transformation-dependent protein;Protein FAM162A;	SWISSPROT_AC:Q96A26;SWISSPROT_ID:F162A_HUMAN;GeneID:26355;Ensembl:ENSG00000114023;HGNC:HGNC:17865;MIM:608017;Vega:OTTHUMG00000159494;protein_accession:AAF09484.1;protein_accession:AAF86880.1;protein_accession:AAG39275.1;protein_accession:AAG44569.1;protein_accession:AAH10896.1;protein_accession:AAH15060.1;protein_accession:BAG57358.1;protein_accession:EAW79486.1;protein_accession:NP_055182.3;prot…	128435	Protein	HGTD-P	C3orf28;E2-induced gene 5 protein;E2IG5;F162A;FAM162A;Growth and transformation-dependent protein;HGTD-P;Protein FAM162A;family with sequence similarity 162 member A;	SWISSPROT_AC:Q96A26;SWISSPROT_ID:F162A_HUMAN;EMBL:AF107495;EMBL:AF191020;EMBL:AF201944;EMBL:BC010896;EMBL:BC015060;RefSeq:NP_055182.3;ProteinModelPortal:Q96A26;STRING:9606.ENSP00000419088;SWISSPROT_AC_OLD:Q9NRN6;SWISSPROT_AC_OLD:Q9UJX8;GeneID:26355;KEGG:hsa:26355;eggNOG:ENOG410J1EB;eggNOG:ENOG4111YCK;UniGene:Hs.584881;GO:GO:0005737;GO:GO:0005739;GO:GO:0006919;GO:GO:0016021;GO:GO:0043065;GO:GO:005…
61113	FAM8A1 --> AHCP	Expression	GeneID:51439;		4351727	Gene	FAM8A1	AHCP;FAM8A1;family with sequence similarity 8 member A1;Autosomal highly conserved protein;FA8A1;Protein FAM8A1;	SWISSPROT_AC:Q9UBU6;SWISSPROT_ID:FA8A1_HUMAN;GeneID:51439;Ensembl:ENSG00000137414;HGNC:HGNC:16372;Vega:OTTHUMG00000014309;protein_accession:AAF07849.1;protein_accession:AAF07850.1;protein_accession:AAH47881.1;protein_accession:BAG35672.1;protein_accession:BAG59061.1;protein_accession:EAW55382.1;protein_accession:EAW55383.1;protein_accession:NP_057339.1;protein_accession:Q9UBU6.1;protein_gi:119575…	129703	Protein	AHCP	AHCP;Autosomal highly conserved protein;FA8A1;FAM8A1;Protein FAM8A1;family with sequence similarity 8 member A1;	SWISSPROT_AC:Q9UBU6;SWISSPROT_ID:FA8A1_HUMAN;EMBL:AF097026;EMBL:AF097027;EMBL:AK312814;EMBL:AL138824;EMBL:BC047881;EMBL:CH471087;RefSeq:NP_057339.1;ProteinModelPortal:Q9UBU6;STRING:9606.ENSP00000259963;SWISSPROT_AC_OLD:B2R725;GeneID:51439;KEGG:hsa:51439;eggNOG:ENOG4111F0T;eggNOG:KOG4647;UniGene:Hs.95260;GO:GO:0016021;HOGENOM:HOG000220846;OrthoDB:EOG091G0N0J;CTD:51439;BioGrid:119541;PaxDb:Q9UBU6;O…
61127	FAM98A --> FAM98A	Expression	GeneID:25940;		4349743	Gene	FAM98A	FAM98A;family with sequence similarity 98 member A;FA98A;Protein FAM98A;	SWISSPROT_AC:Q8NCA5;SWISSPROT_ID:FA98A_HUMAN;GeneID:25940;Ensembl:ENSG00000119812;HGNC:HGNC:24520;Vega:OTTHUMG00000152152;protein_accession:AAH20907.1;protein_accession:AAH60860.2;protein_accession:AAI36769.1;protein_accession:AAI36771.1;protein_accession:BAC11255.1;protein_accession:BAG53226.1;protein_accession:BAG61835.1;protein_accession:BAG63587.1;protein_accession:CAB43217.2;protein_accessio…	129719	Protein	FAM98A	FA98A;FAM98A;Protein FAM98A;family with sequence similarity 98 member A;	SWISSPROT_AC:Q8NCA5;SWISSPROT_ID:FA98A_HUMAN;EMBL:AK074867;EMBL:AL049943;EMBL:BC136768;EMBL:BC136770;EMBL:CH471053;RefSeq:NP_056290.3;ProteinModelPortal:Q8NCA5;STRING:9606.ENSP00000238823;SWISSPROT_AC_OLD:B2RNA2;SWISSPROT_AC_OLD:Q9Y3Y6;SMR:Q8NCA5;GeneID:25940;KEGG:hsa:25940;PIR:T08675;eggNOG:ENOG4111GTB;eggNOG:KOG3973;UniGene:Hs.468140;GO:GO:0044822;GO:GO:0072669;HOGENOM:HOG000231951;OrthoDB:EOG0…
61639	FAR2 --> FAR2	Expression	GeneID:55711;		4352933	Gene	FAR2	FAR2;fatty acyl-CoA reductase 2;HEL-S-81;MLSTD1;SDR10E2;EC 1.2.1.n2;FACR2;Male sterility domain-containing protein 1;	SWISSPROT_AC:Q96K12;SWISSPROT_ID:FACR2_HUMAN;GeneID:55711;Ensembl:ENSG00000064763;HGNC:HGNC:25531;MIM:616156;Vega:OTTHUMG00000169320;protein_accession:AAH22267.1;protein_accession:ACV87186.1;protein_accession:BAA91625.1;protein_accession:BAA91983.1;protein_accession:BAB55347.1;protein_accession:BAG37227.1;protein_accession:CAB66777.1;protein_accession:EAW96586.1;protein_accession:EAW96587.1;prote…	131399	Protein	FAR2	EC 1.2.1.n2;FACR2;FAR2;Fatty acyl-CoA reductase 2;Male sterility domain-containing protein 1;MLSTD1;HEL-S-81;SDR10E2;	SWISSPROT_AC:Q96K12;SWISSPROT_ID:FACR2_HUMAN;EMBL:AC009318;EMBL:AC012150;EMBL:AK001324;EMBL:AK027756;EMBL:AK129857;EMBL:AL136843;EMBL:BC022267;RefSeq:NP_001258712.1;RefSeq:NP_060569.3;ProteinModelPortal:Q96K12;STRING:9606.ENSP00000182377;SWISSPROT_AC_OLD:F8VV73;SWISSPROT_AC_OLD:Q9H0D5;SWISSPROT_AC_OLD:Q9NVW8;GeneID:55711;KEGG:hsa:55711;eggNOG:ENOG410XS7R;eggNOG:KOG1221;UniGene:Hs.684482;UniGene:H…
61943	FASTKD5 --> FASTKD5	Expression	GeneID:60493;		4353961	Gene	FASTKD5	dJ1187M17.5;FAST kinase domains 5;FASTKD5;FAKD5;FAST kinase domain-containing protein 5, mitochondrial;KIAA1792;	SWISSPROT_AC:Q7L8L6;SWISSPROT_ID:FAKD5_HUMAN;GeneID:60493;Ensembl:ENSG00000215251;HGNC:HGNC:25790;MIM:614272;Vega:OTTHUMG00000031727;protein_accession:AAH07413.1;protein_accession:AAH11856.1;protein_accession:ACE87117.1;protein_accession:BAB14464.1;protein_accession:BAB15696.1;protein_accession:BAB47421.2;protein_accession:BAG63210.1;protein_accession:EAX10548.1;protein_accession:NP_068598.1;prot…	132144	Protein	FASTKD5	FAKD5;FAST kinase domain-containing protein 5, mitochondrial;FASTKD5;KIAA1792;dJ1187M17.5;FAST kinase domains 5;	SWISSPROT_AC:Q7L8L6;SWISSPROT_ID:FAKD5_HUMAN;EMBL:AB058695;EMBL:AK023211;EMBL:AK027215;EMBL:AL121891;EMBL:BC007413;EMBL:BC011856;RefSeq:NP_068598.1;ProteinModelPortal:Q7L8L6;STRING:9606.ENSP00000369618;SWISSPROT_AC_OLD:Q96JN3;SWISSPROT_AC_OLD:Q9H5D1;SWISSPROT_AC_OLD:Q9H8Y3;GeneID:60493;KEGG:hsa:60493;eggNOG:ENOG410IF51;eggNOG:ENOG4111F08;UniGene:Hs.741168;GO:GO:0000963;GO:GO:0004672;GO:GO:0005739…
62678	FBLN5 --> DANCE	Expression	GeneID:10516;		4348166	Gene	FBLN5	ADCL2;ARCL1A;ARMD3;DANCE;EVEC;FBLN5;FIBL-5;fibulin 5;HNARMD;UP50;dance-type;Developmental arteries and neural crest EGF-like protein;fbln-5;fibl5;Fibulin-5;fibulin5;Urine p50 protein;	SWISSPROT_AC:Q9UBX5;SWISSPROT_ID:FBLN5_HUMAN;GeneID:10516;Ensembl:ENSG00000140092;HGNC:HGNC:3602;MIM:604580;Vega:OTTHUMG00000171122;protein_accession:AAC62107.1;protein_accession:AAD41768.1;protein_accession:AAH22280.1;protein_accession:AAQ89257.1;protein_accession:AEE61295.1;protein_accession:BAG51970.1;protein_accession:BAG52073.1;protein_accession:CAB38568.1;protein_accession:CAD62618.1;protei…	133424	Protein	DANCE	DANCE;Developmental arteries and neural crest EGF-like protein;FBLN5;FIBL-5;Fibulin-5;UP50;Urine p50 protein;ADCL2;ARCL1A;ARMD3;dance-type;EVEC;fbln-5;fibl5;fibulin 5;fibulin5;HNARMD;	SWISSPROT_AC:Q9UBX5;SWISSPROT_ID:FBLN5_HUMAN;EMBL:AF093118;EMBL:AF112152;EMBL:AJ133490;EMBL:AK075147;EMBL:AY358898;EMBL:BC022280;EMBL:CH471061;EMBL:CR457140;RefSeq:NP_006320.2;ProteinModelPortal:Q9UBX5;STRING:9606.ENSP00000345008;SWISSPROT_AC_OLD:O75966;SWISSPROT_AC_OLD:Q6IAL4;SWISSPROT_AC_OLD:Q6UWA3;SMR:Q9UBX5;GeneID:10516;KEGG:hsa:10516;eggNOG:ENOG410IR76;eggNOG:ENOG41104WD;UniGene:Hs.332708;GO…
62682	FBN1 --> FBN1	Expression	GeneID:2200;		4341576	Gene	FBN1	ACMICD;ECTOL1;FBN;FBN1;fibrillin 1;GPHYSD2;MASS;MFLS;MFS1;OCTD;SGS;SSKS;WMS;WMS2;fibrillin -1;fibrillin i;fibrillin type 1;fibrillin type i;Fibrillin-1;fibrillin1;mfs-1;	SWISSPROT_AC:P35555;SWISSPROT_ID:FBN1_HUMAN;GeneID:2200;Ensembl:ENSG00000166147;HGNC:HGNC:3603;MIM:134797;Vega:OTTHUMG00000172218;protein_accession:AAB02036.1;protein_accession:AAB25244.1;protein_accession:AAI46855.1;protein_accession:ACZ58372.1;protein_accession:ANT47181.1;protein_accession:BAD16737.1;protein_accession:BAD16738.1;protein_accession:BAD16739.1;protein_accession:BAD92077.1;protein_…	133432	Protein	FBN1	FBN;FBN1;Fibrillin-1;ACMICD;ECTOL1;fibrillin -1;fibrillin 1;fibrillin i;fibrillin type 1;fibrillin type i;fibrillin1;GPHYSD2;MASS;MFLS;mfs-1;MFS1;OCTD;SGS;SSKS;WMS;WMS2;	SWISSPROT_AC:P35555;SWISSPROT_ID:FBN1_HUMAN;EMBL:AB177803;EMBL:AC022467;EMBL:AC084757;EMBL:AC084758;EMBL:BC146854;EMBL:CH471082;EMBL:GU143398;EMBL:L13923;EMBL:L19896;EMBL:S54425;EMBL:S54426;EMBL:X62008;EMBL:X63556;RefSeq:NP_000129.3;ProteinModelPortal:P35555;STRING:9606.ENSP00000325527;SWISSPROT_AC_OLD:B2RUU0;SWISSPROT_AC_OLD:D2JYH6;SWISSPROT_AC_OLD:Q15972;SWISSPROT_AC_OLD:Q75N87;SMR:P35555;GeneI…
62686	FBN2 --> FBN2	Expression	GeneID:2201;		4341578	Gene	FBN2	CCA;DA9;EOMD;FBN2;fibrillin 2;cc a;cc alpha;cc--a;cc-a;ccalpha;Fibrillin-2;fibrillin2;	SWISSPROT_AC:P35556;SWISSPROT_ID:FBN2_HUMAN;GeneID:2201;Ensembl:ENSG00000138829;HGNC:HGNC:3604;MIM:612570;Vega:OTTHUMG00000163082;protein_accession:AAA18950.1;protein_accession:AAG22474.1;protein_accession:ACX32323.1;protein_accession:BAD92972.1;protein_accession:BAG62163.1;protein_accession:CAB56757.1;protein_accession:CCQ43160.1;protein_accession:CCQ43161.1;protein_accession:EAW62388.1;protein_…	133438	Protein	FBN2	FBN2;Fibrillin-2;cc a;cc alpha;cc--a;cc-a;CCA;ccalpha;DA9;EOMD;fibrillin 2;fibrillin2;	SWISSPROT_AC:P35556;SWISSPROT_ID:FBN2_HUMAN;EMBL:AB209735;EMBL:AC025169;EMBL:AC034235;EMBL:AC113387;EMBL:AK300440;EMBL:U03272;EMBL:X62009;RefSeq:NP_001990.2;ProteinModelPortal:P35556;STRING:9606.ENSP00000262464;SWISSPROT_AC_OLD:B4DU01;SWISSPROT_AC_OLD:Q59ES6;SMR:P35556;GeneID:2201;KEGG:hsa:2201;PIR:A54105;eggNOG:ENOG410IR7H;eggNOG:ENOG410XSTY;UniGene:Hs.519294;GO:GO:0001527;GO:GO:0005201;GO:GO:00…
64291	FKBP10 --> FKBP65	Expression	GeneID:60681;		4353987	Gene	FKBP10	BRKS1;FK506 binding protein 10;FKBP10;FKBP65;hFKBP65;OI11;OI6;PPIASE;65 kDa FK506-binding protein;65 kDa FKBP;65-kda fk506-binding protein;EC 5.2.1.8;FK506-binding protein 10;FKB10;fkbp 65;FKBP-10;FKBP-65;Immunophilin FKBP65;oi 6;oi type vi;oi-vi;Peptidyl-prolyl cis-trans isomerase FKBP10;PPIase FKBP10;Rotamase;	SWISSPROT_AC:Q96AY3;SWISSPROT_ID:FKB10_HUMAN;GeneID:60681;Ensembl:ENSG00000141756;HGNC:HGNC:18169;MIM:607063;Vega:OTTHUMG00000133497;protein_accession:AAH16467.1;protein_accession:AAM15770.1;protein_accession:ABM85920.1;protein_accession:ACE86703.1;protein_accession:ACE87387.1;protein_accession:BAB15220.1;protein_accession:BAB15266.1;protein_accession:BAB20974.1;protein_accession:BAC03954.1;prote…	136914	Protein	FKBP65	65 kDa FK506-binding protein;65 kDa FKBP;EC 5.2.1.8;FK506-binding protein 10;FKB10;FKBP-10;FKBP-65;FKBP10;FKBP65;Immunophilin FKBP65;Peptidyl-prolyl cis-trans isomerase FKBP10;PPIase FKBP10;Rotamase;65-kda fk506-binding protein;BRKS1;FK506 binding protein 10;fkbp 65;hFKBP65;oi 6;oi type vi;oi-vi;OI11;OI6;PPIASE;	SWISSPROT_AC:Q96AY3;SWISSPROT_ID:FKB10_HUMAN;EMBL:AB045981;EMBL:AC091172;EMBL:AF337909;EMBL:AK025694;EMBL:AK025874;EMBL:AL133116;EMBL:BC016467;EMBL:BX537452;RefSeq:NP_068758.3;ProteinModelPortal:Q96AY3;STRING:9606.ENSP00000317232;SWISSPROT_AC_OLD:Q7Z3R4;SWISSPROT_AC_OLD:Q9H3N3;SWISSPROT_AC_OLD:Q9H6J3;SWISSPROT_AC_OLD:Q9H6N5;SWISSPROT_AC_OLD:Q9UF89;SMR:Q96AY3;GeneID:60681;KEGG:hsa:60681;PIR:T42709…
64304	FKBP15 --> WAFL	Expression	GeneID:23307;		4349243	Gene	FKBP15	FK506 binding protein 15;FKBP133;FKBP15;KIAA0674;PPP1R76;133 kDa FK506-binding protein;133 kDa FKBP;FK506-binding protein 15;FKB15;FKBP-133;FKBP-15;WAFL;WASP and FKBP-like;	SWISSPROT_AC:Q5T1M5;SWISSPROT_ID:FKB15_HUMAN;GeneID:23307;Ensembl:ENSG00000119321;HGNC:HGNC:23397;Vega:OTTHUMG00000020518;protein_accession:AAH09609.1;protein_accession:AAH77732.1;protein_accession:AAI66677.1;protein_accession:BAA31649.2;protein_accession:BAG62784.1;protein_accession:BAG64190.1;protein_accession:NP_056073.1;protein_accession:Q5T1M5.2;protein_accession:XP_006717081.1;protein_acces…	136926	Protein	WAFL	133 kDa FK506-binding protein;133 kDa FKBP;FK506-binding protein 15;FKB15;FKBP-133;FKBP-15;FKBP15;KIAA0674;WAFL;WASP and FKBP-like;FK506 binding protein 15;FKBP133;PPP1R76;	SWISSPROT_AC:Q5T1M5;SWISSPROT_ID:FKB15_HUMAN;EMBL:AB014574;EMBL:AL449105;EMBL:AL449305;EMBL:BC009609;EMBL:BC077732;RefSeq:NP_056073.1;RefSeq:XP_006717081.1;ProteinModelPortal:Q5T1M5;STRING:9606.ENSP00000238256;SWISSPROT_AC_OLD:Q05DK8;SWISSPROT_AC_OLD:Q5T1M2;SWISSPROT_AC_OLD:Q6DD85;SWISSPROT_AC_OLD:Q9Y4D0;SMR:Q5T1M5;GeneID:23307;KEGG:hsa:23307;PIR:T00363;eggNOG:ENOG410INYI;eggNOG:ENOG4112APP;UniGe…
64381	FKBP7 --> FKBP23	Expression	GeneID:51661;		4351852	Gene	FKBP7	FK506 binding protein 7;FKBP23;FKBP7;PPIase;23 kDa FK506-binding protein;23 kDa FKBP;EC 5.2.1.8;FK506-binding protein 7;FKBP-23;FKBP-7;Peptidyl-prolyl cis-trans isomerase FKBP7;PPIase FKBP7;Rotamase;	SWISSPROT_AC:Q9Y680;SWISSPROT_ID:FKBP7_HUMAN;GeneID:51661;Ensembl:ENSG00000079150;HGNC:HGNC:3723;MIM:607062;Vega:OTTHUMG00000132577;protein_accession:AAD40379.1;protein_accession:AAD43015.1;protein_accession:AAH09711.1;protein_accession:AAP35786.1;protein_accession:AAQ57208.1;protein_accession:AAQ89374.1;protein_accession:AAX88883.1;protein_accession:ACE86645.1;protein_accession:ACE87327.1;protei…	137049	Protein	FKBP23	23 kDa FK506-binding protein;23 kDa FKBP;EC 5.2.1.8;FK506-binding protein 7;FKBP-23;FKBP-7;FKBP23;FKBP7;Peptidyl-prolyl cis-trans isomerase FKBP7;PPIase FKBP7;Rotamase;FK506 binding protein 7;PPIase;	SWISSPROT_AC:Q9Y680;SWISSPROT_ID:FKBP7_HUMAN;EMBL:AC009948;EMBL:AF092137;EMBL:AF100751;EMBL:AK292145;EMBL:AY353086;EMBL:AY359015;EMBL:BC009711;EMBL:BT007122;RefSeq:NP_001128684.1;RefSeq:NP_851939.1;ProteinModelPortal:Q9Y680;SWISSPROT_AC_OLD:Q4ZG70;SWISSPROT_AC_OLD:Q6V3B2;SWISSPROT_AC_OLD:Q86U65;SWISSPROT_AC_OLD:Q96DA4;SWISSPROT_AC_OLD:Q9Y6B0;SMR:Q9Y680;GeneID:51661;KEGG:hsa:51661;UniGene:Hs.41037…
66250	FGFR1OP --> FGFR1OP	Expression	GeneID:11116;		4348660	Gene	FGFR1OP	FGFR1 oncogene partner;FGFR1OP;FOP;FR1OP;	SWISSPROT_AC:O95684;SWISSPROT_ID:FR1OP_HUMAN;GeneID:11116;Ensembl:ENSG00000213066;HGNC:HGNC:17012;MIM:605392;Vega:OTTHUMG00000016011;protein_accession:AAH11902.1;protein_accession:AAH37785.1;protein_accession:ABM83963.1;protein_accession:ABM87277.1;protein_accession:BAF82535.1;protein_accession:BAG35652.1;protein_accession:BAG58025.1;protein_accession:CAA77020.1;protein_accession:CAT02177.1;prote…	141949	Protein	FGFR1OP	FGFR1 oncogene partner;FGFR1OP;FOP;FR1OP;	SWISSPROT_AC:O95684;SWISSPROT_ID:FR1OP_HUMAN;EMBL:AK289846;EMBL:AK312791;EMBL:BC011902;EMBL:BC037785;EMBL:CH471051;EMBL:Y18046;EMBL:Z94721;RefSeq:NP_008976.1;RefSeq:NP_919410.1;ProteinModelPortal:O95684;STRING:9606.ENSP00000355812;SWISSPROT_AC_OLD:A8K1D1;SWISSPROT_AC_OLD:B2R705;SWISSPROT_AC_OLD:Q49AI0;SWISSPROT_AC_OLD:Q5R3F6;SWISSPROT_AC_OLD:Q96EW1;SMR:O95684;GeneID:11116;KEGG:hsa:11116;eggNOG:EN…
67383	FBXL12 --> FBXL12	Expression	GeneID:54850;		4352314	Gene	FBXL12	F-box and leucine rich repeat protein 12;Fbl12;FBXL12;F-box and leucine-rich repeat protein 12;F-box protein FBL12;F-box/LRR-repeat protein 12;FXL12;	SWISSPROT_AC:Q9NXK8;SWISSPROT_ID:FXL12_HUMAN;GeneID:54850;Ensembl:ENSG00000127452;HGNC:HGNC:13611;MIM:609079;Vega:OTTHUMG00000180212;protein_accession:AAH01586.1;protein_accession:ADQ32318.1;protein_accession:BAA91002.1;protein_accession:BAB15622.1;protein_accession:BAG52760.1;protein_accession:EAW84051.1;protein_accession:EAW84052.1;protein_accession:EAW84053.1;protein_accession:NP_001303865.1;p…	144857	Protein	FBXL12	F-box and leucine-rich repeat protein 12;F-box protein FBL12;F-box/LRR-repeat protein 12;FBL12;FBXL12;FXL12;F-box and leucine rich repeat protein 12;	SWISSPROT_AC:Q9NXK8;SWISSPROT_ID:FXL12_HUMAN;EMBL:AK000195;EMBL:AK027004;EMBL:AK093760;EMBL:BC001586;EMBL:CH471106;RefSeq:NP_001303865.1;RefSeq:NP_001303866.1;RefSeq:NP_001303867.1;RefSeq:NP_001303868.1;RefSeq:NP_001303869.1;RefSeq:NP_001303870.1;RefSeq:NP_001303871.1;RefSeq:NP_060173.1;ProteinModelPortal:Q9NXK8;STRING:9606.ENSP00000247977;SWISSPROT_AC_OLD:B3KSJ8;SWISSPROT_AC_OLD:Q9H5K4;GeneID:54…
67450	FOXRED2 --> FOXRED2	Expression	GeneID:80020;		4355023	Gene	FOXRED2	ERFAD;FAD dependent oxidoreductase domain containing 2;FOXRED2;Endoplasmic reticulum flavoprotein associated with degradation;FAD-dependent oxidoreductase domain-containing protein 2;FXRD2;	SWISSPROT_AC:Q8IWF2;SWISSPROT_ID:FXRD2_HUMAN;GeneID:80020;Ensembl:ENSG00000100350;HGNC:HGNC:26264;MIM:613777;Vega:OTTHUMG00000044614;protein_accession:AAH15726.1;protein_accession:AAH27716.1;protein_accession:AAH40351.1;protein_accession:BAB15227.1;protein_accession:BAB15610.1;protein_accession:BAG37931.1;protein_accession:BAG52270.1;protein_accession:CAG30330.1;protein_accession:EAW60105.1;prote…	144910	Protein	FOXRED2	Endoplasmic reticulum flavoprotein associated with degradation;ERFAD;FAD-dependent oxidoreductase domain-containing protein 2;FOXRED2;FXRD2;FAD dependent oxidoreductase domain containing 2;	SWISSPROT_AC:Q8IWF2;SWISSPROT_ID:FXRD2_HUMAN;EMBL:AK025714;EMBL:AK026975;EMBL:AK315555;EMBL:AL022313;EMBL:BC015726;EMBL:BC027716;EMBL:BC040351;EMBL:CH471095;EMBL:CR456444;RefSeq:NP_001095841.1;RefSeq:NP_079231.4;ProteinModelPortal:Q8IWF2;STRING:9606.ENSP00000216187;SWISSPROT_AC_OLD:B2RDI4;SWISSPROT_AC_OLD:Q8N378;SWISSPROT_AC_OLD:Q96BD1;SWISSPROT_AC_OLD:Q9H5L5;SWISSPROT_AC_OLD:Q9H6M8;GeneID:80020;…
67467	FYCO1 --> FYCO1	Expression	GeneID:79443;		4354631	Gene	FYCO1	CATC2;CTRCT18;FYCO1;FYVE and coiled-coil domain containing 1;RUFY3;ZFYVE7;FYVE and coiled-coil domain-containing protein 1;Zinc finger FYVE domain-containing protein 7;	SWISSPROT_AC:Q9BQS8;SWISSPROT_ID:FYCO1_HUMAN;GeneID:79443;Ensembl:ENSG00000163820;HGNC:HGNC:14673;MIM:607182;Vega:OTTHUMG00000133447;protein_accession:AAH07218.1;protein_accession:AAI01469.1;protein_accession:AAI01471.1;protein_accession:AAI43369.1;protein_accession:BAB14559.1;protein_accession:BAB84991.1;protein_accession:CAC33883.1;protein_accession:CAD89924.1;protein_accession:CAD91151.1;prote…	144938	Protein	FYCO1	FYCO1;FYVE and coiled-coil domain-containing protein 1;ZFYVE7;Zinc finger FYVE domain-containing protein 7;CATC2;CTRCT18;FYVE and coiled-coil domain containing 1;RUFY3;	SWISSPROT_AC:Q9BQS8;SWISSPROT_ID:FYCO1_HUMAN;EMBL:AC099782;EMBL:AJ292348;EMBL:AK023397;EMBL:AK074165;EMBL:AL832358;EMBL:AL833308;EMBL:BC007218;EMBL:BC101468;EMBL:BC101470;EMBL:BC143368;RefSeq:NP_078789.2;RefSeq:XP_006713396.1;RefSeq:XP_006713397.1;RefSeq:XP_011532413.1;ProteinModelPortal:Q9BQS8;STRING:9606.ENSP00000296137;SWISSPROT_AC_OLD:B7ZKT7;SWISSPROT_AC_OLD:Q3MJE6;SWISSPROT_AC_OLD:Q86T41;SWI…
67681	G3BP2 --> G3BP2	Expression	GeneID:9908;		4347645	Gene	G3BP2	G3BP stress granule assembly factor 2;G3BP2;G3BP-2;GAP SH3 domain-binding protein 2;KIAA0660;Ras GTPase-activating protein-binding protein 2;	SWISSPROT_AC:Q9UN86;SWISSPROT_ID:G3BP2_HUMAN;GeneID:9908;Ensembl:ENSG00000138757;HGNC:HGNC:30291;Vega:OTTHUMG00000130097;protein_accession:AAC15705.1;protein_accession:AAC95292.1;protein_accession:AAD51932.1;protein_accession:AAH11731.1;protein_accession:BAA31635.3;protein_accession:BAF84461.1;protein_accession:BAF84475.1;protein_accession:EAX05742.1;protein_accession:EAX05743.1;protein_accession…	145240	Protein	G3BP2	G3BP-2;G3BP2;GAP SH3 domain-binding protein 2;KIAA0660;Ras GTPase-activating protein-binding protein 2;G3BP stress granule assembly factor 2;	SWISSPROT_AC:Q9UN86;SWISSPROT_ID:G3BP2_HUMAN;EMBL:AB014560;EMBL:AF051311;EMBL:AF053535;EMBL:AF145284;EMBL:AK291786;EMBL:BC011731;EMBL:CH471057;RefSeq:NP_036429.2;RefSeq:NP_987100.1;RefSeq:NP_987101.1;RefSeq:XP_005263439.1;RefSeq:XP_005263440.1;RefSeq:XP_011530743.1;RefSeq:XP_016864365.1;RefSeq:XP_016864366.1;RefSeq:XP_016864367.1;RefSeq:XP_016864368.1;ProteinModelPortal:Q9UN86;STRING:9606.ENSP000…
67685	G3BP1 --> G3BP	Expression	GeneID:10146;		4347850	Gene	G3BP1	G3BP;G3BP stress granule assembly factor 1;G3BP1;HDH-VIII;ATP-dependent DNA helicase VIII;EC 3.6.4.12;EC 3.6.4.13;G3BP-1;GAP SH3 domain-binding protein 1;hDH VIII;ras gtpase activating protein-binding protein 1;ras gtpase-activating protein binding protein 1;Ras GTPase-activating protein-binding protein 1;ras-gtpase activating protein binding protein 1;ras-gtpase-activating protein binding protei…	SWISSPROT_AC:Q13283;SWISSPROT_ID:G3BP1_HUMAN;GeneID:10146;Ensembl:ENSG00000145907;HGNC:HGNC:30292;MIM:608431;Vega:OTTHUMG00000130123;protein_accession:AAB07787.1;protein_accession:AAH06997.1;protein_accession:AAI08279.1;protein_accession:AAV38191.1;protein_accession:ABM83984.1;protein_accession:ABM87307.1;protein_accession:BAC85272.1;protein_accession:BAD96326.1;protein_accession:BAG35467.1;prote…	145237	Protein	G3BP	ATP-dependent DNA helicase VIII;EC 3.6.4.12;EC 3.6.4.13;G3BP;G3BP-1;G3BP1;GAP SH3 domain-binding protein 1;hDH VIII;Ras GTPase-activating protein-binding protein 1;G3BP stress granule assembly factor 1;HDH-VIII;ras gtpase activating protein-binding protein 1;ras gtpase-activating protein binding protein 1;ras-gtpase activating protein binding protein 1;ras-gtpase-activating protein binding protei…	SWISSPROT_AC:Q13283;SWISSPROT_ID:G3BP1_HUMAN;EMBL:AC091982;EMBL:AK300098;EMBL:BC006997;EMBL:BX647869;EMBL:U32519;RefSeq:NP_005745.1;RefSeq:NP_938405.1;RefSeq:XP_006714812.1;RefSeq:XP_006714813.1;RefSeq:XP_016864411.1;RefSeq:XP_016864412.1;ProteinModelPortal:Q13283;STRING:9606.ENSP00000348578;SWISSPROT_AC_OLD:Q5HYE9;SMR:Q13283;GeneID:10146;KEGG:hsa:10146;eggNOG:ENOG410YV57;eggNOG:KOG0116;UniGene:H…
69404	GNB1 --> GNB1	Expression	GeneID:2782;		4342071	Gene	GNB1	G protein subunit beta 1;GNB1;MRD42;g-protein subunit beta 1;GBB1;Guanine nucleotide-binding protein G(I)/G(S)/G(T) subunit beta-1;Transducin beta chain 1;transducin beta-1;transducin beta1;	SWISSPROT_AC:P62873;SWISSPROT_ID:GBB1_HUMAN;GeneID:2782;Ensembl:ENSG00000078369;HGNC:HGNC:4396;MIM:139380;Vega:OTTHUMG00000000940;protein_accession:AAA63265.1;protein_accession:AAC28652.1;protein_accession:AAC28655.1;protein_accession:AAH04186.1;protein_accession:AAH05888.1;protein_accession:AAH08991.1;protein_accession:AAI14619.1;protein_accession:AAM15918.1;protein_accession:AAP35969.1;protein_…	150308	Protein	GNB1	GBB1;GNB1;Guanine nucleotide-binding protein G(I)/G(S)/G(T) subunit beta-1;Transducin beta chain 1;G protein subunit beta 1;g-protein subunit beta 1;MRD42;transducin beta-1;transducin beta1;	SWISSPROT_AC:P62873;SWISSPROT_ID:GBB1_HUMAN;EMBL:AF501882;EMBL:AL031282;EMBL:AL109917;EMBL:BC004186;EMBL:BC005888;EMBL:BC008991;EMBL:BC114618;EMBL:BT007305;EMBL:CH471183;EMBL:CR456784;EMBL:M36430;EMBL:X04526;RefSeq:NP_001269467.1;RefSeq:NP_001269468.1;RefSeq:NP_002065.1;RefSeq:XP_016856548.1;RefSeq:XP_016856549.1;RefSeq:XP_016856550.1;ProteinModelPortal:P62873;STRING:9606.ENSP00000367869;SWISSPRO…
69457	GNG5 --> GNG5	Expression	GeneID:2787;		4342077	Gene	GNG5	G protein subunit gamma 5;GNG5;gbetagamma-v;GBG5;GNGT5;Guanine nucleotide-binding protein G(I)/G(S)/G(O) subunit gamma-5;	SWISSPROT_AC:P63218;SWISSPROT_ID:GBG5_HUMAN;GeneID:2787;Ensembl:ENSG00000174021;HGNC:HGNC:4408;MIM:600874;Vega:OTTHUMG00000009858;protein_accession:AAC39869.1;protein_accession:AAC72203.1;protein_accession:AAH03563.1;protein_accession:AAM12587.1;protein_accession:AAP35469.1;protein_accession:BAG35047.1;protein_accession:EAW73236.1;protein_accession:NP_005265.1;protein_accession:P63218.3;protein_g…	150383	Protein	GNG5	GBG5;GNG5;GNGT5;Guanine nucleotide-binding protein G(I)/G(S)/G(O) subunit gamma-5;G protein subunit gamma 5;gbetagamma-v;	SWISSPROT_AC:P63218;SWISSPROT_ID:GBG5_HUMAN;EMBL:AF038955;EMBL:AF085708;EMBL:AF085709;EMBL:AF493873;EMBL:AK312111;EMBL:AL359762;EMBL:BC003563;EMBL:BT006823;EMBL:CH471097;RefSeq:NP_005265.1;ProteinModelPortal:P63218;STRING:9606.ENSP00000359675;SWISSPROT_AC_OLD:B2R5A0;SWISSPROT_AC_OLD:P30670;SWISSPROT_AC_OLD:Q5VX54;SWISSPROT_AC_OLD:Q61015;SMR:P63218;GeneID:2787;KEGG:hsa:2787;eggNOG:ENOG41122JF;eggN…
69645	GCC2 --> GCC185	Expression	GeneID:9648;		4347414	Gene	GCC2	GCC185;GCC2;GRIP and coiled-coil domain containing 2;RANBP2L4;REN53;185 kDa Golgi coiled-coil protein;CLL-associated antigen KW-11;CTCL tumor antigen se1-1;GRIP and coiled-coil domain-containing protein 2;KIAA0336;Ran-binding protein 2-like 4;Renal carcinoma antigen NY-REN-53;	SWISSPROT_AC:Q8IWJ2;SWISSPROT_ID:GCC2_HUMAN;GeneID:9648;Ensembl:ENSG00000135968;HGNC:HGNC:23218;MIM:612711;Vega:OTTHUMG00000153214;protein_accession:AAG34902.1;protein_accession:AAH20645.1;protein_accession:AAH37774.1;protein_accession:AAI46790.1;protein_accession:AAL99918.1;protein_accession:AAX88838.1;protein_accession:BAA20794.2;protein_accession:BAG52233.1;protein_accession:EAW53882.1;protein…	150665	Protein	GCC185	185 kDa Golgi coiled-coil protein;CLL-associated antigen KW-11;CTCL tumor antigen se1-1;GCC185;GCC2;GRIP and coiled-coil domain-containing protein 2;KIAA0336;Ran-binding protein 2-like 4;RANBP2L4;Renal carcinoma antigen NY-REN-53;GRIP and coiled-coil domain containing 2;REN53;	SWISSPROT_AC:Q8IWJ2;SWISSPROT_ID:GCC2_HUMAN;EMBL:AB002334;EMBL:AC012487;EMBL:AC068941;EMBL:AF273042;EMBL:AF432211;EMBL:BC037774;EMBL:BC146789;EMBL:CH471182;RefSeq:NP_852118.1;RefSeq:XP_006712934.1;ProteinModelPortal:Q8IWJ2;STRING:9606.ENSP00000307939;SWISSPROT_AC_OLD:A6H8X8;SWISSPROT_AC_OLD:O15045;SWISSPROT_AC_OLD:Q4ZG46;SWISSPROT_AC_OLD:Q8TDH3;SWISSPROT_AC_OLD:Q9H2G8;SMR:Q8IWJ2;GeneID:9648;KEGG:…
69648	GCC1 --> GCC1	Expression	GeneID:79571;		4354678	Gene	GCC1	GCC1;GCC1P;GCC88;GRIP and coiled-coil domain containing 1;Golgi coiled-coil protein 1;GRIP and coiled-coil domain-containing protein 1;	SWISSPROT_AC:Q96CN9;SWISSPROT_ID:GCC1_HUMAN;GeneID:79571;Ensembl:ENSG00000179562;HGNC:HGNC:19095;MIM:607418;Vega:OTTHUMG00000023590;protein_accession:AAH08902.2;protein_accession:AAH14100.1;protein_accession:AAH78665.1;protein_accession:AAM91948.1;protein_accession:ADZ15539.1;protein_accession:BAB15218.1;protein_accession:BAG37858.1;protein_accession:BAG52618.1;protein_accession:EAL24321.1;protei…	150662	Protein	GCC1	GCC1;Golgi coiled-coil protein 1;GRIP and coiled-coil domain-containing protein 1;GCC1P;GCC88;GRIP and coiled-coil domain containing 1;	SWISSPROT_AC:Q96CN9;SWISSPROT_ID:GCC1_HUMAN;EMBL:AF525417;EMBL:AK025688;EMBL:BC008902;EMBL:BC014100;EMBL:BC078665;RefSeq:NP_078799.2;ProteinModelPortal:Q96CN9;STRING:9606.ENSP00000318821;SWISSPROT_AC_OLD:Q9H6N7;SMR:Q96CN9;GeneID:79571;KEGG:hsa:79571;eggNOG:ENOG410IEHR;eggNOG:ENOG410Y6HA;UniGene:Hs.521168;GO:GO:0000042;GO:GO:0000139;GO:GO:0005737;GO:GO:0005794;GO:GO:0005829;GO:GO:0005886;HOGENOM:H…
69897	TUBGCP3 --> GCP3	Expression	GeneID:10426;		4348091	Gene	TUBGCP3	GCP3;Grip104;SPBC98;Spc98;Spc98p;TUBGCP3;tubulin gamma complex associated protein 3;Gamma-ring complex protein 104 kDa;Gamma-tubulin complex component 3;GCP-3;h104p;hGCP3;hGrip104;hSpc98;Spindle pole body protein Spc98 homolog;	SWISSPROT_AC:Q96CW5;SWISSPROT_ID:GCP3_HUMAN;GeneID:10426;Ensembl:ENSG00000126216;HGNC:HGNC:18598;Vega:OTTHUMG00000017367;protein_accession:AAC39727.1;protein_accession:AAH07763.1;protein_accession:AAH13781.1;protein_accession:AAH46634.1;protein_accession:AAP88774.1;protein_accession:ABM81998.1;protein_accession:ABM85181.1;protein_accession:BAG37319.1;protein_accession:BAG63809.1;protein_accession…	151405	Protein	GCP3	Gamma-ring complex protein 104 kDa;Gamma-tubulin complex component 3;GCP-3;GCP3;h104p;hGCP3;hGrip104;hSpc98;Spindle pole body protein Spc98 homolog;TUBGCP3;Grip104;SPBC98;Spc98;Spc98p;tubulin gamma complex associated protein 3;	SWISSPROT_AC:Q96CW5;SWISSPROT_ID:GCP3_HUMAN;EMBL:AF042378;EMBL:AJ003061;EMBL:AJ003062;EMBL:AK314785;EMBL:AL139384;EMBL:AL160033;EMBL:BC007763;EMBL:BC013781;EMBL:BC046634;EMBL:BT009772;EMBL:CH471085;RefSeq:NP_001273206.1;RefSeq:NP_001273207.1;RefSeq:NP_001273208.1;RefSeq:NP_006313.1;ProteinModelPortal:Q96CW5;STRING:9606.ENSP00000261965;SWISSPROT_AC_OLD:O43631;SWISSPROT_AC_OLD:O60852;SWISSPROT_AC_O…
69926	TUBGCP2 --> GCP-2	Expression	GeneID:10844;		4348434	Gene	TUBGCP2	GCP-2;GCP2;Grip103;h103p;hGCP2;hSpc97;SPBC97;Spc97p;TUBGCP2;tubulin gamma complex associated protein 2;Gamma-ring complex protein 103 kDa;Gamma-tubulin complex component 2;gcp 2;gcp ii;gcp type 2;gcp-ii;hgcp ii;hgcp-ii;hGrip103;Spindle pole body protein Spc97 homolog;	SWISSPROT_AC:Q9BSJ2;SWISSPROT_ID:GCP2_HUMAN;GeneID:10844;Ensembl:ENSG00000130640;HGNC:HGNC:18599;Vega:OTTHUMG00000019319;protein_accession:AAC39728.1;protein_accession:AAH52368.1;protein_accession:AAH93770.1;protein_accession:AAI11958.1;protein_accession:AAI43248.1;protein_accession:BAD97306.1;protein_accession:BAG52483.1;protein_accession:BAG53209.1;protein_accession:BAG59730.1;protein_accession…	151402	Protein	GCP-2	Gamma-ring complex protein 103 kDa;Gamma-tubulin complex component 2;GCP-2;GCP2;h103p;hGCP2;hGrip103;hSpc97;Spindle pole body protein Spc97 homolog;TUBGCP2;gcp 2;gcp ii;gcp type 2;gcp-ii;Grip103;hgcp ii;hgcp-ii;SPBC97;Spc97p;tubulin gamma complex associated protein 2;	SWISSPROT_AC:Q9BSJ2;SWISSPROT_ID:GCP2_HUMAN;EMBL:AF042379;EMBL:AK297251;EMBL:AL360181;EMBL:AL592071;EMBL:BC005011;EMBL:BC093770;EMBL:BC111957;EMBL:BC143247;RefSeq:NP_001243546.1;RefSeq:NP_001243547.1;RefSeq:NP_006650.1;ProteinModelPortal:Q9BSJ2;STRING:9606.ENSP00000252936;SWISSPROT_AC_OLD:B4DM18;SWISSPROT_AC_OLD:B7ZKL8;SWISSPROT_AC_OLD:F5H4E0;SWISSPROT_AC_OLD:F5H4L0;SWISSPROT_AC_OLD:O43632;SWISSP…
70464	GDF15 --> GDF15	Expression	GeneID:9518;		4347309	Gene	GDF15	GDF-15;GDF15;growth differentiation factor 15;MIC-1;MIC1;NAG-1;PDF;PLAB;PTGFB;gdf 15;growth differentiation factor 15--an;growth differentiation factor-15;growth-differentiation factor 15;growth-differentiation factor-15;Growth/differentiation factor 15;growth/differentiation factor-15;Macrophage inhibitory cytokine 1;macrophage inhibitory cytokine- 1;macrophage inhibitory cytokine-1;macrophage-i…	SWISSPROT_AC:Q99988;SWISSPROT_ID:GDF15_HUMAN;GeneID:9518;Ensembl:ENSG00000130513;HGNC:HGNC:30142;MIM:605312;Vega:OTTHUMG00000183360;protein_accession:AAB88673.1;protein_accession:AAB88913.1;protein_accession:AAC24456.1;protein_accession:AAC39537.1;protein_accession:AAF89834.1;protein_accession:AAH00529.1;protein_accession:AAH08962.1;protein_accession:AAV38272.1;protein_accession:BAA19151.1;protei…	153139	Protein	GDF15	GDF-15;GDF15;Growth/differentiation factor 15;Macrophage inhibitory cytokine 1;MIC-1;MIC1;NAG-1;NRG-1;NSAID-activated gene 1 protein;NSAID-regulated gene 1 protein;PDF;PLAB;Placental bone morphogenetic protein;Placental TGF-beta;Prostate differentiation factor;PTGFB;gdf 15;growth differentiation factor 15;growth differentiation factor 15--an;growth differentiation factor-15;growth-differentiation…	SWISSPROT_AC:Q99988;SWISSPROT_ID:GDF15_HUMAN;EMBL:AB000584;EMBL:AC008397;EMBL:AF003934;EMBL:AF008303;EMBL:AF019770;EMBL:AF173860;EMBL:AK291530;EMBL:BC000529;EMBL:BC008962;EMBL:BT019465;EMBL:CH471106;EMBL:U88323;RefSeq:NP_004855.2;ProteinModelPortal:Q99988;STRING:9606.ENSP00000252809;SWISSPROT_AC_OLD:O14629;SWISSPROT_AC_OLD:P78360;SWISSPROT_AC_OLD:Q9BWA0;SWISSPROT_AC_OLD:Q9NRT0;GeneID:9518;KEGG:hs…
70665	RAP1GDS1 --> GDS1	Expression	GeneID:5910;		4344550	Gene	RAP1GDS1	GDS1;Rap1 GTPase-GDP dissociation stimulator 1;RAP1GDS1;SmgGDS;Exchange factor smgGDS;SMG GDS protein;SMG P21 stimulatory GDP/GTP exchange protein;	SWISSPROT_AC:P52306;SWISSPROT_ID:GDS1_HUMAN;GeneID:5910;Ensembl:ENSG00000138698;HGNC:HGNC:9859;MIM:179502;Vega:OTTHUMG00000160987;protein_accession:AAF32290.1;protein_accession:AAF43211.1;protein_accession:AAH01816.1;protein_accession:AAH01851.2;protein_accession:AAH98269.1;protein_accession:AAH98334.1;protein_accession:AAH99708.1;protein_accession:AAH99845.1;protein_accession:AAP35483.1;protein_…	153383	Protein	GDS1	Exchange factor smgGDS;GDS1;Rap1 GTPase-GDP dissociation stimulator 1;RAP1GDS1;SMG GDS protein;SMG P21 stimulatory GDP/GTP exchange protein;SmgGDS;	SWISSPROT_AC:P52306;SWISSPROT_ID:GDS1_HUMAN;EMBL:AC019077;EMBL:AC058823;EMBL:AC078961;EMBL:AF215923;EMBL:AF237413;EMBL:BC001816;EMBL:BC001851;EMBL:BC098269;EMBL:BC098334;EMBL:BC099708;EMBL:BC099845;EMBL:BT006837;EMBL:CH471057;EMBL:X63465;RefSeq:NP_001093896.1;RefSeq:NP_001093897.1;RefSeq:NP_001093898.1;RefSeq:NP_001093899.1;RefSeq:NP_001093900.1;RefSeq:NP_066982.3;ProteinModelPortal:P52306;STRING…
71151	GGH --> GGH	Expression	GeneID:8836;		4346795	Gene	GGH	gamma-glutamyl hydrolase;GGH;GH;Conjugase;EC 3.4.19.9;gamma glutamyl hydrolase;Gamma-Glu-X carboxypeptidase;gamma-glutamyl-hydrolase;	SWISSPROT_AC:Q92820;SWISSPROT_ID:GGH_HUMAN;GeneID:8836;Ensembl:ENSG00000137563;HGNC:HGNC:4248;MIM:601509;Vega:OTTHUMG00000164365;protein_accession:AAC05579.1;protein_accession:AAF03360.1;protein_accession:AAH25025.1;protein_accession:ADZ15860.1;protein_accession:BAF83139.1;protein_accession:BAG62694.1;protein_accession:EAW86862.1;protein_accession:NP_003869.1;protein_accession:Q92820.2;protein_ac…	154115	Protein	GGH	Conjugase;EC 3.4.19.9;Gamma-Glu-X carboxypeptidase;Gamma-glutamyl hydrolase;GGH;GH;gamma glutamyl hydrolase;gamma-glutamyl-hydrolase;	SWISSPROT_AC:Q92820;SWISSPROT_ID:GGH_HUMAN;EMBL:AF147081;EMBL:AF147082;EMBL:AF147083;EMBL:BC025025;EMBL:U55206;RefSeq:NP_003869.1;ProteinModelPortal:Q92820;STRING:9606.ENSP00000260118;SMR:Q92820;GeneID:8836;KEGG:hsa:8836;PIR:JC6115;eggNOG:ENOG410XQKI;eggNOG:KOG1559;UniGene:Hs.78619;GO:GO:0005615;GO:GO:0005634;GO:GO:0005764;GO:GO:0005773;GO:GO:0005829;GO:GO:0006541;GO:GO:0008238;GO:GO:0008242;GO:G…
71303	GHITM --> MICS1	Expression	GeneID:27069;		4350252	Gene	GHITM	DERP2;GHITM;growth hormone inducible transmembrane protein;HSPC282;MICS1;My021;PTD010;TMBIM5;Dermal papilla-derived protein 2;derp 2;Growth hormone-inducible transmembrane protein;growth-hormone inducible transmembrane protein;Mitochondrial morphology and cristae structure 1;Transmembrane BAX inhibitor motif-containing protein 5;	SWISSPROT_AC:Q9H3K2;SWISSPROT_ID:GHITM_HUMAN;GeneID:27069;Ensembl:ENSG00000165678;HGNC:HGNC:17281;Vega:OTTHUMG00000018637;protein_accession:AAD20052.1;protein_accession:AAD44495.1;protein_accession:AAF28960.1;protein_accession:AAG43135.1;protein_accession:AAH10354.1;protein_accession:AAQ89183.1;protein_accession:BAA93049.1;protein_accession:BAF85553.1;protein_accession:BAG60272.1;protein_accessio…	154399	Protein	MICS1	Dermal papilla-derived protein 2;DERP2;GHITM;Growth hormone-inducible transmembrane protein;MICS1;Mitochondrial morphology and cristae structure 1;TMBIM5;Transmembrane BAX inhibitor motif-containing protein 5;derp 2;growth hormone inducible transmembrane protein;growth-hormone inducible transmembrane protein;HSPC282;My021;PTD010;	SWISSPROT_AC:Q9H3K2;SWISSPROT_ID:GHITM_HUMAN;EMBL:AB009685;EMBL:AC022389;EMBL:AF060923;EMBL:AF131820;EMBL:AK292864;EMBL:AL136713;EMBL:AL603756;EMBL:AY358824;EMBL:BC010354;EMBL:CH471142;RefSeq:NP_055209.2;ProteinModelPortal:Q9H3K2;STRING:9606.ENSP00000361207;SWISSPROT_AC_OLD:A8K9Z9;SWISSPROT_AC_OLD:D3DWE0;SWISSPROT_AC_OLD:O95894;SWISSPROT_AC_OLD:Q5VT95;SWISSPROT_AC_OLD:Q9H0P2;GeneID:27069;KEGG:hsa…
74099	GOLGA2 --> GM130	Expression	GeneID:2801;		4342090	Gene	GOLGA2	GM130;GOLGA2;golgin A2;130 kDa cis-Golgi matrix protein;GM130 autoantigen;GOGA2;Golgin subfamily A member 2;Golgin-95;	SWISSPROT_AC:Q08379;SWISSPROT_ID:GOGA2_HUMAN;GeneID:2801;Ensembl:ENSG00000167110;HGNC:HGNC:4425;MIM:602580;Vega:OTTHUMG00000020732;protein_accession:AAA35920.1;protein_accession:AAF65550.1;protein_accession:AAH14188.2;protein_accession:AAH69268.1;protein_accession:AAP35912.1;protein_accession:AAV76025.1;protein_accession:CAH05500.1;protein_accession:CAI46071.1;protein_accession:EAW87762.1;protein…	162607	Protein	GM130	130 kDa cis-Golgi matrix protein;GM130;GM130 autoantigen;GOGA2;GOLGA2;Golgin subfamily A member 2;Golgin-95;golgin A2;	SWISSPROT_AC:Q08379;SWISSPROT_ID:GOGA2_HUMAN;EMBL:AF248953;EMBL:AL590708;EMBL:BC014188;EMBL:BC069268;EMBL:BT007248;EMBL:L06147;RefSeq:NP_004477.3;ProteinModelPortal:Q08379;STRING:9606.ENSP00000416097;SWISSPROT_AC_OLD:Q6GRM9;SWISSPROT_AC_OLD:Q9BRB0;SWISSPROT_AC_OLD:Q9NYF9;SMR:Q08379;GeneID:2801;KEGG:hsa:2801;PIR:JH0821;eggNOG:ENOG410INYK;eggNOG:ENOG4111MFD;UniGene:Hs.155827;GO:GO:0000137;GO:GO:000…
74122	GOLGA7 --> GCP16	Expression	GeneID:51125;		4351501	Gene	GOLGA7	GCP16;GOLGA3AP1;GOLGA7;GOLGA7A;golgin A7;HSPC041;gcp1-6;GOGA7;Golgi complex-associated protein of 16 kDa;Golgin subfamily A member 7;	SWISSPROT_AC:Q7Z5G4;SWISSPROT_ID:GOGA7_HUMAN;GeneID:51125;Ensembl:ENSG00000147533;HGNC:HGNC:24876;MIM:609453;Vega:OTTHUMG00000164077;protein_accession:AAD39919.1;protein_accession:AAF65180.1;protein_accession:AAH12032.1;protein_accession:BAC82368.1;protein_accession:EAW63258.1;protein_accession:EAW63259.1;protein_accession:NP_001002296.1;protein_accession:NP_001167595.1;protein_accession:NP_05718…	162625	Protein	GCP16	GCP16;GOGA7;GOLGA7;Golgi complex-associated protein of 16 kDa;Golgin subfamily A member 7;gcp1-6;GOLGA3AP1;GOLGA7A;golgin A7;HSPC041;	SWISSPROT_AC:Q7Z5G4;SWISSPROT_ID:GOGA7_HUMAN;EMBL:AB104615;EMBL:AC009630;EMBL:AF068291;EMBL:AF125102;EMBL:BC012032;EMBL:CH471080;RefSeq:NP_001002296.1;RefSeq:NP_001167595.1;RefSeq:NP_057183.2;ProteinModelPortal:Q7Z5G4;STRING:9606.ENSP00000350378;SWISSPROT_AC_OLD:D3DSX9;SWISSPROT_AC_OLD:J3KQ24;SWISSPROT_AC_OLD:Q96EQ4;SWISSPROT_AC_OLD:Q9P1S0;SWISSPROT_AC_OLD:Q9Y5U7;GeneID:51125;KEGG:hsa:51125;eggNO…
74124	GOLGB1 --> Giantin	Expression	GeneID:2804;		4342093	Gene	GOLGB1	GCP;GCP372;GOLGB1;golgin B1;GOLIM1;372 kDa Golgi complex-associated protein;Giantin;GOGB1;Golgin subfamily B member 1;Macrogolgin;	SWISSPROT_AC:Q14789;SWISSPROT_ID:GOGB1_HUMAN;GeneID:2804;Ensembl:ENSG00000173230;HGNC:HGNC:4429;MIM:602500;Vega:OTTHUMG00000159411;protein_accession:BAA05025.1;protein_accession:BAG48317.1;protein_accession:BAG59460.1;protein_accession:BAG61079.1;protein_accession:BAG62161.1;protein_accession:BAJ84066.1;protein_accession:CAA53052.1;protein_accession:EAW79502.1;protein_accession:EAW79503.1;protein…	162628	Protein	Giantin	372 kDa Golgi complex-associated protein;GCP372;Giantin;GOGB1;GOLGB1;Golgin subfamily B member 1;Macrogolgin;GCP;golgin B1;GOLIM1;	SWISSPROT_AC:Q14789;SWISSPROT_ID:GOGB1_HUMAN;EMBL:AB371588;EMBL:AB593126;EMBL:AC119736;EMBL:AC133750;EMBL:CH471052;EMBL:D25542;EMBL:X75304;RefSeq:NP_001243415.1;RefSeq:NP_001243416.1;RefSeq:NP_001243417.1;RefSeq:NP_004478.3;RefSeq:XP_005247428.1;RefSeq:XP_011511001.1;ProteinModelPortal:Q14789;STRING:9606.ENSP00000341848;SWISSPROT_AC_OLD:B2ZZ91;SWISSPROT_AC_OLD:D3DN92;SWISSPROT_AC_OLD:E7EP74;SWISS…
74126	GOLGA3 --> Golgin-160	Expression	GeneID:2802;		4342091	Gene	GOLGA3	GCP170;GOLGA3;golgin A3;MEA-2;GOGA3;Golgi complex-associated protein of 170 kDa;golgin 160;Golgin subfamily A member 3;Golgin-160;golgin160;	SWISSPROT_AC:Q08378;SWISSPROT_ID:GOGA3_HUMAN;GeneID:2802;Ensembl:ENSG00000090615;Ensembl:ENSG00000283396;HGNC:HGNC:4426;MIM:602581;Vega:OTTHUMG00000168023;protein_accession:AAA35921.1;protein_accession:AAH60826.1;protein_accession:AAI42659.1;protein_accession:AAI46676.1;protein_accession:AAL93149.1;protein_accession:BAA23661.1;protein_accession:BAB71953.1;protein_accession:EAW54817.1;protein_acce…	162610	Protein	Golgin-160	GCP170;GOGA3;GOLGA3;Golgi complex-associated protein of 170 kDa;Golgin subfamily A member 3;Golgin-160;golgin 160;golgin A3;golgin160;MEA-2;	SWISSPROT_AC:Q08378;SWISSPROT_ID:GOGA3_HUMAN;EMBL:AB027133;EMBL:AF485338;EMBL:BC060826;EMBL:BC142658;EMBL:BC146675;EMBL:D63997;EMBL:L06148;RefSeq:NP_001166028.1;RefSeq:NP_005886.2;RefSeq:XP_006719799.1;RefSeq:XP_006719800.1;ProteinModelPortal:Q08378;STRING:9606.ENSP00000204726;SWISSPROT_AC_OLD:A5PKX6;SWISSPROT_AC_OLD:O43241;SWISSPROT_AC_OLD:Q6P9C7;SWISSPROT_AC_OLD:Q86XW3;SWISSPROT_AC_OLD:Q8TDA9;S…
74210	GORASP1 --> GRASP65	Expression	GeneID:64689;		4354227	Gene	GORASP1	golgi reassembly stacking protein 1;GOLPH5;GORASP1;GRASP65;P65;Golgi peripheral membrane protein p65;Golgi phosphoprotein 5;Golgi reassembly-stacking protein 1;Golgi reassembly-stacking protein of 65 kDa;GORS1;grasp-65;p 65;p-65;p6-5;	SWISSPROT_AC:Q9BQQ3;SWISSPROT_ID:GORS1_HUMAN;GeneID:64689;Ensembl:ENSG00000114745;HGNC:HGNC:16769;MIM:606867;Vega:OTTHUMG00000131292;protein_accession:AAH08928.1;protein_accession:AAH75854.1;protein_accession:AAI03827.1;protein_accession:AAI03828.1;protein_accession:ADQ31932.1;protein_accession:BAC03598.1;protein_accession:BAG51850.1;protein_accession:BAG54090.1;protein_accession:BAG62032.1;prote…	162866	Protein	GRASP65	Golgi peripheral membrane protein p65;Golgi phosphoprotein 5;Golgi reassembly-stacking protein 1;Golgi reassembly-stacking protein of 65 kDa;GOLPH5;GORASP1;GORS1;GRASP65;golgi reassembly stacking protein 1;grasp-65;p 65;p-65;p6-5;P65;	SWISSPROT_AC:Q9BQQ3;SWISSPROT_ID:GORS1_HUMAN;EMBL:AJ409349;EMBL:AK091168;EMBL:AK124755;EMBL:BC008928;EMBL:BC075854;EMBL:BC103826;EMBL:BC103827;EMBL:CH471055;RefSeq:NP_001265718.1;RefSeq:NP_001265719.1;RefSeq:NP_114105.1;ProteinModelPortal:Q9BQQ3;STRING:9606.ENSP00000313869;SWISSPROT_AC_OLD:B3KWC8;SWISSPROT_AC_OLD:Q3SYG7;SWISSPROT_AC_OLD:Q8N272;SWISSPROT_AC_OLD:Q96H42;SMR:Q9BQQ3;GeneID:64689;KEGG:…
74501	GPAA1 --> GAA1	Expression	GeneID:8733;		4346709	Gene	GPAA1	GAA1;glycosylphosphatidylinositol anchor attachment 1;GPAA1;hGAA1;gaa 1;gaa i;gaa-1;GAA1 protein homolog;Glycosylphosphatidylinositol anchor attachment 1 protein;GPI anchor attachment protein 1;	SWISSPROT_AC:O43292;SWISSPROT_ID:GPAA1_HUMAN;GeneID:8733;Ensembl:ENSG00000197858;HGNC:HGNC:4446;MIM:603048;Vega:OTTHUMG00000165438;protein_accession:AAH03171.1;protein_accession:AAH04129.1;protein_accession:AAH06383.2;protein_accession:ABM85965.1;protein_accession:ABW03763.1;protein_accession:BAA24035.1;protein_accession:BAA82587.1;protein_accession:BAA82588.1;protein_accession:BAA82590.1;protein…	163269	Protein	GAA1	GAA1;GAA1 protein homolog;Glycosylphosphatidylinositol anchor attachment 1 protein;GPAA1;GPI anchor attachment protein 1;hGAA1;gaa 1;gaa i;gaa-1;glycosylphosphatidylinositol anchor attachment 1;	SWISSPROT_AC:O43292;SWISSPROT_ID:GPAA1_HUMAN;EMBL:AB002135;EMBL:AB002137;EMBL:AB006969;EMBL:AB017267;EMBL:AL157437;EMBL:BC003171;EMBL:BC004129;EMBL:BC006383;RefSeq:NP_003792.1;ProteinModelPortal:O43292;STRING:9606.ENSP00000347206;SWISSPROT_AC_OLD:Q9NSS0;SWISSPROT_AC_OLD:Q9UQ31;GeneID:8733;KEGG:hsa:8733;PIR:T46923;eggNOG:ENOG410XT16;eggNOG:KOG3566;UniGene:Hs.627962;GO:GO:0005789;GO:GO:0006461;GO:G…
75390	GPX1 --> GPX1	Expression	GeneID:2876;		4342156	Gene	GPX1	glutathione peroxidase 1;GPX1;GPXD;GSHPX1;Cellular glutathione peroxidase;cellular-glutathione peroxidase;EC 1.11.1.9;ec1.11.1.9;glutathione peroxidase -1;glutathione peroxidase cellular;glutathione peroxidase i;glutathione peroxidase type 1;glutathione peroxidase type-1;glutathione peroxidase- i;glutathione peroxidase-1;glutathione peroxidase-i;glutathione peroxidase1;glutathione-peroxidase-1;gp…	SWISSPROT_AC:P07203;SWISSPROT_ID:GPX1_HUMAN;GeneID:2876;Ensembl:ENSG00000233276;HGNC:HGNC:4553;MIM:138320;Vega:OTTHUMG00000156837;protein_accession:AAA67540.2;protein_accession:AAA75389.2;protein_accession:AAB84255.1;protein_accession:AAH00742.3;protein_accession:AAH07865.2;protein_accession:AAH70258.1;protein_accession:AAP80181.1;protein_accession:AHW56492.1;protein_accession:AHW56493.1;protein_…	165468	Protein	GPX1	Cellular glutathione peroxidase;EC 1.11.1.9;Glutathione peroxidase 1;GPx-1;GPX1;GSHPx-1;cellular-glutathione peroxidase;ec1.11.1.9;glutathione peroxidase -1;glutathione peroxidase cellular;glutathione peroxidase i;glutathione peroxidase type 1;glutathione peroxidase type-1;glutathione peroxidase- i;glutathione peroxidase-1;glutathione peroxidase-i;glutathione peroxidase1;glutathione-peroxidase-1;…	SWISSPROT_AC:P07203;SWISSPROT_ID:GPX1_HUMAN;EMBL:AC121247;EMBL:AY327818;EMBL:BC000742;EMBL:M21304;EMBL:M83094;EMBL:X13709;EMBL:X13710;EMBL:Y00433;EMBL:Y00483;RefSeq:NP_000572.2;ProteinModelPortal:P07203;STRING:9606.ENSP00000407375;SWISSPROT_AC_OLD:E9PAS1;SWISSPROT_AC_OLD:Q7Z5H1;SWISSPROT_AC_OLD:Q9BW12;SMR:P07203;GeneID:2876;KEGG:hsa:2876;PIR:A42152;eggNOG:COG0386;eggNOG:KOG1651;UniGene:Hs.76686;G…
75521	GRIPAP1 --> GRASP-1	Expression	GeneID:56850;		4353293	Gene	GRIPAP1	GRASP-1;GRIP1 associated protein 1;GRIPAP1;grap-1;GRAP1;grasp 1;GRIP1-associated protein 1;KIAA1167;	SWISSPROT_AC:Q4V328;SWISSPROT_ID:GRAP1_HUMAN;GeneID:56850;Ensembl:ENSG00000068400;HGNC:HGNC:18706;MIM:300408;Vega:OTTHUMG00000033192;protein_accession:AAH01522.2;protein_accession:AAI01545.1;protein_accession:AAI01547.1;protein_accession:ABM83652.1;protein_accession:ABW03542.1;protein_accession:BAA86481.1;protein_accession:BAF84847.1;protein_accession:CAB95949.1;protein_accession:CAE45824.1;prote…	165799	Protein	GRASP-1	GRAP1;GRASP-1;GRIP1-associated protein 1;GRIPAP1;KIAA1167;grap-1;grasp 1;GRIP1 associated protein 1;	SWISSPROT_AC:Q4V328;SWISSPROT_ID:GRAP1_HUMAN;EMBL:AB032993;EMBL:AF207550;EMBL:AJ297364;EMBL:BC001522;EMBL:BC101544;EMBL:BC101546;EMBL:BX530088;EMBL:BX640704;EMBL:BX647804;RefSeq:NP_064522.3;ProteinModelPortal:Q4V328;STRING:9606.ENSP00000365624;SWISSPROT_AC_OLD:A6NL78;SWISSPROT_AC_OLD:Q3MJ75;SWISSPROT_AC_OLD:Q4V327;SWISSPROT_AC_OLD:Q4V330;SWISSPROT_AC_OLD:Q5HYG1;SWISSPROT_AC_OLD:Q6N046;SWISSPROT_A…
75986	GRPEL1 --> HMGE	Expression	GeneID:80273;		4355145	Gene	GRPEL1	GrpE;GrpE like 1, mitochondrial;GRPEL1;HMGE;mt-GrpE#1;GREPEL1;grpe isoform 1;GrpE protein homolog 1, mitochondrial;grpe-type;GRPE1;	SWISSPROT_AC:Q9HAV7;SWISSPROT_ID:GRPE1_HUMAN;GeneID:80273;Ensembl:ENSG00000109519;HGNC:HGNC:19696;MIM:606173;Vega:OTTHUMG00000090495;protein_accession:AAG31605.1;protein_accession:AAH24242.1;protein_accession:AAP97195.1;protein_accession:ABM82449.1;protein_accession:ABM85639.1;protein_accession:BAG35730.1;protein_accession:BAG63167.1;protein_accession:EAW82370.1;protein_accession:EAW82371.1;prote…	166784	Protein	HMGE	GREPEL1;GrpE protein homolog 1, mitochondrial;GRPE1;GRPEL1;HMGE;Mt-GrpE#1;GrpE;grpe isoform 1;GrpE like 1, mitochondrial;grpe-type;	SWISSPROT_AC:Q9HAV7;SWISSPROT_ID:GRPE1_HUMAN;EMBL:AF087896;EMBL:AF298592;EMBL:AK312882;EMBL:AL542571;EMBL:BC024242;EMBL:CH471131;RefSeq:NP_079472.1;ProteinModelPortal:Q9HAV7;STRING:9606.ENSP00000264954;SWISSPROT_AC_OLD:B2R783;SWISSPROT_AC_OLD:Q549M6;SMR:Q9HAV7;GeneID:80273;KEGG:hsa:80273;eggNOG:COG0576;eggNOG:KOG3003;UniGene:Hs.443723;GO:GO:0000774;GO:GO:0001405;GO:GO:0005634;GO:GO:0005739;GO:GO:…
76871	COLGALT1 --> GLT25D1	Expression	GeneID:79709;		4354785	Gene	COLGALT1	COLGALT1;collagen beta(1-O)galactosyltransferase 1;GLT25D1;EC 2.4.1.50;Glycosyltransferase 25 family member 1;GT251;Hydroxylysine galactosyltransferase 1;Procollagen galactosyltransferase 1;	SWISSPROT_AC:Q8NBJ5;SWISSPROT_ID:GT251_HUMAN;GeneID:79709;Ensembl:ENSG00000130309;HGNC:HGNC:26182;Vega:OTTHUMG00000182893;protein_accession:AAH20492.1;protein_accession:AAH71684.1;protein_accession:AAI08309.1;protein_accession:BAB15308.1;protein_accession:BAC11307.1;protein_accession:BAC11684.1;protein_accession:BAG51872.1;protein_accession:CAI72187.1;protein_accession:EAW84621.1;protein_accessio…	169073	Protein	GLT25D1	COLGALT1;Collagen beta(1-O)galactosyltransferase 1;EC 2.4.1.50;GLT25D1;Glycosyltransferase 25 family member 1;GT251;Hydroxylysine galactosyltransferase 1;Procollagen galactosyltransferase 1;	SWISSPROT_AC:Q8NBJ5;SWISSPROT_ID:GT251_HUMAN;EMBL:AC010618;EMBL:AK074941;EMBL:AK075541;EMBL:BC108308;EMBL:CH471106;RefSeq:NP_078932.2;ProteinModelPortal:Q8NBJ5;STRING:9606.ENSP00000252599;SWISSPROT_AC_OLD:Q8NC64;SMR:Q8NBJ5;GeneID:79709;KEGG:hsa:79709;eggNOG:ENOG410XQQN;eggNOG:KOG4179;UniGene:Hs.418795;GO:GO:0005788;GO:GO:0016020;GO:GO:0050211;HOGENOM:HOG000007198;OrthoDB:EOG091G0SKW;CTD:79709;Bio…
78198	HS6ST2 --> HS6ST2	Expression	GeneID:90161;		4356492	Gene	HS6ST2	heparan sulfate 6-O-sulfotransferase 2;HS6ST2;EC 2.8.2.-;H6ST2;heparan sulfate 6-o-sulfotransferase-2;Heparan-sulfate 6-O-sulfotransferase 2;HS6ST-2;	SWISSPROT_AC:Q96MM7;SWISSPROT_ID:H6ST2_HUMAN;GeneID:90161;Ensembl:ENSG00000171004;HGNC:HGNC:19133;MIM:300545;Vega:OTTHUMG00000022430;protein_accession:AAH37325.1;protein_accession:AAH94718.1;protein_accession:AAI10621.1;protein_accession:AAI10622.1;protein_accession:BAB55322.1;protein_accession:BAB71260.1;protein_accession:BAC07183.1;protein_accession:BAC07184.1;protein_accession:BAC11597.1;prote…	172238	Protein	HS6ST2	EC 2.8.2.-;H6ST2;Heparan-sulfate 6-O-sulfotransferase 2;HS6ST-2;HS6ST2;heparan sulfate 6-O-sulfotransferase 2;heparan sulfate 6-o-sulfotransferase-2;	SWISSPROT_AC:Q96MM7;SWISSPROT_ID:H6ST2_HUMAN;EMBL:AB067776;EMBL:AB067777;EMBL:AK027720;EMBL:AK056706;EMBL:AK075402;EMBL:AL022159;EMBL:AL022309;EMBL:AL831923;EMBL:BC037325;EMBL:BC094718;EMBL:BC110620;EMBL:BC110621;EMBL:Z81365;EMBL:Z82205;EMBL:Z86064;RefSeq:NP_001070656.1;RefSeq:NP_671704.3;RefSeq:XP_005262547.1;RefSeq:XP_011529708.1;RefSeq:XP_016885433.1;RefSeq:XP_016885434.1;ProteinModelPortal:Q9…
78846	HDAC2 --> HDAC2	Expression	GeneID:3066;		4342328	Gene	HDAC2	HD2;HDAC2;histone deacetylase 2;RPD3;YAF1;EC 3.5.1.98;hdac 2;hdac ii;hdac-2;hdac-ii;histone deacetylase ii;histone deacetylase type 2;histone deacetylase-2;histone deacetylase2;histone-deacetylase-2;rpd-3;rpd3-type;	SWISSPROT_AC:Q92769;SWISSPROT_ID:HDAC2_HUMAN;GeneID:3066;Ensembl:ENSG00000196591;HGNC:HGNC:4853;MIM:605164;Vega:OTTHUMG00000015411;protein_accession:AAC50814.1;protein_accession:AAH31055.2;protein_accession:AAI46377.1;protein_accession:AAI48798.1;protein_accession:BAD92427.1;protein_accession:BAG52487.1;protein_accession:BAG53457.1;protein_accession:BAG59420.1;protein_accession:EAW48252.1;protein…	174423	Protein	HDAC2	EC 3.5.1.98;HD2;HDAC2;Histone deacetylase 2;hdac 2;hdac ii;hdac-2;hdac-ii;histone deacetylase ii;histone deacetylase type 2;histone deacetylase-2;histone deacetylase2;histone-deacetylase-2;rpd-3;RPD3;rpd3-type;YAF1;	SWISSPROT_AC:Q92769;SWISSPROT_ID:HDAC2_HUMAN;EMBL:AK092156;EMBL:AK296856;EMBL:AL590398;EMBL:AL671967;EMBL:BC031055;EMBL:CH471051;EMBL:FO393415;EMBL:U31814;RefSeq:NP_001518.3;RefSeq:XP_011534090.1;RefSeq:XP_016866288.1;ProteinModelPortal:Q92769;STRING:9606.ENSP00000430432;SWISSPROT_AC_OLD:B3KRS5;SWISSPROT_AC_OLD:B4DL58;SWISSPROT_AC_OLD:E1P561;SWISSPROT_AC_OLD:Q5SRI8;SWISSPROT_AC_OLD:Q5SZ86;SWISSPR…
78977	HEATR3 --> HEATR3	Expression	GeneID:55027;		4352473	Gene	HEATR3	HEAT repeat containing 3;HEATR3;SYO1;HEAT repeat-containing protein 3;heat-3;HEAT3;syo-1;syo-i;	SWISSPROT_AC:Q7Z4Q2;SWISSPROT_ID:HEAT3_HUMAN;GeneID:55027;Ensembl:ENSG00000155393;HGNC:HGNC:26087;MIM:614951;Vega:OTTHUMG00000133174;protein_accession:AAH14415.1;protein_accession:AAH18730.2;protein_accession:AAH33077.1;protein_accession:AAP97710.1;protein_accession:BAA91342.1;protein_accession:BAF82638.1;protein_accession:EAW82743.1;protein_accession:EAW82744.1;protein_accession:EAW82745.1;prote…	174754	Protein	HEATR3	HEAT repeat-containing protein 3;HEAT3;HEATR3;HEAT repeat containing 3;heat-3;syo-1;syo-i;SYO1;	SWISSPROT_AC:Q7Z4Q2;SWISSPROT_ID:HEAT3_HUMAN;EMBL:AF462442;EMBL:AK000725;EMBL:AK289949;EMBL:BC014415;EMBL:BC018730;EMBL:BC033077;EMBL:CH471092;RefSeq:NP_891552.1;ProteinModelPortal:Q7Z4Q2;STRING:9606.ENSP00000299192;SWISSPROT_AC_OLD:A8K1N4;SWISSPROT_AC_OLD:Q8N525;SWISSPROT_AC_OLD:Q8WV56;SWISSPROT_AC_OLD:Q96CC9;SWISSPROT_AC_OLD:Q9NWN7;GeneID:55027;KEGG:hsa:55027;eggNOG:ENOG410IGCR;eggNOG:ENOG410Y5…
79022	HECTD1 --> HECTD1	Expression	GeneID:25831;		4349665	Gene	HECTD1	EULIR;HECT domain E3 ubiquitin protein ligase 1;HECTD1;E3 ligase for inhibin receptor;E3 ubiquitin-protein ligase HECTD1;EC 2.3.2.26;HECD1;HECT domain-containing protein 1;HECT-type E3 ubiquitin transferase HECTD1;KIAA1131;	SWISSPROT_AC:Q9ULT8;SWISSPROT_ID:HECD1_HUMAN;GeneID:25831;Ensembl:ENSG00000092148;HGNC:HGNC:20157;Vega:OTTHUMG00000170670;protein_accession:AAH06237.2;protein_accession:AAH11658.2;protein_accession:AAH63686.1;protein_accession:AAH83494.1;protein_accession:AAI72391.1;protein_accession:AAP13073.1;protein_accession:AAW65983.1;protein_accession:BAA86445.2;protein_accession:BAG54248.1;protein_accessio…	174785	Protein	HECTD1	E3 ligase for inhibin receptor;E3 ubiquitin-protein ligase HECTD1;EC 2.3.2.26;EULIR;HECD1;HECT domain-containing protein 1;HECT-type E3 ubiquitin transferase HECTD1;HECTD1;KIAA1131;HECT domain E3 ubiquitin protein ligase 1;	SWISSPROT_AC:Q9ULT8;SWISSPROT_ID:HECD1_HUMAN;EMBL:AB032957;EMBL:AL110222;EMBL:AL121808;EMBL:AL136418;EMBL:AY254380;EMBL:BC011658;EMBL:BC063686;EMBL:CH471078;RefSeq:NP_056197.3;RefSeq:XP_005267559.2;ProteinModelPortal:Q9ULT8;STRING:9606.ENSP00000382269;SWISSPROT_AC_OLD:D3DS86;SWISSPROT_AC_OLD:Q6P445;SWISSPROT_AC_OLD:Q86VJ1;SWISSPROT_AC_OLD:Q96F34;SWISSPROT_AC_OLD:Q9UFZ7;SMR:Q9ULT8;GeneID:25831;KEG…
82048	HMOX1 --> HO-1	Expression	GeneID:3162;		4342405	Gene	HMOX1	bK286B10;heme oxygenase 1;HMOX1;HMOX1D;HO-1;HSP32;EC 1.14.14.18;heme oxygenase - 1;heme oxygenase -1;heme oxygenase i;heme oxygenase isoform 1;heme oxygenase isoform-1;heme oxygenase type 1;heme oxygenase type i;heme oxygenase type-1;heme oxygenase- 1;heme oxygenase--1;heme oxygenase-1;heme oxygenase1;heme-oxygenase 1;heme-oxygenase i;heme-oxygenase isoform 1;heme-oxygenase- 1;heme-oxygenase-1;he…	SWISSPROT_AC:P09601;SWISSPROT_ID:HMOX1_HUMAN;GeneID:3162;Ensembl:ENSG00000100292;HGNC:HGNC:5013;MIM:141250;Vega:OTTHUMG00000150960;protein_accession:AAA50403.1;protein_accession:AAH01491.1;protein_accession:AAR23262.1;protein_accession:AAV38588.1;protein_accession:ABM83236.1;protein_accession:ABM86436.1;protein_accession:ACZ72606.1;protein_accession:ACZ72607.1;protein_accession:ADZ76424.1;protein…	184299	Protein	HO-1	EC 1.14.14.18;Heme oxygenase 1;HMOX1;HO;HO-1;HO1;bK286B10;heme oxygenase - 1;heme oxygenase -1;heme oxygenase i;heme oxygenase isoform 1;heme oxygenase isoform-1;heme oxygenase type 1;heme oxygenase type i;heme oxygenase type-1;heme oxygenase- 1;heme oxygenase--1;heme oxygenase-1;heme oxygenase1;heme-oxygenase 1;heme-oxygenase i;heme-oxygenase isoform 1;heme-oxygenase- 1;heme-oxygenase-1;heme-oxy…	SWISSPROT_AC:P09601;SWISSPROT_ID:HMOX1_HUMAN;EMBL:AY460337;EMBL:CR456505;EMBL:M23041;EMBL:X06985;EMBL:X14782;EMBL:Z82244;RefSeq:NP_002124.1;ProteinModelPortal:P09601;STRING:9606.ENSP00000216117;SMR:P09601;GeneID:3162;KEGG:hsa:3162;PIR:S00325;eggNOG:COG5398;eggNOG:KOG4480;UniGene:Hs.517581;UniGene:Hs.727017;GO:GO:0001525;GO:GO:0001935;GO:GO:0002246;GO:GO:0002686;GO:GO:0004392;GO:GO:0004630;GO:GO:0…
82416	HOOK1 --> HOOK1	Expression	GeneID:51361;		4351682	Gene	HOOK1	HK1;hook microtubule tethering protein 1;HOOK1;h-hook1;hhk-1;hHK1;hook 1;hook-1;Protein Hook homolog 1;	SWISSPROT_AC:Q9UJC3;SWISSPROT_ID:HOOK1_HUMAN;GeneID:51361;Ensembl:ENSG00000134709;HGNC:HGNC:19884;MIM:607820;Vega:OTTHUMG00000008990;protein_accession:AAC09298.1;protein_accession:AAH11621.1;protein_accession:AAI07858.1;protein_accession:ABM82883.1;protein_accession:ABM86069.1;protein_accession:BAF85003.1;protein_accession:BAG63227.1;protein_accession:EAX06615.1;protein_accession:EAX06616.1;prote…	185067	Protein	HOOK1	h-hook1;hHK1;HOOK1;Protein Hook homolog 1;hhk-1;HK1;hook 1;hook microtubule tethering protein 1;hook-1;	SWISSPROT_AC:Q9UJC3;SWISSPROT_ID:HOOK1_HUMAN;EMBL:AC113175;EMBL:AF044923;EMBL:AK292314;EMBL:AK301768;EMBL:AL035416;EMBL:BC011621;EMBL:CH471059;RefSeq:NP_056972.1;ProteinModelPortal:Q9UJC3;STRING:9606.ENSP00000360252;SWISSPROT_AC_OLD:A8K8E9;SWISSPROT_AC_OLD:A8MU44;SWISSPROT_AC_OLD:B4DX15;SWISSPROT_AC_OLD:O60561;SWISSPROT_AC_OLD:Q5TG44;SMR:Q9UJC3;GeneID:51361;KEGG:hsa:51361;eggNOG:ENOG410IG1M;eggNO…
83176	HS2ST1 --> HS2ST	Expression	GeneID:9653;		4347419	Gene	HS2ST1	dJ604K5.2;heparan sulfate 2-O-sulfotransferase 1;HS2ST1;2-o sulfotransferase;2-O-sulfotransferase;2OST;EC 2.8.2.-;HS2ST;KIAA0448;	SWISSPROT_AC:Q7LGA3;SWISSPROT_ID:HS2ST_HUMAN;GeneID:9653;Ensembl:ENSG00000153936;HGNC:HGNC:5193;MIM:604844;Vega:OTTHUMG00000010255;protein_accession:AAH25384.1;protein_accession:AAH25990.1;protein_accession:AAI08736.1;protein_accession:ADZ15840.1;protein_accession:BAA32293.3;protein_accession:BAA89250.1;protein_accession:BAG51177.1;protein_accession:EAW73170.1;protein_accession:EAW73171.1;protein…	186765	Protein	HS2ST	2-O-sulfotransferase;2OST;EC 2.8.2.-;Heparan sulfate 2-O-sulfotransferase 1;HS2ST;HS2ST1;KIAA0448;2-o sulfotransferase;dJ604K5.2;	SWISSPROT_AC:Q7LGA3;SWISSPROT_ID:HS2ST_HUMAN;EMBL:AB007917;EMBL:AB024568;EMBL:AC093155;EMBL:AK002179;EMBL:AL121989;EMBL:AL139139;EMBL:BC025384;EMBL:BC025990;EMBL:BC108735;EMBL:CH471097;RefSeq:NP_001127964.1;RefSeq:NP_036394.1;ProteinModelPortal:Q7LGA3;STRING:9606.ENSP00000359581;SWISSPROT_AC_OLD:D3DT22;SWISSPROT_AC_OLD:O75036;SWISSPROT_AC_OLD:Q32NB5;SWISSPROT_AC_OLD:Q8TAC5;SWISSPROT_AC_OLD:Q9H441…
83243	HSBP1 --> HSBP1	Expression	GeneID:3281;		4342508	Gene	HSBP1	heat shock factor binding protein 1;HSBP1;NPC-A-13;heat shock factor binding protein-1;Heat shock factor-binding protein 1;heat shock factor-binding protein1;HSF1BP;Nasopharyngeal carcinoma-associated antigen 13;	SWISSPROT_AC:O75506;SWISSPROT_ID:HSBP1_HUMAN;GeneID:3281;Ensembl:ENSG00000230989;HGNC:HGNC:5203;MIM:604553;Vega:OTTHUMG00000176653;protein_accession:AAC25186.1;protein_accession:AAH07515.1;protein_accession:AAP73809.1;protein_accession:ACE86514.1;protein_accession:CAD97682.1;protein_accession:EAW95514.1;protein_accession:NP_001528.1;protein_accession:O75506.1;protein_gi:119615920;protein_gi:13960…	186866	Protein	HSBP1	Heat shock factor-binding protein 1;HSBP1;HSF1BP;Nasopharyngeal carcinoma-associated antigen 13;NPC-A-13;heat shock factor binding protein 1;heat shock factor binding protein-1;heat shock factor-binding protein1;	SWISSPROT_AC:O75506;SWISSPROT_ID:HSBP1_HUMAN;EMBL:AF068754;EMBL:AY320409;EMBL:BC007515;EMBL:BX537440;RefSeq:NP_001528.1;ProteinModelPortal:O75506;STRING:9606.ENSP00000392896;SWISSPROT_AC_OLD:Q53XA8;SWISSPROT_AC_OLD:Q7Z5Z3;SMR:O75506;GeneID:3281;KEGG:hsa:3281;eggNOG:ENOG41122JH;eggNOG:KOG4117;UniGene:Hs.250899;GO:GO:0000122;GO:GO:0003714;GO:GO:0005634;GO:GO:0005654;GO:GO:0005856;GO:GO:0006936;GO:G…
84011	TCF12 --> HEB	Expression	GeneID:6938;		4345426	Gene	TCF12	bHLHb20;CRS3;HEB;HsT17266;HTF4;TCF-12;TCF12;transcription factor 12;Class B basic helix-loop-helix protein 20;crs 3;crs type 3;crs type iii;DNA-binding protein HTF4;e box binding protein;e box-binding protein;e-box binding protein;E-box-binding protein;he-b;he-beta;hebeta;Transcription factor HTF-4;	SWISSPROT_AC:Q99081;SWISSPROT_ID:HTF4_HUMAN;GeneID:6938;Ensembl:ENSG00000140262;HGNC:HGNC:11623;MIM:600480;Vega:OTTHUMG00000132047;protein_accession:AAA58632.1;protein_accession:AAB62389.1;protein_accession:AAC37571.1;protein_accession:AAF82570.1;protein_accession:AAH50556.1;protein_accession:ABZ92191.1;protein_accession:ACE86985.1;protein_accession:ACE87674.1;protein_accession:BAG57800.1;protein…	189337	Protein	HEB	BHLHB20;Class B basic helix-loop-helix protein 20;DNA-binding protein HTF4;E-box-binding protein;HEB;HTF4;TCF-12;TCF12;Transcription factor 12;Transcription factor HTF-4;crs 3;crs type 3;crs type iii;CRS3;e box binding protein;e box-binding protein;e-box binding protein;he-b;he-beta;hebeta;HsT17266;	SWISSPROT_AC:Q99081;SWISSPROT_ID:HTF4_HUMAN;EMBL:AC010999;EMBL:AC016525;EMBL:AC090511;EMBL:AC090532;EMBL:AK304007;EMBL:AL831981;EMBL:BC050556;EMBL:BK001049;EMBL:BX537967;EMBL:CH471082;EMBL:KF456057;EMBL:M65209;EMBL:M80627;EMBL:M83233;RefSeq:NP_001293149.1;RefSeq:NP_001309080.1;RefSeq:NP_001309086.1;RefSeq:NP_001309088.1;RefSeq:NP_001309091.1;RefSeq:NP_001309094.1;RefSeq:NP_003196.1;RefSeq:NP_9969…
84878	HYOU1 --> ORP150	Expression	GeneID:10525;		4348174	Gene	HYOU1	GRP-170;Grp170;HSP12A;HYOU1;hypoxia up-regulated 1;ORP-150;ORP150;150 kda oxygen regulated protein;150 kDa oxygen-regulated protein;150-kda oxygen-regulated protein;170 kDa glucose-regulated protein;grp1 70;hyou-1;Hypoxia up-regulated protein 1;orp 150;	SWISSPROT_AC:Q9Y4L1;SWISSPROT_ID:HYOU1_HUMAN;GeneID:10525;Ensembl:ENSG00000149428;HGNC:HGNC:16931;MIM:601746;Vega:OTTHUMG00000166354;protein_accession:AAC50947.1;protein_accession:AAH04560.1;protein_accession:AAH17726.1;protein_accession:AAH72436.1;protein_accession:ABC75106.1;protein_accession:ABD14370.1;protein_accession:ACA06002.1;protein_accession:BAD96476.1;protein_accession:BAF80348.1;prote…	191872	Protein	ORP150	150 kDa oxygen-regulated protein;170 kDa glucose-regulated protein;GRP-170;GRP170;HYOU1;Hypoxia up-regulated protein 1;ORP-150;ORP150;150 kda oxygen regulated protein;150-kda oxygen-regulated protein;grp1 70;HSP12A;hyou-1;hypoxia up-regulated 1;orp 150;	SWISSPROT_AC:Q9Y4L1;SWISSPROT_ID:HYOU1_HUMAN;EMBL:AB009979;EMBL:AK222756;EMBL:AK304264;EMBL:AK314178;EMBL:AP003392;EMBL:DQ350134;EMBL:DQ372932;EMBL:EF444986;EMBL:U65785;RefSeq:NP_001124463.1;RefSeq:NP_006380.1;RefSeq:XP_016872585.1;RefSeq:XP_016872586.1;ProteinModelPortal:Q9Y4L1;STRING:9606.ENSP00000384144;SWISSPROT_AC_OLD:A8C1Z0;SWISSPROT_AC_OLD:B7Z909;SWISSPROT_AC_OLD:Q2I204;SWISSPROT_AC_OLD:Q5…
84966	IL17RA --> IL-17RA	Expression	GeneID:23765;		4349577	Gene	IL17RA	CANDF5;CD217;CDw217;hIL-17R;IL-17RA;IL17R;IL17RA;IMD51;interleukin 17 receptor A;CD217 antigen;I17RA;IL-17 receptor A;il-17 receptor-a;il-17r type a;il17 receptor a;Interleukin-17 receptor A;	SWISSPROT_AC:Q96F46;SWISSPROT_ID:I17RA_HUMAN;GeneID:23765;Ensembl:ENSG00000177663;HGNC:HGNC:5985;MIM:605461;Vega:OTTHUMG00000150026;protein_accession:AAB99730.1;protein_accession:AAH11624.1;protein_accession:ABM82888.1;protein_accession:ABM86078.1;protein_accession:ADY18334.1;protein_accession:CAJ86450.1;protein_accession:CAL44890.1;protein_accession:CAV28582.1;protein_accession:CCB07364.1;protei…	192128	Protein	IL-17RA	CD217 antigen;CDw217;I17RA;IL-17 receptor A;IL-17RA;IL17R;IL17RA;Interleukin-17 receptor A;CANDF5;CD217;hIL-17R;il-17 receptor-a;il-17r type a;il17 receptor a;IMD51;interleukin 17 receptor A;	SWISSPROT_AC:Q96F46;SWISSPROT_ID:I17RA_HUMAN;EMBL:BC011624;EMBL:BX368715;EMBL:CH471193;EMBL:CT841520;EMBL:U58917;RefSeq:NP_001276834.1;RefSeq:NP_055154.3;ProteinModelPortal:Q96F46;STRING:9606.ENSP00000320936;SWISSPROT_AC_OLD:O43844;SWISSPROT_AC_OLD:Q20WK1;SMR:Q96F46;GeneID:23765;KEGG:hsa:23765;eggNOG:ENOG410IH6C;eggNOG:ENOG4111HRA;UniGene:Hs.48353;GO:GO:0005576;GO:GO:0005886;GO:GO:0005887;GO:GO:0…
85381	IDE --> IDE	Expression	GeneID:3416;		4342603	Gene	IDE	IDE;insulin degrading enzyme;INSULYSIN;abeta degrading protease;Abeta-degrading protease;EC 3.4.24.56;Insulin protease;insulin- degrading enzyme;Insulin-degrading enzyme;insulin-degrading-enzyme;Insulinase;	SWISSPROT_AC:P14735;SWISSPROT_ID:IDE_HUMAN;GeneID:3416;Ensembl:ENSG00000119912;HGNC:HGNC:5381;MIM:146680;Vega:OTTHUMG00000018759;protein_accession:AAA52712.1;protein_accession:AAH96336.1;protein_accession:AAH96337.1;protein_accession:AAH96339.1;protein_accession:BAD92441.1;protein_accession:BAG35668.1;protein_accession:BAG52680.1;protein_accession:BAH13752.1;protein_accession:BAH14778.1;protein_a…	193086	Protein	IDE	Abeta-degrading protease;EC 3.4.24.56;IDE;Insulin protease;Insulin-degrading enzyme;Insulinase;Insulysin;abeta degrading protease;insulin degrading enzyme;insulin- degrading enzyme;insulin-degrading-enzyme;	SWISSPROT_AC:P14735;SWISSPROT_ID:IDE_HUMAN;EMBL:AK312810;EMBL:AK316407;EMBL:AL356128;EMBL:BC096336;EMBL:BC096337;EMBL:BC096339;EMBL:CH471066;EMBL:M21188;RefSeq:NP_001159418.1;RefSeq:NP_004960.2;ProteinModelPortal:P14735;STRING:9606.ENSP00000265986;SWISSPROT_AC_OLD:B2R721;SWISSPROT_AC_OLD:B7ZAU2;SWISSPROT_AC_OLD:D3DR35;SWISSPROT_AC_OLD:Q5T5N2;SMR:P14735;GeneID:3416;KEGG:hsa:3416;PIR:A40119;eggNOG:…
86338	EIF4E2 --> EIF4E2	Expression	GeneID:9470;		4347272	Gene	EIF4E2	4E-LP;4EHP;EIF4E2;EIF4EL3;eukaryotic translation initiation factor 4E family member 2;IF4e;eIF-4E type 2;eif4e isoform 2;eIF4E type 2;eif4e-ii;eIF4E-like protein 4E-LP;Eukaryotic translation initiation factor 4E homologous protein;Eukaryotic translation initiation factor 4E type 2;Eukaryotic translation initiation factor 4E-like 3;IF4E2;mRNA cap-binding protein 4EHP;mRNA cap-binding protein type …	SWISSPROT_AC:O60573;SWISSPROT_ID:IF4E2_HUMAN;GeneID:9470;Ensembl:ENSG00000135930;HGNC:HGNC:3293;MIM:605895;Vega:OTTHUMG00000133256;protein_accession:AAC18565.1;protein_accession:AAC19374.1;protein_accession:AAC39871.1;protein_accession:AAH05392.1;protein_accession:AAH05874.1;protein_accession:AAH21226.1;protein_accession:AAH21690.1;protein_accession:AAY24105.1;protein_accession:BAD92756.1;protein…	195718	Protein	EIF4E2	eIF-4E type 2;eIF4E type 2;eIF4E-like protein 4E-LP;EIF4E2;EIF4EL3;Eukaryotic translation initiation factor 4E homologous protein;Eukaryotic translation initiation factor 4E type 2;Eukaryotic translation initiation factor 4E-like 3;IF4E2;mRNA cap-binding protein 4EHP;mRNA cap-binding protein type 3;4E-LP;4EHP;eif4e isoform 2;eif4e-ii;eukaryotic translation initiation factor 4E family member 2;IF4…	SWISSPROT_AC:O60573;SWISSPROT_ID:IF4E2_HUMAN;EMBL:AC073254;EMBL:AC092165;EMBL:AC093383;EMBL:AF038957;EMBL:AF047695;EMBL:AF068117;EMBL:BC005392;EMBL:BC005874;EMBL:BC021226;EMBL:BC021690;EMBL:CH471063;RefSeq:NP_001263265.1;RefSeq:NP_004837.1;ProteinModelPortal:O60573;STRING:9606.ENSP00000258416;SWISSPROT_AC_OLD:B8ZZJ9;SWISSPROT_AC_OLD:O75349;SMR:O60573;GeneID:9470;KEGG:hsa:9470;eggNOG:COG5053;eggNO…
86363	EIF4H --> EIF4H	Expression	GeneID:7458;		4345881	Gene	EIF4H	eIF-4H;EIF4H;eukaryotic translation initiation factor 4H;WBSCR1;WSCR1;IF4H;KIAA0038;Williams-Beuren syndrome chromosomal region 1 protein;	SWISSPROT_AC:Q15056;SWISSPROT_ID:IF4H_HUMAN;GeneID:7458;Ensembl:ENSG00000106682;HGNC:HGNC:12741;MIM:603431;Vega:OTTHUMG00000023025;protein_accession:AAC04859.2;protein_accession:AAF75557.1;protein_accession:AAH10021.1;protein_accession:AAH21214.1;protein_accession:AAH66928.1;protein_accession:AAS07403.1;protein_accession:AAS07439.1;protein_accession:AAS07440.1;protein_accession:ABM82850.1;protein…	195779	Protein	EIF4H	eIF-4H;EIF4H;Eukaryotic translation initiation factor 4H;IF4H;KIAA0038;WBSCR1;Williams-Beuren syndrome chromosomal region 1 protein;WSCR1;	SWISSPROT_AC:Q15056;SWISSPROT_ID:IF4H_HUMAN;EMBL:AF045555;EMBL:AK290676;EMBL:BC010021;EMBL:BC021214;EMBL:BC066928;EMBL:CH471200;EMBL:D26068;RefSeq:NP_071496.1;RefSeq:NP_114381.1;ProteinModelPortal:Q15056;STRING:9606.ENSP00000265753;SWISSPROT_AC_OLD:A8K3R1;SWISSPROT_AC_OLD:D3DXF6;SWISSPROT_AC_OLD:D3DXF8;SMR:Q15056;GeneID:7458;KEGG:hsa:7458;eggNOG:COG0724;eggNOG:KOG0118;UniGene:Hs.520943;GO:GO:0000…
87922	IMPDH2 --> IMPDH2	Expression	GeneID:3615;		4342760	Gene	IMPDH2	IMPD2;IMPDH-II;IMPDH2;inosine monophosphate dehydrogenase 2;EC 1.1.1.205;IMDH2;IMP dehydrogenase 2;imp dehydrogenase ii;imp dehydrogenase-2;IMPD 2;IMPDH 2;impdh ii;impdh type 2;impdh type ii;inosine 5'-monophosphate dehydrogenase 2;inosine 5'-monophosphate dehydrogenase ii;inosine 5'-monophosphate dehydrogenase type 2;inosine 5'-monophosphate dehydrogenase type ii;inosine monophosphate dehydrogen…	SWISSPROT_AC:P12268;SWISSPROT_ID:IMDH2_HUMAN;GeneID:3615;Ensembl:ENSG00000178035;HGNC:HGNC:6053;MIM:146691;Vega:OTTHUMG00000156771;protein_accession:AAA36112.1;protein_accession:AAA36113.1;protein_accession:AAA67054.1;protein_accession:AAB70699.1;protein_accession:AAH06124.1;protein_accession:AAH12840.1;protein_accession:AAH15567.1;protein_accession:AAR84630.1;protein_accession:AAR84631.1;protein…	199299	Protein	IMPDH2	EC 1.1.1.205;IMDH2;IMP dehydrogenase 2;IMPD 2;IMPD2;IMPDH 2;IMPDH-II;IMPDH2;Inosine-5'-monophosphate dehydrogenase 2;imp dehydrogenase ii;imp dehydrogenase-2;impdh ii;impdh type 2;impdh type ii;inosine 5'-monophosphate dehydrogenase 2;inosine 5'-monophosphate dehydrogenase ii;inosine 5'-monophosphate dehydrogenase type 2;inosine 5'-monophosphate dehydrogenase type ii;inosine monophosphate dehydro…	SWISSPROT_AC:P12268;SWISSPROT_ID:IMDH2_HUMAN;EMBL:BC006124;EMBL:BC012840;EMBL:BC015567;EMBL:J04208;EMBL:L08114;EMBL:L33842;EMBL:L39210;RefSeq:NP_000875.2;ProteinModelPortal:P12268;STRING:9606.ENSP00000321584;SWISSPROT_AC_OLD:Q6LEF3;SMR:P12268;GeneID:3615;KEGG:hsa:3615;PIR:I52303;eggNOG:COG0516;eggNOG:COG0517;eggNOG:KOG2550;UniGene:Hs.654400;GO:GO:0000166;GO:GO:0003677;GO:GO:0003723;GO:GO:0003938;…
88247	INHBE --> INHBE	Expression	GeneID:83729;		4355648	Gene	INHBE	INHBE;inhibin beta E subunit;activin beta e;Activin beta-E chain;activin betae;activin-betae;inhibin beta e;Inhibin beta E chain;inhibin betae;inhibin betae subunit;inhibin-betae;inhibin-betae subunit;	SWISSPROT_AC:P58166;SWISSPROT_ID:INHBE_HUMAN;GeneID:83729;Ensembl:ENSG00000139269;HGNC:HGNC:24029;MIM:612031;Vega:OTTHUMG00000169995;protein_accession:AAH05161.1;protein_accession:AAN03682.1;protein_accession:ACE86431.1;protein_accession:ACE87106.1;protein_accession:ADZ15898.1;protein_accession:BAC11521.1;protein_accession:CAF86622.1;protein_accession:EAW97012.1;protein_accession:NP_113667.1;prot…	199784	Protein	INHBE	Activin beta-E chain;INHBE;Inhibin beta E chain;activin beta e;activin betae;activin-betae;inhibin beta e;inhibin beta E subunit;inhibin betae;inhibin betae subunit;inhibin-betae;inhibin-betae subunit;	SWISSPROT_AC:P58166;SWISSPROT_ID:INHBE_HUMAN;EMBL:AF412024;EMBL:AK075285;EMBL:BC005161;RefSeq:NP_113667.1;ProteinModelPortal:P58166;STRING:9606.ENSP00000266646;GeneID:83729;KEGG:hsa:83729;eggNOG:ENOG410XT8Z;eggNOG:KOG3900;UniGene:Hs.632713;GO:GO:0005125;GO:GO:0005160;GO:GO:0005615;GO:GO:0010862;GO:GO:0042981;GO:GO:0043408;GO:GO:0048468;GO:GO:0060395;HOGENOM:HOG000220890;OrthoDB:EOG091G09LW;CTD:83…
88502	INTS4 --> INT4	Expression	GeneID:92105;		4356712	Gene	INTS4	INT4;integrator complex subunit 4;INTS4;MST093;	SWISSPROT_AC:Q96HW7;SWISSPROT_ID:INT4_HUMAN;GeneID:92105;Ensembl:ENSG00000149262;HGNC:HGNC:25048;MIM:611348;Vega:OTTHUMG00000166629;protein_accession:AAH06369.1;protein_accession:AAH08013.1;protein_accession:AAH09859.2;protein_accession:AAH09995.1;protein_accession:AAH15664.1;protein_accession:AAQ13616.1;protein_accession:ABZ92084.1;protein_accession:BAF83555.1;protein_accession:DAA05723.1;protei…	200507	Protein	INT4	INT4;Integrator complex subunit 4;INTS4;MST093;	SWISSPROT_AC:Q96HW7;SWISSPROT_ID:INT4_HUMAN;EMBL:AF172822;EMBL:BC006369;EMBL:BC008013;EMBL:BC009859;EMBL:BC009995;EMBL:BC015664;EMBL:BK005723;RefSeq:NP_291025.3;ProteinModelPortal:Q96HW7;STRING:9606.ENSP00000434466;SWISSPROT_AC_OLD:Q2YD62;SWISSPROT_AC_OLD:Q6PJG4;SWISSPROT_AC_OLD:Q7Z4E7;SWISSPROT_AC_OLD:Q96G32;SWISSPROT_AC_OLD:Q96GA1;SWISSPROT_AC_OLD:Q9BRC0;GeneID:92105;KEGG:hsa:92105;eggNOG:ENOG4…
90237	ITGB1 --> ITGB1	Expression	GeneID:3688;		4342818	Gene	ITGB1	CD29;FNRB;GPIIA;integrin subunit beta 1;ITGB1;MDF2;MSK12;VLA-BETA;VLAB;antigen cd29;cd 29;cd-29;CD29 antigen;Fibronectin receptor subunit beta;fnr-b;Glycoprotein IIa;integrin beta -1;integrin beta 1;integrin beta 1-chain;Integrin beta-1;integrin beta1;integrin beta1-chain;integrin chain beta 1;integrin chain beta1;integrin of the beta 1;integrin subunit beta1;integrin subunit-beta1;integrin-beta …	SWISSPROT_AC:P05556;SWISSPROT_ID:ITB1_HUMAN;GeneID:3688;Ensembl:ENSG00000150093;HGNC:HGNC:6153;MIM:135630;Vega:OTTHUMG00000017928;protein_accession:AAA59182.1;protein_accession:AAA74402.1;protein_accession:AAA74403.1;protein_accession:AAA79832.1;protein_accession:AAA79833.1;protein_accession:AAA79834.1;protein_accession:AAA79835.1;protein_accession:AAA81366.1;protein_accession:AAH20057.1;protein_…	205361	Protein	ITGB1	CD29 antigen;Fibronectin receptor subunit beta;FNRB;Glycoprotein IIa;GPIIA;Integrin beta-1;ITB1;ITGB1;MDF2;MSK12;VLA-4 subunit beta;antigen cd29;cd 29;cd-29;CD29;fnr-b;integrin beta -1;integrin beta 1;integrin beta 1-chain;integrin beta1;integrin beta1-chain;integrin chain beta 1;integrin chain beta1;integrin of the beta 1;integrin subunit beta 1;integrin subunit beta1;integrin subunit-beta1;inte…	SWISSPROT_AC:P05556;SWISSPROT_ID:ITB1_HUMAN;EMBL:AK291697;EMBL:AL365203;EMBL:BC020057;EMBL:BC113901;EMBL:BX537407;EMBL:CH471072;EMBL:M34189;EMBL:M84237;EMBL:U28252;EMBL:U33879;EMBL:U33880;EMBL:U33881;EMBL:U33882;EMBL:X07979;RefSeq:NP_002202.2;RefSeq:NP_391988.1;RefSeq:NP_596867.1;ProteinModelPortal:P05556;STRING:9606.ENSP00000303351;SWISSPROT_AC_OLD:A8K6N2;SWISSPROT_AC_OLD:D3DRX9;SWISSPROT_AC_OLD…
90719	JAKMIP1 --> Marlin-1	Expression	GeneID:152789;		4358976	Gene	JAKMIP1	Gababrbp;JAKMIP1;JAMIP1;janus kinase and microtubule interacting protein 1;MARLIN1;GABA-B receptor-binding protein;Janus kinase and microtubule-interacting protein 1;JKIP1;Marlin-1;Multiple alpha-helices and RNA-linker protein 1;	SWISSPROT_AC:Q96N16;SWISSPROT_ID:JKIP1_HUMAN;GeneID:152789;Ensembl:ENSG00000152969;HGNC:HGNC:26460;MIM:611195;Vega:OTTHUMG00000125491;protein_accession:AAH47075.1;protein_accession:AAR26235.1;protein_accession:ADZ15555.1;protein_accession:BAB71098.1;protein_accession:BAC05325.1;protein_accession:BAG54078.1;protein_accession:BAG57621.1;protein_accession:BAG58310.1;protein_accession:CAL80778.1;prot…	206112	Protein	Marlin-1	GABA-B receptor-binding protein;GABABRBP;JAKMIP1;JAMIP1;Janus kinase and microtubule-interacting protein 1;JKIP1;Marlin-1;MARLIN1;Multiple alpha-helices and RNA-linker protein 1;janus kinase and microtubule interacting protein 1;	SWISSPROT_AC:Q96N16;SWISSPROT_ID:JKIP1_HUMAN;EMBL:AC092442;EMBL:AC113615;EMBL:AK056126;EMBL:AK098536;EMBL:AK295339;EMBL:AM412307;EMBL:AM412308;EMBL:AM412309;EMBL:AM412310;EMBL:AY382340;EMBL:BC047075;EMBL:CH471131;RefSeq:NP_001092903.1;RefSeq:NP_001293062.1;RefSeq:NP_001293063.1;RefSeq:NP_653321.1;RefSeq:XP_011511702.1;RefSeq:XP_016863282.1;ProteinModelPortal:Q96N16;STRING:9606.ENSP00000386711;SWI…
91581	PRKAR2B --> PRKAR2B	Expression	GeneID:5577;		4344282	Gene	PRKAR2B	PRKAR2;PRKAR2B;protein kinase cAMP-dependent type II regulatory subunit beta;RII-BETA;camp-dependent protein kinase regulatory subunit type ii beta;camp-dependent protein kinase regulatory subunit type iibeta;cAMP-dependent protein kinase type II-beta regulatory subunit;ii beta camp-dependent protein kinase regulatory subunit;ii beta regulatory subunit of camp-dependent protein kinase;KAP3;regula…	SWISSPROT_AC:P31323;SWISSPROT_ID:KAP3_HUMAN;GeneID:5577;Ensembl:ENSG00000005249;HGNC:HGNC:9392;MIM:176912;Vega:OTTHUMG00000137418;protein_accession:AAA60099.1;protein_accession:AAC08318.1;protein_accession:AAH75800.1;protein_accession:AAS07389.1;protein_accession:ABO15447.1;protein_accession:BAF84130.1;protein_accession:BAG54705.1;protein_accession:CAL37606.1;protein_accession:CAL37649.1;protein_…	207993	Protein	PRKAR2B	cAMP-dependent protein kinase type II-beta regulatory subunit;KAP3;PRKAR2B;camp-dependent protein kinase regulatory subunit type ii beta;camp-dependent protein kinase regulatory subunit type iibeta;ii beta camp-dependent protein kinase regulatory subunit;ii beta regulatory subunit of camp-dependent protein kinase;PRKAR2;protein kinase cAMP-dependent type II regulatory subunit beta;regulatory subu…	SWISSPROT_AC:P31323;SWISSPROT_ID:KAP3_HUMAN;EMBL:AK291441;EMBL:CH236947;EMBL:CH471070;EMBL:M31158;RefSeq:NP_002727.2;ProteinModelPortal:P31323;STRING:9606.ENSP00000265717;SWISSPROT_AC_OLD:A4D0R9;SMR:P31323;GeneID:5577;KEGG:hsa:5577;PIR:A40915;eggNOG:COG0664;eggNOG:KOG1113;UniGene:Hs.433068;GO:GO:0000086;GO:GO:0003091;GO:GO:0004862;GO:GO:0005737;GO:GO:0005743;GO:GO:0005813;GO:GO:0005829;GO:GO:0005…
91584	PRKAR2A --> PKR2	Expression	GeneID:5576;		4344281	Gene	PRKAR2A	PKR2;PRKAR2;PRKAR2A;protein kinase cAMP-dependent type II regulatory subunit alpha;camp-dependent protein kinase iialpha regulatory subunit;cAMP-dependent protein kinase type II-alpha regulatory subunit;iialpha regulatory subunit of camp-dependent protein kinase;kap-2;KAP2;pkr-2;	SWISSPROT_AC:P13861;SWISSPROT_ID:KAP2_HUMAN;GeneID:5576;Ensembl:ENSG00000114302;HGNC:HGNC:9391;MIM:176910;Vega:OTTHUMG00000133540;protein_accession:AAH02763.1;protein_accession:AAP35889.1;protein_accession:ALQ33734.1;protein_accession:ALQ33735.1;protein_accession:BAF85731.1;protein_accession:CAA33094.1;protein_accession:CAA67817.1;protein_accession:EAW64925.1;protein_accession:EAW64926.1;protein_…	207987	Protein	PKR2	cAMP-dependent protein kinase type II-alpha regulatory subunit;KAP2;PKR2;PRKAR2;PRKAR2A;camp-dependent protein kinase iialpha regulatory subunit;iialpha regulatory subunit of camp-dependent protein kinase;kap-2;pkr-2;protein kinase cAMP-dependent type II regulatory subunit alpha;	SWISSPROT_AC:P13861;SWISSPROT_ID:KAP2_HUMAN;EMBL:AC141002;EMBL:AC144546;EMBL:BC002763;EMBL:BT007225;EMBL:CH471055;EMBL:X14968;EMBL:X99455;RefSeq:NP_001308911.1;RefSeq:NP_001308912.1;RefSeq:NP_004148.1;RefSeq:XP_011532244.1;RefSeq:XP_016862304.1;ProteinModelPortal:P13861;STRING:9606.ENSP00000265563;SWISSPROT_AC_OLD:Q16823;SWISSPROT_AC_OLD:Q9BUB1;SMR:P13861;GeneID:5576;KEGG:hsa:5576;PIR:S03885;eggN…
91595	PRKACA --> PRKACA	Expression	GeneID:5566;		4344272	Gene	PRKACA	PKACA;PPNAD4;PRKACA;protein kinase cAMP-activated catalytic subunit alpha;c alpha-pka;ca-pka;calpha pka;calpha-pka;cAMP-dependent protein kinase catalytic subunit alpha;catalytic subunit of a camp dependent protein kinase;catalytic subunit of a camp-dependent protein kinase;EC 2.7.11.11;KAPCA;pka c alpha;PKA C-alpha;pka ca;pka calpha;pka-calpha;pkac-alpha;pkacalpha;	SWISSPROT_AC:P17612;SWISSPROT_ID:KAPCA_HUMAN;GeneID:5566;Ensembl:ENSG00000072062;HGNC:HGNC:9380;MIM:601639;Vega:OTTHUMG00000182051;protein_accession:AAA60094.1;protein_accession:AAF75622.1;protein_accession:AAF76426.1;protein_accession:AAG35720.1;protein_accession:AAH39846.1;protein_accession:AAI08260.1;protein_accession:ABG25918.1;protein_accession:BAF82836.1;protein_accession:BAF84973.1;protein…	208010	Protein	PRKACA	cAMP-dependent protein kinase catalytic subunit alpha;EC 2.7.11.11;KAPCA;PKA C-alpha;PKACA;PRKACA;c alpha-pka;ca-pka;calpha pka;calpha-pka;catalytic subunit of a camp dependent protein kinase;catalytic subunit of a camp-dependent protein kinase;pka c alpha;pka ca;pka calpha;pka-calpha;pkac-alpha;pkacalpha;PPNAD4;protein kinase cAMP-activated catalytic subunit alpha;	SWISSPROT_AC:P17612;SWISSPROT_ID:KAPCA_HUMAN;EMBL:AF208004;EMBL:AF224718;EMBL:AF239744;EMBL:AK290147;EMBL:BC039846;EMBL:BC108259;EMBL:CH471106;EMBL:DQ667173;EMBL:X07767;RefSeq:NP_001291278.1;RefSeq:NP_002721.1;RefSeq:NP_997401.1;ProteinModelPortal:P17612;STRING:9606.ENSP00000309591;SWISSPROT_AC_OLD:Q32P54;SWISSPROT_AC_OLD:Q9H2Y0;SWISSPROT_AC_OLD:Q9NRB4;SWISSPROT_AC_OLD:Q9NRH9;SMR:P17612;GeneID:55…
92580	KDELC1 --> KDELC1	Expression	GeneID:79070;		4354491	Gene	KDELC1	EP58;ERp58;KDEL motif containing 1;KDEL1;KDELC1;Endoplasmic reticulum resident protein 58;ER protein 58;KDEL motif-containing protein 1;	SWISSPROT_AC:Q6UW63;SWISSPROT_ID:KDEL1_HUMAN;GeneID:79070;Ensembl:ENSG00000134901;HGNC:HGNC:19350;MIM:611613;Vega:OTTHUMG00000017307;protein_accession:AAH01297.1;protein_accession:AAQ89318.1;protein_accession:ABM82133.1;protein_accession:ABM85316.1;protein_accession:BAD96287.1;protein_accession:EAX09067.1;protein_accession:EAX09068.1;protein_accession:EAX09069.1;protein_accession:NP_001305661.1;p…	210020	Protein	KDELC1	Endoplasmic reticulum resident protein 58;EP58;ER protein 58;ERp58;KDEL motif-containing protein 1;KDEL1;KDELC1;KDEL motif containing 1;	SWISSPROT_AC:Q6UW63;SWISSPROT_ID:KDEL1_HUMAN;EMBL:AK222567;EMBL:AL157769;EMBL:AY358959;EMBL:BC001297;RefSeq:NP_001305661.1;RefSeq:NP_076994.2;ProteinModelPortal:Q6UW63;STRING:9606.ENSP00000365172;SWISSPROT_AC_OLD:Q53HL3;SWISSPROT_AC_OLD:Q9BVD2;SMR:Q6UW63;GeneID:79070;KEGG:hsa:79070;eggNOG:ENOG410XT5U;eggNOG:KOG2458;UniGene:Hs.408629;GO:GO:0005788;GO:GO:0006664;GO:GO:0046527;PDB:2DI7;HOGENOM:HOG00…
92582	KDELC2 --> KDELC2	Expression	GeneID:143888;		4358430	Gene	KDELC2	KDEL motif containing 2;KDELC2;KDEL motif-containing protein 2;KDEL2;	SWISSPROT_AC:Q7Z4H8;SWISSPROT_ID:KDEL2_HUMAN;GeneID:143888;Ensembl:ENSG00000178202;HGNC:HGNC:28496;Vega:OTTHUMG00000166535;protein_accession:AAH36526.3;protein_accession:AAQ09021.1;protein_accession:AAQ88979.1;protein_accession:BAC05260.1;protein_accession:BAC86191.1;protein_accession:BAG36311.1;protein_accession:EAW67119.1;protein_accession:EAW67120.1;protein_accession:NP_714916.3;protein_access…	210021	Protein	KDELC2	KDEL motif-containing protein 2;KDEL2;KDELC2;KDEL motif containing 2;	SWISSPROT_AC:Q7Z4H8;SWISSPROT_ID:KDEL2_HUMAN;EMBL:AF533708;EMBL:AK098206;EMBL:AK125519;EMBL:AY358616;EMBL:BC036526;RefSeq:NP_714916.3;ProteinModelPortal:Q7Z4H8;STRING:9606.ENSP00000315386;SWISSPROT_AC_OLD:Q6UWW2;SWISSPROT_AC_OLD:Q6ZUM9;SWISSPROT_AC_OLD:Q8N7L8;SWISSPROT_AC_OLD:Q8NE24;GeneID:143888;KEGG:hsa:143888;eggNOG:ENOG410XT5U;eggNOG:KOG2458;UniGene:Hs.83286;GO:GO:0005788;GO:GO:0006664;GO:GO:…
95816	LARP4B --> LARP4B	Expression	GeneID:23185;		4349140	Gene	LARP4B	KIAA0217;La ribonucleoprotein domain family member 4B;LARP4B;LARP5;La ribonucleoprotein domain family member 5;La-related protein 4B;La-related protein 5;LAR4B;	SWISSPROT_AC:Q92615;SWISSPROT_ID:LAR4B_HUMAN;GeneID:23185;Ensembl:ENSG00000107929;HGNC:HGNC:28987;MIM:616513;Vega:OTTHUMG00000017534;protein_accession:AAH03381.1;protein_accession:AAI31631.1;protein_accession:AAI52444.1;protein_accession:BAA13207.3;protein_accession:CAH18446.1;protein_accession:EAW86530.1;protein_accession:EAW86531.1;protein_accession:NP_055970.1;protein_accession:Q92615.3;protei…	217562	Protein	LARP4B	KIAA0217;La ribonucleoprotein domain family member 4B;La ribonucleoprotein domain family member 5;La-related protein 4B;La-related protein 5;LAR4B;LARP4B;LARP5;	SWISSPROT_AC:Q92615;SWISSPROT_ID:LAR4B_HUMAN;EMBL:AK292946;EMBL:AL157709;EMBL:AL359878;EMBL:BC131630;EMBL:BC152443;EMBL:CH471072;EMBL:CR749653;EMBL:D86971;RefSeq:NP_055970.1;ProteinModelPortal:Q92615;STRING:9606.ENSP00000326128;SWISSPROT_AC_OLD:A7MD20;SWISSPROT_AC_OLD:Q5T3R3;SWISSPROT_AC_OLD:Q5T3R4;SWISSPROT_AC_OLD:Q5T3R5;SWISSPROT_AC_OLD:Q68CY4;SMR:Q92615;GeneID:23185;KEGG:hsa:23185;eggNOG:ENOG4…
95830	LARP1 --> LARP1	Expression	GeneID:23367;		4349291	Gene	LARP1	La ribonucleoprotein domain family member 1;LARP;LARP1;KIAA0731;La-related protein 1;	SWISSPROT_AC:Q6PKG0;SWISSPROT_ID:LARP1_HUMAN;GeneID:23367;Ensembl:ENSG00000155506;HGNC:HGNC:29531;MIM:612059;Vega:OTTHUMG00000130191;protein_accession:AAH01460.2;protein_accession:AAH33856.1;protein_accession:ABZ92312.1;protein_accession:ADZ15536.1;protein_accession:BAA34451.1;protein_accession:BAC03668.1;protein_accession:BAG35136.1;protein_accession:CAB61364.1;protein_accession:EAW61632.1;prote…	217577	Protein	LARP1	KIAA0731;La ribonucleoprotein domain family member 1;La-related protein 1;LARP;LARP1;	SWISSPROT_AC:Q6PKG0;SWISSPROT_ID:LARP1_HUMAN;EMBL:AB018274;EMBL:AK091465;EMBL:AL133034;EMBL:BC001460;EMBL:BC033856;RefSeq:NP_056130.2;RefSeq:XP_005268461.1;ProteinModelPortal:Q6PKG0;STRING:9606.ENSP00000336721;SWISSPROT_AC_OLD:O94836;SWISSPROT_AC_OLD:Q8N4M2;SWISSPROT_AC_OLD:Q8NB73;SWISSPROT_AC_OLD:Q9UFD7;SMR:Q6PKG0;GeneID:23367;KEGG:hsa:23367;PIR:T42646;eggNOG:COG5193;eggNOG:KOG2590;UniGene:Hs.29…
95836	LARP7 --> LARP7	Expression	GeneID:51574;		4351804	Gene	LARP7	ALAZS;HDCMA18P;La ribonucleoprotein domain family member 7;LARP7;PIP7S;La-related protein 7;P-TEFb-interaction protein for 7SK stability;	SWISSPROT_AC:Q4G0J3;SWISSPROT_ID:LARP7_HUMAN;GeneID:51574;Ensembl:ENSG00000174720;HGNC:HGNC:24912;MIM:612026;Vega:OTTHUMG00000132909;protein_accession:AAF65503.1;protein_accession:AAH06981.1;protein_accession:AAH66945.1;protein_accession:AAI07710.2;protein_accession:ACD13786.1;protein_accession:CAB43230.1;protein_accession:EAX06282.1;protein_accession:EAX06283.1;protein_accession:EAX06284.1;prote…	217584	Protein	LARP7	La ribonucleoprotein domain family member 7;La-related protein 7;LARP7;P-TEFb-interaction protein for 7SK stability;PIP7S;ALAZS;HDCMA18P;	SWISSPROT_AC:Q4G0J3;SWISSPROT_ID:LARP7_HUMAN;EMBL:AC106864;EMBL:AF068284;EMBL:AL049996;EMBL:BC066945;EMBL:BC107709;EMBL:CH471057;EMBL:EU667388;RefSeq:NP_001253968.1;RefSeq:NP_056269.1;RefSeq:NP_057732.2;ProteinModelPortal:Q4G0J3;STRING:9606.ENSP00000314311;SWISSPROT_AC_OLD:B2ZHN6;SWISSPROT_AC_OLD:Q3B7A9;SWISSPROT_AC_OLD:Q9P1S7;SWISSPROT_AC_OLD:Q9Y3Z8;SMR:Q4G0J3;GeneID:51574;KEGG:hsa:51574;PIR:T08…
98805	LMAN2 --> VIP36	Expression	GeneID:10960;		4348534	Gene	LMAN2	C5orf8;GP36B;lectin, mannose binding 2;LMAN2;VIP36;Glycoprotein GP36b;lectin mannose binding 2;Lectin mannose-binding 2;vesicular integral membrane protein 36;vesicular integral membrane protein vip36;Vesicular integral-membrane protein 36;Vesicular integral-membrane protein VIP36;vip-36;	SWISSPROT_AC:Q12907;SWISSPROT_ID:LMAN2_HUMAN;GeneID:10960;Ensembl:ENSG00000169223;HGNC:HGNC:16986;MIM:609551;Vega:OTTHUMG00000130860;protein_accession:AAA19572.1;protein_accession:AAH17263.1;protein_accession:ADZ15747.1;protein_accession:BAD96329.1;protein_accession:BAF84788.1;protein_accession:BAG63093.1;protein_accession:EAW85014.1;protein_accession:EAW85015.1;protein_accession:NP_006807.1;prot…	225714	Protein	VIP36	C5orf8;Glycoprotein GP36b;Lectin mannose-binding 2;LMAN2;Vesicular integral-membrane protein 36;Vesicular integral-membrane protein VIP36;VIP36;GP36B;lectin mannose binding 2;lectin, mannose binding 2;vesicular integral membrane protein 36;vesicular integral membrane protein vip36;vip-36;	SWISSPROT_AC:Q12907;SWISSPROT_ID:LMAN2_HUMAN;EMBL:AK222609;EMBL:BC017263;EMBL:U10362;RefSeq:NP_006807.1;ProteinModelPortal:Q12907;STRING:9606.ENSP00000303366;SWISSPROT_AC_OLD:Q53HH1;SMR:Q12907;GeneID:10960;KEGG:hsa:10960;PIR:G01447;eggNOG:ENOG410YH8V;eggNOG:KOG3839;UniGene:Hs.75864;GO:GO:0000139;GO:GO:0001948;GO:GO:0005537;GO:GO:0005615;GO:GO:0005789;GO:GO:0005793;GO:GO:0005794;GO:GO:0005887;GO:G…
101353	LOX --> LOX	Expression	GeneID:4015;		4343074	Gene	LOX	AAT10;LOX;lysyl oxidase;EC 1.4.3.13;lox-isoform;LYOX;lysyl oxidase-type;lysyl-oxidase;oxidase lysyl;Protein-lysine 6-oxidase;	SWISSPROT_AC:P28300;SWISSPROT_ID:LYOX_HUMAN;GeneID:4015;Ensembl:ENSG00000113083;HGNC:HGNC:6664;MIM:153455;Vega:OTTHUMG00000128914;protein_accession:AAA16870.1;protein_accession:AAA59525.1;protein_accession:AAA59541.1;protein_accession:AAB21243.1;protein_accession:AAB23549.1;protein_accession:AAD02130.1;protein_accession:AAD10703.1;protein_accession:AAH74820.1;protein_accession:AAH74872.1;protein_…	232143	Protein	LOX	EC 1.4.3.13;LOX;LYOX;Lysyl oxidase;Protein-lysine 6-oxidase;AAT10;lox-isoform;lysyl oxidase-type;lysyl-oxidase;oxidase lysyl;	SWISSPROT_AC:P28300;SWISSPROT_ID:LYOX_HUMAN;EMBL:AF039291;EMBL:AK312269;EMBL:BC074820;EMBL:BC074872;EMBL:BC089436;EMBL:L16895;EMBL:M84150;EMBL:M94054;EMBL:S45875;EMBL:S78694;RefSeq:NP_002308.2;ProteinModelPortal:P28300;STRING:9606.ENSP00000231004;SWISSPROT_AC_OLD:B2R5Q3;SWISSPROT_AC_OLD:Q5FWF0;GeneID:4015;KEGG:hsa:4015;PIR:A47529;eggNOG:ENOG410IHTH;eggNOG:ENOG41101E4;UniGene:Hs.102267;GO:GO:00047…
101965	MAP7D1 --> MAP7D1	Expression	GeneID:55700;		4352924	Gene	MAP7D1	MAP7 domain containing 1;MAP7D1;PARCC1;RPRC1;Arginine/proline-rich coiled-coil domain-containing protein 1;KIAA1187;MA7D1;MAP7 domain-containing protein 1;Proline/arginine-rich coiled-coil domain-containing protein 1;	SWISSPROT_AC:Q3KQU3;SWISSPROT_ID:MA7D1_HUMAN;GeneID:55700;Ensembl:ENSG00000116871;HGNC:HGNC:25514;Vega:OTTHUMG00000007714;protein_accession:AAG17244.1;protein_accession:AAH27334.1;protein_accession:AAH67256.1;protein_accession:AAI06054.1;protein_accession:AAI28043.1;protein_accession:BAA86501.3;protein_accession:BAA91557.1;protein_accession:BAC04654.1;protein_accession:BAG53265.1;protein_accessio…	233511	Protein	MAP7D1	Arginine/proline-rich coiled-coil domain-containing protein 1;KIAA1187;MA7D1;MAP7 domain-containing protein 1;MAP7D1;PARCC1;Proline/arginine-rich coiled-coil domain-containing protein 1;RPRC1;MAP7 domain containing 1;	SWISSPROT_AC:Q3KQU3;SWISSPROT_ID:MA7D1_HUMAN;EMBL:AB033013;EMBL:AF218002;EMBL:AK001212;EMBL:AK095939;EMBL:AL136547;EMBL:BC027334;EMBL:BC106053;EMBL:CH471059;EMBL:CR457254;RefSeq:NP_001273294.1;RefSeq:NP_001273295.1;RefSeq:NP_060537.3;ProteinModelPortal:Q3KQU3;STRING:9606.ENSP00000362244;SWISSPROT_AC_OLD:D3DPS4;SWISSPROT_AC_OLD:Q7L8J5;SWISSPROT_AC_OLD:Q8N905;SWISSPROT_AC_OLD:Q8TAK0;SWISSPROT_AC_OL…
102773	MARC1 --> MARC1	Expression	GeneID:64757;		4354252	Gene	MARC1	MARC1;mitochondrial amidoxime reducing component 1;MOSC1;EC 1.-.-.-;Mitochondrial amidoxime-reducing component 1;Moco sulfurase C-terminal domain-containing protein 1;Molybdenum cofactor sulfurase C-terminal domain-containing protein 1;MOSC domain-containing protein 1;	SWISSPROT_AC:Q5VT66;SWISSPROT_ID:MARC1_HUMAN;GeneID:64757;Ensembl:ENSG00000186205;HGNC:HGNC:26189;MIM:614126;Vega:OTTHUMG00000037353;protein_accession:AAH10619.1;protein_accession:ACB21046.1;protein_accession:BAB15333.1;protein_accession:BAC04286.1;protein_accession:BAF83501.1;protein_accession:EAW93291.1;protein_accession:NP_073583.3;protein_accession:Q5VT66.1;protein_accession:XP_011508202.1;pr…	234945	Protein	MARC1	EC 1.-.-.-;MARC1;Mitochondrial amidoxime-reducing component 1;Moco sulfurase C-terminal domain-containing protein 1;Molybdenum cofactor sulfurase C-terminal domain-containing protein 1;MOSC domain-containing protein 1;MOSC1;mitochondrial amidoxime reducing component 1;	SWISSPROT_AC:Q5VT66;SWISSPROT_ID:MARC1_HUMAN;EMBL:AK026043;EMBL:AK094105;EMBL:AK290812;EMBL:AL445423;EMBL:AL606726;EMBL:BC010619;EMBL:CH471100;EMBL:EU563849;RefSeq:NP_073583.3;RefSeq:XP_011508202.1;RefSeq:XP_011508206.1;ProteinModelPortal:Q5VT66;STRING:9606.ENSP00000355877;SWISSPROT_AC_OLD:A8K447;SWISSPROT_AC_OLD:B2D078;SWISSPROT_AC_OLD:Q5VVS9;SWISSPROT_AC_OLD:Q5VVT0;SWISSPROT_AC_OLD:Q5VVT1;SWISS…
102858	MARK1 --> MARK	Expression	GeneID:4139;		4343175	Gene	MARK1	MARK;MARK1;microtubule affinity regulating kinase 1;Par-1c;Par1c;EC 2.7.11.1;EC 2.7.11.26;KIAA1477;MAP/microtubule affinity-regulating kinase 1;mark 1;mark i;mark of type i;mark type 1;mark-1;mark-type;PAR1 homolog c;Serine/threonine-protein kinase MARK1;	SWISSPROT_AC:Q9P0L2;SWISSPROT_ID:MARK1_HUMAN;GeneID:4139;Ensembl:ENSG00000116141;HGNC:HGNC:6896;MIM:606511;Vega:OTTHUMG00000037351;protein_accession:AAF72103.1;protein_accession:AAI13870.1;protein_accession:AAI14479.1;protein_accession:AHW56519.1;protein_accession:AHW56520.1;protein_accession:AHW56521.1;protein_accession:AHW56728.1;protein_accession:BAA96001.2;protein_accession:BAB55152.1;protein…	235062	Protein	MARK	EC 2.7.11.1;EC 2.7.11.26;KIAA1477;MAP/microtubule affinity-regulating kinase 1;MARK;MARK1;Par-1c;PAR1 homolog c;Par1c;Serine/threonine-protein kinase MARK1;mark 1;mark i;mark of type i;mark type 1;mark-1;mark-type;microtubule affinity regulating kinase 1;	SWISSPROT_AC:Q9P0L2;SWISSPROT_ID:MARK1_HUMAN;EMBL:AB040910;EMBL:AC096640;EMBL:AF154845;EMBL:AK027493;EMBL:AL592406;EMBL:BC113869;EMBL:BC114478;EMBL:CH471100;RefSeq:NP_001273057.1;RefSeq:NP_061120.3;ProteinModelPortal:Q9P0L2;STRING:9606.ENSP00000355884;SWISSPROT_AC_OLD:D3DTB0;SWISSPROT_AC_OLD:D3DTB1;SWISSPROT_AC_OLD:Q2HIY1;SWISSPROT_AC_OLD:Q5VTF9;SWISSPROT_AC_OLD:Q5VTG0;SWISSPROT_AC_OLD:Q96SW9;SWI…
102861	MARK2 --> MARK2	Expression	GeneID:2011;		4341423	Gene	MARK2	EMK-1;EMK1;MARK2;microtubule affinity regulating kinase 2;PAR-1;Par-1b;Par1b;EC 2.7.11.1;EC 2.7.11.26;ELKL motif kinase 1;elkl motif kinase1;MAP/microtubule affinity-regulating kinase 2;mark 2;mark ii;mark of type ii;mark of type-2;mark-2;mark-ii;microtubule affinity-regulating kinase 2;par -1;par 1;par 1-type;par i;par- 1;par-1 homolog;par-1-type;par-i;PAR1 homolog;PAR1 homolog b;par1-type;Serin…	SWISSPROT_AC:Q7KZI7;SWISSPROT_ID:MARK2_HUMAN;GeneID:2011;Ensembl:ENSG00000072518;HGNC:HGNC:3332;MIM:600526;Vega:OTTHUMG00000160504;protein_accession:AAH08771.2;protein_accession:AAH84540.1;protein_accession:AAK82368.1;protein_accession:AAP36006.1;protein_accession:AAT67601.1;protein_accession:AAT67602.1;protein_accession:ABM81619.1;protein_accession:ABM84802.1;protein_accession:AEE61028.1;protein…	235066	Protein	MARK2	EC 2.7.11.1;EC 2.7.11.26;ELKL motif kinase 1;EMK-1;EMK1;MAP/microtubule affinity-regulating kinase 2;MARK2;Par-1b;PAR1 homolog;PAR1 homolog b;Par1b;Serine/threonine-protein kinase MARK2;elkl motif kinase1;mark 2;mark ii;mark of type ii;mark of type-2;mark-2;mark-ii;microtubule affinity regulating kinase 2;microtubule affinity-regulating kinase 2;par -1;par 1;par 1-type;par i;par- 1;PAR-1;par-1 ho…	SWISSPROT_AC:Q7KZI7;SWISSPROT_ID:MARK2_HUMAN;EMBL:AB188493;EMBL:AF387638;EMBL:AP003780;EMBL:BC008771;EMBL:BC084540;EMBL:BT007342;EMBL:X97630;EMBL:Z25427;RefSeq:NP_001034558.2;RefSeq:NP_001156768.1;RefSeq:NP_001156769.1;RefSeq:NP_004945.4;RefSeq:NP_059672.2;ProteinModelPortal:Q7KZI7;STRING:9606.ENSP00000385751;SWISSPROT_AC_OLD:Q15449;SWISSPROT_AC_OLD:Q15524;SWISSPROT_AC_OLD:Q5XGA3;SWISSPROT_AC_OLD…
102862	MARK3 --> MARK3	Expression	GeneID:4140;		4343178	Gene	MARK3	CTAK1;KP78;MARK3;microtubule affinity regulating kinase 3;Par-1a;PAR1A;C-TAK1;Cdc25C-associated protein kinase 1;EC 2.7.11.1;ELKL motif kinase 2;EMK-2;EMK2;MAP/microtubule affinity-regulating kinase 3;mark 3;mark iii;mark-3;mark-iii;microtubule affinity-regulating kinase 3;par-1 a;par1 a;Protein kinase STK10;Ser/Thr protein kinase PAR-1;Serine/threonine-protein kinase p78;tak1-c;	SWISSPROT_AC:P27448;SWISSPROT_ID:MARK3_HUMAN;GeneID:4140;Ensembl:ENSG00000075413;HGNC:HGNC:6897;MIM:602678;Vega:OTTHUMG00000171789;protein_accession:AAA59991.1;protein_accession:AAC15093.1;protein_accession:AAD51631.1;protein_accession:AAH24773.1;protein_accession:AAK82367.1;protein_accession:AAL69982.1;protein_accession:ABD15137.1;protein_accession:ABM82641.1;protein_accession:ABM85818.1;protein…	235069	Protein	MARK3	C-TAK1;Cdc25C-associated protein kinase 1;CTAK1;EC 2.7.11.1;ELKL motif kinase 2;EMK-2;EMK2;MAP/microtubule affinity-regulating kinase 3;MARK3;Par-1a;Protein kinase STK10;Ser/Thr protein kinase PAR-1;Serine/threonine-protein kinase p78;KP78;mark 3;mark iii;mark-3;mark-iii;microtubule affinity regulating kinase 3;microtubule affinity-regulating kinase 3;par-1 a;par1 a;PAR1A;tak1-c;	SWISSPROT_AC:P27448;SWISSPROT_ID:MARK3_HUMAN;EMBL:AF159295;EMBL:AF170723;EMBL:AF387637;EMBL:AF465413;EMBL:AL133367;EMBL:BC024773;EMBL:BX161395;EMBL:M80359;EMBL:U64205;RefSeq:NP_001122390.2;RefSeq:NP_001122391.2;RefSeq:NP_001122392.2;RefSeq:NP_001122393.2;RefSeq:NP_002367.5;ProteinModelPortal:P27448;STRING:9606.ENSP00000411397;SWISSPROT_AC_OLD:O60219;SWISSPROT_AC_OLD:Q86TT8;SWISSPROT_AC_OLD:Q8TB41…
102941	MAT2B --> MAT2B	Expression	GeneID:27430;		4350424	Gene	MAT2B	MAT-II;MAT2B;MATIIbeta;methionine adenosyltransferase 2B;Nbla02999;SDR23E1;TGR;MAT II beta;mat-iibeta;mat2 beta;Methionine adenosyltransferase 2 subunit beta;methionine adenosyltransferase 2beta;Methionine adenosyltransferase II beta;Putative dTDP-4-keto-6-deoxy-D-glucose 4-reductase;	SWISSPROT_AC:Q9NZL9;SWISSPROT_ID:MAT2B_HUMAN;GeneID:27430;Ensembl:ENSG00000038274;HGNC:HGNC:6905;MIM:605527;Vega:OTTHUMG00000130379;protein_accession:AAF28477.1;protein_accession:AAG39296.1;protein_accession:AAH05218.1;protein_accession:AAH66645.1;protein_accession:AAH93030.1;protein_accession:AAO73603.1;protein_accession:AAQ89058.1;protein_accession:ABD59011.1;protein_accession:ABD85290.1;protei…	235277	Protein	MAT2B	MAT II beta;MAT2B;Methionine adenosyltransferase 2 subunit beta;Methionine adenosyltransferase II beta;Putative dTDP-4-keto-6-deoxy-D-glucose 4-reductase;TGR;MAT-II;mat-iibeta;mat2 beta;MATIIbeta;methionine adenosyltransferase 2B;methionine adenosyltransferase 2beta;Nbla02999;SDR23E1;	SWISSPROT_AC:Q9NZL9;SWISSPROT_ID:MAT2B_HUMAN;EMBL:AB073390;EMBL:AF113225;EMBL:AF182814;EMBL:AJ243721;EMBL:AK312365;EMBL:AL136664;EMBL:AY358695;EMBL:BC005218;EMBL:BC066645;EMBL:BC093030;EMBL:CH471062;EMBL:DQ395260;EMBL:DQ413183;RefSeq:NP_037415.1;RefSeq:NP_877725.1;ProteinModelPortal:Q9NZL9;STRING:9606.ENSP00000325425;SWISSPROT_AC_OLD:B2R5Y6;SWISSPROT_AC_OLD:Q1WAI7;SWISSPROT_AC_OLD:Q27J92;SWISSPRO…
104460	MDN1 --> MDN1	Expression	GeneID:23195;		4349157	Gene	MDN1	MDN1;midasin AAA ATPase 1;Rea1;KIAA0301;MIDAS-containing protein;Midasin;rea 1;	SWISSPROT_AC:Q9NU22;SWISSPROT_ID:MDN1_HUMAN;GeneID:23195;Ensembl:ENSG00000112159;HGNC:HGNC:18302;Vega:OTTHUMG00000015213;protein_accession:AAH14882.1;protein_accession:AAM77722.1;protein_accession:BAA20761.2;protein_accession:BAC85754.1;protein_accession:CAH10492.1;protein_accession:EAW48545.1;protein_accession:EAW48546.1;protein_accession:NP_055426.1;protein_accession:Q9NU22.2;protein_accession:…	238687	Protein	MDN1	KIAA0301;MDN1;MIDAS-containing protein;Midasin;midasin AAA ATPase 1;rea 1;Rea1;	SWISSPROT_AC:Q9NU22;SWISSPROT_ID:MDN1_HUMAN;EMBL:AB002299;EMBL:AF503925;EMBL:AL096678;EMBL:AL158813;EMBL:AL353692;RefSeq:NP_055426.1;ProteinModelPortal:Q9NU22;STRING:9606.ENSP00000358400;SWISSPROT_AC_OLD:O15019;SWISSPROT_AC_OLD:Q5T794;GeneID:23195;KEGG:hsa:23195;eggNOG:COG5271;eggNOG:KOG1808;UniGene:Hs.529948;GO:GO:0000027;GO:GO:0005524;GO:GO:0005634;GO:GO:0005730;GO:GO:0005737;GO:GO:0006364;GO:G…
105542	MEPCE --> MEPCE	Expression	GeneID:56257;		4353210	Gene	MEPCE	BCDIN3;MEPCE;methylphosphate capping enzyme;7SK snRNA methylphosphate capping enzyme;Bicoid-interacting protein 3 homolog;Bin3 homolog;EC 2.1.1.-;	SWISSPROT_AC:Q7L2J0;SWISSPROT_ID:MEPCE_HUMAN;GeneID:56257;Ensembl:ENSG00000146834;HGNC:HGNC:20247;MIM:611478;Vega:OTTHUMG00000155255;protein_accession:AAF74767.1;protein_accession:AAH00556.2;protein_accession:AAH16396.1;protein_accession:AAH18935.2;protein_accession:BAA91040.1;protein_accession:BAF84055.1;protein_accession:BAG51598.1;protein_accession:CAD34706.1;protein_accession:EAL23834.1;prote…	241046	Protein	MEPCE	7SK snRNA methylphosphate capping enzyme;BCDIN3;Bicoid-interacting protein 3 homolog;Bin3 homolog;EC 2.1.1.-;MEPCE;methylphosphate capping enzyme;	SWISSPROT_AC:Q7L2J0;SWISSPROT_ID:MEPCE_HUMAN;EMBL:AC092849;EMBL:AF264752;EMBL:AK000264;EMBL:AK055964;EMBL:BC000556;EMBL:BC016396;EMBL:BC018935;EMBL:CH236956;EMBL:CH471091;RefSeq:NP_001181919.1;RefSeq:NP_001181920.1;RefSeq:NP_001181921.1;RefSeq:NP_062552.2;RefSeq:XP_011514712.1;ProteinModelPortal:Q7L2J0;STRING:9606.ENSP00000308546;SWISSPROT_AC_OLD:B3KP86;SWISSPROT_AC_OLD:D6W5V7;SWISSPROT_AC_OLD:Q9…
106480	MFGE8 --> MFG-E8	Expression	GeneID:4240;		4343260	Gene	MFGE8	BA46;EDIL1;HMFG;hP47;HsT19888;MFG-E8;MFGE8;MFGM;milk fat globule-EGF factor 8 protein;OAcGD3S;SED1;SPAG10;ba 46;ba-46;Breast epithelial antigen BA46;Lactadherin;milk fat globule egf factor 8;milk fat globule egf factor viii;milk fat globule egf factor-8;milk fat globule egf-factor 8;milk fat globule- egf factor 8;milk fat globule--egf factor viii;Milk fat globule-EGF factor 8;milk fat globule-egf…	SWISSPROT_AC:Q08431;SWISSPROT_ID:MFGM_HUMAN;GeneID:4240;Ensembl:ENSG00000140545;HGNC:HGNC:7036;MIM:602281;Vega:OTTHUMG00000148682;protein_accession:AAB19771.1;protein_accession:AAC50549.1;protein_accession:AAH03610.1;protein_accession:AAN08508.1;protein_accession:AAP35594.1;protein_accession:ACE87081.1;protein_accession:ACE87761.1;protein_accession:BAD96455.1;protein_accession:BAD96902.1;protein_…	243452	Protein	MFG-E8	Breast epithelial antigen BA46;HMFG;Lactadherin;MFG-E8;MFGE8;MFGM;Milk fat globule-EGF factor 8;SED1;ba 46;ba-46;BA46;EDIL1;hP47;HsT19888;milk fat globule egf factor 8;milk fat globule egf factor viii;milk fat globule egf factor-8;milk fat globule egf-factor 8;milk fat globule- egf factor 8;milk fat globule--egf factor viii;milk fat globule-EGF factor 8 protein;milk fat globule-egf factor viii;mi…	SWISSPROT_AC:Q08431;SWISSPROT_ID:MFGM_HUMAN;EMBL:AC067805;EMBL:AK222735;EMBL:AK223182;EMBL:AK312640;EMBL:AY141974;EMBL:BC003610;EMBL:BT006948;EMBL:BX537974;EMBL:CH471101;EMBL:S56151;EMBL:U58516;RefSeq:NP_001108086.1;RefSeq:NP_001297248.1;RefSeq:NP_001297249.1;RefSeq:NP_001297250.1;RefSeq:NP_005919.2;ProteinModelPortal:Q08431;STRING:9606.ENSP00000268150;SWISSPROT_AC_OLD:B2R6M7;SWISSPROT_AC_OLD:Q53…
107274	MIB1 --> MIB1	Expression	GeneID:57534;		4353644	Gene	MIB1	DIP-1;DIP1;LVNC7;MIB;MIB1;mindbomb E3 ubiquitin protein ligase 1;ZZANK2;ZZZ6;DAPK-interacting protein 1;dip 1;dip-i;E3 ubiquitin-protein ligase MIB1;EC 2.3.2.27;KIAA1323;lvnc 7;mi-b;mibeta;Mind bomb homolog 1;mind bomb homolog-1;RING-type E3 ubiquitin transferase MIB1;Zinc finger ZZ type with ankyrin repeat domain protein 2;	SWISSPROT_AC:Q86YT6;SWISSPROT_ID:MIB1_HUMAN;GeneID:57534;Ensembl:ENSG00000101752;HGNC:HGNC:21086;MIM:608677;Vega:OTTHUMG00000131753;protein_accession:AAH22403.1;protein_accession:AAI10582.1;protein_accession:AAI10583.1;protein_accession:AAN18023.1;protein_accession:AAN75493.1;protein_accession:ACA06016.1;protein_accession:BAA92561.1;protein_accession:BAC11439.1;protein_accession:BAG52320.1;protei…	245791	Protein	MIB1	DAPK-interacting protein 1;DIP-1;DIP1;E3 ubiquitin-protein ligase MIB1;EC 2.3.2.27;KIAA1323;MIB1;Mind bomb homolog 1;RING-type E3 ubiquitin transferase MIB1;Zinc finger ZZ type with ankyrin repeat domain protein 2;ZZANK2;dip 1;dip-i;lvnc 7;LVNC7;mi-b;MIB;mibeta;mind bomb homolog-1;mindbomb E3 ubiquitin protein ligase 1;ZZZ6;	SWISSPROT_AC:Q86YT6;SWISSPROT_ID:MIB1_HUMAN;EMBL:AB037744;EMBL:AK075157;EMBL:AL713705;EMBL:AY147849;EMBL:AY149908;EMBL:BC022403;EMBL:BC110581;EMBL:BC110582;EMBL:CR749635;EMBL:EF444995;RefSeq:NP_065825.1;ProteinModelPortal:Q86YT6;STRING:9606.ENSP00000261537;SWISSPROT_AC_OLD:B0YJ38;SWISSPROT_AC_OLD:Q2TB37;SWISSPROT_AC_OLD:Q68D01;SWISSPROT_AC_OLD:Q6YI51;SWISSPROT_AC_OLD:Q8NBY0;SWISSPROT_AC_OLD:Q8TCB…
107522	NDUFAF2 --> NDUFAF2	Expression	GeneID:91942;		4356697	Gene	NDUFAF2	B17.2L;mimitin;MMTN;NADH:ubiquinone oxidoreductase complex assembly factor 2;NDUFA12L;NDUFAF2;B17.2-like;MIMIT;Mimitin, mitochondrial;Myc-induced mitochondrial protein;NADH dehydrogenase [ubiquinone] 1 alpha subcomplex assembly factor 2;NDUFA12-like protein;	SWISSPROT_AC:Q8N183;SWISSPROT_ID:MIMIT_HUMAN;GeneID:91942;Ensembl:ENSG00000164182;HGNC:HGNC:28086;MIM:609653;Vega:OTTHUMG00000131221;protein_accession:AAH01753.2;protein_accession:AAH22869.1;protein_accession:AAH33965.1;protein_accession:ADZ16005.1;protein_accession:ALQ34292.1;protein_accession:ALQ34293.1;protein_accession:ALQ34294.1;protein_accession:BAD91205.1;protein_accession:BAF83985.1;prote…	246109	Protein	NDUFAF2	B17.2-like;B17.2L;MIMIT;Mimitin, mitochondrial;MMTN;Myc-induced mitochondrial protein;NADH dehydrogenase [ubiquinone] 1 alpha subcomplex assembly factor 2;NDUFA12-like protein;NDUFA12L;NDUFAF2;mimitin;NADH:ubiquinone oxidoreductase complex assembly factor 2;	SWISSPROT_AC:Q8N183;SWISSPROT_ID:MIMIT_HUMAN;EMBL:AB183433;EMBL:AK291296;EMBL:BC001753;EMBL:BC033965;EMBL:CH471123;RefSeq:NP_777549.1;ProteinModelPortal:Q8N183;STRING:9606.ENSP00000296597;SWISSPROT_AC_OLD:A8K5I1;GeneID:91942;KEGG:hsa:91942;eggNOG:ENOG410IZ9U;eggNOG:ENOG4111PFA;UniGene:Hs.591757;GO:GO:0005739;GO:GO:0005743;GO:GO:0008137;GO:GO:0009055;GO:GO:0022904;GO:GO:0032981;GO:GO:0045333;GO:GO…
107730	MIPOL1 --> MIPOL1	Expression	GeneID:145282;		4358495	Gene	MIPOL1	CCDC193;MIPOL1;mirror-image polydactyly 1;MIPO1;mipol-1;mirror image polydactyly 1;Mirror-image polydactyly gene 1 protein;	SWISSPROT_AC:Q8TD10;SWISSPROT_ID:MIPO1_HUMAN;GeneID:145282;Ensembl:ENSG00000151338;HGNC:HGNC:21460;MIM:606850;Vega:OTTHUMG00000140252;protein_accession:AAH35870.1;protein_accession:AAH36124.1;protein_accession:AAH36523.1;protein_accession:AAL27798.1;protein_accession:ALQ34325.1;protein_accession:ALQ34326.1;protein_accession:ALQ34327.1;protein_accession:BAF84539.1;protein_accession:CAD97638.1;prot…	246824	Protein	MIPOL1	MIPO1;MIPOL1;Mirror-image polydactyly gene 1 protein;CCDC193;mipol-1;mirror image polydactyly 1;mirror-image polydactyly 1;	SWISSPROT_AC:Q8TD10;SWISSPROT_ID:MIPO1_HUMAN;EMBL:AY059470;EMBL:BC035870;EMBL:BX537396;EMBL:BX537870;EMBL:CH471078;RefSeq:NP_001182225.1;RefSeq:NP_001182226.1;RefSeq:NP_620059.1;RefSeq:XP_016876492.1;RefSeq:XP_016876493.1;RefSeq:XP_016876494.1;ProteinModelPortal:Q8TD10;STRING:9606.ENSP00000333539;SWISSPROT_AC_OLD:D3DSA4;SWISSPROT_AC_OLD:Q7Z3J0;SWISSPROT_AC_OLD:Q8IV14;SMR:Q8TD10;GeneID:145282;KEGG…
109704	MOGS --> GCS1	Expression	GeneID:7841;		4346112	Gene	MOGS	CDG2B;CWH41;DER7;GCS1;mannosyl-oligosaccharide glucosidase;MOGS;EC 3.2.1.106;mannosyl oligosaccharide glucosidase;Processing A-glucosidase I;processing alpha glucosidase i;processing alpha-glucosidase i;	SWISSPROT_AC:Q13724;SWISSPROT_ID:MOGS_HUMAN;GeneID:7841;Ensembl:ENSG00000115275;HGNC:HGNC:24862;MIM:601336;Vega:OTTHUMG00000152886;protein_accession:AAH28337.1;protein_accession:AAI17251.1;protein_accession:AAI17253.1;protein_accession:BAF85242.1;protein_accession:BAF85408.1;protein_accession:BAG65430.1;protein_accession:CAA60683.1;protein_accession:CAD19636.1;protein_accession:EAW99652.1;protein…	252151	Protein	GCS1	EC 3.2.1.106;GCS1;Mannosyl-oligosaccharide glucosidase;MOGS;Processing A-glucosidase I;CDG2B;CWH41;DER7;mannosyl oligosaccharide glucosidase;processing alpha glucosidase i;processing alpha-glucosidase i;	SWISSPROT_AC:Q13724;SWISSPROT_ID:MOGS_HUMAN;EMBL:AC005041;EMBL:AJ422288;EMBL:AK292553;EMBL:BC117250;EMBL:BC117252;EMBL:CH471053;EMBL:X87237;RefSeq:NP_001139630.1;RefSeq:NP_006293.2;ProteinModelPortal:Q13724;STRING:9606.ENSP00000233616;SWISSPROT_AC_OLD:A8K938;SWISSPROT_AC_OLD:F5H6D0;SWISSPROT_AC_OLD:Q17RN9;SWISSPROT_AC_OLD:Q8TCT5;GeneID:7841;KEGG:hsa:7841;PIR:S66258;eggNOG:ENOG410XTHA;eggNOG:KOG21…
109915	MOV10 --> MOV10	Expression	GeneID:4343;		4343331	Gene	MOV10	fSAP113;gb110;MOV10;Mov10 RISC complex RNA helicase;Armitage homolog;EC 3.6.4.13;homolog armitage;KIAA1631;Moloney leukemia virus 10 protein;moloney leukemia virus type 10 protein;Putative helicase MOV-10;	SWISSPROT_AC:Q9HCE1;SWISSPROT_ID:MOV10_HUMAN;GeneID:4343;Ensembl:ENSG00000155363;HGNC:HGNC:7200;MIM:610742;Vega:OTTHUMG00000011906;protein_accession:AAH02548.1;protein_accession:AAH04499.2;protein_accession:AAH09312.1;protein_accession:ABM83114.1;protein_accession:ABM87844.1;protein_accession:BAB13457.2;protein_accession:BAB14514.1;protein_accession:BAB85000.1;protein_accession:BAG51905.1;protein…	252496	Protein	MOV10	Armitage homolog;EC 3.6.4.13;KIAA1631;Moloney leukemia virus 10 protein;MOV10;Putative helicase MOV-10;fSAP113;gb110;homolog armitage;moloney leukemia virus type 10 protein;Mov10 RISC complex RNA helicase;	SWISSPROT_AC:Q9HCE1;SWISSPROT_ID:MOV10_HUMAN;EMBL:AB046851;EMBL:AK074174;EMBL:AL603832;EMBL:AL833353;EMBL:BC002548;EMBL:BC004499;EMBL:BC009312;RefSeq:NP_001123551.1;RefSeq:NP_001273001.1;RefSeq:NP_001308253.1;RefSeq:NP_066014.1;RefSeq:XP_005270926.1;RefSeq:XP_005270927.1;RefSeq:XP_016856807.1;ProteinModelPortal:Q9HCE1;STRING:9606.ENSP00000350028;SWISSPROT_AC_OLD:Q5JR03;SWISSPROT_AC_OLD:Q8TEF0;SWI…
110188	MPHOSPH10 --> MPP10	Expression	GeneID:10199;		4347894	Gene	MPHOSPH10	CT90;M-phase phosphoprotein 10;MPHOSPH10;MPP10;MPP10P;PPP1R106;ct 90;M phase phosphoprotein 10;U3 small nucleolar ribonucleoprotein protein MPP10;	SWISSPROT_AC:O00566;SWISSPROT_ID:MPP10_HUMAN;GeneID:10199;Ensembl:ENSG00000124383;HGNC:HGNC:7213;MIM:605503;Vega:OTTHUMG00000129715;protein_accession:AAI26390.1;protein_accession:BAG51817.1;protein_accession:CAA67120.1;protein_accession:EAW99776.1;protein_accession:EAW99777.1;protein_accession:NP_005782.1;protein_accession:O00566.2;protein_gi:116497055;protein_gi:119620182;protein_gi:119620183;pr…	252934	Protein	MPP10	M phase phosphoprotein 10;MPHOSPH10;MPP10;U3 small nucleolar ribonucleoprotein protein MPP10;ct 90;CT90;M-phase phosphoprotein 10;MPP10P;PPP1R106;	SWISSPROT_AC:O00566;SWISSPROT_ID:MPP10_HUMAN;EMBL:BC126389;EMBL:X98494;RefSeq:NP_005782.1;ProteinModelPortal:O00566;STRING:9606.ENSP00000244230;SWISSPROT_AC_OLD:A0AVJ8;GeneID:10199;KEGG:hsa:10199;eggNOG:COG5384;eggNOG:KOG2600;UniGene:Hs.656208;GO:GO:0000375;GO:GO:0005654;GO:GO:0005694;GO:GO:0005730;GO:GO:0005732;GO:GO:0006364;GO:GO:0006396;GO:GO:0008380;GO:GO:0010923;GO:GO:0030490;GO:GO:0032040;G…
110222	PMPCB --> Beta-MPP	Expression	GeneID:9512;		4347303	Gene	PMPCB	Beta-MPP;MPP11;MPPB;MPPP52;P-52;peptidase, mitochondrial processing beta subunit;PMPCB;betampp;EC 3.4.24.64;Mitochondrial-processing peptidase subunit beta;mpp beta;mpp-b;mpp-beta;p 52;	SWISSPROT_AC:O75439;SWISSPROT_ID:MPPB_HUMAN;GeneID:9512;Ensembl:ENSG00000105819;HGNC:HGNC:9119;MIM:603131;Vega:OTTHUMG00000157205;protein_accession:AAC39915.1;protein_accession:AAH14079.2;protein_accession:ABM83839.1;protein_accession:ABM87161.1;protein_accession:BAF82553.1;protein_accession:BAG50846.1;protein_accession:BAG51947.1;protein_accession:BAG59802.1;protein_accession:CAB43319.1;protein_…	252985	Protein	Beta-MPP	Beta-MPP;EC 3.4.24.64;Mitochondrial-processing peptidase subunit beta;MPPB;P-52;PMPCB;betampp;mpp beta;mpp-b;mpp-beta;MPP11;MPPP52;p 52;peptidase, mitochondrial processing beta subunit;	SWISSPROT_AC:O75439;SWISSPROT_ID:MPPB_HUMAN;EMBL:AC004668;EMBL:AF054182;RefSeq:NP_004270.2;ProteinModelPortal:O75439;STRING:9606.ENSP00000249269;SWISSPROT_AC_OLD:O60416;SWISSPROT_AC_OLD:Q96FV4;GeneID:9512;KEGG:hsa:9512;eggNOG:COG0612;eggNOG:KOG0960;UniGene:Hs.184211;GO:GO:0004222;GO:GO:0005750;GO:GO:0005759;GO:GO:0006122;GO:GO:0008270;GO:GO:0009060;GO:GO:0016485;HOGENOM:HOG000242450;CTD:9512;BioG…
110234	PMPCA --> MPPA	Expression	GeneID:23203;		4349158	Gene	PMPCA	Alpha-MPP;INPP5E;P-55;peptidase, mitochondrial processing alpha subunit;PMPCA;SCAR2;alphampp;EC 3.4.24.64;KIAA0123;Mitochondrial-processing peptidase subunit alpha;mpp a;mpp alpha;mpp-a;MPPA;p 55;p-5 v;p5-5;p55-chain;scar 2;scar-2;scar-ii;	SWISSPROT_AC:Q10713;SWISSPROT_ID:MPPA_HUMAN;GeneID:23203;Ensembl:ENSG00000165688;HGNC:HGNC:18667;MIM:613036;Vega:OTTHUMG00000020926;protein_accession:AAH04342.1;protein_accession:AAH22949.1;protein_accession:AAH33103.2;protein_accession:AAI11400.1;protein_accession:AAI14361.1;protein_accession:AAI32725.1;protein_accession:AAI36600.1;protein_accession:BAA04643.1;protein_accession:BAA09472.2;protei…	252971	Protein	MPPA	Alpha-MPP;EC 3.4.24.64;INPP5E;KIAA0123;Mitochondrial-processing peptidase subunit alpha;MPPA;P-55;PMPCA;alphampp;mpp a;mpp alpha;mpp-a;p 55;p-5 v;p5-5;p55-chain;peptidase, mitochondrial processing alpha subunit;scar 2;scar-2;scar-ii;SCAR2;	SWISSPROT_AC:Q10713;SWISSPROT_ID:MPPA_HUMAN;EMBL:AK296617;EMBL:AL592301;EMBL:BC022949;EMBL:BC033103;EMBL:BC111399;EMBL:BC132724;EMBL:BC136599;EMBL:CH471090;EMBL:D21064;EMBL:D50913;RefSeq:NP_001269873.1;RefSeq:NP_001269875.1;RefSeq:NP_055975.1;ProteinModelPortal:Q10713;STRING:9606.ENSP00000360782;SWISSPROT_AC_OLD:B4DKL3;SWISSPROT_AC_OLD:E7ET61;SWISSPROT_AC_OLD:Q16639;SWISSPROT_AC_OLD:Q5SXM9;SWISSP…
110934	ABCC1 --> ABCC1	Expression	GeneID:4363;		4343347	Gene	ABCC1	ABC29;ABCC;ABCC1;ATP binding cassette subfamily C member 1;GS-X;MRP;MRP1;abcc 1;abcc-1;abcc-type;ATP-binding cassette sub-family C member 1;gs 10;gs10;Leukotriene C(4) transporter;LTC4 transporter;mrp-type;multidrug resistance associated protein 1;multidrug resistance associated protein-1;multidrug resistance associated-protein 1;Multidrug resistance-associated protein 1;multidrug resistance-asso…	SWISSPROT_AC:P33527;SWISSPROT_ID:MRP1_HUMAN;GeneID:4363;Ensembl:ENSG00000103222;HGNC:HGNC:51;MIM:158343;Vega:OTTHUMG00000048267;protein_accession:AAB46616.1;protein_accession:AAB82786.1;protein_accession:AAB83979.1;protein_accession:AAB83980.1;protein_accession:AAB83981.1;protein_accession:AAB83982.1;protein_accession:AAB83983.1;protein_accession:AAC05808.1;protein_accession:AAC15784.1;protein_ac…	254893	Protein	ABCC1	ABCC1;ATP-binding cassette sub-family C member 1;Leukotriene C(4) transporter;LTC4 transporter;MRP;MRP1;Multidrug resistance-associated protein 1;ABC29;ABCC;abcc 1;abcc-1;abcc-type;ATP binding cassette subfamily C member 1;gs 10;GS-X;gs10;mrp-type;multidrug resistance associated protein 1;multidrug resistance associated protein-1;multidrug resistance associated-protein 1;multidrug resistance-asso…	SWISSPROT_AC:P33527;SWISSPROT_ID:MRP1_HUMAN;EMBL:AB209120;EMBL:AC003026;EMBL:AC025778;EMBL:AC130651;EMBL:AC136624;EMBL:AF022824;EMBL:AF022825;EMBL:AF022826;EMBL:AF022827;EMBL:AF022828;EMBL:AF022829;EMBL:AF022830;EMBL:AF022831;EMBL:AF022832;EMBL:AF022833;EMBL:AF022834;EMBL:AF022835;EMBL:AF022836;EMBL:AF022837;EMBL:AF022838;EMBL:AF022839;EMBL:AF022840;EMBL:AF022841;EMBL:AF022842;EMBL:AF022843;EMBL:…
112035	MTCH1 --> PSAP	Expression	GeneID:23787;		4349594	Gene	MTCH1	CGI-64;mitochondrial carrier 1;MTCH1;PIG60;PSAP;SLC25A49;Mitochondrial carrier homolog 1;Presenilin-associated protein;	SWISSPROT_AC:Q9NZJ7;SWISSPROT_ID:MTCH1_HUMAN;GeneID:23787;Ensembl:ENSG00000137409;HGNC:HGNC:17586;MIM:610449;Vega:OTTHUMG00000014614;protein_accession:AAD34059.1;protein_accession:AAD52644.3;protein_accession:AAF07936.1;protein_accession:AAF12793.3;protein_accession:AAH00702.2;protein_accession:AAH06507.1;protein_accession:AAH09962.2;protein_accession:AAH40659.2;protein_accession:AAI10915.1;prote…	257647	Protein	PSAP	Mitochondrial carrier homolog 1;MTCH1;Presenilin-associated protein;PSAP;CGI-64;mitochondrial carrier 1;PIG60;SLC25A49;	SWISSPROT_AC:Q9NZJ7;SWISSPROT_ID:MTCH1_HUMAN;EMBL:AF176006;EMBL:AF189289;EMBL:AF192559;EMBL:AK315067;EMBL:AL122034;EMBL:AY358519;EMBL:BC000702;EMBL:BC006507;EMBL:BC009962;EMBL:BC110914;EMBL:BC153873;EMBL:CH471081;RefSeq:NP_001258570.1;RefSeq:NP_055156.1;ProteinModelPortal:Q9NZJ7;STRING:9606.ENSP00000362718;SWISSPROT_AC_OLD:A8KAX5;SWISSPROT_AC_OLD:B2RCE3;SWISSPROT_AC_OLD:Q6PK60;SWISSPROT_AC_OLD:Q6…
114832	MYCBP2 --> MYCBP2	Expression	GeneID:23077;		4349056	Gene	MYCBP2	MYC binding protein 2, E3 ubiquitin protein ligase;Myc-bp2;MYCBP2;PAM;Phr;E3 ubiquitin-protein ligase MYCBP2;EC 2.3.2.27;KIAA0916;myc protein associated with;myc-associated protein with;Myc-binding protein 2;MYCB2;pam-type;Pam/highwire/rpm-1 protein;Protein associated with Myc;RING-type E3 ubiquitin transferase MYCBP2;	SWISSPROT_AC:O75592;SWISSPROT_ID:MYCB2_HUMAN;GeneID:23077;Ensembl:ENSG00000005810;HGNC:HGNC:23386;MIM:610392;Vega:OTTHUMG00000017105;protein_accession:AAC39928.1;protein_accession:AAD39842.1;protein_accession:AAH37971.1;protein_accession:BAA74939.1;protein_accession:BAA91448.1;protein_accession:CAB53712.1;protein_accession:EAW80564.1;protein_accession:EAW80565.1;protein_accession:EAW80566.1;prote…	266022	Protein	MYCBP2	E3 ubiquitin-protein ligase MYCBP2;EC 2.3.2.27;KIAA0916;Myc-binding protein 2;MYCB2;MYCBP2;PAM;Pam/highwire/rpm-1 protein;Protein associated with Myc;RING-type E3 ubiquitin transferase MYCBP2;MYC binding protein 2, E3 ubiquitin protein ligase;myc protein associated with;myc-associated protein with;Myc-bp2;pam-type;Phr;	SWISSPROT_AC:O75592;SWISSPROT_ID:MYCB2_HUMAN;EMBL:AB020723;EMBL:AC001226;EMBL:AF075587;EMBL:AF083244;EMBL:AL159154;EMBL:AL159158;EMBL:AL359257;EMBL:BC037971;EMBL:CH471093;RefSeq:NP_055872.4;ProteinModelPortal:O75592;STRING:9606.ENSP00000384288;SWISSPROT_AC_OLD:A6NJC6;SWISSPROT_AC_OLD:Q5JSX8;SWISSPROT_AC_OLD:Q5VZN6;SWISSPROT_AC_OLD:Q6PIB6;SWISSPROT_AC_OLD:Q9UQ11;SWISSPROT_AC_OLD:Q9Y6E4;GeneID:2307…
115208	PDE4DIP --> MMGL	Expression	GeneID:9659;		4347425	Gene	PDE4DIP	CMYA2;MMGL;PDE4DIP;phosphodiesterase 4D interacting protein;Cardiomyopathy-associated protein 2;KIAA0454;KIAA0477;MYOME;Myomegalin;Phosphodiesterase 4D-interacting protein;	SWISSPROT_AC:Q5VU43;SWISSPROT_ID:MYOME_HUMAN;GeneID:9659;Ensembl:ENSG00000178104;HGNC:HGNC:15580;MIM:608117;Vega:OTTHUMG00000013846;protein_accession:AAH04860.1;protein_accession:AAH25406.1;protein_accession:AAH78660.1;protein_accession:AAI32718.1;protein_accession:AAI52440.1;protein_accession:AAI52554.1;protein_accession:AAI72441.1;protein_accession:ADO32613.1;protein_accession:ADQ32278.1;protei…	266686	Protein	MMGL	Cardiomyopathy-associated protein 2;CMYA2;KIAA0454;KIAA0477;MMGL;MYOME;Myomegalin;PDE4DIP;Phosphodiesterase 4D-interacting protein;phosphodiesterase 4D interacting protein;	SWISSPROT_AC:Q5VU43;SWISSPROT_ID:MYOME_HUMAN;EMBL:AB007923;EMBL:AB007946;EMBL:AB042555;EMBL:AB042556;EMBL:AB042557;EMBL:AB042558;EMBL:AL138791;EMBL:AL138796;EMBL:AL590452;EMBL:AL831815;EMBL:AL832024;EMBL:AL833273;EMBL:BC004860;EMBL:BC025406;EMBL:BC078660;EMBL:BC110294;EMBL:BC132717;EMBL:BC152439;EMBL:CR749273;EMBL:DA900724;RefSeq:NP_001002810.1;RefSeq:NP_001002811.2;RefSeq:NP_001002812.2;RefSeq:N…
116782	NAT14 --> KLP1	Expression	GeneID:57106;		4353438	Gene	NAT14	KLP1;N-acetyltransferase 14 (putative);NAT14;EC 2.3.1.-;K562 cell-derived leucine-zipper-like protein 1;N-acetyltransferase 14;nat1 4;	SWISSPROT_AC:Q8WUY8;SWISSPROT_ID:NAT14_HUMAN;GeneID:57106;Ensembl:ENSG00000090971;HGNC:HGNC:28918;Vega:OTTHUMG00000180854;protein_accession:AAH19079.1;protein_accession:ADQ33171.1;protein_accession:BAB03716.1;protein_accession:BAB85857.1;protein_accession:EAW72385.1;protein_accession:EAW72386.1;protein_accession:NP_065111.1;protein_accession:Q8WUY8.1;protein_gi:119592791;protein_gi:119592792;prot…	270618	Protein	KLP1	EC 2.3.1.-;K562 cell-derived leucine-zipper-like protein 1;KLP1;N-acetyltransferase 14;NAT14;N-acetyltransferase 14 (putative);nat1 4;	SWISSPROT_AC:Q8WUY8;SWISSPROT_ID:NAT14_HUMAN;EMBL:AB038651;EMBL:AB055059;EMBL:BC019079;RefSeq:NP_065111.1;ProteinModelPortal:Q8WUY8;STRING:9606.ENSP00000205194;SWISSPROT_AC_OLD:Q8TDY7;SWISSPROT_AC_OLD:Q9NS72;GeneID:57106;KEGG:hsa:57106;PIR:JC7320;eggNOG:ENOG410JB7C;eggNOG:ENOG4112DCG;UniGene:Hs.31854;UniGene:Hs.745066;GO:GO:0003677;GO:GO:0005634;GO:GO:0006352;GO:GO:0008080;GO:GO:0016021;GO:GO:004…
116851	CYB5R3 --> B5R	Expression	GeneID:1727;		4341199	Gene	CYB5R3	B5R;CYB5R3;cytochrome b5 reductase 3;DIA1;b5 reductase-cytochrome;Cytochrome b5 reductase;cytochrome b5-reductase;cytochrome-b5 reductase;diaphorase 1;diaphorase i;diaphorase type i;Diaphorase-1;EC 1.6.2.2;nadh cytochrome b5 reductase 3;NADH-cytochrome b5 reductase 3;NB5R3;reductase-cytochrome b5;	SWISSPROT_AC:P00387;SWISSPROT_ID:NB5R3_HUMAN;GeneID:1727;Ensembl:ENSG00000100243;HGNC:HGNC:2873;MIM:613213;Vega:OTTHUMG00000150745;protein_accession:AAA52306.1;protein_accession:AAA52307.1;protein_accession:AAA59900.1;protein_accession:AAB35212.1;protein_accession:AAF06818.1;protein_accession:AAF06819.1;protein_accession:AAH04821.1;protein_accession:AAL87744.1;protein_accession:AAP88823.1;protein…	270709	Protein	B5R	B5R;CYB5R3;Cytochrome b5 reductase;DIA1;Diaphorase-1;EC 1.6.2.2;NADH-cytochrome b5 reductase 3;NB5R3;b5 reductase-cytochrome;cytochrome b5 reductase 3;cytochrome b5-reductase;cytochrome-b5 reductase;diaphorase 1;diaphorase i;diaphorase type i;nadh cytochrome b5 reductase 3;reductase-cytochrome b5;	SWISSPROT_AC:P00387;SWISSPROT_ID:NB5R3_HUMAN;EMBL:AF061830;EMBL:AF061831;EMBL:AF361370;EMBL:AJ010116;EMBL:AJ010117;EMBL:AJ010118;EMBL:AJ310899;EMBL:AJ310900;EMBL:AK302204;EMBL:AY341030;EMBL:BC004821;EMBL:BT009821;EMBL:CR456435;EMBL:M16461;EMBL:M16462;EMBL:M28705;EMBL:M28706;EMBL:M28707;EMBL:M28708;EMBL:M28709;EMBL:M28710;EMBL:M28711;EMBL:M28713;EMBL:Y09501;EMBL:Z93241;RefSeq:NP_000389.1;RefSeq:NP…
117252	POR --> CPR	Expression	GeneID:5447;		4344173	Gene	POR	CPR;CYPOR;cytochrome p450 oxidoreductase;P450R;POR;cpr-type;cytochrome p-450 oxidoreductase;cytochrome p-450 type of oxidoreductase;cytochrome p450 nadph reductase;cytochrome p450 nadph-reductase;cytochrome p450 reductase-nadph;cytochrome p450-oxidoreductase;cytochrome-p450 oxidoreductase;EC 1.6.2.4;nadph cytochrome p-450 reductase;nadph cytochrome p450 reductase;nadph cytochrome p450-reductase;n…	SWISSPROT_AC:P16435;SWISSPROT_ID:NCPR_HUMAN;GeneID:5447;Ensembl:ENSG00000127948;HGNC:HGNC:9208;MIM:124015;Vega:OTTHUMG00000130413;protein_accession:AAB21814.1;protein_accession:AAD45961.1;protein_accession:AAG09798.1;protein_accession:AAH34277.1;protein_accession:ABF70199.1;protein_accession:BAB18572.1;protein_accession:BAD93111.1;protein_accession:BAF83218.1;protein_accession:BAG35442.1;protein_…	271631	Protein	CPR	CPR;CYPOR;EC 1.6.2.4;NADPH--cytochrome P450 reductase;NCPR;P450R;POR;cpr-type;cytochrome p-450 oxidoreductase;cytochrome p-450 type of oxidoreductase;cytochrome p450 nadph reductase;cytochrome p450 nadph-reductase;cytochrome p450 oxidoreductase;cytochrome p450 reductase-nadph;cytochrome p450-oxidoreductase;cytochrome-p450 oxidoreductase;nadph cytochrome p-450 reductase;nadph cytochrome p450 reduc…	SWISSPROT_AC:P16435;SWISSPROT_ID:NCPR_HUMAN;EMBL:AB051763;EMBL:AC005067;EMBL:AC006330;EMBL:AF258341;EMBL:BC034277;EMBL:DQ640499;EMBL:S90469;RefSeq:NP_000932.3;ProteinModelPortal:P16435;STRING:9606.ENSP00000419970;SWISSPROT_AC_OLD:Q16455;SWISSPROT_AC_OLD:Q197M5;SWISSPROT_AC_OLD:Q8N181;SWISSPROT_AC_OLD:Q9H3M8;SWISSPROT_AC_OLD:Q9UDT3;SMR:P16435;GeneID:5447;KEGG:hsa:5447;PIR:A33421;eggNOG:COG0369;egg…
118266	NDUFB9 --> NDUFB9	Expression	GeneID:4715;		4343591	Gene	NDUFB9	B22;CI-B22;LYRM3;NADH:ubiquinone oxidoreductase subunit B9;NDUFB9;UQOR22;b 22;b- 22;b--22;b-2--2;b-22;b-ii-2;b-ii-ii;b2 2;b2 type ii;b2-2;b22 subunit of nadh-ubiquinone oxidoreductase;b22 subunit of the nadh-ubiquinone oxidoreductase;beta 2-2;beta 22;beta-22;beta2-2;beta22;Complex I-B22;LYR motif-containing protein 3;NADH dehydrogenase [ubiquinone] 1 beta subcomplex subunit 9;NADH-ubiquinone oxid…	SWISSPROT_AC:Q9Y6M9;SWISSPROT_ID:NDUB9_HUMAN;GeneID:4715;Ensembl:ENSG00000147684;HGNC:HGNC:7704;MIM:601445;Vega:OTTHUMG00000165054;protein_accession:AAB46797.2;protein_accession:AAD32452.1;protein_accession:AAD42057.1;protein_accession:AAF99683.1;protein_accession:AAH07672.1;protein_accession:BAG36223.1;protein_accession:BAH13667.1;protein_accession:CAI46222.1;protein_accession:EAW92068.1;protein…	273922	Protein	NDUFB9	CI-B22;Complex I-B22;LYR motif-containing protein 3;LYRM3;NADH dehydrogenase [ubiquinone] 1 beta subcomplex subunit 9;NADH-ubiquinone oxidoreductase B22 subunit;NDUB9;NDUFB9;UQOR22;b 22;b- 22;b--22;b-2--2;b-22;b-ii-2;b-ii-ii;b2 2;b2 type ii;b2-2;B22;b22 subunit of nadh-ubiquinone oxidoreductase;b22 subunit of the nadh-ubiquinone oxidoreductase;beta 2-2;beta 22;beta-22;beta2-2;beta22;NADH:ubiquino…	SWISSPROT_AC:Q9Y6M9;SWISSPROT_ID:NDUB9_HUMAN;EMBL:AF044956;EMBL:AF067168;EMBL:AF261090;EMBL:AK313432;EMBL:BC007672;EMBL:CH471060;RefSeq:NP_001298097.1;RefSeq:NP_004996.1;ProteinModelPortal:Q9Y6M9;STRING:9606.ENSP00000276689;SWISSPROT_AC_OLD:B2R8M6;SWISSPROT_AC_OLD:Q9UQE8;SMR:Q9Y6M9;GeneID:4715;KEGG:hsa:4715;eggNOG:ENOG4111PES;eggNOG:KOG3466;UniGene:Hs.15977;GO:GO:0005739;GO:GO:0005743;GO:GO:00057…
118575	NEK9 --> NEK9	Expression	GeneID:91754;		4356682	Gene	NEK9	APUG;LCCS10;NC;NEK9;NERCC;NERCC1;NIMA related kinase 9;EC 2.7.11.1;KIAA1995;NEK8;Nercc1 kinase;Never in mitosis A-related kinase 9;NimA-related kinase 8;NimA-related protein kinase 9;Serine/threonine-protein kinase Nek9;	SWISSPROT_AC:Q8TD19;SWISSPROT_ID:NEK9_HUMAN;GeneID:91754;Ensembl:ENSG00000119638;HGNC:HGNC:18591;MIM:609798;Vega:OTTHUMG00000171768;protein_accession:AAD31936.1;protein_accession:AAD31938.1;protein_accession:AAD31939.1;protein_accession:AAD31940.1;protein_accession:AAH01714.1;protein_accession:AAH09336.2;protein_accession:AAH93881.1;protein_accession:AAI12102.1;protein_accession:AAL05428.1;protei…	274485	Protein	NEK9	EC 2.7.11.1;KIAA1995;NEK8;NEK9;NERCC;Nercc1 kinase;Never in mitosis A-related kinase 9;NimA-related kinase 8;NimA-related protein kinase 9;Serine/threonine-protein kinase Nek9;APUG;LCCS10;NC;NERCC1;NIMA related kinase 9;	SWISSPROT_AC:Q8TD19;SWISSPROT_ID:NEK9_HUMAN;EMBL:AB082526;EMBL:AC007055;EMBL:AY048580;EMBL:AY080896;EMBL:BC009336;EMBL:BC093881;EMBL:BC112101;RefSeq:NP_001316166.1;RefSeq:NP_001316167.1;RefSeq:NP_149107.4;ProteinModelPortal:Q8TD19;STRING:9606.ENSP00000238616;SWISSPROT_AC_OLD:Q52LK6;SWISSPROT_AC_OLD:Q8NCN0;SWISSPROT_AC_OLD:Q8TCY4;SWISSPROT_AC_OLD:Q9UPI4;SWISSPROT_AC_OLD:Q9Y6S4;SWISSPROT_AC_OLD:Q9Y…
118802	NEU1 --> NANH	Expression	GeneID:4758;		4343620	Gene	NEU1	NANH;NEU;NEU1;neuraminidase 1;SIAL1;Acetylneuraminyl hydrolase;EC 3.2.1.18;G9 sialidase;Lysosomal sialidase;lysosomal-type sialidase;N-acetyl-alpha-neuraminidase 1;NEUR1;neuraminidase subtype 1;neuraminidase type 1;neuraminidase- 1;neuraminidase-1;neuraminidase1;sialidase i;sialidase- 1;Sialidase-1;	SWISSPROT_AC:Q99519;SWISSPROT_ID:NEUR1_HUMAN;GeneID:4758;Ensembl:ENSG00000204386;HGNC:HGNC:7758;MIM:608272;Vega:OTTHUMG00000031284;protein_accession:AAB96774.1;protein_accession:AAD09239.1;protein_accession:AAD21814.1;protein_accession:AAH00722.1;protein_accession:AAH11900.1;protein_accession:AAP35870.1;protein_accession:AAT11275.1;protein_accession:AAT11276.1;protein_accession:AAT11277.1;protein…	275042	Protein	NANH	Acetylneuraminyl hydrolase;EC 3.2.1.18;G9 sialidase;Lysosomal sialidase;N-acetyl-alpha-neuraminidase 1;NANH;NEU1;NEUR1;Sialidase-1;lysosomal-type sialidase;NEU;neuraminidase 1;neuraminidase subtype 1;neuraminidase type 1;neuraminidase- 1;neuraminidase-1;neuraminidase1;SIAL1;sialidase i;sialidase- 1;	SWISSPROT_AC:Q99519;SWISSPROT_ID:NEUR1_HUMAN;EMBL:AF040958;EMBL:AF134726;EMBL:BA000025;EMBL:BC000722;EMBL:BC011900;EMBL:BT007206;EMBL:U84246;EMBL:X78687;RefSeq:NP_000425.1;ProteinModelPortal:Q99519;STRING:9606.ENSP00000364782;GeneID:4758;KEGG:hsa:4758;eggNOG:COG4409;eggNOG:ENOG410IE33;UniGene:Hs.520037;GO:GO:0004308;GO:GO:0005764;GO:GO:0005765;GO:GO:0005886;GO:GO:0006687;GO:GO:0006689;GO:GO:00093…
118902	NDFIP2 --> NDFIP2	Expression	GeneID:54602;		4352196	Gene	NDFIP2	N4WBP5A;NDFIP2;Nedd4 family interacting protein 2;KIAA1165;NEDD4 family-interacting protein 2;NEDD4 WW domain-binding protein 5A;NFIP2;Putative MAPK-activating protein PM04/PM05/PM06/PM07;Putative NF-kappa-B-activating protein 413;	SWISSPROT_AC:Q9NV92;SWISSPROT_ID:NFIP2_HUMAN;GeneID:54602;Ensembl:ENSG00000102471;HGNC:HGNC:18537;MIM:610041;Vega:OTTHUMG00000017136;protein_accession:AAH21988.1;protein_accession:AAH26126.1;protein_accession:BAA86479.1;protein_accession:BAA91863.1;protein_accession:BAC77372.1;protein_accession:BAC77381.1;protein_accession:BAC77382.1;protein_accession:BAC77383.1;protein_accession:BAC77384.1;prote…	275245	Protein	NDFIP2	KIAA1165;N4WBP5A;NDFIP2;NEDD4 family-interacting protein 2;NEDD4 WW domain-binding protein 5A;NFIP2;Putative MAPK-activating protein PM04/PM05/PM06/PM07;Putative NF-kappa-B-activating protein 413;Nedd4 family interacting protein 2;	SWISSPROT_AC:Q9NV92;SWISSPROT_ID:NFIP2_HUMAN;EMBL:AB032991;EMBL:AB097019;EMBL:AB097028;EMBL:AB097029;EMBL:AB097030;EMBL:AB097031;EMBL:AK001723;EMBL:AL136442;EMBL:AL355603;EMBL:BC021988;EMBL:BC026126;RefSeq:NP_061953.2;ProteinModelPortal:Q9NV92;STRING:9606.ENSP00000218652;SWISSPROT_AC_OLD:Q7Z2H3;SWISSPROT_AC_OLD:Q7Z428;SWISSPROT_AC_OLD:Q8TAR3;SWISSPROT_AC_OLD:Q9ULQ5;GeneID:54602;KEGG:hsa:54602;egg…
119137	NGDN --> EIF4E-binding protein	Expression	GeneID:25983;		4349772	Gene	NGDN	C14orf120;CANu1;LCP5;lpd-2;neuroguidin;NGD;NGDN;binding protein eif4e;Centromere accumulated nuclear protein 1;eif4e binding protein;eif4e protein-binding;EIF4E-binding protein;lpd-ii;protein eif4e-binding;	SWISSPROT_AC:Q8NEJ9;SWISSPROT_ID:NGDN_HUMAN;GeneID:25983;Ensembl:ENSG00000129460;HGNC:HGNC:20271;MIM:610777;Vega:OTTHUMG00000171501;protein_accession:AAH30817.1;protein_accession:ACE87005.1;protein_accession:ACE87693.1;protein_accession:ADQ32098.1;protein_accession:BAF84564.1;protein_accession:CAB43232.2;protein_accession:EAW66147.1;protein_accession:EAW66149.1;protein_accession:NP_001036100.1;pr…	275757	Protein	EIF4E-binding protein	C14orf120;CANu1;Centromere accumulated nuclear protein 1;EIF4E-binding protein;Neuroguidin;NGDN;binding protein eif4e;eif4e binding protein;eif4e protein-binding;LCP5;lpd-2;lpd-ii;NGD;protein eif4e-binding;	SWISSPROT_AC:Q8NEJ9;SWISSPROT_ID:NGDN_HUMAN;EMBL:AK291875;EMBL:AL050003;EMBL:BC030817;EMBL:CH471078;RefSeq:NP_001036100.1;RefSeq:NP_056329.1;ProteinModelPortal:Q8NEJ9;STRING:9606.ENSP00000386134;SWISSPROT_AC_OLD:A8K760;SWISSPROT_AC_OLD:Q9Y400;GeneID:25983;KEGG:hsa:25983;PIR:T08694;eggNOG:ENOG4111F0Z;eggNOG:KOG3117;UniGene:Hs.9043;GO:GO:0000462;GO:GO:0000775;GO:GO:0005730;GO:GO:0005737;GO:GO:00064…
119164	NGLY1 --> PNGase	Expression	GeneID:55768;		4352983	Gene	NGLY1	CDDG;CDG1V;N-glycanase 1;NGLY1;PNG1;PNGase;EC 3.5.1.52;hPNGase;peptide-n(4)-(n-acetyl-beta-glucosaminyl)-asparagine amidase;Peptide-N(4)-(N-acetyl-beta-glucosaminyl)asparagine amidase;Peptide:N-glycanase;	SWISSPROT_AC:Q96IV0;SWISSPROT_ID:NGLY1_HUMAN;GeneID:55768;Ensembl:ENSG00000151092;HGNC:HGNC:17646;MIM:610661;Vega:OTTHUMG00000155600;protein_accession:AAF74720.2;protein_accession:AAH00963.1;protein_accession:AAH07226.1;protein_accession:AAH17220.1;protein_accession:ABM84435.1;protein_accession:ABM87500.1;protein_accession:BAA91950.1;protein_accession:BAD92786.1;protein_accession:BAG58811.1;prote…	275830	Protein	PNGase	EC 3.5.1.52;hPNGase;N-glycanase 1;NGLY1;Peptide-N(4)-(N-acetyl-beta-glucosaminyl)asparagine amidase;Peptide:N-glycanase;PNG1;PNGase;CDDG;CDG1V;peptide-n(4)-(n-acetyl-beta-glucosaminyl)-asparagine amidase;	SWISSPROT_AC:Q96IV0;SWISSPROT_ID:NGLY1_HUMAN;EMBL:AB209549;EMBL:AC092798;EMBL:AF250924;EMBL:AK296047;EMBL:BC000963;EMBL:BC007226;EMBL:BC017220;RefSeq:NP_001138765.1;RefSeq:NP_001138766.1;RefSeq:NP_001138767.1;RefSeq:NP_060767.2;ProteinModelPortal:Q96IV0;STRING:9606.ENSP00000280700;SWISSPROT_AC_OLD:B4DJE9;SWISSPROT_AC_OLD:Q59FB1;SWISSPROT_AC_OLD:Q6PJD8;SWISSPROT_AC_OLD:Q9BVR8;SWISSPROT_AC_OLD:Q9NR…
119471	SLC9A3R1 --> NHERF1	Expression	GeneID:9368;		4347186	Gene	SLC9A3R1	EBP50;NHERF;NHERF-1;NHERF1;NPHLOP2;SLC9A3 regulator 1;SLC9A3R1;ezrin-radixin-moesin binding phosphoprotein 50;Ezrin-radixin-moesin-binding phosphoprotein 50;ezrin-radixin-moesin-binding phosphoprotein-50;Na(+)/H(+) exchange regulatory cofactor NHE-RF1;NHRF1;Regulatory cofactor of Na(+)/H(+) exchanger;sodium hydrogen exchanger regulatory factor-1;Sodium-hydrogen exchanger regulatory factor 1;sodiu…	SWISSPROT_AC:O14745;SWISSPROT_ID:NHRF1_HUMAN;GeneID:9368;Ensembl:ENSG00000109062;HGNC:HGNC:11075;MIM:604990;Vega:OTTHUMG00000178863;protein_accession:AAC04572.1;protein_accession:AAC52084.1;protein_accession:AAH01443.1;protein_accession:AAH03361.1;protein_accession:AAH11777.1;protein_accession:AAH49220.1;protein_accession:AAH53350.1;protein_accession:BAG35400.1;protein_accession:BAG52871.1;protei…	276569	Protein	NHERF1	EBP50;Ezrin-radixin-moesin-binding phosphoprotein 50;Na(+)/H(+) exchange regulatory cofactor NHE-RF1;NHERF;NHERF-1;NHERF1;NHRF1;Regulatory cofactor of Na(+)/H(+) exchanger;SLC9A3R1;Sodium-hydrogen exchanger regulatory factor 1;Solute carrier family 9 isoform A3 regulatory factor 1;ezrin-radixin-moesin binding phosphoprotein 50;ezrin-radixin-moesin-binding phosphoprotein-50;NPHLOP2;SLC9A3 regulato…	SWISSPROT_AC:O14745;SWISSPROT_ID:NHRF1_HUMAN;EMBL:AC016888;EMBL:AF015926;EMBL:AF036241;EMBL:AK128474;EMBL:BC001443;EMBL:BC003361;EMBL:BC011777;EMBL:BC049220;EMBL:BC053350;EMBL:CH471099;RefSeq:NP_004243.1;ProteinModelPortal:O14745;STRING:9606.ENSP00000262613;SWISSPROT_AC_OLD:B3KY21;SWISSPROT_AC_OLD:O43552;SWISSPROT_AC_OLD:Q86WQ5;SMR:O14745;GeneID:9368;KEGG:hsa:9368;eggNOG:ENOG410ITAB;eggNOG:ENOG41…
119708	NINL --> NLP	Expression	GeneID:22981;		4348980	Gene	NINL	ninein like;NINL;NLP;KIAA0980;Ninein-like protein;	SWISSPROT_AC:Q9Y2I6;SWISSPROT_ID:NINL_HUMAN;GeneID:22981;Ensembl:ENSG00000101004;HGNC:HGNC:29163;MIM:609580;Vega:OTTHUMG00000032127;protein_accession:AAH36380.1;protein_accession:ACE78295.1;protein_accession:BAA76824.2;protein_accession:BAB13914.1;protein_accession:BAH11644.1;protein_accession:EAX10082.1;protein_accession:EAX10083.1;protein_accession:EAX10084.1;protein_accession:EAX10085.1;protei…	277314	Protein	NLP	KIAA0980;Ninein-like protein;NINL;NLP;ninein like;	SWISSPROT_AC:Q9Y2I6;SWISSPROT_ID:NINL_HUMAN;EMBL:AB023197;EMBL:AK293991;EMBL:AL031672;EMBL:AL161802;EMBL:BC036380;EMBL:EU718622;RefSeq:NP_001305155.1;RefSeq:NP_079452.3;ProteinModelPortal:Q9Y2I6;STRING:9606.ENSP00000278886;SWISSPROT_AC_OLD:A6NJN0;SWISSPROT_AC_OLD:B3V9H6;SWISSPROT_AC_OLD:B7Z1V8;SWISSPROT_AC_OLD:Q5JYP0;SWISSPROT_AC_OLD:Q8NE38;SWISSPROT_AC_OLD:Q9NQE3;SMR:Q9Y2I6;GeneID:22981;KEGG:hsa…
119751	NIN --> NIN	Expression	GeneID:51199;		4351561	Gene	NIN	NIN;ninein;SCKL7;Glycogen synthase kinase 3 beta-interacting protein;GSK3B-interacting protein;hNinein;KIAA1565;	SWISSPROT_AC:Q8N4C6;SWISSPROT_ID:NIN_HUMAN;GeneID:51199;Ensembl:ENSG00000100503;HGNC:HGNC:14906;MIM:608684;Vega:OTTHUMG00000029569;protein_accession:AAF23015.2;protein_accession:AAG17027.1;protein_accession:AAG33512.2;protein_accession:AAH34708.2;protein_accession:AAH65521.1;protein_accession:AAH90932.1;protein_accession:AAK00628.1;protein_accession:AAK00629.1;protein_accession:AAK00630.1;protein…	277318	Protein	NIN	Glycogen synthase kinase 3 beta-interacting protein;GSK3B-interacting protein;hNinein;KIAA1565;NIN;Ninein;SCKL7;	SWISSPROT_AC:Q8N4C6;SWISSPROT_ID:NIN_HUMAN;EMBL:AB046785;EMBL:AF186776;EMBL:AF212162;EMBL:AF223937;EMBL:AF223938;EMBL:AF223939;EMBL:AF302773;EMBL:AK027054;EMBL:AL133485;EMBL:AL606834;EMBL:AY027794;EMBL:AY027795;EMBL:AY027796;EMBL:BC034708;EMBL:BC065521;EMBL:BC090932;RefSeq:NP_057434.4;RefSeq:NP_065972.3;RefSeq:NP_891989.2;RefSeq:NP_891991.1;RefSeq:XP_011535125.1;ProteinModelPortal:Q8N4C6;STRING:9…
120026	NLRX1 --> NLRX1	Expression	GeneID:79671;		4354756	Gene	NLRX1	CLR11.3;DLNB26;NLR family member X1;NLRX1;NOD26;NOD5;NOD9;Caterpiller protein 11.3;nlrx-1;nod 26;nod-26;Nucleotide-binding oligomerization domain protein 26;Nucleotide-binding oligomerization domain protein 5;Nucleotide-binding oligomerization domain protein 9;	SWISSPROT_AC:Q86UT6;SWISSPROT_ID:NLRX1_HUMAN;GeneID:79671;Ensembl:ENSG00000160703;HGNC:HGNC:29890;MIM:611947;Vega:OTTHUMG00000154476;protein_accession:AAH13199.3;protein_accession:AAI10891.1;protein_accession:AAP31240.1;protein_accession:ABO40480.1;protein_accession:BAB15075.1;protein_accession:BAC76049.1;protein_accession:BAF84405.1;protein_accession:BAG51714.1;protein_accession:BAG53014.1;prote…	277792	Protein	NLRX1	Caterpiller protein 11.3;CLR11.3;NLR family member X1;NLRX1;NOD26;NOD5;NOD9;Nucleotide-binding oligomerization domain protein 26;Nucleotide-binding oligomerization domain protein 5;Nucleotide-binding oligomerization domain protein 9;DLNB26;nlrx-1;nod 26;nod-26;	SWISSPROT_AC:Q86UT6;SWISSPROT_ID:NLRX1_HUMAN;EMBL:AB094095;EMBL:AK025131;EMBL:AK056454;EMBL:AK095247;EMBL:AK291716;EMBL:AY245437;EMBL:BC013199;EMBL:BC110890;EMBL:BK001111;EMBL:EF452237;RefSeq:NP_001269072.1;RefSeq:NP_001269073.1;RefSeq:NP_001269287.1;RefSeq:NP_078894.2;RefSeq:XP_005271726.1;RefSeq:XP_006718967.1;RefSeq:XP_011541282.1;ProteinModelPortal:Q86UT6;STRING:9606.ENSP00000292199;SWISSPROT…
120599	NOL10 --> NOL10	Expression	GeneID:79954;		4354978	Gene	NOL10	NOL10;nucleolar protein 10;PQBP5;	SWISSPROT_AC:Q9BSC4;SWISSPROT_ID:NOL10_HUMAN;GeneID:79954;Ensembl:ENSG00000115761;HGNC:HGNC:25862;MIM:616197;Vega:OTTHUMG00000119023;protein_accession:AAH05125.1;protein_accession:AAK52071.2;protein_accession:AAY24068.1;protein_accession:BAB14765.1;protein_accession:BAB14836.1;protein_accession:BAF83369.1;protein_accession:BAG59662.1;protein_accession:BAG61545.1;protein_accession:EAX00953.1;prote…	278783	Protein	NOL10	NOL10;Nucleolar protein 10;PQBP5;	SWISSPROT_AC:Q9BSC4;SWISSPROT_ID:NOL10_HUMAN;EMBL:AC007314;EMBL:AC092687;EMBL:AK024000;EMBL:AK024137;EMBL:AK290680;EMBL:AK297169;EMBL:BC005125;EMBL:CH471053;RefSeq:NP_001248321.1;RefSeq:NP_001248323.1;RefSeq:NP_079170.2;ProteinModelPortal:Q9BSC4;STRING:9606.ENSP00000371101;SWISSPROT_AC_OLD:A8K3R5;SWISSPROT_AC_OLD:B4DLV0;SWISSPROT_AC_OLD:Q53RC9;SWISSPROT_AC_OLD:Q96TA5;SWISSPROT_AC_OLD:Q9H7Y7;SWISS…
121108	NPC2 --> NPC2	Expression	GeneID:10577;		4348221	Gene	NPC2	EDDM1;HE1;NPC intracellular cholesterol transporter 2;NPC2;Epididymal secretory protein E1;he-1;he-i;Human epididymis-specific protein 1;niemann-pick disease type c 2 protein;Niemann-Pick disease type C2 protein;	SWISSPROT_AC:P61916;SWISSPROT_ID:NPC2_HUMAN;GeneID:10577;Ensembl:ENSG00000119655;HGNC:HGNC:14537;MIM:601015;Vega:OTTHUMG00000171212;protein_accession:AAH02532.1;protein_accession:ABM82833.1;protein_accession:ABM86019.1;protein_accession:BAD96194.1;protein_accession:BAG34872.1;protein_accession:BAG61069.1;protein_accession:BAG62522.1;protein_accession:CAA47928.1;protein_accession:EAW81176.1;protei…	279687	Protein	NPC2	Epididymal secretory protein E1;HE1;Human epididymis-specific protein 1;Niemann-Pick disease type C2 protein;NPC2;EDDM1;he-1;he-i;niemann-pick disease type c 2 protein;NPC intracellular cholesterol transporter 2;	SWISSPROT_AC:P61916;SWISSPROT_ID:NPC2_HUMAN;EMBL:AC005479;EMBL:AK298975;EMBL:BC002532;EMBL:X67698;RefSeq:NP_006423.1;ProteinModelPortal:P61916;STRING:9606.ENSP00000451112;SWISSPROT_AC_OLD:B4DQV7;SWISSPROT_AC_OLD:Q15668;SWISSPROT_AC_OLD:Q29413;SMR:P61916;GeneID:10577;KEGG:hsa:10577;PIR:I38365;eggNOG:ENOG4111Q8S;eggNOG:KOG4063;UniGene:Hs.433222;GO:GO:0005764;GO:GO:0005783;GO:GO:0008203;GO:GO:000961…
121423	NPTX1 --> NP1	Expression	GeneID:4884;		4343720	Gene	NPTX1	neuronal pentraxin 1;NP1;NPTX1;Neuronal pentraxin I;Neuronal pentraxin-1;NP-I;nptx-1;	SWISSPROT_AC:Q15818;SWISSPROT_ID:NPTX1_HUMAN;GeneID:4884;Ensembl:ENSG00000171246;HGNC:HGNC:7952;MIM:602367;Vega:OTTHUMG00000177607;protein_accession:AAC50727.1;protein_accession:AAH89441.1;protein_accession:ACE86608.1;protein_accession:ACE87289.1;protein_accession:BAG54073.1;protein_accession:BAG54485.1;protein_accession:CAT02176.1;protein_accession:EAW89617.1;protein_accession:NP_002513.2;protei…	280169	Protein	NP1	Neuronal pentraxin I;Neuronal pentraxin-1;NP-I;NP1;NPTX1;neuronal pentraxin 1;nptx-1;	SWISSPROT_AC:Q15818;SWISSPROT_ID:NPTX1_HUMAN;EMBL:AK127335;EMBL:BC089441;EMBL:U61849;RefSeq:NP_002513.2;ProteinModelPortal:Q15818;STRING:9606.ENSP00000307549;SWISSPROT_AC_OLD:B3KXH3;SWISSPROT_AC_OLD:Q5FWE6;SMR:Q15818;GeneID:4884;KEGG:hsa:4884;eggNOG:ENOG410IFFF;eggNOG:ENOG410XR4W;UniGene:Hs.514556;UniGene:Hs.715784;GO:GO:0006810;GO:GO:0007268;GO:GO:0007417;GO:GO:0030133;GO:GO:0046872;GO:GO:006038…
122332	NSD2 --> MMSET	Expression	GeneID:7468;		4345889	Gene	NSD2	KMT3F;KMT3G;MMSET;NSD2;nuclear receptor binding SET domain protein 2;REIIBP;TRX5;WHS;WHSC1;chain-mmset;EC 2.1.1.43;Histone-lysine N-methyltransferase NSD2;KIAA1090;multiple myeloma set domain containing protein;Multiple myeloma SET domain-containing protein;Nuclear SET domain-containing protein 2;Protein trithorax-5;whsc 1;Wolf-Hirschhorn syndrome candidate 1 protein;	SWISSPROT_AC:O96028;SWISSPROT_ID:NSD2_HUMAN;GeneID:7468;Ensembl:ENSG00000109685;HGNC:HGNC:12766;MIM:602952;Vega:OTTHUMG00000121147;protein_accession:AAC24150.1;protein_accession:AAC24151.1;protein_accession:AAD19343.1;protein_accession:AAD19344.1;protein_accession:AAD19345.1;protein_accession:AAD19346.1;protein_accession:AAD21770.1;protein_accession:AAD21771.1;protein_accession:AAF23369.1;protein…	282927	Protein	MMSET	EC 2.1.1.43;Histone-lysine N-methyltransferase NSD2;KIAA1090;MMSET;Multiple myeloma SET domain-containing protein;NSD2;Nuclear SET domain-containing protein 2;Protein trithorax-5;TRX5;WHSC1;Wolf-Hirschhorn syndrome candidate 1 protein;chain-mmset;KMT3F;KMT3G;multiple myeloma set domain containing protein;nuclear receptor binding SET domain protein 2;REIIBP;WHS;whsc 1;	SWISSPROT_AC:O96028;SWISSPROT_ID:NSD2_HUMAN;EMBL:AB029013;EMBL:AC105448;EMBL:AF071593;EMBL:AF071594;EMBL:AF083386;EMBL:AF083387;EMBL:AF083388;EMBL:AF083389;EMBL:AF083390;EMBL:AF083391;EMBL:AF178198;EMBL:AF178199;EMBL:AF178200;EMBL:AF178201;EMBL:AF178202;EMBL:AF178203;EMBL:AF178204;EMBL:AF178205;EMBL:AF178206;EMBL:AF178207;EMBL:AF178208;EMBL:AF178209;EMBL:AF178210;EMBL:AF178211;EMBL:AF178212;EMBL:…
122632	NUTF2 --> NTF2	Expression	GeneID:10204;		4347899	Gene	NUTF2	NTF-2;NTF2;nuclear transport factor 2;NUTF2;PP15;ntf 2;nuclear-transport factor-2;Placental protein 15;pp-15;	SWISSPROT_AC:P61970;SWISSPROT_ID:NTF2_HUMAN;GeneID:10204;Ensembl:ENSG00000102898;HGNC:HGNC:13722;MIM:605813;Vega:OTTHUMG00000137540;protein_accession:AAA85905.1;protein_accession:AAH02348.1;protein_accession:ACE86456.1;protein_accession:ACE87137.1;protein_accession:BAG34764.1;protein_accession:BAG57163.1;protein_accession:CAA30278.1;protein_accession:CAG33218.1;protein_accession:EAW83181.1;protei…	283569	Protein	NTF2	NTF-2;NTF2;Nuclear transport factor 2;NUTF2;Placental protein 15;PP15;ntf 2;nuclear-transport factor-2;pp-15;	SWISSPROT_AC:P61970;SWISSPROT_ID:NTF2_HUMAN;EMBL:AK311822;EMBL:BC002348;EMBL:CH471092;EMBL:CR456937;EMBL:U43939;EMBL:X07315;RefSeq:NP_001308967.1;RefSeq:NP_001308968.1;RefSeq:NP_001308969.1;RefSeq:NP_001308970.1;RefSeq:NP_005787.1;ProteinModelPortal:P61970;STRING:9606.ENSP00000219169;SWISSPROT_AC_OLD:B2R4G7;SWISSPROT_AC_OLD:P13662;SWISSPROT_AC_OLD:Q6IB67;SMR:P61970;GeneID:10204;KEGG:hsa:10204;PIR…
123098	NUP214 --> Protein CAN	Expression	GeneID:8021;		4346200	Gene	NUP214	CAIN;CAN;nucleoporin 214;NUP214;214 kDa nucleoporin;KIAA0023;NU214;Nuclear pore complex protein Nup214;Nucleoporin Nup214;nucleoporin of 214;nup214 nucleoporin;Protein CAN;	SWISSPROT_AC:P35658;SWISSPROT_ID:NU214_HUMAN;GeneID:8021;Ensembl:ENSG00000126883;HGNC:HGNC:8064;MIM:114350;Vega:OTTHUMG00000020816;protein_accession:AAH45620.2;protein_accession:AAI05999.1;protein_accession:BAA03515.1;protein_accession:BAD07398.2;protein_accession:BAG63908.1;protein_accession:BAG64146.1;protein_accession:BAH14788.1;protein_accession:BAH14806.1;protein_accession:CAA45535.1;protein…	284420	Protein	Protein CAN	214 kDa nucleoporin;CAIN;CAN;KIAA0023;NU214;Nuclear pore complex protein Nup214;Nucleoporin Nup214;NUP214;Protein CAN;nucleoporin 214;nucleoporin of 214;nup214 nucleoporin;	SWISSPROT_AC:P35658;SWISSPROT_ID:NU214_HUMAN;EMBL:AB159230;EMBL:AL157938;EMBL:BC045620;EMBL:BC105998;EMBL:D14689;EMBL:X64228;RefSeq:NP_001305253.1;RefSeq:NP_001305254.1;RefSeq:NP_005076.3;ProteinModelPortal:P35658;STRING:9606.ENSP00000352400;SWISSPROT_AC_OLD:A6NFQ0;SWISSPROT_AC_OLD:Q15010;SWISSPROT_AC_OLD:Q3KQZ0;SWISSPROT_AC_OLD:Q5JUP7;SWISSPROT_AC_OLD:Q75R47;SWISSPROT_AC_OLD:Q86XD3;SMR:P35658;Ge…
125383	NUP54 --> NUP54	Expression	GeneID:53371;		4351940	Gene	NUP54	nucleoporin 54;NUP54;54 kDa nucleoporin;Nucleoporin p54;	SWISSPROT_AC:Q7Z3B4;SWISSPROT_ID:NUP54_HUMAN;GeneID:53371;Ensembl:ENSG00000138750;HGNC:HGNC:17359;MIM:607607;Vega:OTTHUMG00000130098;protein_accession:AAF67488.1;protein_accession:AAI56686.1;protein_accession:ABM86904.1;protein_accession:ABW03846.1;protein_accession:BAA91735.1;protein_accession:BAD96472.1;protein_accession:BAD97072.1;protein_accession:BAG37604.1;protein_accession:BAG61417.1;prote…	289836	Protein	NUP54	54 kDa nucleoporin;Nucleoporin p54;NUP54;nucleoporin 54;	SWISSPROT_AC:Q7Z3B4;SWISSPROT_ID:NUP54_HUMAN;EMBL:AC110795;EMBL:AC112719;EMBL:AF157322;EMBL:AK001517;EMBL:AK300036;EMBL:AK315160;EMBL:BX538002;EMBL:CH471057;RefSeq:NP_001265532.1;RefSeq:NP_059122.2;ProteinModelPortal:Q7Z3B4;STRING:9606.ENSP00000264883;SWISSPROT_AC_OLD:B2RCK7;SWISSPROT_AC_OLD:B4DT35;SWISSPROT_AC_OLD:Q96EA7;SWISSPROT_AC_OLD:Q9NVL5;SWISSPROT_AC_OLD:Q9P0I1;SMR:Q7Z3B4;GeneID:53371;KEG…
125386	NUP58 --> NUP58	Expression	GeneID:9818;		4347564	Gene	NUP58	nucleoporin 58;NUP45;NUP58;NUPL1;PRO2463;58 kDa nucleoporin;KIAA0410;Nucleoporin p58/p45;Nucleoporin-like protein 1;	SWISSPROT_AC:Q9BVL2;SWISSPROT_ID:NUP58_HUMAN;GeneID:9818;Ensembl:ENSG00000139496;HGNC:HGNC:20261;MIM:607615;Vega:OTTHUMG00000016608;protein_accession:AAH01104.1;protein_accession:BAA23706.2;protein_accession:BAG53985.1;protein_accession:BAG64103.1;protein_accession:BAG64462.1;protein_accession:EAX08368.1;protein_accession:EAX08369.1;protein_accession:EAX08370.1;protein_accession:EAX08371.1;protei…	289845	Protein	NUP58	58 kDa nucleoporin;KIAA0410;Nucleoporin p58/p45;Nucleoporin-like protein 1;NUP58;NUPL1;nucleoporin 58;NUP45;PRO2463;	SWISSPROT_AC:Q9BVL2;SWISSPROT_ID:NUP58_HUMAN;EMBL:AB007870;EMBL:AK302946;EMBL:AL138958;EMBL:AL590787;EMBL:AL646102;EMBL:BC001104;RefSeq:NP_001008564.1;RefSeq:NP_054808.1;ProteinModelPortal:Q9BVL2;STRING:9606.ENSP00000371155;SWISSPROT_AC_OLD:A6NI12;SWISSPROT_AC_OLD:B4DZJ1;SWISSPROT_AC_OLD:O43160;SWISSPROT_AC_OLD:Q5JRG2;SWISSPROT_AC_OLD:Q5JRG5;SMR:Q9BVL2;GeneID:9818;KEGG:hsa:9818;eggNOG:ENOG410IIR3…
125399	NUP62 --> NUP62	Expression	GeneID:23636;		4349503	Gene	NUP62	IBSN;nucleoporin 62;NUP62;p62;SNDI;62 kDa nucleoporin;Nuclear pore glycoprotein p62;Nucleoporin Nup62;nucleoporin of the nup62;nucleoporin-62;	SWISSPROT_AC:P37198;SWISSPROT_ID:NUP62_HUMAN;GeneID:23636;Ensembl:ENSG00000213024;HGNC:HGNC:8066;MIM:605815;Vega:OTTHUMG00000183077;protein_accession:AAH03663.1;protein_accession:AAH14842.1;protein_accession:AAH50717.1;protein_accession:AAH95410.1;protein_accession:AAI01105.1;protein_accession:AAI01106.1;protein_accession:AAI01107.1;protein_accession:AAI01108.1;protein_accession:AAL55864.1;protei…	289852	Protein	NUP62	62 kDa nucleoporin;Nuclear pore glycoprotein p62;Nucleoporin Nup62;NUP62;IBSN;nucleoporin 62;nucleoporin of the nup62;nucleoporin-62;p62;SNDI;	SWISSPROT_AC:P37198;SWISSPROT_ID:NUP62_HUMAN;EMBL:AC011452;EMBL:AK125857;EMBL:AL162061;EMBL:BC003663;EMBL:BC014842;EMBL:BC050717;EMBL:BC095410;EMBL:BC101104;EMBL:BC101105;EMBL:BC101106;EMBL:BC101107;EMBL:CH471177;EMBL:CR541721;EMBL:X58521;RefSeq:NP_001180286.1;RefSeq:NP_036478.2;RefSeq:NP_057637.2;RefSeq:NP_714940.1;RefSeq:NP_714941.1;ProteinModelPortal:P37198;STRING:9606.ENSP00000305503;SWISSPRO…
125421	NUP88 --> NUP88	Expression	GeneID:4927;		4343756	Gene	NUP88	nucleoporin 88;NUP88;88 kDa nucleoporin;Nuclear pore complex protein Nup88;Nucleoporin Nup88;nucleoporin88;	SWISSPROT_AC:Q99567;SWISSPROT_ID:NUP88_HUMAN;GeneID:4927;Ensembl:ENSG00000108559;HGNC:HGNC:8067;MIM:602552;Vega:OTTHUMG00000099453;protein_accession:AAH00335.1;protein_accession:BAG60432.1;protein_accession:BAH12922.1;protein_accession:CAA69904.1;protein_accession:EAW90340.1;protein_accession:EAW90341.1;protein_accession:EAW90342.1;protein_accession:NP_001307582.1;protein_accession:NP_002523.2;pr…	289874	Protein	NUP88	88 kDa nucleoporin;Nuclear pore complex protein Nup88;Nucleoporin Nup88;NUP88;nucleoporin 88;nucleoporin88;	SWISSPROT_AC:Q99567;SWISSPROT_ID:NUP88_HUMAN;EMBL:BC000335;EMBL:CH471108;EMBL:Y08612;RefSeq:NP_001307582.1;RefSeq:NP_002523.2;ProteinModelPortal:Q99567;STRING:9606.ENSP00000458954;SWISSPROT_AC_OLD:D3DTM2;SWISSPROT_AC_OLD:Q9BWE5;SMR:Q99567;GeneID:4927;KEGG:hsa:4927;eggNOG:ENOG410YC30;eggNOG:KOG4460;UniGene:Hs.584784;UniGene:Hs.733301;GO:GO:0000055;GO:GO:0000056;GO:GO:0005215;GO:GO:0005643;GO:GO:00…
125435	NUP98 --> Nuclear pore complex protein Nup98-Nup96	Expression	GeneID:4928;		4343757	Gene	NUP98	ADIR2;nucleoporin 98;NUP196;NUP96;NUP98;adar 2;adar-2;ADAR2;Nuclear pore complex protein Nup98-Nup96;nucleoporin-98;nucleoporin98;	SWISSPROT_AC:P52948;SWISSPROT_ID:NUP98_HUMAN;GeneID:4928;Ensembl:ENSG00000110713;HGNC:HGNC:8068;MIM:601021;Vega:OTTHUMG00000011846;protein_accession:AAC50366.1;protein_accession:AAD22395.1;protein_accession:AAD22396.1;protein_accession:AAF19342.1;protein_accession:AAH12906.2;protein_accession:AAH41136.1;protein_accession:AAL56659.1;protein_accession:AAP36013.1;protein_accession:AMR44574.1;protein…	289892	Protein	Nuclear pore complex protein Nup98-Nup96	ADAR2;Nuclear pore complex protein Nup98-Nup96;NUP98;adar 2;adar-2;ADIR2;nucleoporin 98;nucleoporin-98;nucleoporin98;NUP196;NUP96;	SWISSPROT_AC:P52948;SWISSPROT_ID:NUP98_HUMAN;EMBL:AB040538;EMBL:AC060812;EMBL:AC090587;EMBL:AF071076;EMBL:AF071077;EMBL:AF116074;EMBL:AF231130;EMBL:AL133601;EMBL:AL137613;EMBL:BC012906;EMBL:BC041136;EMBL:BT007349;EMBL:U41815;RefSeq:NP_005378.4;RefSeq:NP_057404.2;RefSeq:NP_624357.1;RefSeq:NP_624358.2;ProteinModelPortal:P52948;STRING:9606.ENSP00000316032;SWISSPROT_AC_OLD:Q8IUT2;SWISSPROT_AC_OLD:Q8W…
126416	SLC25A21 --> SLC25A21	Expression	GeneID:89874;		4356454	Gene	SLC25A21	ODC;ODC1;SLC25A21;solute carrier family 25 member 21;Mitochondrial 2-oxodicarboxylate carrier;	SWISSPROT_AC:Q9BQT8;SWISSPROT_ID:ODC_HUMAN;GeneID:89874;Ensembl:ENSG00000183032;HGNC:HGNC:14411;MIM:607571;Vega:OTTHUMG00000140250;protein_accession:AAI01522.1;protein_accession:AAI13366.1;protein_accession:ADR82918.1;protein_accession:BAF82264.1;protein_accession:CAC27562.1;protein_accession:CBF65810.1;protein_accession:CBU90681.1;protein_accession:EAW65851.1;protein_accession:NP_001164641.1;pro…	292378	Protein	SLC25A21	Mitochondrial 2-oxodicarboxylate carrier;ODC;SLC25A21;Solute carrier family 25 member 21;ODC1;	SWISSPROT_AC:Q9BQT8;SWISSPROT_ID:ODC_HUMAN;EMBL:AJ278148;EMBL:AK289575;EMBL:AL079303;EMBL:AL079304;EMBL:AL121775;EMBL:AL162464;EMBL:BC101521;EMBL:BC113365;RefSeq:NP_001164641.1;RefSeq:NP_085134.1;ProteinModelPortal:Q9BQT8;STRING:9606.ENSP00000329452;SWISSPROT_AC_OLD:A8K0L0;SWISSPROT_AC_OLD:G3V4L5;SWISSPROT_AC_OLD:Q3MJ99;GeneID:89874;KEGG:hsa:89874;eggNOG:ENOG410XRZG;eggNOG:KOG0754;UniGene:Hs.7308…
126646	POFUT1 --> POFUT1	Expression	GeneID:23509;		4349395	Gene	POFUT1	DDD2;FUT12;O-Fuc-T;O-FucT-1;O-FUT;OFUCT1;POFUT1;protein O-fucosyltransferase 1;ddd-2;EC 2.4.1.221;fut1-2;GDP-fucose protein O-fucosyltransferase 1;KIAA0180;OFUT1;Peptide-O-fucosyltransferase 1;protein o-fucosyltransferase i;protein o-fucosyltransferase-1;	SWISSPROT_AC:Q9H488;SWISSPROT_ID:OFUT1_HUMAN;GeneID:23509;Ensembl:ENSG00000101346;HGNC:HGNC:14988;MIM:607491;Vega:OTTHUMG00000133268;protein_accession:AAH00582.1;protein_accession:AAL09576.1;protein_accession:BAA11497.3;protein_accession:BAF83722.1;protein_accession:BAG62466.1;protein_accession:BAG64185.1;protein_accession:EAW76383.1;protein_accession:EAW76384.1;protein_accession:EAW76385.1;prote…	292799	Protein	POFUT1	EC 2.4.1.221;FUT12;GDP-fucose protein O-fucosyltransferase 1;KIAA0180;O-FucT-1;OFUT1;Peptide-O-fucosyltransferase 1;POFUT1;ddd-2;DDD2;fut1-2;O-Fuc-T;O-FUT;OFUCT1;protein O-fucosyltransferase 1;protein o-fucosyltransferase i;protein o-fucosyltransferase-1;	SWISSPROT_AC:Q9H488;SWISSPROT_ID:OFUT1_HUMAN;EMBL:AF375884;EMBL:AK291033;EMBL:AL121897;EMBL:BC000582;EMBL:CH471077;EMBL:D80002;RefSeq:NP_056167.1;RefSeq:NP_758436.1;ProteinModelPortal:Q9H488;STRING:9606.ENSP00000364902;SWISSPROT_AC_OLD:A8K4R8;SWISSPROT_AC_OLD:E1P5M4;SWISSPROT_AC_OLD:Q14685;SWISSPROT_AC_OLD:Q5W185;SWISSPROT_AC_OLD:Q9BW76;SMR:Q9H488;GeneID:23509;KEGG:hsa:23509;eggNOG:ENOG410Y3JQ;eg…
127937	OS9 --> OS9	Expression	GeneID:10956;		4348531	Gene	OS9	ERLEC2;OS-9;OS9;OS9, endoplasmic reticulum lectin;Amplified in osteosarcoma 9;os 9;os-9 protein;os9 protein;Protein OS-9;protein os9;	SWISSPROT_AC:Q13438;SWISSPROT_ID:OS9_HUMAN;GeneID:10956;Ensembl:ENSG00000135506;HGNC:HGNC:16994;MIM:609677;Vega:OTTHUMG00000170284;protein_accession:AAB06495.1;protein_accession:AAC39523.2;protein_accession:AAH00532.1;protein_accession:AAH06506.4;protein_accession:AAH07254.1;protein_accession:AAH23513.2;protein_accession:ABM83685.1;protein_accession:ABM86982.1;protein_accession:ABO65091.1;protein…	295284	Protein	OS9	Amplified in osteosarcoma 9;OS9;Protein OS-9;ERLEC2;os 9;OS-9;os-9 protein;os9 protein;OS9, endoplasmic reticulum lectin;protein os9;	SWISSPROT_AC:Q13438;SWISSPROT_ID:OS9_HUMAN;EMBL:AB002805;EMBL:AB002806;EMBL:AC025165;EMBL:AK291374;EMBL:AK293435;EMBL:AK296770;EMBL:AK298532;EMBL:AK303858;EMBL:BC000532;EMBL:BC007254;EMBL:BC023513;EMBL:CH471054;EMBL:CR456791;EMBL:U41635;EMBL:U81031;RefSeq:NP_001017956.1;RefSeq:NP_001017957.1;RefSeq:NP_001017958.1;RefSeq:NP_001248349.1;RefSeq:NP_001248350.1;RefSeq:NP_001248351.1;RefSeq:NP_00124835…
129208	PABPC1 --> PAB1	Expression	GeneID:26986;		4350214	Gene	PABPC1	PAB1;PABP;PABP1;PABPC1;PABPC2;PABPL1;poly(A) binding protein cytoplasmic 1;PABP-1;Poly(A)-binding protein 1;poly(a)-binding protein cytoplasmic 1;polyadenylate binding protein 1;polyadenylate binding protein-1;Polyadenylate-binding protein 1;polyadenylate-binding protein-1;	SWISSPROT_AC:P11940;SWISSPROT_ID:PABP1_HUMAN;GeneID:26986;Ensembl:ENSG00000070756;HGNC:HGNC:8554;MIM:604679;Vega:OTTHUMG00000164779;protein_accession:AAD08718.1;protein_accession:AAH15958.1;protein_accession:AAH23520.1;protein_accession:ABM84434.1;protein_accession:ABM87499.1;protein_accession:BAG53005.1;protein_accession:BAG61082.1;protein_accession:BAG64226.1;protein_accession:CAA68428.1;protei…	298134	Protein	PAB1	PAB1;PABP-1;PABP1;PABPC1;PABPC2;Poly(A)-binding protein 1;Polyadenylate-binding protein 1;PABP;PABPL1;poly(A) binding protein cytoplasmic 1;poly(a)-binding protein cytoplasmic 1;polyadenylate binding protein 1;polyadenylate binding protein-1;polyadenylate-binding protein-1;	SWISSPROT_AC:P11940;SWISSPROT_ID:PABP1_HUMAN;EMBL:AP001205;EMBL:BC015958;EMBL:BC023520;EMBL:U68093;EMBL:U68094;EMBL:U68095;EMBL:U68097;EMBL:U68098;EMBL:U68099;EMBL:U68100;EMBL:U68101;EMBL:U68102;EMBL:U68103;EMBL:U68104;EMBL:Y00345;EMBL:Z48501;RefSeq:NP_002559.2;RefSeq:XP_005250918.1;ProteinModelPortal:P11940;STRING:9606.ENSP00000313007;SWISSPROT_AC_OLD:Q15097;SWISSPROT_AC_OLD:Q93004;SMR:P11940;Ge…
129225	PABPC4 --> APP1	Expression	GeneID:8761;		4346730	Gene	PABPC4	APP-1;APP1;iPABP;PABP4;PABPC4;poly(A) binding protein cytoplasmic 4;Activated-platelet protein 1;activated-platelet protein-1;app 1;app-i;inducible poly(a) binding protein;Inducible poly(A)-binding protein;PABP-4;Poly(A)-binding protein 4;Polyadenylate-binding protein 4;	SWISSPROT_AC:Q13310;SWISSPROT_ID:PABP4_HUMAN;GeneID:8761;Ensembl:ENSG00000090621;HGNC:HGNC:8557;MIM:603407;Vega:OTTHUMG00000009097;protein_accession:AAB97309.1;protein_accession:AAC50350.1;protein_accession:AAH65540.1;protein_accession:AAH71591.1;protein_accession:AAH94755.1;protein_accession:AAI06909.1;protein_accession:AAI18569.1;protein_accession:BAA02244.1;protein_accession:BAD92199.1;protein…	298149	Protein	APP1	Activated-platelet protein 1;APP-1;APP1;Inducible poly(A)-binding protein;iPABP;PABP-4;PABP4;PABPC4;Poly(A)-binding protein 4;Polyadenylate-binding protein 4;activated-platelet protein-1;app 1;app-i;inducible poly(a) binding protein;poly(A) binding protein cytoplasmic 4;	SWISSPROT_AC:Q13310;SWISSPROT_ID:PABP4_HUMAN;EMBL:AL365277;EMBL:AL845289;EMBL:BC065540;EMBL:BC094755;EMBL:CH471059;EMBL:U33818;EMBL:U75686;RefSeq:NP_001129125.1;RefSeq:NP_001129126.1;RefSeq:NP_003810.1;ProteinModelPortal:Q13310;STRING:9606.ENSP00000361949;SWISSPROT_AC_OLD:B1ANQ8;SWISSPROT_AC_OLD:Q4VC03;SWISSPROT_AC_OLD:Q6P0N3;SMR:Q13310;GeneID:8761;KEGG:hsa:8761;eggNOG:ENOG410XR5X;eggNOG:KOG0123;…
130274	F2RL1 --> PAR-2	Expression	GeneID:2150;		4341535	Gene	F2RL1	F2R like trypsin receptor 1;F2RL1;GPR11;PAR2;Coagulation factor II receptor-like 1;G-protein coupled receptor 11;par 2;par ii;par subtype 2;par- 2;PAR-2;par-2-type;proteinase activated receptor 2;proteinase activated receptor-2;proteinase activated-receptor 2;Proteinase-activated receptor 2;proteinase-activated receptor subtype 2;proteinase-activated receptor type 2;proteinase-activated receptor-…	SWISSPROT_AC:P55085;SWISSPROT_ID:PAR2_HUMAN;GeneID:2150;Ensembl:ENSG00000164251;HGNC:HGNC:3538;MIM:600933;Vega:OTTHUMG00000102118;protein_accession:AAA90957.1;protein_accession:AAB47871.1;protein_accession:AAH12453.1;protein_accession:AAH18130.1;protein_accession:AAK77914.1;protein_accession:AAP88858.1;protein_accession:AAP97012.1;protein_accession:ABM81892.1;protein_accession:ABM85065.1;protein_…	301739	Protein	PAR-2	Coagulation factor II receptor-like 1;F2RL1;G-protein coupled receptor 11;GPR11;PAR-2;PAR2;Proteinase-activated receptor 2;Thrombin receptor-like 1;F2R like trypsin receptor 1;par 2;par ii;par subtype 2;par- 2;par-2-type;proteinase activated receptor 2;proteinase activated receptor-2;proteinase activated-receptor 2;proteinase-activated receptor subtype 2;proteinase-activated receptor type 2;prote…	SWISSPROT_AC:P55085;SWISSPROT_ID:PAR2_HUMAN;EMBL:AF400075;EMBL:AY336105;EMBL:BC012453;EMBL:BC018130;EMBL:BT009856;EMBL:CH471084;EMBL:U34038;EMBL:U36753;EMBL:Z49993;EMBL:Z49994;RefSeq:NP_005233.3;ProteinModelPortal:P55085;STRING:9606.ENSP00000296677;SWISSPROT_AC_OLD:Q13317;SWISSPROT_AC_OLD:Q13346;SWISSPROT_AC_OLD:Q53XJ8;SMR:P55085;GeneID:2150;KEGG:hsa:2150;PIR:S66518;eggNOG:ENOG410IGEM;eggNOG:ENOG…
131208	PCNT --> Pericentrin	Expression	GeneID:5116;		4343900	Gene	PCNT	KEN;MOPD2;PCN;PCNT;PCNT2;PCNTB;PCTN2;pericentrin;SCKL4;Kendrin;KIAA0402;mopd ii;mopd type ii;pcn-type;pericentrin b;Pericentrin-B;	SWISSPROT_AC:O95613;SWISSPROT_ID:PCNT_HUMAN;GeneID:5116;Ensembl:ENSG00000160299;HGNC:HGNC:16068;MIM:605925;Vega:OTTHUMG00000090665;protein_accession:AAD10838.1;protein_accession:AAH35913.1;protein_accession:AAP46636.1;protein_accession:BAA23698.3;protein_accession:BAB14772.1;protein_accession:BAC04252.1;protein_accession:BAG59318.1;protein_accession:CBX47507.1;protein_accession:EAX09277.1;protein…	303805	Protein	Pericentrin	Kendrin;KIAA0402;PCNT;PCNT2;Pericentrin;Pericentrin-B;KEN;mopd ii;mopd type ii;MOPD2;PCN;pcn-type;PCNTB;PCTN2;pericentrin b;SCKL4;	SWISSPROT_AC:O95613;SWISSPROT_ID:PCNT_HUMAN;EMBL:AB007862;EMBL:AF515282;EMBL:AK093923;EMBL:AP000335;EMBL:AP000336;EMBL:AP000337;EMBL:AP000471;EMBL:AP001477;EMBL:U52962;RefSeq:NP_001302458.1;RefSeq:NP_006022.3;ProteinModelPortal:O95613;STRING:9606.ENSP00000352572;SWISSPROT_AC_OLD:O43152;SWISSPROT_AC_OLD:Q7Z7C9;GeneID:5116;KEGG:hsa:5116;eggNOG:ENOG410IJHT;eggNOG:ENOG4110FJZ;UniGene:Hs.474069;GO:GO:…
131326	PCSK6 --> PACE4	Expression	GeneID:5046;		4343845	Gene	PCSK6	PACE4;PCSK6;proprotein convertase subtilisin/kexin type 6;SPC4;EC 3.4.21.-;pace 4;pace-4;Paired basic amino acid cleaving enzyme 4;paired basic amino acid-cleaving enzyme 4;pcsk 6;proprotein convertase subtilisin/kexin-6;spc 4;Subtilisin-like proprotein convertase 4;Subtilisin/kexin-like protease PACE4;	SWISSPROT_AC:P29122;SWISSPROT_ID:PCSK6_HUMAN;GeneID:5046;Ensembl:ENSG00000140479;HGNC:HGNC:8569;MIM:167405;Vega:OTTHUMG00000172097;protein_accession:AAA59998.1;protein_accession:BAA05871.1;protein_accession:BAA21620.1;protein_accession:BAA21621.1;protein_accession:BAA21622.1;protein_accession:BAA21623.1;protein_accession:BAA21624.1;protein_accession:BAA21625.1;protein_accession:BAA21626.1;protein…	304126	Protein	PACE4	EC 3.4.21.-;PACE4;Paired basic amino acid cleaving enzyme 4;PCSK6;Proprotein convertase subtilisin/kexin type 6;SPC4;Subtilisin-like proprotein convertase 4;Subtilisin/kexin-like protease PACE4;pace 4;pace-4;paired basic amino acid-cleaving enzyme 4;pcsk 6;proprotein convertase subtilisin/kexin-6;spc 4;	SWISSPROT_AC:P29122;SWISSPROT_ID:PCSK6_HUMAN;EMBL:AB001914;EMBL:D28513;EMBL:D28514;EMBL:D87993;EMBL:D87994;EMBL:D87995;EMBL:M80482;RefSeq:NP_001278238.1;RefSeq:NP_002561.1;RefSeq:NP_612192.1;RefSeq:NP_612195.1;RefSeq:NP_612196.1;RefSeq:NP_612197.1;RefSeq:NP_612198.2;ProteinModelPortal:P29122;STRING:9606.ENSP00000305056;SWISSPROT_AC_OLD:Q15099;SWISSPROT_AC_OLD:Q15100;SWISSPROT_AC_OLD:Q9UEG7;SWISSP…
132391	PDZD11 --> PISP	Expression	GeneID:51248;		4351590	Gene	PDZD11	AIPP1;PDZ domain containing 11;PDZD11;PDZK11;PISP;ATPase-interacting PDZ protein;PDZ domain-containing protein 11;PDZ11;Plasma membrane calcium ATPase-interacting single-PDZ protein;PMCA-interacting single-PDZ protein;	SWISSPROT_AC:Q5EBL8;SWISSPROT_ID:PDZ11_HUMAN;GeneID:51248;Ensembl:ENSG00000120509;HGNC:HGNC:28034;MIM:300632;Vega:OTTHUMG00000021771;protein_accession:AAF36147.1;protein_accession:AAH12996.1;protein_accession:AAH89433.1;protein_accession:AAQ89188.1;protein_accession:CAD97820.1;protein_accession:CAG33430.1;protein_accession:CAL38086.1;protein_accession:EAX05345.1;protein_accession:EAX05346.1;prote…	306803	Protein	PISP	AIPP1;ATPase-interacting PDZ protein;PDZ domain-containing protein 11;PDZ11;PDZD11;PDZK11;PISP;Plasma membrane calcium ATPase-interacting single-PDZ protein;PMCA-interacting single-PDZ protein;PDZ domain containing 11;	SWISSPROT_AC:Q5EBL8;SWISSPROT_ID:PDZ11_HUMAN;EMBL:AF151061;EMBL:AK024746;EMBL:AL357752;EMBL:AY358829;EMBL:BC012996;EMBL:BC089433;EMBL:BX537725;EMBL:CH471132;EMBL:CR457149;RefSeq:NP_057568.1;RefSeq:XP_011529275.1;RefSeq:XP_016885057.1;ProteinModelPortal:Q5EBL8;STRING:9606.ENSP00000239666;SWISSPROT_AC_OLD:D3DVU3;SWISSPROT_AC_OLD:Q6UWE1;SWISSPROT_AC_OLD:Q9P0Q1;SMR:Q5EBL8;GeneID:51248;KEGG:hsa:51248;…
132974	GIGYF2 --> GIGYF2	Expression	GeneID:26058;		4349826	Gene	GIGYF2	GIGYF2;GRB10 interacting GYF protein 2;GYF2;PARK11;PERQ2;PERQ3;TNRC15;GRB10-interacting GYF protein 2;grb10-interacting gyf protein-2;KIAA0642;park 11;PERQ amino acid-rich with GYF domain-containing protein 2;Trinucleotide repeat-containing gene 15 protein;	SWISSPROT_AC:Q6Y7W6;SWISSPROT_ID:PERQ2_HUMAN;GeneID:26058;Ensembl:ENSG00000204120;HGNC:HGNC:11960;MIM:612003;Vega:OTTHUMG00000153237;protein_accession:AAH08072.2;protein_accession:AAI36252.1;protein_accession:AAI46776.1;protein_accession:AAO46889.1;protein_accession:ACE86508.1;protein_accession:ACE86512.1;protein_accession:ACE87189.1;protein_accession:ACE87193.1;protein_accession:BAA31617.3;prote…	308215	Protein	GIGYF2	GIGYF2;GRB10-interacting GYF protein 2;KIAA0642;PERQ amino acid-rich with GYF domain-containing protein 2;PERQ2;TNRC15;Trinucleotide repeat-containing gene 15 protein;GRB10 interacting GYF protein 2;grb10-interacting gyf protein-2;GYF2;park 11;PARK11;PERQ3;	SWISSPROT_AC:Q6Y7W6;SWISSPROT_ID:PERQ2_HUMAN;EMBL:AB014542;EMBL:AC016692;EMBL:AC064852;EMBL:AK001739;EMBL:AY176045;EMBL:BC008072;EMBL:BC136251;EMBL:BC146775;EMBL:BX537885;EMBL:BX538172;EMBL:BX538321;EMBL:CH471063;RefSeq:NP_001096616.1;RefSeq:NP_001096617.1;RefSeq:NP_001096618.1;RefSeq:NP_056390.2;ProteinModelPortal:Q6Y7W6;STRING:9606.ENSP00000387170;SWISSPROT_AC_OLD:A6H8W4;SWISSPROT_AC_OLD:B9EG55…
134211	PTGES2 --> mPGES-2	Expression	GeneID:80142;		4355073	Gene	PTGES2	C9orf15;GBF-1;GBF1;mPGES-2;PGES2;prostaglandin E synthase 2;PTGES2;EC 5.3.99.3;Membrane-associated prostaglandin E synthase-2;Microsomal prostaglandin E synthase 2;microsomal prostaglandin e synthase type 2;microsomal prostaglandin e synthase type-2;microsomal prostaglandin e synthase-2;microsomal prostaglandin e-synthase type 2;mPGE synthase-2;prostaglandin e synthase type 2;prostaglandin e synt…	SWISSPROT_AC:Q9H7Z7;SWISSPROT_ID:PGES2_HUMAN;GeneID:80142;Ensembl:ENSG00000148334;HGNC:HGNC:17822;MIM:608152;Vega:OTTHUMG00000020730;protein_accession:AAH09397.2;protein_accession:AAH09456.1;protein_accession:AAH11613.1;protein_accession:ABM82830.1;protein_accession:ABM86016.1;protein_accession:BAB14826.1;protein_accession:BAD97240.1;protein_accession:BAG51854.1;protein_accession:BAG63103.1;prote…	310196	Protein	mPGES-2	C9orf15;EC 5.3.99.3;Membrane-associated prostaglandin E synthase-2;Microsomal prostaglandin E synthase 2;mPGE synthase-2;mPGES-2;PGES2;Prostaglandin E synthase 2;Prostaglandin-H(2) E-isomerase;PTGES2;GBF-1;GBF1;microsomal prostaglandin e synthase type 2;microsomal prostaglandin e synthase type-2;microsomal prostaglandin e synthase-2;microsomal prostaglandin e-synthase type 2;prostaglandin e synth…	SWISSPROT_AC:Q9H7Z7;SWISSPROT_ID:PGES2_HUMAN;EMBL:AK024100;EMBL:AK223520;EMBL:AL590708;EMBL:BC009397;EMBL:BC009456;EMBL:BC011613;RefSeq:NP_001243264.1;RefSeq:NP_079348.1;RefSeq:NP_945176.1;ProteinModelPortal:Q9H7Z7;STRING:9606.ENSP00000345341;SWISSPROT_AC_OLD:Q53EW9;SWISSPROT_AC_OLD:Q5SYV6;SWISSPROT_AC_OLD:Q96GI0;SWISSPROT_AC_OLD:Q96GL2;SMR:Q9H7Z7;GeneID:80142;KEGG:hsa:80142;eggNOG:ENOG410XS2X;eg…
135742	PIGO --> PIGO	Expression	GeneID:84720;		4356110	Gene	PIGO	HPMRS2;phosphatidylinositol glycan anchor biosynthesis class O;PIGO;EC 2.-.-.-;GPI ethanolamine phosphate transferase 3;hpmrs type 2;o pig;Phosphatidylinositol-glycan biosynthesis class O protein;pig type o;PIG-O;	SWISSPROT_AC:Q8TEQ8;SWISSPROT_ID:PIGO_HUMAN;GeneID:84720;Ensembl:ENSG00000165282;HGNC:HGNC:23215;MIM:614730;Vega:OTTHUMG00000019854;protein_accession:AAC07985.1;protein_accession:AAH01030.1;protein_accession:AAH13987.1;protein_accession:AAH29271.1;protein_accession:AAH36916.1;protein_accession:AAH65282.1;protein_accession:AAQ88836.1;protein_accession:BAB84890.1;protein_accession:BAB89338.1;protei…	313600	Protein	PIGO	EC 2.-.-.-;GPI ethanolamine phosphate transferase 3;Phosphatidylinositol-glycan biosynthesis class O protein;PIG-O;PIGO;hpmrs type 2;HPMRS2;o pig;phosphatidylinositol glycan anchor biosynthesis class O;pig type o;	SWISSPROT_AC:Q8TEQ8;SWISSPROT_ID:PIGO_HUMAN;EMBL:AB083625;EMBL:AC004472;EMBL:AK074064;EMBL:AK090433;EMBL:AL353795;EMBL:AL833956;EMBL:AY358472;EMBL:BC001030;EMBL:BC013987;EMBL:BC029271;EMBL:BC036916;EMBL:BC065282;EMBL:CH471071;RefSeq:NP_001188413.1;RefSeq:NP_116023.2;RefSeq:NP_690577.2;RefSeq:XP_005251676.1;RefSeq:XP_016870711.1;RefSeq:XP_016870712.1;RefSeq:XP_016870713.1;ProteinModelPortal:Q8TEQ8…
135753	PIGS --> PIGS	Expression	GeneID:94005;		4356875	Gene	PIGS	phosphatidylinositol glycan anchor biosynthesis class S;PIGS;GPI transamidase component PIG-S;Phosphatidylinositol-glycan biosynthesis class S protein;pigs--an;	SWISSPROT_AC:Q96S52;SWISSPROT_ID:PIGS_HUMAN;GeneID:94005;Ensembl:ENSG00000087111;HGNC:HGNC:14937;MIM:610271;Vega:OTTHUMG00000132604;protein_accession:AAF28987.1;protein_accession:AAH01319.2;protein_accession:AAH07301.2;protein_accession:AAH69228.1;protein_accession:AAQ89470.1;protein_accession:BAB60853.1;protein_accession:BAB70938.1;protein_accession:BAC11615.1;protein_accession:BAG37159.1;protei…	313622	Protein	PIGS	GPI transamidase component PIG-S;Phosphatidylinositol-glycan biosynthesis class S protein;PIGS;phosphatidylinositol glycan anchor biosynthesis class S;pigs--an;	SWISSPROT_AC:Q96S52;SWISSPROT_ID:PIGS_HUMAN;EMBL:AB057723;EMBL:AY359112;EMBL:BC069228;RefSeq:NP_149975.1;ProteinModelPortal:Q96S52;STRING:9606.ENSP00000309430;SWISSPROT_AC_OLD:Q6UVX6;GeneID:94005;KEGG:hsa:94005;eggNOG:ENOG410XR9U;eggNOG:KOG2459;UniGene:Hs.462550;GO:GO:0003923;GO:GO:0005789;GO:GO:0016020;GO:GO:0016255;GO:GO:0042765;HOGENOM:HOG000067980;OrthoDB:EOG091G06XK;CTD:94005;BioGrid:125082;…
136258	PLEKHA5 --> PLEKHA5	Expression	GeneID:54477;		4352116	Gene	PLEKHA5	PEPP-2;PEPP2;pleckstrin homology domain containing A5;PLEKHA5;KIAA1686;PH domain-containing family A member 5;Phosphoinositol 3-phosphate-binding protein 2;PKHA5;Pleckstrin homology domain-containing family A member 5;	SWISSPROT_AC:Q9HAU0;SWISSPROT_ID:PKHA5_HUMAN;GeneID:54477;Ensembl:ENSG00000052126;HGNC:HGNC:30036;MIM:607770;Vega:OTTHUMG00000167921;protein_accession:AAG22817.1;protein_accession:AAH00969.1;protein_accession:AAH13133.3;protein_accession:AAH44245.1;protein_accession:AAH70174.1;protein_accession:AAI27092.1;protein_accession:AAI27093.1;protein_accession:BAA91742.1;protein_accession:BAB14419.1;prote…	314599	Protein	PLEKHA5	KIAA1686;PEPP-2;PEPP2;PH domain-containing family A member 5;Phosphoinositol 3-phosphate-binding protein 2;PKHA5;Pleckstrin homology domain-containing family A member 5;PLEKHA5;pleckstrin homology domain containing A5;	SWISSPROT_AC:Q9HAU0;SWISSPROT_ID:PKHA5_HUMAN;EMBL:AB051473;EMBL:AB642244;EMBL:AC024902;EMBL:AC087314;EMBL:AC091805;EMBL:AC092828;EMBL:AF302150;EMBL:AK001529;EMBL:AK023127;EMBL:AK294739;EMBL:AL834259;EMBL:BC000969;EMBL:BC013133;EMBL:BC044245;EMBL:BC070174;EMBL:BC127092;EMBL:CH471094;RefSeq:NP_001137293.2;RefSeq:NP_001177789.2;RefSeq:NP_001243399.1;RefSeq:NP_001243716.1;RefSeq:NP_061885.2;RefSeq:XP…
136280	PLEKHF2 --> Phafin2	Expression	GeneID:79666;		4354751	Gene	PLEKHF2	EAPF;PHAFIN2;pleckstrin homology and FYVE domain containing 2;PLEKHF2;ZFYVE18;Endoplasmic reticulum-associated apoptosis-involved protein containing PH and FYVE domains;PH and FYVE domain-containing protein 2;PH domain-containing family F member 2;phafin 2;Phafin-2;PKHF2;Pleckstrin homology domain-containing family F member 2;Zinc finger FYVE domain-containing protein 18;	SWISSPROT_AC:Q9H8W4;SWISSPROT_ID:PKHF2_HUMAN;GeneID:79666;Ensembl:ENSG00000175895;HGNC:HGNC:20757;MIM:615208;Vega:OTTHUMG00000164660;protein_accession:AAH11806.1;protein_accession:AAL30774.1;protein_accession:ABM84335.1;protein_accession:ABM87727.1;protein_accession:BAB14486.1;protein_accession:CAD39132.1;protein_accession:CAL37459.1;protein_accession:CAL38501.1;protein_accession:EAW91743.1;prote…	314626	Protein	Phafin2	EAPF;Endoplasmic reticulum-associated apoptosis-involved protein containing PH and FYVE domains;PH and FYVE domain-containing protein 2;PH domain-containing family F member 2;Phafin-2;Phafin2;PKHF2;Pleckstrin homology domain-containing family F member 2;PLEKHF2;ZFYVE18;Zinc finger FYVE domain-containing protein 18;phafin 2;pleckstrin homology and FYVE domain containing 2;	SWISSPROT_AC:Q9H8W4;SWISSPROT_ID:PKHF2_HUMAN;EMBL:AF434819;EMBL:AK023249;EMBL:AL834473;EMBL:BC011806;RefSeq:NP_078889.1;ProteinModelPortal:Q9H8W4;STRING:9606.ENSP00000322373;SMR:Q9H8W4;GeneID:79666;KEGG:hsa:79666;eggNOG:ENOG410XPJK;eggNOG:KOG1729;UniGene:Hs.29724;GO:GO:0005783;GO:GO:0015031;GO:GO:0030133;GO:GO:0031901;GO:GO:0046872;HOGENOM:HOG000231519;OrthoDB:EOG091G0OVV;CTD:79666;BioGrid:122791…
136394	PKP2 --> PKP2	Expression	GeneID:5318;		4344075	Gene	PKP2	ARVD9;PKP2;plakophilin 2;pkp 2;pkp-2;plakophilin- 2;Plakophilin-2;plakophilin2;	SWISSPROT_AC:Q99959;SWISSPROT_ID:PKP2_HUMAN;GeneID:5318;Ensembl:ENSG00000057294;HGNC:HGNC:9024;MIM:602861;Vega:OTTHUMG00000169500;protein_accession:AAH94762.1;protein_accession:AAI26200.1;protein_accession:AAI43967.1;protein_accession:ACD03459.1;protein_accession:ACD13292.1;protein_accession:ACD13293.1;protein_accession:ACD13294.1;protein_accession:ACD13295.1;protein_accession:ADR83411.1;protein_…	314775	Protein	PKP2	PKP2;Plakophilin-2;ARVD9;pkp 2;pkp-2;plakophilin 2;plakophilin- 2;plakophilin2;	SWISSPROT_AC:Q99959;SWISSPROT_ID:PKP2_HUMAN;EMBL:AC087311;EMBL:AC087588;EMBL:BC094762;EMBL:BC126199;EMBL:BC143966;EMBL:CH471116;EMBL:EU492903;EMBL:EU520483;EMBL:EU520484;EMBL:X97675;RefSeq:NP_001005242.2;RefSeq:NP_004563.2;ProteinModelPortal:Q99959;STRING:9606.ENSP00000070846;SWISSPROT_AC_OLD:A0AV37;SWISSPROT_AC_OLD:B8QFA1;SWISSPROT_AC_OLD:B8QGS6;SWISSPROT_AC_OLD:B8QGS7;SWISSPROT_AC_OLD:D3DUW9;SW…
136690	PLD3 --> PLD3	Expression	GeneID:23646;		4349510	Gene	PLD3	AD19;HU-K4;HUK4;phospholipase D family member 3;PLD3;ad 19;ad type 19;ad-19;Choline phosphatase 3;EC 3.1.4.4;HindIII K4L homolog;Phosphatidylcholine-hydrolyzing phospholipase D3;Phospholipase D3;PLD 3;	SWISSPROT_AC:Q8IV08;SWISSPROT_ID:PLD3_HUMAN;GeneID:23646;Ensembl:ENSG00000105223;HGNC:HGNC:17158;MIM:615698;Vega:OTTHUMG00000152736;protein_accession:AAB16799.1;protein_accession:AAH00553.2;protein_accession:AAH36327.1;protein_accession:AAH96820.1;protein_accession:ADZ15402.1;protein_accession:BAG57127.1;protein_accession:CAD57504.1;protein_accession:EAW56950.1;protein_accession:EAW56951.1;protei…	315242	Protein	PLD3	Choline phosphatase 3;EC 3.1.4.4;HindIII K4L homolog;Hu-K4;Phosphatidylcholine-hydrolyzing phospholipase D3;Phospholipase D3;PLD 3;PLD3;ad 19;ad type 19;ad-19;AD19;HUK4;phospholipase D family member 3;	SWISSPROT_AC:Q8IV08;SWISSPROT_ID:PLD3_HUMAN;EMBL:BC000553;EMBL:BC036327;EMBL:BC096820;EMBL:U60644;RefSeq:NP_001026866.1;RefSeq:NP_001278240.1;RefSeq:NP_036400.2;RefSeq:XP_005258761.1;RefSeq:XP_005258764.1;RefSeq:XP_005258765.1;RefSeq:XP_005258766.1;RefSeq:XP_005258767.1;RefSeq:XP_006723185.1;RefSeq:XP_011524994.1;RefSeq:XP_011524995.1;RefSeq:XP_016882035.1;RefSeq:XP_016882036.1;RefSeq:XP_01688203…
136858	PLOD2 --> PLOD2	Expression	GeneID:5352;		4344107	Gene	PLOD2	BRKS2;LH2;PLOD2;procollagen-lysine,2-oxoglutarate 5-dioxygenase 2;TLH;EC 1.14.11.4;Lysyl hydroxylase 2;lysyl hydroxylase2;lysyl-hydroxylase 2;	SWISSPROT_AC:O00469;SWISSPROT_ID:PLOD2_HUMAN;GeneID:5352;Ensembl:ENSG00000152952;HGNC:HGNC:9082;MIM:601865;Vega:OTTHUMG00000159417;protein_accession:AAB58363.1;protein_accession:AAD40977.1;protein_accession:AAH16834.1;protein_accession:AAH37169.1;protein_accession:AAK20119.1;protein_accession:BAD93116.1;protein_accession:BAG54235.1;protein_accession:BAG58125.1;protein_accession:EAW78939.1;protein…	315559	Protein	PLOD2	EC 1.14.11.4;LH2;Lysyl hydroxylase 2;PLOD2;Procollagen-lysine,2-oxoglutarate 5-dioxygenase 2;BRKS2;lysyl hydroxylase2;lysyl-hydroxylase 2;TLH;	SWISSPROT_AC:O00469;SWISSPROT_ID:PLOD2_HUMAN;EMBL:AB209879;EMBL:AC092982;EMBL:AC107021;EMBL:AK125700;EMBL:BC037169;EMBL:U84573;RefSeq:NP_000926.2;RefSeq:NP_891988.1;ProteinModelPortal:O00469;STRING:9606.ENSP00000282903;SWISSPROT_AC_OLD:B3KWS3;SWISSPROT_AC_OLD:Q59ED2;SWISSPROT_AC_OLD:Q8N170;SMR:O00469;GeneID:5352;KEGG:hsa:5352;PIR:A59144;eggNOG:ENOG410Y4QU;eggNOG:KOG1971;UniGene:Hs.477866;GO:GO:00…
138168	NUP210 --> NUP210	Expression	GeneID:23225;		4349178	Gene	NUP210	GP210;nucleoporin 210;NUP210;POM210;gp 210;gp-210;KIAA0906;Nuclear envelope pore membrane protein POM 210;Nuclear pore membrane glycoprotein 210;Nuclear pore protein gp210;Nucleoporin Nup210;po-210;po-210--an;po2 10;po2-10;PO210;Pore membrane protein of 210 kDa;	SWISSPROT_AC:Q8TEM1;SWISSPROT_ID:PO210_HUMAN;GeneID:23225;Ensembl:ENSG00000132182;HGNC:HGNC:30052;MIM:607703;Vega:OTTHUMG00000157268;protein_accession:AAH67089.1;protein_accession:BAA74929.1;protein_accession:BAB15332.1;protein_accession:BAB84927.1;protein_accession:BAC11688.1;protein_accession:CAB55979.2;protein_accession:EAW64150.1;protein_accession:EAW64151.1;protein_accession:EAW64152.1;prote…	318815	Protein	NUP210	KIAA0906;Nuclear envelope pore membrane protein POM 210;Nuclear pore membrane glycoprotein 210;Nuclear pore protein gp210;Nucleoporin Nup210;NUP210;PO210;POM210;Pore membrane protein of 210 kDa;gp 210;gp-210;GP210;nucleoporin 210;po-210;po-210--an;po2 10;po2-10;	SWISSPROT_AC:Q8TEM1;SWISSPROT_ID:PO210_HUMAN;EMBL:AB020713;EMBL:AC027124;EMBL:AC069246;EMBL:AK026042;EMBL:AK074101;EMBL:AK075545;EMBL:AL117527;EMBL:BC067089;RefSeq:NP_079199.2;ProteinModelPortal:Q8TEM1;STRING:9606.ENSP00000254508;SWISSPROT_AC_OLD:A6NN56;SWISSPROT_AC_OLD:O94980;SWISSPROT_AC_OLD:Q6NXG6;SWISSPROT_AC_OLD:Q8NBJ1;SWISSPROT_AC_OLD:Q9H6C8;SWISSPROT_AC_OLD:Q9UFP3;GeneID:23225;KEGG:hsa:232…
139680	PPIL3 --> PPIL3	Expression	GeneID:53938;		4351976	Gene	PPIL3	CYPJ;peptidylprolyl isomerase like 3;PPIL3;Cyclophilin J;Cyclophilin-like protein PPIL3;EC 5.2.1.8;Peptidyl-prolyl cis-trans isomerase-like 3;PPIase;Rotamase PPIL3;	SWISSPROT_AC:Q9H2H8;SWISSPROT_ID:PPIL3_HUMAN;GeneID:53938;Ensembl:ENSG00000240344;HGNC:HGNC:9262;MIM:615811;Vega:OTTHUMG00000132782;protein_accession:AAG44766.1;protein_accession:AAH07693.1;protein_accession:AAK34939.1;protein_accession:AAO64723.1;protein_accession:AAP13527.1;protein_accession:AAP97286.1;protein_accession:AAY14723.1;protein_accession:ADZ15944.1;protein_accession:ALQ34104.1;protei…	326157	Protein	PPIL3	Cyclophilin J;Cyclophilin-like protein PPIL3;CyPJ;EC 5.2.1.8;Peptidyl-prolyl cis-trans isomerase-like 3;PPIase;PPIL3;Rotamase PPIL3;peptidylprolyl isomerase like 3;	SWISSPROT_AC:Q9H2H8;SWISSPROT_ID:PPIL3_HUMAN;EMBL:AC005037;EMBL:AF146799;EMBL:AF251049;EMBL:AF271652;EMBL:AK027315;EMBL:BC007693;RefSeq:NP_115861.1;RefSeq:NP_570981.1;RefSeq:XP_005246708.1;RefSeq:XP_005246709.1;RefSeq:XP_011509660.1;RefSeq:XP_016859841.1;RefSeq:XP_016859842.1;RefSeq:XP_016859843.1;RefSeq:XP_016859844.1;RefSeq:XP_016859845.1;ProteinModelPortal:Q9H2H8;SWISSPROT_AC_OLD:Q86WF9;SWISSP…
140058	PPT1 --> CLN1	Expression	GeneID:5538;		4344248	Gene	PPT1	CLN1;INCL;palmitoyl-protein thioesterase 1;PPT;PPT1;cln 1;cln-1;EC 3.1.2.22;palmitoyl protein thioesterase 1;palmitoyl protein thioesterase-1;palmitoyl protein thioesterase1;Palmitoyl-protein hydrolase 1;palmitoyl-protein thioesterase i;palmitoyl-protein thioesterase-1;palmitoyl-protein-thioesterase-1;ppt 1;ppt i;PPT-1;ppt-i;ppt-type;ppt1-type;protein palmitoyl thioesterase-1;	SWISSPROT_AC:P50897;SWISSPROT_ID:PPT1_HUMAN;GeneID:5538;Ensembl:ENSG00000131238;HGNC:HGNC:9325;MIM:600722;Vega:OTTHUMG00000004495;protein_accession:AAA85337.1;protein_accession:AAB06236.1;protein_accession:AAB72224.1;protein_accession:AAH08426.1;protein_accession:ADQ31900.1;protein_accession:BAG35214.1;protein_accession:BAG63155.1;protein_accession:BAG63586.1;protein_accession:CAG46850.1;protein_…	326864	Protein	CLN1	CLN1;EC 3.1.2.22;Palmitoyl-protein hydrolase 1;Palmitoyl-protein thioesterase 1;PPT;PPT-1;PPT1;cln 1;cln-1;INCL;palmitoyl protein thioesterase 1;palmitoyl protein thioesterase-1;palmitoyl protein thioesterase1;palmitoyl-protein thioesterase i;palmitoyl-protein thioesterase-1;palmitoyl-protein-thioesterase-1;ppt 1;ppt i;ppt-i;ppt-type;ppt1-type;protein palmitoyl thioesterase-1;	SWISSPROT_AC:P50897;SWISSPROT_ID:PPT1_HUMAN;EMBL:AF022203;EMBL:AF022204;EMBL:AF022205;EMBL:AF022206;EMBL:AF022207;EMBL:AF022208;EMBL:AF022209;EMBL:AF022210;EMBL:AF022211;EMBL:AK302232;EMBL:AK312287;EMBL:AL512599;EMBL:BC008426;EMBL:CH471059;EMBL:CR542053;EMBL:L42809;EMBL:U44772;RefSeq:NP_000301.1;RefSeq:NP_001136076.1;ProteinModelPortal:P50897;STRING:9606.ENSP00000394863;SWISSPROT_AC_OLD:B4DY24;SW…
140362	PRRC2B --> PRRC2B	Expression	GeneID:84726;		4356113	Gene	PRRC2B	BAT2L;BAT2L1;KIAA0515;LQFBS-1;proline rich coiled-coil 2B;PRRC2B;HLA-B-associated transcript 2-like 1;PRC2B;proline-rich coiled coil 2b;proline-rich coiled-coil 2b protein;Proline-rich coiled-coil protein 2B;Protein PRRC2B;prrc2b protein;	SWISSPROT_AC:Q5JSZ5;SWISSPROT_ID:PRC2B_HUMAN;GeneID:84726;Ensembl:ENSG00000130723;HGNC:HGNC:28121;protein_accession:AAH02872.1;protein_accession:AAH02969.1;protein_accession:AAH12289.1;protein_accession:AAU10087.1;protein_accession:BAA25441.1;protein_accession:BAB15380.1;protein_accession:BAG64539.1;protein_accession:BAG65589.1;protein_accession:CAH18678.1;protein_accession:CAI45959.1;protein_acc…	327441	Protein	PRRC2B	BAT2L;BAT2L1;HLA-B-associated transcript 2-like 1;KIAA0515;PRC2B;Proline-rich coiled-coil protein 2B;Protein PRRC2B;PRRC2B;LQFBS-1;proline rich coiled-coil 2B;proline-rich coiled coil 2b;proline-rich coiled-coil 2b protein;prrc2b protein;	SWISSPROT_AC:Q5JSZ5;SWISSPROT_ID:PRC2B_HUMAN;EMBL:AB011087;EMBL:AK026162;EMBL:AL358781;EMBL:AY700780;EMBL:BC012289;EMBL:CR749818;RefSeq:NP_037450.2;ProteinModelPortal:Q5JSZ5;STRING:9606.ENSP00000349856;SWISSPROT_AC_OLD:O60270;SWISSPROT_AC_OLD:Q5JSZ7;SWISSPROT_AC_OLD:Q66VZ2;SWISSPROT_AC_OLD:Q68CR0;SWISSPROT_AC_OLD:Q96EI9;SWISSPROT_AC_OLD:Q9H683;GeneID:84726;KEGG:hsa:84726;PIR:T00083;eggNOG:ENOG411…
140479	PITRM1 --> hPreP	Expression	GeneID:10531;		4348180	Gene	PITRM1	MP1;pitrilysin metallopeptidase 1;PITRM1;PreP;EC 3.4.24.-;hMP1;hPreP;KIAA1104;Metalloprotease 1;metalloprotease i;metalloprotease type 1;metalloprotease type-1;metalloprotease-1;metalloprotease1;Pitrilysin metalloproteinase 1;Presequence protease, mitochondrial;	SWISSPROT_AC:Q5JRX3;SWISSPROT_ID:PREP_HUMAN;GeneID:10531;Ensembl:ENSG00000107959;HGNC:HGNC:17663;Vega:OTTHUMG00000017557;protein_accession:AAC67244.1;protein_accession:AAH01150.1;protein_accession:AAH05025.1;protein_accession:AAH95422.1;protein_accession:AAI11988.1;protein_accession:AAI13370.1;protein_accession:BAA83056.2;protein_accession:BAG50863.1;protein_accession:BAG51008.1;protein_accession…	327600	Protein	hPreP	EC 3.4.24.-;hMP1;hPreP;KIAA1104;Metalloprotease 1;MP1;Pitrilysin metalloproteinase 1;PITRM1;PREP;Presequence protease, mitochondrial;metalloprotease i;metalloprotease type 1;metalloprotease type-1;metalloprotease-1;metalloprotease1;pitrilysin metallopeptidase 1;	SWISSPROT_AC:Q5JRX3;SWISSPROT_ID:PREP_HUMAN;EMBL:AB029027;EMBL:AF061243;EMBL:AK002061;EMBL:AK303406;EMBL:AL451164;EMBL:BC001150;EMBL:BC005025;EMBL:BC095422;EMBL:BC111987;EMBL:BC113369;RefSeq:NP_001229236.1;RefSeq:NP_001229238.1;RefSeq:NP_055704.2;ProteinModelPortal:Q5JRX3;STRING:9606.ENSP00000370377;SWISSPROT_AC_OLD:B3KMJ6;SWISSPROT_AC_OLD:B4E0J8;SWISSPROT_AC_OLD:C9JSL2;SWISSPROT_AC_OLD:E7ES23;SW…
140528	PRIM1 --> p49	Expression	GeneID:5557;		4344265	Gene	PRIM1	p49;PRIM1;primase (DNA) subunit 1;DNA primase 49 kDa subunit;DNA primase small subunit;EC 2.7.7.-;p 49;p-49;p4-9;PRI1;small subunit of dna primase;small subunit of the dna primase;	SWISSPROT_AC:P49642;SWISSPROT_ID:PRI1_HUMAN;GeneID:5557;Ensembl:ENSG00000198056;HGNC:HGNC:9369;MIM:176635;Vega:OTTHUMG00000170034;protein_accession:AAC51726.1;protein_accession:AAH05266.1;protein_accession:ABW03563.1;protein_accession:ABW03872.1;protein_accession:BAD97111.1;protein_accession:BAG37381.1;protein_accession:CAA52377.1;protein_accession:NP_000937.1;protein_accession:P49642.1;protein_g…	327683	Protein	p49	DNA primase 49 kDa subunit;DNA primase small subunit;EC 2.7.7.-;p49;PRI1;PRIM1;p 49;p-49;p4-9;primase (DNA) subunit 1;small subunit of dna primase;small subunit of the dna primase;	SWISSPROT_AC:P49642;SWISSPROT_ID:PRI1_HUMAN;EMBL:BC005266;EMBL:U89689;EMBL:X74330;RefSeq:NP_000937.1;ProteinModelPortal:P49642;STRING:9606.ENSP00000350491;SMR:P49642;GeneID:5557;KEGG:hsa:5557;PIR:S45630;eggNOG:COG1467;eggNOG:KOG2851;UniGene:Hs.534339;GO:GO:0000082;GO:GO:0000722;GO:GO:0003697;GO:GO:0003896;GO:GO:0005654;GO:GO:0005658;GO:GO:0006269;GO:GO:0006270;GO:GO:0006271;GO:GO:0016020;GO:GO:00…
140535	PRIM2 --> PRI2	Expression	GeneID:5558;		4344270	Gene	PRIM2	p58;PRIM2;PRIM2A;primase (DNA) subunit 2;DNA primase 58 kDa subunit;DNA primase large subunit;EC 2.7.7.-;large subunit of the dna primase;p 58;p-58;p5-8;PRI2;	SWISSPROT_AC:P49643;SWISSPROT_ID:PRI2_HUMAN;GeneID:5558;Ensembl:ENSG00000146143;HGNC:HGNC:9370;MIM:176636;Vega:OTTHUMG00000016190;protein_accession:AAH17833.1;protein_accession:AAH64931.1;protein_accession:ABZ92530.1;protein_accession:AFG72972.1;protein_accession:AFG72973.1;protein_accession:AFH78579.1;protein_accession:AFH78586.1;protein_accession:AFH78587.1;protein_accession:AFI24899.1;protein_…	327693	Protein	PRI2	DNA primase 58 kDa subunit;DNA primase large subunit;EC 2.7.7.-;p58;PRI2;PRIM2;PRIM2A;large subunit of the dna primase;p 58;p-58;p5-8;primase (DNA) subunit 2;	SWISSPROT_AC:P49643;SWISSPROT_ID:PRI2_HUMAN;EMBL:AL121975;EMBL:AL162579;EMBL:BC017833;EMBL:BC064931;EMBL:X74331;RefSeq:NP_000938.2;RefSeq:NP_001269416.1;RefSeq:NP_001269417.1;ProteinModelPortal:P49643;SWISSPROT_AC_OLD:Q53FJ8;SWISSPROT_AC_OLD:Q6P1Q7;SWISSPROT_AC_OLD:Q8WVL2;SWISSPROT_AC_OLD:Q9H413;SMR:P49643;GeneID:5558;KEGG:hsa:5558;PIR:S45631;UniGene:Hs.654580;GO:GO:0000082;GO:GO:0000722;GO:GO:00…
145020	PSMD8 --> PSMD8	Expression	GeneID:5714;		4344401	Gene	PSMD8	HEL-S-91n;HIP6;HYPF;Nin1p;p31;proteasome 26S subunit, non-ATPase 8;PSMD8;Rpn12;S14;26S proteasome non-ATPase regulatory subunit 8;26S proteasome regulatory subunit RPN12;26S proteasome regulatory subunit S14;hip 6;p 31;p-3-1;p-31;p-iii-1;p3 1;p3-1;s 1-4;s 14;s-1 4;s-14;s1 4;s1-4;	SWISSPROT_AC:P48556;SWISSPROT_ID:PSMD8_HUMAN;GeneID:5714;Ensembl:ENSG00000099341;HGNC:HGNC:9566;Vega:OTTHUMG00000150691;protein_accession:AAC62833.1;protein_accession:AAH01164.3;protein_accession:AAH65006.2;protein_accession:AAV38494.1;protein_accession:ACF94507.1;protein_accession:BAA07237.1;protein_accession:BAG63230.1;protein_accession:BAG65296.1;protein_accession:EAW56785.1;protein_accession:…	337476	Protein	PSMD8	26S proteasome non-ATPase regulatory subunit 8;26S proteasome regulatory subunit RPN12;26S proteasome regulatory subunit S14;p31;PSMD8;HEL-S-91n;hip 6;HIP6;HYPF;Nin1p;p 31;p-3-1;p-31;p-iii-1;p3 1;p3-1;proteasome 26S subunit, non-ATPase 8;Rpn12;s 1-4;s 14;s-1 4;s-14;s1 4;s1-4;S14;	SWISSPROT_AC:P48556;SWISSPROT_ID:PSMD8_HUMAN;EMBL:AC005789;EMBL:AK301771;EMBL:BC001164;EMBL:BC065006;EMBL:CH471126;EMBL:D38047;RefSeq:NP_002803.2;ProteinModelPortal:P48556;STRING:9606.ENSP00000215071;SWISSPROT_AC_OLD:B4DX18;SWISSPROT_AC_OLD:Q6P1L7;SMR:P48556;GeneID:5714;KEGG:hsa:5714;PIR:S56108;eggNOG:ENOG410XXP2;eggNOG:KOG3151;UniGene:Hs.78466;GO:GO:0000165;GO:GO:0000209;GO:GO:0000502;GO:GO:0002…
145499	PTBP2 --> NPTB	Expression	GeneID:58155;		4353840	Gene	PTBP2	brPTB;nPTB;polypyrimidine tract binding protein 2;PTBLP;PTBP2;neural polypyrimidine tract binding protein;Neural polypyrimidine tract-binding protein;neurally enriched homolog of ptb;Neurally-enriched homolog of PTB;polypyrimidine tract binding protein-2;Polypyrimidine tract-binding protein 2;PTB;PTB-like protein;ptb-type;	SWISSPROT_AC:Q9UKA9;SWISSPROT_ID:PTBP2_HUMAN;GeneID:58155;Ensembl:ENSG00000117569;HGNC:HGNC:17662;MIM:608449;Vega:OTTHUMG00000010685;protein_accession:AAD09652.1;protein_accession:AAF14284.1;protein_accession:AAH16582.1;protein_accession:AAM94624.1;protein_accession:AAM94625.1;protein_accession:AAM94626.1;protein_accession:AAM94627.1;protein_accession:AAM94628.1;protein_accession:AAM94629.1;prote…	338648	Protein	NPTB	Neural polypyrimidine tract-binding protein;Neurally-enriched homolog of PTB;NPTB;Polypyrimidine tract-binding protein 2;PTB;PTB-like protein;PTBLP;PTBP2;brPTB;neural polypyrimidine tract binding protein;neurally enriched homolog of ptb;polypyrimidine tract binding protein 2;polypyrimidine tract binding protein-2;ptb-type;	SWISSPROT_AC:Q9UKA9;SWISSPROT_ID:PTBP2_HUMAN;EMBL:AB051232;EMBL:AB051233;EMBL:AF176085;EMBL:AF530580;EMBL:AF530581;EMBL:AF530582;EMBL:AF530583;EMBL:AL357150;EMBL:BC016582;EMBL:BK000526;RefSeq:NP_001287914.1;RefSeq:NP_001287915.1;RefSeq:NP_001287916.1;RefSeq:NP_001287917.1;RefSeq:NP_001287918.1;RefSeq:NP_001287919.1;RefSeq:NP_067013.1;ProteinModelPortal:Q9UKA9;STRING:9606.ENSP00000412788;SWISSPROT…
147766	PUSL1 --> PUSL1	Expression	GeneID:126789;		4357714	Gene	PUSL1	pseudouridylate synthase-like 1;PUSL1;EC 5.4.99.-;tRNA pseudouridine synthase-like 1;tRNA pseudouridylate synthase-like 1;tRNA-uridine isomerase-like 1;	SWISSPROT_AC:Q8N0Z8;SWISSPROT_ID:PUSL1_HUMAN;GeneID:126789;Ensembl:ENSG00000169972;HGNC:HGNC:26914;Vega:OTTHUMG00000003361;protein_accession:AAH34304.1;protein_accession:ADQ31889.1;protein_accession:BAC11527.1;protein_accession:BAG60488.1;protein_accession:CAF86973.1;protein_accession:EAW56245.1;protein_accession:NP_001333045.1;protein_accession:NP_699170.1;protein_accession:Q8N0Z8.1;protein_acce…	344390	Protein	PUSL1	EC 5.4.99.-;PUSL1;tRNA pseudouridine synthase-like 1;tRNA pseudouridylate synthase-like 1;tRNA-uridine isomerase-like 1;pseudouridylate synthase-like 1;	SWISSPROT_AC:Q8N0Z8;SWISSPROT_ID:PUSL1_HUMAN;EMBL:AK075292;EMBL:AK298218;EMBL:AL139287;EMBL:BC034304;EMBL:CH471183;RefSeq:NP_699170.1;ProteinModelPortal:Q8N0Z8;STRING:9606.ENSP00000368318;SWISSPROT_AC_OLD:B4DP76;SWISSPROT_AC_OLD:Q5TA41;GeneID:126789;KEGG:hsa:126789;eggNOG:COG0101;eggNOG:KOG4393;UniGene:Hs.400659;GO:GO:0001522;GO:GO:0003723;GO:GO:0008033;GO:GO:0009982;GO:GO:0043231;HOGENOM:HOG0002…
147820	PVR --> PVS	Expression	GeneID:5817;		4344484	Gene	PVR	CD155;HVED;Necl-5;NECL5;poliovirus receptor;PVR;PVS;TAGE4;cd 155;CD155 antigen;Nectin-like protein 5;poliovirus-receptor;	SWISSPROT_AC:P15151;SWISSPROT_ID:PVR_HUMAN;GeneID:5817;Ensembl:ENSG00000073008;HGNC:HGNC:9705;MIM:173850;Vega:OTTHUMG00000151527;protein_accession:AAA36461.1;protein_accession:AAA36462.1;protein_accession:AAF69803.1;protein_accession:AAH15542.1;protein_accession:ABM81895.1;protein_accession:ABM85069.1;protein_accession:BAF83635.1;protein_accession:BAG52836.1;protein_accession:BAG62091.1;protein_a…	344785	Protein	PVS	CD155 antigen;NECL-5;Nectin-like protein 5;Poliovirus receptor;PVR;PVS;cd 155;CD155;HVED;NECL5;poliovirus-receptor;TAGE4;	SWISSPROT_AC:P15151;SWISSPROT_ID:PVR_HUMAN;EMBL:AC068948;EMBL:AK300349;EMBL:BC015542;EMBL:M24406;EMBL:M24407;EMBL:X64116;EMBL:X64117;EMBL:X64118;EMBL:X64119;EMBL:X64120;EMBL:X64121;EMBL:X64122;EMBL:X64123;RefSeq:NP_001129240.1;RefSeq:NP_001129241.1;RefSeq:NP_001129242.2;RefSeq:NP_006496.4;ProteinModelPortal:P15151;STRING:9606.ENSP00000402060;SWISSPROT_AC_OLD:B4DTS9;SWISSPROT_AC_OLD:P15152;SWISSPR…
149533	QSOX2 --> SOXN	Expression	GeneID:169714;		4359431	Gene	QSOX2	QSCN6L1;QSOX2;quiescin sulfhydryl oxidase 2;SOXN;EC 1.8.3.2;Neuroblastoma-derived sulfhydryl oxidase;Quiescin Q6-like protein 1;Sulfhydryl oxidase 2;sulfhydryl oxidase-2;	SWISSPROT_AC:Q6ZRP7;SWISSPROT_ID:QSOX2_HUMAN;GeneID:169714;Ensembl:ENSG00000165661;HGNC:HGNC:30249;MIM:612860;Vega:OTTHUMG00000020923;protein_accession:AAH47604.2;protein_accession:BAC87262.1;protein_accession:BAG54726.1;protein_accession:CAC85331.1;protein_accession:CAD39032.1;protein_accession:EAW88207.1;protein_accession:EAW88208.1;protein_accession:EAW88209.1;protein_accession:NP_859052.3;pro…	349851	Protein	SOXN	EC 1.8.3.2;Neuroblastoma-derived sulfhydryl oxidase;QSCN6L1;QSOX2;Quiescin Q6-like protein 1;SOXN;Sulfhydryl oxidase 2;quiescin sulfhydryl oxidase 2;sulfhydryl oxidase-2;	SWISSPROT_AC:Q6ZRP7;SWISSPROT_ID:QSOX2_HUMAN;EMBL:AJ318051;EMBL:AK128077;EMBL:AL138781;EMBL:AL834369;EMBL:CR392000;RefSeq:NP_859052.3;ProteinModelPortal:Q6ZRP7;STRING:9606.ENSP00000351536;SWISSPROT_AC_OLD:A2CEE0;SWISSPROT_AC_OLD:A6NLB0;SWISSPROT_AC_OLD:Q5TB37;SWISSPROT_AC_OLD:Q7Z7B6;SWISSPROT_AC_OLD:Q86VV7;SWISSPROT_AC_OLD:Q8N3G2;SMR:Q6ZRP7;GeneID:169714;KEGG:hsa:169714;eggNOG:ENOG410XVJT;eggNOG:…
150169	RAB10 --> RAB10	Expression	GeneID:10890;		4348471	Gene	RAB10	RAB10;RAB10, member RAS oncogene family;ras related protein rab10;Ras-related protein Rab-10;ras-related protein rab10;	SWISSPROT_AC:P61026;SWISSPROT_ID:RAB10_HUMAN;GeneID:10890;Ensembl:ENSG00000084733;HGNC:HGNC:9759;MIM:612672;Vega:OTTHUMG00000094796;protein_accession:AAD43034.1;protein_accession:AAF00045.1;protein_accession:AAG13413.1;protein_accession:AAH00896.1;protein_accession:AAM21093.1;protein_accession:AAP97147.1;protein_accession:AAX93140.1;protein_accession:AAY24262.1;protein_accession:ACE86567.1;protei…	352627	Protein	RAB10	RAB10;Ras-related protein Rab-10;RAB10, member RAS oncogene family;ras related protein rab10;ras-related protein rab10;	SWISSPROT_AC:P61026;SWISSPROT_ID:RAB10_HUMAN;EMBL:AF086917;EMBL:AF106681;EMBL:AF297660;EMBL:AF498945;EMBL:AK023223;EMBL:AL136650;EMBL:BC000896;EMBL:CH471053;EMBL:CR457303;RefSeq:NP_057215.3;ProteinModelPortal:P61026;STRING:9606.ENSP00000264710;SWISSPROT_AC_OLD:D6W538;SWISSPROT_AC_OLD:O88386;SWISSPROT_AC_OLD:Q6IA52;SWISSPROT_AC_OLD:Q9D7X6;SWISSPROT_AC_OLD:Q9H0T3;SMR:P61026;GeneID:10890;KEGG:hsa:10…
150186	RAB14 --> RAB14	Expression	GeneID:51552;		4351790	Gene	RAB14	FBP;RAB-14;RAB14;RAB14, member RAS oncogene family;fbp-type;rab 14;Ras-related protein Rab-14;	SWISSPROT_AC:P61106;SWISSPROT_ID:RAB14_HUMAN;GeneID:51552;Ensembl:ENSG00000119396;HGNC:HGNC:16524;MIM:612673;Vega:OTTHUMG00000020582;protein_accession:AAF00150.1;protein_accession:AAF17194.1;protein_accession:AAF19400.1;protein_accession:AAH06081.1;protein_accession:AAM21097.1;protein_accession:AAS64573.1;protein_accession:BAB14598.1;protein_accession:BAG52243.1;protein_accession:CAB82414.1;prote…	352644	Protein	RAB14	RAB14;Ras-related protein Rab-14;FBP;fbp-type;rab 14;RAB-14;RAB14, member RAS oncogene family;	SWISSPROT_AC:P61106;SWISSPROT_ID:RAB14_HUMAN;EMBL:AF112206;EMBL:AF152463;EMBL:AF203689;EMBL:AF498949;EMBL:AK023524;EMBL:AK090889;EMBL:AL137068;EMBL:AL162081;EMBL:AY553875;EMBL:BC006081;EMBL:CH471090;EMBL:CR457394;RefSeq:NP_057406.2;ProteinModelPortal:P61106;STRING:9606.ENSP00000362946;SWISSPROT_AC_OLD:B3KR31;SWISSPROT_AC_OLD:P35287;SWISSPROT_AC_OLD:Q5JVD4;SWISSPROT_AC_OLD:Q6Q7K5;SWISSPROT_AC_OLD:…
150195	RAB18 --> RAB18	Expression	GeneID:22931;		4348951	Gene	RAB18	RAB18;RAB18, member RAS oncogene family;RAB18LI1;WARBM3;Ras-related protein Rab-18;	SWISSPROT_AC:Q9NP72;SWISSPROT_ID:RAB18_HUMAN;GeneID:22931;Ensembl:ENSG00000099246;HGNC:HGNC:14244;MIM:602207;Vega:OTTHUMG00000017861;protein_accession:AAF61433.1;protein_accession:AAG49435.1;protein_accession:AAH15014.1;protein_accession:AAH29350.1;protein_accession:AAM21098.1;protein_accession:AAP85637.1;protein_accession:AAP88842.1;protein_accession:AAP97170.1;protein_accession:AAU08232.1;prote…	352660	Protein	RAB18	RAB18;Ras-related protein Rab-18;RAB18, member RAS oncogene family;RAB18LI1;WARBM3;	SWISSPROT_AC:Q9NP72;SWISSPROT_ID:RAB18_HUMAN;EMBL:AF087860;EMBL:AF136974;EMBL:AF137372;EMBL:AF498950;EMBL:AJ277145;EMBL:AJ277146;EMBL:AJ277147;EMBL:AJ277148;EMBL:AJ277149;EMBL:AK001555;EMBL:AK223153;EMBL:AK295443;EMBL:AL136734;EMBL:AL138920;EMBL:AY574034;EMBL:BC015014;EMBL:BC029350;EMBL:BT009840;EMBL:CH471072;EMBL:CR533455;RefSeq:NP_001243339.1;RefSeq:NP_001243340.1;RefSeq:NP_001243341.1;RefSeq:N…
150217	RAB1A --> RAB1	Expression	GeneID:5861;		4344504	Gene	RAB1A	RAB1;RAB1A;RAB1A, member RAS oncogene family;YPT1;rab1 a;Ras-related protein Rab-1A;YPT1-related protein;	SWISSPROT_AC:P62820;SWISSPROT_ID:RAB1A_HUMAN;GeneID:5861;Ensembl:ENSG00000138069;HGNC:HGNC:9758;MIM:179508;Vega:OTTHUMG00000152725;protein_accession:AAA60240.1;protein_accession:AAH00905.1;protein_accession:AAK94463.1;protein_accession:AAM21077.1;protein_accession:AAV38335.1;protein_accession:AAV38336.1;protein_accession:ABM85010.1;protein_accession:ACE86509.1;protein_accession:ACE87190.1;protein…	352673	Protein	RAB1	RAB1;RAB1A;Ras-related protein Rab-1A;YPT1-related protein;rab1 a;RAB1A, member RAS oncogene family;YPT1;	SWISSPROT_AC:P62820;SWISSPROT_ID:RAB1A_HUMAN;EMBL:AF498929;EMBL:AK055927;EMBL:AL050268;EMBL:BC000905;EMBL:BX571747;EMBL:CH471053;EMBL:CR533479;EMBL:M28209;RefSeq:NP_004152.1;RefSeq:NP_056358.1;ProteinModelPortal:P62820;STRING:9606.ENSP00000387286;SWISSPROT_AC_OLD:P11476;SWISSPROT_AC_OLD:Q6FIE7;SWISSPROT_AC_OLD:Q96N61;SWISSPROT_AC_OLD:Q9Y3T2;SMR:P62820;GeneID:5861;KEGG:hsa:5861;PIR:A34323;eggNOG:E…
150260	RAB2A --> RAB2	Expression	GeneID:5862;		4344505	Gene	RAB2A	LHX;RAB2;RAB2A;RAB2A, member RAS oncogene family;rab 2;rab-2;rab2-a;Ras-related protein Rab-2A;	SWISSPROT_AC:P61019;SWISSPROT_ID:RAB2A_HUMAN;GeneID:5862;Ensembl:ENSG00000104388;HGNC:HGNC:9763;MIM:179509;Vega:OTTHUMG00000134298;protein_accession:AAA60241.1;protein_accession:AAC25389.1;protein_accession:AAH08929.1;protein_accession:AAM21078.1;protein_accession:AAV38501.1;protein_accession:ADQ32424.1;protein_accession:BAG35265.1;protein_accession:BAG59967.1;protein_accession:CAA31411.1;protein…	352726	Protein	RAB2	RAB2;RAB2A;Ras-related protein Rab-2A;LHX;rab 2;rab-2;rab2-a;RAB2A, member RAS oncogene family;	SWISSPROT_AC:P61019;SWISSPROT_ID:RAB2A_HUMAN;EMBL:AC068389;EMBL:AC079065;EMBL:AF498930;EMBL:AK297576;EMBL:AK312344;EMBL:BC008929;EMBL:BT019695;EMBL:CH471068;EMBL:M28213;EMBL:X12953;RefSeq:NP_001229573.1;RefSeq:NP_002856.1;ProteinModelPortal:P61019;STRING:9606.ENSP00000262646;SWISSPROT_AC_OLD:B2R5W8;SWISSPROT_AC_OLD:B4DMQ5;SWISSPROT_AC_OLD:P08886;SMR:P61019;GeneID:5862;KEGG:hsa:5862;PIR:B34323;egg…
150342	RAB5C --> RAB5C	Expression	GeneID:5878;		4344519	Gene	RAB5C	L1880;RAB5C;RAB5C, member RAS oncogene family;RAB5CL;RAB5L;RABL;Ras-related protein Rab-5C;	SWISSPROT_AC:P51148;SWISSPROT_ID:RAB5C_HUMAN;GeneID:5878;Ensembl:ENSG00000108774;HGNC:HGNC:9785;MIM:604037;Vega:OTTHUMG00000169703;protein_accession:AAA74081.1;protein_accession:AAB08927.1;protein_accession:AAF66594.1;protein_accession:AAI06040.1;protein_accession:AAI14440.1;protein_accession:AAM21086.1;protein_accession:AAV38291.1;protein_accession:ACE86766.1;protein_accession:ACE87452.1;protein…	352821	Protein	RAB5C	L1880;RAB5C;RAB5L;RABL;Ras-related protein Rab-5C;RAB5C, member RAS oncogene family;RAB5CL;	SWISSPROT_AC:P51148;SWISSPROT_ID:RAB5C_HUMAN;EMBL:AC003104;EMBL:AC099811;EMBL:AC105024;EMBL:AF141304;EMBL:AF498938;EMBL:AK310234;EMBL:BC106039;EMBL:BC114439;EMBL:BT019484;EMBL:CH471152;EMBL:CR541901;EMBL:U11293;EMBL:U18420;RefSeq:NP_001238968.1;RefSeq:NP_004574.2;RefSeq:NP_958842.1;RefSeq:XP_011523392.1;RefSeq:XP_011523393.1;ProteinModelPortal:P51148;STRING:9606.ENSP00000345689;SWISSPROT_AC_OLD:F…
150350	RAB7A --> RAB7	Expression	GeneID:7879;		4346126	Gene	RAB7A	PRO2706;RAB7;RAB7A;RAB7A, member RAS oncogene family;Ras-related protein Rab-7a;	SWISSPROT_AC:P51149;SWISSPROT_ID:RAB7A_HUMAN;GeneID:7879;Ensembl:ENSG00000075785;HGNC:HGNC:9788;MIM:602298;Vega:OTTHUMG00000159812;protein_accession:AAA86640.1;protein_accession:AAD02565.1;protein_accession:AAF69645.1;protein_accession:AAH08721.2;protein_accession:AAH13728.2;protein_accession:AAM21090.1;protein_accession:BAF83410.1;protein_accession:BAG60591.1;protein_accession:CAD97836.1;protein…	352841	Protein	RAB7	RAB7;RAB7A;Ras-related protein Rab-7a;PRO2706;RAB7A, member RAS oncogene family;	SWISSPROT_AC:P51149;SWISSPROT_ID:RAB7A_HUMAN;EMBL:AF050175;EMBL:AF498942;EMBL:AK000826;EMBL:AK290721;EMBL:BC008721;EMBL:CH471052;EMBL:U44104;EMBL:X93499;RefSeq:NP_004628.4;ProteinModelPortal:P51149;STRING:9606.ENSP00000265062;SWISSPROT_AC_OLD:A8K3V6;SWISSPROT_AC_OLD:Q9NWJ0;SWISSPROT_AC_OLD:Q9UPB0;SMR:P51149;GeneID:7879;KEGG:hsa:7879;PIR:JC5268;eggNOG:ENOG410XNZV;eggNOG:KOG0394;UniGene:Hs.684374;U…
150363	RAB8A --> MEL	Expression	GeneID:4218;		4343241	Gene	RAB8A	MEL;RAB8;RAB8A;RAB8A, member RAS oncogene family;mel-type;Oncogene c-mel;Ras-related protein Rab-8A;	SWISSPROT_AC:P61006;SWISSPROT_ID:RAB8A_HUMAN;GeneID:4218;Ensembl:ENSG00000167461;HGNC:HGNC:7007;MIM:165040;Vega:OTTHUMG00000182238;protein_accession:AAB19681.1;protein_accession:AAH02977.1;protein_accession:AAM21091.1;protein_accession:AAP35848.1;protein_accession:ABM83449.1;protein_accession:ABM86661.1;protein_accession:BAD93004.1;protein_accession:BAG57118.1;protein_accession:CAA40065.1;protein…	352869	Protein	MEL	MEL;Oncogene c-mel;RAB8;RAB8A;Ras-related protein Rab-8A;mel-type;RAB8A, member RAS oncogene family;	SWISSPROT_AC:P61006;SWISSPROT_ID:RAB8A_HUMAN;EMBL:AC008894;EMBL:AF498943;EMBL:AK293676;EMBL:BC002977;EMBL:BT007184;EMBL:CH471106;EMBL:CR536583;EMBL:CR542274;EMBL:S53268;EMBL:X56741;RefSeq:NP_005361.2;ProteinModelPortal:P61006;STRING:9606.ENSP00000300935;SWISSPROT_AC_OLD:B4DEK7;SWISSPROT_AC_OLD:P24407;SWISSPROT_AC_OLD:Q6FHV5;SMR:P61006;GeneID:4218;KEGG:hsa:4218;PIR:B49647;eggNOG:ENOG410XPUI;eggNOG…
150703	RDX --> RDX	Expression	GeneID:5962;		4344596	Gene	RDX	DFNB24;radixin;RDX;RADI;	SWISSPROT_AC:P35241;SWISSPROT_ID:RADI_HUMAN;GeneID:5962;Ensembl:ENSG00000137710;HGNC:HGNC:9944;MIM:179410;Vega:OTTHUMG00000166574;protein_accession:AAA36541.1;protein_accession:AAH02626.1;protein_accession:AAH20751.1;protein_accession:AAH29467.1;protein_accession:AAH47109.1;protein_accession:ABI34710.1;protein_accession:ABI34711.1;protein_accession:ABI34712.1;protein_accession:ABI34713.1;protein_…	353359	Protein	RDX	RADI;Radixin;RDX;DFNB24;	SWISSPROT_AC:P35241;SWISSPROT_ID:RADI_HUMAN;EMBL:AK316061;EMBL:AP000901;EMBL:AP002788;EMBL:BC047109;EMBL:CH471065;EMBL:DQ916738;EMBL:DQ916739;EMBL:DQ916740;EMBL:DQ916741;EMBL:DQ916742;EMBL:L02320;RefSeq:NP_001247421.1;RefSeq:NP_001247422.1;RefSeq:NP_001247423.1;RefSeq:NP_001247424.1;RefSeq:NP_001247425.1;RefSeq:NP_002897.1;ProteinModelPortal:P35241;STRING:9606.ENSP00000342830;SWISSPROT_AC_OLD:A7Y…
150724	RAE1 --> RAE1	Expression	GeneID:8480;		4346494	Gene	RAE1	dJ481F12.3;dJ800J21.1;MIG14;Mnrp41;MRNP41;RAE1;ribonucleic acid export 1;factor of the mrna export;mRNA export factor;mRNA-associated protein mrnp 41;mrna-export factor;mrnp 41;Rae1 protein homolog;RAE1L;	SWISSPROT_AC:P78406;SWISSPROT_ID:RAE1L_HUMAN;GeneID:8480;Ensembl:ENSG00000101146;HGNC:HGNC:9828;MIM:603343;Vega:OTTHUMG00000032819;protein_accession:AAC28126.1;protein_accession:AAI03755.1;protein_accession:AAI06924.1;protein_accession:AAI06925.1;protein_accession:AAR04856.1;protein_accession:AAR24621.1;protein_accession:BAF84936.1;protein_accession:CCO13798.1;protein_accession:EAW75523.1;protein…	353383	Protein	RAE1	mRNA export factor;mRNA-associated protein mrnp 41;MRNP41;RAE1;Rae1 protein homolog;RAE1L;dJ481F12.3;dJ800J21.1;factor of the mrna export;MIG14;Mnrp41;mrna-export factor;mrnp 41;ribonucleic acid export 1;	SWISSPROT_AC:P78406;SWISSPROT_ID:RAE1L_HUMAN;EMBL:AK292247;EMBL:AL109955;EMBL:AL135939;EMBL:AY349350;EMBL:BC103754;EMBL:BC106923;EMBL:BC106924;EMBL:CH471077;EMBL:U84720;EMBL:U85943;RefSeq:NP_001015885.1;RefSeq:NP_003601.1;RefSeq:XP_005260639.2;RefSeq:XP_011527390.1;RefSeq:XP_011527391.1;ProteinModelPortal:P78406;STRING:9606.ENSP00000360286;SWISSPROT_AC_OLD:A8K882;SWISSPROT_AC_OLD:O15306;SWISSPROT…
150793	RALA --> RAL	Expression	GeneID:5898;		4344540	Gene	RALA	RAL;RALA;RAS like proto-oncogene A;ral--an;Ras-related protein Ral-A;ras-related ral a protein;	SWISSPROT_AC:P11233;SWISSPROT_ID:RALA_HUMAN;GeneID:5898;Ensembl:ENSG00000006451;HGNC:HGNC:9839;MIM:179550;Vega:OTTHUMG00000128775;protein_accession:AAA36542.1;protein_accession:AAH39858.1;protein_accession:AAM12624.1;protein_accession:CAA33118.1;protein_accession:EAL23994.1;protein_accession:EAW94122.1;protein_accession:EAW94123.1;protein_accession:NP_005393.2;protein_accession:P11233.1;protein_a…	353483	Protein	RAL	RAL;RALA;Ras-related protein Ral-A;ral--an;RAS like proto-oncogene A;ras-related ral a protein;	SWISSPROT_AC:P11233;SWISSPROT_ID:RALA_HUMAN;EMBL:AC004837;EMBL:AF493910;EMBL:BC039858;EMBL:CH236951;EMBL:CH471073;EMBL:M29893;EMBL:X15014;RefSeq:NP_005393.2;RefSeq:XP_006715825.1;RefSeq:XP_011513768.1;ProteinModelPortal:P11233;STRING:9606.ENSP00000005257;SWISSPROT_AC_OLD:A4D1W3;SMR:P11233;GeneID:5898;KEGG:hsa:5898;PIR:S04596;eggNOG:COG1100;eggNOG:KOG0395;UniGene:Hs.6906;GO:GO:0000910;GO:GO:000184…
151205	ERC1 --> ELKS	Expression	GeneID:23085;		4349061	Gene	ERC1	Cast2;ELKS;ELKS/RAB6-interacting/CAST family member 1;ERC-1;ERC1;RAB6IP2;cast 2;cast ii;cast type ii;cast-2;cast-ii;erc i;KIAA1081;Rab6-interacting protein 2;RB6I2;	SWISSPROT_AC:Q8IUD2;SWISSPROT_ID:RB6I2_HUMAN;GeneID:23085;Ensembl:ENSG00000082805;HGNC:HGNC:17072;MIM:607127;protein_accession:AAH68006.1;protein_accession:AAI32783.1;protein_accession:AAI32785.1;protein_accession:AAI50249.1;protein_accession:BAA83033.2;protein_accession:BAA88763.1;protein_accession:BAA90975.1;protein_accession:BAC03827.1;protein_accession:BAC54107.1;protein_accession:BAC54108.1;…	354232	Protein	ELKS	ELKS;ELKS/Rab6-interacting/CAST family member 1;ERC-1;ERC1;KIAA1081;Rab6-interacting protein 2;RAB6IP2;RB6I2;cast 2;cast ii;cast type ii;cast-2;cast-ii;Cast2;erc i;	SWISSPROT_AC:Q8IUD2;SWISSPROT_ID:RB6I2_HUMAN;EMBL:AB015617;EMBL:AB029004;EMBL:AB053468;EMBL:AB053469;EMBL:AB053470;EMBL:AB053471;EMBL:AK000148;EMBL:AK092201;EMBL:BC068006;EMBL:BC132782;EMBL:BC132784;EMBL:BC150248;EMBL:CH471116;RefSeq:NP_829883.1;RefSeq:NP_829884.1;RefSeq:XP_011519243.1;RefSeq:XP_016874553.1;RefSeq:XP_016874556.1;ProteinModelPortal:Q8IUD2;STRING:9606.ENSP00000354158;SWISSPROT_AC_O…
151701	RBM28 --> RBM28	Expression	GeneID:55131;		4352551	Gene	RBM28	ANES;RBM28;RNA binding motif protein 28;RNA-binding motif protein 28;RNA-binding protein 28;	SWISSPROT_AC:Q9NW13;SWISSPROT_ID:RBM28_HUMAN;GeneID:55131;Ensembl:ENSG00000106344;HGNC:HGNC:21863;MIM:612074;Vega:OTTHUMG00000157711;protein_accession:AAH13889.1;protein_accession:ALQ34143.1;protein_accession:ALQ34144.1;protein_accession:BAA91575.1;protein_accession:BAD96436.1;protein_accession:BAG62214.1;protein_accession:CCQ43582.1;protein_accession:EAL24314.1;protein_accession:EAW83643.1;prote…	355877	Protein	RBM28	RBM28;RNA-binding motif protein 28;RNA-binding protein 28;ANES;RNA binding motif protein 28;	SWISSPROT_AC:Q9NW13;SWISSPROT_ID:RBM28_HUMAN;EMBL:AC010655;EMBL:AC018635;EMBL:AK001239;EMBL:AK222716;EMBL:AK300500;EMBL:BC013889;EMBL:CH236947;EMBL:CH471070;RefSeq:NP_001159607.1;RefSeq:NP_060547.2;ProteinModelPortal:Q9NW13;STRING:9606.ENSP00000223073;SWISSPROT_AC_OLD:A4D100;SWISSPROT_AC_OLD:B4DU52;SWISSPROT_AC_OLD:E9PDD9;SWISSPROT_AC_OLD:Q53H65;SWISSPROT_AC_OLD:Q96CV3;SMR:Q9NW13;GeneID:55131;KEG…
151725	RBM41 --> RBM41	Expression	GeneID:55285;		4352685	Gene	RBM41	RBM41;RNA binding motif protein 41;RNA-binding motif protein 41;RNA-binding protein 41;	SWISSPROT_AC:Q96IZ5;SWISSPROT_ID:RBM41_HUMAN;GeneID:55285;Ensembl:ENSG00000089682;HGNC:HGNC:25617;Vega:OTTHUMG00000022156;protein_accession:AAH06986.1;protein_accession:BAA91957.1;protein_accession:BAB14660.1;protein_accession:EAX02722.1;protein_accession:EAX02723.1;protein_accession:EAX02724.1;protein_accession:NP_001164551.1;protein_accession:NP_001311171.1;protein_accession:NP_001311172.1;prot…	355902	Protein	RBM41	RBM41;RNA-binding motif protein 41;RNA-binding protein 41;RNA binding motif protein 41;	SWISSPROT_AC:Q96IZ5;SWISSPROT_ID:RBM41_HUMAN;EMBL:AK001878;EMBL:AK023732;EMBL:AL390039;EMBL:BC006986;RefSeq:NP_001164551.1;RefSeq:NP_060771.3;ProteinModelPortal:Q96IZ5;STRING:9606.ENSP00000361557;SWISSPROT_AC_OLD:Q5JSN7;SWISSPROT_AC_OLD:Q5JSN8;SWISSPROT_AC_OLD:Q9H8F7;SWISSPROT_AC_OLD:Q9NV04;SMR:Q96IZ5;GeneID:55285;KEGG:hsa:55285;eggNOG:ENOG410IH35;eggNOG:ENOG4111F4W;UniGene:Hs.139053;GO:GO:000016…
152056	RBX1 --> RBX1	Expression	GeneID:9978;		4347707	Gene	RBX1	BA554C12.1;RBX1;ring-box 1;RNF75;ROC1;E3 ubiquitin-protein ligase RBX1;EC 6.3.2.-;Protein ZYP;Regulator of cullins 1;ring box protein 1;ring box protein-1;ring box protein1;RING finger protein 75;RING-box protein 1;ring-box-1;ring-box1;roc 1;roc i;roc-1;	SWISSPROT_AC:P62877;SWISSPROT_ID:RBX1_HUMAN;GeneID:9978;Ensembl:ENSG00000100387;HGNC:HGNC:9928;MIM:603814;Vega:OTTHUMG00000151298;protein_accession:AAD29715.1;protein_accession:AAD30146.1;protein_accession:AAH01466.1;protein_accession:AAH17370.2;protein_accession:AAM21718.1;protein_accession:BAG38078.1;protein_accession:CAG30446.1;protein_accession:CAK54591.1;protein_accession:CAK54890.1;protein_…	356675	Protein	RBX1	E3 ubiquitin-protein ligase RBX1;EC 6.3.2.-;Protein ZYP;RBX1;Regulator of cullins 1;RING finger protein 75;RING-box protein 1;RNF75;ROC1;BA554C12.1;ring box protein 1;ring box protein-1;ring box protein1;ring-box 1;ring-box-1;ring-box1;roc 1;roc i;roc-1;	SWISSPROT_AC:P62877;SWISSPROT_ID:RBX1_HUMAN;EMBL:AF140598;EMBL:AF142059;EMBL:AK315722;EMBL:AL080242;EMBL:AY099360;EMBL:BC001466;EMBL:BC017370;EMBL:CH471095;EMBL:CR456560;RefSeq:NP_055063.1;ProteinModelPortal:P62877;STRING:9606.ENSP00000216225;SWISSPROT_AC_OLD:B2RDY1;SWISSPROT_AC_OLD:Q8N6Z8;SWISSPROT_AC_OLD:Q9D1S2;SWISSPROT_AC_OLD:Q9WUK9;SWISSPROT_AC_OLD:Q9Y254;SMR:P62877;GeneID:9978;KEGG:hsa:9978…
153268	REEP6 --> REEP6	Expression	GeneID:92840;		4356785	Gene	REEP6	C19orf32;DP1L1;receptor accessory protein 6;REEP6;REEP6.1;REEP6.2;TB2L1;Yip2f;Polyposis locus protein 1-like 1;receptor expression enhancing protein 6;Receptor expression-enhancing protein 6;	SWISSPROT_AC:Q96HR9;SWISSPROT_ID:REEP6_HUMAN;GeneID:92840;Ensembl:ENSG00000115255;HGNC:HGNC:30078;MIM:609346;Vega:OTTHUMG00000180072;protein_accession:AAH08201.1;protein_accession:AAT70689.1;protein_accession:ADQ33209.1;protein_accession:APL98237.1;protein_accession:APL98238.1;protein_accession:BAB71670.1;protein_accession:BAG38098.1;protein_accession:BAG57300.1;protein_accession:CAE11699.1;prote…	360595	Protein	REEP6	C19orf32;DP1L1;Polyposis locus protein 1-like 1;Receptor expression-enhancing protein 6;REEP6;receptor accessory protein 6;receptor expression enhancing protein 6;REEP6.1;REEP6.2;TB2L1;Yip2f;	SWISSPROT_AC:Q96HR9;SWISSPROT_ID:REEP6_HUMAN;EMBL:AK058112;EMBL:AK315744;EMBL:AY562244;EMBL:BC008201;EMBL:CH471139;RefSeq:NP_001316485.1;RefSeq:NP_612402.1;ProteinModelPortal:Q96HR9;STRING:9606.ENSP00000233596;SWISSPROT_AC_OLD:B2RE01;SWISSPROT_AC_OLD:D6W5Z0;SWISSPROT_AC_OLD:Q96LM0;GeneID:92840;KEGG:hsa:92840;eggNOG:COG5052;eggNOG:KOG1725;UniGene:Hs.76277;GO:GO:0005634;GO:GO:0005789;GO:GO:0016021;…
153269	REEP5 --> TB2	Expression	GeneID:7905;		4346137	Gene	REEP5	C5orf18;D5S346;DP1;receptor accessory protein 5;REEP5;TB2;Yip2e;YOP1;Polyposis locus protein 1;Protein TB2;Receptor expression-enhancing protein 5;t beta 2;tb 2;tb ii;tb-2;tb-ii;tbeta ii;tbeta2;	SWISSPROT_AC:Q00765;SWISSPROT_ID:REEP5_HUMAN;GeneID:7905;Ensembl:ENSG00000129625;HGNC:HGNC:30077;MIM:125265;Vega:OTTHUMG00000128807;protein_accession:AAA66351.1;protein_accession:AAH00232.2;protein_accession:AAH65926.1;protein_accession:AAT70688.1;protein_accession:ADQ32585.1;protein_accession:BAG35421.1;protein_accession:BAH11789.1;protein_accession:BAH12068.1;protein_accession:BAH12746.1;protei…	360589	Protein	TB2	C5orf18;DP1;Polyposis locus protein 1;Protein TB2;Receptor expression-enhancing protein 5;REEP5;TB2;D5S346;receptor accessory protein 5;t beta 2;tb 2;tb ii;tb-2;tb-ii;tbeta ii;tbeta2;Yip2e;YOP1;	SWISSPROT_AC:Q00765;SWISSPROT_ID:REEP5_HUMAN;EMBL:AC008536;EMBL:AC008575;EMBL:AK299902;EMBL:AY562243;EMBL:BC000232;EMBL:BC065926;EMBL:CH471086;EMBL:M73547;EMBL:M74090;RefSeq:NP_005660.4;ProteinModelPortal:Q00765;STRING:9606.ENSP00000368959;SWISSPROT_AC_OLD:B7Z681;SWISSPROT_AC_OLD:D3DT04;SWISSPROT_AC_OLD:Q04198;SWISSPROT_AC_OLD:Q5QGT0;SWISSPROT_AC_OLD:Q9BWH9;GeneID:7905;KEGG:hsa:7905;PIR:A39658;eg…
153471	UPF1 --> UPF1	Expression	GeneID:5976;		4344607	Gene	UPF1	HUPF1;NORF1;pNORF1;RENT1;smg-2;UPF1;UPF1, RNA helicase and ATPase;ATP-dependent helicase RENT1;EC 3.6.4.-;KIAA0221;Nonsense mRNA reducing factor 1;Regulator of nonsense transcripts 1;rent-1;smg2;Up-frameshift suppressor 1 homolog;upf-1;	SWISSPROT_AC:Q92900;SWISSPROT_ID:RENT1_HUMAN;GeneID:5976;Ensembl:ENSG00000005007;HGNC:HGNC:9962;MIM:601430;Vega:OTTHUMG00000183025;protein_accession:AAB94785.1;protein_accession:AAC09016.1;protein_accession:AAC26788.1;protein_accession:AAC50771.1;protein_accession:AAC51140.1;protein_accession:AAH39817.1;protein_accession:AIA19311.1;protein_accession:AIA19312.1;protein_accession:AIA19313.1;protein…	360945	Protein	UPF1	ATP-dependent helicase RENT1;EC 3.6.4.-;hUpf1;KIAA0221;Nonsense mRNA reducing factor 1;NORF1;Regulator of nonsense transcripts 1;RENT1;Up-frameshift suppressor 1 homolog;UPF1;pNORF1;rent-1;smg-2;smg2;upf-1;UPF1, RNA helicase and ATPase;	SWISSPROT_AC:Q92900;SWISSPROT_ID:RENT1_HUMAN;EMBL:AC003972;EMBL:AF074016;EMBL:BC039817;EMBL:D86988;EMBL:U59323;EMBL:U65533;RefSeq:NP_001284478.1;RefSeq:NP_002902.2;ProteinModelPortal:Q92900;STRING:9606.ENSP00000262803;SWISSPROT_AC_OLD:O00239;SWISSPROT_AC_OLD:O43343;SWISSPROT_AC_OLD:Q86Z25;SWISSPROT_AC_OLD:Q92842;SMR:Q92900;GeneID:5976;KEGG:hsa:5976;eggNOG:COG1112;eggNOG:KOG1802;UniGene:Hs.515266;…
155154	RHOA --> RHOA	Expression	GeneID:387;		4340122	Gene	RHOA	ARH12;ARHA;ras homolog family member A;RHO12;RHOA;RHOH12;h12;rho 1-2;Rho cDNA clone 12;rho1-2;Transforming protein RhoA;	SWISSPROT_AC:P61586;SWISSPROT_ID:RHOA_HUMAN;GeneID:387;Ensembl:ENSG00000067560;HGNC:HGNC:667;MIM:165390;Vega:OTTHUMG00000156838;protein_accession:AAA50612.1;protein_accession:AAA67539.1;protein_accession:AAC33178.1;protein_accession:AAH00946.2;protein_accession:AAH01360.1;protein_accession:AAH05976.1;protein_accession:AAM21117.1;protein_accession:AAV38673.1;protein_accession:ACE86513.1;protein_ac…	364855	Protein	RHOA	ARH12;ARHA;h12;Rho cDNA clone 12;RHO12;RHOA;Transforming protein RhoA;ras homolog family member A;rho 1-2;rho1-2;RHOH12;	SWISSPROT_AC:P61586;SWISSPROT_ID:RHOA_HUMAN;EMBL:AC104452;EMBL:AC121247;EMBL:AC137114;EMBL:AF498970;EMBL:AK222556;EMBL:BC001360;EMBL:BC005976;EMBL:BT019870;EMBL:BX647063;EMBL:L09159;EMBL:L25080;EMBL:M83094;EMBL:X05026;RefSeq:NP_001300870.1;RefSeq:NP_001655.1;ProteinModelPortal:P61586;STRING:9606.ENSP00000400175;SWISSPROT_AC_OLD:P06749;SWISSPROT_AC_OLD:Q53HM4;SWISSPROT_AC_OLD:Q5U024;SWISSPROT_AC_O…
156110	RIPK1 --> RIP1	Expression	GeneID:8737;		4346712	Gene	RIPK1	receptor interacting serine/threonine kinase 1;RIP;RIP-1;RIP1;RIPK1;Cell death protein RIP;EC 2.7.11.1;receptor interacting protein 1;receptor interacting protein i;receptor interacting protein-1;receptor interacting protein1;receptor interacting serine/threonine protein kinase 1;Receptor-interacting protein 1;receptor-interacting protein i;receptor-interacting protein serine/threonine kinase 1;r…	SWISSPROT_AC:Q13546;SWISSPROT_ID:RIPK1_HUMAN;GeneID:8737;Ensembl:ENSG00000137275;HGNC:HGNC:10019;MIM:603453;Vega:OTTHUMG00000014134;protein_accession:AAC32232.1;protein_accession:AAC50137.1;protein_accession:AAI26255.1;protein_accession:AAI26257.1;protein_accession:AAT74626.1;protein_accession:ADR83242.1;protein_accession:BAD92163.1;protein_accession:BAG36858.1;protein_accession:BAG53315.1;protei…	367974	Protein	RIP1	Cell death protein RIP;EC 2.7.11.1;Receptor-interacting protein 1;Receptor-interacting serine/threonine-protein kinase 1;RIP;RIP-1;RIP1;RIPK1;Serine/threonine-protein kinase RIP;receptor interacting protein 1;receptor interacting protein i;receptor interacting protein-1;receptor interacting protein1;receptor interacting serine/threonine kinase 1;receptor interacting serine/threonine protein kinas…	SWISSPROT_AC:Q13546;SWISSPROT_ID:RIPK1_HUMAN;EMBL:AB208926;EMBL:AK304701;EMBL:AK314176;EMBL:AL031963;EMBL:AY682848;EMBL:BC126254;EMBL:BC126256;EMBL:U25994;EMBL:U50062;RefSeq:NP_001303990.1;RefSeq:NP_003795.2;RefSeq:XP_005249514.2;ProteinModelPortal:Q13546;STRING:9606.ENSP00000259808;SWISSPROT_AC_OLD:A0AV89;SWISSPROT_AC_OLD:B2RAG1;SWISSPROT_AC_OLD:B4E3F9;SWISSPROT_AC_OLD:Q13180;SWISSPROT_AC_OLD:Q5…
163143	RPL36 --> RPL36	Expression	GeneID:25873;		4349694	Gene	RPL36	L36;ribosomal protein L36;RPL36;60S ribosomal protein L36;ribosomal l36 protein;RL36;	SWISSPROT_AC:Q9Y3U8;SWISSPROT_ID:RL36_HUMAN;GeneID:25873;Ensembl:ENSG00000130255;HGNC:HGNC:13631;Vega:OTTHUMG00000178585;protein_accession:AAD27776.1;protein_accession:AAH03052.1;protein_accession:AAH04971.1;protein_accession:AAH91508.1;protein_accession:ABM83022.1;protein_accession:ABM86215.1;protein_accession:BAB21256.1;protein_accession:BAB62863.1;protein_accession:BAB79471.1;protein_accession…	392051	Protein	RPL36	60S ribosomal protein L36;RL36;RPL36;L36;ribosomal l36 protein;ribosomal protein L36;	SWISSPROT_AC:Q9Y3U8;SWISSPROT_ID:RL36_HUMAN;EMBL:AB061833;EMBL:AF077043;EMBL:AK311990;EMBL:AL050273;EMBL:BC003052;EMBL:BC004971;EMBL:BC091508;EMBL:CH471139;EMBL:CR533465;RefSeq:NP_056229.2;RefSeq:NP_378669.1;ProteinModelPortal:Q9Y3U8;STRING:9606.ENSP00000252543;SWISSPROT_AC_OLD:B2R4Y1;SWISSPROT_AC_OLD:D6W634;SWISSPROT_AC_OLD:Q6FIG1;SWISSPROT_AC_OLD:Q9UQF6;SMR:Q9Y3U8;GeneID:25873;KEGG:hsa:25873;PI…
166639	RNF41 --> NRDP1	Expression	GeneID:10193;		4347885	Gene	RNF41	FLRF;NRDP1;ring finger protein 41;RNF41;SBBI03;E3 ubiquitin-protein ligase NRDP1;EC 6.3.2.-;nrdp 1;	SWISSPROT_AC:Q9H4P4;SWISSPROT_ID:RNF41_HUMAN;GeneID:10193;Ensembl:ENSG00000181852;HGNC:HGNC:18401;Vega:OTTHUMG00000170328;protein_accession:AAC27647.1;protein_accession:AAG01988.1;protein_accession:AAH32637.1;protein_accession:ABZ92287.1;protein_accession:BAG37335.1;protein_accession:BAG62420.1;protein_accession:BAG65365.1;protein_accession:EAW96909.1;protein_accession:EAW96910.1;protein_accessio…	402678	Protein	NRDP1	E3 ubiquitin-protein ligase NRDP1;EC 6.3.2.-;FLRF;NRDP1;RING finger protein 41;RNF41;nrdp 1;SBBI03;	SWISSPROT_AC:Q9H4P4;SWISSPROT_ID:RNF41_HUMAN;EMBL:AC073896;EMBL:AF077599;EMBL:AK314811;EMBL:AY007109;EMBL:BC024284;EMBL:BC032637;EMBL:CH471054;RefSeq:NP_001229755.1;RefSeq:NP_005776.1;RefSeq:NP_919339.1;RefSeq:NP_919340.1;RefSeq:XP_005268618.1;RefSeq:XP_011536036.1;RefSeq:XP_011536037.1;ProteinModelPortal:Q9H4P4;STRING:9606.ENSP00000342755;SWISSPROT_AC_OLD:A6NFW0;SWISSPROT_AC_OLD:B2RBT8;SWISSPROT…
177992	MRPS5 --> RT05	Expression	GeneID:64969;		4354338	Gene	MRPS5	mitochondrial ribosomal protein S5;MRP-S5;MRPS5;S5mt;28S ribosomal protein S5, mitochondrial;mrp s5;RT05;	SWISSPROT_AC:P82675;SWISSPROT_ID:RT05_HUMAN;GeneID:64969;Ensembl:ENSG00000144029;HGNC:HGNC:14498;MIM:611972;Vega:OTTHUMG00000130394;protein_accession:AAH00219.2;protein_accession:AAH14172.1;protein_accession:AAX88980.1;protein_accession:ABM83546.1;protein_accession:ABM86786.1;protein_accession:BAB40993.1;protein_accession:BAB71695.1;protein_accession:BAG58630.1;protein_accession:EAX10712.1;protei…	436480	Protein	RT05	28S ribosomal protein S5, mitochondrial;MRP-S5;MRPS5;RT05;S5mt;mitochondrial ribosomal protein S5;mrp s5;	SWISSPROT_AC:P82675;SWISSPROT_ID:RT05_HUMAN;EMBL:AB049940;EMBL:AC092835;EMBL:AK058160;EMBL:BC000219;EMBL:BC014172;EMBL:CH471219;RefSeq:NP_114108.1;ProteinModelPortal:P82675;STRING:9606.ENSP00000272418;SWISSPROT_AC_OLD:Q4ZFY5;SWISSPROT_AC_OLD:Q96LJ6;SWISSPROT_AC_OLD:Q9BWI4;SWISSPROT_AC_OLD:Q9BYC4;SMR:P82675;GeneID:64969;KEGG:hsa:64969;eggNOG:COG0098;eggNOG:KOG2646;UniGene:Hs.655259;GO:GO:0003735;G…
178000	MRPS2 --> MRPS2	Expression	GeneID:51116;		4351493	Gene	MRPS2	CGI-91;mitochondrial ribosomal protein S2;MRP-S2;MRPS2;S2mt;28S ribosomal protein S2, mitochondrial;rt 02;RT02;	SWISSPROT_AC:Q9Y399;SWISSPROT_ID:RT02_HUMAN;GeneID:51116;Ensembl:ENSG00000122140;HGNC:HGNC:14495;MIM:611971;Vega:OTTHUMG00000020910;protein_accession:AAD34086.1;protein_accession:AAH04905.2;protein_accession:AAH08017.1;protein_accession:AAH13108.1;protein_accession:BAB54954.1;protein_accession:BAB62529.1;protein_accession:EAW88152.1;protein_accession:EAW88153.1;protein_accession:NP_057118.1;prote…	436451	Protein	MRPS2	28S ribosomal protein S2, mitochondrial;MRP-S2;MRPS2;RT02;S2mt;CGI-91;mitochondrial ribosomal protein S2;rt 02;	SWISSPROT_AC:Q9Y399;SWISSPROT_ID:RT02_HUMAN;EMBL:AB055388;EMBL:AF151849;EMBL:AL161452;EMBL:BC004905;EMBL:BC008017;EMBL:BC013108;RefSeq:NP_057118.1;ProteinModelPortal:Q9Y399;STRING:9606.ENSP00000241600;SWISSPROT_AC_OLD:Q5T899;SWISSPROT_AC_OLD:Q9BSQ4;SMR:Q9Y399;GeneID:51116;KEGG:hsa:51116;eggNOG:COG0052;eggNOG:KOG0832;UniGene:Hs.382044;GO:GO:0003735;GO:GO:0005739;GO:GO:0005763;GO:GO:0006412;GO:GO:0…
178212	MRPS25 --> RT25	Expression	GeneID:64432;		4354198	Gene	MRPS25	mitochondrial ribosomal protein S25;MRP-S25;MRPS25;RPMS25;28S ribosomal protein S25, mitochondrial;rt 25;RT25;S25mt;	SWISSPROT_AC:P82663;SWISSPROT_ID:RT25_HUMAN;GeneID:64432;Ensembl:ENSG00000131368;HGNC:HGNC:14511;MIM:611987;Vega:OTTHUMG00000129836;protein_accession:AAH03590.1;protein_accession:ADQ32832.1;protein_accession:BAB14968.1;protein_accession:BAB15723.2;protein_accession:BAB54958.1;protein_accession:BAG57456.1;protein_accession:BAG60928.1;protein_accession:EAW64217.1;protein_accession:EAW64218.1;protei…	436751	Protein	RT25	28S ribosomal protein S25, mitochondrial;MRP-S25;MRPS25;RPMS25;RT25;S25mt;mitochondrial ribosomal protein S25;rt 25;	SWISSPROT_AC:P82663;SWISSPROT_ID:RT25_HUMAN;EMBL:AC090954;EMBL:AK024433;EMBL:AK024702;EMBL:AK294123;EMBL:AK298791;EMBL:BC003590;RefSeq:NP_071942.1;ProteinModelPortal:P82663;STRING:9606.ENSP00000253686;SWISSPROT_AC_OLD:B4DFJ5;SWISSPROT_AC_OLD:B4DQG6;SWISSPROT_AC_OLD:Q9H7P5;SMR:P82663;GeneID:64432;KEGG:hsa:64432;eggNOG:ENOG410YI66;eggNOG:KOG4079;UniGene:Hs.657764;UniGene:Hs.715617;GO:GO:0003735;GO:…
178265	MRPS27 --> MRPS27	Expression	GeneID:23107;		4349077	Gene	MRPS27	mitochondrial ribosomal protein S27;MRP-S27;MRPS27;S27mt;28S ribosomal protein S27, mitochondrial;KIAA0264;mrps 2-7;rt 2-7;rt-27;rt2-7;RT27;	SWISSPROT_AC:Q92552;SWISSPROT_ID:RT27_HUMAN;GeneID:23107;Ensembl:ENSG00000113048;HGNC:HGNC:14512;MIM:611989;Vega:OTTHUMG00000100951;protein_accession:AAH03632.1;protein_accession:AAH30521.1;protein_accession:AAH64902.1;protein_accession:ADQ32593.1;protein_accession:BAA13394.2;protein_accession:BAG54710.1;protein_accession:BAG59201.1;protein_accession:BAG61394.1;protein_accession:BAG61906.1;protei…	436777	Protein	MRPS27	28S ribosomal protein S27, mitochondrial;KIAA0264;MRP-S27;MRPS27;RT27;S27mt;mitochondrial ribosomal protein S27;mrps 2-7;rt 2-7;rt-27;rt2-7;	SWISSPROT_AC:Q92552;SWISSPROT_ID:RT27_HUMAN;EMBL:AC012609;EMBL:AC026406;EMBL:AK299412;EMBL:BC064902;EMBL:CH471084;EMBL:D87453;RefSeq:NP_001273677.1;RefSeq:NP_055899.2;ProteinModelPortal:Q92552;STRING:9606.ENSP00000261413;SWISSPROT_AC_OLD:B4DRT2;SWISSPROT_AC_OLD:Q6P1S1;SMR:Q92552;GeneID:23107;KEGG:hsa:23107;eggNOG:ENOG4110AQE;eggNOG:KOG4570;UniGene:Hs.482491;GO:GO:0005739;GO:GO:0005743;GO:GO:00058…
178556	RTN4 --> NOGO	Expression	GeneID:57142;		4353467	Gene	RTN4	ASY;Nbla00271;Nbla10545;NI220/250;NOGO;NOGO-A;Nogo-B;Nogo-C;NOGOC;NSP;NSP-CL;reticulon 4;RTN-X;RTN4;RTN4-A;RTN4-B1;RTN4-B2;RTN4-C;Foocen;inhibitor of neurite outgrowth;KIAA0886;Neurite outgrowth inhibitor;neurite-outgrowth inhibitor;neuroendocrine specific protein;Neuroendocrine-specific protein;Neuroendocrine-specific protein C homolog;ni-220/250;nogo a;nogo b;nogo c;Nogo protein;nogo-type;nogoa…	SWISSPROT_AC:Q9NQC3;SWISSPROT_ID:RTN4_HUMAN;GeneID:57142;Ensembl:ENSG00000115310;HGNC:HGNC:14085;MIM:604475;Vega:OTTHUMG00000129337;protein_accession:AAD27783.1;protein_accession:AAD31021.1;protein_accession:AAD31022.1;protein_accession:AAD39920.1;protein_accession:AAG12176.1;protein_accession:AAG12177.1;protein_accession:AAG12205.1;protein_accession:AAG17976.1;protein_accession:AAG40878.1;protei…	437183	Protein	NOGO	Foocen;KIAA0886;Neurite outgrowth inhibitor;Neuroendocrine-specific protein;Neuroendocrine-specific protein C homolog;NOGO;Nogo protein;NSP;Reticulon-4;Reticulon-5;RTN-x;RTN4;ASY;inhibitor of neurite outgrowth;Nbla00271;Nbla10545;neurite-outgrowth inhibitor;neuroendocrine specific protein;ni-220/250;NI220/250;nogo a;nogo b;nogo c;NOGO-A;Nogo-B;Nogo-C;nogo-type;nogoa;nogob;NOGOC;NSP-CL;protein nog…	SWISSPROT_AC:Q9NQC3;SWISSPROT_ID:RTN4_HUMAN;EMBL:AB015639;EMBL:AB020693;EMBL:AB040462;EMBL:AB040463;EMBL:AC013414;EMBL:AC092461;EMBL:AC093165;EMBL:AF063601;EMBL:AF077050;EMBL:AF087901;EMBL:AF125103;EMBL:AF132047;EMBL:AF132048;EMBL:AF148537;EMBL:AF148538;EMBL:AF177332;EMBL:AF320999;EMBL:AF333336;EMBL:AJ251383;EMBL:AJ251384;EMBL:AJ251385;EMBL:AY102276;EMBL:AY102277;EMBL:AY102278;EMBL:AY102279;EMBL:…
179976	SLC27A2 --> FATP2	Expression	GeneID:11001;		4348570	Gene	SLC27A2	ACSVL1;FACVL1;FATP2;hFACVL1;HsT17226;SLC27A2;solute carrier family 27 member 2;VLACS;VLCS;EC 6.2.1.-;EC 6.2.1.3;fatp 2;FATP-2;Fatty acid transport protein 2;fatty acid transport protein-2;Fatty-acid-coenzyme A ligase, very long-chain 1;Long-chain-fatty-acid--CoA ligase;long-chain-fatty-acid-coa ligase;S27A2;THCA-CoA ligase;very long chain acyl coa synthetase;very long chain acyl-coa synthetase;ve…	SWISSPROT_AC:O14975;SWISSPROT_ID:S27A2_HUMAN;GeneID:11001;Ensembl:ENSG00000140284;HGNC:HGNC:10996;MIM:603247;Vega:OTTHUMG00000131643;protein_accession:AAC64973.1;protein_accession:AAH57770.1;protein_accession:BAA23644.1;protein_accession:BAD96579.1;protein_accession:BAD96865.1;protein_accession:BAF82951.1;protein_accession:BAG53981.1;protein_accession:EAW77384.1;protein_accession:EAW77385.1;prote…	440711	Protein	FATP2	ACSVL1;EC 6.2.1.-;EC 6.2.1.3;FACVL1;FATP-2;FATP2;Fatty acid transport protein 2;Fatty-acid-coenzyme A ligase, very long-chain 1;Long-chain-fatty-acid--CoA ligase;S27A2;SLC27A2;Solute carrier family 27 member 2;THCA-CoA ligase;Very long-chain acyl-CoA synthetase;Very long-chain-fatty-acid-CoA ligase;VLACS;VLCS;fatp 2;fatty acid transport protein-2;hFACVL1;HsT17226;long-chain-fatty-acid-coa ligase;…	SWISSPROT_AC:O14975;SWISSPROT_ID:S27A2_HUMAN;EMBL:AC009753;EMBL:AF096290;EMBL:AK223145;EMBL:AK290262;EMBL:BC057770;EMBL:CH471082;EMBL:D88308;RefSeq:NP_001153101.1;RefSeq:NP_003636.2;ProteinModelPortal:O14975;STRING:9606.ENSP00000267842;SWISSPROT_AC_OLD:A8K2J7;SWISSPROT_AC_OLD:Q53FY6;SWISSPROT_AC_OLD:Q6PF09;GeneID:11001;KEGG:hsa:11001;eggNOG:ENOG410XQ8T;eggNOG:KOG1179;UniGene:Hs.11729;GO:GO:000156…
180438	SAAL1 --> SAAL1	Expression	GeneID:113174;		4356989	Gene	SAAL1	SAAL1;serum amyloid A like 1;SPACIA1;Protein SAAL1;	SWISSPROT_AC:Q96ER3;SWISSPROT_ID:SAAL1_HUMAN;GeneID:113174;Ensembl:ENSG00000166788;HGNC:HGNC:25158;Vega:OTTHUMG00000166428;protein_accession:AAH12010.1;protein_accession:BAG53907.1;protein_accession:BAK74733.1;protein_accession:EAW68418.1;protein_accession:EAW68419.1;protein_accession:NP_612430.2;protein_accession:Q96ER3.2;protein_gi:116235444;protein_gi:119588824;protein_gi:119588825;protein_gi:…	441248	Protein	SAAL1	Protein SAAL1;SAAL1;serum amyloid A like 1;SPACIA1;	SWISSPROT_AC:Q96ER3;SWISSPROT_ID:SAAL1_HUMAN;EMBL:AC090099;EMBL:BC012010;EMBL:CH471064;RefSeq:NP_612430.2;ProteinModelPortal:Q96ER3;STRING:9606.ENSP00000432487;SWISSPROT_AC_OLD:A6NH05;GeneID:113174;KEGG:hsa:113174;eggNOG:ENOG410IMST;eggNOG:ENOG4110KPS;UniGene:Hs.591998;GO:GO:0005615;HOGENOM:HOG000154242;CTD:113174;BioGrid:125228;PaxDb:Q96ER3;HOVERGEN:HBG061166;InterPro:IPR011989;InterPro:IPR01602…
181113	SBNO1 --> MOP3	Expression	GeneID:55206;		4352616	Gene	SBNO1	MOP3;SBNO1;Sno;strawberry notch homolog 1;Monocyte protein 3;mop 3;MOP-3;Protein strawberry notch homolog 1;	SWISSPROT_AC:A3KN83;SWISSPROT_ID:SBNO1_HUMAN;GeneID:55206;Ensembl:ENSG00000139697;HGNC:HGNC:22973;MIM:614274;Vega:OTTHUMG00000183988;protein_accession:A3KN83.1;protein_accession:AAH30544.1;protein_accession:AAI33705.1;protein_accession:AAQ76814.1;protein_accession:BAA91758.1;protein_accession:BAA91842.1;protein_accession:BAB19784.1;protein_accession:BAG53383.1;protein_accession:EAW98402.1;protein…	442606	Protein	MOP3	Monocyte protein 3;MOP-3;MOP3;Protein strawberry notch homolog 1;SBNO1;mop 3;Sno;strawberry notch homolog 1;	SWISSPROT_AC:A3KN83;SWISSPROT_ID:SBNO1_HUMAN;EMBL:AB014772;EMBL:AK001695;EMBL:AY364255;EMBL:BC030544;EMBL:BC133704;RefSeq:NP_001161328.1;RefSeq:NP_060653.3;RefSeq:XP_005253629.1;RefSeq:XP_005253630.1;RefSeq:XP_005253632.1;RefSeq:XP_005253633.1;RefSeq:XP_006719536.1;RefSeq:XP_006719537.1;RefSeq:XP_011536835.1;RefSeq:XP_016875045.1;ProteinModelPortal:A3KN83;STRING:9606.ENSP00000387361;SWISSPROT_AC_…
181449	SCAP --> SREBP cleavage-activating protein	Expression	GeneID:22937;		4348956	Gene	SCAP	SCAP;SREBF chaperone;KIAA0199;SREBP cleavage-activating protein;sterol regulatory element binding protein cleavage activating protein;sterol regulatory element binding protein cleavage-activating protein;sterol regulatory element-binding protein cleavage activating protein;Sterol regulatory element-binding protein cleavage-activating protein;sterol-regulatory element binding protein cleavage-acti…	SWISSPROT_AC:Q12770;SWISSPROT_ID:SCAP_HUMAN;GeneID:22937;Ensembl:ENSG00000114650;HGNC:HGNC:30634;MIM:601510;Vega:OTTHUMG00000125539;protein_accession:AAH20987.1;protein_accession:AAH27207.1;protein_accession:BAA12111.3;protein_accession:BAB55088.1;protein_accession:BAC11673.1;protein_accession:BAF84173.1;protein_accession:BAH13256.1;protein_accession:EAW64825.1;protein_accession:EAW64826.1;protei…	443158	Protein	SREBP cleavage-activating protein	KIAA0199;SCAP;SREBP cleavage-activating protein;Sterol regulatory element-binding protein cleavage-activating protein;SREBF chaperone;sterol regulatory element binding protein cleavage activating protein;sterol regulatory element binding protein cleavage-activating protein;sterol regulatory element-binding protein cleavage activating protein;sterol-regulatory element binding protein cleavage-acti…	SWISSPROT_AC:Q12770;SWISSPROT_ID:SCAP_HUMAN;EMBL:AK027402;EMBL:AK075528;EMBL:BC020987;EMBL:D83782;RefSeq:NP_036367.2;RefSeq:XP_011531803.1;RefSeq:XP_016861407.1;RefSeq:XP_016861410.1;ProteinModelPortal:Q12770;STRING:9606.ENSP00000265565;SWISSPROT_AC_OLD:Q8N2E0;SWISSPROT_AC_OLD:Q8WUA1;GeneID:22937;KEGG:hsa:22937;eggNOG:ENOG410XR54;eggNOG:KOG1933;UniGene:Hs.531789;GO:GO:0000139;GO:GO:0001666;GO:GO:…
181930	SCCPDH --> SCPDL	Expression	GeneID:51097;		4351474	Gene	SCCPDH	CGI-49;NET11;saccharopine dehydrogenase (putative);SCCPDH;EC 1.-.-.-;net 11;net1-1;Saccharopine dehydrogenase-like oxidoreductase;SCPDL;	SWISSPROT_AC:Q8NBX0;SWISSPROT_ID:SCPDL_HUMAN;GeneID:51097;Ensembl:ENSG00000143653;HGNC:HGNC:24275;Vega:OTTHUMG00000040221;protein_accession:AAD34044.1;protein_accession:AAH26185.1;protein_accession:ADQ32427.1;protein_accession:BAC11453.1;protein_accession:CAF86462.1;protein_accession:EAW77161.1;protein_accession:NP_057086.2;protein_accession:Q8NBX0.1;protein_gi:119597567;protein_gi:20071563;prote…	444012	Protein	SCPDL	EC 1.-.-.-;Saccharopine dehydrogenase-like oxidoreductase;SCCPDH;SCPDL;CGI-49;net 11;net1-1;NET11;saccharopine dehydrogenase (putative);	SWISSPROT_AC:Q8NBX0;SWISSPROT_ID:SCPDL_HUMAN;EMBL:AF151807;EMBL:AK075178;EMBL:AL591848;EMBL:BC026185;RefSeq:NP_057086.2;ProteinModelPortal:Q8NBX0;STRING:9606.ENSP00000355467;SWISSPROT_AC_OLD:Q8TAR0;SWISSPROT_AC_OLD:Q9Y363;SMR:Q8NBX0;GeneID:51097;KEGG:hsa:51097;eggNOG:COG3268;eggNOG:KOG2733;UniGene:Hs.498397;GO:GO:0005634;GO:GO:0005739;GO:GO:0005811;GO:GO:0016020;GO:GO:0016491;GO:GO:0030496;HOGENO…
181945	SCARB1 --> SR-BI	Expression	GeneID:949;		4340581	Gene	SCARB1	CD36L1;CLA-1;CLA1;HDLQTL6;SCARB1;scavenger receptor class B member 1;SR-BI;SRB1;antigen cd36;CD36 and LIMPII analogous 1;CD36 antigen;CD36 antigen-like 1;cla 1;cla i;cla-i;class b member i scavenger receptor;Collagen type I receptor, thrombospondin receptor-like 1;scarb-1;scavenger receptor class b member i;scavenger receptor class-b member 1;SCRB1;sr - bi;	SWISSPROT_AC:Q8WTV0;SWISSPROT_ID:SCRB1_HUMAN;GeneID:949;Ensembl:ENSG00000073060;HGNC:HGNC:1664;MIM:601040;Vega:OTTHUMG00000168544;protein_accession:AAF91347.1;protein_accession:AAH80647.1;protein_accession:AAH93732.1;protein_accession:AAI12038.1;protein_accession:AAI43320.1;protein_accession:AAQ08185.1;protein_accession:ABM83763.1;protein_accession:ABM87082.1;protein_accession:ALQ33422.1;protein_…	444077	Protein	SR-BI	CD36 and LIMPII analogous 1;CD36 antigen;CD36 antigen-like 1;CD36L1;CLA-1;CLA1;Collagen type I receptor, thrombospondin receptor-like 1;SCARB1;Scavenger receptor class B member 1;SCRB1;SR-BI;SRB1;antigen cd36;cla 1;cla i;cla-i;class b member i scavenger receptor;HDLQTL6;scarb-1;scavenger receptor class b member i;scavenger receptor class-b member 1;sr - bi;	SWISSPROT_AC:Q8WTV0;SWISSPROT_ID:SCRB1_HUMAN;EMBL:AC073593;EMBL:AC126309;EMBL:AF515445;EMBL:BC022087;EMBL:BC080647;EMBL:BC093732;EMBL:BC112037;EMBL:CH471054;EMBL:Z22555;RefSeq:NP_001076428.1;RefSeq:NP_005496.4;ProteinModelPortal:Q8WTV0;STRING:9606.ENSP00000261693;SWISSPROT_AC_OLD:F8W8N0;SWISSPROT_AC_OLD:Q14016;SWISSPROT_AC_OLD:Q52LZ5;SWISSPROT_AC_OLD:Q6KFX4;SMR:Q8WTV0;GeneID:949;KEGG:hsa:949;PIR:…
182144	SDF2 --> SDF-2	Expression	GeneID:6388;		4344948	Gene	SDF2	SDF2;stromal cell derived factor 2;SDF-2;sdf2-type;stromal cell derived factor-2;Stromal cell-derived factor 2;stromal cell-derived factor-2;stromal cell-derived factor2;stromal-cell derived factor 2;	SWISSPROT_AC:Q99470;SWISSPROT_ID:SDF2_HUMAN;GeneID:6388;Ensembl:ENSG00000132581;HGNC:HGNC:10675;MIM:602934;Vega:OTTHUMG00000132681;protein_accession:AAH00500.1;protein_accession:AAH01406.1;protein_accession:AAP35355.1;protein_accession:ABM82916.1;protein_accession:ABM86106.1;protein_accession:BAA09312.1;protein_accession:CAG32989.1;protein_accession:EAW51121.1;protein_accession:EAW51122.1;protein…	444603	Protein	SDF-2	SDF-2;SDF2;Stromal cell-derived factor 2;sdf2-type;stromal cell derived factor 2;stromal cell derived factor-2;stromal cell-derived factor-2;stromal cell-derived factor2;stromal-cell derived factor 2;	SWISSPROT_AC:Q99470;SWISSPROT_ID:SDF2_HUMAN;EMBL:BC000500;EMBL:BC001406;EMBL:D50645;RefSeq:NP_008854.2;ProteinModelPortal:Q99470;STRING:9606.ENSP00000247020;SWISSPROT_AC_OLD:Q9BQ79;SMR:Q99470;GeneID:6388;KEGG:hsa:6388;PIR:JC5106;eggNOG:ENOG410ZBU3;eggNOG:KOG3358;UniGene:Hs.514036;GO:GO:0004169;GO:GO:0005615;GO:GO:0005789;GO:GO:0006486;GO:GO:0071712;HOGENOM:HOG000236354;OrthoDB:EOG091G0MFB;CTD:638…
183360	SELENOS --> SELS	Expression	GeneID:55829;		4353034	Gene	SELENOS	AD-015;ADO15;SBBI8;selenoprotein S;SELENOS;SELS;SEPS1;VIMP;selenoprotein-s;seps-i;VCP-interacting membrane protein;	SWISSPROT_AC:Q9BQE4;SWISSPROT_ID:SELS_HUMAN;GeneID:55829;Ensembl:ENSG00000131871;HGNC:HGNC:30396;MIM:607918;Vega:OTTHUMG00000166441;protein_accession:AAF67483.1;protein_accession:AAH05840.2;protein_accession:AAI07775.1;protein_accession:AAK15708.1;protein_accession:AAP85541.1;protein_accession:AAT46592.1;protein_accession:EAX02295.1;protein_accession:NP_060915.2;protein_accession:NP_982298.2;prot…	447385	Protein	SELS	Selenoprotein S;SELS;VCP-interacting membrane protein;VIMP;AD-015;ADO15;SBBI8;selenoprotein-s;SELENOS;seps-i;SEPS1;	SWISSPROT_AC:Q9BQE4;SWISSPROT_ID:SELS_HUMAN;EMBL:AC023024;EMBL:AF157317;EMBL:AF328864;EMBL:AY324824;EMBL:BC005840;EMBL:BC107774;RefSeq:NP_060915.2;RefSeq:NP_982298.2;ProteinModelPortal:Q9BQE4;STRING:9606.ENSP00000381282;SWISSPROT_AC_OLD:Q3B771;SWISSPROT_AC_OLD:Q9P0I6;SMR:Q9BQE4;GeneID:55829;KEGG:hsa:55829;eggNOG:ENOG410IW5T;eggNOG:ENOG41126EF;UniGene:Hs.32148;GO:GO:0002865;GO:GO:0004872;GO:GO:000…
184521	SIGMAR1 --> SIGMAR1	Expression	GeneID:10280;		4347969	Gene	SIGMAR1	ALS16;DSMA2;hSigmaR1;OPRS1;SIG-1R;sigma non-opioid intracellular receptor 1;sigma1R;SIGMAR1;SR-BP;SR-BP1;SRBP;Aging-associated gene 8 protein;SGMR1;Sigma 1-type opioid receptor;sigma 1r;sigma-1r;sigma-r1;sigma1 opioid receptor;Sigma1-receptor;sigmar-1;sr-31747 binding-protein;sr-bp-1;SR31747-binding protein;	SWISSPROT_AC:Q99720;SWISSPROT_ID:SGMR1_HUMAN;GeneID:10280;Ensembl:ENSG00000147955;HGNC:HGNC:8157;MIM:601978;Vega:OTTHUMG00000019829;protein_accession:AAB50402.1;protein_accession:AAB51238.1;protein_accession:AAF64280.1;protein_accession:AAH04899.1;protein_accession:AAH07839.1;protein_accession:AAV33304.1;protein_accession:ABG29111.1;protein_accession:ABG36559.1;protein_accession:ABG46369.1;protei…	449534	Protein	SIGMAR1	Aging-associated gene 8 protein;hSigmaR1;OPRS1;SGMR1;SIG-1R;Sigma 1-type opioid receptor;Sigma non-opioid intracellular receptor 1;Sigma1-receptor;Sigma1R;SIGMAR1;SR-BP;SR31747-binding protein;SRBP;ALS16;DSMA2;sigma 1r;sigma-1r;sigma-r1;sigma1 opioid receptor;sigmar-1;sr-31747 binding-protein;sr-bp-1;SR-BP1;	SWISSPROT_AC:Q99720;SWISSPROT_ID:SGMR1_HUMAN;EMBL:AF001976;EMBL:AF001977;EMBL:AF226604;EMBL:AK098451;EMBL:AK222899;EMBL:AL450283;EMBL:AY633611;EMBL:BC004899;EMBL:BC007839;EMBL:CH471071;EMBL:CR457075;EMBL:DQ644568;EMBL:DQ647702;EMBL:DQ656583;EMBL:U75283;EMBL:U79528;RefSeq:NP_001269134.1;RefSeq:NP_001269135.1;RefSeq:NP_001269136.1;RefSeq:NP_001269137.1;RefSeq:NP_001269138.1;RefSeq:NP_005857.1;RefSe…
185280	SIL1 --> SIL1	Expression	GeneID:64374;		4354164	Gene	SIL1	BAP;MSS;SIL1;SIL1 nucleotide exchange factor;ULG5;bap-type;BiP-associated protein;mss-type;Nucleotide exchange factor SIL1;	SWISSPROT_AC:Q9H173;SWISSPROT_ID:SIL1_HUMAN;GeneID:64374;Ensembl:ENSG00000120725;HGNC:HGNC:24624;MIM:608005;Vega:OTTHUMG00000129226;protein_accession:AAH11568.1;protein_accession:AAN84477.1;protein_accession:AAQ89309.1;protein_accession:AAY89591.1;protein_accession:ABA60425.1;protein_accession:ABA60426.1;protein_accession:ABW03472.1;protein_accession:ABW03779.1;protein_accession:ALQ34201.1;protei…	450675	Protein	SIL1	BAP;BiP-associated protein;Nucleotide exchange factor SIL1;SIL1;bap-type;MSS;mss-type;SIL1 nucleotide exchange factor;ULG5;	SWISSPROT_AC:Q9H173;SWISSPROT_ID:SIL1_HUMAN;EMBL:AF547994;EMBL:AJ299442;EMBL:AK074624;EMBL:AK075177;EMBL:AY358950;EMBL:BC011568;EMBL:CH471062;RefSeq:NP_001032722.1;RefSeq:NP_071909.1;ProteinModelPortal:Q9H173;STRING:9606.ENSP00000265195;SWISSPROT_AC_OLD:D3DQC2;SWISSPROT_AC_OLD:Q8N2L3;SMR:Q9H173;GeneID:64374;KEGG:hsa:64374;eggNOG:ENOG410Y90B;eggNOG:KOG2160;UniGene:Hs.483521;GO:GO:0005615;GO:GO:000…
185468	SIRT5 --> SIRT5	Expression	GeneID:23408;		4349323	Gene	SIRT5	SIR2L5;SIRT5;sirtuin 5;EC 3.5.1.-;NAD-dependent protein deacylase sirtuin-5, mitochondrial;Regulatory protein SIR2 homolog 5;SIR2-like protein 5;SIR5;sirt-5;sirtuin-5;sirtuin5;	SWISSPROT_AC:Q9NXA8;SWISSPROT_ID:SIR5_HUMAN;GeneID:23408;Ensembl:ENSG00000124523;HGNC:HGNC:14933;MIM:604483;Vega:OTTHUMG00000014278;protein_accession:AAD40853.1;protein_accession:AAH00126.1;protein_accession:BAA91107.1;protein_accession:BAG57485.1;protein_accession:BAG63757.1;protein_accession:CAD97975.1;protein_accession:CAL00159.1;protein_accession:CAL00160.1;protein_accession:CAL38292.1;protei…	450923	Protein	SIRT5	EC 3.5.1.-;NAD-dependent protein deacylase sirtuin-5, mitochondrial;Regulatory protein SIR2 homolog 5;SIR2-like protein 5;SIR2L5;SIR5;SIRT5;sirt-5;sirtuin 5;sirtuin-5;sirtuin5;	SWISSPROT_AC:Q9NXA8;SWISSPROT_ID:SIR5_HUMAN;EMBL:AF083110;EMBL:AK000355;EMBL:AK294162;EMBL:AK302467;EMBL:AL441883;EMBL:AM393414;EMBL:BC000126;EMBL:CH471087;RefSeq:NP_001180196.1;RefSeq:NP_001229756.1;RefSeq:NP_036373.1;RefSeq:NP_112534.1;RefSeq:XP_005249025.1;ProteinModelPortal:Q9NXA8;STRING:9606.ENSP00000368552;SWISSPROT_AC_OLD:B4DFM4;SWISSPROT_AC_OLD:B4DYJ5;SWISSPROT_AC_OLD:F5H5Z9;SWISSPROT_AC_…
186042	SLU7 --> SLU7	Expression	GeneID:10569;		4348213	Gene	SLU7	hSlu7;SLU7;SLU7 homolog, splicing factor;Pre-mRNA-splicing factor SLU7;	SWISSPROT_AC:O95391;SWISSPROT_ID:SLU7_HUMAN;GeneID:10569;Ensembl:ENSG00000164609;HGNC:HGNC:16939;MIM:605974;Vega:OTTHUMG00000130324;protein_accession:AAD13774.1;protein_accession:AAH10634.1;protein_accession:AAS59410.1;protein_accession:ABA08382.1;protein_accession:ABA08383.1;protein_accession:ABM81963.1;protein_accession:ABM85142.1;protein_accession:BAG37147.1;protein_accession:EAW61554.1;protei…	452071	Protein	SLU7	hSlu7;Pre-mRNA-splicing factor SLU7;SLU7;SLU7 homolog, splicing factor;	SWISSPROT_AC:O95391;SWISSPROT_ID:SLU7_HUMAN;EMBL:AC091842;EMBL:AF101074;EMBL:AY486334;EMBL:BC010634;EMBL:CH471062;EMBL:DQ174516;EMBL:DQ174517;RefSeq:NP_006416.3;RefSeq:XP_011532720.1;ProteinModelPortal:O95391;STRING:9606.ENSP00000297151;SWISSPROT_AC_OLD:D3DQK2;SWISSPROT_AC_OLD:Q3LUJ0;SWISSPROT_AC_OLD:Q3LUJ1;SWISSPROT_AC_OLD:Q6RXQ5;SWISSPROT_AC_OLD:Q96FM9;SMR:O95391;GeneID:10569;KEGG:hsa:10569;egg…
186622	SMOC1 --> SMOC1	Expression	GeneID:64093;		4354082	Gene	SMOC1	OAS;SMOC1;SPARC related modular calcium binding 1;secreted modular calcium binding protein-1;Secreted modular calcium-binding protein 1;secreted modular calcium-binding protein-1;SMOC-1;sparc related modular calcium binding protein 1;sparc-related modular calcium-binding 1;SPARC-related modular calcium-binding protein 1;	SWISSPROT_AC:Q9H4F8;SWISSPROT_ID:SMOC1_HUMAN;GeneID:64093;Ensembl:ENSG00000198732;HGNC:HGNC:20318;MIM:608488;Vega:OTTHUMG00000171237;protein_accession:AAH08608.1;protein_accession:AAH11548.1;protein_accession:ABM82709.1;protein_accession:ABM85893.1;protein_accession:BAF82677.1;protein_accession:BAG35892.1;protein_accession:CAC10352.1;protein_accession:EAW81013.1;protein_accession:EAW81014.1;prote…	453067	Protein	SMOC1	Secreted modular calcium-binding protein 1;SMOC-1;SMOC1;SPARC-related modular calcium-binding protein 1;OAS;secreted modular calcium binding protein-1;secreted modular calcium-binding protein-1;SPARC related modular calcium binding 1;sparc related modular calcium binding protein 1;sparc-related modular calcium-binding 1;	SWISSPROT_AC:Q9H4F8;SWISSPROT_ID:SMOC1_HUMAN;EMBL:AJ249900;EMBL:AK289988;EMBL:AK313063;EMBL:AL135747;EMBL:AL157789;EMBL:BC008608;EMBL:BC011548;EMBL:CH471061;RefSeq:NP_001030024.1;RefSeq:NP_071420.1;ProteinModelPortal:Q9H4F8;STRING:9606.ENSP00000355110;SWISSPROT_AC_OLD:A8K1S3;SWISSPROT_AC_OLD:B2R7P5;SWISSPROT_AC_OLD:Q96F78;SMR:Q9H4F8;GeneID:64093;KEGG:hsa:64093;eggNOG:ENOG410YP7C;eggNOG:KOG4578;Un…
186927	SNIP1 --> SNIP1	Expression	GeneID:79753;		4354823	Gene	SNIP1	PMRED;Smad nuclear interacting protein 1;SNIP1;FHA domain-containing protein SNIP1;smad nuclear interacting protein-1;Smad nuclear-interacting protein 1;	SWISSPROT_AC:Q8TAD8;SWISSPROT_ID:SNIP1_HUMAN;GeneID:79753;Ensembl:ENSG00000163877;HGNC:HGNC:30587;MIM:608241;Vega:OTTHUMG00000004225;protein_accession:AAH27040.1;protein_accession:AAL91140.1;protein_accession:ADQ31741.1;protein_accession:BAB14134.1;protein_accession:BAB55241.1;protein_accession:BAG37948.1;protein_accession:BAG56768.1;protein_accession:BAG59668.1;protein_accession:BAG62455.1;prote…	453588	Protein	SNIP1	FHA domain-containing protein SNIP1;Smad nuclear-interacting protein 1;SNIP1;PMRED;Smad nuclear interacting protein 1;smad nuclear interacting protein-1;	SWISSPROT_AC:Q8TAD8;SWISSPROT_ID:SNIP1_HUMAN;EMBL:AK022615;EMBL:AK027622;EMBL:AY081909;EMBL:BC027040;RefSeq:NP_078976.2;ProteinModelPortal:Q8TAD8;STRING:9606.ENSP00000296215;SWISSPROT_AC_OLD:Q96SP9;SWISSPROT_AC_OLD:Q9H9T7;SMR:Q8TAD8;GeneID:79753;KEGG:hsa:79753;eggNOG:ENOG4111F4H;eggNOG:KOG1882;UniGene:Hs.47232;GO:GO:0003729;GO:GO:0005634;GO:GO:0005654;GO:GO:0005737;GO:GO:0006355;GO:GO:0007249;GO:…
188304	SEPSECS --> SPCS	Expression	GeneID:51091;		4351469	Gene	SEPSECS	LP;PCH2D;Sep (O-phosphoserine) tRNA:Sec (selenocysteine) tRNA synthase;SEPSECS;SLA;SLA/LP;antigen soluble liver;EC 2.9.1.2;liver pancreas antigen;Liver-pancreas antigen;liver-pancreas-antigen;O-phosphoseryl-tRNA(Sec) selenium transferase;Sec synthase;Selenocysteine synthase;selenocysteine-synthase;Selenocysteinyl-tRNA(Sec) synthase;Sep-tRNA:Sec-tRNA synthase;sl a;sl alpha;sl-a;sl-alpha;SLA-p35;SL…	SWISSPROT_AC:Q9HD40;SWISSPROT_ID:SPCS_HUMAN;GeneID:51091;Ensembl:ENSG00000109618;HGNC:HGNC:30605;MIM:613009;Vega:OTTHUMG00000128563;protein_accession:AAD33963.2;protein_accession:AAG00491.1;protein_accession:AAH23539.1;protein_accession:AAI17203.1;protein_accession:AAI26214.1;protein_accession:ACE86809.1;protein_accession:ACE87496.1;protein_accession:BAF85165.1;protein_accession:CAB62209.1;protei…	455908	Protein	SPCS	EC 2.9.1.2;Liver-pancreas antigen;LP;O-phosphoseryl-tRNA(Sec) selenium transferase;Sec synthase;Selenocysteine synthase;Selenocysteinyl-tRNA(Sec) synthase;Sep-tRNA:Sec-tRNA synthase;SEPSECS;SLA;SLA-p35;SLA/LP autoantigen;Soluble liver antigen;SPCS;tRNA(Ser/Sec)-associated antigenic protein;TRNP48;UGA suppressor tRNA-associated protein;antigen soluble liver;liver pancreas antigen;liver-pancreas-an…	SWISSPROT_AC:Q9HD40;SWISSPROT_ID:SPCS_HUMAN;EMBL:AC007073;EMBL:AC104662;EMBL:AF146396;EMBL:AF282065;EMBL:AJ238617;EMBL:AJ277541;EMBL:AK292476;EMBL:BC023539;EMBL:BC117202;EMBL:BX648976;EMBL:CH471069;RefSeq:NP_058651.3;RefSeq:XP_011512148.1;RefSeq:XP_011512150.1;ProteinModelPortal:Q9HD40;STRING:9606.ENSP00000371535;SWISSPROT_AC_OLD:A8K8W1;SWISSPROT_AC_OLD:Q0D2P3;SWISSPROT_AC_OLD:Q17RT1;SWISSPROT_AC…
188608	SPG20 --> Spartin	Expression	GeneID:23111;		4349081	Gene	SPG20	SPARTIN;spastic paraplegia 20 (Troyer syndrome);SPG20;TAHCCP1;KIAA0610;Spastic paraplegia 20 protein;Trans-activated by hepatitis C virus core protein 1;	SWISSPROT_AC:Q8N0X7;SWISSPROT_ID:SPG20_HUMAN;GeneID:23111;Ensembl:ENSG00000133104;HGNC:HGNC:18514;MIM:607111;Vega:OTTHUMG00000016730;protein_accession:AAH47083.1;protein_accession:AAK71883.1;protein_accession:AAK72374.1;protein_accession:AAM76671.1;protein_accession:AAM76672.1;protein_accession:ALQ34021.1;protein_accession:ALQ34022.1;protein_accession:BAA25536.2;protein_accession:BAF84413.1;prote…	457129	Protein	Spartin	KIAA0610;Spartin;Spastic paraplegia 20 protein;SPG20;TAHCCP1;Trans-activated by hepatitis C virus core protein 1;spastic paraplegia 20 (Troyer syndrome);	SWISSPROT_AC:Q8N0X7;SWISSPROT_ID:SPG20_HUMAN;EMBL:AB011182;EMBL:AL139377;EMBL:AY038359;EMBL:AY038934;EMBL:AY123329;EMBL:AY123331;EMBL:AY123332;EMBL:AY123333;EMBL:AY123334;EMBL:AY123335;EMBL:AY123336;EMBL:AY123337;EMBL:BC047083;RefSeq:NP_001135766.1;RefSeq:NP_001135767.1;RefSeq:NP_001135768.1;RefSeq:NP_055902.1;RefSeq:XP_005266370.1;RefSeq:XP_005266371.1;RefSeq:XP_005266372.1;RefSeq:XP_005266374.1…
189795	SRP19 --> SRP19	Expression	GeneID:6728;		4345254	Gene	SRP19	signal recognition particle 19;SRP19;Signal recognition particle 19 kDa protein;srp 19;	SWISSPROT_AC:P09132;SWISSPROT_ID:SRP19_HUMAN;GeneID:6728;Ensembl:ENSG00000153037;HGNC:HGNC:11300;MIM:182175;Vega:OTTHUMG00000186064;protein_accession:AAH10947.1;protein_accession:AAH17830.1;protein_accession:BAG34746.1;protein_accession:CAA31280.1;protein_accession:CAJ42748.1;protein_accession:EAW48996.1;protein_accession:EAW48999.1;protein_accession:EAW49000.1;protein_accession:NP_001191122.1;pr…	459064	Protein	SRP19	Signal recognition particle 19 kDa protein;SRP19;signal recognition particle 19;srp 19;	SWISSPROT_AC:P09132;SWISSPROT_ID:SRP19_HUMAN;EMBL:AC008536;EMBL:AC008575;EMBL:AK311803;EMBL:BC010947;EMBL:BC017830;EMBL:BU661702;EMBL:CH471086;EMBL:X12791;RefSeq:NP_001191122.1;RefSeq:NP_001191123.1;RefSeq:NP_001191125.1;RefSeq:NP_003126.1;ProteinModelPortal:P09132;STRING:9606.ENSP00000424870;SWISSPROT_AC_OLD:B2R4E9;SWISSPROT_AC_OLD:D6RCQ5;SWISSPROT_AC_OLD:Q05D77;SWISSPROT_AC_OLD:Q96FG6;SMR:P0913…
189850	SRP54 --> SRP54	Expression	GeneID:6729;		4345248	Gene	SRP54	signal recognition particle 54;SRP54;Signal recognition particle 54 kDa protein;signal-recognition particle 54;	SWISSPROT_AC:P61011;SWISSPROT_ID:SRP54_HUMAN;GeneID:6729;Ensembl:ENSG00000100883;HGNC:HGNC:11301;MIM:604857;Vega:OTTHUMG00000140214;protein_accession:AAC50994.1;protein_accession:AAH00652.1;protein_accession:AAH03389.1;protein_accession:ADZ15911.1;protein_accession:BAG35706.1;protein_accession:BAG56838.1;protein_accession:BAG62478.1;protein_accession:CAA60132.1;protein_accession:NP_001139754.1;pr…	459132	Protein	SRP54	Signal recognition particle 54 kDa protein;SRP54;signal recognition particle 54;signal-recognition particle 54;	SWISSPROT_AC:P61011;SWISSPROT_ID:SRP54_HUMAN;EMBL:AK300824;EMBL:AK312853;EMBL:AL049776;EMBL:BC000652;EMBL:BC003389;EMBL:U51920;EMBL:X86373;RefSeq:NP_001139754.1;RefSeq:NP_003127.1;RefSeq:XP_011535408.1;ProteinModelPortal:P61011;STRING:9606.ENSP00000216774;SWISSPROT_AC_OLD:B2R759;SWISSPROT_AC_OLD:B4DUW6;SWISSPROT_AC_OLD:P13624;SMR:P61011;GeneID:6729;KEGG:hsa:6729;PIR:S54143;eggNOG:COG0541;eggNOG:K…
189886	SRP72 --> SRP72	Expression	GeneID:6731;		4345250	Gene	SRP72	BMFF;BMFS1;HEL103;signal recognition particle 72;SRP72;Signal recognition particle 72 kDa protein;Signal recognition particle subunit SRP72;srp 72;	SWISSPROT_AC:O76094;SWISSPROT_ID:SRP72_HUMAN;GeneID:6731;Ensembl:ENSG00000174780;HGNC:HGNC:11303;MIM:602122;Vega:OTTHUMG00000128843;protein_accession:AAC27324.1;protein_accession:AAC97490.1;protein_accession:AAH17057.1;protein_accession:AAH32609.1;protein_accession:AAH40134.1;protein_accession:AAH46143.1;protein_accession:AAI05584.1;protein_accession:AAI60164.1;protein_accession:AAQ13423.1;protei…	459212	Protein	SRP72	Signal recognition particle 72 kDa protein;Signal recognition particle subunit SRP72;SRP72;BMFF;BMFS1;HEL103;signal recognition particle 72;srp 72;	SWISSPROT_AC:O76094;SWISSPROT_ID:SRP72_HUMAN;EMBL:AC114766;EMBL:AF069765;EMBL:AF077019;EMBL:BX537991;EMBL:CH471057;RefSeq:NP_001254651.1;RefSeq:NP_008878.3;ProteinModelPortal:O76094;STRING:9606.ENSP00000342181;SWISSPROT_AC_OLD:G5E9Z8;SWISSPROT_AC_OLD:Q7Z3C0;SMR:O76094;GeneID:6731;KEGG:hsa:6731;eggNOG:ENOG410XRWI;eggNOG:KOG2376;UniGene:Hs.237825;GO:GO:0005047;GO:GO:0005730;GO:GO:0005737;GO:GO:0005…
191034	STC2 --> STC2	Expression	GeneID:8614;		4346612	Gene	STC2	stanniocalcin 2;STC-2;STC2;STCRP;stanniocalcin related protein;Stanniocalcin-2;Stanniocalcin-related protein;stanniocalcin2;stc related protein;STC-related protein;	SWISSPROT_AC:O76061;SWISSPROT_ID:STC2_HUMAN;GeneID:8614;Ensembl:ENSG00000113739;HGNC:HGNC:11374;MIM:603665;Vega:OTTHUMG00000130542;protein_accession:AAC27036.1;protein_accession:AAC97948.1;protein_accession:AAD01922.1;protein_accession:AAH00658.1;protein_accession:AAH06352.1;protein_accession:AAH13958.1;protein_accession:AAV38398.1;protein_accession:ACE87039.1;protein_accession:ACE87723.1;protein…	461755	Protein	STC2	Stanniocalcin-2;Stanniocalcin-related protein;STC-2;STC-related protein;STC2;STCRP;stanniocalcin 2;stanniocalcin related protein;stanniocalcin2;stc related protein;	SWISSPROT_AC:O76061;SWISSPROT_ID:STC2_HUMAN;EMBL:AB012664;EMBL:AF031036;EMBL:AF055460;EMBL:AF098462;EMBL:BC000658;EMBL:BC006352;EMBL:BC013958;EMBL:BT019591;RefSeq:NP_003705.1;ProteinModelPortal:O76061;STRING:9606.ENSP00000265087;GeneID:8614;KEGG:hsa:8614;PIR:JE0357;eggNOG:ENOG410IIGP;eggNOG:ENOG410XT17;UniGene:Hs.233160;GO:GO:0005615;GO:GO:0005783;GO:GO:0005794;GO:GO:0006874;GO:GO:0006979;GO:GO:0…
191305	STOML2 --> SLP-2	Expression	GeneID:30968;		4351284	Gene	STOML2	HSPC108;SLP-2;stomatin like 2;STOML2;EPB72-like protein 2;Paraprotein target 7;Paratarg-7;SLP2;STML2;Stomatin-like protein 2, mitochondrial;stoml-2;	SWISSPROT_AC:Q9UJZ1;SWISSPROT_ID:STML2_HUMAN;GeneID:30968;Ensembl:ENSG00000165283;HGNC:HGNC:14559;MIM:608292;Vega:OTTHUMG00000019851;protein_accession:AAC07983.1;protein_accession:AAF09142.1;protein_accession:AAF29073.1;protein_accession:AAF91466.1;protein_accession:AAH02442.1;protein_accession:AAH03025.1;protein_accession:AAH10152.1;protein_accession:AAH14990.1;protein_accession:ABM83603.1;prote…	462209	Protein	SLP-2	EPB72-like protein 2;Paraprotein target 7;Paratarg-7;SLP-2;SLP2;STML2;Stomatin-like protein 2, mitochondrial;STOML2;HSPC108;stomatin like 2;stoml-2;	SWISSPROT_AC:Q9UJZ1;SWISSPROT_ID:STML2_HUMAN;EMBL:AC004472;EMBL:AF161458;EMBL:AF190167;EMBL:AF282596;EMBL:AK027405;EMBL:AK223102;EMBL:AK303883;EMBL:AL353795;EMBL:BC002442;EMBL:BC003025;EMBL:BC010152;EMBL:BC014990;EMBL:CH471071;RefSeq:NP_001273960.1;RefSeq:NP_001273961.1;RefSeq:NP_038470.1;ProteinModelPortal:Q9UJZ1;STRING:9606.ENSP00000348886;SWISSPROT_AC_OLD:B4E1K7;SWISSPROT_AC_OLD:D3DRN3;SWISSPR…
191367	STOM --> Stomatin	Expression	GeneID:2040;		4341451	Gene	STOM	BND7;EPB7;EPB72;STOM;stomatin;7.2b protein;Erythrocyte band 7 integral membrane protein;erythrocyte integral membrane protein band 7;Protein 7.2b;stomatin-type;	SWISSPROT_AC:P27105;SWISSPROT_ID:STOM_HUMAN;GeneID:2040;Ensembl:ENSG00000148175;HGNC:HGNC:3383;MIM:133090;Vega:OTTHUMG00000020590;protein_accession:AAA58432.1;protein_accession:AAC50296.1;protein_accession:AAH10703.1;protein_accession:ABM81984.1;protein_accession:ABM85162.1;protein_accession:BAG64120.1;protein_accession:BAG65267.1;protein_accession:BAG65322.1;protein_accession:CAA42671.1;protein_…	462263	Protein	Stomatin	BND7;EPB72;Erythrocyte band 7 integral membrane protein;Protein 7.2b;STOM;Stomatin;7.2b protein;EPB7;erythrocyte integral membrane protein band 7;stomatin-type;	SWISSPROT_AC:P27105;SWISSPROT_ID:STOM_HUMAN;EMBL:AL161784;EMBL:AL359644;EMBL:BC010703;EMBL:BI603242;EMBL:CR542100;EMBL:M81635;EMBL:U33925;EMBL:U33926;EMBL:U33927;EMBL:U33928;EMBL:U33929;EMBL:U33930;EMBL:U33931;EMBL:X60067;EMBL:X85116;EMBL:X85117;RefSeq:NP_004090.4;RefSeq:NP_937837.1;ProteinModelPortal:P27105;STRING:9606.ENSP00000286713;SWISSPROT_AC_OLD:B1AM77;SWISSPROT_AC_OLD:Q14087;SWISSPROT_AC_…
192203	SUN2 --> SUN2	Expression	GeneID:25777;		4349620	Gene	SUN2	Sad1 and UNC84 domain containing 2;SUN2;UNC84B;FRIGG;KIAA0668;Protein unc-84 homolog B;rab5 interacting protein;Rab5-interacting protein;RAB5IP;Sad1/unc-84 protein-like 2;SUN domain-containing protein 2;sun ii;	SWISSPROT_AC:Q9UH99;SWISSPROT_ID:SUN2_HUMAN;GeneID:25777;Ensembl:ENSG00000100242;HGNC:HGNC:14210;MIM:613569;Vega:OTTHUMG00000151031;protein_accession:AAF15887.1;protein_accession:AAH30684.2;protein_accession:AAH69253.1;protein_accession:AAH94797.1;protein_accession:AAI11550.1;protein_accession:AAI11718.1;protein_accession:AAT90500.1;protein_accession:BAA31643.2;protein_accession:BAG58608.1;protei…	464026	Protein	SUN2	FRIGG;KIAA0668;Protein unc-84 homolog B;Rab5-interacting protein;RAB5IP;Sad1/unc-84 protein-like 2;SUN domain-containing protein 2;SUN2;UNC84B;rab5 interacting protein;Sad1 and UNC84 domain containing 2;sun ii;	SWISSPROT_AC:Q9UH99;SWISSPROT_ID:SUN2_HUMAN;EMBL:AB014568;EMBL:AF202723;EMBL:AL008583;EMBL:AL021707;EMBL:AL021806;EMBL:AY682988;EMBL:BC030684;EMBL:BC094797;EMBL:BC111549;EMBL:BC111717;EMBL:BX537962;EMBL:CR456474;RefSeq:NP_001186508.1;RefSeq:NP_001186509.1;RefSeq:NP_056189.1;ProteinModelPortal:Q9UH99;STRING:9606.ENSP00000385616;SWISSPROT_AC_OLD:B0QY62;SWISSPROT_AC_OLD:O75156;SWISSPROT_AC_OLD:Q2NKN…
195477	NARS2 --> AsnRS	Expression	GeneID:79731;		4354806	Gene	NARS2	asnRS;asparaginyl-tRNA synthetase 2, mitochondrial (putative);DFNB94;NARS2;SLM5;asparaginyl trna synthetase;Asparaginyl-tRNA synthetase;EC 6.1.1.22;Probable asparagine--tRNA ligase, mitochondrial;SYNM;	SWISSPROT_AC:Q96I59;SWISSPROT_ID:SYNM_HUMAN;GeneID:79731;Ensembl:ENSG00000137513;HGNC:HGNC:26274;MIM:612803;Vega:OTTHUMG00000166702;protein_accession:AAH07800.2;protein_accession:BAB15655.1;protein_accession:BAG37813.1;protein_accession:BAG51837.1;protein_accession:EAW75061.1;protein_accession:EAW75062.1;protein_accession:EAW75063.1;protein_accession:NP_001230180.1;protein_accession:NP_078954.4;p…	473620	Protein	AsnRS	AsnRS;Asparaginyl-tRNA synthetase;EC 6.1.1.22;NARS2;Probable asparagine--tRNA ligase, mitochondrial;SYNM;asparaginyl trna synthetase;asparaginyl-tRNA synthetase 2, mitochondrial (putative);DFNB94;SLM5;	SWISSPROT_AC:Q96I59;SWISSPROT_ID:SYNM_HUMAN;EMBL:AP003086;EMBL:AP003110;EMBL:BC007800;EMBL:CH471076;RefSeq:NP_001230180.1;RefSeq:NP_078954.4;RefSeq:XP_016873792.1;ProteinModelPortal:Q96I59;STRING:9606.ENSP00000281038;SWISSPROT_AC_OLD:G3V178;GeneID:79731;KEGG:hsa:79731;eggNOG:COG0017;eggNOG:KOG0554;UniGene:Hs.503389;GO:GO:0003676;GO:GO:0004816;GO:GO:0005524;GO:GO:0005739;GO:GO:0005759;GO:GO:000642…
196440	TARS2 --> TARS2	Expression	GeneID:80222;		4355122	Gene	TARS2	COXPD21;TARS2;TARSL1;threonyl-tRNA synthetase 2, mitochondrial (putative);thrRS;EC 6.1.1.3;SYTM;Threonine--tRNA ligase, mitochondrial;threonyl trna synthetase;Threonyl-tRNA synthetase;Threonyl-tRNA synthetase-like 1;threonyl-trna-synthetase;	SWISSPROT_AC:Q9BW92;SWISSPROT_ID:SYTM_HUMAN;GeneID:80222;Ensembl:ENSG00000143374;HGNC:HGNC:30740;MIM:612805;Vega:OTTHUMG00000012809;protein_accession:AAH00541.1;protein_accession:AAH07824.2;protein_accession:AAH09997.1;protein_accession:AAR23527.1;protein_accession:BAB14117.1;protein_accession:BAD96534.1;protein_accession:BAG60915.1;protein_accession:CAC21664.1;protein_accession:EAW53548.1;protei…	476598	Protein	TARS2	EC 6.1.1.3;SYTM;TARS2;TARSL1;Threonine--tRNA ligase, mitochondrial;Threonyl-tRNA synthetase;Threonyl-tRNA synthetase-like 1;ThrRS;COXPD21;threonyl trna synthetase;threonyl-tRNA synthetase 2, mitochondrial (putative);threonyl-trna-synthetase;	SWISSPROT_AC:Q9BW92;SWISSPROT_ID:SYTM_HUMAN;EMBL:AK022590;EMBL:AK222814;EMBL:AL356356;EMBL:BC000541;EMBL:BC007824;EMBL:BC009997;EMBL:CH471121;RefSeq:NP_001258825.1;RefSeq:NP_079426.2;ProteinModelPortal:Q9BW92;STRING:9606.ENSP00000358060;SWISSPROT_AC_OLD:Q53GW7;SWISSPROT_AC_OLD:Q96I50;SWISSPROT_AC_OLD:Q9H9V2;SMR:Q9BW92;GeneID:80222;KEGG:hsa:80222;eggNOG:COG0441;eggNOG:KOG1637;UniGene:Hs.288974;GO:…
197129	TIMM10B --> T10B	Expression	GeneID:26515;		4350015	Gene	TIMM10B	FXC1;TIM10B;Tim9b;TIMM10B;translocase of inner mitochondrial membrane 10B;Fracture callus protein 1;Mitochondrial import inner membrane translocase subunit Tim10 B;Mitochondrial import inner membrane translocase subunit Tim9 B;T10B;TIMM9B;	SWISSPROT_AC:Q9Y5J6;SWISSPROT_ID:T10B_HUMAN;GeneID:26515;Ensembl:ENSG00000132286;HGNC:HGNC:4022;MIM:607388;Vega:OTTHUMG00000179826;protein_accession:AAD40011.1;protein_accession:AAF15105.1;protein_accession:AAG09684.1;protein_accession:AAH11014.1;protein_accession:BAG34706.1;protein_accession:BAG51018.1;protein_accession:EAW68706.1;protein_accession:NP_036324.1;protein_accession:Q9Y5J6.1;protein_…	478417	Protein	T10B	Fracture callus protein 1;FXC1;Mitochondrial import inner membrane translocase subunit Tim10 B;Mitochondrial import inner membrane translocase subunit Tim9 B;T10B;Tim10b;TIM9B;TIMM10B;TIMM9B;translocase of inner mitochondrial membrane 10B;	SWISSPROT_AC:Q9Y5J6;SWISSPROT_ID:T10B_HUMAN;EMBL:AF150105;EMBL:AF152355;EMBL:AF183415;EMBL:BC011014;RefSeq:NP_036324.1;ProteinModelPortal:Q9Y5J6;STRING:9606.ENSP00000419704;SWISSPROT_AC_OLD:Q96FF3;GeneID:26515;KEGG:hsa:26515;eggNOG:ENOG4111TUA;eggNOG:KOG3479;UniGene:Hs.54943;GO:GO:0005743;GO:GO:0005758;GO:GO:0006626;GO:GO:0007160;GO:GO:0042719;GO:GO:0046872;HOGENOM:HOG000059523;OrthoDB:EOG091G15Z…
197418	GTF2F2 --> RAP30	Expression	GeneID:2963;		4342234	Gene	GTF2F2	BTF4;general transcription factor IIF subunit 2;GTF2F2;RAP30;TF2F2;TFIIF;ATP-dependent helicase GTF2F2;EC 3.6.4.12;General transcription factor IIF 30 kDa subunit;rap 30;T2FB;tfiif beta;TFIIF-beta;Transcription initiation factor IIF subunit beta;Transcription initiation factor RAP30;	SWISSPROT_AC:P13984;SWISSPROT_ID:T2FB_HUMAN;GeneID:2963;Ensembl:ENSG00000188342;HGNC:HGNC:4653;MIM:189969;Vega:OTTHUMG00000016849;protein_accession:AAH01771.1;protein_accession:AAV38332.1;protein_accession:ACE86726.1;protein_accession:ACE87412.1;protein_accession:BAF84234.1;protein_accession:CAA34775.1;protein_accession:CAA42419.1;protein_accession:EAX08726.1;protein_accession:EAX08727.1;protein_…	478905	Protein	RAP30	ATP-dependent helicase GTF2F2;EC 3.6.4.12;General transcription factor IIF 30 kDa subunit;General transcription factor IIF subunit 2;GTF2F2;RAP30;T2FB;TFIIF-beta;Transcription initiation factor IIF subunit beta;Transcription initiation factor RAP30;BTF4;rap 30;TF2F2;TFIIF;tfiif beta;	SWISSPROT_AC:P13984;SWISSPROT_ID:T2FB_HUMAN;EMBL:AK291545;EMBL:AL138693;EMBL:AL138963;EMBL:BC001771;EMBL:BT019525;EMBL:CH471075;EMBL:X16901;EMBL:X59745;RefSeq:NP_004119.1;ProteinModelPortal:P13984;STRING:9606.ENSP00000340823;SWISSPROT_AC_OLD:A6NNS5;SWISSPROT_AC_OLD:Q5W0H3;SMR:P13984;GeneID:2963;KEGG:hsa:2963;PIR:S06141;PIR:S18677;eggNOG:COG5090;eggNOG:KOG2905;UniGene:Hs.654582;GO:GO:0000398;GO:GO…
198153	TAPT1 --> TAPT1	Expression	GeneID:202018;		4359793	Gene	TAPT1	CMVFR;OCLSBG;TAPT1;transmembrane anterior posterior transformation 1;Cytomegalovirus partial fusion receptor;Transmembrane anterior posterior transformation protein 1 homolog;	SWISSPROT_AC:Q6NXT6;SWISSPROT_ID:TAPT1_HUMAN;GeneID:202018;Ensembl:ENSG00000169762;HGNC:HGNC:26887;MIM:612758;Vega:OTTHUMG00000160177;protein_accession:AAF28308.1;protein_accession:AAH66899.1;protein_accession:BAC11022.1;protein_accession:BAG58855.1;protein_accession:BAG61211.1;protein_accession:CAF86657.1;protein_accession:CAH05437.1;protein_accession:EAW92754.1;protein_accession:EAW92755.1;prot…	480489	Protein	TAPT1	CMVFR;Cytomegalovirus partial fusion receptor;TAPT1;Transmembrane anterior posterior transformation protein 1 homolog;OCLSBG;transmembrane anterior posterior transformation 1;	SWISSPROT_AC:Q6NXT6;SWISSPROT_ID:TAPT1_HUMAN;EMBL:AF189251;EMBL:AK074494;EMBL:BC066899;EMBL:CH471069;RefSeq:NP_699196.2;ProteinModelPortal:Q6NXT6;STRING:9606.ENSP00000385347;SWISSPROT_AC_OLD:Q8N2S3;SWISSPROT_AC_OLD:Q9NZK9;SMR:Q6NXT6;GeneID:202018;KEGG:hsa:202018;eggNOG:ENOG410XT6F;eggNOG:KOG2490;UniGene:Hs.479223;GO:GO:0001503;GO:GO:0001701;GO:GO:0005737;GO:GO:0005813;GO:GO:0009791;GO:GO:0014032;…
198691	TBCA --> CFA	Expression	GeneID:6902;		4345395	Gene	TBCA	TBCA;tubulin folding cofactor A;cf a;cf alpha;cf-a;CFA;tbc's a;tbc--a;TCP1-chaperonin cofactor A;tubulin specific chaperone a;Tubulin-folding cofactor A;Tubulin-specific chaperone A;	SWISSPROT_AC:O75347;SWISSPROT_ID:TBCA_HUMAN;GeneID:6902;Ensembl:ENSG00000171530;HGNC:HGNC:11579;MIM:610058;Vega:OTTHUMG00000102173;protein_accession:AAC39866.1;protein_accession:AAH18210.1;protein_accession:AAI05286.1;protein_accession:AAP36018.1;protein_accession:BAG35140.1;protein_accession:BAG61842.1;protein_accession:CAG46967.1;protein_accession:CAG46983.1;protein_accession:EAW95810.1;protein…	481968	Protein	CFA	CFA;TBCA;TCP1-chaperonin cofactor A;Tubulin-folding cofactor A;Tubulin-specific chaperone A;cf a;cf alpha;cf-a;tbc's a;tbc--a;tubulin folding cofactor A;tubulin specific chaperone a;	SWISSPROT_AC:O75347;SWISSPROT_ID:TBCA_HUMAN;EMBL:AC026717;EMBL:AC035147;EMBL:AC108482;EMBL:AF038952;EMBL:AK300031;EMBL:BC018210;EMBL:BT007354;RefSeq:NP_001284667.1;RefSeq:NP_004598.1;ProteinModelPortal:O75347;STRING:9606.ENSP00000369736;SWISSPROT_AC_OLD:B4DT30;SMR:O75347;GeneID:6902;KEGG:hsa:6902;eggNOG:ENOG4111Y9A;eggNOG:KOG3470;UniGene:Hs.291212;UniGene:Hs.661401;GO:GO:0005730;GO:GO:0005737;GO:…
198797	TBK1 --> TBK1	Expression	GeneID:29110;		4351110	Gene	TBK1	FTDALS4;NAK;T2K;TANK binding kinase 1;TBK1;EC 2.7.11.1;kinase activating nf-kappab;NF-kappa-B-activating kinase;nf-kappab activating kinase;nf-kappab-activating kinase;nfkappab-activating kinase;Serine/threonine-protein kinase TBK1;tank binding kinase-1;tank- binding kinase 1;TANK-binding kinase 1;tank-binding kinase i;tank-binding kinase-1;tank-binding kinase1;tank-binding-kinase 1;tank-binding-…	SWISSPROT_AC:Q9UHD2;SWISSPROT_ID:TBK1_HUMAN;GeneID:29110;Ensembl:ENSG00000183735;HGNC:HGNC:11584;MIM:604834;Vega:OTTHUMG00000168796;protein_accession:AAF05989.1;protein_accession:AAF69106.1;protein_accession:AAH34950.1;protein_accession:BAA92129.1;protein_accession:BAF83728.1;protein_accession:BAG64676.1;protein_accession:EAW97133.1;protein_accession:NP_037386.1;protein_accession:Q9UHD2.1;protein…	482102	Protein	TBK1	EC 2.7.11.1;NAK;NF-kappa-B-activating kinase;Serine/threonine-protein kinase TBK1;T2K;TANK-binding kinase 1;TBK1;FTDALS4;kinase activating nf-kappab;nf-kappab activating kinase;nf-kappab-activating kinase;nfkappab-activating kinase;TANK binding kinase 1;tank binding kinase-1;tank- binding kinase 1;tank-binding kinase i;tank-binding kinase-1;tank-binding kinase1;tank-binding-kinase 1;tank-binding-…	SWISSPROT_AC:Q9UHD2;SWISSPROT_ID:TBK1_HUMAN;EMBL:AF174536;EMBL:AF191838;EMBL:AK002192;EMBL:AK291039;EMBL:BC034950;EMBL:CH471054;RefSeq:NP_037386.1;RefSeq:XP_005268866.1;RefSeq:XP_005268867.1;ProteinModelPortal:Q9UHD2;STRING:9606.ENSP00000329967;SWISSPROT_AC_OLD:A8K4S4;SWISSPROT_AC_OLD:Q8IYV3;SWISSPROT_AC_OLD:Q9NUJ5;SMR:Q9UHD2;GeneID:29110;KEGG:hsa:29110;eggNOG:ENOG410XRMU;eggNOG:KOG4250;UniGene:H…
198804	TBKBP1 --> TBKBP1	Expression	GeneID:9755;		4347511	Gene	TBKBP1	ProSAPiP2;SINTBAD;TBK1 binding protein 1;TBKBP1;KIAA0775;TANK-binding kinase 1-binding protein 1;TBK1-binding protein 1;TBKB1;	SWISSPROT_AC:A7MCY6;SWISSPROT_ID:TBKB1_HUMAN;GeneID:9755;Ensembl:ENSG00000198933;HGNC:HGNC:30140;MIM:608476;Vega:OTTHUMG00000178286;protein_accession:A7MCY6.1;protein_accession:AAI11419.1;protein_accession:AAI52408.1;protein_accession:AAI67150.1;protein_accession:BAA34495.3;protein_accession:EAW94805.1;protein_accession:EAW94806.1;protein_accession:NP_055541.1;protein_accession:XP_005257916.1;pro…	482105	Protein	TBKBP1	KIAA0775;SINTBAD;TANK-binding kinase 1-binding protein 1;TBK1-binding protein 1;TBKB1;TBKBP1;ProSAPiP2;TBK1 binding protein 1;	SWISSPROT_AC:A7MCY6;SWISSPROT_ID:TBKB1_HUMAN;EMBL:AB018318;EMBL:BC111418;EMBL:BC152407;EMBL:BC167150;RefSeq:NP_055541.1;RefSeq:XP_005257916.1;RefSeq:XP_005257917.1;RefSeq:XP_005257918.1;RefSeq:XP_005257919.1;ProteinModelPortal:A7MCY6;STRING:9606.ENSP00000354777;SWISSPROT_AC_OLD:B2RZG6;SWISSPROT_AC_OLD:O94873;SWISSPROT_AC_OLD:Q14DW3;SMR:A7MCY6;GeneID:9755;KEGG:hsa:9755;eggNOG:ENOG410IGJJ;eggNOG:EN…
201621	THTPA --> ThTPase	Expression	GeneID:79178;		4354560	Gene	THTPA	thiamine triphosphatase;THTP;THTPA;THTPASE;EC 3.6.1.28;Thiamine-triphosphatase;	SWISSPROT_AC:Q9BU02;SWISSPROT_ID:THTPA_HUMAN;GeneID:79178;Ensembl:ENSG00000259431;HGNC:HGNC:18987;MIM:611612;Vega:OTTHUMG00000172558;protein_accession:AAH02984.1;protein_accession:AAM22403.1;protein_accession:BAB71546.1;protein_accession:CAD61907.1;protein_accession:EAW66140.1;protein_accession:EAW66141.1;protein_accession:NP_001119811.1;protein_accession:NP_001242991.1;protein_accession:NP_00124…	488169	Protein	ThTPase	EC 3.6.1.28;Thiamine-triphosphatase;THTPA;ThTPase;thiamine triphosphatase;THTP;	SWISSPROT_AC:Q9BU02;SWISSPROT_ID:THTPA_HUMAN;EMBL:AF432862;EMBL:AK057691;EMBL:AL135999;EMBL:BC002984;EMBL:BX161435;EMBL:BX378775;EMBL:CH471078;RefSeq:NP_001119811.1;RefSeq:NP_001242991.1;RefSeq:NP_001243250.1;RefSeq:NP_001243251.1;RefSeq:NP_001243252.1;RefSeq:NP_077304.1;ProteinModelPortal:Q9BU02;STRING:9606.ENSP00000288014;SWISSPROT_AC_OLD:D3DS50;SWISSPROT_AC_OLD:G3V4J3;SMR:Q9BU02;GeneID:79178;K…
202251	TIMM10 --> TIM10	Expression	GeneID:26519;		4350019	Gene	TIMM10	TIM10;TIM10A;TIMM10;TIMM10A;translocase of inner mitochondrial membrane 10;Mitochondrial import inner membrane translocase subunit Tim10;	SWISSPROT_AC:P62072;SWISSPROT_ID:TIM10_HUMAN;GeneID:26519;Ensembl:ENSG00000134809;HGNC:HGNC:11814;MIM:602251;Vega:OTTHUMG00000167039;protein_accession:AAD39995.1;protein_accession:AAF15104.1;protein_accession:AAH32133.1;protein_accession:BAF82440.1;protein_accession:EAW73753.1;protein_accession:NP_036588.1;protein_accession:P62072.1;protein_gi:119594159;protein_gi:158260525;protein_gi:21619412;pr…	489658	Protein	TIM10	Mitochondrial import inner membrane translocase subunit Tim10;TIM10;TIMM10;TIM10A;TIMM10A;translocase of inner mitochondrial membrane 10;	SWISSPROT_AC:P62072;SWISSPROT_ID:TIM10_HUMAN;EMBL:AF150089;EMBL:AF152354;EMBL:AK289751;EMBL:BC032133;EMBL:CH471076;RefSeq:NP_036588.1;ProteinModelPortal:P62072;STRING:9606.ENSP00000257245;SWISSPROT_AC_OLD:A8K136;SWISSPROT_AC_OLD:Q9WV99;SWISSPROT_AC_OLD:Q9WVA0;SWISSPROT_AC_OLD:Q9Y5J8;SMR:P62072;GeneID:26519;KEGG:hsa:26519;eggNOG:ENOG4112539;eggNOG:KOG3480;UniGene:Hs.235750;GO:GO:0005215;GO:GO:0005…
202296	DNAJC19 --> TIM14	Expression	GeneID:131118;		4357950	Gene	DNAJC19	DnaJ heat shock protein family (Hsp40) member C19;DNAJC19;PAM18;TIM14;TIMM14;DnaJ homolog subfamily C member 19;Mitochondrial import inner membrane translocase subunit TIM14;pam-18;	SWISSPROT_AC:Q96DA6;SWISSPROT_ID:TIM14_HUMAN;GeneID:131118;Ensembl:ENSG00000205981;HGNC:HGNC:30528;MIM:608977;Vega:OTTHUMG00000158180;protein_accession:AAH09702.1;protein_accession:AAH73989.1;protein_accession:ADZ15986.1;protein_accession:ALQ34319.1;protein_accession:ALQ34320.1;protein_accession:BAG34708.1;protein_accession:EAW78358.1;protein_accession:EAW78359.1;protein_accession:EAW78360.1;prot…	489706	Protein	TIM14	DnaJ homolog subfamily C member 19;DNAJC19;Mitochondrial import inner membrane translocase subunit TIM14;TIM14;TIMM14;DnaJ heat shock protein family (Hsp40) member C19;pam-18;PAM18;	SWISSPROT_AC:Q96DA6;SWISSPROT_ID:TIM14_HUMAN;EMBL:AC008009;EMBL:AK311765;EMBL:BC009702;EMBL:BC073989;EMBL:CH471052;RefSeq:NP_001177162.1;RefSeq:NP_660304.1;ProteinModelPortal:Q96DA6;STRING:9606.ENSP00000372005;SWISSPROT_AC_OLD:B2R4B1;SWISSPROT_AC_OLD:C9JBV1;SMR:Q96DA6;GeneID:131118;KEGG:hsa:131118;eggNOG:COG2214;eggNOG:KOG0723;UniGene:Hs.230601;GO:GO:0005739;GO:GO:0005743;GO:GO:0006457;GO:GO:0006…
202369	TIMM29 --> TIM29	Expression	GeneID:90580;		4356551	Gene	TIMM29	C19orf52;TIM29;TIMM29;translocase of inner mitochondrial membrane 29;Mitochondrial import inner membrane translocase subunit Tim29;	SWISSPROT_AC:Q9BSF4;SWISSPROT_ID:TIM29_HUMAN;GeneID:90580;Ensembl:ENSG00000142444;HGNC:HGNC:25152;Vega:OTTHUMG00000180700;protein_accession:AAH05075.2;protein_accession:AAH07244.2;protein_accession:AAH11833.1;protein_accession:EAW84160.1;protein_accession:NP_612367.1;protein_accession:Q9BSF4.2;protein_gi:119604566;protein_gi:15080113;protein_gi:24308410;protein_gi:37589915;protein_gi:37589918;pro…	489786	Protein	TIM29	c19orf52;Mitochondrial import inner membrane translocase subunit Tim29;TIM29;TIMM29;translocase of inner mitochondrial membrane 29;	SWISSPROT_AC:Q9BSF4;SWISSPROT_ID:TIM29_HUMAN;EMBL:AC011442;EMBL:BC005075;EMBL:BC007244;EMBL:BC011833;RefSeq:NP_612367.1;ProteinModelPortal:Q9BSF4;STRING:9606.ENSP00000270502;SWISSPROT_AC_OLD:Q96EY6;SWISSPROT_AC_OLD:Q96IT8;GeneID:90580;KEGG:hsa:90580;eggNOG:ENOG4111K8C;eggNOG:KOG4545;UniGene:Hs.164026;GO:GO:0005743;GO:GO:0005758;GO:GO:0042721;HOGENOM:HOG000111996;OrthoDB:EOG091G0ZEJ;CTD:90580;BioG…
202420	TIMM8B --> DDP2	Expression	GeneID:26521;		4350021	Gene	TIMM8B	DDP2;TIM8B;TIMM8B;translocase of inner mitochondrial membrane 8 homolog B;ddp 2;ddp-2;DDP-like protein;DDPL;Deafness dystonia protein 2;Mitochondrial import inner membrane translocase subunit Tim8 B;	SWISSPROT_AC:Q9Y5J9;SWISSPROT_ID:TIM8B_HUMAN;GeneID:26521;Ensembl:ENSG00000150779;HGNC:HGNC:11818;MIM:606659;Vega:OTTHUMG00000162261;protein_accession:AAD39994.1;protein_accession:AAD51801.1;protein_accession:AAF15100.1;protein_accession:AAH00711.1;protein_accession:AAI05987.1;protein_accession:AAI06068.1;protein_accession:ACA06083.1;protein_accession:BAG35103.1;protein_accession:EAW67180.1;prote…	489841	Protein	DDP2	DDP-like protein;DDP2;DDPL;Deafness dystonia protein 2;Mitochondrial import inner membrane translocase subunit Tim8 B;TIM8B;TIMM8B;ddp 2;ddp-2;translocase of inner mitochondrial membrane 8 homolog B;	SWISSPROT_AC:Q9Y5J9;SWISSPROT_ID:TIM8B_HUMAN;EMBL:AF150087;EMBL:AF152350;EMBL:AF165967;EMBL:AK312169;EMBL:BC000711;EMBL:BC105986;EMBL:BC106067;EMBL:EF445036;RefSeq:NP_036591.2;ProteinModelPortal:Q9Y5J9;STRING:9606.ENSP00000438455;SWISSPROT_AC_OLD:B0YJA5;SWISSPROT_AC_OLD:Q3KQS9;SWISSPROT_AC_OLD:Q9UN04;GeneID:26521;KEGG:hsa:26521;eggNOG:ENOG41126D5;eggNOG:KOG3489;UniGene:Hs.279915;GO:GO:0005615;GO:…
[truncated: 1,370 more rows]
