# Supplementary material for: Gene Networks of Hyperglycemia, Diabetic Complications, and Human Proteins Targeted by SARS-CoV-2: What Is the Molecular Basis for Comorbidity?
Source: Int J Mol Sci. 2022 Jun 29;23(13):7247. doi: 10.3390/ijms23137247 (PMC9266766; doi:10.3390/ijms23137247)
Supplement: Supplementary file 1 [file ijms-23-07247-s001.zip › Table S18.xlsx]

## Sheet: Лист1
Symbol	GeneID	description	average betweenness centrality
MOV10	4343	Mov10 RISC complex RNA helicase	23567
GORASP1	64689	golgi reassembly stacking protein 1	20003.1
NUP62	23636	nucleoporin 62	17673
CUL2	8453	cullin 2	15431.3
GOLGA2	2801	golgin A2	13211
OS9	10956	OS9 endoplasmic reticulum lectin	10420.4
RHOA	387	ras homolog family member A	10033.4
G3BP1	10146	G3BP stress granule assembly factor 1	9523.93
RAB7A	7879	RAB7A, member RAS oncogene family	8996.65
CEP250	11190	centrosomal protein 250	8726.71
MARK1	4139	microtubule affinity regulating kinase 1	8098.65
HDAC2	3066	histone deacetylase 2	7610.82
RAB1A	5861	RAB1A, member RAS oncogene family	7562.84
EIF4H	7458	eukaryotic translation initiation factor 4H	6856.31
NSD2	7468	nuclear receptor binding SET domain protein 2	6232.56
TLE5	166	TLE family member 5, transcriptional modulator	5626.17
TBK1	29110	TANK binding kinase 1	5486.25
ARF6	382	ADP ribosylation factor 6	5383.72
PRKACA	5566	protein kinase cAMP-activated catalytic subunit alpha	5383.46
SPART	23111	spartin	5333.68
EXOSC3	51010	exosome component 3	5212.01
MEPCE	56257	methylphosphate capping enzyme	5206.37
ITGB1	3688	integrin subunit beta 1	4936.27
PABPC1	26986	poly(A) binding protein cytoplasmic 1	4838.5
ECSIT	51295	ECSIT signaling integrator	4625.7
RAB2A	5862	RAB2A, member RAS oncogene family	4497.11
CISD3	284106	CDGSH iron sulfur domain 3	4466.31
RBX1	9978	ring-box 1	4236.55
CEP43	11116	centrosomal protein 43	4137.95
TUBGCP3	10426	tubulin gamma complex associated protein 3	3700.47
PLEKHF2	79666	pleckstrin homology and FYVE domain containing 2	3592.97
GFER	2671	growth factor, augmenter of liver regeneration	3572.76
NINL	22981	ninein like	3519.38
SRP72	6731	signal recognition particle 72	3506
VPS11	55823	VPS11 core subunit of CORVET and HOPS complexes	3346.7
EIF4E2	9470	eukaryotic translation initiation factor 4E family member 2	3012.79
FBLN5	10516	fibulin 5	2924.99
HMOX1	3162	heme oxygenase 1	2914.1
RAB8A	4218	RAB8A, member RAS oncogene family	2873.73
FBN1	2200	fibrillin 1	2868.12
STOML2	30968	stomatin like 2	2771.72
UPF1	5976	UPF1 RNA helicase and ATPase	2767.38
MARK2	2011	microtubule affinity regulating kinase 2	2736.75
COL6A1	1291	collagen type VI alpha 1 chain	2656.1
ZYG11B	79699	zyg-11 family member B, cell cycle regulator	2596.19
GIGYF2	26058	GRB10 interacting GYF protein 2	2595.54
DNMT1	1786	DNA methyltransferase 1	2582.94
GLA	2717	galactosidase alpha	2522
SRP19	6728	signal recognition particle 19	2516
ACSL3	2181	acyl-CoA synthetase long chain family member 3	2514
ATP1B1	481	ATPase Na+/K+ transporting subunit beta 1	2514
HYOU1	10525	hypoxia up-regulated 1	2510
RTN4	57142	reticulon 4	2506.56
GOLGA3	2802	golgin A3	2463.66
EXOSC5	56915	exosome component 5	2439.3
PITRM1	10531	pitrilysin metallopeptidase 1	2438.81
AKAP9	10142	A-kinase anchoring protein 9	2431.87
RAB5C	5878	RAB5C, member RAS oncogene family	2405.66
PRKAR2A	5576	protein kinase cAMP-dependent type II regulatory subunit alpha	2375.09
NUP98	4928	nucleoporin 98 and 96 precursor	2345.76
PTBP2	58155	polypyrimidine tract binding protein 2	2222.1
PCNT	5116	pericentrin	2191.62
STOM	2040	stomatin	2183.13
NIN	51199	ninein	2174.57
PVR	5817	PVR cell adhesion molecule	2169.67
BRD4	23476	bromodomain containing 4	2075.17
LOX	4015	lysyl oxidase	2045.96
PLOD2	5352	procollagen-lysine,2-oxoglutarate 5-dioxygenase 2	2029.17
CSNK2B	1460	casein kinase 2 beta	2015.95
PDE4DIP	9659	phosphodiesterase 4D interacting protein	1989.79
BRD2	6046	bromodomain containing 2	1988.08
CSDE1	7812	cold shock domain containing E1	1977.8
PLAT	5327	plasminogen activator, tissue type	1951.89
CEP68	23177	centrosomal protein 68	1872.98
AATF	26574	apoptosis antagonizing transcription factor	1822.59
SCCPDH	51097	saccharopine dehydrogenase (putative)	1789.1
RAB18	22931	RAB18, member RAS oncogene family	1744.72
AP3B1	8546	adaptor related protein complex 3 subunit beta 1	1740.83
AKAP8L	26993	A-kinase anchoring protein 8 like	1703.32
CEP350	9857	centrosomal protein 350	1639.87
RIPK1	8737	receptor interacting serine/threonine kinase 1	1623.12
MARK3	4140	microtubule affinity regulating kinase 3	1607.9
IL17RA	23765	interleukin 17 receptor A	1575.21
USP13	8975	ubiquitin specific peptidase 13	1571.75
FAM98A	25940	family with sequence similarity 98 member A	1554
ETFA	2108	electron transfer flavoprotein subunit alpha	1544.2
CSNK2A2	1459	casein kinase 2 alpha 2	1520.88
IMPDH2	3615	inosine monophosphate dehydrogenase 2	1514
REEP5	7905	receptor accessory protein 5	1514
UBAP2	55833	ubiquitin associated protein 2	1514
SLU7	10569	SLU7 homolog, splicing factor	1514
GNG5	2787	G protein subunit gamma 5	1514
ATP5MG	10632	ATP synthase membrane subunit g	1514
ACADM	34	acyl-CoA dehydrogenase medium chain	1514
FKBP15	23307	FKBP prolyl isomerase family member 15	1512
UBXN8	7993	UBX domain protein 8	1512
MPHOSPH10	10199	M-phase phosphoprotein 10	1512
CEP135	9662	centrosomal protein 135	1499.01
NUTF2	10204	nuclear transport factor 2	1491.28
NUP210	23225	nucleoporin 210	1434.88
PRIM1	5557	DNA primase subunit 1	1398.45
RAE1	8480	ribonucleic acid export 1	1397.39
GOLGB1	2804	golgin B1	1296.19
DCAF7	10238	DDB1 and CUL4 associated factor 7	1284.99
FBXL12	54850	F-box and leucine rich repeat protein 12	1265.89
TIMM29	90580	translocase of inner mitochondrial membrane 29	1246.08
PMPCB	9512	peptidase, mitochondrial processing subunit beta	1230.14
NUP214	8021	nucleoporin 214	1168.11
TLE1	7088	TLE family member 1, transcriptional corepressor	1168.03
AP2A2	161	adaptor related protein complex 2 subunit alpha 2	1147.23
TIMM9	26520	translocase of inner mitochondrial membrane 9	1129.08
DDX21	9188	DExD-box helicase 21	1122.37
FBN2	2201	fibrillin 2	1074.28
PRIM2	5558	DNA primase subunit 2	1056.67
NDUFAF1	51103	NADH:ubiquinone oxidoreductase complex assembly factor 1	1010
SIL1	64374	SIL1 nucleotide exchange factor	1010
PABPC4	8761	poly(A) binding protein cytoplasmic 4	962.9
EXOSC8	11340	exosome component 8	907.447
PMPCA	23203	peptidase, mitochondrial processing subunit alpha	906.079
G3BP2	9908	G3BP stress granule assembly factor 2	885.914
MIB1	57534	MIB E3 ubiquitin protein ligase 1	881.019
SIGMAR1	10280	sigma non-opioid intracellular receptor 1	870.761
LARP7	51574	La ribonucleoprotein 7, transcriptional regulator	844.372
TOR1A	1861	torsin family 1 member A	812.014
MRPS2	51116	mitochondrial ribosomal protein S2	803.498
COQ8B	79934	coenzyme Q8B	785.288
NGDN	25983	neuroguidin	760.947
POR	5447	cytochrome p450 oxidoreductase	755.084
EXOSC2	23404	exosome component 2	734.666
CYB5R3	1727	cytochrome b5 reductase 3	721.934
NDUFB9	4715	NADH:ubiquinone oxidoreductase subunit B9	711.456
TCF12	6938	transcription factor 12	708.913
GDF15	9518	growth differentiation factor 15	705.279
CDK5RAP2	55755	CDK5 regulatory subunit associated protein 2	703.833
ATP6V1A	523	ATPase H+ transporting V1 subunit A	701.988
MRPS5	64969	mitochondrial ribosomal protein S5	700.729
GCC1	79571	GRIP and coiled-coil domain containing 1	691.621
ADAM9	8754	ADAM metallopeptidase domain 9	678.939
USP54	159195	ubiquitin specific peptidase 54	675.997
ZC3H18	124245	zinc finger CCCH-type containing 18	669.951
SAAL1	113174	serum amyloid A like 1	664.952
LARP1	23367	La ribonucleoprotein 1, translational regulator	659.46
PKP2	5318	plakophilin 2	637.958
RALA	5898	RAS like proto-oncogene A	637.193
CHMP2A	27243	charged multivesicular body protein 2A	617.468
RPL36	25873	ribosomal protein L36	599.231
RBM41	55285	RNA binding motif protein 41	596.922
TUBGCP2	10844	tubulin gamma complex associated protein 2	572.522
TOR1AIP1	26092	torsin 1A interacting protein 1	560.676
PDZD11	51248	PDZ domain containing 11	556.357
AP2M1	1173	adaptor related protein complex 2 subunit mu 1	549.386
POLA1	5422	DNA polymerase alpha 1, catalytic subunit	541.166
PRKAR2B	5577	protein kinase cAMP-dependent type II regulatory subunit beta	528.563
TOMM70	9868	translocase of outer mitochondrial membrane 70	515.609
ERLEC1	27248	endoplasmic reticulum lectin 1	508
ERGIC1	57222	endoplasmic reticulum-golgi intermediate compartment 1	506
BCS1L	617	BCS1 homolog, ubiquinol-cytochrome c reductase complex chaperone	506
GNB1	2782	G protein subunit beta 1	506
IDE	3416	insulin degrading enzyme	506
MOGS	7841	mannosyl-oligosaccharide glucosidase	506
UBAP2L	9898	ubiquitin associated protein 2 like	506
AASS	10157	aminoadipate-semialdehyde synthase	506
LMAN2	10960	lectin, mannose binding 2	506
MRPS27	23107	mitochondrial ribosomal protein S27	506
POFUT1	23509	protein O-fucosyltransferase 1	506
ACAD9	28976	acyl-CoA dehydrogenase family member 9	506
GOLGA7	51125	golgin A7	506
DPH5	51611	diphthamide biosynthesis 5	506
PPIL3	53938	peptidylprolyl isomerase like 3	506
PLEKHA5	54477	pleckstrin homology domain containing A5	506
SMOC1	64093	SPARC related modular calcium binding 1	506
POGLUT2	79070	protein O-glucosyltransferase 2	506
SNIP1	79753	Smad nuclear interacting protein 1	506
TARS2	80222	threonyl-tRNA synthetase 2, mitochondrial	506
GRPEL1	80273	GrpE like 1, mitochondrial	506
CYB5B	80777	cytochrome b5 type B	506
REEP6	92840	receptor accessory protein 6	506
PUSL1	126789	pseudouridine synthase like 1	506
ATP6AP1	537	ATPase H+ transporting accessory protein 1	506
GGH	8836	gamma-glutamyl hydrolase	506
MDN1	23195	midasin AAA ATPase 1	506
POLA2	23649	DNA polymerase alpha 2, accessory subunit	506
MTCH1	23787	mitochondrial carrier 1	506
HECTD1	25831	HECT domain E3 ubiquitin protein ligase 1	506
TIMM8B	26521	translocase of inner mitochondrial membrane 8 homolog B	506
MAT2B	27430	methionine adenosyltransferase 2B	506
BZW2	28969	basic leucine zipper and W2 domains 2	506
ZC3H7A	29066	zinc finger CCCH-type containing 7A	506
SEPSECS	51091	Sep (O-phosphoserine) tRNA:Sec (selenocysteine) tRNA synthase	506
FAM8A1	51439	family with sequence similarity 8 member A1	506
SBNO1	55206	strawberry notch homolog 1	506
UGGT2	55757	UDP-glucose glycoprotein glucosyltransferase 2	506
MRPS25	64432	mitochondrial ribosomal protein S25	506
COLGALT1	79709	collagen beta(1-O)galactosyltransferase 1	506
FOXRED2	80020	FAD dependent oxidoreductase domain containing 2	506
ZNF503	84858	zinc finger protein 503	506
INTS4	92105	integrator complex subunit 4	506
NEU1	4758	neuraminidase 1	506
NOL10	79954	nucleolar protein 10	497.253
FYCO1	79443	FYVE and coiled-coil domain autophagy adaptor 1	491.529
SUN2	25777	Sad1 and UNC84 domain containing 2	402.484
ELOC	6921	elongin C	362.088
NUP88	4927	nucleoporin 88	313.084
CNTRL	11064	centriolin	308.281
RNF41	10193	ring finger protein 41	279.535
TMED5	50999	transmembrane p24 trafficking protein 5	262.511
ZNF318	24149	zinc finger protein 318	241.172
ABCC1	4363	ATP binding cassette subfamily C member 1	239.206
STC2	8614	stanniocalcin 2	231.158
SCAP	22937	SREBF chaperone	227.598
SIRT5	23408	sirtuin 5	220.742
SLC9A3R1	9368	SLC9A3 regulator 1	215.053
RAB10	10890	RAB10, member RAS oncogene family	204.458
MYCBP2	23077	MYC binding protein 2	191.317
AKAP8	10270	A-kinase anchoring protein 8	146.588
TIMM10	26519	translocase of inner mitochondrial membrane 10	119.08
TLE3	7090	TLE family member 3, transcriptional corepressor	86.7904
TBKBP1	9755	TBK1 binding protein 1	83.6717
NUP54	53371	nucleoporin 54	60.1577
RDX	5962	radixin	43.3488
GCC2	9648	GRIP and coiled-coil domain containing 2	41.6519
GPX1	2876	glutathione peroxidase 1	36.1314
DDX10	1662	DEAD-box helicase 10	28.3922
VPS39	23339	VPS39 subunit of HOPS complex	22.0042
RAB14	51552	RAB14, member RAS oncogene family	20.0097
ELOB	6923	elongin B	10.5909
ERP44	23071	endoplasmic reticulum protein 44	8
ATE1	11101	arginyltransferase 1	5.96262
PLD3	23646	phospholipase D family member 3	4
ERO1B	56605	endoplasmic reticulum oxidoreductase 1 beta	4
GPAA1	8733	glycosylphosphatidylinositol anchor attachment 1	2
FASTKD5	60493	FAST kinase domains 5	2
NLRX1	79671	NLR family member X1	2
PIGS	94005	phosphatidylinositol glycan anchor biosynthesis class S	2
NUP58	9818	nucleoporin 58	0.333333
HOOK1	51361	hook microtubule tethering protein 1	0.333333
SCARB1	949	scavenger receptor class B member 1	0
CENPF	1063	centromere protein F	0
COMT	1312	catechol-O-methyltransferase	0
F2RL1	2150	F2R like trypsin receptor 1	0
GGCX	2677	gamma-glutamyl carboxylase	0
GTF2F2	2963	general transcription factor IIF subunit 2	0
HSBP1	3281	heat shock factor binding protein 1	0
MFGE8	4240	milk fat globule EGF and factor V/VIII domain containing	0
NPTX1	4884	neuronal pentraxin 1	0
PCSK6	5046	proprotein convertase subtilisin/kexin type 6	0
PPT1	5538	palmitoyl-protein thioesterase 1	0
PSMD8	5714	proteasome 26S subunit, non-ATPase 8	0
RAP1GDS1	5910	Rap1 GTPase-GDP dissociation stimulator 1	0
SDF2	6388	stromal cell derived factor 2	0
SRP54	6729	signal recognition particle 54	0
TBCA	6902	tubulin folding cofactor A	0
WFS1	7466	wolframin ER transmembrane glycoprotein	0
AGPS	8540	alkylglycerone phosphate synthase	0
RRP9	9136	ribosomal RNA processing 9, U3 small nucleolar RNA binding protein	0
ADAMTS1	9510	ADAM metallopeptidase with thrombospondin type 1 motif 1	0
BAG5	9529	BAG cochaperone 5	0
HS2ST1	9653	heparan sulfate 2-O-sulfotransferase 1	0
CWC27	10283	CWC27 spliceosome associated cyclophilin	0
BCKDK	10295	branched chain keto acid dehydrogenase kinase	0
SLC30A9	10463	solute carrier family 30 member 9	0
NPC2	10577	NPC intracellular cholesterol transporter 2	0
YIF1A	10897	Yip1 interacting factor homolog A, membrane trafficking protein	0
SLC27A2	11001	solute carrier family 27 member 2	0
CIT	11113	citron rho-interacting serine/threonine kinase	0
EMC1	23065	ER membrane protein complex subunit 1	0
ERC1	23085	ELKS/RAB6-interacting/CAST family member 1	0
CLCC1	23155	chloride channel CLIC like 1	0
LARP4B	23185	La ribonucleoprotein 4B	0
WASHC4	23325	WASH complex subunit 4	0
DPY19L1	23333	dpy-19 like C-mannosyltransferase 1	0
ZDHHC5	25921	zinc finger DHHC-type palmitoyltransferase 5	0
AAR2	25980	AAR2 splicing factor	0
FAM162A	26355	family with sequence similarity 162 member A	0
TIMM10B	26515	translocase of inner mitochondrial membrane 10B	0
GHITM	27069	growth hormone inducible transmembrane protein	0
TMEM97	27346	transmembrane protein 97	0
ALG5	29880	ALG5 dolichyl-phosphate beta-glucosyltransferase	0
FKBP7	51661	FKBP prolyl isomerase 7	0
CHPF2	54480	chondroitin polymerizing factor 2	0
NDFIP2	54602	Nedd4 family interacting protein 2	0
HEATR3	55027	HEAT repeat containing 3	0
TMEM39B	55116	transmembrane protein 39B	0
RBM28	55131	RNA binding motif protein 28	0
TRMT1	55621	tRNA methyltransferase 1	0
SLC30A6	55676	solute carrier family 30 member 6	0
MAP7D1	55700	MAP7 domain containing 1	0
FAR2	55711	fatty acyl-CoA reductase 2	0
DNAJC11	55735	DnaJ heat shock protein family (Hsp40) member C11	0
NGLY1	55768	N-glycanase 1	0
SELENOS	55829	selenoprotein S	0
GRIPAP1	56850	GRIP1 associated protein 1	0
NAT14	57106	N-acetyltransferase 14 (putative)	0
SLC44A2	57153	solute carrier family 44 member 2	0
FKBP10	60681	FKBP prolyl isomerase 10	0
MTARC1	64757	mitochondrial amidoxime reducing component 1	0
CRTC3	64784	CREB regulated transcription coactivator 3	0
ALG8	79053	ALG8 alpha-1,3-glucosyltransferase	0
DCTPP1	79077	dCTP pyrophosphatase 1	0
C1orf50	79078	chromosome 1 open reading frame 50	0
CCDC86	79080	coiled-coil domain containing 86	0
THTPA	79178	thiamine triphosphatase	0
ATP13A3	79572	ATPase 13A3	0
CHPF	79586	chondroitin polymerizing factor	0
NARS2	79731	asparaginyl-tRNA synthetase 2, mitochondrial	0
CLIP4	79745	CAP-Gly domain containing linker protein family member 4	0
DCAKD	79877	dephospho-CoA kinase domain containing	0
ERMP1	79956	endoplasmic reticulum metallopeptidase 1	0
PTGES2	80142	prostaglandin E synthase 2	0
TM2D3	80213	TM2 domain containing 3	0
EDEM3	80267	ER degradation enhancing alpha-mannosidase like protein 3	0
INHBE	83729	inhibin subunit beta E	0
PIGO	84720	phosphatidylinositol glycan anchor biosynthesis class O	0
PRRC2B	84726	proline rich coiled-coil 2B	0
SLC25A21	89874	solute carrier family 25 member 21	0
HS6ST2	90161	heparan sulfate 6-O-sulfotransferase 2	0
NEK9	91754	NIMA related kinase 9	0
NDUFAF2	91942	NADH:ubiquinone oxidoreductase complex assembly factor 2	0
DNAJC19	131118	DnaJ heat shock protein family (Hsp40) member C19	0
POGLUT3	143888	protein O-glucosyltransferase 3	0
MIPOL1	145282	mirror-image polydactyly 1	0
SLC30A7	148867	solute carrier family 30 member 7	0
ARL6IP6	151188	ADP ribosylation factor like GTPase 6 interacting protein 6	0
JAKMIP1	152789	janus kinase and microtubule interacting protein 1	0
RETREG3	162427	reticulophagy regulator family member 3	0
QSOX2	169714	quiescin sulfhydryl oxidase 2	0
ANO6	196527	anoctamin 6	0
CEP112	201134	centrosomal protein 112	0
TAPT1	202018	transmembrane anterior posterior transformation 1	0
TYSND1	219743	trypsin like peroxisomal matrix peptidase 1	0
TRIM59	286827	tripartite motif containing 59	0
ALG11	440138	ALG11 alpha-1,2-mannosyltransferase	0
