# Supplementary material for: Gene Networks of Hyperglycemia, Diabetic Complications, and Human Proteins Targeted by SARS-CoV-2: What Is the Molecular Basis for Comorbidity?
Source: Int J Mol Sci. 2022 Jun 29;23(13):7247. doi: 10.3390/ijms23137247 (PMC9266766; doi:10.3390/ijms23137247)
Supplement: Supplementary file 1 [file ijms-23-07247-s001.zip › Table S19.xlsx]

## Sheet: CTS
Symbol	GeneID	description	average CTS
NDUFAF1	51103	NADH:ubiquinone oxidoreductase complex assembly factor 1	0.583333
TM2D3	80213	TM2 domain containing 3	0.533333
FAR2	55711	fatty acyl-CoA reductase 2	0.466667
CEP68	23177	centrosomal protein 68	0.457143
GOLGA7	51125	golgin A7	0.45
NOL10	79954	nucleolar protein 10	0.433333
NUP58	9818	nucleoporin 58	0.417647
CEP112	201134	centrosomal protein 112	0.416667
NUP54	53371	nucleoporin 54	0.412903
QSOX2	169714	quiescin sulfhydryl oxidase 2	0.378947
HS6ST2	90161	heparan sulfate 6-O-sulfotransferase 2	0.375
POGLUT3	143888	protein O-glucosyltransferase 3	0.375
COQ8B	79934	coenzyme Q8B	0.375
RBM41	55285	RNA binding motif protein 41	0.357143
C1orf50	79078	chromosome 1 open reading frame 50	0.35
MIPOL1	145282	mirror-image polydactyly 1	0.35
ZC3H7A	29066	zinc finger CCCH-type containing 7A	0.35
TIMM10B	26515	translocase of inner mitochondrial membrane 10B	0.321429
SCCPDH	51097	saccharopine dehydrogenase (putative)	0.319444
CISD3	284106	CDGSH iron sulfur domain 3	0.319231
ZYG11B	79699	zyg-11 family member B, cell cycle regulator	0.314773
ARL6IP6	151188	ADP ribosylation factor like GTPase 6 interacting protein 6	0.3125
TAPT1	202018	transmembrane anterior posterior transformation 1	0.3125
SAAL1	113174	serum amyloid A like 1	0.3125
ATP13A3	79572	ATPase 13A3	0.305556
TMEM39B	55116	transmembrane protein 39B	0.3
CLCC1	23155	chloride channel CLIC like 1	0.295455
CYB5B	80777	cytochrome b5 type B	0.295455
SLU7	10569	SLU7 homolog, splicing factor	0.295455
POGLUT2	79070	protein O-glucosyltransferase 2	0.291667
CWC27	10283	CWC27 spliceosome associated cyclophilin	0.288462
TIMM10	26519	translocase of inner mitochondrial membrane 10	0.286058
MRPS25	64432	mitochondrial ribosomal protein S25	0.285714
G3BP2	9908	G3BP stress granule assembly factor 2	0.284708
EXOSC2	23404	exosome component 2	0.284144
DCAKD	79877	dephospho-CoA kinase domain containing	0.28125
PIGS	94005	phosphatidylinositol glycan anchor biosynthesis class S	0.280303
AKAP8L	26993	A-kinase anchoring protein 8 like	0.278116
MAP7D1	55700	MAP7 domain containing 1	0.276316
GRIPAP1	56850	GRIP1 associated protein 1	0.275
ERMP1	79956	endoplasmic reticulum metallopeptidase 1	0.27381
LARP4B	23185	La ribonucleoprotein 4B	0.272727
PRRC2B	84726	proline rich coiled-coil 2B	0.271739
DDX10	1662	DEAD-box helicase 10	0.270833
TRMT1	55621	tRNA methyltransferase 1	0.267241
PDZD11	51248	PDZ domain containing 11	0.266667
PMPCB	9512	peptidase, mitochondrial processing subunit beta	0.265756
USP54	159195	ubiquitin specific peptidase 54	0.257576
ZNF318	24149	zinc finger protein 318	0.255263
TIMM9	26520	translocase of inner mitochondrial membrane 9	0.246212
NUP88	4927	nucleoporin 88	0.242041
ERO1B	56605	endoplasmic reticulum oxidoreductase 1 beta	0.22549
CHPF2	54480	chondroitin polymerizing factor 2	0.225
RETREG3	162427	reticulophagy regulator family member 3	0.216667
MRPS5	64969	mitochondrial ribosomal protein S5	0.214286
MEPCE	56257	methylphosphate capping enzyme	0.213816
FAM98A	25940	family with sequence similarity 98 member A	0.207483
MRPS2	51116	mitochondrial ribosomal protein S2	0.206667
ZDHHC5	25921	zinc finger DHHC-type palmitoyltransferase 5	0.205128
THTPA	79178	thiamine triphosphatase	0.205128
ECSIT	51295	ECSIT signaling integrator	0.203704
NUTF2	10204	nuclear transport factor 2	0.202941
GNG5	2787	G protein subunit gamma 5	0.199275
NAT14	57106	N-acetyltransferase 14 (putative)	0.196078
MTARC1	64757	mitochondrial amidoxime reducing component 1	0.196078
MRPS27	23107	mitochondrial ribosomal protein S27	0.193452
CEP350	9857	centrosomal protein 350	0.190476
NDUFAF2	91942	NADH:ubiquinone oxidoreductase complex assembly factor 2	0.190217
PDE4DIP	9659	phosphodiesterase 4D interacting protein	0.189269
SDF2	6388	stromal cell derived factor 2	0.1875
UBAP2	55833	ubiquitin associated protein 2	0.183333
SRP19	6728	signal recognition particle 19	0.180672
PUSL1	126789	pseudouridine synthase like 1	0.180556
RAB18	22931	RAB18, member RAS oncogene family	0.172356
LARP7	51574	La ribonucleoprotein 7, transcriptional regulator	0.171013
EXOSC5	56915	exosome component 5	0.169956
ACAD9	28976	acyl-CoA dehydrogenase family member 9	0.165541
COLGALT1	79709	collagen beta(1-O)galactosyltransferase 1	0.165217
SLC44A2	57153	solute carrier family 44 member 2	0.1625
CLIP4	79745	CAP-Gly domain containing linker protein family member 4	0.1625
WASHC4	23325	WASH complex subunit 4	0.159502
FAM8A1	51439	family with sequence similarity 8 member A1	0.157692
DPY19L1	23333	dpy-19 like C-mannosyltransferase 1	0.155556
JAKMIP1	152789	janus kinase and microtubule interacting protein 1	0.155556
TIMM8B	26521	translocase of inner mitochondrial membrane 8 homolog B	0.155556
TIMM29	90580	translocase of inner mitochondrial membrane 29	0.154762
SRP54	6729	signal recognition particle 54	0.152885
TYSND1	219743	trypsin like peroxisomal matrix peptidase 1	0.15
RBM28	55131	RNA binding motif protein 28	0.145833
CEP135	9662	centrosomal protein 135	0.1458
BZW2	28969	basic leucine zipper and W2 domains 2	0.145
ALG5	29880	ALG5 dolichyl-phosphate beta-glucosyltransferase	0.142857
DPH5	51611	diphthamide biosynthesis 5	0.142857
ERC1	23085	ELKS/RAB6-interacting/CAST family member 1	0.142628
PIGO	84720	phosphatidylinositol glycan anchor biosynthesis class O	0.141667
UBXN8	7993	UBX domain protein 8	0.141447
GIGYF2	26058	GRB10 interacting GYF protein 2	0.141176
FASTKD5	60493	FAST kinase domains 5	0.14
TUBGCP3	10426	tubulin gamma complex associated protein 3	0.137868
STOML2	30968	stomatin like 2	0.135854
FKBP15	23307	FKBP prolyl isomerase family member 15	0.134747
EXOSC8	11340	exosome component 8	0.13474
PLEKHA5	54477	pleckstrin homology domain containing A5	0.133333
HSBP1	3281	heat shock factor binding protein 1	0.13125
PABPC4	8761	poly(A) binding protein cytoplasmic 4	0.12987
ZC3H18	124245	zinc finger CCCH-type containing 18	0.128846
CRTC3	64784	CREB regulated transcription coactivator 3	0.128205
ATP5MG	10632	ATP synthase membrane subunit g	0.127778
ATE1	11101	arginyltransferase 1	0.127005
RAB2A	5862	RAB2A, member RAS oncogene family	0.126374
CCDC86	79080	coiled-coil domain containing 86	0.126316
MARK3	4140	microtubule affinity regulating kinase 3	0.125562
AASS	10157	aminoadipate-semialdehyde synthase	0.125
FOXRED2	80020	FAD dependent oxidoreductase domain containing 2	0.125
FBXL12	54850	F-box and leucine rich repeat protein 12	0.123874
VPS11	55823	VPS11 core subunit of CORVET and HOPS complexes	0.123287
DCTPP1	79077	dCTP pyrophosphatase 1	0.114706
TRIM59	286827	tripartite motif containing 59	0.113604
GOLGA3	2802	golgin A3	0.112374
TBKBP1	9755	TBK1 binding protein 1	0.107955
PRKAR2A	5576	protein kinase cAMP-dependent type II regulatory subunit alpha	0.107945
GCC2	9648	GRIP and coiled-coil domain containing 2	0.10728
INHBE	83729	inhibin subunit beta E	0.107143
SUN2	25777	Sad1 and UNC84 domain containing 2	0.106679
GHITM	27069	growth hormone inducible transmembrane protein	0.106061
ALG11	440138	ALG11 alpha-1,2-mannosyltransferase	0.105556
EMC1	23065	ER membrane protein complex subunit 1	0.104167
MPHOSPH10	10199	M-phase phosphoprotein 10	0.104118
AKAP9	10142	A-kinase anchoring protein 9	0.10321
GPAA1	8733	glycosylphosphatidylinositol anchor attachment 1	0.103175
ELOC	6921	elongin C	0.102785
LMAN2	10960	lectin, mannose binding 2	0.0990338
CEP250	11190	centrosomal protein 250	0.096031
SRP72	6731	signal recognition particle 72	0.0950292
OS9	10956	OS9 endoplasmic reticulum lectin	0.0945166
GCC1	79571	GRIP and coiled-coil domain containing 1	0.094235
ALG8	79053	ALG8 alpha-1,3-glucosyltransferase	0.0941558
CYB5R3	1727	cytochrome b5 reductase 3	0.0938416
NUP210	23225	nucleoporin 210	0.0930556
PRIM2	5558	DNA primase subunit 2	0.0922325
RAB5C	5878	RAB5C, member RAS oncogene family	0.0913866
UBAP2L	9898	ubiquitin associated protein 2 like	0.0910364
AP2A2	161	adaptor related protein complex 2 subunit alpha 2	0.090669
CDK5RAP2	55755	CDK5 regulatory subunit associated protein 2	0.09
NGDN	25983	neuroguidin	0.0895722
LARP1	23367	La ribonucleoprotein 1, translational regulator	0.0895238
FYCO1	79443	FYVE and coiled-coil domain autophagy adaptor 1	0.0886591
DNAJC11	55735	DnaJ heat shock protein family (Hsp40) member C11	0.0880952
RAP1GDS1	5910	Rap1 GTPase-GDP dissociation stimulator 1	0.0865801
RAB10	10890	RAB10, member RAS oncogene family	0.0855436
NINL	22981	ninein like	0.0853318
VPS39	23339	VPS39 subunit of HOPS complex	0.0851834
EIF4H	7458	eukaryotic translation initiation factor 4H	0.0849822
INTS4	92105	integrator complex subunit 4	0.0849673
NIN	51199	ninein	0.0847578
CEP43	11116	centrosomal protein 43	0.0840188
GNB1	2782	G protein subunit beta 1	0.0825397
PMPCA	23203	peptidase, mitochondrial processing subunit alpha	0.0811688
RAB7A	7879	RAB7A, member RAS oncogene family	0.0805759
AGPS	8540	alkylglycerone phosphate synthase	0.080026
CUL2	8453	cullin 2	0.0796961
RAB1A	5861	RAB1A, member RAS oncogene family	0.0793865
HYOU1	10525	hypoxia up-regulated 1	0.0779617
TARS2	80222	threonyl-tRNA synthetase 2, mitochondrial	0.077381
TUBGCP2	10844	tubulin gamma complex associated protein 2	0.0755674
FBLN5	10516	fibulin 5	0.0749632
GOLGA2	2801	golgin A2	0.0744218
ELOB	6923	elongin B	0.0741995
SLC30A6	55676	solute carrier family 30 member 6	0.0741758
CSDE1	7812	cold shock domain containing E1	0.0732575
NPC2	10577	NPC intracellular cholesterol transporter 2	0.0729167
BCKDK	10295	branched chain keto acid dehydrogenase kinase	0.0725
AKAP8	10270	A-kinase anchoring protein 8	0.0721323
COL6A1	1291	collagen type VI alpha 1 chain	0.0713098
SPART	23111	spartin	0.0703704
RAE1	8480	ribonucleic acid export 1	0.0689544
MARK1	4139	microtubule affinity regulating kinase 1	0.0688567
FAM162A	26355	family with sequence similarity 162 member A	0.0672414
EDEM3	80267	ER degradation enhancing alpha-mannosidase like protein 3	0.0669643
PTGES2	80142	prostaglandin E synthase 2	0.0669486
ANO6	196527	anoctamin 6	0.0669118
SIGMAR1	10280	sigma non-opioid intracellular receptor 1	0.0662879
ADAM9	8754	ADAM metallopeptidase domain 9	0.0648837
TMEM97	27346	transmembrane protein 97	0.0647773
ETFA	2108	electron transfer flavoprotein subunit alpha	0.0644861
CHPF	79586	chondroitin polymerizing factor	0.0643939
RRP9	9136	ribosomal RNA processing 9, U3 small nucleolar RNA binding protein	0.0638889
TBK1	29110	TANK binding kinase 1	0.0635207
REEP6	92840	receptor accessory protein 6	0.0625
STC2	8614	stanniocalcin 2	0.0619486
YIF1A	10897	Yip1 interacting factor homolog A, membrane trafficking protein	0.0615836
EIF4E2	9470	eukaryotic translation initiation factor 4E family member 2	0.0613989
PLEKHF2	79666	pleckstrin homology and FYVE domain containing 2	0.0613553
MOV10	4343	Mov10 RISC complex RNA helicase	0.060429
SIRT5	23408	sirtuin 5	0.0599376
DCAF7	10238	DDB1 and CUL4 associated factor 7	0.0597826
POLA2	23649	DNA polymerase alpha 2, accessory subunit	0.0597222
CIT	11113	citron rho-interacting serine/threonine kinase	0.0584416
STOM	2040	stomatin	0.05843
AAR2	25980	AAR2 splicing factor	0.0582751
SLC30A9	10463	solute carrier family 30 member 9	0.0571429
PABPC1	26986	poly(A) binding protein cytoplasmic 1	0.05493
GGH	8836	gamma-glutamyl hydrolase	0.0545058
ACSL3	2181	acyl-CoA synthetase long chain family member 3	0.0544218
MDN1	23195	midasin AAA ATPase 1	0.0540936
MARK2	2011	microtubule affinity regulating kinase 2	0.0538915
ACADM	34	acyl-CoA dehydrogenase medium chain	0.0534852
AATF	26574	apoptosis antagonizing transcription factor	0.0528149
NUP214	8021	nucleoporin 214	0.0522768
UGGT2	55757	UDP-glucose glycoprotein glucosyltransferase 2	0.0520833
AP3B1	8546	adaptor related protein complex 3 subunit beta 1	0.0519162
ATP6V1A	523	ATPase H+ transporting V1 subunit A	0.0518994
GFER	2671	growth factor, augmenter of liver regeneration	0.0518498
PRIM1	5557	DNA primase subunit 1	0.0518207
TLE1	7088	TLE family member 1, transcriptional corepressor	0.0501192
NARS2	79731	asparaginyl-tRNA synthetase 2, mitochondrial	0.05
GGCX	2677	gamma-glutamyl carboxylase	0.0497685
ERLEC1	27248	endoplasmic reticulum lectin 1	0.0486012
G3BP1	10146	G3BP stress granule assembly factor 1	0.0485747
POLA1	5422	DNA polymerase alpha 1, catalytic subunit	0.0485248
RAB8A	4218	RAB8A, member RAS oncogene family	0.0484671
RDX	5962	radixin	0.0483122
SCAP	22937	SREBF chaperone	0.0480843
HECTD1	25831	HECT domain E3 ubiquitin protein ligase 1	0.0477778
ERGIC1	57222	endoplasmic reticulum-golgi intermediate compartment 1	0.0467391
PCNT	5116	pericentrin	0.046599
PLOD2	5352	procollagen-lysine,2-oxoglutarate 5-dioxygenase 2	0.04641
RNF41	10193	ring finger protein 41	0.0463517
CSNK2A2	1459	casein kinase 2 alpha 2	0.0462485
FBN1	2200	fibrillin 1	0.0461193
RPL36	25873	ribosomal protein L36	0.044697
POFUT1	23509	protein O-fucosyltransferase 1	0.0446429
RALA	5898	RAS like proto-oncogene A	0.0443857
SLC27A2	11001	solute carrier family 27 member 2	0.0441176
HEATR3	55027	HEAT repeat containing 3	0.0441176
MOGS	7841	mannosyl-oligosaccharide glucosidase	0.0431087
PKP2	5318	plakophilin 2	0.0429088
TLE3	7090	TLE family member 3, transcriptional corepressor	0.0426688
ERP44	23071	endoplasmic reticulum protein 44	0.0426683
NLRX1	79671	NLR family member X1	0.041453
GORASP1	64689	golgi reassembly stacking protein 1	0.0410892
EXOSC3	51010	exosome component 3	0.0410408
NUP98	4928	nucleoporin 98 and 96 precursor	0.040298
CENPF	1063	centromere protein F	0.0399309
HS2ST1	9653	heparan sulfate 2-O-sulfotransferase 1	0.0394118
SELENOS	55829	selenoprotein S	0.0393862
WFS1	7466	wolframin ER transmembrane glycoprotein	0.0392857
GOLGB1	2804	golgin B1	0.0391892
NSD2	7468	nuclear receptor binding SET domain protein 2	0.0390244
NDUFB9	4715	NADH:ubiquinone oxidoreductase subunit B9	0.0387989
PITRM1	10531	pitrilysin metallopeptidase 1	0.0387205
MAT2B	27430	methionine adenosyltransferase 2B	0.0385171
FBN2	2201	fibrillin 2	0.038206
POR	5447	cytochrome p450 oxidoreductase	0.0381733
PLD3	23646	phospholipase D family member 3	0.0378571
GLA	2717	galactosidase alpha	0.0377358
GRPEL1	80273	GrpE like 1, mitochondrial	0.0376121
NDFIP2	54602	Nedd4 family interacting protein 2	0.0375
BAG5	9529	BAG cochaperone 5	0.0367325
HOOK1	51361	hook microtubule tethering protein 1	0.0362058
USP13	8975	ubiquitin specific peptidase 13	0.0359848
ARF6	382	ADP ribosylation factor 6	0.0356772
NUP62	23636	nucleoporin 62	0.0353623
ATP1B1	481	ATPase Na+/K+ transporting subunit beta 1	0.0349026
SEPSECS	51091	Sep (O-phosphoserine) tRNA:Sec (selenocysteine) tRNA synthase	0.0344929
PRKACA	5566	protein kinase cAMP-activated catalytic subunit alpha	0.0343587
ATP6AP1	537	ATPase H+ transporting accessory protein 1	0.0342971
AP2M1	1173	adaptor related protein complex 2 subunit mu 1	0.0340136
PVR	5817	PVR cell adhesion molecule	0.033766
CSNK2B	1460	casein kinase 2 beta	0.0336986
IMPDH2	3615	inosine monophosphate dehydrogenase 2	0.0336466
TOR1AIP1	26092	torsin 1A interacting protein 1	0.0332731
UPF1	5976	UPF1 RNA helicase and ATPase	0.0330157
MFGE8	4240	milk fat globule EGF and factor V/VIII domain containing	0.0330029
DNAJC19	131118	DnaJ heat shock protein family (Hsp40) member C19	0.0326087
FKBP10	60681	FKBP prolyl isomerase 10	0.0302849
MTCH1	23787	mitochondrial carrier 1	0.0299107
SLC30A7	148867	solute carrier family 30 member 7	0.0296425
SIL1	64374	SIL1 nucleotide exchange factor	0.02962
PTBP2	58155	polypyrimidine tract binding protein 2	0.0295089
CHMP2A	27243	charged multivesicular body protein 2A	0.0293522
RBX1	9978	ring-box 1	0.0293464
TOMM70	9868	translocase of outer mitochondrial membrane 70	0.0291834
MIB1	57534	MIB E3 ubiquitin protein ligase 1	0.0290948
SBNO1	55206	strawberry notch homolog 1	0.0277479
SNIP1	79753	Smad nuclear interacting protein 1	0.0267857
RTN4	57142	reticulon 4	0.0263455
PPIL3	53938	peptidylprolyl isomerase like 3	0.026334
TCF12	6938	transcription factor 12	0.0262254
PRKAR2B	5577	protein kinase cAMP-dependent type II regulatory subunit beta	0.0254381
LOX	4015	lysyl oxidase	0.0253903
GPX1	2876	glutathione peroxidase 1	0.0251439
MYCBP2	23077	MYC binding protein 2	0.025
PCSK6	5046	proprotein convertase subtilisin/kexin type 6	0.0247517
RAB14	51552	RAB14, member RAS oncogene family	0.0228919
BRD4	23476	bromodomain containing 4	0.0228554
NPTX1	4884	neuronal pentraxin 1	0.0224172
SLC9A3R1	9368	SLC9A3 regulator 1	0.0218186
ZNF503	84858	zinc finger protein 503	0.0217631
SMOC1	64093	SPARC related modular calcium binding 1	0.0206793
IL17RA	23765	interleukin 17 receptor A	0.0203166
HMOX1	3162	heme oxygenase 1	0.0199802
REEP5	7905	receptor accessory protein 5	0.0197678
ITGB1	3688	integrin subunit beta 1	0.0197492
RIPK1	8737	receptor interacting serine/threonine kinase 1	0.0195988
TLE5	166	TLE family member 5, transcriptional modulator	0.0194823
TBCA	6902	tubulin folding cofactor A	0.0194633
DDX21	9188	DExD-box helicase 21	0.0189788
F2RL1	2150	F2R like trypsin receptor 1	0.0188236
TOR1A	1861	torsin family 1 member A	0.0186609
TMED5	50999	transmembrane p24 trafficking protein 5	0.0184077
FKBP7	51661	FKBP prolyl isomerase 7	0.0183532
PLAT	5327	plasminogen activator, tissue type	0.0173241
PSMD8	5714	proteasome 26S subunit, non-ATPase 8	0.0173219
BRD2	6046	bromodomain containing 2	0.0172796
SLC25A21	89874	solute carrier family 25 member 21	0.0165301
CNTRL	11064	centriolin	0.0161152
GTF2F2	2963	general transcription factor IIF subunit 2	0.0150243
NEU1	4758	neuraminidase 1	0.0147768
RHOA	387	ras homolog family member A	0.0145899
DNMT1	1786	DNA methyltransferase 1	0.0144761
SCARB1	949	scavenger receptor class B member 1	0.014306
COMT	1312	catechol-O-methyltransferase	0.014126
NEK9	91754	NIMA related kinase 9	0.0135747
GDF15	9518	growth differentiation factor 15	0.013454
HDAC2	3066	histone deacetylase 2	0.0132399
NGLY1	55768	N-glycanase 1	0.0132353
ABCC1	4363	ATP binding cassette subfamily C member 1	0.0105858
ADAMTS1	9510	ADAM metallopeptidase with thrombospondin type 1 motif 1	0.00980486
IDE	3416	insulin degrading enzyme	0.00949587
BCS1L	617	BCS1 homolog, ubiquinol-cytochrome c reductase complex chaperone	0.00815266
PPT1	5538	palmitoyl-protein thioesterase 1	0.00801893
