# Supplementary material for: Gene Networks of Hyperglycemia, Diabetic Complications, and Human Proteins Targeted by SARS-CoV-2: What Is the Molecular Basis for Comorbidity?
Source: Int J Mol Sci. 2022 Jun 29;23(13):7247. doi: 10.3390/ijms23137247 (PMC9266766; doi:10.3390/ijms23137247)
Supplement: Supplementary file 1 [file ijms-23-07247-s001.zip › Table S2.xlsx]

## Sheet: Sheet1
Symbol	GeneID	description	average betweenness centrality
INS	3630	insulin	36706.6
IL6	3569	interleukin 6	12233.7
TP53	7157	tumor protein p53	9753.09
MAPK1	5594	mitogen-activated protein kinase 1	8114.06
TNF	7124	tumor necrosis factor	7357.69
GAPDH	2597	glyceraldehyde-3-phosphate dehydrogenase	7202.32
EGFR	1956	epidermal growth factor receptor	7018.93
STAT3	6774	signal transducer and activator of transcription 3	6207.16
MMP9	4318	matrix metallopeptidase 9	6184.7
LEP	3952	leptin	6050.04
MYC	4609	MYC proto-oncogene, bHLH transcription factor	5907.68
BCL2	596	BCL2 apoptosis regulator	5738.44
VEGFA	7422	vascular endothelial growth factor A	5312.91
JUN	3725	Jun proto-oncogene, AP-1 transcription factor subunit	5208.89
CDH1	999	cadherin 1	4958.15
AR	367	androgen receptor	4421.02
ADIPOQ	9370	adiponectin, C1Q and collagen domain containing	3849.53
CASP3	836	caspase 3	3620.54
EPHB2	2048	EPH receptor B2	3499.62
PTGS2	5743	prostaglandin-endoperoxide synthase 2	3360.39
MMP2	4313	matrix metallopeptidase 2	3358.41
IL1B	3553	interleukin 1 beta	3174.57
FOS	2353	Fos proto-oncogene, AP-1 transcription factor subunit	3167.69
ALB	213	albumin	3162.98
MTOR	2475	mechanistic target of rapamycin kinase	3148.73
TGFB1	7040	transforming growth factor beta 1	3065.46
CCL2	6347	C-C motif chemokine ligand 2	3041.24
APP	351	amyloid beta precursor protein	3036.94
CCND1	595	cyclin D1	2952.85
CXCL8	3576	C-X-C motif chemokine ligand 8	2885.34
SIRT1	23411	sirtuin 1	2868.29
PPARG	5468	peroxisome proliferator activated receptor gamma	2835.86
ERBB2	2064	erb-b2 receptor tyrosine kinase 2	2826.75
RELA	5970	RELA proto-oncogene, NF-kB subunit	2801.73
FOXO1	2308	forkhead box O1	2698.6
IL10	3586	interleukin 10	2509.02
IGF1	3479	insulin like growth factor 1	2483.39
FGF2	2247	fibroblast growth factor 2	2465.11
CRP	1401	C-reactive protein	2429.78
CDKN1A	1026	cyclin dependent kinase inhibitor 1A	2412.82
GLP1R	2740	glucagon like peptide 1 receptor	2347.8
PIK3CA	5290	phosphatidylinositol-4,5-bisphosphate 3-kinase catalytic subunit alpha	2315.47
SP1	6667	Sp1 transcription factor	2258.16
HSPA4	3308	heat shock protein family A (Hsp70) member 4	2255.65
GCG	2641	glucagon	2184.56
PAX6	5080	paired box 6	2119.49
IL4	3565	interleukin 4	2086.03
MIR21	406991	microRNA 21	1980.31
FN1	2335	fibronectin 1	1974.97
IL2	3558	interleukin 2	1915.81
TLR4	7099	toll like receptor 4	1853.52
HIF1A	3091	hypoxia inducible factor 1 subunit alpha	1842.21
HMOX1	3162	heme oxygenase 1	1818.72
MAPT	4137	microtubule associated protein tau	1800.74
SOD1	6647	superoxide dismutase 1	1782.73
PIK3CG	5294	phosphatidylinositol-4,5-bisphosphate 3-kinase catalytic subunit gamma	1734.07
PIK3CD	5293	phosphatidylinositol-4,5-bisphosphate 3-kinase catalytic subunit delta	1720.02
PTEN	5728	phosphatase and tensin homolog	1657.43
APOE	348	apolipoprotein E	1650.48
PIK3CB	5291	phosphatidylinositol-4,5-bisphosphate 3-kinase catalytic subunit beta	1615.66
RHOA	387	ras homolog family member A	1566.69
CREB1	1385	cAMP responsive element binding protein 1	1505.74
NOS2	4843	nitric oxide synthase 2	1462.08
SLC2A1	6513	solute carrier family 2 member 1	1453.88
IFNG	3458	interferon gamma	1352.06
FOXO3	2309	forkhead box O3	1320.49
MKI67	4288	marker of proliferation Ki-67	1293.64
NOS3	4846	nitric oxide synthase 3	1269.92
CAV1	857	caveolin 1	1263.28
BAX	581	BCL2 associated X, apoptosis regulator	1262.53
HMGB1	3146	high mobility group box 1	1244.89
NOTCH1	4851	notch receptor 1	1229.42
ICAM1	3383	intercellular adhesion molecule 1	1225.59
EPO	2056	erythropoietin	1223.54
EGR1	1958	early growth response 1	1178.57
RAC1	5879	Rac family small GTPase 1	1163.82
KDR	3791	kinase insert domain receptor	1160.04
AKR1B1	231	aldo-keto reductase family 1 member B	1130
BDNF	627	brain derived neurotrophic factor	1072.6
SERPINE1	5054	serpin family E member 1	1071.97
CXCL12	6387	C-X-C motif chemokine ligand 12	1059.37
HGF	3082	hepatocyte growth factor	1059.33
APOA1	335	apolipoprotein A1	1030.18
NGF	4803	nerve growth factor	1010.93
CYCS	54205	cytochrome c, somatic	987.696
IRS1	3667	insulin receptor substrate 1	980.616
ADM	133	adrenomedullin	964.865
FABP4	2167	fatty acid binding protein 4	955.142
VCAM1	7412	vascular cell adhesion molecule 1	952.308
CD44	960	CD44 molecule (Indian blood group)	934.432
PPARA	5465	peroxisome proliferator activated receptor alpha	895.122
TNFRSF11B	4982	TNF receptor superfamily member 11b	892.151
CAT	847	catalase	887.117
ABCA1	19	ATP binding cassette subfamily A member 1	882.696
CD40LG	959	CD40 ligand	855.531
NFE2L2	4780	NFE2 like bZIP transcription factor 2	854.414
SPP1	6696	secreted phosphoprotein 1	846.622
SREBF1	6720	sterol regulatory element binding transcription factor 1	844.779
PRL	5617	prolactin	843.001
MB	4151	myoglobin	838.125
KMT5C	84787	lysine methyltransferase 5C	837
OR10A4	283297	olfactory receptor family 10 subfamily A member 4	837
EDN1	1906	endothelin 1	813.568
CALM1	801	calmodulin 1	795.007
PRKAA2	5563	protein kinase AMP-activated catalytic subunit alpha 2	794.437
PRKAA1	5562	protein kinase AMP-activated catalytic subunit alpha 1	777.772
RETN	56729	resistin	760.225
PRKAB1	5564	protein kinase AMP-activated non-catalytic subunit beta 1	756.294
PARP1	142	poly(ADP-ribose) polymerase 1	754.194
HNF1A	6927	HNF1 homeobox A	750.662
MIR145	406937	microRNA 145	733.98
SIRT2	22933	sirtuin 2	724.989
SOCS3	9021	suppressor of cytokine signaling 3	713.482
CTNNB1	1499	catenin beta 1	701.927
TCF7L2	6934	transcription factor 7 like 2	671.965
MMP3	4314	matrix metallopeptidase 3	670.691
S100B	6285	S100 calcium binding protein B	652.89
TNFSF10	8743	TNF superfamily member 10	650.508
NPY	4852	neuropeptide Y	648.72
CASP1	834	caspase 1	633.133
IL13	3596	interleukin 13	626.856
JAK2	3717	Janus kinase 2	617.156
DDIT3	1649	DNA damage inducible transcript 3	616.451
GSTK1	373156	glutathione S-transferase kappa 1	614.757
CCN2	1490	cellular communication network factor 2	602.561
MIR155	406947	microRNA 155	595.665
IAPP	3375	islet amyloid polypeptide	590.435
LOC102724560	102724560	cystathionine beta-synthase like	590.36
ARNTL	406	aryl hydrocarbon receptor nuclear translocator like	574.347
HPSE	10855	heparanase	563.731
PTH	5741	parathyroid hormone	560.691
FGF21	26291	fibroblast growth factor 21	545.24
CDKN1B	1027	cyclin dependent kinase inhibitor 1B	544.51
NLRP3	114548	NLR family pyrin domain containing 3	541.918
CD36	948	CD36 molecule	525.203
LCN2	3934	lipocalin 2	521.371
SOD2	6648	superoxide dismutase 2	511.322
SLC2A4	6517	solute carrier family 2 member 4	503.284
CXCR4	7852	C-X-C motif chemokine receptor 4	502.08
TF	7018	transferrin	499.135
POMC	5443	proopiomelanocortin	495.493
IGF1R	3480	insulin like growth factor 1 receptor	486.481
YWHAQ	10971	tyrosine 3-monooxygenase/tryptophan 5-monooxygenase activation protein theta	477.951
SST	6750	somatostatin	474.291
THBS1	7057	thrombospondin 1	458.392
LPL	4023	lipoprotein lipase	450.921
IGFBP3	3486	insulin like growth factor binding protein 3	445.039
CASP8	841	caspase 8	430.61
LGALS3	3958	galectin 3	425.508
CRH	1392	corticotropin releasing hormone	422.391
F3	2152	coagulation factor III, tissue factor	420.446
DNMT1	1786	DNA methyltransferase 1	416.034
SIRT6	51548	sirtuin 6	410.339
GCK	2645	glucokinase	406.567
TLR2	7097	toll like receptor 2	398.391
NOS1	4842	nitric oxide synthase 1	396.358
STK11	6794	serine/threonine kinase 11	395.424
ANXA2	302	annexin A2	391.426
PRKD1	5587	protein kinase D1	386.632
TXN	7295	thioredoxin	380.537
DPP4	1803	dipeptidyl peptidase 4	376.463
NRG1	3084	neuregulin 1	375.012
G6PC1	2538	glucose-6-phosphatase catalytic subunit 1	362.505
ANGPT2	285	angiopoietin 2	361.489
IL22	50616	interleukin 22	360.037
PDX1	3651	pancreatic and duodenal homeobox 1	348.401
NEUROD1	4760	neuronal differentiation 1	341.615
IRS2	8660	insulin receptor substrate 2	333.694
SNCA	6622	synuclein alpha	331.127
ATF3	467	activating transcription factor 3	326.587
IGF2	3481	insulin like growth factor 2	324.417
GRB10	2887	growth factor receptor bound protein 10	321.018
IL18	3606	interleukin 18	320.205
NOX4	50507	NADPH oxidase 4	315.354
PLAU	5328	plasminogen activator, urokinase	313.01
PLAT	5327	plasminogen activator, tissue type	312.19
AVP	551	arginine vasopressin	305.08
MIR223	407008	microRNA 223	286.481
MPZ	4359	myelin protein zero	284.734
LTF	4057	lactotransferrin	283.227
GDNF	2668	glial cell derived neurotrophic factor	278.24
CYBB	1536	cytochrome b-245 beta chain	277.692
GSK3B	2932	glycogen synthase kinase 3 beta	276.15
SELP	6403	selectin P	269.318
ACE	1636	angiotensin I converting enzyme	266.138
CEBPA	1050	CCAAT enhancer binding protein alpha	264.53
TTR	7276	transthyretin	263.31
UCP2	7351	uncoupling protein 2	263.296
NR3C2	4306	nuclear receptor subfamily 3 group C member 2	261.808
CDK2	1017	cyclin dependent kinase 2	252.041
NPHS1	4868	NPHS1 adhesion molecule, nephrin	247.209
SELE	6401	selectin E	241.921
CALCA	796	calcitonin related polypeptide alpha	234.106
NAMPT	10135	nicotinamide phosphoribosyltransferase	231.224
PIK3R1	5295	phosphoinositide-3-kinase regulatory subunit 1	231.035
KITLG	4254	KIT ligand	228.385
PTPA	5524	protein phosphatase 2 phosphatase activator	226.961
BGLAP	632	bone gamma-carboxyglutamate protein	221.486
GAST	2520	gastrin	220.936
PRNP	5621	prion protein	211.835
IL1A	3552	interleukin 1 alpha	211.484
AGTR1	185	angiotensin II receptor type 1	210.332
PTPN1	5770	protein tyrosine phosphatase non-receptor type 1	205.408
SORT1	6272	sortilin 1	202.097
CDK5	1020	cyclin dependent kinase 5	201.398
CD47	961	CD47 molecule	201.036
KL	9365	klotho	195.365
ARG1	383	arginase 1	189.785
GATA4	2626	GATA binding protein 4	189.511
SLC2A2	6514	solute carrier family 2 member 2	188.964
MBL2	4153	mannose binding lectin 2	182.771
GIP	2695	gastric inhibitory polypeptide	180.557
MIR146A	406938	microRNA 146a	176.003
RAP1A	5906	RAP1A, member of RAS oncogene family	173.398
LPA	4018	lipoprotein(a)	168.183
MIR375	494324	microRNA 375	163.772
CD28	940	CD28 molecule	159.924
HDAC6	10013	histone deacetylase 6	157.266
ANGPT1	284	angiopoietin 1	155.704
ALDH1A1	216	aldehyde dehydrogenase 1 family member A1	154.104
MSTN	2660	myostatin	153.966
MIR27A	407018	microRNA 27a	151.447
VIP	7432	vasoactive intestinal peptide	151.23
IL1RN	3557	interleukin 1 receptor antagonist	150.297
CNR1	1268	cannabinoid receptor 1	149.319
KCNJ11	3767	potassium inwardly rectifying channel subfamily J member 11	148.934
SOST	50964	sclerostin	148.661
CD8A	925	CD8a molecule	144.161
F2R	2149	coagulation factor II thrombin receptor	143.016
LEPR	3953	leptin receptor	142.976
OCLN	100506658	occludin	140.004
MAPK7	5598	mitogen-activated protein kinase 7	135.536
HSPG2	3339	heparan sulfate proteoglycan 2	132.387
HSPD1	3329	heat shock protein family D (Hsp60) member 1	129.337
REG1A	5967	regenerating family member 1 alpha	127.37
EIF4EBP1	1978	eukaryotic translation initiation factor 4E binding protein 1	125.796
PDPK1	5170	3-phosphoinositide dependent protein kinase 1	124.112
SULT2A1	6822	sulfotransferase family 2A member 1	121.104
MIR126	406913	microRNA 126	120.077
GPX1	2876	glutathione peroxidase 1	115.314
TSC2	7249	TSC complex subunit 2	115.062
GDF15	9518	growth differentiation factor 15	109.937
MEF2A	4205	myocyte enhancer factor 2A	109.266
SERPINF1	5176	serpin family F member 1	108.923
DCN	1634	decorin	104.969
CCK	885	cholecystokinin	103.481
UCP1	7350	uncoupling protein 1	102.263
FPR1	2357	formyl peptide receptor 1	101.564
RBP4	5950	retinol binding protein 4	100.763
ACE2	59272	angiotensin converting enzyme 2	100.651
PON1	5444	paraoxonase 1	99.4581
HMGA1	3159	high mobility group AT-hook 1	98.5774
NGFR	4804	nerve growth factor receptor	94.7387
ROCK1	6093	Rho associated coiled-coil containing protein kinase 1	93.3144
CX3CL1	6376	C-X3-C motif chemokine ligand 1	91.8872
TRPV1	7442	transient receptor potential cation channel subfamily V member 1	90.9688
AQP2	359	aquaporin 2	89.8698
CCND2	894	cyclin D2	88.7662
SCT	6343	secretin	87.3319
MAFA	389692	MAF bZIP transcription factor A	86.0983
NTN1	9423	netrin 1	84.9758
FBN1	2200	fibrillin 1	82.3236
AGER	177	advanced glycosylation end-product specific receptor	81.6931
MEN1	4221	menin 1	81.4649
SDC2	6383	syndecan 2	80.8429
MAFB	9935	MAF bZIP transcription factor B	77.2441
AHSG	197	alpha 2-HS glycoprotein	77.1246
AGT	183	angiotensinogen	72.1923
GHR	2690	growth hormone receptor	71.35
CREM	1390	cAMP responsive element modulator	71.0344
TFPI	7035	tissue factor pathway inhibitor	67.717
MAP3K5	4217	mitogen-activated protein kinase kinase kinase 5	65.7575
RPTOR	57521	regulatory associated protein of MTOR complex 1	63.3951
RICTOR	253260	RPTOR independent companion of MTOR complex 2	61.9724
EPOR	2057	erythropoietin receptor	61.6478
SMPD1	6609	sphingomyelin phosphodiesterase 1	58.14
PAX4	5078	paired box 4	57.7944
PDC	5132	phosducin	54.6368
ACHE	43	acetylcholinesterase (Cartwright blood group)	54.3098
PPY	5539	pancreatic polypeptide	53.9872
FNDC5	252995	fibronectin type III domain containing 5	52.4825
CBS	875	cystathionine beta-synthase	51.4807
MIR222	407007	microRNA 222	51.4763
TXNIP	10628	thioredoxin interacting protein	51.288
MALAT1	378938	metastasis associated lung adenocarcinoma transcript 1	51.0469
MIR195	406971	microRNA 195	48.0771
NCF1	653361	neutrophil cytosolic factor 1	48.0624
RIPK3	11035	receptor interacting serine/threonine kinase 3	47.8447
GHRH	2691	growth hormone releasing hormone	46.4402
IGFBP1	3484	insulin like growth factor binding protein 1	45.8322
MEF2C	4208	myocyte enhancer factor 2C	44.7577
HSD11B1	3290	hydroxysteroid 11-beta dehydrogenase 1	43.9037
NEUROG3	50674	neurogenin 3	43.8141
MIR378A	494327	microRNA 378a	43.3152
TRAF3	7187	TNF receptor associated factor 3	42.9649
ENO2	2026	enolase 2	41.7724
ANGPTL4	51129	angiopoietin like 4	41.3548
MIR10A	406902	microRNA 10a	41.1377
APPL1	26060	adaptor protein, phosphotyrosine interacting with PH domain and leucine zipper 1	41.0963
IGHG3	3502	immunoglobulin heavy constant gamma 3 (G3m marker)	38.7434
RYR2	6262	ryanodine receptor 2	38.1072
KEAP1	9817	kelch like ECH associated protein 1	37.8776
MAP4K2	5871	mitogen-activated protein kinase kinase kinase kinase 2	37.7917
CRHR1	1394	corticotropin releasing hormone receptor 1	36.3035
DNM1L	10059	dynamin 1 like	35.8967
NQO1	1728	NAD(P)H quinone dehydrogenase 1	34.1547
SETD7	80854	SET domain containing 7, histone lysine methyltransferase	31.2214
ADIPOR1	51094	adiponectin receptor 1	30.5303
NFAT5	10725	nuclear factor of activated T cells 5	30.0598
PODXL	5420	podocalyxin like	29.5664
MIR15A	406948	microRNA 15a	29.4175
FAAH	2166	fatty acid amide hydrolase	29.3081
CLDN5	7122	claudin 5	28.281
MIR93	407050	microRNA 93	27.9038
CCL11	6356	C-C motif chemokine ligand 11	25.8243
SLC7A5	8140	solute carrier family 7 member 5	25.5146
STK25	10494	serine/threonine kinase 25	23.2362
HIRA	7290	histone cell cycle regulator	22.7189
ABCC8	6833	ATP binding cassette subfamily C member 8	21.8763
MIRLET7B	406884	microRNA let-7b	21.3969
CD33	945	CD33 molecule	20.9892
NANOS3	342977	nanos C2HC-type zinc finger 3	20.7789
CTF1	1489	cardiotrophin 1	20.7459
PCK2	5106	phosphoenolpyruvate carboxykinase 2, mitochondrial	19.0749
OCRL	4952	OCRL inositol polyphosphate-5-phosphatase	18.4772
ATP6AP2	10159	ATPase H+ transporting accessory protein 2	17.7919
MTNR1B	4544	melatonin receptor 1B	17.662
GLUD1	2746	glutamate dehydrogenase 1	17.6406
GCH1	2643	GTP cyclohydrolase 1	17.1095
PDK4	5166	pyruvate dehydrogenase kinase 4	16.9334
KCNN4	3783	potassium calcium-activated channel subfamily N member 4	16.7341
DCX	1641	doublecortin	15.8138
PRDX4	10549	peroxiredoxin 4	15.7066
UCN3	114131	urocortin 3	15.56
OGT	8473	O-linked N-acetylglucosamine (GlcNAc) transferase	14.7666
NCK1	4690	NCK adaptor protein 1	14.3882
KLKB1	3818	kallikrein B1	14.0363
KLK4	9622	kallikrein related peptidase 4	13.8129
PRKCB	5579	protein kinase C beta	13.6626
ROCK2	9475	Rho associated coiled-coil containing protein kinase 2	13.028
ALDH2	217	aldehyde dehydrogenase 2 family member	12.7788
ESM1	11082	endothelial cell specific molecule 1	12.595
STK4	6789	serine/threonine kinase 4	12.0895
GPBAR1	151306	G protein-coupled bile acid receptor 1	11.6291
PRKG1	5592	protein kinase cGMP-dependent 1	11.6289
GCGR	2642	glucagon receptor	11.4889
F2RL3	9002	F2R like thrombin or trypsin receptor 3	11.2461
APOL1	8542	apolipoprotein L1	11.0717
PON2	5445	paraoxonase 2	10.6889
MIR15B	406949	microRNA 15b	10.2528
ECM1	1893	extracellular matrix protein 1	9.56105
HCRTR1	3061	hypocretin receptor 1	9.50763
BHLHE22	27319	basic helix-loop-helix family member e22	9.42633
CTH	1491	cystathionine gamma-lyase	9.36058
VLDLR	7436	very low density lipoprotein receptor	9.34759
MAPK8IP1	9479	mitogen-activated protein kinase 8 interacting protein 1	8.78654
MAOA	4128	monoamine oxidase A	8.68844
TBXA2R	6915	thromboxane A2 receptor	8.30343
DDAH2	23564	dimethylarginine dimethylaminohydrolase 2	8.17506
APOM	55937	apolipoprotein M	8.03001
DDAH1	23576	dimethylarginine dimethylaminohydrolase 1	7.99881
TRIB3	57761	tribbles pseudokinase 3	7.96272
NFATC3	4775	nuclear factor of activated T cells 3	7.88785
GPX4	2879	glutathione peroxidase 4	7.70958
NR1H2	7376	nuclear receptor subfamily 1 group H member 2	7.50169
PAX3	5077	paired box 3	6.57009
IDE	3416	insulin degrading enzyme	6.50435
CDH3	1001	cadherin 3	6.38196
DUSP6	1848	dual specificity phosphatase 6	6.10449
PTGER2	5732	prostaglandin E receptor 2	6.07974
STX1A	6804	syntaxin 1A	5.76746
INPP5F	22876	inositol polyphosphate-5-phosphatase F	5.53197
ADRA2A	150	adrenoceptor alpha 2A	5.48523
LEPROT	54741	leptin receptor overlapping transcript	5.37389
AK1	203	adenylate kinase 1	5.05907
TBC1D4	9882	TBC1 domain family member 4	4.91878
H6PD	9563	hexose-6-phosphate dehydrogenase/glucose 1-dehydrogenase	4.80645
FABP1	2168	fatty acid binding protein 1	4.45865
GAS6	2621	growth arrest specific 6	3.93108
PNLIP	5406	pancreatic lipase	3.91754
SEL1L	6400	SEL1L adaptor subunit of ERAD E3 ubiquitin ligase	3.60324
CCDC80	151887	coiled-coil domain containing 80	3.59543
VTCN1	79679	V-set domain containing T cell activation inhibitor 1	3.58013
PTGIS	5740	prostaglandin I2 synthase	3.47299
FAM3C	10447	FAM3 metabolism regulating signaling molecule C	2.94487
TMSB4X	7114	thymosin beta 4 X-linked	2.89941
GLO1	2739	glyoxalase I	2.79843
IL19	29949	interleukin 19	2.78621
QRFP	347148	pyroglutamylated RFamide peptide	2.74225
COL3A1	1281	collagen type III alpha 1 chain	2.72762
ADRB3	155	adrenoceptor beta 3	2.62001
SORD	6652	sorbitol dehydrogenase	2.35255
KDM2A	22992	lysine demethylase 2A	2.24091
SFRP5	6425	secreted frizzled related protein 5	1.81092
MIR33B	693120	microRNA 33b	1.71748
EXTL3	2137	exostosin like glycosyltransferase 3	1.66846
VEGFB	7423	vascular endothelial growth factor B	1.59187
GALNT2	2590	polypeptide N-acetylgalactosaminyltransferase 2	1.55804
EIF5A	1984	eukaryotic translation initiation factor 5A	1.52174
GPC4	2239	glypican 4	1.41083
PRMT2	3275	protein arginine methyltransferase 2	1.36407
TKT	7086	transketolase	1.2459
AVPR1A	552	arginine vasopressin receptor 1A	1.22518
CLCN3	1182	chloride voltage-gated channel 3	1.12514
FAM3B	54097	FAM3 metabolism regulating signaling molecule B	1.04059
LPCAT3	10162	lysophosphatidylcholine acyltransferase 3	0.929584
RGS16	6004	regulator of G protein signaling 16	0.9239
SLC5A2	6524	solute carrier family 5 member 2	0.922079
SLC5A4	6527	solute carrier family 5 member 4	0.922079
TIMP4	7079	TIMP metallopeptidase inhibitor 4	0.89463
AOC3	8639	amine oxidase copper containing 3	0.844338
GPR39	2863	G protein-coupled receptor 39	0.707949
TM7SF2	7108	transmembrane 7 superfamily member 2	0.556771
CISD1	55847	CDGSH iron sulfur domain 1	0.433653
CASP14	23581	caspase 14	0.348385
GALR1	2587	galanin receptor 1	0.249957
SLC29A1	2030	solute carrier family 29 member 1 (Augustine blood group)	0
HRH2	3274	histamine receptor H2	0
KHK	3795	ketohexokinase	0
SCN3A	6328	sodium voltage-gated channel alpha subunit 3	0
SIM1	6492	SIM bHLH transcription factor 1	0
DKK4	27121	dickkopf WNT signaling pathway inhibitor 4	0
SLC38A4	55089	solute carrier family 38 member 4	0
MOGAT2	80168	monoacylglycerol O-acyltransferase 2	0
TAS1R2	80834	taste 1 receptor member 2	0
ADGRV1	84059	adhesion G protein-coupled receptor V1	0
NRG4	145957	neuregulin 4	0
JAZF1	221895	JAZF zinc finger 1	0
CADM2	253559	cell adhesion molecule 2	0
ASPG	374569	asparaginase	0
