# Supplementary material for: Gene Networks of Hyperglycemia, Diabetic Complications, and Human Proteins Targeted by SARS-CoV-2: What Is the Molecular Basis for Comorbidity?
Source: Int J Mol Sci. 2022 Jun 29;23(13):7247. doi: 10.3390/ijms23137247 (PMC9266766; doi:10.3390/ijms23137247)
Supplement: Supplementary file 1 [file ijms-23-07247-s001.zip › Table S20.xlsx]

## Sheet: 381 genes
Symbol	GeneID	description
ABCA1	19	ATP binding cassette subfamily A member 1
ABCC8	6833	ATP binding cassette subfamily C member 8
ACE	1636	angiotensin I converting enzyme
ACE2	59272	angiotensin converting enzyme 2
ACHE	43	acetylcholinesterase (Cartwright blood group)
ADIPOQ	9370	adiponectin, C1Q and collagen domain containing
ADIPOR1	51094	adiponectin receptor 1
ADM	133	adrenomedullin
ADRA2A	150	adrenoceptor alpha 2A
AGER	177	advanced glycosylation end-product specific receptor
AGT	183	angiotensinogen
AGTR1	185	angiotensin II receptor type 1
AHSG	197	alpha 2-HS glycoprotein
AK1	203	adenylate kinase 1
AKR1B1	231	aldo-keto reductase family 1 member B
ALB	213	albumin
ALDH1A1	216	aldehyde dehydrogenase 1 family member A1
ALDH2	217	aldehyde dehydrogenase 2 family member
ANGPT1	284	angiopoietin 1
ANGPT2	285	angiopoietin 2
ANGPTL4	51129	angiopoietin like 4
ANXA2	302	annexin A2
APOA1	335	apolipoprotein A1
APOE	348	apolipoprotein E
APOL1	8542	apolipoprotein L1
APP	351	amyloid beta precursor protein
APPL1	26060	adaptor protein, phosphotyrosine interacting with PH domain and leucine zipper 1
AQP2	359	aquaporin 2
AR	367	androgen receptor
ARNTL	406	aryl hydrocarbon receptor nuclear translocator like
ASPG	374569	asparaginase
ATF3	467	activating transcription factor 3
ATP6AP2	10159	ATPase H+ transporting accessory protein 2
AVP	551	arginine vasopressin
AVPR1A	552	arginine vasopressin receptor 1A
BAX	581	BCL2 associated X, apoptosis regulator
BCL2	596	BCL2 apoptosis regulator
BDNF	627	brain derived neurotrophic factor
BGLAP	632	bone gamma-carboxyglutamate protein
BHLHE22	27319	basic helix-loop-helix family member e22
CALCA	796	calcitonin related polypeptide alpha
CALM1	801	calmodulin 1
CASP1	834	caspase 1
CASP14	23581	caspase 14
CASP3	836	caspase 3
CASP8	841	caspase 8
CAT	847	catalase
CAV1	857	caveolin 1
CBS	875	cystathionine beta-synthase
CCDC80	151887	coiled-coil domain containing 80
CCK	885	cholecystokinin
CCL11	6356	C-C motif chemokine ligand 11
CCL2	6347	C-C motif chemokine ligand 2
CCN2	1490	cellular communication network factor 2
CCND1	595	cyclin D1
CCND2	894	cyclin D2
CD28	940	CD28 molecule
CD33	945	CD33 molecule
CD36	948	CD36 molecule
CD40LG	959	CD40 ligand
CD44	960	CD44 molecule (Indian blood group)
CD47	961	CD47 molecule
CD8A	925	CD8a molecule
CDH1	999	cadherin 1
CDH3	1001	cadherin 3
CDK2	1017	cyclin dependent kinase 2
CDK5	1020	cyclin dependent kinase 5
CDKN1A	1026	cyclin dependent kinase inhibitor 1A
CDKN1B	1027	cyclin dependent kinase inhibitor 1B
CEBPA	1050	CCAAT enhancer binding protein alpha
CLCN3	1182	chloride voltage-gated channel 3
CLDN5	7122	claudin 5
CNR1	1268	cannabinoid receptor 1
COL3A1	1281	collagen type III alpha 1 chain
CREB1	1385	cAMP responsive element binding protein 1
CREM	1390	cAMP responsive element modulator
CRH	1392	corticotropin releasing hormone
CRHR1	1394	corticotropin releasing hormone receptor 1
CRP	1401	C-reactive protein
CTH	1491	cystathionine gamma-lyase
CTNNB1	1499	catenin beta 1
CX3CL1	6376	C-X3-C motif chemokine ligand 1
CXCL12	6387	C-X-C motif chemokine ligand 12
CXCL8	3576	C-X-C motif chemokine ligand 8
CXCR4	7852	C-X-C motif chemokine receptor 4
CYBB	1536	cytochrome b-245 beta chain
CYCS	54205	cytochrome c, somatic
DCN	1634	decorin
DCX	1641	doublecortin
DDAH2	23564	dimethylarginine dimethylaminohydrolase 2
DDIT3	1649	DNA damage inducible transcript 3
DNM1L	10059	dynamin 1 like
DNMT1	1786	DNA methyltransferase 1
DPP4	1803	dipeptidyl peptidase 4
DUSP6	1848	dual specificity phosphatase 6
EDN1	1906	endothelin 1
EGFR	1956	epidermal growth factor receptor
EGR1	1958	early growth response 1
EIF4EBP1	1978	eukaryotic translation initiation factor 4E binding protein 1
EIF5A	1984	eukaryotic translation initiation factor 5A
ENO2	2026	enolase 2
EPHB2	2048	EPH receptor B2
EPO	2056	erythropoietin
EPOR	2057	erythropoietin receptor
ERBB2	2064	erb-b2 receptor tyrosine kinase 2
ESM1	11082	endothelial cell specific molecule 1
F2R	2149	coagulation factor II thrombin receptor
F2RL3	9002	F2R like thrombin or trypsin receptor 3
F3	2152	coagulation factor III, tissue factor
FAAH	2166	fatty acid amide hydrolase
FABP1	2168	fatty acid binding protein 1
FABP4	2167	fatty acid binding protein 4
FAM3C	10447	FAM3 metabolism regulating signaling molecule C
FBN1	2200	fibrillin 1
FGF2	2247	fibroblast growth factor 2
FGF21	26291	fibroblast growth factor 21
FN1	2335	fibronectin 1
FNDC5	252995	fibronectin type III domain containing 5
FOS	2353	Fos proto-oncogene, AP-1 transcription factor subunit
FOXO1	2308	forkhead box O1
FOXO3	2309	forkhead box O3
FPR1	2357	formyl peptide receptor 1
G6PC1	2538	glucose-6-phosphatase catalytic subunit 1
GALNT2	2590	polypeptide N-acetylgalactosaminyltransferase 2
GAPDH	2597	glyceraldehyde-3-phosphate dehydrogenase
GAST	2520	gastrin
GATA4	2626	GATA binding protein 4
GCG	2641	glucagon
GCH1	2643	GTP cyclohydrolase 1
GCK	2645	glucokinase
GDF15	9518	growth differentiation factor 15
GDNF	2668	glial cell derived neurotrophic factor
GHR	2690	growth hormone receptor
GHRH	2691	growth hormone releasing hormone
GIP	2695	gastric inhibitory polypeptide
GLP1R	2740	glucagon like peptide 1 receptor
GLUD1	2746	glutamate dehydrogenase 1
GPBAR1	151306	G protein-coupled bile acid receptor 1
GPC4	2239	glypican 4
GPX1	2876	glutathione peroxidase 1
GPX4	2879	glutathione peroxidase 4
GRB10	2887	growth factor receptor bound protein 10
GSK3B	2932	glycogen synthase kinase 3 beta
GSTK1	373156	glutathione S-transferase kappa 1
HDAC6	10013	histone deacetylase 6
HGF	3082	hepatocyte growth factor
HIF1A	3091	hypoxia inducible factor 1 subunit alpha
HIRA	7290	histone cell cycle regulator
HMGA1	3159	high mobility group AT-hook 1
HMGB1	3146	high mobility group box 1
HMOX1	3162	heme oxygenase 1
HNF1A	6927	HNF1 homeobox A
HPSE	10855	heparanase
HSD11B1	3290	hydroxysteroid 11-beta dehydrogenase 1
HSPA4	3308	heat shock protein family A (Hsp70) member 4
HSPD1	3329	heat shock protein family D (Hsp60) member 1
HSPG2	3339	heparan sulfate proteoglycan 2
IAPP	3375	islet amyloid polypeptide
ICAM1	3383	intercellular adhesion molecule 1
IDE	3416	insulin degrading enzyme
IFNG	3458	interferon gamma
IGF1	3479	insulin like growth factor 1
IGF1R	3480	insulin like growth factor 1 receptor
IGF2	3481	insulin like growth factor 2
IGFBP1	3484	insulin like growth factor binding protein 1
IGFBP3	3486	insulin like growth factor binding protein 3
IGHG3	3502	immunoglobulin heavy constant gamma 3 (G3m marker)
IL10	3586	interleukin 10
IL13	3596	interleukin 13
IL18	3606	interleukin 18
IL19	29949	interleukin 19
IL1A	3552	interleukin 1 alpha
IL1B	3553	interleukin 1 beta
IL1RN	3557	interleukin 1 receptor antagonist
IL2	3558	interleukin 2
IL22	50616	interleukin 22
IL4	3565	interleukin 4
IL6	3569	interleukin 6
INPP5F	22876	inositol polyphosphate-5-phosphatase F
INS	3630	insulin
IRS1	3667	insulin receptor substrate 1
IRS2	8660	insulin receptor substrate 2
JAK2	3717	Janus kinase 2
JUN	3725	Jun proto-oncogene, AP-1 transcription factor subunit
KCNJ11	3767	potassium inwardly rectifying channel subfamily J member 11
KCNN4	3783	potassium calcium-activated channel subfamily N member 4
KDM2A	22992	lysine demethylase 2A
KDR	3791	kinase insert domain receptor
KEAP1	9817	kelch like ECH associated protein 1
KITLG	4254	KIT ligand
KL	9365	klotho
KLK4	9622	kallikrein related peptidase 4
KMT5C	84787	lysine methyltransferase 5C
LCN2	3934	lipocalin 2
LEP	3952	leptin
LEPR	3953	leptin receptor
LEPROT	54741	leptin receptor overlapping transcript
LGALS3	3958	galectin 3
LOC102724560	102724560	cystathionine beta-synthase like
LPA	4018	lipoprotein(a)
LPL	4023	lipoprotein lipase
LTF	4057	lactotransferrin
MAFA	389692	MAF bZIP transcription factor A
MAFB	9935	MAF bZIP transcription factor B
MALAT1	378938	metastasis associated lung adenocarcinoma transcript 1
MAOA	4128	monoamine oxidase A
MAP3K5	4217	mitogen-activated protein kinase kinase kinase 5
MAP4K2	5871	mitogen-activated protein kinase kinase kinase kinase 2
MAPK1	5594	mitogen-activated protein kinase 1
MAPK7	5598	mitogen-activated protein kinase 7
MAPT	4137	microtubule associated protein tau
MB	4151	myoglobin
MBL2	4153	mannose binding lectin 2
MEF2A	4205	myocyte enhancer factor 2A
MEN1	4221	menin 1
MIR10A	406902	microRNA 10a
MIR126	406913	microRNA 126
MIR145	406937	microRNA 145
MIR146A	406938	microRNA 146a
MIR155	406947	microRNA 155
MIR15A	406948	microRNA 15a
MIR15B	406949	microRNA 15b
MIR195	406971	microRNA 195
MIR21	406991	microRNA 21
MIR222	407007	microRNA 222
MIR223	407008	microRNA 223
MIR27A	407018	microRNA 27a
MIR33B	693120	microRNA 33b
MIR375	494324	microRNA 375
MIR378A	494327	microRNA 378a
MIR93	407050	microRNA 93
MIRLET7B	406884	microRNA let-7b
MKI67	4288	marker of proliferation Ki-67
MMP2	4313	matrix metallopeptidase 2
MMP3	4314	matrix metallopeptidase 3
MMP9	4318	matrix metallopeptidase 9
MOGAT2	80168	monoacylglycerol O-acyltransferase 2
MPZ	4359	myelin protein zero
MSTN	2660	myostatin
MTNR1B	4544	melatonin receptor 1B
MTOR	2475	mechanistic target of rapamycin kinase
MYC	4609	MYC proto-oncogene, bHLH transcription factor
NAMPT	10135	nicotinamide phosphoribosyltransferase
NANOS3	342977	nanos C2HC-type zinc finger 3
NCF1	653361	neutrophil cytosolic factor 1
NCK1	4690	NCK adaptor protein 1
NEUROD1	4760	neuronal differentiation 1
NEUROG3	50674	neurogenin 3
NFAT5	10725	nuclear factor of activated T cells 5
NFE2L2	4780	NFE2 like bZIP transcription factor 2
NGF	4803	nerve growth factor
NGFR	4804	nerve growth factor receptor
NLRP3	114548	NLR family pyrin domain containing 3
NOS1	4842	nitric oxide synthase 1
NOS2	4843	nitric oxide synthase 2
NOS3	4846	nitric oxide synthase 3
NOTCH1	4851	notch receptor 1
NOX4	50507	NADPH oxidase 4
NPHS1	4868	NPHS1 adhesion molecule, nephrin
NPY	4852	neuropeptide Y
NQO1	1728	NAD(P)H quinone dehydrogenase 1
NR1H2	7376	nuclear receptor subfamily 1 group H member 2
NR3C2	4306	nuclear receptor subfamily 3 group C member 2
NRG1	3084	neuregulin 1
NTN1	9423	netrin 1
OCLN	100506658	occludin
OCRL	4952	OCRL inositol polyphosphate-5-phosphatase
OGT	8473	O-linked N-acetylglucosamine (GlcNAc) transferase
PARP1	142	poly(ADP-ribose) polymerase 1
PAX6	5080	paired box 6
PDC	5132	phosducin
PDK4	5166	pyruvate dehydrogenase kinase 4
PDPK1	5170	3-phosphoinositide dependent protein kinase 1
PDX1	3651	pancreatic and duodenal homeobox 1
PIK3CA	5290	phosphatidylinositol-4,5-bisphosphate 3-kinase catalytic subunit alpha
PIK3CB	5291	phosphatidylinositol-4,5-bisphosphate 3-kinase catalytic subunit beta
PIK3CD	5293	phosphatidylinositol-4,5-bisphosphate 3-kinase catalytic subunit delta
PIK3CG	5294	phosphatidylinositol-4,5-bisphosphate 3-kinase catalytic subunit gamma
PIK3R1	5295	phosphoinositide-3-kinase regulatory subunit 1
PLAT	5327	plasminogen activator, tissue type
PLAU	5328	plasminogen activator, urokinase
PNLIP	5406	pancreatic lipase
PODXL	5420	podocalyxin like
POMC	5443	proopiomelanocortin
PON1	5444	paraoxonase 1
PON2	5445	paraoxonase 2
PPARA	5465	peroxisome proliferator activated receptor alpha
PPARG	5468	peroxisome proliferator activated receptor gamma
PRDX4	10549	peroxiredoxin 4
PRKAA1	5562	protein kinase AMP-activated catalytic subunit alpha 1
PRKAA2	5563	protein kinase AMP-activated catalytic subunit alpha 2
PRKAB1	5564	protein kinase AMP-activated non-catalytic subunit beta 1
PRKCB	5579	protein kinase C beta
PRKD1	5587	protein kinase D1
PRL	5617	prolactin
PRMT2	3275	protein arginine methyltransferase 2
PRNP	5621	prion protein
PTEN	5728	phosphatase and tensin homolog
PTGER2	5732	prostaglandin E receptor 2
PTGS2	5743	prostaglandin-endoperoxide synthase 2
PTH	5741	parathyroid hormone
PTPA	5524	protein phosphatase 2 phosphatase activator
PTPN1	5770	protein tyrosine phosphatase non-receptor type 1
RAC1	5879	Rac family small GTPase 1
RAP1A	5906	RAP1A, member of RAS oncogene family
RBP4	5950	retinol binding protein 4
REG1A	5967	regenerating family member 1 alpha
RELA	5970	RELA proto-oncogene, NF-kB subunit
RETN	56729	resistin
RGS16	6004	regulator of G protein signaling 16
RHOA	387	ras homolog family member A
RICTOR	253260	RPTOR independent companion of MTOR complex 2
RIPK3	11035	receptor interacting serine/threonine kinase 3
ROCK1	6093	Rho associated coiled-coil containing protein kinase 1
ROCK2	9475	Rho associated coiled-coil containing protein kinase 2
RPTOR	57521	regulatory associated protein of MTOR complex 1
RYR2	6262	ryanodine receptor 2
S100B	6285	S100 calcium binding protein B
SCT	6343	secretin
SDC2	6383	syndecan 2
SEL1L	6400	SEL1L adaptor subunit of ERAD E3 ubiquitin ligase
SELE	6401	selectin E
SELP	6403	selectin P
SERPINE1	5054	serpin family E member 1
SERPINF1	5176	serpin family F member 1
SETD7	80854	SET domain containing 7, histone lysine methyltransferase
SIRT1	23411	sirtuin 1
SIRT2	22933	sirtuin 2
SIRT6	51548	sirtuin 6
SLC2A1	6513	solute carrier family 2 member 1
SLC2A2	6514	solute carrier family 2 member 2
SLC2A4	6517	solute carrier family 2 member 4
SLC5A2	6524	solute carrier family 5 member 2
SLC5A4	6527	solute carrier family 5 member 4
SLC7A5	8140	solute carrier family 7 member 5
SMPD1	6609	sphingomyelin phosphodiesterase 1
SNCA	6622	synuclein alpha
SOCS3	9021	suppressor of cytokine signaling 3
SOD1	6647	superoxide dismutase 1
SOD2	6648	superoxide dismutase 2
SORD	6652	sorbitol dehydrogenase
SORT1	6272	sortilin 1
SP1	6667	Sp1 transcription factor
SPP1	6696	secreted phosphoprotein 1
SREBF1	6720	sterol regulatory element binding transcription factor 1
SST	6750	somatostatin
STAT3	6774	signal transducer and activator of transcription 3
STK11	6794	serine/threonine kinase 11
STK25	10494	serine/threonine kinase 25
STK4	6789	serine/threonine kinase 4
STX1A	6804	syntaxin 1A
SULT2A1	6822	sulfotransferase family 2A member 1
TBC1D4	9882	TBC1 domain family member 4
TBXA2R	6915	thromboxane A2 receptor
TCF7L2	6934	transcription factor 7 like 2
TF	7018	transferrin
TFPI	7035	tissue factor pathway inhibitor
TGFB1	7040	transforming growth factor beta 1
THBS1	7057	thrombospondin 1
TKT	7086	transketolase
TLR2	7097	toll like receptor 2
TLR4	7099	toll like receptor 4
TMSB4X	7114	thymosin beta 4 X-linked
TNF	7124	tumor necrosis factor
TNFRSF11B	4982	TNF receptor superfamily member 11b
TNFSF10	8743	TNF superfamily member 10
TP53	7157	tumor protein p53
TRAF3	7187	TNF receptor associated factor 3
TRIB3	57761	tribbles pseudokinase 3
TRPV1	7442	transient receptor potential cation channel subfamily V member 1
TSC2	7249	TSC complex subunit 2
TTR	7276	transthyretin
TXN	7295	thioredoxin
TXNIP	10628	thioredoxin interacting protein
UCN3	114131	urocortin 3
UCP1	7350	uncoupling protein 1
UCP2	7351	uncoupling protein 2
VCAM1	7412	vascular cell adhesion molecule 1
VEGFA	7422	vascular endothelial growth factor A
VIP	7432	vasoactive intestinal peptide
YWHAQ	10971	tyrosine 3-monooxygenase/tryptophan 5-monooxygenase activation protein theta

## Sheet: 381 genes ints
IntId	IntSchema	IntType	IntLinks	Sentences	ObjId1	ObjType1	ObjName1	ObjSymonyms1	ObjLinks1	ObjId2	ObjType2	ObjName2	ObjSymonyms2	ObjLinks2	GeneID1	GeneID2
483138	NEU1 -- MYC	association	Pubmed 1990:2139576;Pubmed 1991:1670896;Pubmed central 1990:1971374;	Intact EGF-receptor and <b>neu</b> oncoproteins were present even after 24 h under these conditions while the <b>c-myc</b> protein was apparently rapidly degraded after 20 min.[Pubmed 1990:2139576];In addition, we may have identified the <b>neu</b> gene as a cellular target gene of negative regulation by <b>c-myc</b>.[Pubmed 1991:1670896];The possibility of cooperation between the <b>c-myc</b> an…	4343620	Gene	NEU1	NANH;NEU;NEU1;neuraminidase 1;SIAL1;Acetylneuraminyl hydrolase;EC 3.2.1.18;G9 sialidase;Lysosomal sialidase;lysosomal-type sialidase;N-acetyl-alpha-neuraminidase 1;NEUR1;neuraminidase subtype 1;neuraminidase type 1;neuraminidase- 1;neuraminidase-1;neuraminidase1;sialidase i;sialidase- 1;Sialidase-1;	SWISSPROT_AC:Q99519;SWISSPROT_ID:NEUR1_HUMAN;GeneID:4758;Ensembl:ENSG00000204386;HGNC:HGNC:7758;MIM:608272;Vega:OTTHUMG00000031284;protein_accession:AAB96774.1;protein_accession:AAD09239.1;protein_accession:AAD21814.1;protein_accession:AAH00722.1;protein_accession:AAH11900.1;protein_accession:AAP35870.1;protein_accession:AAT11275.1;protein_accession:AAT11276.1;protein_accession:AAT11277.1;protein…	266091	Protein	MYC	BHLHE39;Class E basic helix-loop-helix protein 39;MYC;Myc proto-oncogene protein;Proto-oncogene c-Myc;Transcription factor p64;an-myc;c - myc;c -- myc;c -myc;c myc;c- myc;c- myc proto-oncogene;c--myc;c-Myc;c-myc proto oncogene;c-myc proto-oncogene;MRTL;myc c;myc-c;myc-type;MYCC;proto-oncogene c- myc;v-myc avian myelocytomatosis viral oncogene homolog;	SWISSPROT_AC:P01106;SWISSPROT_ID:MYC_HUMAN;EMBL:AC103819;EMBL:AK312883;EMBL:AY214166;EMBL:BC000141;EMBL:BC000917;EMBL:BC058901;EMBL:BT019768;EMBL:CH471060;EMBL:D10493;EMBL:K00534;EMBL:K00535;EMBL:K01905;EMBL:K01906;EMBL:K02276;EMBL:L00057;EMBL:L00058;EMBL:M13929;EMBL:V00568;EMBL:X00196;EMBL:X00198;EMBL:X00364;EMBL:X00676;RefSeq:NP_002458.2;ProteinModelPortal:P01106;STRING:9606.ENSP00000367207;SWI…	4609	4758
495881	CD36 -- SR-BI	association	Pubmed 2012:24970143;Pubmed 1996:8696941;Pubmed 2016:26592663;Pubmed central 2012:4030837;Pubmed central 2016:4731823;Pubmed central 2013:3798921;	Phylogenetic analyses examined the relationships and potential evolutionary origins of the vertebrate <b>CD36</b> gene with vertebrate <b>SCARB1</b> and SCARB2 genes.[Pubmed 2012:24970143];The downregulation of <b>CD36</b> mRNA was associated with the disappearance of surface expression of <b>CD36 antigen</b> and loss of TSP-1 surface-binding capacity.[Pubmed 1996:8696941];expression of macrophag…	4340578	Gene	CD36	BDPLT10;CD36;CD36 molecule;CHDS7;FAT;GP3B;GP4;GPIV;PASIV;SCARB3;antigen cd36;cd 36;cd 36 molecule;cd-36;cd-36 molecule;CD36 antigen;collagen platelet receptor;collagen receptor of platelet;collagen-platelet receptor;Fatty acid translocase;fatty-acid translocase;Glycoprotein IIIb;gp 4;gp iv;gp-4;gp-iv;gp3 beta;GPIIIB;iiib glycoprotein;Leukocyte differentiation antigen CD36;molecule cd36;pas 4;PAS …	SWISSPROT_AC:P16671;SWISSPROT_ID:CD36_HUMAN;GeneID:948;Ensembl:ENSG00000135218;HGNC:HGNC:1663;MIM:173510;Vega:OTTHUMG00000155383;protein_accession:AAA16068.1;protein_accession:AAA35534.1;protein_accession:AAA58412.1;protein_accession:AAA58413.1;protein_accession:AAB28992.1;protein_accession:AAB46390.1;protein_accession:AAD13993.1;protein_accession:AAD14932.1;protein_accession:AAD14933.1;protein_a…	444077	Protein	SR-BI	CD36 and LIMPII analogous 1;CD36 antigen;CD36 antigen-like 1;CD36L1;CLA-1;CLA1;Collagen type I receptor, thrombospondin receptor-like 1;SCARB1;Scavenger receptor class B member 1;SCRB1;SR-BI;SRB1;antigen cd36;cla 1;cla i;cla-i;class b member i scavenger receptor;HDLQTL6;scarb-1;scavenger receptor class b member i;scavenger receptor class-b member 1;sr - bi;	SWISSPROT_AC:Q8WTV0;SWISSPROT_ID:SCRB1_HUMAN;EMBL:AC073593;EMBL:AC126309;EMBL:AF515445;EMBL:BC022087;EMBL:BC080647;EMBL:BC093732;EMBL:BC112037;EMBL:CH471054;EMBL:Z22555;RefSeq:NP_001076428.1;RefSeq:NP_005496.4;ProteinModelPortal:Q8WTV0;STRING:9606.ENSP00000261693;SWISSPROT_AC_OLD:F8W8N0;SWISSPROT_AC_OLD:Q14016;SWISSPROT_AC_OLD:Q52LZ5;SWISSPROT_AC_OLD:Q6KFX4;SMR:Q8WTV0;GeneID:949;KEGG:hsa:949;PIR:…	948	949
496505	ABCC1 -- BCL2	association	Pubmed:9042217;Pubmed 2002:12455884;	In contrast, the DR-H69 cells exhibited a 34-fold overexpression of the <b>MRP</b> gene accompanied by significant down-regulation of both DNA topoisomerase II alpha and <b>bcl-2</b> mRNA gene expression, by factors of 43 and 13 respectively.[Pubmed:9042217];The correlation coefficients between <b>Bcl-2</b> and <b>MRP</b>, Bcl-2 and Bax, p53 and p21, as well as Ki67 and PCNA were positive and sig…	4343347	Gene	ABCC1	ABC29;ABCC;ABCC1;ATP binding cassette subfamily C member 1;GS-X;MRP;MRP1;abcc 1;abcc-1;abcc-type;ATP-binding cassette sub-family C member 1;gs 10;gs10;Leukotriene C(4) transporter;LTC4 transporter;mrp-type;multidrug resistance associated protein 1;multidrug resistance associated protein-1;multidrug resistance associated-protein 1;Multidrug resistance-associated protein 1;multidrug resistance-asso…	SWISSPROT_AC:P33527;SWISSPROT_ID:MRP1_HUMAN;GeneID:4363;Ensembl:ENSG00000103222;HGNC:HGNC:51;MIM:158343;Vega:OTTHUMG00000048267;protein_accession:AAB46616.1;protein_accession:AAB82786.1;protein_accession:AAB83979.1;protein_accession:AAB83980.1;protein_accession:AAB83981.1;protein_accession:AAB83982.1;protein_accession:AAB83983.1;protein_accession:AAC05808.1;protein_accession:AAC15784.1;protein_ac…	43291	Protein	BCL2	Apoptosis regulator Bcl-2;BCL2;apoptosis regulator bcl2;apoptosis regulator of the bcl-2;apoptosis-regulator bcl-2;bcl - 2;bcl -2;bcl 2;bcl- 2;Bcl-2;bcl-2-type;bcl2 apoptosis regulator;BCL2, apoptosis regulator;bcl2--an;PPP1R50;regulator of apoptosis bcl-2;	SWISSPROT_AC:P10415;SWISSPROT_ID:BCL2_HUMAN;EMBL:AC021803;EMBL:AC022726;EMBL:AY220759;EMBL:BC027258;EMBL:CH471096;EMBL:M13994;EMBL:M13995;EMBL:M14745;EMBL:S72602;EMBL:X06487;RefSeq:NP_000624.2;RefSeq:NP_000648.2;ProteinModelPortal:P10415;STRING:9606.ENSP00000329623;SWISSPROT_AC_OLD:C9JHD5;SWISSPROT_AC_OLD:P10416;SWISSPROT_AC_OLD:Q13842;SWISSPROT_AC_OLD:Q16197;SMR:P10415;GeneID:596;KEGG:hsa:596;PI…	596	4363
497689	HMOX1 -- Alternative prion protein	association	Pubmed 1997:9003061;	<b>PrP</b> 106-126 induced <b>HO-1</b> mRNA accumulation in rat astroglial cultures depending on the exposure time and concentration, being maximal (33-fold) after 7 days of exposure at 50 microM.[Pubmed 1997:9003061];	4342405	Gene	HMOX1	bK286B10;heme oxygenase 1;HMOX1;HMOX1D;HO-1;HSP32;EC 1.14.14.18;heme oxygenase - 1;heme oxygenase -1;heme oxygenase i;heme oxygenase isoform 1;heme oxygenase isoform-1;heme oxygenase type 1;heme oxygenase type i;heme oxygenase type-1;heme oxygenase- 1;heme oxygenase--1;heme oxygenase-1;heme oxygenase1;heme-oxygenase 1;heme-oxygenase i;heme-oxygenase isoform 1;heme-oxygenase- 1;heme-oxygenase-1;he…	SWISSPROT_AC:P09601;SWISSPROT_ID:HMOX1_HUMAN;GeneID:3162;Ensembl:ENSG00000100292;HGNC:HGNC:5013;MIM:141250;Vega:OTTHUMG00000150960;protein_accession:AAA50403.1;protein_accession:AAH01491.1;protein_accession:AAR23262.1;protein_accession:AAV38588.1;protein_accession:ABM83236.1;protein_accession:ABM86436.1;protein_accession:ACZ72606.1;protein_accession:ACZ72607.1;protein_accession:ADZ76424.1;protein…	20044	Protein	Alternative prion protein	Alternative prion protein;ALTPRP;APRIO;PRIP;PRNP;PRP;ASCR;CD230;CJD;cjd-type;GSS;KURU;kuru--an;kuru-type;p27-30;prion protein;prp 27-30;prp-27-30;prp-type;prp27 - 30;PrP27-30;PrP33-35C;PrPc;	SWISSPROT_AC:F7VJQ1;SWISSPROT_AC:P04156;SWISSPROT_ID:APRIO_HUMAN;SWISSPROT_ID:PRIO_HUMAN;EMBL:AL133396;EMBL:BK007887;RefSeq:NP_001258490.1;ProteinModelPortal:F7VJQ1;GeneID:5621;UniGene:Hs.472010;UniGene:Hs.610285;UniGene:Hs.721670;GO:GO:0005741;GO:GO:0016021;CTD:5621;BioGrid:111606;PRIDE:F7VJQ1;Ensembl:ENSG00000171867;ChiTaRS:PRNP;GenomeRNAi:5621;GeneCards:PRNP;HGNC:HGNC:9449;MIM:176640;neXtProt:…	5621	3162
497704	HMOX1 -- PrP27-30	association	Pubmed 1997:9003061;	<b>PrP</b> 106-126 induced <b>HO-1</b> mRNA accumulation in rat astroglial cultures depending on the exposure time and concentration, being maximal (33-fold) after 7 days of exposure at 50 microM.[Pubmed 1997:9003061];	4342405	Gene	HMOX1	bK286B10;heme oxygenase 1;HMOX1;HMOX1D;HO-1;HSP32;EC 1.14.14.18;heme oxygenase - 1;heme oxygenase -1;heme oxygenase i;heme oxygenase isoform 1;heme oxygenase isoform-1;heme oxygenase type 1;heme oxygenase type i;heme oxygenase type-1;heme oxygenase- 1;heme oxygenase--1;heme oxygenase-1;heme oxygenase1;heme-oxygenase 1;heme-oxygenase i;heme-oxygenase isoform 1;heme-oxygenase- 1;heme-oxygenase-1;he…	SWISSPROT_AC:P09601;SWISSPROT_ID:HMOX1_HUMAN;GeneID:3162;Ensembl:ENSG00000100292;HGNC:HGNC:5013;MIM:141250;Vega:OTTHUMG00000150960;protein_accession:AAA50403.1;protein_accession:AAH01491.1;protein_accession:AAR23262.1;protein_accession:AAV38588.1;protein_accession:ABM83236.1;protein_accession:ABM86436.1;protein_accession:ACZ72606.1;protein_accession:ACZ72607.1;protein_accession:ADZ76424.1;protein…	327918	Protein	PrP27-30	ALTPRP;ASCR;CD230 antigen;Major prion protein;PRIO;PRIP;PRNP;PRP;PrP27-30;PrP33-35C;CD230;CJD;cjd-type;GSS;KURU;kuru--an;kuru-type;p27-30;prion protein;prp 27-30;prp-27-30;prp-type;prp27 - 30;PrPc;	SWISSPROT_AC:F7VJQ1;SWISSPROT_AC:P04156;SWISSPROT_ID:APRIO_HUMAN;SWISSPROT_ID:PRIO_HUMAN;EMBL:AF030575;EMBL:AF076976;EMBL:AL133396;EMBL:AY008282;EMBL:BC012844;EMBL:BC022532;EMBL:D00015;EMBL:DQ408531;EMBL:M13667;EMBL:M13899;EMBL:M81929;EMBL:M81930;EMBL:S71208;EMBL:S71210;EMBL:S71212;EMBL:S80732;EMBL:S80743;EMBL:U29185;EMBL:X83416;RefSeq:NP_000302.1;RefSeq:NP_001073590.1;RefSeq:NP_001073591.1;RefSe…	5621	3162
498752	RAP1A -- RIP1	association	Pubmed 1997:9267439;	We disrupted the <b>krev-1</b> gene by <b>RIP</b> (repeat-induced point mutation), but the krev-1 disruptants showed no abnormalities.[Pubmed 1997:9267439];	4344547	Gene	RAP1A	C21KG;G-22K;KREV-1;KREV1;RAP1;RAP1A;RAP1A, member of RAS oncogene family;SMGP21;c21k g;GTP-binding protein smg p21A;rap1 a;rap1-a;rap1a-type;Ras-related protein Krev-1;Ras-related protein Rap-1A;	SWISSPROT_AC:P62834;SWISSPROT_ID:RAP1A_HUMAN;GeneID:5906;Ensembl:ENSG00000116473;HGNC:HGNC:9855;MIM:179520;Vega:OTTHUMG00000011959;protein_accession:AAA36150.1;protein_accession:AAH14086.1;protein_accession:AAM12626.1;protein_accession:AAV38472.1;protein_accession:ACE86473.1;protein_accession:ACE87154.1;protein_accession:BAB61868.1;protein_accession:BAF85733.1;protein_accession:BAG70049.1;protein…	367974	Protein	RIP1	Cell death protein RIP;EC 2.7.11.1;Receptor-interacting protein 1;Receptor-interacting serine/threonine-protein kinase 1;RIP;RIP-1;RIP1;RIPK1;Serine/threonine-protein kinase RIP;receptor interacting protein 1;receptor interacting protein i;receptor interacting protein-1;receptor interacting protein1;receptor interacting serine/threonine kinase 1;receptor interacting serine/threonine protein kinas…	SWISSPROT_AC:Q13546;SWISSPROT_ID:RIPK1_HUMAN;EMBL:AB208926;EMBL:AK304701;EMBL:AK314176;EMBL:AL031963;EMBL:AY682848;EMBL:BC126254;EMBL:BC126256;EMBL:U25994;EMBL:U50062;RefSeq:NP_001303990.1;RefSeq:NP_003795.2;RefSeq:XP_005249514.2;ProteinModelPortal:Q13546;STRING:9606.ENSP00000259808;SWISSPROT_AC_OLD:A0AV89;SWISSPROT_AC_OLD:B2RAG1;SWISSPROT_AC_OLD:B4E3F9;SWISSPROT_AC_OLD:Q13180;SWISSPROT_AC_OLD:Q5…	5906	8737
500545	PON1 -- MARK	association	Pubmed 1998:9443862;	However, these findings have not been reported consistently in all Caucasian and non-Caucasian populations, suggesting that this is not a functional mutation but may <b>mark</b> a functional mutation present in either <b>PON1</b> or a nearby gene.[Pubmed 1998:9443862];	4344170	Gene	PON1	ESA;MVCD5;paraoxonase 1;PON;PON1;A-esterase 1;Aromatic esterase 1;EC 3.1.1.2;EC 3.1.1.81;EC 3.1.8.1;es a;es-a;K-45;paraoxonase -1;paraoxonase i;paraoxonase type 1;paraoxonase type-1;paraoxonase-1;paraoxonase-i;paraoxonase1;PON 1;pon i;pon-1;pon-i;Serum aryldialkylphosphatase 1;serum paraoxonase /arylesterase 1;Serum paraoxonase/arylesterase 1;serum paraoxonase/arylesterase-1;	SWISSPROT_AC:P27169;SWISSPROT_ID:PON1_HUMAN;GeneID:5444;Ensembl:ENSG00000005421;HGNC:HGNC:9204;MIM:168820;Vega:OTTHUMG00000153894;protein_accession:AAA60142.1;protein_accession:AAA60143.1;protein_accession:AAA97957.1;protein_accession:AAB25717.1;protein_accession:AAB27714.2;protein_accession:AAB27899.1;protein_accession:AAB41835.1;protein_accession:AAB59538.1;protein_accession:AAC35293.1;protein_…	235062	Protein	MARK	EC 2.7.11.1;EC 2.7.11.26;KIAA1477;MAP/microtubule affinity-regulating kinase 1;MARK;MARK1;Par-1c;PAR1 homolog c;Par1c;Serine/threonine-protein kinase MARK1;mark 1;mark i;mark of type i;mark type 1;mark-1;mark-type;microtubule affinity regulating kinase 1;	SWISSPROT_AC:Q9P0L2;SWISSPROT_ID:MARK1_HUMAN;EMBL:AB040910;EMBL:AC096640;EMBL:AF154845;EMBL:AK027493;EMBL:AL592406;EMBL:BC113869;EMBL:BC114478;EMBL:CH471100;RefSeq:NP_001273057.1;RefSeq:NP_061120.3;ProteinModelPortal:Q9P0L2;STRING:9606.ENSP00000355884;SWISSPROT_AC_OLD:D3DTB0;SWISSPROT_AC_OLD:D3DTB1;SWISSPROT_AC_OLD:Q2HIY1;SWISSPROT_AC_OLD:Q5VTF9;SWISSPROT_AC_OLD:Q5VTG0;SWISSPROT_AC_OLD:Q96SW9;SWI…	5444	4139
502297	CCND2 -- BRD2	association	Pubmed 2006:16625003;Pubmed 2002:11796521;Pubmed 1998:9658398;Pubmed central 2014:4061082;Pubmed central 2017:5387682;Pubmed central 1998:2132659;	The promoter activity of <b>cyclin D2</b> was shown to be induced by <b>FSH</b> and the catalytic alpha subunit of PKA (PRKACA), and this activity was repressible by inducible cAMP early repressor (ICER), a cAMP response element (CRE) modulator isoform.[Pubmed 2006:16625003];During follicular maturation, <b>FSH</b> induces <b>cyclin D2</b>, which promotes G1 progression by activating cyclin-depen…	4340528	Gene	CCND2	CCND2;cyclin D2;KIAK0002;MPPH3;ccnd 2;ccnd-2;d2 cyclin;g1/s-specific cyclin d2;G1/S-specific cyclin-D2;	SWISSPROT_AC:P30279;SWISSPROT_ID:CCND2_HUMAN;GeneID:894;Ensembl:ENSG00000118971;HGNC:HGNC:1583;MIM:123833;Vega:OTTHUMG00000168123;protein_accession:AAA51926.1;protein_accession:AAA51928.1;protein_accession:AAH10958.1;protein_accession:AAH89384.1;protein_accession:AAM54041.1;protein_accession:AAV38650.1;protein_accession:ABM83771.1;protein_accession:ABM87090.1;protein_accession:BAA02802.1;protein_…	47854	Protein	BRD2	BRD2;Bromodomain-containing protein 2;KIAA9001;O27.1.1;Really interesting new gene 3 protein;RING3;brd 2;brd ii;brd-2;brd-ii;bromodomain containing 2;bromodomain containing protein 2;bromodomain-containing 2;D6S113E;FSH;fsh-type;FSRG1;NAT;nat-type;ring 3;ring iii;ring of type iii;ring type iii;ring-3;RNF3;	SWISSPROT_AC:P25440;SWISSPROT_ID:BRD2_HUMAN;EMBL:AL645941;EMBL:AL662845;EMBL:AL805913;EMBL:AL832722;EMBL:AL935042;EMBL:BC063840;EMBL:BX005422;EMBL:BX647233;EMBL:BX648109;EMBL:BX908719;EMBL:CH471081;EMBL:CR936909;EMBL:D42040;EMBL:M80613;EMBL:X62083;EMBL:X96670;EMBL:Z96104;RefSeq:NP_001106653.1;RefSeq:NP_001186384.1;RefSeq:NP_001186385.1;RefSeq:NP_001278915.1;RefSeq:NP_005095.1;ProteinModelPortal:P…	894	6046
505307	IGF2 -- BRD2	association	Pubmed 1996:8851690;Pubmed 1999:10199799;	iii) as the action of IGFBP-3 is exerted by binding the IGF peptide, its inhibitory effect on <b>FSH</b> points out the role of the locally produced <b>IGF-II</b> in potentiating the FSH action on human GC.[Pubmed 1996:8851690];<b>FSH</b> stimulated <b>IGF-II</b> mRNA in pre-antral follicles about 4-fold, determined by RT-PCR.[Pubmed 1999:10199799];Cumulatively, these data support <b>IGF-II</b> a…	4342652	Gene	IGF2	C11orf43;GRDF;IGF-II;IGF2;insulin like growth factor 2;PP9974;factor 2 insulin-like growth;growth factor 2 insulin-like;insulin growth like factor ii;insulin like growth factor ii;insulin like growth factor-2;insulin like-growth factor ii;insulin- like growth factor ii;insulin-like growth factor -2;Insulin-like growth factor II;insulin-like growth factor type 2;insulin-like growth factor type ii;…	SWISSPROT_AC:P01344;SWISSPROT_ID:IGF2_HUMAN;GeneID:3481;Ensembl:ENSG00000167244;HGNC:HGNC:5466;MIM:147470;Vega:OTTHUMG00000009395;protein_accession:AAA52443.1;protein_accession:AAA52536.1;protein_accession:AAA52544.1;protein_accession:AAA52545.1;protein_accession:AAA60088.1;protein_accession:AAB34155.1;protein_accession:AAD14908.1;protein_accession:AAH00531.1;protein_accession:AAL55889.1;protein_…	47854	Protein	BRD2	BRD2;Bromodomain-containing protein 2;KIAA9001;O27.1.1;Really interesting new gene 3 protein;RING3;brd 2;brd ii;brd-2;brd-ii;bromodomain containing 2;bromodomain containing protein 2;bromodomain-containing 2;D6S113E;FSH;fsh-type;FSRG1;NAT;nat-type;ring 3;ring iii;ring of type iii;ring type iii;ring-3;RNF3;	SWISSPROT_AC:P25440;SWISSPROT_ID:BRD2_HUMAN;EMBL:AL645941;EMBL:AL662845;EMBL:AL805913;EMBL:AL832722;EMBL:AL935042;EMBL:BC063840;EMBL:BX005422;EMBL:BX647233;EMBL:BX648109;EMBL:BX908719;EMBL:CH471081;EMBL:CR936909;EMBL:D42040;EMBL:M80613;EMBL:X62083;EMBL:X96670;EMBL:Z96104;RefSeq:NP_001106653.1;RefSeq:NP_001186384.1;RefSeq:NP_001186385.1;RefSeq:NP_001278915.1;RefSeq:NP_005095.1;ProteinModelPortal:P…	3481	6046
505667	HMOX1 -- IL-6	association	Pubmed 2008:18339319;Pubmed 2011:22016469;Pubmed 1999:10328872;Pubmed central 2008:2526382;Pubmed central 2012:3296201;Pubmed central 2009:2808176;Pubmed central 2013:3651237;	<b>HGF</b> showed significant positive correlation with <b>HO-1</b> (r=0.8217, P=0.001).[Pubmed 2008:18339319];The significant positive correlation between <b>HO-1</b> and <b>HGF</b> was first reported in Egyptian human liver biopsies, and this suggests that it may play a role in the progression of hepatocellular carcinoma.[Pubmed 2008:18339319];Interleukin (IL)-6 is one of the major downstream m…	4342405	Gene	HMOX1	bK286B10;heme oxygenase 1;HMOX1;HMOX1D;HO-1;HSP32;EC 1.14.14.18;heme oxygenase - 1;heme oxygenase -1;heme oxygenase i;heme oxygenase isoform 1;heme oxygenase isoform-1;heme oxygenase type 1;heme oxygenase type i;heme oxygenase type-1;heme oxygenase- 1;heme oxygenase--1;heme oxygenase-1;heme oxygenase1;heme-oxygenase 1;heme-oxygenase i;heme-oxygenase isoform 1;heme-oxygenase- 1;heme-oxygenase-1;he…	SWISSPROT_AC:P09601;SWISSPROT_ID:HMOX1_HUMAN;GeneID:3162;Ensembl:ENSG00000100292;HGNC:HGNC:5013;MIM:141250;Vega:OTTHUMG00000150960;protein_accession:AAA50403.1;protein_accession:AAH01491.1;protein_accession:AAR23262.1;protein_accession:AAV38588.1;protein_accession:ABM83236.1;protein_accession:ABM86436.1;protein_accession:ACZ72606.1;protein_accession:ACZ72607.1;protein_accession:ADZ76424.1;protein…	197638	Protein	IL-6	B-cell stimulatory factor 2;BSF-2;CDF;CTL differentiation factor;Hybridoma growth factor;IFN-beta-2;IFNB2;IL-6;IL6;Interferon beta-2;Interleukin-6;b cell stimulatory factor 2;b cell stimulatory factor-2;b-cell stimulatory factor-2;bsf- 2;BSF2;HGF;HSF;hsf-type;ifn beta 2;ifn-beta 2;ifn-beta2;il - 6;il -- 6;il -6;il 6;il- 6;il--6;il-6-type;il-vi;il6-type;interferon beta 2;interferon beta2;interfero…	SWISSPROT_AC:P05231;SWISSPROT_ID:IL6_HUMAN;EMBL:AF372214;EMBL:BC015511;EMBL:M14584;EMBL:M18403;EMBL:M29150;EMBL:M54894;EMBL:S56892;EMBL:X04402;EMBL:X04403;EMBL:X04430;EMBL:X04602;EMBL:Y00081;RefSeq:NP_000591.1;RefSeq:XP_011513692.1;ProteinModelPortal:P05231;STRING:9606.ENSP00000258743;SWISSPROT_AC_OLD:Q9UCU2;SWISSPROT_AC_OLD:Q9UCU3;SWISSPROT_AC_OLD:Q9UCU4;SMR:P05231;GeneID:3569;KEGG:hsa:3569;PIR:…	3569	3162
506253	ABCC1 -- EGFR	association	Pubmed 1999:10379790;	<b>MRP</b> mRNA expression was lower in the metastatic lines while <b>EGFR</b> expression was variable.[Pubmed 1999:10379790];	4343347	Gene	ABCC1	ABC29;ABCC;ABCC1;ATP binding cassette subfamily C member 1;GS-X;MRP;MRP1;abcc 1;abcc-1;abcc-type;ATP-binding cassette sub-family C member 1;gs 10;gs10;Leukotriene C(4) transporter;LTC4 transporter;mrp-type;multidrug resistance associated protein 1;multidrug resistance associated protein-1;multidrug resistance associated-protein 1;Multidrug resistance-associated protein 1;multidrug resistance-asso…	SWISSPROT_AC:P33527;SWISSPROT_ID:MRP1_HUMAN;GeneID:4363;Ensembl:ENSG00000103222;HGNC:HGNC:51;MIM:158343;Vega:OTTHUMG00000048267;protein_accession:AAB46616.1;protein_accession:AAB82786.1;protein_accession:AAB83979.1;protein_accession:AAB83980.1;protein_accession:AAB83981.1;protein_accession:AAB83982.1;protein_accession:AAB83983.1;protein_accession:AAC05808.1;protein_accession:AAC15784.1;protein_ac…	118933	Protein	EGFR	EC 2.7.10.1;EGFR;Epidermal growth factor receptor;ERBB;ERBB1;HER1;Proto-oncogene c-ErbB-1;Receptor tyrosine-protein kinase erbB-1;c-erb-b-1 proto-oncogene;c-erbb1 proto-oncogene;egfr-type;epidermal growth factor - receptor;epidermal growth factor -receptor;epidermal growth factor receptor-type;epidermal growth factor's receptor;epidermal growth factor-receptor;epidermal growth receptor factor;epi…	SWISSPROT_AC:P00533;SWISSPROT_ID:EGFR_HUMAN;EMBL:AF125253;EMBL:AF125538;EMBL:AF125539;EMBL:AF277897;EMBL:AF288738;EMBL:AY588246;EMBL:AY698024;EMBL:M11234;EMBL:M38425;EMBL:U48722;EMBL:U48723;EMBL:U48724;EMBL:U48725;EMBL:U48726;EMBL:U48727;EMBL:U48728;EMBL:U48729;EMBL:U95089;EMBL:X00588;EMBL:X00663;EMBL:X06370;RefSeq:NP_005219.2;RefSeq:NP_958439.1;RefSeq:NP_958440.1;RefSeq:NP_958441.1;ProteinModelP…	1956	4363
507451	SERPINE1 -- TPA	association	Pubmed:9159836;Pubmed 2006:16409470;Pubmed 2006:17047299;Pubmed 2001:11816722;Pubmed 1994:7811690;Pubmed 1994:7865673;Pubmed 1994:8163691;Pubmed 1994:8176842;Pubmed 1993:7685759;Pubmed 1993:8136276;Pubmed 1993:8237997;Pubmed 2002:12091343;Pubmed 2002:12123488;Pubmed 1995:7548678;Pubmed 1995:7744752;Pubmed 2007:17253197;Pubmed 2000:10691102;Pubmed 2000:10739388;Pubmed 2000:10805280;Pubmed 2000:108…	<b>PAI-1</b> level was correlated with <b>tPA</b> (r = 0.37; p &lt; 0.01) and triglycerides (r = 0.32; p &lt; 0.05).[Pubmed:9159836];In 586 consecutive patients, referred because of bleeding symptoms, we added analyses of PAI-1 activity and <b>tissue plasminogen activator</b> complex with <b>PAI-1</b> (t-PA-PAI-1) to the routine investigation, consisting of platelet count, bleeding time, prothrom…	4343854	Gene	SERPINE1	PAI;PAI-1;PAI1;PLANH1;serpin family E member 1;SERPINE1;activator inhibitor type-1-plasminogen;activator plasminogen inhibitor-1;Endothelial plasminogen activator inhibitor;endothelial type of plasminogen activator inhibitor;endothelial type plasminogen activator inhibitor;endothelial-type plasminogen activator inhibitor;inhibitor of type 1 plasminogen activator;inhibitor type 1 plasminogen activ…	SWISSPROT_AC:P05121;SWISSPROT_ID:PAI1_HUMAN;GeneID:5054;Ensembl:ENSG00000106366;HGNC:HGNC:8583;MIM:173360;Vega:OTTHUMG00000157107;protein_accession:AAA60003.1;protein_accession:AAA60007.1;protein_accession:AAA60008.1;protein_accession:AAA60009.1;protein_accession:AAD45828.1;protein_accession:AAH10860.1;protein_accession:AAK60338.1;protein_accession:ABM81620.1;protein_accession:ABM84803.1;protein_…	493753	Protein	TPA	Alteplase;EC 3.4.21.68;PLAT;Reteplase;t-PA;t-plasminogen activator;Tissue-type plasminogen activator;TPA;activator tissue plasminogen;activator tissue-type plasminogen;pa t;plasminogen activator - tissue-type;plasminogen activator of the tissue-type;plasminogen activator of tissue-type;plasminogen activator tissue;plasminogen activator, tissue type;plasminogen tissue activator;t- pa;t--pa;tissue …	SWISSPROT_AC:P00750;SWISSPROT_ID:TPA_HUMAN;EMBL:AF260825;EMBL:AK289387;EMBL:AK290575;EMBL:AK313342;EMBL:AY221101;EMBL:AY291060;EMBL:BC002795;EMBL:BC007231;EMBL:BC013968;EMBL:BC018636;EMBL:BC095403;EMBL:BT007060;EMBL:CH471080;EMBL:D01096;EMBL:K03021;EMBL:L00141;EMBL:L00142;EMBL:L00143;EMBL:L00144;EMBL:L00145;EMBL:L00146;EMBL:L00147;EMBL:L00148;EMBL:L00149;EMBL:L00150;EMBL:L00151;EMBL:L00153;EMBL:M…	5054	5327
509688	GDF15 -- P53	association	Pubmed 2002:12082608;Pubmed 2015:25690161;Pubmed 2015:26004619;Pubmed 2015:26249737;Pubmed 2000:10777512;Pubmed 2011:21586550;Pubmed 2009:19100681;Pubmed central 2015:4480132;Pubmed central 2015:4528199;Pubmed central 2015:4530250;Pubmed central 2015:4632809;Pubmed central 2014:3950324;Pubmed central 2014:4329009;Pubmed central 2012:3338692;Pubmed central 2012:3393679;Pubmed central 2017:5356854;…	Taken together, these data suggest that <b>MIC-1</b> is an important downstream mediator of <b>p53</b> function, while acting itself as an intercessor of cellular stress signaling and exerting anti-tumorigenic activities.[Pubmed 2002:12082608];<b>GDF-15</b>, which is regulated by <b>p53</b>, has shown antitumorigenic and proapoptotic activities in vivo and in vitro.[Pubmed 2015:25690161];Furtherm…	4347309	Gene	GDF15	GDF-15;GDF15;growth differentiation factor 15;MIC-1;MIC1;NAG-1;PDF;PLAB;PTGFB;gdf 15;growth differentiation factor 15--an;growth differentiation factor-15;growth-differentiation factor 15;growth-differentiation factor-15;Growth/differentiation factor 15;growth/differentiation factor-15;Macrophage inhibitory cytokine 1;macrophage inhibitory cytokine- 1;macrophage inhibitory cytokine-1;macrophage-i…	SWISSPROT_AC:Q99988;SWISSPROT_ID:GDF15_HUMAN;GeneID:9518;Ensembl:ENSG00000130513;HGNC:HGNC:30142;MIM:605312;Vega:OTTHUMG00000183360;protein_accession:AAB88673.1;protein_accession:AAB88913.1;protein_accession:AAC24456.1;protein_accession:AAC39537.1;protein_accession:AAF89834.1;protein_accession:AAH00529.1;protein_accession:AAH08962.1;protein_accession:AAV38272.1;protein_accession:BAA19151.1;protei…	297203	Protein	P53	Antigen NY-CO-13;Cellular tumor antigen p53;P53;Phosphoprotein p53;TP53;Tumor suppressor p53;BCC7;LFS1;p 53;p 53 tumor suppressor;p-53;p-53 tumor suppressor;p5-3;p53 phosphoprotein;p53 the tumor suppressor;p53 tumor protein;p53 tumor suppressor;p53 tumor-suppressor;p53's tumor suppressor;p53--an;p53-tumor suppressor;p53-tumor-suppressor;p53-type;protein of the p53 tumor;protein p53 tumor;tp 53;tp…	SWISSPROT_AC:P04637;SWISSPROT_ID:P53_HUMAN;EMBL:AB082923;EMBL:AC007421;EMBL:AC087388;EMBL:AF135120;EMBL:AF135121;EMBL:AF136270;EMBL:AF136271;EMBL:AF209128;EMBL:AF209129;EMBL:AF209130;EMBL:AF209131;EMBL:AF209132;EMBL:AF209133;EMBL:AF209134;EMBL:AF209135;EMBL:AF209136;EMBL:AF209148;EMBL:AF209149;EMBL:AF209150;EMBL:AF209151;EMBL:AF209152;EMBL:AF209153;EMBL:AF209154;EMBL:AF209155;EMBL:AF209156;EMBL:A…	7157	9518
511135	COL3A1 -- LOX	association	Pubmed 2000:10942761;	The binding was specifically competed by the cold probe, and the mutagenesis of this region abolished both the binding activity in gel retardation and <b>lysyl oxidase</b> stimulation of <b>COL3A1</b> promoter in transfection experiments.[Pubmed 2000:10942761];Therefore, we investigated the influence of <b>lysyl oxidase</b> overexpression on the promoter activity of human <b>COL3A1</b> gene.[Pubm…	4340843	Gene	COL3A1	COL3A1;collagen type III alpha 1 chain;EDS4A;3 alpha 1 collagen;3a1 collagen;CO3A1;collagen 3 alpha 1;collagen 3a1;collagen 3alpha1;collagen alpha 1(iii);collagen alpha-1(iii);Collagen alpha-1(III) chain;collagen alpha1(iii);collagen iii alpha 1;collagen iii alpha-1;collagen iii alpha1;collagen iiialpha1;collagen type 3 alpha 1;collagen type 3 alpha1;collagen type 3a1;collagen type iii alpha 1;co…	SWISSPROT_AC:P02461;SWISSPROT_ID:CO3A1_HUMAN;GeneID:1281;Ensembl:ENSG00000168542;HGNC:HGNC:2201;MIM:120180;Vega:OTTHUMG00000132648;protein_accession:AAA51999.1;protein_accession:AAA52000.1;protein_accession:AAA52001.1;protein_accession:AAA52002.1;protein_accession:AAA52003.1;protein_accession:AAA52004.1;protein_accession:AAA52040.1;protein_accession:AAA52041.1;protein_accession:AAB35615.1;protein…	232143	Protein	LOX	EC 1.4.3.13;LOX;LYOX;Lysyl oxidase;Protein-lysine 6-oxidase;AAT10;lox-isoform;lysyl oxidase-type;lysyl-oxidase;oxidase lysyl;	SWISSPROT_AC:P28300;SWISSPROT_ID:LYOX_HUMAN;EMBL:AF039291;EMBL:AK312269;EMBL:BC074820;EMBL:BC074872;EMBL:BC089436;EMBL:L16895;EMBL:M84150;EMBL:M94054;EMBL:S45875;EMBL:S78694;RefSeq:NP_002308.2;ProteinModelPortal:P28300;STRING:9606.ENSP00000231004;SWISSPROT_AC_OLD:B2R5Q3;SWISSPROT_AC_OLD:Q5FWF0;GeneID:4015;KEGG:hsa:4015;PIR:A47529;eggNOG:ENOG410IHTH;eggNOG:ENOG41101E4;UniGene:Hs.102267;GO:GO:00047…	1281	4015
513086	MAT2B -- Transcription factor Sp1	association	Pubmed 2001:11337507;	Chromatin immunoprecipitation assays supported the involvement of both <b>Sp1</b> and Sp3 in complexes formed on the <b>MAT2B</b> promoter.[Pubmed 2001:11337507];The data show that the 5'-untranslated sequences play an important role in regulating the MAT2B gene and identifies the <b>Sp1</b> site at +9 as a potential target for modulating <b>MAT2B</b> expression, a process that can have a major e…	4350424	Gene	MAT2B	MAT-II;MAT2B;MATIIbeta;methionine adenosyltransferase 2B;Nbla02999;SDR23E1;TGR;MAT II beta;mat-iibeta;mat2 beta;Methionine adenosyltransferase 2 subunit beta;methionine adenosyltransferase 2beta;Methionine adenosyltransferase II beta;Putative dTDP-4-keto-6-deoxy-D-glucose 4-reductase;	SWISSPROT_AC:Q9NZL9;SWISSPROT_ID:MAT2B_HUMAN;GeneID:27430;Ensembl:ENSG00000038274;HGNC:HGNC:6905;MIM:605527;Vega:OTTHUMG00000130379;protein_accession:AAF28477.1;protein_accession:AAG39296.1;protein_accession:AAH05218.1;protein_accession:AAH66645.1;protein_accession:AAH93030.1;protein_accession:AAO73603.1;protein_accession:AAQ89058.1;protein_accession:ABD59011.1;protein_accession:ABD85290.1;protei…	455170	Protein	Transcription factor Sp1	SP1;Transcription factor Sp1;TSFP1;sp 1 transcription factor;sp i transcription factor;sp-1 transcription factor;Sp1 transcription factor;sp1 transcription-factor;sp1-transcription factor;transcription factor of the sp1;transcription factor sp 1;transcription factor sp-1;transcription-factor sp1;	SWISSPROT_AC:P08047;SWISSPROT_ID:SP1_HUMAN;EMBL:AB039286;EMBL:AC068889;EMBL:AC073611;EMBL:AF252284;EMBL:AF255682;EMBL:AJ272134;EMBL:BC043224;EMBL:BC062539;EMBL:CH471054;EMBL:FN908228;EMBL:J03133;RefSeq:NP_001238754.1;RefSeq:NP_003100.1;RefSeq:NP_612482.2;RefSeq:XP_011536998.1;ProteinModelPortal:P08047;STRING:9606.ENSP00000329357;SWISSPROT_AC_OLD:E4Z9M7;SWISSPROT_AC_OLD:G5E9M8;SWISSPROT_AC_OLD:Q86…	6667	27430
513966	CTGF -- RHOA	association	Pubmed 2001:11487529;Pubmed 2001:11518778;Pubmed 2014:24469458;Pubmed 2011:21756816;Pubmed central 2015:4376694;Pubmed central 2010:2890586;	These data are in agreement with the hypothesis that interference of statins with the expression of <b>CTGF</b> mRNA is primarily due to interference with the isoprenylation of <b>RhoA</b>, in line with previous studies, which have shown that RhoA is an essential mediator of CTGF induction.[Pubmed 2001:11487529];These data are in agreement with the hypothesis that interference of statins with the…	4341023	Gene	CTGF	CCN2;connective tissue growth factor;CTGF;HCS24;IGFBP8;NOV2;CCN family member 2;connective tissue-growth factor;connective-tissue growth factor;connective-tissue growth-factor;factor connective tissue growth;growth factor connective tissue;growth factor of connective tissue;growth factor of the connective tissue;hcs 24;Hypertrophic chondrocyte-specific protein 24;IBP-8;IGF-binding protein 8;IGFBP…	SWISSPROT_AC:P29279;SWISSPROT_ID:CTGF_HUMAN;GeneID:1490;Ensembl:ENSG00000118523;HGNC:HGNC:2500;MIM:121009;Vega:OTTHUMG00000015573;protein_accession:AAA75378.1;protein_accession:AAA91279.1;protein_accession:AAH87839.1;protein_accession:AAK60505.1;protein_accession:AAK60506.1;protein_accession:AAK60507.1;protein_accession:AAQ95223.1;protein_accession:AAS55639.1;protein_accession:AAV38597.1;protein_…	364855	Protein	RHOA	ARH12;ARHA;h12;Rho cDNA clone 12;RHO12;RHOA;Transforming protein RhoA;ras homolog family member A;rho 1-2;rho1-2;RHOH12;	SWISSPROT_AC:P61586;SWISSPROT_ID:RHOA_HUMAN;EMBL:AC104452;EMBL:AC121247;EMBL:AC137114;EMBL:AF498970;EMBL:AK222556;EMBL:BC001360;EMBL:BC005976;EMBL:BT019870;EMBL:BX647063;EMBL:L09159;EMBL:L25080;EMBL:M83094;EMBL:X05026;RefSeq:NP_001300870.1;RefSeq:NP_001655.1;ProteinModelPortal:P61586;STRING:9606.ENSP00000400175;SWISSPROT_AC_OLD:P06749;SWISSPROT_AC_OLD:Q53HM4;SWISSPROT_AC_OLD:Q5U024;SWISSPROT_AC_O…	1490	387
515146	FBN1 -- TGFB1	association	Pubmed 2001:11846508;Pubmed central 2014:4082619;Pubmed central 2010:2994897;Pubmed central 2016:4754938;	Cultures of Tenon's capsule fibroblasts were established to study the effect of <b>TGF-beta1</b> on <b>fibrillin-1</b> mRNA expression by Northern blot analysis.[Pubmed 2001:11846508];The expression of mRNA coding for <b>fibrillin-1</b> was up-regulated in vitro by <b>TGF-beta1</b>.[Pubmed 2001:11846508];Pathogenic mutations of the <b>fibrillin-1</b> (FBN1) gene can cause dysregulation of <b>tran…	4341576	Gene	FBN1	ACMICD;ECTOL1;FBN;FBN1;fibrillin 1;GPHYSD2;MASS;MFLS;MFS1;OCTD;SGS;SSKS;WMS;WMS2;fibrillin -1;fibrillin i;fibrillin type 1;fibrillin type i;Fibrillin-1;fibrillin1;mfs-1;	SWISSPROT_AC:P35555;SWISSPROT_ID:FBN1_HUMAN;GeneID:2200;Ensembl:ENSG00000166147;HGNC:HGNC:3603;MIM:134797;Vega:OTTHUMG00000172218;protein_accession:AAB02036.1;protein_accession:AAB25244.1;protein_accession:AAI46855.1;protein_accession:ACZ58372.1;protein_accession:ANT47181.1;protein_accession:BAD16737.1;protein_accession:BAD16738.1;protein_accession:BAD16739.1;protein_accession:BAD92077.1;protein_…	484813	Protein	TGFB1	TGF-beta-1;TGFB;TGFB1;Transforming growth factor beta-1;CED;DPD1;LAP;lap-type;tgf -beta 1;tgf -beta1;tgf b 1;tgf b-1;tgf beta 1;tgf beta i;tgf beta type 1;tgf beta type i;tgf beta-1;tgf beta-type 1;tgf beta1;tgf- b 1;tgf- beta 1;tgf- beta1;tgf-b 1;tgf-beta 1;tgf-beta i;tgf-beta isoform 1;tgf-beta type 1;tgf-beta type i;tgf-beta type-i;tgf-beta's 1;tgf-beta-i;tgf-beta1;tgf-beta1-type;tgf-betai;tgf…	SWISSPROT_AC:P01137;SWISSPROT_ID:TGFB1_HUMAN;EMBL:AK291907;EMBL:BC000125;EMBL:BC001180;EMBL:BC022242;EMBL:BT007245;EMBL:CH471126;EMBL:M38449;EMBL:X02812;EMBL:X05839;EMBL:X05840;EMBL:X05843;EMBL:X05844;EMBL:X05849;EMBL:X05850;RefSeq:NP_000651.3;ProteinModelPortal:P01137;STRING:9606.ENSP00000221930;SWISSPROT_AC_OLD:A8K792;SWISSPROT_AC_OLD:Q9UCG4;SMR:P01137;GeneID:7040;KEGG:hsa:7040;PIR:A27513;eggNO…	7040	2200
521346	HMOX1 -- Erythropoietin	association	Pubmed 2003:12776808;Pubmed central 2011:3242013;	Effect of <b>epoetin</b> on <b>HO-1</b> mRNA level and plasma antioxidants in hemodialysis patients.[Pubmed 2003:12776808];Similarly, intraperitoneal administration of <b>erythropoietin</b> to MOG-EAE mice significantly reduced severity of disease in a manner that correlated with potent upregulation of <b>Hmox-1</b> in the CNS and spleen and with a reduction of Th-17 T cell subsets54.[Pubmed cent…	4342405	Gene	HMOX1	bK286B10;heme oxygenase 1;HMOX1;HMOX1D;HO-1;HSP32;EC 1.14.14.18;heme oxygenase - 1;heme oxygenase -1;heme oxygenase i;heme oxygenase isoform 1;heme oxygenase isoform-1;heme oxygenase type 1;heme oxygenase type i;heme oxygenase type-1;heme oxygenase- 1;heme oxygenase--1;heme oxygenase-1;heme oxygenase1;heme-oxygenase 1;heme-oxygenase i;heme-oxygenase isoform 1;heme-oxygenase- 1;heme-oxygenase-1;he…	SWISSPROT_AC:P09601;SWISSPROT_ID:HMOX1_HUMAN;GeneID:3162;Ensembl:ENSG00000100292;HGNC:HGNC:5013;MIM:141250;Vega:OTTHUMG00000150960;protein_accession:AAA50403.1;protein_accession:AAH01491.1;protein_accession:AAR23262.1;protein_accession:AAV38588.1;protein_accession:ABM83236.1;protein_accession:ABM86436.1;protein_accession:ACZ72606.1;protein_accession:ACZ72607.1;protein_accession:ADZ76424.1;protein…	123955	Protein	Erythropoietin	EPO;Epoetin;Erythropoietin;an-epo;EP;epo-type;epoetin--an;erythropoietin--an;erythropoietin-type;MVCD2;	SWISSPROT_AC:P01588;SWISSPROT_ID:EPO_HUMAN;EMBL:AC009488;EMBL:AF053356;EMBL:AF202306;EMBL:AF202307;EMBL:AF202308;EMBL:AF202311;EMBL:AF202312;EMBL:AF202313;EMBL:AF202314;EMBL:AH009004;EMBL:BC093628;EMBL:BC111937;EMBL:M11319;EMBL:S65458;EMBL:X02157;EMBL:X02158;RefSeq:NP_000790.2;ProteinModelPortal:P01588;STRING:9606.ENSP00000252723;SWISSPROT_AC_OLD:Q2M2L6;SWISSPROT_AC_OLD:Q549U2;SWISSPROT_AC_OLD:Q9…	2056	3162
524867	IGFBP3 -- BRD2	association	Pubmed 2004:14715717;Pubmed 1992:1383254;	The site for <b>FSH</b> stimulation of the <b>IGFBP-3</b> gene was localized to the sequence between -61 and -48 relative to the transcription start site.[Pubmed 2004:14715717];Using RT-PCR we demonstrated that <b>FSH</b> regulates <b>IGFBP-3</b> mRNA expression in a biphasic manner, with an early induction (maximal at 3 h) and an inhibition at 24 h after FSH treatment.[Pubmed 2004:14715717];<b>F…	4342657	Gene	IGFBP3	BP-53;IBP3;IGFBP3;insulin like growth factor binding protein 3;binding protein 3-igf;binding protein-3-igf;bp -53;IBP-3;igf binding protein -3;igf binding protein 3;igf binding protein iii;igf binding protein-3;igf binding-protein 3;igf binding-protein-3;igf- binding protein 3;igf-binding protein -3;IGF-binding protein 3;igf-binding protein-3;igf-binding protein3;igf-binding-protein-3;igfbp 3;igf…	SWISSPROT_AC:P17936;SWISSPROT_ID:IBP3_HUMAN;GeneID:3486;Ensembl:ENSG00000146674;HGNC:HGNC:5472;MIM:146732;Vega:OTTHUMG00000023769;protein_accession:AAA52541.1;protein_accession:AAA52706.1;protein_accession:AAH00013.1;protein_accession:AAH18962.1;protein_accession:AAH64987.1;protein_accession:AAQ15254.1;protein_accession:AAS07554.1;protein_accession:ABB96247.1;protein_accession:ABI63363.1;protein_…	47854	Protein	BRD2	BRD2;Bromodomain-containing protein 2;KIAA9001;O27.1.1;Really interesting new gene 3 protein;RING3;brd 2;brd ii;brd-2;brd-ii;bromodomain containing 2;bromodomain containing protein 2;bromodomain-containing 2;D6S113E;FSH;fsh-type;FSRG1;NAT;nat-type;ring 3;ring iii;ring of type iii;ring type iii;ring-3;RNF3;	SWISSPROT_AC:P25440;SWISSPROT_ID:BRD2_HUMAN;EMBL:AL645941;EMBL:AL662845;EMBL:AL805913;EMBL:AL832722;EMBL:AL935042;EMBL:BC063840;EMBL:BX005422;EMBL:BX647233;EMBL:BX648109;EMBL:BX908719;EMBL:CH471081;EMBL:CR936909;EMBL:D42040;EMBL:M80613;EMBL:X62083;EMBL:X96670;EMBL:Z96104;RefSeq:NP_001106653.1;RefSeq:NP_001186384.1;RefSeq:NP_001186385.1;RefSeq:NP_001278915.1;RefSeq:NP_005095.1;ProteinModelPortal:P…	3486	6046
526144	TGFB1 -- GRASP65	association	Pubmed 2004:15051419;Pubmed central 2017:5386538;Pubmed central 2013:3880928;	In contrast <b>p65</b> and p105 expression resulted in inhibition of <b>TGF-beta1</b> promoter activity below baseline levels.[Pubmed 2004:15051419];Furthermore, Helenalin did not reduced the expression of <b>p65</b> mRNA in TGF-ÃŽÂ²1+Helenalin group compared to the <b>TGF-ÃŽÂ²1</b> group (Figure 6c), which is consistently with previous report that Helenalin selectively alkylates the p65 subunit.…	4345519	Gene	TGFB1	CED;DPD1;LAP;TGFB;TGFB1;TGFbeta;transforming growth factor beta 1;lap-type;tgf -beta 1;tgf -beta1;tgf b 1;tgf b-1;tgf beta 1;tgf beta i;tgf beta type 1;tgf beta type i;tgf beta-1;tgf beta-type 1;tgf beta1;tgf- b 1;tgf- beta 1;tgf- beta1;tgf-b 1;tgf-beta 1;tgf-beta i;tgf-beta isoform 1;tgf-beta type 1;tgf-beta type i;tgf-beta type-i;tgf-beta's 1;TGF-beta-1;tgf-beta-i;tgf-beta1;tgf-beta1-type;tgf-b…	SWISSPROT_AC:P01137;SWISSPROT_ID:TGFB1_HUMAN;GeneID:7040;Ensembl:ENSG00000105329;HGNC:HGNC:11766;MIM:190180;Vega:OTTHUMG00000182760;protein_accession:AAA36735.1;protein_accession:AAH00125.1;protein_accession:AAH01180.1;protein_accession:AAH22242.1;protein_accession:AAL27646.2;protein_accession:AAN86616.1;protein_accession:AAP35909.1;protein_accession:AAQ18641.1;protein_accession:AAT77143.1;protei…	162866	Protein	GRASP65	Golgi peripheral membrane protein p65;Golgi phosphoprotein 5;Golgi reassembly-stacking protein 1;Golgi reassembly-stacking protein of 65 kDa;GOLPH5;GORASP1;GORS1;GRASP65;golgi reassembly stacking protein 1;grasp-65;p 65;p-65;p6-5;P65;	SWISSPROT_AC:Q9BQQ3;SWISSPROT_ID:GORS1_HUMAN;EMBL:AJ409349;EMBL:AK091168;EMBL:AK124755;EMBL:BC008928;EMBL:BC075854;EMBL:BC103826;EMBL:BC103827;EMBL:CH471055;RefSeq:NP_001265718.1;RefSeq:NP_001265719.1;RefSeq:NP_114105.1;ProteinModelPortal:Q9BQQ3;STRING:9606.ENSP00000313869;SWISSPROT_AC_OLD:B3KWC8;SWISSPROT_AC_OLD:Q3SYG7;SWISSPROT_AC_OLD:Q8N272;SWISSPROT_AC_OLD:Q96H42;SMR:Q9BQQ3;GeneID:64689;KEGG:…	7040	64689
534010	ABCC1 -- JUN	association	Pubmed 2005:15880572;	Chromatin immunoprecipitation assays revealed an enhanced recruitment of phosphorylated <b>c-jun</b> to the <b>MRP1</b> promoter containing the AP-1 site upon DOX stimulation, which was inhibited by pretreatment with SP600125.[Pubmed 2005:15880572];	4343347	Gene	ABCC1	ABC29;ABCC;ABCC1;ATP binding cassette subfamily C member 1;GS-X;MRP;MRP1;abcc 1;abcc-1;abcc-type;ATP-binding cassette sub-family C member 1;gs 10;gs10;Leukotriene C(4) transporter;LTC4 transporter;mrp-type;multidrug resistance associated protein 1;multidrug resistance associated protein-1;multidrug resistance associated-protein 1;Multidrug resistance-associated protein 1;multidrug resistance-asso…	SWISSPROT_AC:P33527;SWISSPROT_ID:MRP1_HUMAN;GeneID:4363;Ensembl:ENSG00000103222;HGNC:HGNC:51;MIM:158343;Vega:OTTHUMG00000048267;protein_accession:AAB46616.1;protein_accession:AAB82786.1;protein_accession:AAB83979.1;protein_accession:AAB83980.1;protein_accession:AAB83981.1;protein_accession:AAB83982.1;protein_accession:AAB83983.1;protein_accession:AAC05808.1;protein_accession:AAC15784.1;protein_ac…	206226	Protein	JUN	Activator protein 1;AP1;JUN;p39;Proto-oncogene c-Jun;Transcription factor AP-1;V-jun avian sarcoma virus 17 oncogene homolog;activator of protein 1;activator of protein-1;activator protein -1;activator protein i;activator protein- 1;activator protein-1;activator protein1;activator-protein 1;activator-protein-1;ap 1;ap i;ap type-1;ap- 1;ap- i;AP-1;ap-1 transcription factor;ap-1 transcription-facto…	SWISSPROT_AC:P05412;SWISSPROT_ID:JUN_HUMAN;EMBL:AL136985;EMBL:AY217548;EMBL:BC002646;EMBL:BC006175;EMBL:BC009874;EMBL:BC068522;EMBL:BT019759;EMBL:CR541724;EMBL:J04111;RefSeq:NP_002219.1;ProteinModelPortal:P05412;STRING:9606.ENSP00000360266;SWISSPROT_AC_OLD:Q6FHM7;SWISSPROT_AC_OLD:Q96G93;SMR:P05412;GeneID:3725;KEGG:hsa:3725;PIR:A31264;eggNOG:ENOG410XRWH;eggNOG:KOG0837;UniGene:Hs.696684;GO:GO:00002…	3725	4363
534165	GDF15 -- ATF3	association	Pubmed 2006:16286461;Pubmed central 2017:5410598;Pubmed central 2007:2206732;	The t10,c12-CLA treatment followed by the overexpression of <b>ATF3</b> increased <b>NAG-1</b> promoter activity in HCT-116 cells.[Pubmed 2006:16286461];More recently, this group showed that carrageenan exposure triggered the expression of the proapoptotic <b>macrophage inhibitory cytokine 1</b> (MIC1), which is in turn counteracted by MIC1-induced expression of <b>activating transcription factor…	4347309	Gene	GDF15	GDF-15;GDF15;growth differentiation factor 15;MIC-1;MIC1;NAG-1;PDF;PLAB;PTGFB;gdf 15;growth differentiation factor 15--an;growth differentiation factor-15;growth-differentiation factor 15;growth-differentiation factor-15;Growth/differentiation factor 15;growth/differentiation factor-15;Macrophage inhibitory cytokine 1;macrophage inhibitory cytokine- 1;macrophage inhibitory cytokine-1;macrophage-i…	SWISSPROT_AC:Q99988;SWISSPROT_ID:GDF15_HUMAN;GeneID:9518;Ensembl:ENSG00000130513;HGNC:HGNC:30142;MIM:605312;Vega:OTTHUMG00000183360;protein_accession:AAB88673.1;protein_accession:AAB88913.1;protein_accession:AAC24456.1;protein_accession:AAC39537.1;protein_accession:AAF89834.1;protein_accession:AAH00529.1;protein_accession:AAH08962.1;protein_accession:AAV38272.1;protein_accession:BAA19151.1;protei…	32788	Protein	ATF3	Activating transcription factor 3;ATF3;cAMP-dependent transcription factor ATF-3;Cyclic AMP-dependent transcription factor ATF-3;activating transcription factor type 3;activating transcription factor-3;activating transcription factor3;cyclic amp-dependent transcription factor atf3;	SWISSPROT_AC:P18847;SWISSPROT_ID:ATF3_HUMAN;EMBL:AB066566;EMBL:AB078026;EMBL:AB078027;EMBL:AC092803;EMBL:AK312998;EMBL:AL590648;EMBL:AL606913;EMBL:AY313927;EMBL:AY426987;EMBL:BC006322;EMBL:BT006996;EMBL:CH471100;EMBL:CR450334;EMBL:DA589280;EMBL:L19871;RefSeq:NP_001025458.1;RefSeq:NP_001035709.1;RefSeq:NP_001193413.2;RefSeq:NP_001193415.1;RefSeq:NP_001193417.2;RefSeq:NP_001665.1;RefSeq:XP_00527320…	467	9518
537458	GLA -- Osteocalcin	association	Pubmed:16735944;	The osteocalcin gene Hind III polymorphism is a genetic factor that is associated with BMD of the lumbar spine in Korean women, and <b>Gla</b> gene polymorphisms are associated with higher <b>osteocalcin</b> levels.[Pubmed:16735944];	4342015	Gene	GLA	GALA;galactosidase alpha;GLA;a-galactosidase a;a-galactosidase-a;AGAL;Agalsidase;alpha -galactosidase a;alpha galactosidase a;alpha- d-galactoside galactohydrolase;Alpha-D-galactosidase A;Alpha-D-galactoside galactohydrolase;Alpha-galactosidase A;alpha-galactosidase--a;alpha-galactosidase-a;alpha-galactosidasea;EC 3.2.1.22;galactosidase a;galactosidase-alpha;gl a;gl alpha;gl-a;gla-type;glalpha;Me…	SWISSPROT_AC:P06280;SWISSPROT_ID:AGAL_HUMAN;GeneID:2717;Ensembl:ENSG00000102393;HGNC:HGNC:4296;MIM:300644;Vega:OTTHUMG00000022026;protein_accession:AAA51676.1;protein_accession:AAA52514.1;protein_accession:AAA52559.1;protein_accession:AAB64203.1;protein_accession:AAH02689.1;protein_accession:AAP35510.1;protein_accession:ABM81647.1;protein_accession:ABM84825.1;protein_accession:BAA34059.1;protein_…	295556	Protein	Osteocalcin	BGLAP;BGP;Bone Gla protein;Gamma-carboxyglutamic acid-containing protein;OSTCN;Osteocalcin;bone gamma-carboxyglutamate protein;bone gla-protein;bone-gla protein;bone-gla-protein;gamma carboxyglutamic acid containing protein;gamma-carboxyglutamic acid containing protein;OC;OCN;protein bone gla;	SWISSPROT_AC:P02818;SWISSPROT_ID:OSTCN_HUMAN;EMBL:AL135927;EMBL:BC113432;EMBL:BC113434;EMBL:CH471121;EMBL:DQ007079;EMBL:X04143;EMBL:X51699;EMBL:X53698;RefSeq:NP_954642.1;ProteinModelPortal:P02818;STRING:9606.ENSP00000357255;SWISSPROT_AC_OLD:Q5TCK6;SMR:P02818;GeneID:632;KEGG:hsa:632;PIR:S12652;eggNOG:ENOG410J11Z;eggNOG:ENOG410ZS6W;UniGene:Hs.654541;GO:GO:0001501;GO:GO:0001649;GO:GO:0002076;GO:GO:0…	632	2717
537571	ADAMTS1 -- IL-1 beta	association	Pubmed 2006:16675485;	<b>IL-1beta</b> and TGF-beta1 differentially regulate <b>ADAMTS-1</b> expression in human decidual stromal cells.[Pubmed 2006:16675485];A quantitative-competitive (QC)-PCR strategy and western blot analysis was then employed to determine whether <b>IL-1beta</b> and TGF-beta1 regulate <b>ADAMTS-1</b> mRNA and protein expression levels in primary cultures of stromal cells isolated from first trimes…	4347302	Gene	ADAMTS1	ADAM metallopeptidase with thrombospondin type 1 motif 1;ADAMTS1;C3-C5;METH1;A disintegrin and metalloproteinase with thrombospondin motifs 1;ADAM-TS 1;adam-ts-1;ADAM-TS1;adamts 1;ADAMTS-1;ats 1;ats type 1;ats-1;ATS1;c 3 - c 5;EC 3.4.24.-;KIAA1346;meth 1;METH-1;	SWISSPROT_AC:Q9UHI8;SWISSPROT_ID:ATS1_HUMAN;GeneID:9510;Ensembl:ENSG00000154734;HGNC:HGNC:217;MIM:605174;Vega:OTTHUMG00000078688;protein_accession:AAD48080.1;protein_accession:AAF15317.1;protein_accession:AAF23772.1;protein_accession:AAH36515.1;protein_accession:AAZ73034.1;protein_accession:ABM87764.1;protein_accession:ABW03905.1;protein_accession:BAA92584.2;protein_accession:BAA95502.1;protein_a…	197391	Protein	IL-1 beta	Catabolin;IL-1 beta;IL1B;IL1F2;Interleukin-1 beta;1 beta interleukin;1 beta-interleukin;1-beta interleukin;il - 1beta;il -1;il -1b;il -1beta;il 1;il 1 beta;il 1-beta;il 1b;il 1beta;il type i;il- 1;il- 1 beta;il- 1b;il- 1beta;il- i;il--1;il--1 beta;IL-1;il-1 -beta;il-1 b;il-1-b;il-1-type;il-1beta;il-i;il-i beta;il-ibeta;il-type 1;IL1-BETA;interleukin - 1 beta;interleukin -1 b;interleukin -1 beta;i…	SWISSPROT_AC:P01584;SWISSPROT_ID:IL1B_HUMAN;EMBL:AC079753;EMBL:AY137079;EMBL:BC008678;EMBL:BN000002;EMBL:BT007213;EMBL:CH471217;EMBL:CR407679;EMBL:K02770;EMBL:M15330;EMBL:M15840;EMBL:M54933;EMBL:X02532;EMBL:X04500;EMBL:X56087;RefSeq:NP_000567.1;ProteinModelPortal:P01584;STRING:9606.ENSP00000263341;SWISSPROT_AC_OLD:Q53X59;SWISSPROT_AC_OLD:Q53XX2;SWISSPROT_AC_OLD:Q7M4S7;SWISSPROT_AC_OLD:Q7RU01;SWIS…	3553	9510
537572	ADAMTS1 -- TGFB1	association	Pubmed 2006:16675485;	A quantitative-competitive (QC)-PCR strategy and western blot analysis was then employed to determine whether IL-1beta and <b>TGF-beta1</b> regulate <b>ADAMTS-1</b> mRNA and protein expression levels in primary cultures of stromal cells isolated from first trimester decidua.[Pubmed 2006:16675485];IL-1beta and <b>TGF-beta1</b> differentially regulate <b>ADAMTS-1</b> expression in human decidual st…	4347302	Gene	ADAMTS1	ADAM metallopeptidase with thrombospondin type 1 motif 1;ADAMTS1;C3-C5;METH1;A disintegrin and metalloproteinase with thrombospondin motifs 1;ADAM-TS 1;adam-ts-1;ADAM-TS1;adamts 1;ADAMTS-1;ats 1;ats type 1;ats-1;ATS1;c 3 - c 5;EC 3.4.24.-;KIAA1346;meth 1;METH-1;	SWISSPROT_AC:Q9UHI8;SWISSPROT_ID:ATS1_HUMAN;GeneID:9510;Ensembl:ENSG00000154734;HGNC:HGNC:217;MIM:605174;Vega:OTTHUMG00000078688;protein_accession:AAD48080.1;protein_accession:AAF15317.1;protein_accession:AAF23772.1;protein_accession:AAH36515.1;protein_accession:AAZ73034.1;protein_accession:ABM87764.1;protein_accession:ABW03905.1;protein_accession:BAA92584.2;protein_accession:BAA95502.1;protein_a…	484813	Protein	TGFB1	TGF-beta-1;TGFB;TGFB1;Transforming growth factor beta-1;CED;DPD1;LAP;lap-type;tgf -beta 1;tgf -beta1;tgf b 1;tgf b-1;tgf beta 1;tgf beta i;tgf beta type 1;tgf beta type i;tgf beta-1;tgf beta-type 1;tgf beta1;tgf- b 1;tgf- beta 1;tgf- beta1;tgf-b 1;tgf-beta 1;tgf-beta i;tgf-beta isoform 1;tgf-beta type 1;tgf-beta type i;tgf-beta type-i;tgf-beta's 1;tgf-beta-i;tgf-beta1;tgf-beta1-type;tgf-betai;tgf…	SWISSPROT_AC:P01137;SWISSPROT_ID:TGFB1_HUMAN;EMBL:AK291907;EMBL:BC000125;EMBL:BC001180;EMBL:BC022242;EMBL:BT007245;EMBL:CH471126;EMBL:M38449;EMBL:X02812;EMBL:X05839;EMBL:X05840;EMBL:X05843;EMBL:X05844;EMBL:X05849;EMBL:X05850;RefSeq:NP_000651.3;ProteinModelPortal:P01137;STRING:9606.ENSP00000221930;SWISSPROT_AC_OLD:A8K792;SWISSPROT_AC_OLD:Q9UCG4;SMR:P01137;GeneID:7040;KEGG:hsa:7040;PIR:A27513;eggNO…	7040	9510
538065	FBN1 -- FBN1	association	Pubmed 2006:16755670;Pubmed 2001:11702223;Pubmed 2015:25979247;Pubmed 2003:12598898;Pubmed 1998:9649943;Pubmed 2016:27386756;Pubmed 2016:27704402;Pubmed central 2015:4331513;Pubmed central 2015:4492404;Pubmed central 2014:3918099;Pubmed central 2012:3252277;Pubmed central 2017:5296908;Pubmed central 2016:4753669;Pubmed central 2016:5065542;Pubmed central 2009:2699830;Pubmed central 2013:3626374;	A change of <b>fibrillin-1</b> due to mutation of the <b>FBN1</b> gene (MFS) or a cell-mediated autoimmune response in AS could account for a common pathology.[Pubmed 2006:16755670];This is the first reported case of a splicing defect in <b>FBN1</b> leading to the production of a full-length <b>fibrillin-1</b> transcript containing a large amino acid insertion.[Pubmed 2001:11702223];Recently, sti…	4341576	Gene	FBN1	ACMICD;ECTOL1;FBN;FBN1;fibrillin 1;GPHYSD2;MASS;MFLS;MFS1;OCTD;SGS;SSKS;WMS;WMS2;fibrillin -1;fibrillin i;fibrillin type 1;fibrillin type i;Fibrillin-1;fibrillin1;mfs-1;	SWISSPROT_AC:P35555;SWISSPROT_ID:FBN1_HUMAN;GeneID:2200;Ensembl:ENSG00000166147;HGNC:HGNC:3603;MIM:134797;Vega:OTTHUMG00000172218;protein_accession:AAB02036.1;protein_accession:AAB25244.1;protein_accession:AAI46855.1;protein_accession:ACZ58372.1;protein_accession:ANT47181.1;protein_accession:BAD16737.1;protein_accession:BAD16738.1;protein_accession:BAD16739.1;protein_accession:BAD92077.1;protein_…	133432	Protein	FBN1	FBN;FBN1;Fibrillin-1;ACMICD;ECTOL1;fibrillin -1;fibrillin 1;fibrillin i;fibrillin type 1;fibrillin type i;fibrillin1;GPHYSD2;MASS;MFLS;mfs-1;MFS1;OCTD;SGS;SSKS;WMS;WMS2;	SWISSPROT_AC:P35555;SWISSPROT_ID:FBN1_HUMAN;EMBL:AB177803;EMBL:AC022467;EMBL:AC084757;EMBL:AC084758;EMBL:BC146854;EMBL:CH471082;EMBL:GU143398;EMBL:L13923;EMBL:L19896;EMBL:S54425;EMBL:S54426;EMBL:X62008;EMBL:X63556;RefSeq:NP_000129.3;ProteinModelPortal:P35555;STRING:9606.ENSP00000325527;SWISSPROT_AC_OLD:B2RUU0;SWISSPROT_AC_OLD:D2JYH6;SWISSPROT_AC_OLD:Q15972;SWISSPROT_AC_OLD:Q75N87;SMR:P35555;GeneI…	2200	2200
538065	FBN1 -- FBN1	association	Pubmed 2006:16755670;Pubmed 2001:11702223;Pubmed 2015:25979247;Pubmed 2003:12598898;Pubmed 1998:9649943;Pubmed 2016:27386756;Pubmed 2016:27704402;Pubmed central 2015:4331513;Pubmed central 2015:4492404;Pubmed central 2014:3918099;Pubmed central 2012:3252277;Pubmed central 2017:5296908;Pubmed central 2016:4753669;Pubmed central 2016:5065542;Pubmed central 2009:2699830;Pubmed central 2013:3626374;	A change of <b>fibrillin-1</b> due to mutation of the <b>FBN1</b> gene (MFS) or a cell-mediated autoimmune response in AS could account for a common pathology.[Pubmed 2006:16755670];This is the first reported case of a splicing defect in <b>FBN1</b> leading to the production of a full-length <b>fibrillin-1</b> transcript containing a large amino acid insertion.[Pubmed 2001:11702223];Recently, sti…	4341576	Gene	FBN1	ACMICD;ECTOL1;FBN;FBN1;fibrillin 1;GPHYSD2;MASS;MFLS;MFS1;OCTD;SGS;SSKS;WMS;WMS2;fibrillin -1;fibrillin i;fibrillin type 1;fibrillin type i;Fibrillin-1;fibrillin1;mfs-1;	SWISSPROT_AC:P35555;SWISSPROT_ID:FBN1_HUMAN;GeneID:2200;Ensembl:ENSG00000166147;HGNC:HGNC:3603;MIM:134797;Vega:OTTHUMG00000172218;protein_accession:AAB02036.1;protein_accession:AAB25244.1;protein_accession:AAI46855.1;protein_accession:ACZ58372.1;protein_accession:ANT47181.1;protein_accession:BAD16737.1;protein_accession:BAD16738.1;protein_accession:BAD16739.1;protein_accession:BAD92077.1;protein_…	133432	Protein	FBN1	FBN;FBN1;Fibrillin-1;ACMICD;ECTOL1;fibrillin -1;fibrillin 1;fibrillin i;fibrillin type 1;fibrillin type i;fibrillin1;GPHYSD2;MASS;MFLS;mfs-1;MFS1;OCTD;SGS;SSKS;WMS;WMS2;	SWISSPROT_AC:P35555;SWISSPROT_ID:FBN1_HUMAN;EMBL:AB177803;EMBL:AC022467;EMBL:AC084757;EMBL:AC084758;EMBL:BC146854;EMBL:CH471082;EMBL:GU143398;EMBL:L13923;EMBL:L19896;EMBL:S54425;EMBL:S54426;EMBL:X62008;EMBL:X63556;RefSeq:NP_000129.3;ProteinModelPortal:P35555;STRING:9606.ENSP00000325527;SWISSPROT_AC_OLD:B2RUU0;SWISSPROT_AC_OLD:D2JYH6;SWISSPROT_AC_OLD:Q15972;SWISSPROT_AC_OLD:Q75N87;SMR:P35555;GeneI…	2200	2200
541920	CTGF -- BRD2	association	Pubmed 2001:11181522;Pubmed 2007:17210741;	In detailed expression studies, Northern analysis revealed a single, approximately 2.5-kb <b>CTGF</b> transcript maximally suppressed within 3 h of exposure to <b>FSH</b> with or without DHT and two LO transcripts ( approximately 3.8 and approximately 5.2 kb) maximally suppressed at 6 h.[Pubmed 2001:11181522];Conversely, <b>FSH</b> (10 ng/ml) alone reduced <b>CTGF</b> mRNA expression by 40% and c…	4341023	Gene	CTGF	CCN2;connective tissue growth factor;CTGF;HCS24;IGFBP8;NOV2;CCN family member 2;connective tissue-growth factor;connective-tissue growth factor;connective-tissue growth-factor;factor connective tissue growth;growth factor connective tissue;growth factor of connective tissue;growth factor of the connective tissue;hcs 24;Hypertrophic chondrocyte-specific protein 24;IBP-8;IGF-binding protein 8;IGFBP…	SWISSPROT_AC:P29279;SWISSPROT_ID:CTGF_HUMAN;GeneID:1490;Ensembl:ENSG00000118523;HGNC:HGNC:2500;MIM:121009;Vega:OTTHUMG00000015573;protein_accession:AAA75378.1;protein_accession:AAA91279.1;protein_accession:AAH87839.1;protein_accession:AAK60505.1;protein_accession:AAK60506.1;protein_accession:AAK60507.1;protein_accession:AAQ95223.1;protein_accession:AAS55639.1;protein_accession:AAV38597.1;protein_…	47854	Protein	BRD2	BRD2;Bromodomain-containing protein 2;KIAA9001;O27.1.1;Really interesting new gene 3 protein;RING3;brd 2;brd ii;brd-2;brd-ii;bromodomain containing 2;bromodomain containing protein 2;bromodomain-containing 2;D6S113E;FSH;fsh-type;FSRG1;NAT;nat-type;ring 3;ring iii;ring of type iii;ring type iii;ring-3;RNF3;	SWISSPROT_AC:P25440;SWISSPROT_ID:BRD2_HUMAN;EMBL:AL645941;EMBL:AL662845;EMBL:AL805913;EMBL:AL832722;EMBL:AL935042;EMBL:BC063840;EMBL:BX005422;EMBL:BX647233;EMBL:BX648109;EMBL:BX908719;EMBL:CH471081;EMBL:CR936909;EMBL:D42040;EMBL:M80613;EMBL:X62083;EMBL:X96670;EMBL:Z96104;RefSeq:NP_001106653.1;RefSeq:NP_001186384.1;RefSeq:NP_001186385.1;RefSeq:NP_001278915.1;RefSeq:NP_005095.1;ProteinModelPortal:P…	1490	6046
541922	AGTR1 -- TPA	association	Pubmed 2007:17207964;	In males, polymorphisms in the bradykinin B2 and <b>AT1R</b> gene showed the most strong effect on <b>t-PA</b> levels (P=0.006).[Pubmed 2007:17207964];	4339956	Gene	AGTR1	AG2S;AGTR1;AGTR1B;angiotensin II receptor type 1;AT1;AT1AR;AT1B;AT1BR;AT1R;AT2R1;HAT1R;1 angiotensin ii receptor;1 angiotensin ii-receptor;1 angiotensin-2 receptor;1 angiotensin-ii receptor;1 angiotensin-ii-receptor;1 receptor of angiotensin ii;1 receptor of the angiotensin ii;1-angiotensin type 2 receptor;agtr-1;AGTR1A;angiotensin 2 receptor type 1;angiotensin 2 type 1 receptor;angiotensin ii -r…	SWISSPROT_AC:P30556;SWISSPROT_ID:AGTR1_HUMAN;GeneID:185;Ensembl:ENSG00000144891;HGNC:HGNC:336;MIM:106165;Vega:OTTHUMG00000159503;protein_accession:AAA35535.1;protein_accession:AAA35569.1;protein_accession:AAA58370.1;protein_accession:AAB34644.1;protein_accession:AAB35647.1;protein_accession:AAF70464.1;protein_accession:AAH22447.1;protein_accession:AAH68494.1;protein_accession:AAO65968.1;protein_a…	493753	Protein	TPA	Alteplase;EC 3.4.21.68;PLAT;Reteplase;t-PA;t-plasminogen activator;Tissue-type plasminogen activator;TPA;activator tissue plasminogen;activator tissue-type plasminogen;pa t;plasminogen activator - tissue-type;plasminogen activator of the tissue-type;plasminogen activator of tissue-type;plasminogen activator tissue;plasminogen activator, tissue type;plasminogen tissue activator;t- pa;t--pa;tissue …	SWISSPROT_AC:P00750;SWISSPROT_ID:TPA_HUMAN;EMBL:AF260825;EMBL:AK289387;EMBL:AK290575;EMBL:AK313342;EMBL:AY221101;EMBL:AY291060;EMBL:BC002795;EMBL:BC007231;EMBL:BC013968;EMBL:BC018636;EMBL:BC095403;EMBL:BT007060;EMBL:CH471080;EMBL:D01096;EMBL:K03021;EMBL:L00141;EMBL:L00142;EMBL:L00143;EMBL:L00144;EMBL:L00145;EMBL:L00146;EMBL:L00147;EMBL:L00148;EMBL:L00149;EMBL:L00150;EMBL:L00151;EMBL:L00153;EMBL:M…	185	5327
544198	ITGB1 -- CXCL12	association	Pubmed 2007:17697603;	<b>Integrin beta1</b> mRNA was greatly increased at 3 hours by stimulation of 100 ng/ml <b>CXCL12</b> (before and after stimulation 0.53 +/- 0.10, 1.53 +/- 0.16; P &lt; 0.01), and VEGF-C mRNA showed significant increase at 24 hours by treatment with CXCL12 (before and after stimulation 0.52 +/- 0.09, 1.11 +/- 0.15; P &lt; 0.05).[Pubmed 2007:17697603];	4342818	Gene	ITGB1	CD29;FNRB;GPIIA;integrin subunit beta 1;ITGB1;MDF2;MSK12;VLA-BETA;VLAB;antigen cd29;cd 29;cd-29;CD29 antigen;Fibronectin receptor subunit beta;fnr-b;Glycoprotein IIa;integrin beta -1;integrin beta 1;integrin beta 1-chain;Integrin beta-1;integrin beta1;integrin beta1-chain;integrin chain beta 1;integrin chain beta1;integrin of the beta 1;integrin subunit beta1;integrin subunit-beta1;integrin-beta …	SWISSPROT_AC:P05556;SWISSPROT_ID:ITB1_HUMAN;GeneID:3688;Ensembl:ENSG00000150093;HGNC:HGNC:6153;MIM:135630;Vega:OTTHUMG00000017928;protein_accession:AAA59182.1;protein_accession:AAA74402.1;protein_accession:AAA74403.1;protein_accession:AAA79832.1;protein_accession:AAA79833.1;protein_accession:AAA79834.1;protein_accession:AAA79835.1;protein_accession:AAA81366.1;protein_accession:AAH20057.1;protein_…	444570	Protein	CXCL12	C-X-C motif chemokine 12;CXCL12;hIRH;hSDF-1;Intercrine reduced in hepatomas;IRH;PBSF;Pre-B cell growth-stimulating factor;SDF-1;SDF1;SDF1A;SDF1B;Stromal cell-derived factor 1;C-X-C motif chemokine ligand 12;c-x-c motif ligand 12 chemokine;chemokine c-x-c motif ligand 12;chemokine c-x-c motif-ligand-12;cxcl 12;cxcl-12;cxcl1-2;pre-b cell growth stimulating factor;pre-b-cell growth stimulating facto…	SWISSPROT_AC:P48061;SWISSPROT_ID:SDF1_HUMAN;EMBL:AK292628;EMBL:AK311814;EMBL:AL137026;EMBL:AU120056;EMBL:AY644456;EMBL:AY802782;EMBL:AY874118;EMBL:BC039893;EMBL:CH471160;EMBL:CR450283;EMBL:DQ345517;EMBL:DQ345518;EMBL:DQ345519;EMBL:DQ345520;EMBL:L36033;EMBL:L36034;EMBL:U16752;EMBL:U19495;RefSeq:NP_000600.1;RefSeq:NP_001029058.1;RefSeq:NP_001171605.1;RefSeq:NP_001264919.1;RefSeq:NP_954637.1;Protein…	6387	3688
545579	NOS2 -- HO-1	association	Pubmed:17918145;Pubmed central 2017:5660806;Pubmed central 2010:2919403;Pubmed central 2010:2941487;Pubmed central 2010:2949627;Pubmed central 2010:3026941;Pubmed central 2013:3857920;Pubmed central 2000:130135;	<b>HO-1</b> was up-regulated in HBD (p&lt;0.05) and <b>NOS-2</b> mRNA was significantly increased in both groups (p&lt;0.05).[Pubmed:17918145];Datta et al. demonstrated that NO induces HO-1 and showed that there are interactions between the <b>iNOS</b> and <b>HO-1</b> pathways [43].[Pubmed central 2017:5660806];<b>hMOX1</b> was induced to a similar degree in MutyhÃ¢ÂˆÂ’/Ã¢ÂˆÂ’ mice but changes in…	4343687	Gene	NOS2	HEP-NOS;INOS;nitric oxide synthase 2;NOS;NOS2;NOS2A;an-nos;EC 1.14.13.39;Hepatocyte NOS;inducible isoform of no synthase;inducible isoform of no-synthase;inducible isoform of nos;inducible isoform of the no synthase;Inducible NO synthase;inducible no-synthase;Inducible NOS;inducible type no synthase;inducible type of no synthase;inducible type of nos;inducible type of the no synthase;inducible-no…	SWISSPROT_AC:P35228;SWISSPROT_ID:NOS2_HUMAN;GeneID:4843;Ensembl:ENSG00000007171;HGNC:HGNC:7873;MIM:163730;Vega:OTTHUMG00000132445;protein_accession:AAA36375.1;protein_accession:AAA56666.1;protein_accession:AAA59171.1;protein_accession:AAB49041.1;protein_accession:AAB60366.1;protein_accession:AAC19133.1;protein_accession:AAD14179.1;protein_accession:AAD14226.1;protein_accession:AAI30284.1;protein_…	184299	Protein	HO-1	EC 1.14.14.18;Heme oxygenase 1;HMOX1;HO;HO-1;HO1;bK286B10;heme oxygenase - 1;heme oxygenase -1;heme oxygenase i;heme oxygenase isoform 1;heme oxygenase isoform-1;heme oxygenase type 1;heme oxygenase type i;heme oxygenase type-1;heme oxygenase- 1;heme oxygenase--1;heme oxygenase-1;heme oxygenase1;heme-oxygenase 1;heme-oxygenase i;heme-oxygenase isoform 1;heme-oxygenase- 1;heme-oxygenase-1;heme-oxy…	SWISSPROT_AC:P09601;SWISSPROT_ID:HMOX1_HUMAN;EMBL:AY460337;EMBL:CR456505;EMBL:M23041;EMBL:X06985;EMBL:X14782;EMBL:Z82244;RefSeq:NP_002124.1;ProteinModelPortal:P09601;STRING:9606.ENSP00000216117;SMR:P09601;GeneID:3162;KEGG:hsa:3162;PIR:S00325;eggNOG:COG5398;eggNOG:KOG4480;UniGene:Hs.517581;UniGene:Hs.727017;GO:GO:0001525;GO:GO:0001935;GO:GO:0002246;GO:GO:0002686;GO:GO:0004392;GO:GO:0004630;GO:GO:0…	4843	3162
546562	CDH1 -- DNMT1	association	Pubmed 2007:18049164;Pubmed central 2017:5575607;Pubmed central 2016:4765192;	<b>DNA methyltransferase 1</b> knockdown induces silenced <b>CDH1</b> gene reexpression by demethylation of methylated CpG in hepatocellular carcinoma cell line SMMC-7721.[Pubmed 2007:18049164];Zinc finger E-box-binding homeobox 1 (ZEB1), a known transcriptional repressor of Ecad, can also work epigenetically through recruitment of a <b>DNA methyltransferase 1</b> (DNMT1) to the <b>CDH1</b> promo…	4340623	Gene	CDH1	Arc-1;cadherin 1;CD324;CDH1;CDHE;ECAD;LCAM;UVO;arc 1;arc i;arc-i;cadh i;CADH1;cadherin e;cadherin of epithelial;cadherin type 1;Cadherin-1;cadherin-e;cadherin1;CAM 120/80;cd 324;CD324 antigen;e cadherin;e- cadherin;E-cadherin;Epithelial cadherin;epithelial-cadherin;epithelial-type cadherin;Uvomorulin;	SWISSPROT_AC:P12830;SWISSPROT_ID:CADH1_HUMAN;GeneID:999;Ensembl:ENSG00000039068;HGNC:HGNC:1748;MIM:192090;Vega:OTTHUMG00000137561;protein_accession:AAA21764.1;protein_accession:AAA61259.1;protein_accession:AAD14108.1;protein_accession:AAI41839.1;protein_accession:AAI46663.1;protein_accession:AAY68225.1;protein_accession:ACD87624.1;protein_accession:ADC53120.1;protein_accession:AKC34897.1;protein_…	107258	Protein	DNMT1	AIM;CXXC-type zinc finger protein 9;CXXC9;DNA (cytosine-5)-methyltransferase 1;DNA methyltransferase HsaI;DNA MTase HsaI;DNMT;DNMT1;EC 2.1.1.37;M.HsaI;MCMT;(dna cytosine-5-methyltransferase 1);ADCADN;dna (cytosine-5) methyltransferase 1;dna (cytosine-5)-methyltransferase-1;dna (cytosine-5-) methyltransferase 1;DNA methyltransferase 1;dna methyltransferase isoform 1;dna methyltransferase- 1;dna me…	SWISSPROT_AC:P26358;SWISSPROT_ID:DNMT1_HUMAN;EMBL:AC010077;EMBL:AC011511;EMBL:AC020931;EMBL:AF180682;EMBL:AH008119;EMBL:BC126227;EMBL:BC144093;EMBL:X63692;RefSeq:NP_001124295.1;RefSeq:NP_001305659.1;RefSeq:NP_001305660.1;RefSeq:NP_001370.1;ProteinModelPortal:P26358;STRING:9606.ENSP00000352516;SWISSPROT_AC_OLD:A0AV63;SWISSPROT_AC_OLD:B7ZLW6;SWISSPROT_AC_OLD:Q9UHG5;SWISSPROT_AC_OLD:Q9ULA2;SWISSPROT…	999	1786
548843	STC2 -- HIF1A	association	Pubmed 2008:18394600;	Chromatin immunoprecipitation (ChIP) assay demonstrated the binding of <b>HIF-1 alpha</b> to <b>STC2</b> promoter.[Pubmed 2008:18394600];	4346612	Gene	STC2	stanniocalcin 2;STC-2;STC2;STCRP;stanniocalcin related protein;Stanniocalcin-2;Stanniocalcin-related protein;stanniocalcin2;stc related protein;STC-related protein;	SWISSPROT_AC:O76061;SWISSPROT_ID:STC2_HUMAN;GeneID:8614;Ensembl:ENSG00000113739;HGNC:HGNC:11374;MIM:603665;Vega:OTTHUMG00000130542;protein_accession:AAC27036.1;protein_accession:AAC97948.1;protein_accession:AAD01922.1;protein_accession:AAH00658.1;protein_accession:AAH06352.1;protein_accession:AAH13958.1;protein_accession:AAV38398.1;protein_accession:ACE87039.1;protein_accession:ACE87723.1;protein…	178751	Protein	HIF1A	ARNT-interacting protein;Basic-helix-loop-helix-PAS protein MOP1;BHLHE78;Class E basic helix-loop-helix protein 78;HIF-1-alpha;HIF1-alpha;HIF1A;Hypoxia-inducible factor 1-alpha;Member of PAS protein 1;MOP1;PAS domain-containing protein 8;PASD8;arnt interacting protein;hif -1alpha;hif 1 alpha;hif 1-alpha;hif 1a;hif 1alpha;hif- 1 a;hif- 1 alpha;hif- 1a;hif- 1alpha;hif-1 a;hif-1 alpha;HIF-1A;HIF-1al…	SWISSPROT_AC:Q16665;SWISSPROT_ID:HIF1A_HUMAN;EMBL:AB073325;EMBL:AF050115;EMBL:AF050116;EMBL:AF050117;EMBL:AF050118;EMBL:AF050119;EMBL:AF050120;EMBL:AF050121;EMBL:AF050122;EMBL:AF050123;EMBL:AF050124;EMBL:AF050125;EMBL:AF050126;EMBL:AF050127;EMBL:AF207601;EMBL:AF207602;EMBL:AF208487;EMBL:AF304431;EMBL:AL137129;EMBL:BC012527;EMBL:BT009776;EMBL:FJ790247;EMBL:U22431;EMBL:U29165;RefSeq:NP_001230013.1;…	3091	8614
551415	NFE2L2 -- HO-1	association	Pubmed 2013:23277146;Pubmed 2013:23738042;Pubmed 2013:24260155;Pubmed 2012:22492492;Pubmed 2012:22791762;Pubmed 2012:23209658;Pubmed 2015:25484350;Pubmed 2015:25813625;Pubmed 2015:26187356;Pubmed 2015:26291278;Pubmed 2015:26524181;Pubmed 2015:26622665;Pubmed 2008:18775681;Pubmed 2014:24239896;Pubmed 2014:24505412;Pubmed 2014:24651515;Pubmed 2014:25105464;Pubmed 2011:21037234;Pubmed 2010:20062840;…	WBE dose-dependently increased mRNA and protein expression levels of the <b>nuclear factor erythroid 2-related factor 2</b> (Nrf2) target genes <b>heme oxygenase-1</b>, ÃŽÂ³-glutamylcysteine ligase modifier and catalytic subunits, and p62 and intracellular glutathione (GSH) in HUVECs.[Pubmed 2013:23277146];WBE dose-dependently increased mRNA and protein expression levels of the <b>nuclear factor …	4343633	Gene	NFE2L2	HEBP1;NFE2L2;NRF2;nuclear factor, erythroid 2 like 2;erythroid 2-related factor 2 nuclear factor;factor erythroid 2-related factor 2 nuclear;factor nuclear erythroid 2-related factor 2;factor nuclear erythroid-2-related factor-2;nf e2 related factor 2;nf e2-related factor 2;nf-e2 related factor 2;nf-e2 related factor-2;nf-e2 related factor2;NF-E2-related factor 2;nf-e2-related factor-2;nf-e2-rela…	SWISSPROT_AC:Q16236;SWISSPROT_ID:NF2L2_HUMAN;GeneID:4780;Ensembl:ENSG00000116044;HGNC:HGNC:7782;MIM:600492;Vega:OTTHUMG00000133620;protein_accession:AAB32188.1;protein_accession:AAH11558.1;protein_accession:AAK01657.1;protein_accession:AAY14710.1;protein_accession:ABZ92168.1;protein_accession:ACE86746.1;protein_accession:ACE87432.1;protein_accession:ACE87835.1;protein_accession:ACT64362.1;protein…	184299	Protein	HO-1	EC 1.14.14.18;Heme oxygenase 1;HMOX1;HO;HO-1;HO1;bK286B10;heme oxygenase - 1;heme oxygenase -1;heme oxygenase i;heme oxygenase isoform 1;heme oxygenase isoform-1;heme oxygenase type 1;heme oxygenase type i;heme oxygenase type-1;heme oxygenase- 1;heme oxygenase--1;heme oxygenase-1;heme oxygenase1;heme-oxygenase 1;heme-oxygenase i;heme-oxygenase isoform 1;heme-oxygenase- 1;heme-oxygenase-1;heme-oxy…	SWISSPROT_AC:P09601;SWISSPROT_ID:HMOX1_HUMAN;EMBL:AY460337;EMBL:CR456505;EMBL:M23041;EMBL:X06985;EMBL:X14782;EMBL:Z82244;RefSeq:NP_002124.1;ProteinModelPortal:P09601;STRING:9606.ENSP00000216117;SMR:P09601;GeneID:3162;KEGG:hsa:3162;PIR:S00325;eggNOG:COG5398;eggNOG:KOG4480;UniGene:Hs.517581;UniGene:Hs.727017;GO:GO:0001525;GO:GO:0001935;GO:GO:0002246;GO:GO:0002686;GO:GO:0004392;GO:GO:0004630;GO:GO:0…	4780	3162
553782	GDF15 -- Adiponectin	association	Pubmed 2009:19074584;Pubmed central 2017:5535745;	<b>MIC-1</b> mRNA levels were positively correlated with <b>adiponectin</b> mRNA.[Pubmed 2009:19074584];Furthermore, <b>GDF15</b> mRNA levels were positively correlated with <b>adiponectin</b> mRNA, and recombinant GDF15 increased adiponectin secretion by differentiated human adipocytes [17].[Pubmed central 2017:5535745];	4347309	Gene	GDF15	GDF-15;GDF15;growth differentiation factor 15;MIC-1;MIC1;NAG-1;PDF;PLAB;PTGFB;gdf 15;growth differentiation factor 15--an;growth differentiation factor-15;growth-differentiation factor 15;growth-differentiation factor-15;Growth/differentiation factor 15;growth/differentiation factor-15;Macrophage inhibitory cytokine 1;macrophage inhibitory cytokine- 1;macrophage inhibitory cytokine-1;macrophage-i…	SWISSPROT_AC:Q99988;SWISSPROT_ID:GDF15_HUMAN;GeneID:9518;Ensembl:ENSG00000130513;HGNC:HGNC:30142;MIM:605312;Vega:OTTHUMG00000183360;protein_accession:AAB88673.1;protein_accession:AAB88913.1;protein_accession:AAC24456.1;protein_accession:AAC39537.1;protein_accession:AAF89834.1;protein_accession:AAH00529.1;protein_accession:AAH08962.1;protein_accession:AAV38272.1;protein_accession:BAA19151.1;protei…	11281	Protein	Adiponectin	30 kDa adipocyte complement-related protein;ACDC;ACRP30;ADIPO;Adipocyte complement-related 30 kDa protein;Adipocyte, C1q and collagen domain-containing protein;Adiponectin;ADIPOQ;Adipose most abundant gene transcript 1 protein;apM-1;APM1;GBP28;Gelatin-binding protein;30-kda adipocyte complement-related protein;acrp 30;acrp-30;adiponectin, C1Q and collagen domain containing;adiponectin--an;adipone…	SWISSPROT_AC:Q15848;SWISSPROT_ID:ADIPO_HUMAN;EMBL:AB012165;EMBL:AJ131460;EMBL:AJ131461;EMBL:BC054496;EMBL:BC096308;EMBL:BC096309;EMBL:BC096310;EMBL:BC096311;EMBL:D45371;RefSeq:NP_001171271.1;RefSeq:NP_004788.1;ProteinModelPortal:Q15848;STRING:9606.ENSP00000320709;SWISSPROT_AC_OLD:Q58EX9;SMR:Q15848;GeneID:9370;KEGG:hsa:9370;PIR:JC4708;eggNOG:ENOG410IHSJ;eggNOG:ENOG4111F5K;UniGene:Hs.80485;GO:GO:00…	9370	9518
554360	PLAU -- GRASP65	association	Pubmed 2009:19165610;Pubmed central 2017:5397172;	These data suggest that BRMS1 recruits HDAC1 to the NF-kappaB binding site of the uPA promoter, modulates histone acetylation of <b>p65</b> on the <b>uPA</b> promoter, leading to reduced NF-kappaB binding activity on its consensus sequence, and reduced transactivation of uPA expression.[Pubmed 2009:19165610];The binding of <b>p65</b> to the <b>PLAU</b> and IL-8 gene promoters, but not to the ribo…	4344084	Gene	PLAU	ATF;BDPLT5;plasminogen activator, urokinase;PLAU;QPD;u-PA;UPA;URK;activator, the urokinase-type plasminogen;activator, urokinase plasminogen;activator, urokinase type plasminogen;activator, urokinase-plasminogen;activator, urokinase-type plasminogen;EC 3.4.21.73;plasminogen activator, the urokinase;plasminogen activator, the urokinase-type;plasminogen activator, urokinase-type;u- pa;u--pa;U-plasm…	SWISSPROT_AC:P00749;SWISSPROT_ID:UROK_HUMAN;GeneID:5328;Ensembl:ENSG00000122861;HGNC:HGNC:9052;MIM:191840;Vega:OTTHUMG00000018494;protein_accession:AAA61252.1;protein_accession:AAA61253.1;protein_accession:AAA61257.1;protein_accession:AAC97138.1;protein_accession:AAH13575.1;protein_accession:AAK38734.1;protein_accession:AAK53822.1;protein_accession:AAP36055.1;protein_accession:AAV70488.1;protein_…	162866	Protein	GRASP65	Golgi peripheral membrane protein p65;Golgi phosphoprotein 5;Golgi reassembly-stacking protein 1;Golgi reassembly-stacking protein of 65 kDa;GOLPH5;GORASP1;GORS1;GRASP65;golgi reassembly stacking protein 1;grasp-65;p 65;p-65;p6-5;P65;	SWISSPROT_AC:Q9BQQ3;SWISSPROT_ID:GORS1_HUMAN;EMBL:AJ409349;EMBL:AK091168;EMBL:AK124755;EMBL:BC008928;EMBL:BC075854;EMBL:BC103826;EMBL:BC103827;EMBL:CH471055;RefSeq:NP_001265718.1;RefSeq:NP_001265719.1;RefSeq:NP_114105.1;ProteinModelPortal:Q9BQQ3;STRING:9606.ENSP00000313869;SWISSPROT_AC_OLD:B3KWC8;SWISSPROT_AC_OLD:Q3SYG7;SWISSPROT_AC_OLD:Q8N272;SWISSPROT_AC_OLD:Q96H42;SMR:Q9BQQ3;GeneID:64689;KEGG:…	5328	64689
558858	HMOX1 -- HO-1	association	Pubmed 2001:11593038;Pubmed 2004:15474356;Pubmed 2002:11948696;Pubmed 2012:22438807;Pubmed 2012:22753217;Pubmed 2015:26516175;Pubmed 2008:18641963;Pubmed 2007:17525251;Pubmed 2000:10773020;Pubmed 2014:25111043;Pubmed 2011:21157922;Pubmed 2010:21030713;Pubmed 2009:19874266;Pubmed 2003:12933701;Pubmed 2005:15688187;Pubmed 2017:28287466;Pubmed central 2015:4394483;Pubmed central 2015:4438933;Pubmed …	RLMV cells transduced with HHO-1 S expressed human <b>HO-1</b> mRNA and HO-1 protein associated with elevation in total <b>HO</b> activity compared with nontransduced cells.[Pubmed 2001:11593038];RLMV cells transduced with HHO-1 S expressed human HO-1 mRNA and <b>HO-1</b> protein associated with elevation in total <b>HO</b> activity compared with nontransduced cells.[Pubmed 2001:11593038];Incubat…	4342405	Gene	HMOX1	bK286B10;heme oxygenase 1;HMOX1;HMOX1D;HO-1;HSP32;EC 1.14.14.18;heme oxygenase - 1;heme oxygenase -1;heme oxygenase i;heme oxygenase isoform 1;heme oxygenase isoform-1;heme oxygenase type 1;heme oxygenase type i;heme oxygenase type-1;heme oxygenase- 1;heme oxygenase--1;heme oxygenase-1;heme oxygenase1;heme-oxygenase 1;heme-oxygenase i;heme-oxygenase isoform 1;heme-oxygenase- 1;heme-oxygenase-1;he…	SWISSPROT_AC:P09601;SWISSPROT_ID:HMOX1_HUMAN;GeneID:3162;Ensembl:ENSG00000100292;HGNC:HGNC:5013;MIM:141250;Vega:OTTHUMG00000150960;protein_accession:AAA50403.1;protein_accession:AAH01491.1;protein_accession:AAR23262.1;protein_accession:AAV38588.1;protein_accession:ABM83236.1;protein_accession:ABM86436.1;protein_accession:ACZ72606.1;protein_accession:ACZ72607.1;protein_accession:ADZ76424.1;protein…	184299	Protein	HO-1	EC 1.14.14.18;Heme oxygenase 1;HMOX1;HO;HO-1;HO1;bK286B10;heme oxygenase - 1;heme oxygenase -1;heme oxygenase i;heme oxygenase isoform 1;heme oxygenase isoform-1;heme oxygenase type 1;heme oxygenase type i;heme oxygenase type-1;heme oxygenase- 1;heme oxygenase--1;heme oxygenase-1;heme oxygenase1;heme-oxygenase 1;heme-oxygenase i;heme-oxygenase isoform 1;heme-oxygenase- 1;heme-oxygenase-1;heme-oxy…	SWISSPROT_AC:P09601;SWISSPROT_ID:HMOX1_HUMAN;EMBL:AY460337;EMBL:CR456505;EMBL:M23041;EMBL:X06985;EMBL:X14782;EMBL:Z82244;RefSeq:NP_002124.1;ProteinModelPortal:P09601;STRING:9606.ENSP00000216117;SMR:P09601;GeneID:3162;KEGG:hsa:3162;PIR:S00325;eggNOG:COG5398;eggNOG:KOG4480;UniGene:Hs.517581;UniGene:Hs.727017;GO:GO:0001525;GO:GO:0001935;GO:GO:0002246;GO:GO:0002686;GO:GO:0004392;GO:GO:0004630;GO:GO:0…	3162	3162
558858	HMOX1 -- HO-1	association	Pubmed 2001:11593038;Pubmed 2004:15474356;Pubmed 2002:11948696;Pubmed 2012:22438807;Pubmed 2012:22753217;Pubmed 2015:26516175;Pubmed 2008:18641963;Pubmed 2007:17525251;Pubmed 2000:10773020;Pubmed 2014:25111043;Pubmed 2011:21157922;Pubmed 2010:21030713;Pubmed 2009:19874266;Pubmed 2003:12933701;Pubmed 2005:15688187;Pubmed 2017:28287466;Pubmed central 2015:4394483;Pubmed central 2015:4438933;Pubmed …	RLMV cells transduced with HHO-1 S expressed human <b>HO-1</b> mRNA and HO-1 protein associated with elevation in total <b>HO</b> activity compared with nontransduced cells.[Pubmed 2001:11593038];RLMV cells transduced with HHO-1 S expressed human HO-1 mRNA and <b>HO-1</b> protein associated with elevation in total <b>HO</b> activity compared with nontransduced cells.[Pubmed 2001:11593038];Incubat…	4342405	Gene	HMOX1	bK286B10;heme oxygenase 1;HMOX1;HMOX1D;HO-1;HSP32;EC 1.14.14.18;heme oxygenase - 1;heme oxygenase -1;heme oxygenase i;heme oxygenase isoform 1;heme oxygenase isoform-1;heme oxygenase type 1;heme oxygenase type i;heme oxygenase type-1;heme oxygenase- 1;heme oxygenase--1;heme oxygenase-1;heme oxygenase1;heme-oxygenase 1;heme-oxygenase i;heme-oxygenase isoform 1;heme-oxygenase- 1;heme-oxygenase-1;he…	SWISSPROT_AC:P09601;SWISSPROT_ID:HMOX1_HUMAN;GeneID:3162;Ensembl:ENSG00000100292;HGNC:HGNC:5013;MIM:141250;Vega:OTTHUMG00000150960;protein_accession:AAA50403.1;protein_accession:AAH01491.1;protein_accession:AAR23262.1;protein_accession:AAV38588.1;protein_accession:ABM83236.1;protein_accession:ABM86436.1;protein_accession:ACZ72606.1;protein_accession:ACZ72607.1;protein_accession:ADZ76424.1;protein…	184299	Protein	HO-1	EC 1.14.14.18;Heme oxygenase 1;HMOX1;HO;HO-1;HO1;bK286B10;heme oxygenase - 1;heme oxygenase -1;heme oxygenase i;heme oxygenase isoform 1;heme oxygenase isoform-1;heme oxygenase type 1;heme oxygenase type i;heme oxygenase type-1;heme oxygenase- 1;heme oxygenase--1;heme oxygenase-1;heme oxygenase1;heme-oxygenase 1;heme-oxygenase i;heme-oxygenase isoform 1;heme-oxygenase- 1;heme-oxygenase-1;heme-oxy…	SWISSPROT_AC:P09601;SWISSPROT_ID:HMOX1_HUMAN;EMBL:AY460337;EMBL:CR456505;EMBL:M23041;EMBL:X06985;EMBL:X14782;EMBL:Z82244;RefSeq:NP_002124.1;ProteinModelPortal:P09601;STRING:9606.ENSP00000216117;SMR:P09601;GeneID:3162;KEGG:hsa:3162;PIR:S00325;eggNOG:COG5398;eggNOG:KOG4480;UniGene:Hs.517581;UniGene:Hs.727017;GO:GO:0001525;GO:GO:0001935;GO:GO:0002246;GO:GO:0002686;GO:GO:0004392;GO:GO:0004630;GO:GO:0…	3162	3162
561412	MAOA -- COMT	association	Pubmed:17217235;Pubmed:20677440;Pubmed:23888755;Pubmed 2011:21302344;Pubmed 2010:19941049;Pubmed 2009:19228412;Pubmed 2009:19625011;Pubmed 2003:12815746;Pubmed central 2017:5293817;Pubmed central 2010:3056992;Pubmed central 2009:2661318;Pubmed central 2006:3155216;	We did not find an association between the genotype of <b>COMT</b> and <b>MAO-A</b> genes polymorphisms and schizophrenia.[Pubmed:17217235];We did not find any association between the genotype of <b>COMT</b> and <b>MAO-A</b> genes polymorphisms and PANSS results in any time periods.[Pubmed:17217235];No relationship was elicited between polymorphism of Val158Met <b>COMT</b> and VNTR <b>MAO-A</b> i…	4343168	Gene	MAOA	BRNRS;MAO-A;MAOA;monoamine oxidase A;Amine oxidase [flavin-containing] A;AOFA;EC 1.4.3.4;ec1.4.3.4;mao a;mao a-type;mao type a;mao type-a;mao- a;mao-type a;monoamine oxidase -a;monoamine oxidase of type a;monoamine oxidase subtype a;Monoamine oxidase type A;monoamine oxidase type-a;monoamine oxidase's a;monoamine oxidase--a;monoamine oxidase-a;monoamine oxidase-type a;monoamine oxidasea;monoamine…	SWISSPROT_AC:P21397;SWISSPROT_ID:AOFA_HUMAN;GeneID:4128;Ensembl:ENSG00000189221;HGNC:HGNC:6833;MIM:309850;Vega:OTTHUMG00000021387;protein_accession:AAA59547.1;protein_accession:AAA59548.1;protein_accession:AAA59549.1;protein_accession:AAB46385.1;protein_accession:AAD14113.1;protein_accession:AAD14361.1;protein_accession:AAH08064.1;protein_accession:AAH44787.1;protein_accession:AAP35297.1;protein_…	76234	Protein	COMT	Catechol O-methyltransferase;COMT;EC 2.1.1.6;catechol -o-methyltransferase;catechol o methyltransferase;catechol- o -methyltransferase;catechol- o-methyltransferase;catechol-o- methyltransferase;catechol-O-methyltransferase;HEL-S-98n;	SWISSPROT_AC:P21964;SWISSPROT_ID:COMT_HUMAN;EMBL:AC000080;EMBL:AC000090;EMBL:AC005663;EMBL:AK290440;EMBL:AY341246;EMBL:BC000419;EMBL:BC005867;EMBL:BC011935;EMBL:BC100018;EMBL:CH471176;EMBL:CR456422;EMBL:CR456997;EMBL:FJ224345;EMBL:M58525;EMBL:M65212;EMBL:M65213;EMBL:Z26491;RefSeq:NP_000745.1;RefSeq:NP_001128633.1;RefSeq:NP_001128634.1;RefSeq:NP_009294.1;RefSeq:XP_016884083.1;RefSeq:XP_016884084.1…	4128	1312
561973	KDR -- TPA	association	Pubmed 2010:19845466;	Tissue plasminogen activator (tPA) secretion by Puro-selected cells was comparable to that seen in cell lines, but tPA secretion after shear stress exposure showed mixed results, with tPA increasing upon shear under PECAM and Tie1 promoters and <b>tPA</b> decreasing upon shear under <b>Flk1</b> and VE-cadherin promoters.[Pubmed 2010:19845466];	4342907	Gene	KDR	CD309;FLK1;KDR;kinase insert domain receptor;VEGFR;VEGFR2;cd-309;CD309 antigen;EC 2.7.10.1;Fetal liver kinase 1;fetal liver kinase-1;flk 1;flk i;flk- 1;FLK-1;kdr -type;kdr-type;kinase domain insert receptor;kinase insert-domain receptor;kinase-insert domain receptor;Protein-tyrosine kinase receptor flk-1;receptor 2 of vascular endothelial growth factor;receptor kinase insert domain;receptor kinas…	SWISSPROT_AC:P35968;SWISSPROT_ID:VGFR2_HUMAN;GeneID:3791;Ensembl:ENSG00000128052;HGNC:HGNC:6307;MIM:191306;Vega:OTTHUMG00000128734;protein_accession:AAA59459.1;protein_accession:AAB88005.1;protein_accession:AAC16450.1;protein_accession:AAI31823.1;protein_accession:ACF47599.1;protein_accession:ACR78514.1;protein_accession:AKN45942.1;protein_accession:AKN45943.1;protein_accession:AKN45944.1;protein…	493753	Protein	TPA	Alteplase;EC 3.4.21.68;PLAT;Reteplase;t-PA;t-plasminogen activator;Tissue-type plasminogen activator;TPA;activator tissue plasminogen;activator tissue-type plasminogen;pa t;plasminogen activator - tissue-type;plasminogen activator of the tissue-type;plasminogen activator of tissue-type;plasminogen activator tissue;plasminogen activator, tissue type;plasminogen tissue activator;t- pa;t--pa;tissue …	SWISSPROT_AC:P00750;SWISSPROT_ID:TPA_HUMAN;EMBL:AF260825;EMBL:AK289387;EMBL:AK290575;EMBL:AK313342;EMBL:AY221101;EMBL:AY291060;EMBL:BC002795;EMBL:BC007231;EMBL:BC013968;EMBL:BC018636;EMBL:BC095403;EMBL:BT007060;EMBL:CH471080;EMBL:D01096;EMBL:K03021;EMBL:L00141;EMBL:L00142;EMBL:L00143;EMBL:L00144;EMBL:L00145;EMBL:L00146;EMBL:L00147;EMBL:L00148;EMBL:L00149;EMBL:L00150;EMBL:L00151;EMBL:L00153;EMBL:M…	3791	5327
562697	NUP98 -- EGR1	association	Pubmed 2010:20417862;	A novel t(5;11)(q31;p15) involving the <b>NUP98</b> gene on 11p15 is associated with a loss of the <b>EGR1</b> gene on 5q31 in a patient with acute myeloid leukemia.[Pubmed 2010:20417862];	4343757	Gene	NUP98	ADIR2;nucleoporin 98;NUP196;NUP96;NUP98;adar 2;adar-2;ADAR2;Nuclear pore complex protein Nup98-Nup96;nucleoporin-98;nucleoporin98;	SWISSPROT_AC:P52948;SWISSPROT_ID:NUP98_HUMAN;GeneID:4928;Ensembl:ENSG00000110713;HGNC:HGNC:8068;MIM:601021;Vega:OTTHUMG00000011846;protein_accession:AAC50366.1;protein_accession:AAD22395.1;protein_accession:AAD22396.1;protein_accession:AAF19342.1;protein_accession:AAH12906.2;protein_accession:AAH41136.1;protein_accession:AAL56659.1;protein_accession:AAP36013.1;protein_accession:AMR44574.1;protein…	4341382	Gene	EGR1	AT225;early growth response 1;EGR1;G0S30;KROX-24;NGFI-A;TIS8;ZIF-268;ZNF225;early growth response -1;Early growth response protein 1;early growth response protein-1;early growth response-1;early growth response1;early growth-response protein 1;early-growth response 1;early-growth response protein 1;early-growth response-1;egr 1;EGR-1;egr-i;krox 24;KROX24;Nerve growth factor-induced protein A;ngfi…	SWISSPROT_AC:P18146;SWISSPROT_ID:EGR1_HUMAN;GeneID:1958;Ensembl:ENSG00000120738;HGNC:HGNC:3238;MIM:128990;Vega:OTTHUMG00000129197;protein_accession:AAA35815.1;protein_accession:AAH73983.1;protein_accession:ACE86880.1;protein_accession:ACE87567.1;protein_accession:AIR76490.1;protein_accession:BAG60386.1;protein_accession:BAG62672.1;protein_accession:CAA36777.1;protein_accession:CAB46678.1;protein_…	1958	4928
562703	NUP98 -- EGR-1	association	Pubmed 2010:20417862;	A novel t(5;11)(q31;p15) involving the <b>NUP98</b> gene on 11p15 is associated with a loss of the <b>EGR1</b> gene on 5q31 in a patient with acute myeloid leukemia.[Pubmed 2010:20417862];	4343757	Gene	NUP98	ADIR2;nucleoporin 98;NUP196;NUP96;NUP98;adar 2;adar-2;ADAR2;Nuclear pore complex protein Nup98-Nup96;nucleoporin-98;nucleoporin98;	SWISSPROT_AC:P52948;SWISSPROT_ID:NUP98_HUMAN;GeneID:4928;Ensembl:ENSG00000110713;HGNC:HGNC:8068;MIM:601021;Vega:OTTHUMG00000011846;protein_accession:AAC50366.1;protein_accession:AAD22395.1;protein_accession:AAD22396.1;protein_accession:AAF19342.1;protein_accession:AAH12906.2;protein_accession:AAH41136.1;protein_accession:AAL56659.1;protein_accession:AAP36013.1;protein_accession:AMR44574.1;protein…	119031	Protein	EGR-1	AT225;Early growth response protein 1;EGR-1;EGR1;KROX24;Nerve growth factor-induced protein A;NGFI-A;Transcription factor ETR103;Transcription factor Zif268;Zinc finger protein 225;Zinc finger protein Krox-24;ZNF225;early growth response -1;early growth response 1;early growth response protein-1;early growth response-1;early growth response1;early growth-response protein 1;early-growth response 1…	SWISSPROT_AC:P18146;SWISSPROT_ID:EGR1_HUMAN;EMBL:BC073983;EMBL:M62829;EMBL:M80583;EMBL:X52541;RefSeq:NP_001955.1;ProteinModelPortal:P18146;STRING:9606.ENSP00000239938;SMR:P18146;GeneID:1958;KEGG:hsa:1958;PIR:A41211;eggNOG:COG5048;eggNOG:KOG1721;UniGene:Hs.326035;UniGene:Hs.708393;GO:GO:0000122;GO:GO:0000976;GO:GO:0000977;GO:GO:0001077;GO:GO:0001666;GO:GO:0002931;GO:GO:0003677;GO:GO:0003700;GO:GO:…	1958	4928
562980	GFER -- HPA	association	Pubmed 2010:21186524;	We established the bioreactor using Psu-2s (Fresenius) cultured with <b>Hep</b> G2 cell transfected with human <b>augmenter of liver regeneration</b> (hALR) gene, then constructed a hybrid bioartificial liver supporting system, at last using the bioartificial liver support system to purify the plasma treated 2 hours with serum bilirubin absorbent, separated from acute on chronic liver failure pat…	4341979	Gene	GFER	ALR;ERV1;GFER;growth factor, augmenter of liver regeneration;HERV1;HPO;HPO1;HPO2;HSS;augmenter liver regeneration;Augmenter of liver regeneration;EC 1.8.3.2;FAD-linked sulfhydryl oxidase ALR;Hepatopoietin;herv-i;liver regeneration augmenter;	SWISSPROT_AC:P55789;SWISSPROT_ID:ALR_HUMAN;GeneID:2671;Ensembl:ENSG00000127554;HGNC:HGNC:4236;MIM:600924;Vega:OTTHUMG00000176896;protein_accession:AAA96390.2;protein_accession:AAD17327.1;protein_accession:AAD17328.1;protein_accession:AAD36986.1;protein_accession:AAD56538.1;protein_accession:AAG38105.1;protein_accession:AAG43494.1;protein_accession:AAH02429.1;protein_accession:AAH28348.2;protein_a…	186018	Protein	HPA	EC 3.2.1.166;Endo-glucoronidase;HEP;Heparanase;Heparanase-1;HPA;HPA1;HPR1;HPSE;HPSE1;HSE1;heparanase 1;heparanase isoform 1;hp a;hp alpha;hp alpha-chain;hp-a;hp-alpha;hpa-type;hpalpha;hpse-1;hse type 1;hse-1;	SWISSPROT_AC:Q9Y251;SWISSPROT_ID:HPSE_HUMAN;EMBL:AC114781;EMBL:AF084467;EMBL:AF144325;EMBL:AF152376;EMBL:AF155510;EMBL:AF165154;EMBL:AK222986;EMBL:AM419200;EMBL:AY948074;EMBL:BC051321;EMBL:GQ337901;EMBL:GQ337902;RefSeq:NP_001092010.1;RefSeq:NP_001159970.1;RefSeq:NP_001186759.1;RefSeq:NP_006656.2;ProteinModelPortal:Q9Y251;STRING:9606.ENSP00000308107;SWISSPROT_AC_OLD:A9JIG7;SWISSPROT_AC_OLD:C7F7I3;…	10855	2671
563070	DNMT1 -- P53	association	Pubmed 2006:16807237;Pubmed 2008:18555750;Pubmed 2007:17152048;Pubmed 2014:25231260;Pubmed 2010:20570896;Pubmed 2005:15657147;Pubmed 2016:27022290;Pubmed 2017:28277545;Pubmed 2017:28814964;Pubmed central 2015:4393630;Pubmed central 2015:4646358;Pubmed central 2014:4055305;Pubmed central 2014:4166711;Pubmed central 2012:3292948;Pubmed central 2012:3386927;Pubmed central 2017:5355333;Pubmed central…	DNA damage-induced down-regulation of human Cdc25C and Cdc2 is mediated by cooperation between <b>p53</b> and maintenance <b>DNA (cytosine-5) methyltransferase 1</b>.[Pubmed 2006:16807237];Previous work showed that <b>p53</b> modulates <b>DNA-methyltransferase 1</b> (DNMT1) expression;[Pubmed 2008:18555750];As a possible link between p53 status and p16(INK4a) loss, we found that increased <b>DNA …	4341248	Gene	DNMT1	ADCADN;AIM;CXXC9;DNA methyltransferase 1;DNMT;DNMT1;HSN1E;m.HsaI;MCMT;(dna cytosine-5-methyltransferase 1);CXXC-type zinc finger protein 9;dna (cytosine-5) methyltransferase 1;DNA (cytosine-5)-methyltransferase 1;dna (cytosine-5)-methyltransferase-1;dna (cytosine-5-) methyltransferase 1;DNA methyltransferase HsaI;dna methyltransferase isoform 1;dna methyltransferase- 1;dna methyltransferase-1;dna…	SWISSPROT_AC:P26358;SWISSPROT_ID:DNMT1_HUMAN;GeneID:1786;Ensembl:ENSG00000130816;HGNC:HGNC:2976;MIM:126375;Vega:OTTHUMG00000180397;protein_accession:AAD51619.1;protein_accession:AAD54507.1;protein_accession:AAF23609.1;protein_accession:AAH92517.1;protein_accession:AAI26228.1;protein_accession:AAI44094.1;protein_accession:BAD92650.1;protein_accession:BAG53712.1;protein_accession:CAA45219.1;protein…	297203	Protein	P53	Antigen NY-CO-13;Cellular tumor antigen p53;P53;Phosphoprotein p53;TP53;Tumor suppressor p53;BCC7;LFS1;p 53;p 53 tumor suppressor;p-53;p-53 tumor suppressor;p5-3;p53 phosphoprotein;p53 the tumor suppressor;p53 tumor protein;p53 tumor suppressor;p53 tumor-suppressor;p53's tumor suppressor;p53--an;p53-tumor suppressor;p53-tumor-suppressor;p53-type;protein of the p53 tumor;protein p53 tumor;tp 53;tp…	SWISSPROT_AC:P04637;SWISSPROT_ID:P53_HUMAN;EMBL:AB082923;EMBL:AC007421;EMBL:AC087388;EMBL:AF135120;EMBL:AF135121;EMBL:AF136270;EMBL:AF136271;EMBL:AF209128;EMBL:AF209129;EMBL:AF209130;EMBL:AF209131;EMBL:AF209132;EMBL:AF209133;EMBL:AF209134;EMBL:AF209135;EMBL:AF209136;EMBL:AF209148;EMBL:AF209149;EMBL:AF209150;EMBL:AF209151;EMBL:AF209152;EMBL:AF209153;EMBL:AF209154;EMBL:AF209155;EMBL:AF209156;EMBL:A…	7157	1786
563633	NOX4 -- GRASP65	association	Pubmed 2010:20622120;Pubmed central 2017:5488022;	The role of NF-ÃŽÂºB in Nox4 regulation was further supported by demonstrating that overexpression of <b>p65</b> stimulated <b>Nox4</b> promoter activity, whereas siRNA to p50 or p65 attenuated hypoxic stimulation of Nox4 promoter activity.[Pubmed 2010:20622120];The role of NF-ÃŽÂºB in Nox4 regulation was further supported by demonstrating that overexpression of p65 stimulated Nox4 promoter activ…	4351300	Gene	NOX4	KOX;KOX-1;NADPH oxidase 4;NOX4;RENOX;EC 1.6.3.-;Kidney oxidase-1;Kidney superoxide-producing NADPH oxidase;kox 1;nadph oxidase isoform 4;nadph oxidase type 4;nadph oxidase-4;nadph-oxidase 4;nadph-oxidase-4;nox 4;nox isoform 4;nox-4;oxidase 4-nadph;renal nad(p)h oxidase;Renal NAD(P)H-oxidase;	SWISSPROT_AC:Q9NPH5;SWISSPROT_ID:NOX4_HUMAN;GeneID:50507;Ensembl:ENSG00000086991;HGNC:HGNC:7891;MIM:605261;Vega:OTTHUMG00000167298;protein_accession:AAF68973.1;protein_accession:AAF87572.1;protein_accession:AAH40105.1;protein_accession:AAH51371.1;protein_accession:AAP41109.1;protein_accession:ADZ15621.1;protein_accession:BAA95695.1;protein_accession:BAF84519.1;protein_accession:BAG51879.1;protein…	162866	Protein	GRASP65	Golgi peripheral membrane protein p65;Golgi phosphoprotein 5;Golgi reassembly-stacking protein 1;Golgi reassembly-stacking protein of 65 kDa;GOLPH5;GORASP1;GORS1;GRASP65;golgi reassembly stacking protein 1;grasp-65;p 65;p-65;p6-5;P65;	SWISSPROT_AC:Q9BQQ3;SWISSPROT_ID:GORS1_HUMAN;EMBL:AJ409349;EMBL:AK091168;EMBL:AK124755;EMBL:BC008928;EMBL:BC075854;EMBL:BC103826;EMBL:BC103827;EMBL:CH471055;RefSeq:NP_001265718.1;RefSeq:NP_001265719.1;RefSeq:NP_114105.1;ProteinModelPortal:Q9BQQ3;STRING:9606.ENSP00000313869;SWISSPROT_AC_OLD:B3KWC8;SWISSPROT_AC_OLD:Q3SYG7;SWISSPROT_AC_OLD:Q8N272;SWISSPROT_AC_OLD:Q96H42;SMR:Q9BQQ3;GeneID:64689;KEGG:…	50507	64689
566461	F2RL3 -- DED	association	Pubmed 2010:20927647;	The results of such a study revealed that LXR-ÃŽÂ± activation by its specific endogenous or exogenous ligands within neuroblastoma cells resulted in the over-expression of <b>PAR-4</b> gene accompanied by suppression of <b>AATF</b> gene through its inherent capacity to regulate genes coding for SREBP and NF-ÃŽÂºB.[Pubmed 2010:20927647];The results of such a study revealed that LXR-ÃƒÂŽÃ‚Â± activa…	4346908	Gene	F2RL3	F2R like thrombin/trypsin receptor 3;F2RL3;PAR4;Coagulation factor II receptor-like 3;par 4;PAR-4;par-4-type;proteinase activated receptor-4;Proteinase-activated receptor 4;proteinase-activated receptor-4;Thrombin receptor-like 3;	SWISSPROT_AC:Q96RI0;SWISSPROT_ID:PAR4_HUMAN;GeneID:9002;Ensembl:ENSG00000127533;HGNC:HGNC:3540;MIM:602779;Vega:OTTHUMG00000182647;protein_accession:AAC25699.1;protein_accession:AAC28860.1;protein_accession:AAH74782.2;protein_accession:AAK61908.1;protein_accession:AAR08487.1;protein_accession:EAW84566.1;protein_accession:NP_003941.2;protein_accession:Q96RI0.3;protein_accession:XP_005260196.1;prote…	3963	Protein	DED	AATF;Apoptosis-antagonizing transcription factor;CHE1;DED;Protein AATF;Rb-binding protein Che-1;aatf protein;apoptosis antagonizing transcription factor;BFR2;che 1;CHE-1;che-i;ded-chain;rb binding protein che-1;	SWISSPROT_AC:Q9NY61;SWISSPROT_ID:AATF_HUMAN;EMBL:AC003103;EMBL:AF083208;EMBL:AF161395;EMBL:AJ249940;EMBL:AK057229;EMBL:BC000591;EMBL:CH471199;RefSeq:NP_036270.1;ProteinModelPortal:Q9NY61;STRING:9606.ENSP00000225402;SWISSPROT_AC_OLD:A6NCJ6;SWISSPROT_AC_OLD:B3KQ26;SWISSPROT_AC_OLD:Q9P0A4;SWISSPROT_AC_OLD:Q9UNX5;SMR:Q9NY61;GeneID:26574;KEGG:hsa:26574;eggNOG:ENOG410XWGK;eggNOG:KOG2773;UniGene:Hs.1957…	9002	26574
566462	AATF -- F2RL3	association	Pubmed 2010:20927647;	The results of such a study revealed that LXR-ÃŽÂ± activation by its specific endogenous or exogenous ligands within neuroblastoma cells resulted in the over-expression of <b>PAR-4</b> gene accompanied by suppression of <b>AATF</b> gene through its inherent capacity to regulate genes coding for SREBP and NF-ÃŽÂºB.[Pubmed 2010:20927647];The results of such a study revealed that LXR-ÃƒÂŽÃ‚Â± activa…	4350039	Gene	AATF	AATF;apoptosis antagonizing transcription factor;BFR2;CHE-1;CHE1;DED;aatf protein;Apoptosis-antagonizing transcription factor;che 1;che-i;ded-chain;Protein AATF;rb binding protein che-1;Rb-binding protein Che-1;	SWISSPROT_AC:Q9NY61;SWISSPROT_ID:AATF_HUMAN;GeneID:26574;Ensembl:ENSG00000275700;HGNC:HGNC:19235;MIM:608463;Vega:OTTHUMG00000188458;protein_accession:AAD52016.1;protein_accession:AAF28955.1;protein_accession:AAH00591.1;protein_accession:ABM83023.1;protein_accession:ABM86216.1;protein_accession:BAG51888.1;protein_accession:CAB57451.2;protein_accession:EAW57575.1;protein_accession:NP_036270.1;prote…	4346908	Gene	F2RL3	F2R like thrombin/trypsin receptor 3;F2RL3;PAR4;Coagulation factor II receptor-like 3;par 4;PAR-4;par-4-type;proteinase activated receptor-4;Proteinase-activated receptor 4;proteinase-activated receptor-4;Thrombin receptor-like 3;	SWISSPROT_AC:Q96RI0;SWISSPROT_ID:PAR4_HUMAN;GeneID:9002;Ensembl:ENSG00000127533;HGNC:HGNC:3540;MIM:602779;Vega:OTTHUMG00000182647;protein_accession:AAC25699.1;protein_accession:AAC28860.1;protein_accession:AAH74782.2;protein_accession:AAK61908.1;protein_accession:AAR08487.1;protein_accession:EAW84566.1;protein_accession:NP_003941.2;protein_accession:Q96RI0.3;protein_accession:XP_005260196.1;prote…	9002	26574
567736	SELENOS -- Insulin	association	Pubmed 2011:20619427;Pubmed central 2017:5553675;Pubmed central 2016:4849094;Pubmed central 2011:3004038;	In vitro studies demonstrated that the <b>SELS</b> gene is regulated by <b>insulin</b> in human subcutaneous adipocytes.[Pubmed 2011:20619427];The expression of <b>SELS</b> increased after <b>insulin</b> stimulation in isolated human adipocytes (P = .008).[Pubmed 2011:20619427];In addition, they also found that high <b>SELENOS</b> expression attenuated the inhibitory function of <b>insulin</b> on…	4353034	Gene	SELENOS	AD-015;ADO15;SBBI8;selenoprotein S;SELENOS;SELS;SEPS1;VIMP;selenoprotein-s;seps-i;VCP-interacting membrane protein;	SWISSPROT_AC:Q9BQE4;SWISSPROT_ID:SELS_HUMAN;GeneID:55829;Ensembl:ENSG00000131871;HGNC:HGNC:30396;MIM:607918;Vega:OTTHUMG00000166441;protein_accession:AAF67483.1;protein_accession:AAH05840.2;protein_accession:AAI07775.1;protein_accession:AAK15708.1;protein_accession:AAP85541.1;protein_accession:AAT46592.1;protein_accession:EAX02295.1;protein_accession:NP_060915.2;protein_accession:NP_982298.2;prot…	200308	Protein	Insulin	INS;Insulin;an-ins;IDDM;iddm 1;iddm 2;iddm type 1;iddm-1;iddm-2;iddm-type;IDDM1;IDDM2;ILPR;ins-type;insulin--an;insulin-chain;insulin-type;IRDN;mody-x;MODY10;type-insulin;	SWISSPROT_AC:P01308;SWISSPROT_ID:INS_HUMAN;EMBL:AJ009655;EMBL:AY138590;EMBL:AY899304;EMBL:BC005255;EMBL:BT006808;EMBL:CH471158;EMBL:J00265;EMBL:L15440;EMBL:M10039;EMBL:V00565;EMBL:X70508;RefSeq:NP_000198.1;RefSeq:NP_001172026.1;RefSeq:NP_001172027.1;RefSeq:NP_001278826.1;ProteinModelPortal:P01308;STRING:9606.ENSP00000250971;SWISSPROT_AC_OLD:Q5EEX2;SMR:P01308;GeneID:3630;KEGG:hsa:3630;PIR:A93222;e…	3630	55829
569335	TMED5 -- FOS	association	Pubmed 2007:17082349;Pubmed 2011:21482740;Pubmed central 2015:4279092;	Maximal Fos responses to LiCl were observed on P14 in all areas except the BNST, in which LiCl-induced <b>Fos</b> activation continued to increase through <b>P28</b>.[Pubmed 2007:17082349];Overexpression of p38ÃŽÂ± inhibited the binding of <b>c-Fos</b> to the <b>p28</b> promoter but had no effect on c-Fos protein expression or phosphorylation in response to M. tuberculosis lysate stimulation.[Pub…	4351397	Gene	TMED5	CGI-100;p24g2;p28;TMED5;transmembrane p24 trafficking protein 5;p 2-8;p 28;p-28;p2-8;p24 family protein gamma-2;p24gamma2;Transmembrane emp24 domain-containing protein 5;	SWISSPROT_AC:Q9Y3A6;SWISSPROT_ID:TMED5_HUMAN;GeneID:50999;Ensembl:ENSG00000117500;HGNC:HGNC:24251;MIM:616876;Vega:OTTHUMG00000010162;protein_accession:AAD34095.1;protein_accession:AAH16365.1;protein_accession:AAH16556.1;protein_accession:AAH38511.1;protein_accession:AAH70051.1;protein_accession:AAQ89398.1;protein_accession:ADQ31881.1;protein_accession:BAG35650.1;protein_accession:BAG56828.1;prote…	141141	Protein	FOS	Cellular oncogene fos;FOS;G0/G1 switch regulatory protein 7;G0S7;Proto-oncogene c-Fos;ap 1;ap i;ap type-1;ap- 1;ap- i;AP-1;ap-i;c fos proto-oncogene;C-FOS;c-fos proto-oncogene;chain-fos;fos cellular oncogene;Fos proto-oncogene, AP-1 transcription factor subunit;p55;proto - oncogene c - fos;proto-oncogene c- fos;	SWISSPROT_AC:P01100;SWISSPROT_ID:FOS_HUMAN;EMBL:AF111167;EMBL:AK097379;EMBL:AK290907;EMBL:AK298659;EMBL:AY212879;EMBL:BC004490;EMBL:CH471061;EMBL:K00650;EMBL:S65138;EMBL:V01512;RefSeq:NP_005243.1;ProteinModelPortal:P01100;STRING:9606.ENSP00000306245;SWISSPROT_AC_OLD:A8K4E2;SWISSPROT_AC_OLD:B4DQ65;SWISSPROT_AC_OLD:P18849;SMR:P01100;GeneID:2353;KEGG:hsa:2353;PIR:A01342;PIR:E34223;eggNOG:ENOG4111CH5…	2353	50999
569636	ROCK1 -- RHOA	association	Pubmed 2002:11751986;Pubmed 2011:21756816;Pubmed central 2015:4413555;Pubmed central 2015:4540143;Pubmed central 2015:4594675;Pubmed central 2015:4686654;Pubmed central 2014:4040709;Pubmed central 2014:4169566;Pubmed central 2014:4170219;Pubmed central 2014:4994504;Pubmed central 2012:3403498;Pubmed central 2012:3464246;Pubmed central 2017:5361119;Pubmed central 2017:5427152;Pubmed central 2017:5…	RhoA activation was followed by <b>p160ROCK</b> activation mediated by <b>RhoA</b>, which led to myosin light chain (MLC) phosphorylation, which was dependent on RhoA and p160ROCK activities.[Pubmed 2002:11751986];(1) The expressions of RhoA, <b>ROCK-I</b> and CTGF mRNA were inhibited by <b>RhoA</b> siRNA transfection in high glucose-induced HMC.[Pubmed 2011:21756816];Moreover, active <b>RhoA</b>…	4344712	Gene	ROCK1	P160ROCK;Rho associated coiled-coil containing protein kinase 1;ROCK-I;ROCK1;EC 2.7.11.1;p160 ROCK-1;Renal carcinoma antigen NY-REN-35;rho-associated coiled coil-containing protein kinase 1;rho-associated coiled-coil-containing protein kinase 1;rho-associated coiled-coil-containing protein kinase-1;Rho-associated protein kinase 1;rho-associated protein kinase i;rho-associated protein kinase-1;Rho…	SWISSPROT_AC:Q13464;SWISSPROT_ID:ROCK1_HUMAN;GeneID:6093;Ensembl:ENSG00000067900;HGNC:HGNC:10251;MIM:601702;Vega:OTTHUMG00000131723;protein_accession:AAB02814.1;protein_accession:AAI13115.1;protein_accession:ACA06069.1;protein_accession:ADL14517.1;protein_accession:BAD92202.1;protein_accession:EAX01119.1;protein_accession:NP_005397.1;protein_accession:Q13464.1;protein_accession:XP_011524439.1;pro…	364855	Protein	RHOA	ARH12;ARHA;h12;Rho cDNA clone 12;RHO12;RHOA;Transforming protein RhoA;ras homolog family member A;rho 1-2;rho1-2;RHOH12;	SWISSPROT_AC:P61586;SWISSPROT_ID:RHOA_HUMAN;EMBL:AC104452;EMBL:AC121247;EMBL:AC137114;EMBL:AF498970;EMBL:AK222556;EMBL:BC001360;EMBL:BC005976;EMBL:BT019870;EMBL:BX647063;EMBL:L09159;EMBL:L25080;EMBL:M83094;EMBL:X05026;RefSeq:NP_001300870.1;RefSeq:NP_001655.1;ProteinModelPortal:P61586;STRING:9606.ENSP00000400175;SWISSPROT_AC_OLD:P06749;SWISSPROT_AC_OLD:Q53HM4;SWISSPROT_AC_OLD:Q5U024;SWISSPROT_AC_O…	6093	387
571423	ICAM1 -- GRASP65	association	Pubmed 2011:21826597;Pubmed central 2014:4004456;Pubmed central 2017:5278565;	and nuclear factor ÃŽÂº B (NF-ÃŽÂº B) expression and activation and <b>p65</b> interaction with the promoter of <b>ICAM-1</b> gene were assessed by Western blotting and chromatin immunoprecipitation assay.[Pubmed 2011:21826597];and nuclear factor ÃƒÂŽÃ‚Âº B (NF-ÃƒÂŽÃ‚Âº B) expression and activation and <b>p65</b> interaction with the promoter of <b>ICAM-1</b> gene were assessed by Western blottin…	4342578	Gene	ICAM1	BB2;CD54;ICAM1;intercellular adhesion molecule 1;P3.58;b beta 2;bb-2;bbeta2;beta chain beta 2;beta chain of the beta 2;beta chain of the beta2;beta-chain beta 2;beta-chain of beta 2;cd 54;cd-54;CD54 antigen;icam - 1;icam -1;icam 1;icam i;icam- 1;icam- i;ICAM-1;icam-i;intercellular adhesion molecule -1;intercellular adhesion molecule i;intercellular adhesion molecule type 1;intercellular adhesion …	SWISSPROT_AC:P05362;SWISSPROT_ID:ICAM1_HUMAN;GeneID:3383;Ensembl:ENSG00000090339;HGNC:HGNC:5344;MIM:147840;Vega:OTTHUMG00000180403;protein_accession:AAA52708.1;protein_accession:AAA52709.1;protein_accession:AAA52710.1;protein_accession:AAA60392.1;protein_accession:AAA60393.1;protein_accession:AAB46863.1;protein_accession:AAB51145.1;protein_accession:AAH15969.1;protein_accession:AAO30128.1;protein…	162866	Protein	GRASP65	Golgi peripheral membrane protein p65;Golgi phosphoprotein 5;Golgi reassembly-stacking protein 1;Golgi reassembly-stacking protein of 65 kDa;GOLPH5;GORASP1;GORS1;GRASP65;golgi reassembly stacking protein 1;grasp-65;p 65;p-65;p6-5;P65;	SWISSPROT_AC:Q9BQQ3;SWISSPROT_ID:GORS1_HUMAN;EMBL:AJ409349;EMBL:AK091168;EMBL:AK124755;EMBL:BC008928;EMBL:BC075854;EMBL:BC103826;EMBL:BC103827;EMBL:CH471055;RefSeq:NP_001265718.1;RefSeq:NP_001265719.1;RefSeq:NP_114105.1;ProteinModelPortal:Q9BQQ3;STRING:9606.ENSP00000313869;SWISSPROT_AC_OLD:B3KWC8;SWISSPROT_AC_OLD:Q3SYG7;SWISSPROT_AC_OLD:Q8N272;SWISSPROT_AC_OLD:Q96H42;SMR:Q9BQQ3;GeneID:64689;KEGG:…	3383	64689
571737	RIPK1 -- P53	association	Pubmed 2011:22025929;Pubmed 2009:19339267;	Cisplatin treatment and ectopic expression of <b>p53</b> led to enhanced <b>ATIP1</b> expression.[Pubmed 2011:22025929];Knockdown of <b>p53</b> reduced the <b>ATIP1</b> expression.[Pubmed 2011:22025929];The results suggest that the <b>ATIP1</b> gene is regulated by <b>p53</b> at the transcriptional level, and that it may play an important role in cancer initiation and progression.[Pubmed 2011:220…	4346712	Gene	RIPK1	receptor interacting serine/threonine kinase 1;RIP;RIP-1;RIP1;RIPK1;Cell death protein RIP;EC 2.7.11.1;receptor interacting protein 1;receptor interacting protein i;receptor interacting protein-1;receptor interacting protein1;receptor interacting serine/threonine protein kinase 1;Receptor-interacting protein 1;receptor-interacting protein i;receptor-interacting protein serine/threonine kinase 1;r…	SWISSPROT_AC:Q13546;SWISSPROT_ID:RIPK1_HUMAN;GeneID:8737;Ensembl:ENSG00000137275;HGNC:HGNC:10019;MIM:603453;Vega:OTTHUMG00000014134;protein_accession:AAC32232.1;protein_accession:AAC50137.1;protein_accession:AAI26255.1;protein_accession:AAI26257.1;protein_accession:AAT74626.1;protein_accession:ADR83242.1;protein_accession:BAD92163.1;protein_accession:BAG36858.1;protein_accession:BAG53315.1;protei…	297203	Protein	P53	Antigen NY-CO-13;Cellular tumor antigen p53;P53;Phosphoprotein p53;TP53;Tumor suppressor p53;BCC7;LFS1;p 53;p 53 tumor suppressor;p-53;p-53 tumor suppressor;p5-3;p53 phosphoprotein;p53 the tumor suppressor;p53 tumor protein;p53 tumor suppressor;p53 tumor-suppressor;p53's tumor suppressor;p53--an;p53-tumor suppressor;p53-tumor-suppressor;p53-type;protein of the p53 tumor;protein p53 tumor;tp 53;tp…	SWISSPROT_AC:P04637;SWISSPROT_ID:P53_HUMAN;EMBL:AB082923;EMBL:AC007421;EMBL:AC087388;EMBL:AF135120;EMBL:AF135121;EMBL:AF136270;EMBL:AF136271;EMBL:AF209128;EMBL:AF209129;EMBL:AF209130;EMBL:AF209131;EMBL:AF209132;EMBL:AF209133;EMBL:AF209134;EMBL:AF209135;EMBL:AF209136;EMBL:AF209148;EMBL:AF209149;EMBL:AF209150;EMBL:AF209151;EMBL:AF209152;EMBL:AF209153;EMBL:AF209154;EMBL:AF209155;EMBL:AF209156;EMBL:A…	7157	8737
574261	PARP1 -- DNMT1	association	Pubmed 2012:22265868;Pubmed central 2015:4519911;Pubmed central 2015:4595840;Pubmed central 2008:2494936;Pubmed central 2012:3258657;Pubmed central 2017:5240105;Pubmed central 2017:5533939;Pubmed central 2009:2650799;	Further, the expression and promoter methylation of PARP-1 in HaCaT cells were restored following DNMT1 knock down, suggesting that the effects of <b>PARP-1</b> promoter hypermethylation are mediated at least in part by <b>DNMT1</b>.[Pubmed 2012:22265868];This translocation of <b>Parp1</b> to <b>Dnmt1</b> maintains the unmethylated state of the Dnmt1 promoter and enhances a genome-wild hypermethy…	4339917	Gene	PARP1	ADPRT;ADPRT 1;ADPRT1;ARTD1;pADPRT-1;PARP;PARP-1;PARP1;poly(ADP-ribose) polymerase 1;PPOL;ADP-ribosyltransferase diphtheria toxin-like 1;artd-1;EC 2.4.2.30;NAD(+) ADP-ribosyltransferase 1;parp 1;parp i;parp-i;parp-type;poly [adp ribose] polymerase 1;Poly [ADP-ribose] polymerase 1;poly [adp-ribose] polymerase-1;poly [adp-ribose] polymerase1;poly(adp ribose) polymerase 1;poly(adp ribose) polymerase-…	SWISSPROT_AC:P09874;SWISSPROT_ID:PARP1_HUMAN;GeneID:142;Ensembl:ENSG00000143799;HGNC:HGNC:270;MIM:173870;Vega:OTTHUMG00000037556;protein_accession:AAA51599.1;protein_accession:AAA51663.1;protein_accession:AAA60000.1;protein_accession:AAA60137.1;protein_accession:AAA60155.1;protein_accession:AAB59447.1;protein_accession:AAH14206.1;protein_accession:AAH18620.1;protein_accession:AAH37545.1;protein_a…	107258	Protein	DNMT1	AIM;CXXC-type zinc finger protein 9;CXXC9;DNA (cytosine-5)-methyltransferase 1;DNA methyltransferase HsaI;DNA MTase HsaI;DNMT;DNMT1;EC 2.1.1.37;M.HsaI;MCMT;(dna cytosine-5-methyltransferase 1);ADCADN;dna (cytosine-5) methyltransferase 1;dna (cytosine-5)-methyltransferase-1;dna (cytosine-5-) methyltransferase 1;DNA methyltransferase 1;dna methyltransferase isoform 1;dna methyltransferase- 1;dna me…	SWISSPROT_AC:P26358;SWISSPROT_ID:DNMT1_HUMAN;EMBL:AC010077;EMBL:AC011511;EMBL:AC020931;EMBL:AF180682;EMBL:AH008119;EMBL:BC126227;EMBL:BC144093;EMBL:X63692;RefSeq:NP_001124295.1;RefSeq:NP_001305659.1;RefSeq:NP_001305660.1;RefSeq:NP_001370.1;ProteinModelPortal:P26358;STRING:9606.ENSP00000352516;SWISSPROT_AC_OLD:A0AV63;SWISSPROT_AC_OLD:B7ZLW6;SWISSPROT_AC_OLD:Q9UHG5;SWISSPROT_AC_OLD:Q9ULA2;SWISSPROT…	142	1786
576602	SOCS3 -- DNMT1	association	Pubmed 2013:23335796;Pubmed 2012:22739025;Pubmed 2016:26794444;Pubmed 2016:26847351;Pubmed central 2016:4743194;	Knockdown of <b>DNMT1</b> increased <b>SOCS3</b> expression in IGF-1+TNF-ÃŽÂ±-stimulated cells.[Pubmed 2013:23335796];Knockdown of <b>DNMT1</b> increased <b>SOCS3</b> expression in IGF-1+TNF-ÃƒÂŽÃ‚Â±-stimulated cells.[Pubmed 2013:23335796];Knockdown of <b>DNMT1</b> increased <b>SOCS3</b> expression in IGF-1+TNF-?-stimulated cells.[Pubmed 2013:23335796];IL-6-induced <b>DNMT1</b> activity mediates …	4346915	Gene	SOCS3	ATOD4;CIS3;Cish3;SOCS-3;SOCS3;SSI-3;SSI3;suppressor of cytokine signaling 3;cis 3;CIS-3;cish-3;Cytokine-inducible SH2 protein 3;cytokine-inducible sh2 protein-3;cytokine-inducible sh2-protein 3;socs 3;ssi 3;STAT-induced STAT inhibitor 3;suppressor of cytokine signaling -3;suppressor of cytokine signaling-3;suppressor of cytokine signaling3;suppressor of the cytokine signaling 3;suppressor of the …	SWISSPROT_AC:O14543;SWISSPROT_ID:SOCS3_HUMAN;GeneID:9021;Ensembl:ENSG00000184557;HGNC:HGNC:19391;MIM:604176;Vega:OTTHUMG00000177513;protein_accession:AAD42231.1;protein_accession:AAH60858.1;protein_accession:AAV38351.1;protein_accession:BAA22430.1;protein_accession:BAA22537.1;protein_accession:BAG36886.1;protein_accession:CAG38736.1;protein_accession:CAG46495.1;protein_accession:CAL37774.1;protei…	107258	Protein	DNMT1	AIM;CXXC-type zinc finger protein 9;CXXC9;DNA (cytosine-5)-methyltransferase 1;DNA methyltransferase HsaI;DNA MTase HsaI;DNMT;DNMT1;EC 2.1.1.37;M.HsaI;MCMT;(dna cytosine-5-methyltransferase 1);ADCADN;dna (cytosine-5) methyltransferase 1;dna (cytosine-5)-methyltransferase-1;dna (cytosine-5-) methyltransferase 1;DNA methyltransferase 1;dna methyltransferase isoform 1;dna methyltransferase- 1;dna me…	SWISSPROT_AC:P26358;SWISSPROT_ID:DNMT1_HUMAN;EMBL:AC010077;EMBL:AC011511;EMBL:AC020931;EMBL:AF180682;EMBL:AH008119;EMBL:BC126227;EMBL:BC144093;EMBL:X63692;RefSeq:NP_001124295.1;RefSeq:NP_001305659.1;RefSeq:NP_001305660.1;RefSeq:NP_001370.1;ProteinModelPortal:P26358;STRING:9606.ENSP00000352516;SWISSPROT_AC_OLD:A0AV63;SWISSPROT_AC_OLD:B7ZLW6;SWISSPROT_AC_OLD:Q9UHG5;SWISSPROT_AC_OLD:Q9ULA2;SWISSPROT…	9021	1786
579359	IL2 -- RHOA	association	Pubmed 2012:22736314;	Of note, siRNA-mediated knockdown of <b>RhoA</b> enhanced <b>IL2</b> promoter activity and, consequently, up-regulated IL-2 production.[Pubmed 2012:22736314];	4342713	Gene	IL2	IL-2;IL2;interleukin 2;lymphokine;TCGF;Aldesleukin;chain-il-2;growth factor t-cell;il - 2;il -2;il 2;il ii;il- 2;il-2-type;il-ii;interleukin -2;interleukin ii;interleukin- 2;Interleukin-2;interleukin2;t cell growth factor;t cell-growth factor;T-cell growth factor;t-cell growth-factor;t-cell-growth-factor;	SWISSPROT_AC:P60568;SWISSPROT_ID:IL2_HUMAN;GeneID:3558;Ensembl:ENSG00000109471;HGNC:HGNC:6001;MIM:147680;Vega:OTTHUMG00000133075;protein_accession:AAA59139.1;protein_accession:AAA59140.1;protein_accession:AAA59141.1;protein_accession:AAA70092.1;protein_accession:AAA98792.1;protein_accession:AAB46883.1;protein_accession:AAB86861.1;protein_accession:AAD14263.2;protein_accession:AAD14264.1;protein_a…	364855	Protein	RHOA	ARH12;ARHA;h12;Rho cDNA clone 12;RHO12;RHOA;Transforming protein RhoA;ras homolog family member A;rho 1-2;rho1-2;RHOH12;	SWISSPROT_AC:P61586;SWISSPROT_ID:RHOA_HUMAN;EMBL:AC104452;EMBL:AC121247;EMBL:AC137114;EMBL:AF498970;EMBL:AK222556;EMBL:BC001360;EMBL:BC005976;EMBL:BT019870;EMBL:BX647063;EMBL:L09159;EMBL:L25080;EMBL:M83094;EMBL:X05026;RefSeq:NP_001300870.1;RefSeq:NP_001655.1;ProteinModelPortal:P61586;STRING:9606.ENSP00000400175;SWISSPROT_AC_OLD:P06749;SWISSPROT_AC_OLD:Q53HM4;SWISSPROT_AC_OLD:Q5U024;SWISSPROT_AC_O…	3558	387
580013	GGCX -- Osteocalcin	association	Pubmed 2013:24231026;Pubmed 2004:15102014;Pubmed central 2015:4362468;Pubmed central 2016:5061807;	Effects of <b>gamma-glutamyl carboxylase</b> gene polymorphism (R325Q) on the association between dietary vitamin K intake and gamma-carboxylation of <b>osteocalcin</b> in young adults.[Pubmed 2013:24231026];Additionally, we demonstrate that the affinity between descarboxy <b>osteocalcin</b> (d-OC) and <b>VKC</b> remains unaffected by the W501S mutation.[Pubmed 2004:15102014];Consequences of a mo…	4341985	Gene	GGCX	gamma-glutamyl carboxylase;GGCX;VKCFD1;EC 4.1.1.90;gamma glutamyl carboxylase;gamma-glutamyl-carboxylase;gammaglutamyl carboxylase;GC;Peptidyl-glutamate 4-carboxylase;Vitamin K gamma glutamyl carboxylase;vitamin k-dependent gamma carboxylase;Vitamin K-dependent gamma-carboxylase;vitamin-k-dependent gamma-carboxylase;vkcfd type 1;VKGC;	SWISSPROT_AC:P38435;SWISSPROT_ID:VKGC_HUMAN;GeneID:2677;Ensembl:ENSG00000115486;HGNC:HGNC:4247;MIM:137167;Vega:OTTHUMG00000130173;protein_accession:AAA58643.1;protein_accession:AAA91834.1;protein_accession:AAB39832.1;protein_accession:AAF64245.1;protein_accession:AAH13979.1;protein_accession:AAY24340.1;protein_accession:ABM83874.1;protein_accession:ABM87195.1;protein_accession:ABV02114.1;protein_…	295556	Protein	Osteocalcin	BGLAP;BGP;Bone Gla protein;Gamma-carboxyglutamic acid-containing protein;OSTCN;Osteocalcin;bone gamma-carboxyglutamate protein;bone gla-protein;bone-gla protein;bone-gla-protein;gamma carboxyglutamic acid containing protein;gamma-carboxyglutamic acid containing protein;OC;OCN;protein bone gla;	SWISSPROT_AC:P02818;SWISSPROT_ID:OSTCN_HUMAN;EMBL:AL135927;EMBL:BC113432;EMBL:BC113434;EMBL:CH471121;EMBL:DQ007079;EMBL:X04143;EMBL:X51699;EMBL:X53698;RefSeq:NP_954642.1;ProteinModelPortal:P02818;STRING:9606.ENSP00000357255;SWISSPROT_AC_OLD:Q5TCK6;SMR:P02818;GeneID:632;KEGG:hsa:632;PIR:S12652;eggNOG:ENOG410J11Z;eggNOG:ENOG410ZS6W;UniGene:Hs.654541;GO:GO:0001501;GO:GO:0001649;GO:GO:0002076;GO:GO:0…	632	2677
580729	SOCS3 -- NPTB	association	Pubmed 2013:23320781;	<b>SOCS3</b> mRNA accumulation was reduced in far advanced <b>PTB</b> (p = 0.007) and FoxP3 mRNA expression was increased in less severe ETB as compared with EC (p = 0.017).[Pubmed 2013:23320781];	4346915	Gene	SOCS3	ATOD4;CIS3;Cish3;SOCS-3;SOCS3;SSI-3;SSI3;suppressor of cytokine signaling 3;cis 3;CIS-3;cish-3;Cytokine-inducible SH2 protein 3;cytokine-inducible sh2 protein-3;cytokine-inducible sh2-protein 3;socs 3;ssi 3;STAT-induced STAT inhibitor 3;suppressor of cytokine signaling -3;suppressor of cytokine signaling-3;suppressor of cytokine signaling3;suppressor of the cytokine signaling 3;suppressor of the …	SWISSPROT_AC:O14543;SWISSPROT_ID:SOCS3_HUMAN;GeneID:9021;Ensembl:ENSG00000184557;HGNC:HGNC:19391;MIM:604176;Vega:OTTHUMG00000177513;protein_accession:AAD42231.1;protein_accession:AAH60858.1;protein_accession:AAV38351.1;protein_accession:BAA22430.1;protein_accession:BAA22537.1;protein_accession:BAG36886.1;protein_accession:CAG38736.1;protein_accession:CAG46495.1;protein_accession:CAL37774.1;protei…	338648	Protein	NPTB	Neural polypyrimidine tract-binding protein;Neurally-enriched homolog of PTB;NPTB;Polypyrimidine tract-binding protein 2;PTB;PTB-like protein;PTBLP;PTBP2;brPTB;neural polypyrimidine tract binding protein;neurally enriched homolog of ptb;polypyrimidine tract binding protein 2;polypyrimidine tract binding protein-2;ptb-type;	SWISSPROT_AC:Q9UKA9;SWISSPROT_ID:PTBP2_HUMAN;EMBL:AB051232;EMBL:AB051233;EMBL:AF176085;EMBL:AF530580;EMBL:AF530581;EMBL:AF530582;EMBL:AF530583;EMBL:AL357150;EMBL:BC016582;EMBL:BK000526;RefSeq:NP_001287914.1;RefSeq:NP_001287915.1;RefSeq:NP_001287916.1;RefSeq:NP_001287917.1;RefSeq:NP_001287918.1;RefSeq:NP_001287919.1;RefSeq:NP_067013.1;ProteinModelPortal:Q9UKA9;STRING:9606.ENSP00000412788;SWISSPROT…	9021	58155
580756	PTBP2 -- SOCS3	association	Pubmed 2013:23320781;	<b>SOCS3</b> mRNA accumulation was reduced in far advanced <b>PTB</b> (p = 0.007) and FoxP3 mRNA expression was increased in less severe ETB as compared with EC (p = 0.017).[Pubmed 2013:23320781];	4353840	Gene	PTBP2	brPTB;nPTB;polypyrimidine tract binding protein 2;PTBLP;PTBP2;neural polypyrimidine tract binding protein;Neural polypyrimidine tract-binding protein;neurally enriched homolog of ptb;Neurally-enriched homolog of PTB;polypyrimidine tract binding protein-2;Polypyrimidine tract-binding protein 2;PTB;PTB-like protein;ptb-type;	SWISSPROT_AC:Q9UKA9;SWISSPROT_ID:PTBP2_HUMAN;GeneID:58155;Ensembl:ENSG00000117569;HGNC:HGNC:17662;MIM:608449;Vega:OTTHUMG00000010685;protein_accession:AAD09652.1;protein_accession:AAF14284.1;protein_accession:AAH16582.1;protein_accession:AAM94624.1;protein_accession:AAM94625.1;protein_accession:AAM94626.1;protein_accession:AAM94627.1;protein_accession:AAM94628.1;protein_accession:AAM94629.1;prote…	4346915	Gene	SOCS3	ATOD4;CIS3;Cish3;SOCS-3;SOCS3;SSI-3;SSI3;suppressor of cytokine signaling 3;cis 3;CIS-3;cish-3;Cytokine-inducible SH2 protein 3;cytokine-inducible sh2 protein-3;cytokine-inducible sh2-protein 3;socs 3;ssi 3;STAT-induced STAT inhibitor 3;suppressor of cytokine signaling -3;suppressor of cytokine signaling-3;suppressor of cytokine signaling3;suppressor of the cytokine signaling 3;suppressor of the …	SWISSPROT_AC:O14543;SWISSPROT_ID:SOCS3_HUMAN;GeneID:9021;Ensembl:ENSG00000184557;HGNC:HGNC:19391;MIM:604176;Vega:OTTHUMG00000177513;protein_accession:AAD42231.1;protein_accession:AAH60858.1;protein_accession:AAV38351.1;protein_accession:BAA22430.1;protein_accession:BAA22537.1;protein_accession:BAG36886.1;protein_accession:CAG38736.1;protein_accession:CAG46495.1;protein_accession:CAL37774.1;protei…	9021	58155
581681	RAB18 -- COX-2	association	Pubmed 2013:23471881;Pubmed central 2014:4085554;	The results demonstrated that <b>cyclooxygenase-2</b> (COX-2) and 5-lipoxygenase (5-LOX) were able to stimulate <b>Rab18</b> promoter through activating transcription factor activator protein 1 (AP-1) and cyclic adenosine 3',5'-monophosphate response element-binding (CREB).[Pubmed 2013:23471881];This study also demonstrated that <b>cyclooxygenase-2</b> and 5-lipoxygenase were able to stimulate th…	4348951	Gene	RAB18	RAB18;RAB18, member RAS oncogene family;RAB18LI1;WARBM3;Ras-related protein Rab-18;	SWISSPROT_AC:Q9NP72;SWISSPROT_ID:RAB18_HUMAN;GeneID:22931;Ensembl:ENSG00000099246;HGNC:HGNC:14244;MIM:602207;Vega:OTTHUMG00000017861;protein_accession:AAF61433.1;protein_accession:AAG49435.1;protein_accession:AAH15014.1;protein_accession:AAH29350.1;protein_accession:AAM21098.1;protein_accession:AAP85637.1;protein_accession:AAP88842.1;protein_accession:AAP97170.1;protein_accession:AAU08232.1;prote…	310247	Protein	COX-2	COX-2;COX2;Cyclooxygenase-2;EC 1.14.99.1;PGH synthase 2;PGH2;PGHS-2;PHS II;Prostaglandin G/H synthase 2;Prostaglandin H2 synthase 2;Prostaglandin-endoperoxide synthase 2;PTGS2;cox - 2;cox -2;cox 2;cox ii;cox type 2;cox type-2;cox- 2;cox-2--an;cox-2-type;cyclooxygenase -2;cyclooxygenase -ii;cyclooxygenase 2;cyclooxygenase 2-an;cyclooxygenase ii;cyclooxygenase isoform 2;cyclooxygenase isoform-2;cyc…	SWISSPROT_AC:P35354;SWISSPROT_ID:PGH2_HUMAN;EMBL:AK292167;EMBL:AL033533;EMBL:AY229989;EMBL:AY382629;EMBL:AY462100;EMBL:BC013734;EMBL:CH471067;EMBL:D28235;EMBL:L15326;EMBL:M90100;EMBL:U04636;RefSeq:NP_000954.1;ProteinModelPortal:P35354;STRING:9606.ENSP00000356438;SWISSPROT_AC_OLD:A8K802;SWISSPROT_AC_OLD:Q16876;SMR:P35354;GeneID:5743;KEGG:hsa:5743;PIR:A46150;eggNOG:ENOG410XPZ3;eggNOG:KOG2408;UniGen…	5743	22931
583674	SERPINF1 -- FKBP65	association	Pubmed 2013:23413146;Pubmed 2012:22669302;Pubmed 2015:25554599;Pubmed 2015:26693895;Pubmed 2014:25127091;Pubmed 2014:25257953;Pubmed 2014:25565926;Pubmed 2016:26693895;Pubmed central 2014:4180531;Pubmed central 2016:4883593;Pubmed central 2016:4986704;	Osteogenesis imperfecta type VI (<b>OI type VI</b>) has recently be linked to a mutation in the <b>SERPINF1</b> gene, which encodes pigment epithelium-derived factor (PEDF), a ubiquitously expressed protein originally described for its neurotrophic and antiangiogenic properties.[Pubmed 2013:23413146];The objective of the study was to assess whether lack of circulating <b>PEDF</b> is a specific ma…	4343956	Gene	SERPINF1	EPC-1;OI12;OI6;PEDF;PIG35;serpin family F member 1;SERPINF1;Cell proliferation-inducing gene 35 protein;factor of pigment epithelium-derived;factor pigment epithelium-derived;factor-pigment epithelium derived;factor-pigment epithelium-derived;oi 6;oi type vi;oi-vi;pigment epithelium derived factor;pigment epithelium derived factor--the;pigment epithelium- derived factor;pigment epithelium--derive…	SWISSPROT_AC:P36955;SWISSPROT_ID:PEDF_HUMAN;GeneID:5176;Ensembl:ENSG00000132386;HGNC:HGNC:8824;MIM:172860;Vega:OTTHUMG00000090571;protein_accession:AAA60058.1;protein_accession:AAA84914.1;protein_accession:AAA93524.1;protein_accession:AAB38685.1;protein_accession:AAH00522.1;protein_accession:AAH13984.1;protein_accession:AAK92491.1;protein_accession:AAP35886.1;protein_accession:AAT08033.1;protein_…	136914	Protein	FKBP65	65 kDa FK506-binding protein;65 kDa FKBP;EC 5.2.1.8;FK506-binding protein 10;FKB10;FKBP-10;FKBP-65;FKBP10;FKBP65;Immunophilin FKBP65;Peptidyl-prolyl cis-trans isomerase FKBP10;PPIase FKBP10;Rotamase;65-kda fk506-binding protein;BRKS1;FK506 binding protein 10;fkbp 65;hFKBP65;oi 6;oi type vi;oi-vi;OI11;OI6;PPIASE;	SWISSPROT_AC:Q96AY3;SWISSPROT_ID:FKB10_HUMAN;EMBL:AB045981;EMBL:AC091172;EMBL:AF337909;EMBL:AK025694;EMBL:AK025874;EMBL:AL133116;EMBL:BC016467;EMBL:BX537452;RefSeq:NP_068758.3;ProteinModelPortal:Q96AY3;STRING:9606.ENSP00000317232;SWISSPROT_AC_OLD:Q7Z3R4;SWISSPROT_AC_OLD:Q9H3N3;SWISSPROT_AC_OLD:Q9H6J3;SWISSPROT_AC_OLD:Q9H6N5;SWISSPROT_AC_OLD:Q9UF89;SMR:Q96AY3;GeneID:60681;KEGG:hsa:60681;PIR:T42709…	5176	60681
584875	ERBB2 -- MARK	association	Pubmed 2013:23814024;Pubmed 2013:24120871;	Importantly, <b>H3K9me2</b> induction was associated with a dramatic downregulation of <b>HER2/neu</b> expression in HER2/neu- overexpressing cells.[Pubmed 2013:23814024];These results not only show that H3K9 methylation can be induced but also that this epigenetic <b>mark</b> was instructive in promoting downregulation of <b>HER2/neu</b> expression.[Pubmed 2013:23814024];Targeting WD repeat doma…	4341473	Gene	ERBB2	CD340;erb-b2 receptor tyrosine kinase 2;ERBB2;HER-2;HER-2/neu;HER2;MLN 19;NEU;NGL;TKR1;c-erb b-2 proto-oncogene;c-erbb-2 proto-oncogene;c-erbb2 proto-oncogene;CD340 antigen;EC 2.7.10.1;erbb2 receptor protein tyrosine kinase;her - 2;her - 2 / neu;her -2;her -2/ neu;her 2;her 2/ neu;her 2/neu;her ii;her type 2;her- 2;her- 2/ neu;her- 2/neu;her-2 / neu;her-2 /neu;her-2-type;her-2/ neu;her-2/-neu;her…	SWISSPROT_AC:P04626;SWISSPROT_ID:ERBB2_HUMAN;GeneID:2064;Ensembl:ENSG00000141736;HGNC:HGNC:3430;MIM:164870;Vega:OTTHUMG00000179300;protein_accession:AAA35808.1;protein_accession:AAA35809.1;protein_accession:AAA35978.1;protein_accession:AAA58637.1;protein_accession:AAA75493.1;protein_accession:AAC37531.1;protein_accession:AAD14920.1;protein_accession:AAD15229.1;protein_accession:AAD56009.2;protein…	235062	Protein	MARK	EC 2.7.11.1;EC 2.7.11.26;KIAA1477;MAP/microtubule affinity-regulating kinase 1;MARK;MARK1;Par-1c;PAR1 homolog c;Par1c;Serine/threonine-protein kinase MARK1;mark 1;mark i;mark of type i;mark type 1;mark-1;mark-type;microtubule affinity regulating kinase 1;	SWISSPROT_AC:Q9P0L2;SWISSPROT_ID:MARK1_HUMAN;EMBL:AB040910;EMBL:AC096640;EMBL:AF154845;EMBL:AK027493;EMBL:AL592406;EMBL:BC113869;EMBL:BC114478;EMBL:CH471100;RefSeq:NP_001273057.1;RefSeq:NP_061120.3;ProteinModelPortal:Q9P0L2;STRING:9606.ENSP00000355884;SWISSPROT_AC_OLD:D3DTB0;SWISSPROT_AC_OLD:D3DTB1;SWISSPROT_AC_OLD:Q2HIY1;SWISSPROT_AC_OLD:Q5VTF9;SWISSPROT_AC_OLD:Q5VTG0;SWISSPROT_AC_OLD:Q96SW9;SWI…	2064	4139
585380	NOS2 -- BRD4	association	Pubmed 2014:24248598;	Here we show that infection of macrophages with the intracellular bacterial pathogen Listeria monocytogenes caused binding of the BET proteins Brd2, Brd3, and, most prominently, <b>Brd4</b> to the <b>Nos2</b> promoter and that a profound reduction of Nos2 expression occurred in the presence of the BET inhibitor JQ1.[Pubmed 2014:24248598];	4343687	Gene	NOS2	HEP-NOS;INOS;nitric oxide synthase 2;NOS;NOS2;NOS2A;an-nos;EC 1.14.13.39;Hepatocyte NOS;inducible isoform of no synthase;inducible isoform of no-synthase;inducible isoform of nos;inducible isoform of the no synthase;Inducible NO synthase;inducible no-synthase;Inducible NOS;inducible type no synthase;inducible type of no synthase;inducible type of nos;inducible type of the no synthase;inducible-no…	SWISSPROT_AC:P35228;SWISSPROT_ID:NOS2_HUMAN;GeneID:4843;Ensembl:ENSG00000007171;HGNC:HGNC:7873;MIM:163730;Vega:OTTHUMG00000132445;protein_accession:AAA36375.1;protein_accession:AAA56666.1;protein_accession:AAA59171.1;protein_accession:AAB49041.1;protein_accession:AAB60366.1;protein_accession:AAC19133.1;protein_accession:AAD14179.1;protein_accession:AAD14226.1;protein_accession:AAI30284.1;protein_…	47861	Protein	BRD4	BRD4;Bromodomain-containing protein 4;HUNK1;Protein HUNK1;brd 4;brd-4;bromodomain containing 4;bromodomain containing protein 4;bromodomain-containing 4;bromodomain-containing protein-4;CAP;HUNKI;MCAP;	SWISSPROT_AC:O60885;SWISSPROT_ID:BRD4_HUMAN;EMBL:AC003111;EMBL:AC004798;EMBL:AC005776;EMBL:AF386649;EMBL:AY166680;EMBL:BC035266;EMBL:CH471106;EMBL:Y12059;RefSeq:NP_001317313.1;RefSeq:NP_055114.1;RefSeq:NP_490597.1;RefSeq:XP_011526156.1;RefSeq:XP_011526158.1;ProteinModelPortal:O60885;STRING:9606.ENSP00000263377;SWISSPROT_AC_OLD:O60433;SWISSPROT_AC_OLD:Q4G0X8;SWISSPROT_AC_OLD:Q86YS8;SWISSPROT_AC_OL…	4843	23476
588359	LOX -- OPG	association	Pubmed 2014:24588843;	Within the lesion, <b>LOX</b> mRNA levels correlated positively with levels of <b>osteoprotegerin</b> (OPG) and negatively with markers of immune activation.[Pubmed 2014:24588843];	4343074	Gene	LOX	AAT10;LOX;lysyl oxidase;EC 1.4.3.13;lox-isoform;LYOX;lysyl oxidase-type;lysyl-oxidase;oxidase lysyl;Protein-lysine 6-oxidase;	SWISSPROT_AC:P28300;SWISSPROT_ID:LYOX_HUMAN;GeneID:4015;Ensembl:ENSG00000113083;HGNC:HGNC:6664;MIM:153455;Vega:OTTHUMG00000128914;protein_accession:AAA16870.1;protein_accession:AAA59525.1;protein_accession:AAA59541.1;protein_accession:AAB21243.1;protein_accession:AAB23549.1;protein_accession:AAD02130.1;protein_accession:AAD10703.1;protein_accession:AAH74820.1;protein_accession:AAH74872.1;protein_…	495231	Protein	OPG	OCIF;OPG;Osteoclastogenesis inhibitory factor;Osteoprotegerin;TNFRSF11B;TR11B;Tumor necrosis factor receptor superfamily member 11B;op gamma;op-g;osteoclastogenesis-inhibitory factor;PDB5;TNF receptor superfamily member 11b;TR1;	SWISSPROT_AC:O00300;SWISSPROT_ID:TR11B_HUMAN;EMBL:AB002146;EMBL:AB008822;EMBL:AC107953;EMBL:AF134187;EMBL:AK223155;EMBL:AK313710;EMBL:AP004283;EMBL:AY466112;EMBL:BC030155;EMBL:U94332;RefSeq:NP_002537.3;ProteinModelPortal:O00300;STRING:9606.ENSP00000297350;SWISSPROT_AC_OLD:B2R9A8;SWISSPROT_AC_OLD:O60236;SWISSPROT_AC_OLD:Q53FX6;SWISSPROT_AC_OLD:Q9UHP4;SMR:O00300;GeneID:4982;KEGG:hsa:4982;eggNOG:ENO…	4982	4015
589414	VEGFA -- BRD2	association	Pubmed 2014:24855100;	Both LH and <b>FSH</b> regulate <b>Vegfa</b> expression in granulosa cells and signal via the transcription factor hypoxia inducible factor 1 (HIF1).[Pubmed 2014:24855100];Granulosa cells from Vegfa(delta/delta) mice failed to respond to <b>FSH</b> or LH with an increase in <b>Vegfa</b> mRNA expression in vitro, and granulosa cells isolated from eCG-treated immature Vegfa(delta/delta) mice had si…	4345852	Gene	VEGFA	MVCD1;vascular endothelial growth factor A;VEGF;VEGFA;VPF;endothelial growth factor-a-vascular;endothelial vascular growth factor-a;factor of vascular permeability;factor vascular permeability;factor-a-vascular endothelial growth;growth factor-a-vascular endothelial;permeability factor vascular;permeability factor-vascular;vascular endothelial growth factor - a;vascular endothelial growth factor …	SWISSPROT_AC:P15692;SWISSPROT_ID:VEGFA_HUMAN;GeneID:7422;Ensembl:ENSG00000112715;HGNC:HGNC:12680;MIM:192240;Vega:OTTHUMG00000014745;protein_accession:AAA35789.1;protein_accession:AAA36804.1;protein_accession:AAA36807.1;protein_accession:AAC16730.1;protein_accession:AAC63101.1;protein_accession:AAC63102.1;protein_accession:AAC63143.1;protein_accession:AAD04918.1;protein_accession:AAD55345.1;protei…	47854	Protein	BRD2	BRD2;Bromodomain-containing protein 2;KIAA9001;O27.1.1;Really interesting new gene 3 protein;RING3;brd 2;brd ii;brd-2;brd-ii;bromodomain containing 2;bromodomain containing protein 2;bromodomain-containing 2;D6S113E;FSH;fsh-type;FSRG1;NAT;nat-type;ring 3;ring iii;ring of type iii;ring type iii;ring-3;RNF3;	SWISSPROT_AC:P25440;SWISSPROT_ID:BRD2_HUMAN;EMBL:AL645941;EMBL:AL662845;EMBL:AL805913;EMBL:AL832722;EMBL:AL935042;EMBL:BC063840;EMBL:BX005422;EMBL:BX647233;EMBL:BX648109;EMBL:BX908719;EMBL:CH471081;EMBL:CR936909;EMBL:D42040;EMBL:M80613;EMBL:X62083;EMBL:X96670;EMBL:Z96104;RefSeq:NP_001106653.1;RefSeq:NP_001186384.1;RefSeq:NP_001186385.1;RefSeq:NP_001278915.1;RefSeq:NP_005095.1;ProteinModelPortal:P…	7422	6046
590455	SIRT5 -- NRF2	association	Pubmed 2014:25070488;	<b>SIRT5</b> mRNA level is positively correlated with the expression of <b>Nrf2</b> in lung cancer tissues and SIRT5 knockdown reduces the expression of Nrf2 and its downstream drug-resistance genes.[Pubmed 2014:25070488];SIRT5 mRNA level is positively correlated with the expression of Nrf2 in lung cancer tissues and <b>SIRT5</b> knockdown reduces the expression of <b>Nrf2</b> and its downstream …	4349323	Gene	SIRT5	SIR2L5;SIRT5;sirtuin 5;EC 3.5.1.-;NAD-dependent protein deacylase sirtuin-5, mitochondrial;Regulatory protein SIR2 homolog 5;SIR2-like protein 5;SIR5;sirt-5;sirtuin-5;sirtuin5;	SWISSPROT_AC:Q9NXA8;SWISSPROT_ID:SIR5_HUMAN;GeneID:23408;Ensembl:ENSG00000124523;HGNC:HGNC:14933;MIM:604483;Vega:OTTHUMG00000014278;protein_accession:AAD40853.1;protein_accession:AAH00126.1;protein_accession:BAA91107.1;protein_accession:BAG57485.1;protein_accession:BAG63757.1;protein_accession:CAD97975.1;protein_accession:CAL00159.1;protein_accession:CAL00160.1;protein_accession:CAL38292.1;protei…	275155	Protein	NRF2	HEBP1;NF-E2-related factor 2;NF2L2;NFE2-related factor 2;NFE2L2;NRF2;Nuclear factor erythroid 2-related factor 2;Nuclear factor, erythroid derived 2, like 2;erythroid 2-related factor 2 nuclear factor;factor erythroid 2-related factor 2 nuclear;factor nuclear erythroid 2-related factor 2;factor nuclear erythroid-2-related factor-2;nf e2 related factor 2;nf e2-related factor 2;nf-e2 related factor…	SWISSPROT_AC:Q16236;SWISSPROT_ID:NF2L2_HUMAN;EMBL:AB208786;EMBL:AC019080;EMBL:AC079305;EMBL:AK304555;EMBL:AK314816;EMBL:AL135266;EMBL:BC011558;EMBL:CH471058;EMBL:S74017;RefSeq:NP_001138884.1;RefSeq:NP_001138885.1;RefSeq:NP_001300829.1;RefSeq:NP_001300830.1;RefSeq:NP_006155.2;ProteinModelPortal:Q16236;STRING:9606.ENSP00000380252;SWISSPROT_AC_OLD:B2RBU2;SWISSPROT_AC_OLD:B4E338;SWISSPROT_AC_OLD:E9PG…	4780	23408
593362	HDAC2 -- p21	association	Pubmed 2015:25435372;Pubmed central 2015:4359263;Pubmed central 2012:3457611;Pubmed central 2012:3498958;Pubmed central 2017:5382160;Pubmed central 2016:4931829;Pubmed central 2011:3223227;	LRH-1 or FOXA1 depletion induces <b>CDKN1A</b> upregulation by removing <b>histone deacetylase 2</b> from the promoter and distal regulatory elements and permitting histone acetylation in these regions.[Pubmed 2015:25435372];In addition, both HDAC1 and <b>HDAC2</b> promote G1-S phase transition by inhibiting expression of <b>p21</b> and p57 [13].[Pubmed central 2015:4359263];Following DNA damage,…	4342328	Gene	HDAC2	HD2;HDAC2;histone deacetylase 2;RPD3;YAF1;EC 3.5.1.98;hdac 2;hdac ii;hdac-2;hdac-ii;histone deacetylase ii;histone deacetylase type 2;histone deacetylase-2;histone deacetylase2;histone-deacetylase-2;rpd-3;rpd3-type;	SWISSPROT_AC:Q92769;SWISSPROT_ID:HDAC2_HUMAN;GeneID:3066;Ensembl:ENSG00000196591;HGNC:HGNC:4853;MIM:605164;Vega:OTTHUMG00000015411;protein_accession:AAC50814.1;protein_accession:AAH31055.2;protein_accession:AAI46377.1;protein_accession:AAI48798.1;protein_accession:BAD92427.1;protein_accession:BAG52487.1;protein_accession:BAG53457.1;protein_accession:BAG59420.1;protein_accession:EAW48252.1;protein…	60184	Protein	p21	CAP20;CDK-interacting protein 1;CDKN1;CDKN1A;CDN1A;CIP1;Cyclin-dependent kinase inhibitor 1;MDA-6;MDA6;Melanoma differentiation-associated protein 6;p21;PIC1;SDI1;WAF1;1alpha of the cyclin-dependent kinase inhibitor;cap 20;cyclin dependent kinase inhibitor 1;cyclin dependent kinase inhibitor 1A;cyclin-dependent kinase inhibitor 1 a;cyclin-dependent kinase inhibitor i;cyclin-dependent kinase inhib…	SWISSPROT_AC:P38936;SWISSPROT_ID:CDN1A_HUMAN;EMBL:AB451290;EMBL:AB451422;EMBL:AF497972;EMBL:BC000275;EMBL:BC000312;EMBL:BC001935;EMBL:BC013967;EMBL:BT006719;EMBL:CH471081;EMBL:CR536533;EMBL:L25610;EMBL:L26165;EMBL:L47232;EMBL:L47233;EMBL:S67388;EMBL:U03106;EMBL:U09579;EMBL:Z85996;RefSeq:NP_000380.1;RefSeq:NP_001207706.1;RefSeq:NP_001207707.1;RefSeq:NP_001278478.1;RefSeq:NP_510867.1;ProteinModelPo…	1026	3066
594888	HPSE -- GRASP65	association	Pubmed 2015:25727320;Pubmed central 2017:5601663;	Using bioinformatics and the ChIP assay, <b>p65</b> was observed to bind to the <b>HPA</b> promoter.[Pubmed 2015:25727320];In addition, <b>HPA1</b> expression was significantly correlated with <b>p65</b> expression (p=0.006), further suggesting that HPA1 expression might be regulated by NF-ÃŽÂºB signaling.[Pubmed central 2017:5601663];In addition, <b>HPA1</b> expression was significantly correlat…	4348440	Gene	HPSE	heparanase;HPA;HPA1;HPR1;HPSE;HPSE1;HSE1;EC 3.2.1.166;Endo-glucoronidase;HEP;heparanase 1;heparanase isoform 1;Heparanase-1;hp a;hp alpha;hp alpha-chain;hp-a;hp-alpha;hpa-type;hpalpha;hpse-1;hse type 1;hse-1;	SWISSPROT_AC:Q9Y251;SWISSPROT_ID:HPSE_HUMAN;GeneID:10855;Ensembl:ENSG00000173083;HGNC:HGNC:5164;MIM:604724;Vega:OTTHUMG00000130425;protein_accession:AAD41342.1;protein_accession:AAD45379.1;protein_accession:AAD45669.1;protein_accession:AAD54516.1;protein_accession:AAD54941.1;protein_accession:AAH51321.1;protein_accession:AAX47106.1;protein_accession:ACT98237.1;protein_accession:ACT98238.1;protein…	162866	Protein	GRASP65	Golgi peripheral membrane protein p65;Golgi phosphoprotein 5;Golgi reassembly-stacking protein 1;Golgi reassembly-stacking protein of 65 kDa;GOLPH5;GORASP1;GORS1;GRASP65;golgi reassembly stacking protein 1;grasp-65;p 65;p-65;p6-5;P65;	SWISSPROT_AC:Q9BQQ3;SWISSPROT_ID:GORS1_HUMAN;EMBL:AJ409349;EMBL:AK091168;EMBL:AK124755;EMBL:BC008928;EMBL:BC075854;EMBL:BC103826;EMBL:BC103827;EMBL:CH471055;RefSeq:NP_001265718.1;RefSeq:NP_001265719.1;RefSeq:NP_114105.1;ProteinModelPortal:Q9BQQ3;STRING:9606.ENSP00000313869;SWISSPROT_AC_OLD:B3KWC8;SWISSPROT_AC_OLD:Q3SYG7;SWISSPROT_AC_OLD:Q8N272;SWISSPROT_AC_OLD:Q96H42;SMR:Q9BQQ3;GeneID:64689;KEGG:…	10855	64689
594920	CCL2 -- GRASP65	association	Pubmed 2012:23208443;Pubmed 2015:25713326;Pubmed 2016:27486225;Pubmed central 2015:4380804;Pubmed central 2015:4393206;Pubmed central 2015:4496708;Pubmed central 2008:2556800;Pubmed central 2012:3467264;Pubmed central 2017:5580849;Pubmed central 2017:5706435;Pubmed central 2016:4768879;Pubmed central 2016:4811476;	The methylmercury-induced increase in <b>CCL2</b> expression was significantly decreased by suppression of <b>p65</b> expression by RNA interference.[Pubmed 2012:23208443];Selective silencing of these signaling molecules revealed that <b>p65</b> NFÃŽÂºB/RelA is involved in IL-1ÃŽÂ²-mediated stimulation of <b>CCL2</b> mRNA, and that superinduction of CCL2 mRNA expression in the presence of both OS…	4344914	Gene	CCL2	C-C motif chemokine ligand 2;CCL2;GDCF-2;HC11;HSMCR30;MCAF;MCP-1;MCP1;SCYA2;SMC-CF;c-c chemokine motif ligand 2;C-C motif chemokine 2;c-c motif chemokine ligand-2;c-c motif ligand 2 chemokine;chemokine c-c motif ligand 2;chemokine c-c motif ligand-2;hc 11;hc-11;mcp -1;mcp 1;mcp i;mcp- 1;mcp- i;mcp--1;monocyte chemoattractant protein -1;Monocyte chemoattractant protein 1;monocyte chemoattractant p…	SWISSPROT_AC:P13500;SWISSPROT_ID:CCL2_HUMAN;GeneID:6347;Ensembl:ENSG00000108691;HGNC:HGNC:10618;MIM:158105;Vega:OTTHUMG00000132887;protein_accession:AAA18102.1;protein_accession:AAA18164.1;protein_accession:AAA36330.1;protein_accession:AAA60308.1;protein_accession:AAA60309.1;protein_accession:AAA96708.1;protein_accession:AAB20651.1;protein_accession:AAB29926.1;protein_accession:AAH09716.1;protein…	162866	Protein	GRASP65	Golgi peripheral membrane protein p65;Golgi phosphoprotein 5;Golgi reassembly-stacking protein 1;Golgi reassembly-stacking protein of 65 kDa;GOLPH5;GORASP1;GORS1;GRASP65;golgi reassembly stacking protein 1;grasp-65;p 65;p-65;p6-5;P65;	SWISSPROT_AC:Q9BQQ3;SWISSPROT_ID:GORS1_HUMAN;EMBL:AJ409349;EMBL:AK091168;EMBL:AK124755;EMBL:BC008928;EMBL:BC075854;EMBL:BC103826;EMBL:BC103827;EMBL:CH471055;RefSeq:NP_001265718.1;RefSeq:NP_001265719.1;RefSeq:NP_114105.1;ProteinModelPortal:Q9BQQ3;STRING:9606.ENSP00000313869;SWISSPROT_AC_OLD:B3KWC8;SWISSPROT_AC_OLD:Q3SYG7;SWISSPROT_AC_OLD:Q8N272;SWISSPROT_AC_OLD:Q96H42;SMR:Q9BQQ3;GeneID:64689;KEGG:…	6347	64689
598412	PTGS2 -- GRASP65	association	Pubmed 2015:26035123;Pubmed 2014:24804677;Pubmed 2017:28892097;Pubmed central 2015:4439527;Pubmed central 2015:4500655;Pubmed central 2014:4013119;Pubmed central 2017:5508758;	Also, MUC1-CT associated with the COX-2 promoter at Ã¢ÂˆÂ¼1000 base pairs upstream of the transcription start site, the same gene locus where nuclear factor ÃŽÂºB <b>p65</b> associates with the <b>COX-2</b> promoter.[Pubmed 2015:26035123];Also, MUC1-CT associated with the COX-2 promoter at ÃƒÂ¢Ã‚ÂˆÃ‚Â¼1000 base pairs upstream of the transcription start site, the same gene locus where nuclear fact…	4344429	Gene	PTGS2	COX-2;COX2;GRIPGHS;hCox-2;PGG/HS;PGHS-2;PHS-2;prostaglandin-endoperoxide synthase 2;PTGS2;cox - 2;cox -2;cox 2;cox ii;cox type 2;cox type-2;cox- 2;cox-2--an;cox-2-type;cyclooxygenase -2;cyclooxygenase -ii;cyclooxygenase 2;cyclooxygenase 2-an;cyclooxygenase ii;cyclooxygenase isoform 2;cyclooxygenase isoform-2;cyclooxygenase of type 2;cyclooxygenase type 2;cyclooxygenase type ii;cyclooxygenase type…	SWISSPROT_AC:P35354;SWISSPROT_ID:PGH2_HUMAN;GeneID:5743;Ensembl:ENSG00000073756;HGNC:HGNC:9605;MIM:600262;Vega:OTTHUMG00000035473;protein_accession:AAA35803.1;protein_accession:AAA57317.1;protein_accession:AAA58433.1;protein_accession:AAD14842.1;protein_accession:AAF85977.1;protein_accession:AAH13734.1;protein_accession:AAN52932.1;protein_accession:AAN87129.1;protein_accession:AAO38056.1;protein_…	162866	Protein	GRASP65	Golgi peripheral membrane protein p65;Golgi phosphoprotein 5;Golgi reassembly-stacking protein 1;Golgi reassembly-stacking protein of 65 kDa;GOLPH5;GORASP1;GORS1;GRASP65;golgi reassembly stacking protein 1;grasp-65;p 65;p-65;p6-5;P65;	SWISSPROT_AC:Q9BQQ3;SWISSPROT_ID:GORS1_HUMAN;EMBL:AJ409349;EMBL:AK091168;EMBL:AK124755;EMBL:BC008928;EMBL:BC075854;EMBL:BC103826;EMBL:BC103827;EMBL:CH471055;RefSeq:NP_001265718.1;RefSeq:NP_001265719.1;RefSeq:NP_114105.1;ProteinModelPortal:Q9BQQ3;STRING:9606.ENSP00000313869;SWISSPROT_AC_OLD:B3KWC8;SWISSPROT_AC_OLD:Q3SYG7;SWISSPROT_AC_OLD:Q8N272;SWISSPROT_AC_OLD:Q96H42;SMR:Q9BQQ3;GeneID:64689;KEGG:…	5743	64689
598799	CRH -- CRTC3	association	Pubmed 2015:26338335;	It does so by sequestering the coactivator of the transcription factor CREB, CRTC3, in the cytosol, resulting in reduced binding of <b>CRTC3</b> to the <b>Crf</b> gene promoter and subsequent Crf gene expression.[Pubmed 2015:26338335];Together, the results indicate that OT modulates CRTC3 translocation, the binding of <b>CRTC3</b> to the <b>Crf</b> promoter and, ultimately, transcription of the C…	4340936	Gene	CRH	corticotropin releasing hormone;CRF;CRH;CRH1;Corticoliberin;corticotropin hormone-releasing;corticotropin releasing factor;corticotropin releasing factor-type;corticotropin releasing-factor;corticotropin releasing-hormone;corticotropin- releasing factor;corticotropin- releasing hormone;Corticotropin-releasing factor;Corticotropin-releasing hormone;corticotropin-releasing-factor;corticotropin-rele…	SWISSPROT_AC:P06850;SWISSPROT_ID:CRF_HUMAN;GeneID:1392;Ensembl:ENSG00000147571;HGNC:HGNC:2355;MIM:122560;Vega:OTTHUMG00000164474;protein_accession:AAH02599.1;protein_accession:AAH11031.1;protein_accession:AAP36121.1;protein_accession:ALQ33452.1;protein_accession:ALQ33453.1;protein_accession:BAG52136.1;protein_accession:CAA23834.1;protein_accession:EAW86897.1;protein_accession:NP_000747.1;protein_…	81503	Protein	CRTC3	CREB-regulated transcription coactivator 3;CRTC3;TORC-3;TORC3;Transducer of CREB protein 3;Transducer of regulated cAMP response element-binding protein 3;CREB regulated transcription coactivator 3;	SWISSPROT_AC:Q6UUV7;SWISSPROT_ID:CRTC3_HUMAN;EMBL:AC021422;EMBL:AC103739;EMBL:AK025521;EMBL:AK090443;EMBL:AY360173;EMBL:BC074730;EMBL:BC074731;RefSeq:NP_001036039.1;RefSeq:NP_073606.3;ProteinModelPortal:Q6UUV7;STRING:9606.ENSP00000268184;SWISSPROT_AC_OLD:Q6DK61;SWISSPROT_AC_OLD:Q6DK62;SWISSPROT_AC_OLD:Q8NF38;SWISSPROT_AC_OLD:Q9H6U2;SMR:Q6UUV7;GeneID:64784;KEGG:hsa:64784;eggNOG:ENOG410IGNT;eggNOG:…	1392	64784
599437	HMOX1 -- NRF2	association	Pubmed 2013:23403272;Pubmed 2013:23738042;Pubmed 2013:24035498;Pubmed 2012:22021391;Pubmed 2012:22107958;Pubmed 2015:25484350;Pubmed 2015:25921464;Pubmed 2015:26187356;Pubmed 2015:26393425;Pubmed 2015:26473898;Pubmed 2015:26524181;Pubmed 2007:17420218;Pubmed 2014:24505412;Pubmed 2014:24651515;Pubmed 2014:25031697;Pubmed 2014:25105464;Pubmed 2011:21037234;Pubmed 2011:21399873;Pubmed 2011:21868703;…	The paeoniflorin-induced <b>HO-1</b> expression was abrogated by <b>Nrf2</b> siRNA.[Pubmed 2013:23403272];Chromatin Immunoprecipitation (ChIP) assays revealed an increased recruitment of <b>NRF2</b> to the endogenous <b>HMOX1</b> and NQO1 promoters in AECs exposed to acute or chronic hyperoxia.[Pubmed 2013:23738042];To test this hypothesis, we exposed nonmalignant small airway epithelial cells (A…	4342405	Gene	HMOX1	bK286B10;heme oxygenase 1;HMOX1;HMOX1D;HO-1;HSP32;EC 1.14.14.18;heme oxygenase - 1;heme oxygenase -1;heme oxygenase i;heme oxygenase isoform 1;heme oxygenase isoform-1;heme oxygenase type 1;heme oxygenase type i;heme oxygenase type-1;heme oxygenase- 1;heme oxygenase--1;heme oxygenase-1;heme oxygenase1;heme-oxygenase 1;heme-oxygenase i;heme-oxygenase isoform 1;heme-oxygenase- 1;heme-oxygenase-1;he…	SWISSPROT_AC:P09601;SWISSPROT_ID:HMOX1_HUMAN;GeneID:3162;Ensembl:ENSG00000100292;HGNC:HGNC:5013;MIM:141250;Vega:OTTHUMG00000150960;protein_accession:AAA50403.1;protein_accession:AAH01491.1;protein_accession:AAR23262.1;protein_accession:AAV38588.1;protein_accession:ABM83236.1;protein_accession:ABM86436.1;protein_accession:ACZ72606.1;protein_accession:ACZ72607.1;protein_accession:ADZ76424.1;protein…	275155	Protein	NRF2	HEBP1;NF-E2-related factor 2;NF2L2;NFE2-related factor 2;NFE2L2;NRF2;Nuclear factor erythroid 2-related factor 2;Nuclear factor, erythroid derived 2, like 2;erythroid 2-related factor 2 nuclear factor;factor erythroid 2-related factor 2 nuclear;factor nuclear erythroid 2-related factor 2;factor nuclear erythroid-2-related factor-2;nf e2 related factor 2;nf e2-related factor 2;nf-e2 related factor…	SWISSPROT_AC:Q16236;SWISSPROT_ID:NF2L2_HUMAN;EMBL:AB208786;EMBL:AC019080;EMBL:AC079305;EMBL:AK304555;EMBL:AK314816;EMBL:AL135266;EMBL:BC011558;EMBL:CH471058;EMBL:S74017;RefSeq:NP_001138884.1;RefSeq:NP_001138885.1;RefSeq:NP_001300829.1;RefSeq:NP_001300830.1;RefSeq:NP_006155.2;ProteinModelPortal:Q16236;STRING:9606.ENSP00000380252;SWISSPROT_AC_OLD:B2RBU2;SWISSPROT_AC_OLD:B4E338;SWISSPROT_AC_OLD:E9PG…	4780	3162
601667	TPA -- PAI-1	association	Pubmed:17689411;Pubmed:9159836;Pubmed 2006:16409470;Pubmed 2006:16585319;Pubmed 2006:16874588;Pubmed 2006:17047299;Pubmed 2001:11345366;Pubmed 2001:11441982;Pubmed 2001:11816722;Pubmed 2004:15033993;Pubmed 1994:7811690;Pubmed 1994:7865673;Pubmed 1994:7947598;Pubmed 1994:8029817;Pubmed 1994:8163691;Pubmed 1994:8176842;Pubmed 1993:7685759;Pubmed 1993:8136276;Pubmed 1993:8174965;Pubmed 1993:8237997;…	We investigated the association of PAI-1 and <b>tPA</b> levels with stroke as a function of <b>PAI-1</b> 4G/5G and -844G/A genotypes, as well as the link between these PAI-1 gene variants and stroke risk, in a case-control study of 135 ischemic stroke patient, diagnosed according to clinical and radiologic findings and confirmed by computed tomography scan.[Pubmed:17689411];<b>PAI-1</b> level was…	493753	Protein	TPA	Alteplase;EC 3.4.21.68;PLAT;Reteplase;t-PA;t-plasminogen activator;Tissue-type plasminogen activator;TPA;activator tissue plasminogen;activator tissue-type plasminogen;pa t;plasminogen activator - tissue-type;plasminogen activator of the tissue-type;plasminogen activator of tissue-type;plasminogen activator tissue;plasminogen activator, tissue type;plasminogen tissue activator;t- pa;t--pa;tissue …	SWISSPROT_AC:P00750;SWISSPROT_ID:TPA_HUMAN;EMBL:AF260825;EMBL:AK289387;EMBL:AK290575;EMBL:AK313342;EMBL:AY221101;EMBL:AY291060;EMBL:BC002795;EMBL:BC007231;EMBL:BC013968;EMBL:BC018636;EMBL:BC095403;EMBL:BT007060;EMBL:CH471080;EMBL:D01096;EMBL:K03021;EMBL:L00141;EMBL:L00142;EMBL:L00143;EMBL:L00144;EMBL:L00145;EMBL:L00146;EMBL:L00147;EMBL:L00148;EMBL:L00149;EMBL:L00150;EMBL:L00151;EMBL:L00153;EMBL:M…	298674	Protein	PAI-1	Endothelial plasminogen activator inhibitor;PAI;PAI-1;PAI1;PLANH1;Plasminogen activator inhibitor 1;Serpin E1;SERPINE1;activator inhibitor type-1-plasminogen;activator plasminogen inhibitor-1;endothelial type of plasminogen activator inhibitor;endothelial type plasminogen activator inhibitor;endothelial-type plasminogen activator inhibitor;inhibitor of type 1 plasminogen activator;inhibitor type …	SWISSPROT_AC:P05121;SWISSPROT_ID:PAI1_HUMAN;EMBL:AC004876;EMBL:AF386492;EMBL:AK297728;EMBL:BC010860;EMBL:J03764;EMBL:M14083;EMBL:M16006;EMBL:M22314;EMBL:M22315;EMBL:M22316;EMBL:M22317;EMBL:M22318;EMBL:M22319;EMBL:M22320;EMBL:M22321;EMBL:X04429;EMBL:X04729;EMBL:X04731;EMBL:X04744;EMBL:X12701;EMBL:X13323;EMBL:X13338;EMBL:X13339;EMBL:X13340;EMBL:X13341;EMBL:X13342;EMBL:X13343;EMBL:X13344;EMBL:X13345…	5054	5327
658333	IL-6 -- BRD2	association	Pubmed 2006:16930264;Pubmed 1990:2107652;	LH and <b>FSH</b> were positively correlated with IL-1beta, <b>IL-6</b> and TNF-alpha, and CRP concentrations and ESR.[Pubmed 2006:16930264];IL-1 and <b>IL-6</b> induced significant releases of <b>FSH</b>, LH and PRL within 3 h.[Pubmed 1990:2107652];The abilities of recombinant human interleukin 1 (IL-1) and <b>IL-6</b> to induce release of <b>FSH</b>, LH and PRL from rat pituitary cells in vitro…	197638	Protein	IL-6	B-cell stimulatory factor 2;BSF-2;CDF;CTL differentiation factor;Hybridoma growth factor;IFN-beta-2;IFNB2;IL-6;IL6;Interferon beta-2;Interleukin-6;b cell stimulatory factor 2;b cell stimulatory factor-2;b-cell stimulatory factor-2;bsf- 2;BSF2;HGF;HSF;hsf-type;ifn beta 2;ifn-beta 2;ifn-beta2;il - 6;il -- 6;il -6;il 6;il- 6;il--6;il-6-type;il-vi;il6-type;interferon beta 2;interferon beta2;interfero…	SWISSPROT_AC:P05231;SWISSPROT_ID:IL6_HUMAN;EMBL:AF372214;EMBL:BC015511;EMBL:M14584;EMBL:M18403;EMBL:M29150;EMBL:M54894;EMBL:S56892;EMBL:X04402;EMBL:X04403;EMBL:X04430;EMBL:X04602;EMBL:Y00081;RefSeq:NP_000591.1;RefSeq:XP_011513692.1;ProteinModelPortal:P05231;STRING:9606.ENSP00000258743;SWISSPROT_AC_OLD:Q9UCU2;SWISSPROT_AC_OLD:Q9UCU3;SWISSPROT_AC_OLD:Q9UCU4;SMR:P05231;GeneID:3569;KEGG:hsa:3569;PIR:…	47854	Protein	BRD2	BRD2;Bromodomain-containing protein 2;KIAA9001;O27.1.1;Really interesting new gene 3 protein;RING3;brd 2;brd ii;brd-2;brd-ii;bromodomain containing 2;bromodomain containing protein 2;bromodomain-containing 2;D6S113E;FSH;fsh-type;FSRG1;NAT;nat-type;ring 3;ring iii;ring of type iii;ring type iii;ring-3;RNF3;	SWISSPROT_AC:P25440;SWISSPROT_ID:BRD2_HUMAN;EMBL:AL645941;EMBL:AL662845;EMBL:AL805913;EMBL:AL832722;EMBL:AL935042;EMBL:BC063840;EMBL:BX005422;EMBL:BX647233;EMBL:BX648109;EMBL:BX908719;EMBL:CH471081;EMBL:CR936909;EMBL:D42040;EMBL:M80613;EMBL:X62083;EMBL:X96670;EMBL:Z96104;RefSeq:NP_001106653.1;RefSeq:NP_001186384.1;RefSeq:NP_001186385.1;RefSeq:NP_001278915.1;RefSeq:NP_005095.1;ProteinModelPortal:P…	3569	6046
694729	IGF-I -- BRD2	association	Pubmed 2001:11232020;Pubmed 1994:7921230;Pubmed 1993:7684393;Pubmed 1993:7920895;Pubmed 2002:11956166;Pubmed 2002:12208670;Pubmed 1995:8552446;Pubmed 1995:8580664;Pubmed 1999:10505058;Pubmed 1990:2113875;Pubmed 2017:27746005;Pubmed central 2014:4127291;Pubmed central 2012:3479238;Pubmed central 2012:3493831;Pubmed central 2016:4928796;	Further, <b>FSH</b> in combination with <b>IGF-I</b> results in a greater degree of stimulation of inhibin A than of inhibin B.[Pubmed 2001:11232020];However, <b>FSH</b> in combination with <b>IGF-I</b> resulted in greater stimulation of inhibin A (340%) than inhibin B (65%).[Pubmed 2001:11232020];Circulating <b>IGF-I</b> levels were increased independently by hCG (p = 0.01) and <b>FSH</b> (p &lt…	196367	Protein	IGF-I	IBP1;IGF-I;IGF1;Insulin-like growth factor I;Mechano growth factor;MGF;Somatomedin-C;factor 1-insulin-like growth;factor i-insulin-like growth;factor-1-insulin-like growth;growth factor 1-insulin-like;growth factor i-insulin-like;growth factor-1-insulin-like;IGFI;insulin - like growth factor 1;insulin growth like factor 1;insulin growth like factor-i;insulin growth-like factor 1;insulin like grow…	SWISSPROT_AC:P05019;SWISSPROT_ID:IGF1_HUMAN;EMBL:AC010202;EMBL:AC068648;EMBL:AY260957;EMBL:BC148266;EMBL:CH471054;EMBL:M11568;EMBL:M12659;EMBL:M14153;EMBL:M14154;EMBL:M14155;EMBL:M14156;EMBL:M27544;EMBL:M37484;EMBL:X00173;EMBL:X03420;EMBL:X03421;EMBL:X03422;EMBL:X03563;EMBL:X56773;EMBL:X56774;EMBL:X57025;RefSeq:NP_000609.1;RefSeq:NP_001104754.1;RefSeq:NP_001104755.1;ProteinModelPortal:P05019;STRI…	47854	Protein	BRD2	BRD2;Bromodomain-containing protein 2;KIAA9001;O27.1.1;Really interesting new gene 3 protein;RING3;brd 2;brd ii;brd-2;brd-ii;bromodomain containing 2;bromodomain containing protein 2;bromodomain-containing 2;D6S113E;FSH;fsh-type;FSRG1;NAT;nat-type;ring 3;ring iii;ring of type iii;ring type iii;ring-3;RNF3;	SWISSPROT_AC:P25440;SWISSPROT_ID:BRD2_HUMAN;EMBL:AL645941;EMBL:AL662845;EMBL:AL805913;EMBL:AL832722;EMBL:AL935042;EMBL:BC063840;EMBL:BX005422;EMBL:BX647233;EMBL:BX648109;EMBL:BX908719;EMBL:CH471081;EMBL:CR936909;EMBL:D42040;EMBL:M80613;EMBL:X62083;EMBL:X96670;EMBL:Z96104;RefSeq:NP_001106653.1;RefSeq:NP_001186384.1;RefSeq:NP_001186385.1;RefSeq:NP_001278915.1;RefSeq:NP_005095.1;ProteinModelPortal:P…	3479	6046
704616	Prolactin -- BRD2	association	Pubmed:2125674;Pubmed 2006:16899563;Pubmed 2001:11403898;Pubmed 1994:7859890;Pubmed 1994:7890021;Pubmed 1994:7908423;Pubmed 1993:8116455;Pubmed 1995:7589676;Pubmed 2000:10774816;Pubmed 2009:19609106;Pubmed 1991:2058950;Pubmed central 2012:3693613;	The relations of gonadotrophins were changed and the value of <b>FSH</b> was significantly lower than LH when <b>prolactin</b> was up to 4000 mIU/l.[Pubmed:2125674];The preovulatory Prl surge commenced 2-6 h prior to, and had returned to baseline close to the onset of, the preovulatory LH surge, and a second surge of <b>Prl</b> occurred concomitantly with the delayed preovulatory <b>FSH</b> surge…	328109	Protein	Prolactin	PRL;Prolactin;gha-1;GHA1;prl-type;prolactin--an;prolactin-type;	SWISSPROT_AC:P01236;SWISSPROT_ID:PRL_HUMAN;EMBL:BC015850;EMBL:D00411;EMBL:M29386;EMBL:U75583;EMBL:V00566;EMBL:X00540;EMBL:X00541;EMBL:X00543;EMBL:X00544;EMBL:X54393;RefSeq:NP_000939.1;RefSeq:NP_001157030.1;ProteinModelPortal:P01236;STRING:9606.ENSP00000302150;SWISSPROT_AC_OLD:Q15199;SWISSPROT_AC_OLD:Q92996;SMR:P01236;GeneID:5617;KEGG:hsa:5617;PIR:A61402;PIR:A90998;eggNOG:ENOG410II74;eggNOG:ENOG41…	47854	Protein	BRD2	BRD2;Bromodomain-containing protein 2;KIAA9001;O27.1.1;Really interesting new gene 3 protein;RING3;brd 2;brd ii;brd-2;brd-ii;bromodomain containing 2;bromodomain containing protein 2;bromodomain-containing 2;D6S113E;FSH;fsh-type;FSRG1;NAT;nat-type;ring 3;ring iii;ring of type iii;ring type iii;ring-3;RNF3;	SWISSPROT_AC:P25440;SWISSPROT_ID:BRD2_HUMAN;EMBL:AL645941;EMBL:AL662845;EMBL:AL805913;EMBL:AL832722;EMBL:AL935042;EMBL:BC063840;EMBL:BX005422;EMBL:BX647233;EMBL:BX648109;EMBL:BX908719;EMBL:CH471081;EMBL:CR936909;EMBL:D42040;EMBL:M80613;EMBL:X62083;EMBL:X96670;EMBL:Z96104;RefSeq:NP_001106653.1;RefSeq:NP_001186384.1;RefSeq:NP_001186385.1;RefSeq:NP_001278915.1;RefSeq:NP_005095.1;ProteinModelPortal:P…	5617	6046
747634	CPR -- C-reactive protein	association	Pubmed 1990:2215507;Pubmed central 2014:4191174;Pubmed central 2017:5314474;	Determination of <b>C-reactive protein</b> (CRP) in capillary blood--a comparison with the <b>CPR</b> level in venous serum.[Pubmed 1990:2215507];Between May 2013-May 2014, new cases of JIA & DA attending the <b>NCPR</b> had blood drawn to measure their <b>CRP</b>, ESR & MRP 8/14 levels at dx.[Pubmed central 2014:4191174];Another point to consider is the fact that the included studies used incons…	271631	Protein	CPR	CPR;CYPOR;EC 1.6.2.4;NADPH--cytochrome P450 reductase;NCPR;P450R;POR;cpr-type;cytochrome p-450 oxidoreductase;cytochrome p-450 type of oxidoreductase;cytochrome p450 nadph reductase;cytochrome p450 nadph-reductase;cytochrome p450 oxidoreductase;cytochrome p450 reductase-nadph;cytochrome p450-oxidoreductase;cytochrome-p450 oxidoreductase;nadph cytochrome p-450 reductase;nadph cytochrome p450 reduc…	SWISSPROT_AC:P16435;SWISSPROT_ID:NCPR_HUMAN;EMBL:AB051763;EMBL:AC005067;EMBL:AC006330;EMBL:AF258341;EMBL:BC034277;EMBL:DQ640499;EMBL:S90469;RefSeq:NP_000932.3;ProteinModelPortal:P16435;STRING:9606.ENSP00000419970;SWISSPROT_AC_OLD:Q16455;SWISSPROT_AC_OLD:Q197M5;SWISSPROT_AC_OLD:Q8N181;SWISSPROT_AC_OLD:Q9H3M8;SWISSPROT_AC_OLD:Q9UDT3;SMR:P16435;GeneID:5447;KEGG:hsa:5447;PIR:A33421;eggNOG:COG0369;egg…	81364	Protein	C-reactive protein	C-reactive protein;CRP;PTX1;c - reactive protein;c -reactive protein;c reactive protein;c reactive protein--an;c reactive-protein;c- reactive protein;c-- reactive protein;c--reactive protein;c-protein reactive;c-protein-reactive;c-reactive of protein;c-reactive protein--an;c-reactive- protein;c-reactive-protein;crp-type;protein c reactive;protein c-reactive;protein-c reactive;protein-c-reactive;r…	SWISSPROT_AC:P02741;SWISSPROT_ID:CRP_HUMAN;EMBL:AF442818;EMBL:AF449713;EMBL:AK289443;EMBL:AL445528;EMBL:BC020766;EMBL:BC125135;EMBL:CH471121;EMBL:K00518;EMBL:M11725;EMBL:M11880;EMBL:M35163;EMBL:X56214;EMBL:X56692;RefSeq:NP_000558.2;RefSeq:NP_001315986.1;RefSeq:NP_001315987.1;ProteinModelPortal:P02741;STRING:9606.ENSP00000255030;SWISSPROT_AC_OLD:A8K078;SWISSPROT_AC_OLD:D3DVD9;SWISSPROT_AC_OLD:D3DV…	1401	5447
750482	POLA -- CD40L	association	Pubmed 1990:2142723;	Nearly one-third of IgM antilymphocyte autoantibody-positive sera from patients with systemic lupus erythematosus (SLE) contain <b>IgM</b> antibodies to one or more 180-220-kD molecules (<b>p180</b>, p190, p205, and p220) in blots of glycoproteins purified from T cells by wheat germ agglutinin affinity chromatography.[Pubmed 1990:2142723];	108616	Protein	POLA	DNA polymerase alpha catalytic subunit;DNA polymerase alpha catalytic subunit p180;DPOLA;EC 2.7.7.7;POLA;POLA1;catalytic subunit of dna polymerase alpha;catalytic subunit of dna polymerase-alpha;catalytic subunit of the dna polymerase alpha;dna polymerase a catalytic subunit;DNA polymerase alpha 1, catalytic subunit;NSX;p 180;p-180;p180;pola-1;	SWISSPROT_AC:P09884;SWISSPROT_ID:DPOLA_HUMAN;EMBL:AY275833;EMBL:M64481;EMBL:X06745;RefSeq:NP_058633.2;ProteinModelPortal:P09884;STRING:9606.ENSP00000368349;SWISSPROT_AC_OLD:Q86UQ7;SMR:P09884;GeneID:5422;KEGG:hsa:5422;PIR:S00257;eggNOG:COG0417;eggNOG:KOG0970;UniGene:Hs.567319;GO:GO:0000082;GO:GO:0000083;GO:GO:0000166;GO:GO:0000722;GO:GO:0001882;GO:GO:0003677;GO:GO:0003682;GO:GO:0003887;GO:GO:00056…	59248	Protein	CD40L	CD154 antigen;CD40 ligand;CD40-L;CD40L;CD40LG;T-cell antigen Gp39;TNF-related activation protein;TNFSF5;TRAP;Tumor necrosis factor ligand superfamily member 5;cd 154;cd 40 l;cd 40 ligand;cd-40 ligand;cd-40-ligand;CD154;cd40 l;cd40 ligand--an;cd40-ligand;cd40l g;cd40l--an;gp39;hCD40L;higm type 1;higm-1;HIGM1;IGM;IMD3;l-cd40;ligand cd40;ligand of cd40;ligand--cd40;ligand-cd40;t cell antigen gp39;T-…	SWISSPROT_AC:P29965;SWISSPROT_ID:CD40L_HUMAN;EMBL:BC071754;EMBL:BC074950;EMBL:D31797;EMBL:L07414;EMBL:X67878;EMBL:X68550;EMBL:Z15017;RefSeq:NP_000065.1;ProteinModelPortal:P29965;STRING:9606.ENSP00000359663;SMR:P29965;GeneID:959;KEGG:hsa:959;PIR:S28017;eggNOG:ENOG410IVYF;eggNOG:ENOG4111TET;UniGene:Hs.592244;GO:GO:0005174;GO:GO:0005615;GO:GO:0005622;GO:GO:0005886;GO:GO:0005887;GO:GO:0006954;GO:GO:0…	959	5422
753448	ITGB1 -- Fibronectin	association	Pubmed:15083887;Pubmed 1990:1695644;Pubmed central 2017:5482253;Pubmed central 2013:3713603;	Intracellular tyrosin-phosphorylation induced by <b>fibronectin</b> by <b>CD29</b> stimulation in H9 cells was analyzed by immunoblotting.[Pubmed:15083887];Enhancement of anti-CD3 induced proliferation by immobilized <b>fibronectin</b> was completely inhibited by a mAb to <b>CD29</b>, the integrin beta 1-chain (4B4) and not by a variety of other mAb.[Pubmed 1990:1695644];<b>ITGB1</b>, ALP, and DM…	205361	Protein	ITGB1	CD29 antigen;Fibronectin receptor subunit beta;FNRB;Glycoprotein IIa;GPIIA;Integrin beta-1;ITB1;ITGB1;MDF2;MSK12;VLA-4 subunit beta;antigen cd29;cd 29;cd-29;CD29;fnr-b;integrin beta -1;integrin beta 1;integrin beta 1-chain;integrin beta1;integrin beta1-chain;integrin chain beta 1;integrin chain beta1;integrin of the beta 1;integrin subunit beta 1;integrin subunit beta1;integrin subunit-beta1;inte…	SWISSPROT_AC:P05556;SWISSPROT_ID:ITB1_HUMAN;EMBL:AK291697;EMBL:AL365203;EMBL:BC020057;EMBL:BC113901;EMBL:BX537407;EMBL:CH471072;EMBL:M34189;EMBL:M84237;EMBL:U28252;EMBL:U33879;EMBL:U33880;EMBL:U33881;EMBL:U33882;EMBL:X07979;RefSeq:NP_002202.2;RefSeq:NP_391988.1;RefSeq:NP_596867.1;ProteinModelPortal:P05556;STRING:9606.ENSP00000303351;SWISSPROT_AC_OLD:A8K6N2;SWISSPROT_AC_OLD:D3DRX9;SWISSPROT_AC_OLD…	136502	Protein	Fibronectin	CIG;Cold-insoluble globulin;Fibronectin;FINC;FN;FN1;cold insoluble globulin;ed b;ED-B;fibronectin 1;fibronectin i;fibronectin type 1;fibronectin type i;fibronectin--an;fibronectin-1;fibronectin-type;fibronectin1;FNZ;GFND;GFND2;LETS;MSF;	SWISSPROT_AC:P02751;SWISSPROT_ID:FINC_HUMAN;EMBL:AB191261;EMBL:AB209840;EMBL:AC012462;EMBL:AC073284;EMBL:AF312399;EMBL:AJ276395;EMBL:AJ320525;EMBL:AJ320526;EMBL:AJ320527;EMBL:AJ535086;EMBL:AJ849445;EMBL:AL832202;EMBL:BC117176;EMBL:BC143763;EMBL:BX537590;EMBL:BX538017;EMBL:BX538018;EMBL:BX538045;EMBL:BX640608;EMBL:BX640731;EMBL:BX640875;EMBL:BX640920;EMBL:CH471063;EMBL:CR749281;EMBL:CR749316;EMBL:…	2335	3688
768027	MYC -- FBN2	association	Pubmed 1990:2118015;	<b>CCA</b> failed to inhibit <b>c-myc</b> mRNA induction, but did delay the decrease in c-myc mRNA levels that normally occurs with the onset of DNA synthesis.[Pubmed 1990:2118015];	266091	Protein	MYC	BHLHE39;Class E basic helix-loop-helix protein 39;MYC;Myc proto-oncogene protein;Proto-oncogene c-Myc;Transcription factor p64;an-myc;c - myc;c -- myc;c -myc;c myc;c- myc;c- myc proto-oncogene;c--myc;c-Myc;c-myc proto oncogene;c-myc proto-oncogene;MRTL;myc c;myc-c;myc-type;MYCC;proto-oncogene c- myc;v-myc avian myelocytomatosis viral oncogene homolog;	SWISSPROT_AC:P01106;SWISSPROT_ID:MYC_HUMAN;EMBL:AC103819;EMBL:AK312883;EMBL:AY214166;EMBL:BC000141;EMBL:BC000917;EMBL:BC058901;EMBL:BT019768;EMBL:CH471060;EMBL:D10493;EMBL:K00534;EMBL:K00535;EMBL:K01905;EMBL:K01906;EMBL:K02276;EMBL:L00057;EMBL:L00058;EMBL:M13929;EMBL:V00568;EMBL:X00196;EMBL:X00198;EMBL:X00364;EMBL:X00676;RefSeq:NP_002458.2;ProteinModelPortal:P01106;STRING:9606.ENSP00000367207;SWI…	133438	Protein	FBN2	FBN2;Fibrillin-2;cc a;cc alpha;cc--a;cc-a;CCA;ccalpha;DA9;EOMD;fibrillin 2;fibrillin2;	SWISSPROT_AC:P35556;SWISSPROT_ID:FBN2_HUMAN;EMBL:AB209735;EMBL:AC025169;EMBL:AC034235;EMBL:AC113387;EMBL:AK300440;EMBL:U03272;EMBL:X62009;RefSeq:NP_001990.2;ProteinModelPortal:P35556;STRING:9606.ENSP00000262464;SWISSPROT_AC_OLD:B4DU01;SWISSPROT_AC_OLD:Q59ES6;SMR:P35556;GeneID:2201;KEGG:hsa:2201;PIR:A54105;eggNOG:ENOG410IR7H;eggNOG:ENOG410XSTY;UniGene:Hs.519294;GO:GO:0001527;GO:GO:0005201;GO:GO:00…	4609	2201
775417	POMC -- BRD2	association	Pubmed 1990:2401721;	Follicular stimulation with purified <b>FSH</b> after the suppression of <b>ACTH</b> and gonadotropin secretion by corticoid analogs and superactive GnRH agonist permitted ovum pick-up and the study of steroid synthesis in the obtained granulosa cells.[Pubmed 1990:2401721];	75856	Protein	POMC	COLI;Corticotropin-lipotropin;POMC;Pro-opiomelanocortin;ACTH;CLIP;clip-type;LPH;MSH;msh-isoform;NPP;npp-type;POC;pro opiomelanocortin;pro- opiomelanocortin;proopiomelanocortin;	SWISSPROT_AC:P01189;SWISSPROT_ID:COLI_HUMAN;EMBL:AC012457;EMBL:BC065832;EMBL:CH471053;EMBL:J00291;EMBL:J00292;EMBL:M25896;EMBL:M38297;EMBL:V01510;RefSeq:NP_000930.1;RefSeq:NP_001030333.1;RefSeq:NP_001306133.1;RefSeq:NP_001306134.1;ProteinModelPortal:P01189;STRING:9606.ENSP00000264708;SWISSPROT_AC_OLD:P78442;SWISSPROT_AC_OLD:Q53T23;SWISSPROT_AC_OLD:Q9UD39;SWISSPROT_AC_OLD:Q9UD40;SMR:P01189;GeneID:…	47854	Protein	BRD2	BRD2;Bromodomain-containing protein 2;KIAA9001;O27.1.1;Really interesting new gene 3 protein;RING3;brd 2;brd ii;brd-2;brd-ii;bromodomain containing 2;bromodomain containing protein 2;bromodomain-containing 2;D6S113E;FSH;fsh-type;FSRG1;NAT;nat-type;ring 3;ring iii;ring of type iii;ring type iii;ring-3;RNF3;	SWISSPROT_AC:P25440;SWISSPROT_ID:BRD2_HUMAN;EMBL:AL645941;EMBL:AL662845;EMBL:AL805913;EMBL:AL832722;EMBL:AL935042;EMBL:BC063840;EMBL:BX005422;EMBL:BX647233;EMBL:BX648109;EMBL:BX908719;EMBL:CH471081;EMBL:CR936909;EMBL:D42040;EMBL:M80613;EMBL:X62083;EMBL:X96670;EMBL:Z96104;RefSeq:NP_001106653.1;RefSeq:NP_001186384.1;RefSeq:NP_001186385.1;RefSeq:NP_001278915.1;RefSeq:NP_005095.1;ProteinModelPortal:P…	5443	6046
782937	Transferrin -- BRD2	association	Pubmed 1994:8089906;Pubmed 1999:10067852;Pubmed 1990:2121399;Pubmed 1991:1744571;	In mild to moderate oligospermia, serum <b>FSH</b> were normal with levels a slight decrease in the levels of <b>transferrin</b> and carnitine in semen indicating that sertoli cells were not significantly defective and the dysfunction could be somewhere else.[Pubmed 1994:8089906];In severe oligospermia, there was an increase in serum <b>FSH</b> level with decrease in seminal <b>transferrin</b> an…	495832	Protein	Transferrin	Beta-1 metal-binding globulin;Serotransferrin;Siderophilin;TF;Transferrin;TRFE;chain-transferrin;HEL-S-71p;PRO1557;PRO2086;TFQTL1;transferrin--an;transferrin-type;	SWISSPROT_AC:P02787;SWISSPROT_ID:TRFE_HUMAN;EMBL:AC080128;EMBL:AC083905;EMBL:AF058327;EMBL:AF118063;EMBL:AF288139;EMBL:AF288140;EMBL:AF288141;EMBL:AF288142;EMBL:AF288143;EMBL:AF288144;EMBL:AF294270;EMBL:AF294271;EMBL:AJ252279;EMBL:AY308797;EMBL:BC059367;EMBL:CH471052;EMBL:DQ525716;EMBL:M11361;EMBL:M11362;EMBL:M11363;EMBL:M11364;EMBL:M11365;EMBL:M11366;EMBL:M11367;EMBL:M11368;EMBL:M11369;EMBL:M113…	47854	Protein	BRD2	BRD2;Bromodomain-containing protein 2;KIAA9001;O27.1.1;Really interesting new gene 3 protein;RING3;brd 2;brd ii;brd-2;brd-ii;bromodomain containing 2;bromodomain containing protein 2;bromodomain-containing 2;D6S113E;FSH;fsh-type;FSRG1;NAT;nat-type;ring 3;ring iii;ring of type iii;ring type iii;ring-3;RNF3;	SWISSPROT_AC:P25440;SWISSPROT_ID:BRD2_HUMAN;EMBL:AL645941;EMBL:AL662845;EMBL:AL805913;EMBL:AL832722;EMBL:AL935042;EMBL:BC063840;EMBL:BX005422;EMBL:BX647233;EMBL:BX648109;EMBL:BX908719;EMBL:CH471081;EMBL:CR936909;EMBL:D42040;EMBL:M80613;EMBL:X62083;EMBL:X96670;EMBL:Z96104;RefSeq:NP_001106653.1;RefSeq:NP_001186384.1;RefSeq:NP_001186385.1;RefSeq:NP_001278915.1;RefSeq:NP_005095.1;ProteinModelPortal:P…	7018	6046
865413	TPA -- Insulin	association	Pubmed 2013:23117722;Pubmed 2000:10831182;Pubmed 2010:20920820;Pubmed 1999:10527036;Pubmed 1997:9250449;Pubmed 2005:15935829;Pubmed 1991:1905068;Pubmed central 2014:4113172;Pubmed central 2011:3087975;	All rats were treated with <b>insulin</b> or saline at 1 hour followed by <b>tPA</b> or saline at 1.5 hour after stroke.[Pubmed 2013:23117722];On the other hand, <b>t-PA</b> was correlated with <b>insulin</b> and PAI-1 but not with the BMI.[Pubmed 2000:10831182];In GHD adults on replacement therapy with recombinant human GH (r-HGH), %ÃŽÂ” PAI-1 and %ÃŽÂ” <b>t-PA</b> are related to %ÃŽÂ” <b>insuli…	493753	Protein	TPA	Alteplase;EC 3.4.21.68;PLAT;Reteplase;t-PA;t-plasminogen activator;Tissue-type plasminogen activator;TPA;activator tissue plasminogen;activator tissue-type plasminogen;pa t;plasminogen activator - tissue-type;plasminogen activator of the tissue-type;plasminogen activator of tissue-type;plasminogen activator tissue;plasminogen activator, tissue type;plasminogen tissue activator;t- pa;t--pa;tissue …	SWISSPROT_AC:P00750;SWISSPROT_ID:TPA_HUMAN;EMBL:AF260825;EMBL:AK289387;EMBL:AK290575;EMBL:AK313342;EMBL:AY221101;EMBL:AY291060;EMBL:BC002795;EMBL:BC007231;EMBL:BC013968;EMBL:BC018636;EMBL:BC095403;EMBL:BT007060;EMBL:CH471080;EMBL:D01096;EMBL:K03021;EMBL:L00141;EMBL:L00142;EMBL:L00143;EMBL:L00144;EMBL:L00145;EMBL:L00146;EMBL:L00147;EMBL:L00148;EMBL:L00149;EMBL:L00150;EMBL:L00151;EMBL:L00153;EMBL:M…	200308	Protein	Insulin	INS;Insulin;an-ins;IDDM;iddm 1;iddm 2;iddm type 1;iddm-1;iddm-2;iddm-type;IDDM1;IDDM2;ILPR;ins-type;insulin--an;insulin-chain;insulin-type;IRDN;mody-x;MODY10;type-insulin;	SWISSPROT_AC:P01308;SWISSPROT_ID:INS_HUMAN;EMBL:AJ009655;EMBL:AY138590;EMBL:AY899304;EMBL:BC005255;EMBL:BT006808;EMBL:CH471158;EMBL:J00265;EMBL:L15440;EMBL:M10039;EMBL:V00565;EMBL:X70508;RefSeq:NP_000198.1;RefSeq:NP_001172026.1;RefSeq:NP_001172027.1;RefSeq:NP_001278826.1;ProteinModelPortal:P01308;STRING:9606.ENSP00000250971;SWISSPROT_AC_OLD:Q5EEX2;SMR:P01308;GeneID:3630;KEGG:hsa:3630;PIR:A93222;e…	3630	5327
890802	Insulin -- IDE	association	Pubmed 2013:23188819;Pubmed 2013:23959080;Pubmed 2004:15277398;Pubmed 1994:7806544;Pubmed 2012:22307032;Pubmed 2012:22740246;Pubmed 2008:18448515;Pubmed 2007:17964527;Pubmed 2014:24059301;Pubmed 2014:25071716;Pubmed 2011:20053478;Pubmed 2011:21185309;Pubmed 2010:20082125;Pubmed 2010:21036154;Pubmed 2009:19321446;Pubmed 2009:19396426;Pubmed 2003:12634421;Pubmed 2005:15850385;Pubmed 2005:15985623;P…	<b>IDE</b> activity has been historically associated with <b>insulin</b> and ÃŽÂ²-amyloid catabolism.[Pubmed 2013:23188819];<b>IDE</b> activity has been historically associated with <b>insulin</b> and ÃƒÂŽÃ‚Â²-amyloid catabolism.[Pubmed 2013:23188819];<b>IDE</b> activity has been historically associated with <b>insulin</b> and ?-amyloid catabolism.[Pubmed 2013:23188819];Cafeteria diet inhibits <b…	200308	Protein	Insulin	INS;Insulin;an-ins;IDDM;iddm 1;iddm 2;iddm type 1;iddm-1;iddm-2;iddm-type;IDDM1;IDDM2;ILPR;ins-type;insulin--an;insulin-chain;insulin-type;IRDN;mody-x;MODY10;type-insulin;	SWISSPROT_AC:P01308;SWISSPROT_ID:INS_HUMAN;EMBL:AJ009655;EMBL:AY138590;EMBL:AY899304;EMBL:BC005255;EMBL:BT006808;EMBL:CH471158;EMBL:J00265;EMBL:L15440;EMBL:M10039;EMBL:V00565;EMBL:X70508;RefSeq:NP_000198.1;RefSeq:NP_001172026.1;RefSeq:NP_001172027.1;RefSeq:NP_001278826.1;ProteinModelPortal:P01308;STRING:9606.ENSP00000250971;SWISSPROT_AC_OLD:Q5EEX2;SMR:P01308;GeneID:3630;KEGG:hsa:3630;PIR:A93222;e…	193086	Protein	IDE	Abeta-degrading protease;EC 3.4.24.56;IDE;Insulin protease;Insulin-degrading enzyme;Insulinase;Insulysin;abeta degrading protease;insulin degrading enzyme;insulin- degrading enzyme;insulin-degrading-enzyme;	SWISSPROT_AC:P14735;SWISSPROT_ID:IDE_HUMAN;EMBL:AK312810;EMBL:AK316407;EMBL:AL356128;EMBL:BC096336;EMBL:BC096337;EMBL:BC096339;EMBL:CH471066;EMBL:M21188;RefSeq:NP_001159418.1;RefSeq:NP_004960.2;ProteinModelPortal:P14735;STRING:9606.ENSP00000265986;SWISSPROT_AC_OLD:B2R721;SWISSPROT_AC_OLD:B7ZAU2;SWISSPROT_AC_OLD:D3DR35;SWISSPROT_AC_OLD:Q5T5N2;SMR:P14735;GeneID:3416;KEGG:hsa:3416;PIR:A40119;eggNOG:…	3630	3416
941484	GHRH -- BRD2	association	Pubmed 1995:7554320;Pubmed 1999:10438403;Pubmed 1991:1674686;	Dynamic testing with GnRH and <b>GHRH</b> produced increases in <b>FSH</b>, LH and GH concentrations.[Pubmed 1995:7554320];GRF had no significant effect on the mean number of follicles with a diameter of &gt;/=16 mm (GRF: 3.26 +/- 2.29; placebo: 3.27 +/- 2.30; P = 0.95), the number of <b>FSH</b> ampoules required to achieve ovarian stimulation (<b>GRF</b>: 55.2 +/- 16. 4; placebo: 54.9 +/- 17.2; …	451773	Protein	GHRH	GHRF;GHRH;GRF;Growth hormone-releasing factor;Growth hormone-releasing hormone;Sermorelin;SLIB;Somatocrinin;Somatoliberin;Somatorelin;grf-an;grf-type;growth hormone releasing factor;growth hormone releasing hormone;growth hormone releasing-hormone;growth hormone- releasing factor;growth hormone- releasing hormone;growth hormone--releasing hormone;growth hormone-releasing-hormone;growth-hormone re…	SWISSPROT_AC:P01286;SWISSPROT_ID:SLIB_HUMAN;EMBL:AL031659;EMBL:BC098109;EMBL:BC098161;EMBL:BC099727;EMBL:L00134;EMBL:L00135;EMBL:L00136;EMBL:L00137;EMBL:L29177;EMBL:X00094;RefSeq:NP_001171660.1;RefSeq:NP_066567.1;RefSeq:XP_011527086.1;RefSeq:XP_011527090.1;ProteinModelPortal:P01286;STRING:9606.ENSP00000237527;SWISSPROT_AC_OLD:Q4KN10;SWISSPROT_AC_OLD:Q5JYR1;SMR:P01286;GeneID:2691;KEGG:hsa:2691;PIR…	47854	Protein	BRD2	BRD2;Bromodomain-containing protein 2;KIAA9001;O27.1.1;Really interesting new gene 3 protein;RING3;brd 2;brd ii;brd-2;brd-ii;bromodomain containing 2;bromodomain containing protein 2;bromodomain-containing 2;D6S113E;FSH;fsh-type;FSRG1;NAT;nat-type;ring 3;ring iii;ring of type iii;ring type iii;ring-3;RNF3;	SWISSPROT_AC:P25440;SWISSPROT_ID:BRD2_HUMAN;EMBL:AL645941;EMBL:AL662845;EMBL:AL805913;EMBL:AL832722;EMBL:AL935042;EMBL:BC063840;EMBL:BX005422;EMBL:BX647233;EMBL:BX648109;EMBL:BX908719;EMBL:CH471081;EMBL:CR936909;EMBL:D42040;EMBL:M80613;EMBL:X62083;EMBL:X96670;EMBL:Z96104;RefSeq:NP_001106653.1;RefSeq:NP_001186384.1;RefSeq:NP_001186385.1;RefSeq:NP_001278915.1;RefSeq:NP_005095.1;ProteinModelPortal:P…	2691	6046
987878	JUN -- MCAD	association	Pubmed 1991:1684952;	The map establishes the breakpoints in the mouse 4-human 1p region of homology to a 2-cM interval between Ifa and Jun in mouse and to the interval between <b>JUN</b> and <b>ACADM</b> in human.[Pubmed 1991:1684952];	206226	Protein	JUN	Activator protein 1;AP1;JUN;p39;Proto-oncogene c-Jun;Transcription factor AP-1;V-jun avian sarcoma virus 17 oncogene homolog;activator of protein 1;activator of protein-1;activator protein -1;activator protein i;activator protein- 1;activator protein-1;activator protein1;activator-protein 1;activator-protein-1;ap 1;ap i;ap type-1;ap- 1;ap- i;AP-1;ap-1 transcription factor;ap-1 transcription-facto…	SWISSPROT_AC:P05412;SWISSPROT_ID:JUN_HUMAN;EMBL:AL136985;EMBL:AY217548;EMBL:BC002646;EMBL:BC006175;EMBL:BC009874;EMBL:BC068522;EMBL:BT019759;EMBL:CR541724;EMBL:J04111;RefSeq:NP_002219.1;ProteinModelPortal:P05412;STRING:9606.ENSP00000360266;SWISSPROT_AC_OLD:Q6FHM7;SWISSPROT_AC_OLD:Q96G93;SMR:P05412;GeneID:3725;KEGG:hsa:3725;PIR:A31264;eggNOG:ENOG410XRWH;eggNOG:KOG0837;UniGene:Hs.696684;GO:GO:00002…	4943	Protein	MCAD	ACADM;EC 1.3.8.7;MCAD;Medium-chain specific acyl-CoA dehydrogenase, mitochondrial;ACAD1;acyl-CoA dehydrogenase, C-4 to C-12 straight chain;MCADH;	SWISSPROT_AC:P11310;SWISSPROT_ID:ACADM_HUMAN;EMBL:AF251043;EMBL:AK312629;EMBL:AL357314;EMBL:BC005377;EMBL:CH471059;EMBL:M16827;EMBL:M60505;EMBL:M91421;EMBL:M91422;EMBL:M91423;EMBL:M91425;EMBL:M91426;EMBL:M91427;EMBL:M91428;EMBL:M91429;EMBL:M91430;EMBL:M91431;EMBL:M91432;RefSeq:NP_000007.1;RefSeq:NP_001120800.1;ProteinModelPortal:P11310;STRING:9606.ENSP00000409612;SWISSPROT_AC_OLD:Q5T4U4;SWISSPROT…	3725	34
1064474	Urokinase-type plasminogen activator -- TPA	association	Pubmed 1993:8495419;Pubmed 2002:12356640;Pubmed 1992:1414164;Pubmed 1992:1523608;Pubmed 1990:2164452;Pubmed central 2015:4319722;Pubmed central 2008:2604890;Pubmed central 2017:5758659;Pubmed central 2007:1794411;	300-fold selectivity for <b>uPA</b> relative to <b>tissue-type plasminogen activator</b> and &gt;[Pubmed 1993:8495419];Tissue-type plasminogen activator (tPA) and urokinase-type plasminogen activator (uPA) are thought to play critical roles in vascular remodeling after injury, with <b>tPA</b> mediating intravascular clot lysis and <b>uPA</b> modulating cell migration within the vessel wall.[Pubme…	515890	Protein	Urokinase-type plasminogen activator	EC 3.4.21.73;PLAU;U-plasminogen activator;uPA;UROK;Urokinase-type plasminogen activator;activator, the urokinase-type plasminogen;activator, urokinase plasminogen;activator, urokinase type plasminogen;activator, urokinase-plasminogen;activator, urokinase-type plasminogen;ATF;BDPLT5;plasminogen activator, the urokinase;plasminogen activator, the urokinase-type;plasminogen activator, urokinase;plas…	SWISSPROT_AC:P00749;SWISSPROT_ID:UROK_HUMAN;EMBL:AF377330;EMBL:AK298560;EMBL:AL596247;EMBL:BC013575;EMBL:BT007391;EMBL:CH471083;EMBL:D00244;EMBL:D11143;EMBL:K02286;EMBL:K03226;EMBL:M15476;EMBL:X02419;EMBL:X02760;RefSeq:NP_001138503.1;RefSeq:NP_001306120.1;RefSeq:NP_002649.1;ProteinModelPortal:P00749;STRING:9606.ENSP00000361850;SWISSPROT_AC_OLD:B4DPZ2;SWISSPROT_AC_OLD:Q15844;SWISSPROT_AC_OLD:Q1661…	493753	Protein	TPA	Alteplase;EC 3.4.21.68;PLAT;Reteplase;t-PA;t-plasminogen activator;Tissue-type plasminogen activator;TPA;activator tissue plasminogen;activator tissue-type plasminogen;pa t;plasminogen activator - tissue-type;plasminogen activator of the tissue-type;plasminogen activator of tissue-type;plasminogen activator tissue;plasminogen activator, tissue type;plasminogen tissue activator;t- pa;t--pa;tissue …	SWISSPROT_AC:P00750;SWISSPROT_ID:TPA_HUMAN;EMBL:AF260825;EMBL:AK289387;EMBL:AK290575;EMBL:AK313342;EMBL:AY221101;EMBL:AY291060;EMBL:BC002795;EMBL:BC007231;EMBL:BC013968;EMBL:BC018636;EMBL:BC095403;EMBL:BT007060;EMBL:CH471080;EMBL:D01096;EMBL:K03021;EMBL:L00141;EMBL:L00142;EMBL:L00143;EMBL:L00144;EMBL:L00145;EMBL:L00146;EMBL:L00147;EMBL:L00148;EMBL:L00149;EMBL:L00150;EMBL:L00151;EMBL:L00153;EMBL:M…	5328	5327
1073886	NGFR -- CEP110	association	Pubmed 1992:1319505;	We first reported that expression of <b>nerve growth factor receptor</b> (NGFR) was increased during initiation of remyelination (<b>Fan</b> and Gelman, Journal of Neuropathology and Experimental Neurology 49: 312, 1990).[Pubmed 1992:1319505];	492503	Protein	NGFR	CD271 antigen;Gp80-LNGFR;Low affinity neurotrophin receptor p75NTR;Low-affinity nerve growth factor receptor;NGF receptor;NGFR;p75 ICD;TNFRSF16;TNR16;Tumor necrosis factor receptor superfamily member 16;cd 271;cd-271;CD271;icd of p75;low affinity nerve growth factor receptor;low affinity nerve-growth-factor-receptor;low affinity receptor of nerve growth factor;low affinity type nerve growth facto…	SWISSPROT_AC:P08138;SWISSPROT_ID:TNR16_HUMAN;EMBL:AC006487;EMBL:AC015656;EMBL:AK303278;EMBL:AK313654;EMBL:BC050309;EMBL:CH471109;EMBL:M14764;EMBL:M21621;RefSeq:NP_002498.1;ProteinModelPortal:P08138;STRING:9606.ENSP00000172229;SWISSPROT_AC_OLD:B2R961;SWISSPROT_AC_OLD:B4E096;SMR:P08138;GeneID:4804;KEGG:hsa:4804;PIR:A25218;eggNOG:ENOG410IQFC;eggNOG:ENOG4111F3C;UniGene:Hs.415768;UniGene:Hs.681726;GO:…	71836	Protein	CEP110	Centriolin;Centrosomal protein 1;Centrosomal protein of 110 kDa;CEP1;CEP110;CNTRL;bA165P4.1;FAN;fan-type;	SWISSPROT_AC:Q7Z7A1;SWISSPROT_ID:CNTRL_HUMAN;EMBL:AF083322;EMBL:AF513978;EMBL:AK074079;EMBL:AL137068;EMBL:AY651261;EMBL:BC002932;EMBL:BC089415;EMBL:BC137286;EMBL:BX640927;RefSeq:NP_001317691.1;RefSeq:NP_008949.4;RefSeq:XP_005251736.1;ProteinModelPortal:Q7Z7A1;STRING:9606.ENSP00000238341;SWISSPROT_AC_OLD:A2A2Y1;SWISSPROT_AC_OLD:B2RP67;SWISSPROT_AC_OLD:Q3MN79;SWISSPROT_AC_OLD:Q5FWF8;SWISSPROT_AC_OL…	4804	11064
1086740	FBN2 -- CD40L	association	Pubmed 1992:1734906;	These results indicate that <b>CCA</b> suppresses the production of <b>IgM</b> and IgM-RF by directly inhibiting activated B cells.[Pubmed 1992:1734906];We therefore examined the effects of <b>CCA</b> on in vitro <b>IgM</b> and IgM rheumatoid factor (IgM-RF) production by human B cells.[Pubmed 1992:1734906];	133438	Protein	FBN2	FBN2;Fibrillin-2;cc a;cc alpha;cc--a;cc-a;CCA;ccalpha;DA9;EOMD;fibrillin 2;fibrillin2;	SWISSPROT_AC:P35556;SWISSPROT_ID:FBN2_HUMAN;EMBL:AB209735;EMBL:AC025169;EMBL:AC034235;EMBL:AC113387;EMBL:AK300440;EMBL:U03272;EMBL:X62009;RefSeq:NP_001990.2;ProteinModelPortal:P35556;STRING:9606.ENSP00000262464;SWISSPROT_AC_OLD:B4DU01;SWISSPROT_AC_OLD:Q59ES6;SMR:P35556;GeneID:2201;KEGG:hsa:2201;PIR:A54105;eggNOG:ENOG410IR7H;eggNOG:ENOG410XSTY;UniGene:Hs.519294;GO:GO:0001527;GO:GO:0005201;GO:GO:00…	59248	Protein	CD40L	CD154 antigen;CD40 ligand;CD40-L;CD40L;CD40LG;T-cell antigen Gp39;TNF-related activation protein;TNFSF5;TRAP;Tumor necrosis factor ligand superfamily member 5;cd 154;cd 40 l;cd 40 ligand;cd-40 ligand;cd-40-ligand;CD154;cd40 l;cd40 ligand--an;cd40-ligand;cd40l g;cd40l--an;gp39;hCD40L;higm type 1;higm-1;HIGM1;IGM;IMD3;l-cd40;ligand cd40;ligand of cd40;ligand--cd40;ligand-cd40;t cell antigen gp39;T-…	SWISSPROT_AC:P29965;SWISSPROT_ID:CD40L_HUMAN;EMBL:BC071754;EMBL:BC074950;EMBL:D31797;EMBL:L07414;EMBL:X67878;EMBL:X68550;EMBL:Z15017;RefSeq:NP_000065.1;ProteinModelPortal:P29965;STRING:9606.ENSP00000359663;SMR:P29965;GeneID:959;KEGG:hsa:959;PIR:S28017;eggNOG:ENOG410IVYF;eggNOG:ENOG4111TET;UniGene:Hs.592244;GO:GO:0005174;GO:GO:0005615;GO:GO:0005622;GO:GO:0005886;GO:GO:0005887;GO:GO:0006954;GO:GO:0…	959	2201
1086753	IL-2 -- FBN2	association	Pubmed 1992:1734906;	Whereas <b>CCA</b> suppressed <b>interleukin-2</b> (IL-2) production by anti-CD3-activated CD4+ T cells, its suppressive effects on B cells were not overcome by addition of IL-2 or TCF.[Pubmed 1992:1734906];	197509	Protein	IL-2	Aldesleukin;IL-2;IL2;Interleukin-2;T-cell growth factor;TCGF;chain-il-2;growth factor t-cell;il - 2;il -2;il 2;il ii;il- 2;il-2-type;il-ii;interleukin -2;interleukin 2;interleukin ii;interleukin- 2;interleukin2;lymphokine;t cell growth factor;t cell-growth factor;t-cell growth-factor;t-cell-growth-factor;	SWISSPROT_AC:P60568;SWISSPROT_ID:IL2_HUMAN;EMBL:AF359939;EMBL:BC066255;EMBL:BC066257;EMBL:BC070338;EMBL:J00264;EMBL:K02056;EMBL:M13879;EMBL:M22005;EMBL:M33199;EMBL:S77834;EMBL:S82692;EMBL:V00564;EMBL:X00695;EMBL:X01586;RefSeq:NP_000577.2;ProteinModelPortal:P60568;STRING:9606.ENSP00000226730;SWISSPROT_AC_OLD:P01585;SMR:P60568;GeneID:3558;KEGG:hsa:3558;PIR:A01849;eggNOG:ENOG410J049;eggNOG:ENOG41119…	133438	Protein	FBN2	FBN2;Fibrillin-2;cc a;cc alpha;cc--a;cc-a;CCA;ccalpha;DA9;EOMD;fibrillin 2;fibrillin2;	SWISSPROT_AC:P35556;SWISSPROT_ID:FBN2_HUMAN;EMBL:AB209735;EMBL:AC025169;EMBL:AC034235;EMBL:AC113387;EMBL:AK300440;EMBL:U03272;EMBL:X62009;RefSeq:NP_001990.2;ProteinModelPortal:P35556;STRING:9606.ENSP00000262464;SWISSPROT_AC_OLD:B4DU01;SWISSPROT_AC_OLD:Q59ES6;SMR:P35556;GeneID:2201;KEGG:hsa:2201;PIR:A54105;eggNOG:ENOG410IR7H;eggNOG:ENOG410XSTY;UniGene:Hs.519294;GO:GO:0001527;GO:GO:0005201;GO:GO:00…	3558	2201
1139677	PIK3R1 -- PRKAR2B	association	Pubmed 1992:1582408;	The existence of an endogenous RII beta-p85 complex in isolated Golgi vesicles was demonstrated by two independent means: (i) co-immunoprecipitation of both proteins under non-denaturing conditions with an antibody against <b>RII beta</b> and (ii) co-purification of RII beta-p85 complexes on a cAMP-analogue affinity column. <b>p85</b> was phosphorylated by both endogenous and purified catalytic s…	297383	Protein	PIK3R1	GRB1;P85A;Phosphatidylinositol 3-kinase 85 kDa regulatory subunit alpha;Phosphatidylinositol 3-kinase regulatory subunit alpha;PI3-kinase regulatory subunit alpha;PI3-kinase subunit p85-alpha;PI3K regulatory subunit alpha;PIK3R1;PtdIns-3-kinase regulatory subunit alpha;PtdIns-3-kinase regulatory subunit p85-alpha;AGM7;grb 1;grb-1;IMD36;p 85;p-85;p85;p85 alpha;p85 alpha subunit of pi 3-kinase;p85 …	SWISSPROT_AC:P27986;SWISSPROT_ID:P85A_HUMAN;EMBL:AC016564;EMBL:AC104120;EMBL:AF279367;EMBL:AK094785;EMBL:AK223613;EMBL:BC030815;EMBL:BC094795;EMBL:CH471137;EMBL:M61906;EMBL:U49349;RefSeq:NP_001229395.1;RefSeq:NP_852556.2;RefSeq:NP_852664.1;RefSeq:NP_852665.1;RefSeq:XP_005248599.1;RefSeq:XP_016865074.1;ProteinModelPortal:P27986;STRING:9606.ENSP00000274335;SWISSPROT_AC_OLD:B3KT19;SWISSPROT_AC_OLD:D…	207993	Protein	PRKAR2B	cAMP-dependent protein kinase type II-beta regulatory subunit;KAP3;PRKAR2B;camp-dependent protein kinase regulatory subunit type ii beta;camp-dependent protein kinase regulatory subunit type iibeta;ii beta camp-dependent protein kinase regulatory subunit;ii beta regulatory subunit of camp-dependent protein kinase;PRKAR2;protein kinase cAMP-dependent type II regulatory subunit beta;regulatory subu…	SWISSPROT_AC:P31323;SWISSPROT_ID:KAP3_HUMAN;EMBL:AK291441;EMBL:CH236947;EMBL:CH471070;EMBL:M31158;RefSeq:NP_002727.2;ProteinModelPortal:P31323;STRING:9606.ENSP00000265717;SWISSPROT_AC_OLD:A4D0R9;SMR:P31323;GeneID:5577;KEGG:hsa:5577;PIR:A40915;eggNOG:COG0664;eggNOG:KOG1113;UniGene:Hs.433068;GO:GO:0000086;GO:GO:0003091;GO:GO:0004862;GO:GO:0005737;GO:GO:0005743;GO:GO:0005813;GO:GO:0005829;GO:GO:0005…	5295	5577
1196563	TPA -- TNF	association	Pubmed 2006:16309383;Pubmed 1994:8084301;Pubmed 1992:1328751;Pubmed 1992:1433370;Pubmed 2005:16100155;Pubmed central 2013:3724046;	Intra-arterial <b>TNF-alpha</b> caused a rise in <b>t-PA</b> concentrations (P&lt;0.001) without affecting blood flow or PAI-1 concentrations.[Pubmed 2006:16309383];Treatment of HUVEC with LPS or <b>TNF</b> accentuated this ratio by decreasing <b>tPA</b> and increasing PAI-1 expression.[Pubmed 1994:8084301];In this study, we report the effects of recombinant human <b>TNF alpha</b> on the synthesi…	493753	Protein	TPA	Alteplase;EC 3.4.21.68;PLAT;Reteplase;t-PA;t-plasminogen activator;Tissue-type plasminogen activator;TPA;activator tissue plasminogen;activator tissue-type plasminogen;pa t;plasminogen activator - tissue-type;plasminogen activator of the tissue-type;plasminogen activator of tissue-type;plasminogen activator tissue;plasminogen activator, tissue type;plasminogen tissue activator;t- pa;t--pa;tissue …	SWISSPROT_AC:P00750;SWISSPROT_ID:TPA_HUMAN;EMBL:AF260825;EMBL:AK289387;EMBL:AK290575;EMBL:AK313342;EMBL:AY221101;EMBL:AY291060;EMBL:BC002795;EMBL:BC007231;EMBL:BC013968;EMBL:BC018636;EMBL:BC095403;EMBL:BT007060;EMBL:CH471080;EMBL:D01096;EMBL:K03021;EMBL:L00141;EMBL:L00142;EMBL:L00143;EMBL:L00144;EMBL:L00145;EMBL:L00146;EMBL:L00147;EMBL:L00148;EMBL:L00149;EMBL:L00150;EMBL:L00151;EMBL:L00153;EMBL:M…	492131	Protein	TNF	Cachectin;TNF;TNF-a;TNF-alpha;TNFA;TNFSF2;Tumor necrosis factor;Tumor necrosis factor ligand superfamily member 2;chain-tnf;DIF;dif-type;factor - tumor necrosis;factor of the tumor necrosis;factor of the tumor-necrosis;factor of tumor necrosis;factor tumor necrosis;factor-tumor necrosis;necrosis factor-tumor;necrosis tumor factor;tnf - a;tnf - alpha;tnf -a;tnf -alpha;tnf a;tnf alpha;tnf- a;tnf- a…	SWISSPROT_AC:P01375;SWISSPROT_ID:TNFA_HUMAN;EMBL:AB088112;EMBL:AF043342;EMBL:AF098751;EMBL:AF129756;EMBL:AY066019;EMBL:AY214167;EMBL:BA000025;EMBL:BC028148;EMBL:M10988;EMBL:M16441;EMBL:M26331;EMBL:X01394;EMBL:X02910;EMBL:Y14768;EMBL:Z15026;RefSeq:NP_000585.2;ProteinModelPortal:P01375;STRING:9606.ENSP00000398698;SWISSPROT_AC_OLD:O43647;SWISSPROT_AC_OLD:Q9P1Q2;SWISSPROT_AC_OLD:Q9UIV3;SMR:P01375;Gen…	7124	5327
1214839	bFGF -- BRD2	association	Pubmed 1992:1324147;	Since cycloheximide, a protein synthesis inhibitor, inhibited the increase in bFGF binding induced by FSH, it is suggested that protein synthesis might be involved in the <b>FSH</b> stimulation of <b>bFGF</b> receptor induction.[Pubmed 1992:1324147];The present study suggests that FSH induces functional receptors for bFGF in granulosa cells and that <b>bFGF</b> may play a role in the process of d…	135766	Protein	bFGF	Basic fibroblast growth factor;bFGF;FGF-2;FGF2;FGFB;Fibroblast growth factor 2;HBGF-2;Heparin-binding growth factor 2;basic fibroblast growth-factor;basic fibroblast-growth factor;basic fibroblast-growth-factor;basic-fibroblast growth factor;basic-fibroblast-growth-factor;bfgf-isoform;bfgf-type;factor basic fibroblast growth;factor of basic fibroblast growth;factor-basic fibroblast growth;fgf -2;…	SWISSPROT_AC:P09038;SWISSPROT_ID:FGF2_HUMAN;EMBL:AB451321;EMBL:AB451450;EMBL:AC021205;EMBL:AY820133;EMBL:CH471056;EMBL:EF506888;EMBL:J04513;EMBL:M17599;EMBL:M27968;EMBL:S47380;EMBL:S81809;EMBL:X04431;EMBL:X04432;EMBL:X04433;EMBL:Y13468;RefSeq:NP_001997.5;ProteinModelPortal:P09038;STRING:9606.ENSP00000264498;SWISSPROT_AC_OLD:A4LBB8;SWISSPROT_AC_OLD:O00527;SWISSPROT_AC_OLD:P78443;SWISSPROT_AC_OLD:Q…	47854	Protein	BRD2	BRD2;Bromodomain-containing protein 2;KIAA9001;O27.1.1;Really interesting new gene 3 protein;RING3;brd 2;brd ii;brd-2;brd-ii;bromodomain containing 2;bromodomain containing protein 2;bromodomain-containing 2;D6S113E;FSH;fsh-type;FSRG1;NAT;nat-type;ring 3;ring iii;ring of type iii;ring type iii;ring-3;RNF3;	SWISSPROT_AC:P25440;SWISSPROT_ID:BRD2_HUMAN;EMBL:AL645941;EMBL:AL662845;EMBL:AL805913;EMBL:AL832722;EMBL:AL935042;EMBL:BC063840;EMBL:BX005422;EMBL:BX647233;EMBL:BX648109;EMBL:BX908719;EMBL:CH471081;EMBL:CR936909;EMBL:D42040;EMBL:M80613;EMBL:X62083;EMBL:X96670;EMBL:Z96104;RefSeq:NP_001106653.1;RefSeq:NP_001186384.1;RefSeq:NP_001186385.1;RefSeq:NP_001278915.1;RefSeq:NP_005095.1;ProteinModelPortal:P…	2247	6046
1229151	IGFBP-3 -- BRD2	association	Pubmed 2004:14715717;Pubmed 1992:1383254;	The site for <b>FSH</b> stimulation of the <b>IGFBP-3</b> gene was localized to the sequence between -61 and -48 relative to the transcription start site.[Pubmed 2004:14715717];Using RT-PCR we demonstrated that <b>FSH</b> regulates <b>IGFBP-3</b> mRNA expression in a biphasic manner, with an early induction (maximal at 3 h) and an inhibition at 24 h after FSH treatment.[Pubmed 2004:14715717];<b>F…	192552	Protein	IGFBP-3	IBP-3;IBP3;IGF-binding protein 3;IGFBP-3;IGFBP3;Insulin-like growth factor-binding protein 3;binding protein 3-igf;binding protein-3-igf;bp -53;BP-53;igf binding protein -3;igf binding protein 3;igf binding protein iii;igf binding protein-3;igf binding-protein 3;igf binding-protein-3;igf- binding protein 3;igf-binding protein -3;igf-binding protein-3;igf-binding protein3;igf-binding-protein-3;igf…	SWISSPROT_AC:P17936;SWISSPROT_ID:IBP3_HUMAN;EMBL:AC091524;EMBL:BC000013;EMBL:BC018962;EMBL:BC064987;EMBL:CH236958;EMBL:CH471128;EMBL:DQ301819;EMBL:M31159;EMBL:M35878;EMBL:X64875;RefSeq:NP_000589.2;RefSeq:NP_001013416.1;RefSeq:XP_016867641.1;ProteinModelPortal:P17936;STRING:9606.ENSP00000370473;SWISSPROT_AC_OLD:A4D2F5;SWISSPROT_AC_OLD:D3DVM0;SWISSPROT_AC_OLD:Q2V509;SWISSPROT_AC_OLD:Q6P1M6;SWISSPRO…	47854	Protein	BRD2	BRD2;Bromodomain-containing protein 2;KIAA9001;O27.1.1;Really interesting new gene 3 protein;RING3;brd 2;brd ii;brd-2;brd-ii;bromodomain containing 2;bromodomain containing protein 2;bromodomain-containing 2;D6S113E;FSH;fsh-type;FSRG1;NAT;nat-type;ring 3;ring iii;ring of type iii;ring type iii;ring-3;RNF3;	SWISSPROT_AC:P25440;SWISSPROT_ID:BRD2_HUMAN;EMBL:AL645941;EMBL:AL662845;EMBL:AL805913;EMBL:AL832722;EMBL:AL935042;EMBL:BC063840;EMBL:BX005422;EMBL:BX647233;EMBL:BX648109;EMBL:BX908719;EMBL:CH471081;EMBL:CR936909;EMBL:D42040;EMBL:M80613;EMBL:X62083;EMBL:X96670;EMBL:Z96104;RefSeq:NP_001106653.1;RefSeq:NP_001186384.1;RefSeq:NP_001186385.1;RefSeq:NP_001278915.1;RefSeq:NP_005095.1;ProteinModelPortal:P…	3486	6046
1328403	CDK5RAP2 -- ALBU	association	Pubmed 1993:8468584;	Both the CSF protein content and the CSF-to-serum <b>albumin</b> ratio correlated with C24 h/C5 h and <b>C48</b> h/C24 h.[Pubmed 1993:8468584];	67285	Protein	CDK5RAP2	CDK5 activator-binding protein C48;CDK5 regulatory subunit-associated protein 2;CDK5RAP2;Centrosome-associated protein 215;CEP215;CK5P2;KIAA1633;c - 48;c 48;c-48;c4-8;C48;CDK5 regulatory subunit associated protein 2;cep 215;mcph type 3;MCPH3;	SWISSPROT_AC:Q96SN8;SWISSPROT_ID:CK5P2_HUMAN;EMBL:AB046853;EMBL:AF448860;EMBL:AK001729;EMBL:AK025867;EMBL:AK027636;EMBL:AL133161;EMBL:AL138836;EMBL:AL353736;EMBL:AL391870;EMBL:AL590642;EMBL:BC004526;EMBL:BX537421;EMBL:BX537759;RefSeq:NP_001011649.1;RefSeq:NP_001258968.1;RefSeq:NP_060719.4;RefSeq:XP_006717245.1;ProteinModelPortal:Q96SN8;STRING:9606.ENSP00000343818;SWISSPROT_AC_OLD:Q5JV18;SWISSPROT…	14021	Protein	ALBU	ALB;ALBU;Serum albumin;albumin;hs a;hs-a;HSA;hsalpha;PRO0883;PRO0903;PRO1341;	SWISSPROT_AC:P02768;SWISSPROT_ID:ALBU_HUMAN;EMBL:A06977;EMBL:AC108157;EMBL:AF116645;EMBL:AF118090;EMBL:AF119840;EMBL:AF119890;EMBL:AF130077;EMBL:AF190168;EMBL:AF542069;EMBL:AH002596;EMBL:AY358313;EMBL:AY544124;EMBL:AY550967;EMBL:AY728024;EMBL:BC014308;EMBL:BC034023;EMBL:BC035969;EMBL:BC036003;EMBL:BC041789;EMBL:CH471057;EMBL:CR749331;EMBL:DQ986150;EMBL:EF649953;EMBL:M12523;EMBL:U22961;EMBL:V00494…	213	55755
1331602	SLC25A21 -- GAST	association	Pubmed 1993:8444085;	Since gastrin treatment increased ODC activity in vivo, <b>gastrin</b> may interact in vitro with other factors present in serum that can alter <b>ODC</b> activity.[Pubmed 1993:8444085];	292378	Protein	SLC25A21	Mitochondrial 2-oxodicarboxylate carrier;ODC;SLC25A21;Solute carrier family 25 member 21;ODC1;	SWISSPROT_AC:Q9BQT8;SWISSPROT_ID:ODC_HUMAN;EMBL:AJ278148;EMBL:AK289575;EMBL:AL079303;EMBL:AL079304;EMBL:AL121775;EMBL:AL162464;EMBL:BC101521;EMBL:BC113365;RefSeq:NP_001164641.1;RefSeq:NP_085134.1;ProteinModelPortal:Q9BQT8;STRING:9606.ENSP00000329452;SWISSPROT_AC_OLD:A8K0L0;SWISSPROT_AC_OLD:G3V4L5;SWISSPROT_AC_OLD:Q3MJ99;GeneID:89874;KEGG:hsa:89874;eggNOG:ENOG410XRZG;eggNOG:KOG0754;UniGene:Hs.7308…	148181	Protein	GAST	GAS;GAST;Gastrin;gastrin--an;gastrin-type;	SWISSPROT_AC:P01350;SWISSPROT_ID:GAST_HUMAN;EMBL:BC069724;EMBL:BC069762;EMBL:K01254;EMBL:M15958;EMBL:V00511;EMBL:X00183;RefSeq:NP_000796.1;ProteinModelPortal:P01350;STRING:9606.ENSP00000331358;SWISSPROT_AC_OLD:P78463;SWISSPROT_AC_OLD:P78464;GeneID:2520;KEGG:hsa:2520;PIR:A93997;eggNOG:ENOG410J1ZA;eggNOG:ENOG4111D7Y;UniGene:Hs.2681;GO:GO:0005179;GO:GO:0005576;GO:GO:0005615;GO:GO:0007165;GO:GO:00071…	2520	89874
1374477	IGFBP-1 -- BRD2	association	Pubmed 1993:7684393;Pubmed 1998:9660434;	Granulosa cells secreted IGFBP-1 in concentrations ranging from 20-500 pg/1000 cells.48 h, with cells from two of four normal and three of four polycystic ovaries showing a dose-related increase in <b>IGFBP-1</b> production in response to <b>FSH</b>.[Pubmed 1993:7684393];We have investigated the actions of <b>FSH</b> and insulin-like growth factor-I (IGF-I) on the production of <b>IGF-binding pro…	192533	Protein	IGFBP-1	IBP-1;IBP1;IGF-binding protein 1;IGFBP-1;IGFBP1;Insulin-like growth factor-binding protein 1;Placental protein 12;PP12;AFBP;hIGFBP-1;higfbp1;igf binding protein -1;igf binding protein 1;igf binding protein i;igf binding protein type 1;igf binding protein-1;igf binding protein-i;igf-binding protein i;igf-binding protein-1;igf-binding protein-i;igf-binding-protein-1;igf-bp 25;IGF-BP25;igfbp -1;igfb…	SWISSPROT_AC:P08833;SWISSPROT_ID:IBP1_HUMAN;EMBL:AY434089;EMBL:BC035263;EMBL:BT019685;EMBL:CH236958;EMBL:CH471128;EMBL:M20841;EMBL:M23592;EMBL:M23593;EMBL:M23594;EMBL:M23595;EMBL:M31145;EMBL:M59316;EMBL:M74587;EMBL:X12385;EMBL:X13405;EMBL:X15002;EMBL:Y00856;RefSeq:NP_000587.1;ProteinModelPortal:P08833;STRING:9606.ENSP00000275525;SWISSPROT_AC_OLD:A4D2F4;SWISSPROT_AC_OLD:D3DVL9;SWISSPROT_AC_OLD:Q8I…	47854	Protein	BRD2	BRD2;Bromodomain-containing protein 2;KIAA9001;O27.1.1;Really interesting new gene 3 protein;RING3;brd 2;brd ii;brd-2;brd-ii;bromodomain containing 2;bromodomain containing protein 2;bromodomain-containing 2;D6S113E;FSH;fsh-type;FSRG1;NAT;nat-type;ring 3;ring iii;ring of type iii;ring type iii;ring-3;RNF3;	SWISSPROT_AC:P25440;SWISSPROT_ID:BRD2_HUMAN;EMBL:AL645941;EMBL:AL662845;EMBL:AL805913;EMBL:AL832722;EMBL:AL935042;EMBL:BC063840;EMBL:BX005422;EMBL:BX647233;EMBL:BX648109;EMBL:BX908719;EMBL:CH471081;EMBL:CR936909;EMBL:D42040;EMBL:M80613;EMBL:X62083;EMBL:X96670;EMBL:Z96104;RefSeq:NP_001106653.1;RefSeq:NP_001186384.1;RefSeq:NP_001186385.1;RefSeq:NP_001278915.1;RefSeq:NP_005095.1;ProteinModelPortal:P…	3484	6046
1496113	TPA -- MYC	association	Pubmed 1993:8118397;Pubmed 1998:9951803;	A method is described that utilizes the principles of competitive PCR for quantitation of the <b>c-myc</b> gene copy number in relation to the copy number of a reference gene (<b>tissue plasminogen activator</b> [t-PA] gene) located on the same chromosome (8) as the c-myc gene.[Pubmed 1993:8118397];<b>tPA</b> increases oncogene <b>c-myc</b> mRNA level during SMC proliferation, and the level of c-…	493753	Protein	TPA	Alteplase;EC 3.4.21.68;PLAT;Reteplase;t-PA;t-plasminogen activator;Tissue-type plasminogen activator;TPA;activator tissue plasminogen;activator tissue-type plasminogen;pa t;plasminogen activator - tissue-type;plasminogen activator of the tissue-type;plasminogen activator of tissue-type;plasminogen activator tissue;plasminogen activator, tissue type;plasminogen tissue activator;t- pa;t--pa;tissue …	SWISSPROT_AC:P00750;SWISSPROT_ID:TPA_HUMAN;EMBL:AF260825;EMBL:AK289387;EMBL:AK290575;EMBL:AK313342;EMBL:AY221101;EMBL:AY291060;EMBL:BC002795;EMBL:BC007231;EMBL:BC013968;EMBL:BC018636;EMBL:BC095403;EMBL:BT007060;EMBL:CH471080;EMBL:D01096;EMBL:K03021;EMBL:L00141;EMBL:L00142;EMBL:L00143;EMBL:L00144;EMBL:L00145;EMBL:L00146;EMBL:L00147;EMBL:L00148;EMBL:L00149;EMBL:L00150;EMBL:L00151;EMBL:L00153;EMBL:M…	266091	Protein	MYC	BHLHE39;Class E basic helix-loop-helix protein 39;MYC;Myc proto-oncogene protein;Proto-oncogene c-Myc;Transcription factor p64;an-myc;c - myc;c -- myc;c -myc;c myc;c- myc;c- myc proto-oncogene;c--myc;c-Myc;c-myc proto oncogene;c-myc proto-oncogene;MRTL;myc c;myc-c;myc-type;MYCC;proto-oncogene c- myc;v-myc avian myelocytomatosis viral oncogene homolog;	SWISSPROT_AC:P01106;SWISSPROT_ID:MYC_HUMAN;EMBL:AC103819;EMBL:AK312883;EMBL:AY214166;EMBL:BC000141;EMBL:BC000917;EMBL:BC058901;EMBL:BT019768;EMBL:CH471060;EMBL:D10493;EMBL:K00534;EMBL:K00535;EMBL:K01905;EMBL:K01906;EMBL:K02276;EMBL:L00057;EMBL:L00058;EMBL:M13929;EMBL:V00568;EMBL:X00196;EMBL:X00198;EMBL:X00364;EMBL:X00676;RefSeq:NP_002458.2;ProteinModelPortal:P01106;STRING:9606.ENSP00000367207;SWI…	4609	5327
1511750	CD8A -- BRD2	association	Pubmed 1994:8190002;Pubmed central 2014:4066765;	<b>FSH</b> and 17 beta-estradiol inversely affected <b>CD8</b> and B lymphocyte numbers (P &lt; 0.005 and P &lt; 0.02, respectively).[Pubmed 1994:8190002];Plasmid pNAT-SPT5ÃŽÂ”CTR, which encodes 3ÃƒÂ—Myc-tagged CTR-deleted Spt5, was created by replacing the <b>LEU2</b> gene in plasmid pSPT5/CTRÃŽÂ” (23) with the <b>NAT</b> (nourseothricin) gene.[Pubmed central 2014:4066765];Plasmid pNAT-SPT5?CTR,…	59399	Protein	CD8A	CD8A;CD8a antigen;MAL;T-cell surface glycoprotein CD8 alpha chain;T-lymphocyte differentiation antigen T8/Leu-2;antigen cd8 alpha;CD8;cd8 alpha antigen;cd8 alpha molecule;CD8a molecule;cd8alpha antigen;cd8alpha molecule;Leu2;p 3 2;p 32;p- 32;p-3-2;p-32;p3 2;p3-2;p3-ii;p32;	SWISSPROT_AC:P01732;SWISSPROT_ID:CD8A_HUMAN;EMBL:AC064848;EMBL:AC112696;EMBL:AK300089;EMBL:CH471053;EMBL:M12824;EMBL:M12828;EMBL:M26313;EMBL:M26314;EMBL:M26315;EMBL:M27161;RefSeq:NP_001139345.1;RefSeq:NP_001759.3;RefSeq:NP_741969.1;ProteinModelPortal:P01732;STRING:9606.ENSP00000283635;SWISSPROT_AC_OLD:B4DT80;SWISSPROT_AC_OLD:D6W5M8;SWISSPROT_AC_OLD:Q13970;SWISSPROT_AC_OLD:Q4ZG17;SMR:P01732;GeneID…	47854	Protein	BRD2	BRD2;Bromodomain-containing protein 2;KIAA9001;O27.1.1;Really interesting new gene 3 protein;RING3;brd 2;brd ii;brd-2;brd-ii;bromodomain containing 2;bromodomain containing protein 2;bromodomain-containing 2;D6S113E;FSH;fsh-type;FSRG1;NAT;nat-type;ring 3;ring iii;ring of type iii;ring type iii;ring-3;RNF3;	SWISSPROT_AC:P25440;SWISSPROT_ID:BRD2_HUMAN;EMBL:AL645941;EMBL:AL662845;EMBL:AL805913;EMBL:AL832722;EMBL:AL935042;EMBL:BC063840;EMBL:BX005422;EMBL:BX647233;EMBL:BX648109;EMBL:BX908719;EMBL:CH471081;EMBL:CR936909;EMBL:D42040;EMBL:M80613;EMBL:X62083;EMBL:X96670;EMBL:Z96104;RefSeq:NP_001106653.1;RefSeq:NP_001186384.1;RefSeq:NP_001186385.1;RefSeq:NP_001278915.1;RefSeq:NP_005095.1;ProteinModelPortal:P…	925	6046
1540543	TPA -- bFGF	association	Pubmed 1994:8191418;	<b>Basic fibroblast growth factor</b> suppresses <b>tissue plasminogen activator</b> release from cultured human umbilical vein endothelial cells but enhances that from cultured human aortic endothelial cells.[Pubmed 1994:8191418];Treatment with <b>bFGF</b> resulted in a significant decrease in the release of t-PA:Ag from the cells accompanied with a less <b>t-PA</b> activity in the medium.[Pubme…	493753	Protein	TPA	Alteplase;EC 3.4.21.68;PLAT;Reteplase;t-PA;t-plasminogen activator;Tissue-type plasminogen activator;TPA;activator tissue plasminogen;activator tissue-type plasminogen;pa t;plasminogen activator - tissue-type;plasminogen activator of the tissue-type;plasminogen activator of tissue-type;plasminogen activator tissue;plasminogen activator, tissue type;plasminogen tissue activator;t- pa;t--pa;tissue …	SWISSPROT_AC:P00750;SWISSPROT_ID:TPA_HUMAN;EMBL:AF260825;EMBL:AK289387;EMBL:AK290575;EMBL:AK313342;EMBL:AY221101;EMBL:AY291060;EMBL:BC002795;EMBL:BC007231;EMBL:BC013968;EMBL:BC018636;EMBL:BC095403;EMBL:BT007060;EMBL:CH471080;EMBL:D01096;EMBL:K03021;EMBL:L00141;EMBL:L00142;EMBL:L00143;EMBL:L00144;EMBL:L00145;EMBL:L00146;EMBL:L00147;EMBL:L00148;EMBL:L00149;EMBL:L00150;EMBL:L00151;EMBL:L00153;EMBL:M…	135766	Protein	bFGF	Basic fibroblast growth factor;bFGF;FGF-2;FGF2;FGFB;Fibroblast growth factor 2;HBGF-2;Heparin-binding growth factor 2;basic fibroblast growth-factor;basic fibroblast-growth factor;basic fibroblast-growth-factor;basic-fibroblast growth factor;basic-fibroblast-growth-factor;bfgf-isoform;bfgf-type;factor basic fibroblast growth;factor of basic fibroblast growth;factor-basic fibroblast growth;fgf -2;…	SWISSPROT_AC:P09038;SWISSPROT_ID:FGF2_HUMAN;EMBL:AB451321;EMBL:AB451450;EMBL:AC021205;EMBL:AY820133;EMBL:CH471056;EMBL:EF506888;EMBL:J04513;EMBL:M17599;EMBL:M27968;EMBL:S47380;EMBL:S81809;EMBL:X04431;EMBL:X04432;EMBL:X04433;EMBL:Y13468;RefSeq:NP_001997.5;ProteinModelPortal:P09038;STRING:9606.ENSP00000264498;SWISSPROT_AC_OLD:A4LBB8;SWISSPROT_AC_OLD:O00527;SWISSPROT_AC_OLD:P78443;SWISSPROT_AC_OLD:Q…	2247	5327
1541858	TPA -- Fibronectin	association	Pubmed 1994:7885228;Pubmed 1994:8308001;Pubmed 2002:11928812;Pubmed 2008:18925455;	The binding of plasminogen and <b>t-PA</b> to curli-expressing E. coli was only partially inhibited by <b>fibronectin</b> and laminin.[Pubmed 1994:7885228];Assignment of the binding site for <b>tissue plasminogen activator</b> on human <b>fibronectin</b>.[Pubmed 1994:8308001];Both the 10-kDa fragment and the synthetic peptide could competitively inhibit the binding of <b>Fn</b> to <b>t-PA</b>.[Pu…	493753	Protein	TPA	Alteplase;EC 3.4.21.68;PLAT;Reteplase;t-PA;t-plasminogen activator;Tissue-type plasminogen activator;TPA;activator tissue plasminogen;activator tissue-type plasminogen;pa t;plasminogen activator - tissue-type;plasminogen activator of the tissue-type;plasminogen activator of tissue-type;plasminogen activator tissue;plasminogen activator, tissue type;plasminogen tissue activator;t- pa;t--pa;tissue …	SWISSPROT_AC:P00750;SWISSPROT_ID:TPA_HUMAN;EMBL:AF260825;EMBL:AK289387;EMBL:AK290575;EMBL:AK313342;EMBL:AY221101;EMBL:AY291060;EMBL:BC002795;EMBL:BC007231;EMBL:BC013968;EMBL:BC018636;EMBL:BC095403;EMBL:BT007060;EMBL:CH471080;EMBL:D01096;EMBL:K03021;EMBL:L00141;EMBL:L00142;EMBL:L00143;EMBL:L00144;EMBL:L00145;EMBL:L00146;EMBL:L00147;EMBL:L00148;EMBL:L00149;EMBL:L00150;EMBL:L00151;EMBL:L00153;EMBL:M…	136502	Protein	Fibronectin	CIG;Cold-insoluble globulin;Fibronectin;FINC;FN;FN1;cold insoluble globulin;ed b;ED-B;fibronectin 1;fibronectin i;fibronectin type 1;fibronectin type i;fibronectin--an;fibronectin-1;fibronectin-type;fibronectin1;FNZ;GFND;GFND2;LETS;MSF;	SWISSPROT_AC:P02751;SWISSPROT_ID:FINC_HUMAN;EMBL:AB191261;EMBL:AB209840;EMBL:AC012462;EMBL:AC073284;EMBL:AF312399;EMBL:AJ276395;EMBL:AJ320525;EMBL:AJ320526;EMBL:AJ320527;EMBL:AJ535086;EMBL:AJ849445;EMBL:AL832202;EMBL:BC117176;EMBL:BC143763;EMBL:BX537590;EMBL:BX538017;EMBL:BX538018;EMBL:BX538045;EMBL:BX640608;EMBL:BX640731;EMBL:BX640875;EMBL:BX640920;EMBL:CH471063;EMBL:CR749281;EMBL:CR749316;EMBL:…	2335	5327
1580847	IGF1R -- BRD2	association	Pubmed 1994:9296769;	<b>IGF-I receptor</b> numbers increase in the presence of <b>FSH</b>, while estradiol has a synergic effect.[Pubmed 1994:9296769];	196345	Protein	IGF1R	CD221 antigen;EC 2.7.10.1;IGF-I receptor;IGF1R;Insulin-like growth factor 1 receptor;Insulin-like growth factor I receptor;CD221;IGFIR;IGFR;insulin like growth factor 1 receptor;insulin like growth factor 1-receptor;insulin like growth factor i receptor;insulin like growth factor-1 receptor;insulin- like growth factor i receptor;insulin- like growth factor-i receptor;insulin-like growth factor - …	SWISSPROT_AC:P08069;SWISSPROT_ID:IGF1R_HUMAN;EMBL:AB425196;EMBL:AC055807;EMBL:AC069029;EMBL:AC118658;EMBL:AC118660;EMBL:AY332722;EMBL:BC113610;EMBL:BC113612;EMBL:M69229;EMBL:X04434;RefSeq:NP_000866.1;RefSeq:NP_001278787.1;ProteinModelPortal:P08069;STRING:9606.ENSP00000268035;SWISSPROT_AC_OLD:B1B5Y2;SWISSPROT_AC_OLD:Q14CV2;SWISSPROT_AC_OLD:Q9UCC0;SMR:P08069;GeneID:3480;KEGG:hsa:3480;PIR:A25690;egg…	47854	Protein	BRD2	BRD2;Bromodomain-containing protein 2;KIAA9001;O27.1.1;Really interesting new gene 3 protein;RING3;brd 2;brd ii;brd-2;brd-ii;bromodomain containing 2;bromodomain containing protein 2;bromodomain-containing 2;D6S113E;FSH;fsh-type;FSRG1;NAT;nat-type;ring 3;ring iii;ring of type iii;ring type iii;ring-3;RNF3;	SWISSPROT_AC:P25440;SWISSPROT_ID:BRD2_HUMAN;EMBL:AL645941;EMBL:AL662845;EMBL:AL805913;EMBL:AL832722;EMBL:AL935042;EMBL:BC063840;EMBL:BX005422;EMBL:BX647233;EMBL:BX648109;EMBL:BX908719;EMBL:CH471081;EMBL:CR936909;EMBL:D42040;EMBL:M80613;EMBL:X62083;EMBL:X96670;EMBL:Z96104;RefSeq:NP_001106653.1;RefSeq:NP_001186384.1;RefSeq:NP_001186385.1;RefSeq:NP_001278915.1;RefSeq:NP_005095.1;ProteinModelPortal:P…	3480	6046
1603377	TGFB1 -- HO-1	association	Pubmed 1994:8163576;Pubmed 2002:12376363;Pubmed 2007:17307160;Pubmed 2007:17567933;Pubmed 2000:11018038;Pubmed central 2017:5397058;	Antibodies specific for heme oxygenase-1 (HO-1) were produced in rabbits, using the multiple antigen peptide (MAP) technique, and were employed to investigate the ability of transforming growth factor-beta 1 (<b>TGF-beta 1</b>) to induce the <b>HO-1</b> protein in cultured human retinal pigment epithelial (RPE) cells.[Pubmed 1994:8163576];The induction of <b>HO-1</b> by <b>TGF-beta 1</b> was also…	484813	Protein	TGFB1	TGF-beta-1;TGFB;TGFB1;Transforming growth factor beta-1;CED;DPD1;LAP;lap-type;tgf -beta 1;tgf -beta1;tgf b 1;tgf b-1;tgf beta 1;tgf beta i;tgf beta type 1;tgf beta type i;tgf beta-1;tgf beta-type 1;tgf beta1;tgf- b 1;tgf- beta 1;tgf- beta1;tgf-b 1;tgf-beta 1;tgf-beta i;tgf-beta isoform 1;tgf-beta type 1;tgf-beta type i;tgf-beta type-i;tgf-beta's 1;tgf-beta-i;tgf-beta1;tgf-beta1-type;tgf-betai;tgf…	SWISSPROT_AC:P01137;SWISSPROT_ID:TGFB1_HUMAN;EMBL:AK291907;EMBL:BC000125;EMBL:BC001180;EMBL:BC022242;EMBL:BT007245;EMBL:CH471126;EMBL:M38449;EMBL:X02812;EMBL:X05839;EMBL:X05840;EMBL:X05843;EMBL:X05844;EMBL:X05849;EMBL:X05850;RefSeq:NP_000651.3;ProteinModelPortal:P01137;STRING:9606.ENSP00000221930;SWISSPROT_AC_OLD:A8K792;SWISSPROT_AC_OLD:Q9UCG4;SMR:P01137;GeneID:7040;KEGG:hsa:7040;PIR:A27513;eggNO…	184299	Protein	HO-1	EC 1.14.14.18;Heme oxygenase 1;HMOX1;HO;HO-1;HO1;bK286B10;heme oxygenase - 1;heme oxygenase -1;heme oxygenase i;heme oxygenase isoform 1;heme oxygenase isoform-1;heme oxygenase type 1;heme oxygenase type i;heme oxygenase type-1;heme oxygenase- 1;heme oxygenase--1;heme oxygenase-1;heme oxygenase1;heme-oxygenase 1;heme-oxygenase i;heme-oxygenase isoform 1;heme-oxygenase- 1;heme-oxygenase-1;heme-oxy…	SWISSPROT_AC:P09601;SWISSPROT_ID:HMOX1_HUMAN;EMBL:AY460337;EMBL:CR456505;EMBL:M23041;EMBL:X06985;EMBL:X14782;EMBL:Z82244;RefSeq:NP_002124.1;ProteinModelPortal:P09601;STRING:9606.ENSP00000216117;SMR:P09601;GeneID:3162;KEGG:hsa:3162;PIR:S00325;eggNOG:COG5398;eggNOG:KOG4480;UniGene:Hs.517581;UniGene:Hs.727017;GO:GO:0001525;GO:GO:0001935;GO:GO:0002246;GO:GO:0002686;GO:GO:0004392;GO:GO:0004630;GO:GO:0…	7040	3162
1620024	Tissue factor -- GRASP65	association	Pubmed 1994:8196620;	In vitro binding studies demonstrated that the <b>TF</b> site bound translated c-Rel and <b>p65</b> homodimers but not p50/p65 heterodimers or p50 homodimers.[Pubmed 1994:8196620];	484648	Protein	Tissue factor	CD142 antigen;Coagulation factor III;F3;TF;Thromboplastin;Tissue factor;CD142;coagulation factor 3;coagulation factor III, tissue factor;factor of the tissue;factor of tissue;factor tissue;factor--tissue;factor-tissue;TFA;tissue-factor;	SWISSPROT_AC:P13726;SWISSPROT_ID:TF_HUMAN;EMBL:AC093117;EMBL:AF487337;EMBL:AF540377;EMBL:BC011029;EMBL:BT019808;EMBL:CH471097;EMBL:CR541792;EMBL:J02846;EMBL:J02931;EMBL:M16553;EMBL:M27436;RefSeq:NP_001171567.1;RefSeq:NP_001984.1;ProteinModelPortal:P13726;STRING:9606.ENSP00000334145;SWISSPROT_AC_OLD:D3DT47;SWISSPROT_AC_OLD:Q6FHG2;SWISSPROT_AC_OLD:Q86WH4;SMR:P13726;GeneID:2152;KEGG:hsa:2152;PIR:A43…	162866	Protein	GRASP65	Golgi peripheral membrane protein p65;Golgi phosphoprotein 5;Golgi reassembly-stacking protein 1;Golgi reassembly-stacking protein of 65 kDa;GOLPH5;GORASP1;GORS1;GRASP65;golgi reassembly stacking protein 1;grasp-65;p 65;p-65;p6-5;P65;	SWISSPROT_AC:Q9BQQ3;SWISSPROT_ID:GORS1_HUMAN;EMBL:AJ409349;EMBL:AK091168;EMBL:AK124755;EMBL:BC008928;EMBL:BC075854;EMBL:BC103826;EMBL:BC103827;EMBL:CH471055;RefSeq:NP_001265718.1;RefSeq:NP_001265719.1;RefSeq:NP_114105.1;ProteinModelPortal:Q9BQQ3;STRING:9606.ENSP00000313869;SWISSPROT_AC_OLD:B3KWC8;SWISSPROT_AC_OLD:Q3SYG7;SWISSPROT_AC_OLD:Q8N272;SWISSPROT_AC_OLD:Q96H42;SMR:Q9BQQ3;GeneID:64689;KEGG:…	2152	64689
1633516	Stomatin -- IL-6	association	Pubmed 1994:8055910;	In UAC cells both metallothionein and <b>stomatin</b> are induced by dexamethasone and <b>IL-6</b> in a more than additive manner.[Pubmed 1994:8055910];Induction of metallothionein and <b>stomatin</b> by <b>interleukin-6</b> and glucocorticoids in a human amniotic cell line.[Pubmed 1994:8055910];	462263	Protein	Stomatin	BND7;EPB72;Erythrocyte band 7 integral membrane protein;Protein 7.2b;STOM;Stomatin;7.2b protein;EPB7;erythrocyte integral membrane protein band 7;stomatin-type;	SWISSPROT_AC:P27105;SWISSPROT_ID:STOM_HUMAN;EMBL:AL161784;EMBL:AL359644;EMBL:BC010703;EMBL:BI603242;EMBL:CR542100;EMBL:M81635;EMBL:U33925;EMBL:U33926;EMBL:U33927;EMBL:U33928;EMBL:U33929;EMBL:U33930;EMBL:U33931;EMBL:X60067;EMBL:X85116;EMBL:X85117;RefSeq:NP_004090.4;RefSeq:NP_937837.1;ProteinModelPortal:P27105;STRING:9606.ENSP00000286713;SWISSPROT_AC_OLD:B1AM77;SWISSPROT_AC_OLD:Q14087;SWISSPROT_AC_…	197638	Protein	IL-6	B-cell stimulatory factor 2;BSF-2;CDF;CTL differentiation factor;Hybridoma growth factor;IFN-beta-2;IFNB2;IL-6;IL6;Interferon beta-2;Interleukin-6;b cell stimulatory factor 2;b cell stimulatory factor-2;b-cell stimulatory factor-2;bsf- 2;BSF2;HGF;HSF;hsf-type;ifn beta 2;ifn-beta 2;ifn-beta2;il - 6;il -- 6;il -6;il 6;il- 6;il--6;il-6-type;il-vi;il6-type;interferon beta 2;interferon beta2;interfero…	SWISSPROT_AC:P05231;SWISSPROT_ID:IL6_HUMAN;EMBL:AF372214;EMBL:BC015511;EMBL:M14584;EMBL:M18403;EMBL:M29150;EMBL:M54894;EMBL:S56892;EMBL:X04402;EMBL:X04403;EMBL:X04430;EMBL:X04602;EMBL:Y00081;RefSeq:NP_000591.1;RefSeq:XP_011513692.1;ProteinModelPortal:P05231;STRING:9606.ENSP00000258743;SWISSPROT_AC_OLD:Q9UCU2;SWISSPROT_AC_OLD:Q9UCU3;SWISSPROT_AC_OLD:Q9UCU4;SMR:P05231;GeneID:3569;KEGG:hsa:3569;PIR:…	3569	2040
1634155	IL-1 beta -- GRASP65	association	Pubmed 2006:16617094;Pubmed 2013:23391827;Pubmed 2013:24118362;Pubmed 1994:8021507;Pubmed 1997:9041934;Pubmed 2017:28355270;Pubmed central 2015:4693255;Pubmed central 2014:4064300;Pubmed central 2012:3509141;Pubmed central 2017:5331242;Pubmed central 2017:5386326;Pubmed central 2017:5617436;Pubmed central 2016:4879264;Pubmed central 2011:3169548;	AS-602868 but not PD-98059 or SP-600125 inhibited <b>p65</b> DNA-binding induced by <b>IL-1beta</b> and TNF-alpha.[Pubmed 2006:16617094];We previously demonstrated that though the human SAA1 gene shows no typical STAT3 response element (STAT3-RE) in its promoter region, STAT3 and the nuclear factor (NF-ÃŽÂºB) <b>p65</b> first form a complex following interleukin <b>IL-1</b> and IL-6 (IL-1+6) stim…	197391	Protein	IL-1 beta	Catabolin;IL-1 beta;IL1B;IL1F2;Interleukin-1 beta;1 beta interleukin;1 beta-interleukin;1-beta interleukin;il - 1beta;il -1;il -1b;il -1beta;il 1;il 1 beta;il 1-beta;il 1b;il 1beta;il type i;il- 1;il- 1 beta;il- 1b;il- 1beta;il- i;il--1;il--1 beta;IL-1;il-1 -beta;il-1 b;il-1-b;il-1-type;il-1beta;il-i;il-i beta;il-ibeta;il-type 1;IL1-BETA;interleukin - 1 beta;interleukin -1 b;interleukin -1 beta;i…	SWISSPROT_AC:P01584;SWISSPROT_ID:IL1B_HUMAN;EMBL:AC079753;EMBL:AY137079;EMBL:BC008678;EMBL:BN000002;EMBL:BT007213;EMBL:CH471217;EMBL:CR407679;EMBL:K02770;EMBL:M15330;EMBL:M15840;EMBL:M54933;EMBL:X02532;EMBL:X04500;EMBL:X56087;RefSeq:NP_000567.1;ProteinModelPortal:P01584;STRING:9606.ENSP00000263341;SWISSPROT_AC_OLD:Q53X59;SWISSPROT_AC_OLD:Q53XX2;SWISSPROT_AC_OLD:Q7M4S7;SWISSPROT_AC_OLD:Q7RU01;SWIS…	162866	Protein	GRASP65	Golgi peripheral membrane protein p65;Golgi phosphoprotein 5;Golgi reassembly-stacking protein 1;Golgi reassembly-stacking protein of 65 kDa;GOLPH5;GORASP1;GORS1;GRASP65;golgi reassembly stacking protein 1;grasp-65;p 65;p-65;p6-5;P65;	SWISSPROT_AC:Q9BQQ3;SWISSPROT_ID:GORS1_HUMAN;EMBL:AJ409349;EMBL:AK091168;EMBL:AK124755;EMBL:BC008928;EMBL:BC075854;EMBL:BC103826;EMBL:BC103827;EMBL:CH471055;RefSeq:NP_001265718.1;RefSeq:NP_001265719.1;RefSeq:NP_114105.1;ProteinModelPortal:Q9BQQ3;STRING:9606.ENSP00000313869;SWISSPROT_AC_OLD:B3KWC8;SWISSPROT_AC_OLD:Q3SYG7;SWISSPROT_AC_OLD:Q8N272;SWISSPROT_AC_OLD:Q96H42;SMR:Q9BQQ3;GeneID:64689;KEGG:…	3553	64689
1668327	Cytochrome c -- Phosvitin	association	Pubmed 1994:7918531;	Polyglutamate and <b>phosvitin</b> complexes of <b>cytochrome c</b> show changes in the circular dichroism spectrum similar to those observed with cytochrome c peroxidase.[Pubmed 1994:7918531];	88737	Protein	Cytochrome c	CYC;CYCS;Cytochrome c;c - cytochrome;c -type cytochrome;c cytochrome;c type cytochrome;c- cytochrome;c-cytochrome;c-type cytochrome;cytochrome -c;cytochrome c, somatic;cytochrome c-type;cytochrome- c;cytochrome-c;cytochrome-c-type;HCS;thc 4;THC4;	SWISSPROT_AC:P99999;SWISSPROT_ID:CYC_HUMAN;EMBL:AC007487;EMBL:AK311836;EMBL:AL713681;EMBL:BC005299;EMBL:BC008475;EMBL:BC008477;EMBL:BC009578;EMBL:BC009579;EMBL:BC009582;EMBL:BC009587;EMBL:BC009602;EMBL:BC009607;EMBL:BC014359;EMBL:BC014361;EMBL:BC015130;EMBL:BC016006;EMBL:BC021994;EMBL:BC022330;EMBL:BC067222;EMBL:BC068464;EMBL:BC070156;EMBL:BC070346;EMBL:BC071761;EMBL:BT006946;EMBL:CH236948;EMBL:C…	82347	Protein	Phosvitin	Casein kinase II subunit beta;CK II beta;CK2N;CSK2B;CSNK2B;G5A;Phosvitin;Protein G5a;casein kinase 2 beta;casein kinase 2b;casein kinase 2beta;casein kinase ii beta;casein kinase iibeta;casein kinase-2 beta;ck-2 beta;ck-2-beta;CK2B;csnk2 beta;g5 a;g5 alpha;g5alpha;type-ii b-ck;	SWISSPROT_AC:P67870;SWISSPROT_ID:CSK2B_HUMAN;EMBL:AF129756;EMBL:AK311860;EMBL:AL662899;EMBL:AL670886;EMBL:AL805934;EMBL:AY113186;EMBL:BA000025;EMBL:BC112017;EMBL:BC112019;EMBL:BX511262;EMBL:CH471081;EMBL:CR354443;EMBL:CR541699;EMBL:CR753842;EMBL:CR759761;EMBL:DQ314868;EMBL:M30448;EMBL:X16312;EMBL:X16937;EMBL:X57152;RefSeq:NP_001269314.1;RefSeq:NP_001311.3;ProteinModelPortal:P67870;STRING:9606.ENS…	54205	1460
1671267	IDE -- Catalase	association	Pubmed 1994:8077210;	The overexpressed <b>hIDE</b> predominantly colocalized with <b>catalase</b> in peroxisomes, although IDE was also found in the cytosol at a much lower concentration.[Pubmed 1994:8077210];	193086	Protein	IDE	Abeta-degrading protease;EC 3.4.24.56;IDE;Insulin protease;Insulin-degrading enzyme;Insulinase;Insulysin;abeta degrading protease;insulin degrading enzyme;insulin- degrading enzyme;insulin-degrading-enzyme;	SWISSPROT_AC:P14735;SWISSPROT_ID:IDE_HUMAN;EMBL:AK312810;EMBL:AK316407;EMBL:AL356128;EMBL:BC096336;EMBL:BC096337;EMBL:BC096339;EMBL:CH471066;EMBL:M21188;RefSeq:NP_001159418.1;RefSeq:NP_004960.2;ProteinModelPortal:P14735;STRING:9606.ENSP00000265986;SWISSPROT_AC_OLD:B2R721;SWISSPROT_AC_OLD:B7ZAU2;SWISSPROT_AC_OLD:D3DR35;SWISSPROT_AC_OLD:Q5T5N2;SMR:P14735;GeneID:3416;KEGG:hsa:3416;PIR:A40119;eggNOG:…	54707	Protein	Catalase	CAT;CATA;Catalase;EC 1.11.1.6;cat--an;cat-type;catalase-type;chain-cat;	SWISSPROT_AC:P04040;SWISSPROT_ID:CATA_HUMAN;EMBL:AK291585;EMBL:AK315350;EMBL:AL035079;EMBL:AY028632;EMBL:AY545477;EMBL:BC110398;EMBL:BC112217;EMBL:BC112219;EMBL:CH471064;EMBL:K02400;EMBL:L13609;EMBL:X04076;EMBL:X04085;EMBL:X04086;EMBL:X04087;EMBL:X04088;EMBL:X04089;EMBL:X04090;EMBL:X04091;EMBL:X04092;EMBL:X04093;EMBL:X04094;EMBL:X04095;EMBL:X04096;RefSeq:NP_001743.1;ProteinModelPortal:P04040;STRI…	847	3416
1672143	TPA -- HER2	association	Pubmed 1994:21559600;	A significant relationship between <b>t-PA</b> levels and <b>HER-2/neu</b> alterations was observed only in the ER(+) tumors: t-PA levels were lower in amplified and overexpressed cases (1.4 versus 2.5 ng/mg cyt prot in amplified and single copy gene, respectively; 1.6 versus 2.3 ng/mg cyt prot in overexpressed and normally expressed cases, respectively).[Pubmed 1994:21559600];	493753	Protein	TPA	Alteplase;EC 3.4.21.68;PLAT;Reteplase;t-PA;t-plasminogen activator;Tissue-type plasminogen activator;TPA;activator tissue plasminogen;activator tissue-type plasminogen;pa t;plasminogen activator - tissue-type;plasminogen activator of the tissue-type;plasminogen activator of tissue-type;plasminogen activator tissue;plasminogen activator, tissue type;plasminogen tissue activator;t- pa;t--pa;tissue …	SWISSPROT_AC:P00750;SWISSPROT_ID:TPA_HUMAN;EMBL:AF260825;EMBL:AK289387;EMBL:AK290575;EMBL:AK313342;EMBL:AY221101;EMBL:AY291060;EMBL:BC002795;EMBL:BC007231;EMBL:BC013968;EMBL:BC018636;EMBL:BC095403;EMBL:BT007060;EMBL:CH471080;EMBL:D01096;EMBL:K03021;EMBL:L00141;EMBL:L00142;EMBL:L00143;EMBL:L00144;EMBL:L00145;EMBL:L00146;EMBL:L00147;EMBL:L00148;EMBL:L00149;EMBL:L00150;EMBL:L00151;EMBL:L00153;EMBL:M…	124439	Protein	HER2	CD340 antigen;EC 2.7.10.1;ERBB2;HER2;Metastatic lymph node gene 19 protein;MLN 19;MLN19;NEU;NGL;p185erbB2;Proto-oncogene c-ErbB-2;Proto-oncogene Neu;Receptor tyrosine-protein kinase erbB-2;Tyrosine kinase-type cell surface receptor HER2;c-erb b-2 proto-oncogene;c-erbb-2 proto-oncogene;c-erbb2 proto-oncogene;CD340;erb-b2 receptor tyrosine kinase 2;erbb2 receptor protein tyrosine kinase;her - 2;her…	SWISSPROT_AC:P04626;SWISSPROT_ID:ERBB2_HUMAN;EMBL:AH001455;EMBL:AK295195;EMBL:AY208911;EMBL:BC167147;EMBL:CH471152;EMBL:KJ534964;EMBL:L29395;EMBL:M11730;EMBL:M12036;EMBL:M16789;EMBL:M16790;EMBL:M16791;EMBL:M16792;EMBL:M95667;EMBL:X03363;RefSeq:NP_001005862.1;RefSeq:NP_001276865.1;RefSeq:NP_001276867.1;RefSeq:NP_004439.2;ProteinModelPortal:P04626;STRING:9606.ENSP00000269571;SWISSPROT_AC_OLD:B2RZG3…	2064	5327
1678509	PVS -- ICAM-1	association	Pubmed 2001:11763320;Pubmed 1994:7914388;Pubmed 2007:17517601;Pubmed central 1999:2195726;	Of particular interest is the prospect that C-CEVs can be genetically manipulated to switch their receptor affinity: from <b>CD155</b> to <b>ICAM-1</b> for PVs, or from ICAM-1 to CD155 for C-CAVs.[Pubmed 2001:11763320];Of particular interest is the prospect that C-CEVs can be genetically manipulated to switch their receptor affinity: from CD155 to ICAM-1 for PVs, or from <b>ICAM-1</b> to <b>CD155…	344785	Protein	PVS	CD155 antigen;NECL-5;Nectin-like protein 5;Poliovirus receptor;PVR;PVS;cd 155;CD155;HVED;NECL5;poliovirus-receptor;TAGE4;	SWISSPROT_AC:P15151;SWISSPROT_ID:PVR_HUMAN;EMBL:AC068948;EMBL:AK300349;EMBL:BC015542;EMBL:M24406;EMBL:M24407;EMBL:X64116;EMBL:X64117;EMBL:X64118;EMBL:X64119;EMBL:X64120;EMBL:X64121;EMBL:X64122;EMBL:X64123;RefSeq:NP_001129240.1;RefSeq:NP_001129241.1;RefSeq:NP_001129242.2;RefSeq:NP_006496.4;ProteinModelPortal:P15151;STRING:9606.ENSP00000402060;SWISSPROT_AC_OLD:B4DTS9;SWISSPROT_AC_OLD:P15152;SWISSPR…	192760	Protein	ICAM-1	CD54 antigen;ICAM-1;ICAM1;Intercellular adhesion molecule 1;Major group rhinovirus receptor;b beta 2;bb-2;BB2;bbeta2;beta chain beta 2;beta chain of the beta 2;beta chain of the beta2;beta-chain beta 2;beta-chain of beta 2;cd 54;cd-54;CD54;icam - 1;icam -1;icam 1;icam i;icam- 1;icam- i;icam-i;intercellular adhesion molecule -1;intercellular adhesion molecule i;intercellular adhesion molecule type…	SWISSPROT_AC:P05362;SWISSPROT_ID:ICAM1_HUMAN;EMBL:AF340039;EMBL:AK312636;EMBL:AY225514;EMBL:BC015969;EMBL:BT006854;EMBL:CH471106;EMBL:J03132;EMBL:M24283;EMBL:X06990;EMBL:X57151;EMBL:X59286;EMBL:X59287;EMBL:X59288;RefSeq:NP_000192.2;ProteinModelPortal:P05362;STRING:9606.ENSP00000264832;SWISSPROT_AC_OLD:B2R6M3;SWISSPROT_AC_OLD:Q5NKV7;SWISSPROT_AC_OLD:Q96B50;SMR:P05362;GeneID:3383;KEGG:hsa:3383;PIR:…	3383	5817
1793191	Protein CAN -- EGFR	association	Pubmed 1995:7815495;	A minor tyrosine phosphorylation site located within the <b>CAIN</b> domain plays a critical role in regulating tissue-specific transformation by <b>erbB</b> kinase.[Pubmed 1995:7815495];	284420	Protein	Protein CAN	214 kDa nucleoporin;CAIN;CAN;KIAA0023;NU214;Nuclear pore complex protein Nup214;Nucleoporin Nup214;NUP214;Protein CAN;nucleoporin 214;nucleoporin of 214;nup214 nucleoporin;	SWISSPROT_AC:P35658;SWISSPROT_ID:NU214_HUMAN;EMBL:AB159230;EMBL:AL157938;EMBL:BC045620;EMBL:BC105998;EMBL:D14689;EMBL:X64228;RefSeq:NP_001305253.1;RefSeq:NP_001305254.1;RefSeq:NP_005076.3;ProteinModelPortal:P35658;STRING:9606.ENSP00000352400;SWISSPROT_AC_OLD:A6NFQ0;SWISSPROT_AC_OLD:Q15010;SWISSPROT_AC_OLD:Q3KQZ0;SWISSPROT_AC_OLD:Q5JUP7;SWISSPROT_AC_OLD:Q75R47;SWISSPROT_AC_OLD:Q86XD3;SMR:P35658;Ge…	118933	Protein	EGFR	EC 2.7.10.1;EGFR;Epidermal growth factor receptor;ERBB;ERBB1;HER1;Proto-oncogene c-ErbB-1;Receptor tyrosine-protein kinase erbB-1;c-erb-b-1 proto-oncogene;c-erbb1 proto-oncogene;egfr-type;epidermal growth factor - receptor;epidermal growth factor -receptor;epidermal growth factor receptor-type;epidermal growth factor's receptor;epidermal growth factor-receptor;epidermal growth receptor factor;epi…	SWISSPROT_AC:P00533;SWISSPROT_ID:EGFR_HUMAN;EMBL:AF125253;EMBL:AF125538;EMBL:AF125539;EMBL:AF277897;EMBL:AF288738;EMBL:AY588246;EMBL:AY698024;EMBL:M11234;EMBL:M38425;EMBL:U48722;EMBL:U48723;EMBL:U48724;EMBL:U48725;EMBL:U48726;EMBL:U48727;EMBL:U48728;EMBL:U48729;EMBL:U95089;EMBL:X00588;EMBL:X00663;EMBL:X06370;RefSeq:NP_005219.2;RefSeq:NP_958439.1;RefSeq:NP_958440.1;RefSeq:NP_958441.1;ProteinModelP…	1956	8021
1806903	p10 -- Caspase-1	association	Pubmed 1995:7876192;Pubmed central 2015:4388824;Pubmed central 2015:4430126;Pubmed central 2015:4464681;Pubmed central 2015:4575031;Pubmed central 2014:4278538;Pubmed central 2012:3266924;Pubmed central 2012:3511578;Pubmed central 2017:5319029;Pubmed central 2017:5337514;Pubmed central 2017:5450200;Pubmed central 2017:5669850;Pubmed central 2016:4877585;Pubmed central 2016:4931848;Pubmed central …	We show that ICE epsilon can bind to the p20 subunit of ICE and potentially may compete with the <b>p10</b> subunit to form an inactive <b>ICE</b> complex.[Pubmed 1995:7876192];post-translational modification of the constitutively expressed pro-enzyme, procaspase, generates the subunits <b>p10</b> and p20 to form the active <b>caspase-1</b> enzyme.[Pubmed central 2015:4388824];Immunoblot analysis…	127888	Protein	p10	EXOS3;EXOSC3;Exosome complex component RRP40;Exosome component 3;p10;Ribosomal RNA-processing protein 40;RRP40;bA3J10.7;CGI-102;hRrp-40;hrrp40;p 10;p--x;p-10;PCH1B;Rrp40p;	SWISSPROT_AC:Q9NQT5;SWISSPROT_ID:EXOS3_HUMAN;EMBL:AF151860;EMBL:AF281132;EMBL:AK289571;EMBL:AK290864;EMBL:AL138752;EMBL:BC002437;EMBL:BC008880;EMBL:CH471071;RefSeq:NP_001002269.1;RefSeq:NP_057126.2;ProteinModelPortal:Q9NQT5;STRING:9606.ENSP00000323046;SWISSPROT_AC_OLD:A8K0K6;SWISSPROT_AC_OLD:Q5QP85;SWISSPROT_AC_OLD:Q9Y3A8;SMR:Q9NQT5;GeneID:51010;KEGG:hsa:51010;eggNOG:COG1097;eggNOG:KOG1004;UniGen…	54331	Protein	Caspase-1	CASP-1;CASP1;Caspase-1;EC 3.4.22.36;ICE;IL-1 beta-converting enzyme;IL-1BC;IL1BC;IL1BCE;Interleukin-1 beta convertase;Interleukin-1 beta-converting enzyme;p45;casp 1;caspase - 1;caspase -1;caspase 1;caspase i;caspase- 1;caspase-1 --an;caspase-i;converting enzyme il-1 beta;ice--an;ice-type;il 1betaconverting enzyme;il- 1 beta converting enzyme;il-1 beta -converting enzyme;il-1 beta converting enzy…	SWISSPROT_AC:P29466;SWISSPROT_ID:CASP1_HUMAN;EMBL:AK223503;EMBL:AP001153;EMBL:AY660536;EMBL:BC041689;EMBL:BC062327;EMBL:M87507;EMBL:U13697;EMBL:U13698;EMBL:U13699;EMBL:U13700;EMBL:X65019;RefSeq:NP_001214.1;RefSeq:NP_001244047.1;RefSeq:NP_001244048.1;RefSeq:NP_150634.1;RefSeq:NP_150635.1;RefSeq:NP_150636.1;RefSeq:NP_150637.1;ProteinModelPortal:P29466;STRING:9606.ENSP00000410076;SWISSPROT_AC_OLD:B5…	834	51010
1845236	Insulin -- BRD2	association	Pubmed:9420856;Pubmed 1995:7588248;Pubmed 2015:25904635;Pubmed 1997:9024269;Pubmed 2003:14671144;Pubmed central 2016:4928247;Pubmed central 2013:4075729;	Progesterone production was not affected by <b>insulin</b> alone but increased threefold in the presence of <b>FSH</b> (50 ng/microL) alone.[Pubmed:9420856];The already high basal levels of 3 beta HSD activity were unaffected by <b>insulin</b> alone but increased 1.7-fold in the presence of <b>FSH</b>.[Pubmed:9420856];The combination of FSH (50 ng/mL) and <b>insulin</b> (100 nmol/L) increased act…	200308	Protein	Insulin	INS;Insulin;an-ins;IDDM;iddm 1;iddm 2;iddm type 1;iddm-1;iddm-2;iddm-type;IDDM1;IDDM2;ILPR;ins-type;insulin--an;insulin-chain;insulin-type;IRDN;mody-x;MODY10;type-insulin;	SWISSPROT_AC:P01308;SWISSPROT_ID:INS_HUMAN;EMBL:AJ009655;EMBL:AY138590;EMBL:AY899304;EMBL:BC005255;EMBL:BT006808;EMBL:CH471158;EMBL:J00265;EMBL:L15440;EMBL:M10039;EMBL:V00565;EMBL:X70508;RefSeq:NP_000198.1;RefSeq:NP_001172026.1;RefSeq:NP_001172027.1;RefSeq:NP_001278826.1;ProteinModelPortal:P01308;STRING:9606.ENSP00000250971;SWISSPROT_AC_OLD:Q5EEX2;SMR:P01308;GeneID:3630;KEGG:hsa:3630;PIR:A93222;e…	47854	Protein	BRD2	BRD2;Bromodomain-containing protein 2;KIAA9001;O27.1.1;Really interesting new gene 3 protein;RING3;brd 2;brd ii;brd-2;brd-ii;bromodomain containing 2;bromodomain containing protein 2;bromodomain-containing 2;D6S113E;FSH;fsh-type;FSRG1;NAT;nat-type;ring 3;ring iii;ring of type iii;ring type iii;ring-3;RNF3;	SWISSPROT_AC:P25440;SWISSPROT_ID:BRD2_HUMAN;EMBL:AL645941;EMBL:AL662845;EMBL:AL805913;EMBL:AL832722;EMBL:AL935042;EMBL:BC063840;EMBL:BX005422;EMBL:BX647233;EMBL:BX648109;EMBL:BX908719;EMBL:CH471081;EMBL:CR936909;EMBL:D42040;EMBL:M80613;EMBL:X62083;EMBL:X96670;EMBL:Z96104;RefSeq:NP_001106653.1;RefSeq:NP_001186384.1;RefSeq:NP_001186385.1;RefSeq:NP_001278915.1;RefSeq:NP_005095.1;ProteinModelPortal:P…	3630	6046
1915875	DQ2 -- MYC	association	Pubmed 1995:7609100;Pubmed central 2015:4631097;	Over expression of c-myc or expression of transforming growth factor-beta 1 was less associated with tumor grade or stage, although <b>c-myc</b> over expression defined stage <b>Ta</b> against other stage tumors, since no stage Ta lesions had increased c-myc expression.[Pubmed 1995:7609100];Over expression of c-myc or expression of transforming growth factor-beta 1 was less associated with tumor …	493435	Protein	DQ2	DQ2;Dystonia 1 protein;DYT1;EC 3.6.4.-;TA;TOR1A;TORA;Torsin ATPase-1A;Torsin family 1 member A;Torsin-1A;dq -2;dq 2;dq-2;dq2-type;dyt 1;dyt-1;tor--a;tor1-a;torsin 1a;	SWISSPROT_AC:O14656;SWISSPROT_ID:TOR1A_HUMAN;EMBL:AF007871;EMBL:AK314505;EMBL:AL158207;EMBL:BC000674;EMBL:BC014484;EMBL:BT006931;RefSeq:NP_000104.1;ProteinModelPortal:O14656;STRING:9606.ENSP00000345719;SWISSPROT_AC_OLD:B2RB58;SWISSPROT_AC_OLD:Q53Y64;SWISSPROT_AC_OLD:Q96CA0;SMR:O14656;GeneID:1861;KEGG:hsa:1861;eggNOG:ENOG410XR06;eggNOG:KOG2170;UniGene:Hs.534312;GO:GO:0000338;GO:GO:0005524;GO:GO:00…	266091	Protein	MYC	BHLHE39;Class E basic helix-loop-helix protein 39;MYC;Myc proto-oncogene protein;Proto-oncogene c-Myc;Transcription factor p64;an-myc;c - myc;c -- myc;c -myc;c myc;c- myc;c- myc proto-oncogene;c--myc;c-Myc;c-myc proto oncogene;c-myc proto-oncogene;MRTL;myc c;myc-c;myc-type;MYCC;proto-oncogene c- myc;v-myc avian myelocytomatosis viral oncogene homolog;	SWISSPROT_AC:P01106;SWISSPROT_ID:MYC_HUMAN;EMBL:AC103819;EMBL:AK312883;EMBL:AY214166;EMBL:BC000141;EMBL:BC000917;EMBL:BC058901;EMBL:BT019768;EMBL:CH471060;EMBL:D10493;EMBL:K00534;EMBL:K00535;EMBL:K01905;EMBL:K01906;EMBL:K02276;EMBL:L00057;EMBL:L00058;EMBL:M13929;EMBL:V00568;EMBL:X00196;EMBL:X00198;EMBL:X00364;EMBL:X00676;RefSeq:NP_002458.2;ProteinModelPortal:P01106;STRING:9606.ENSP00000367207;SWI…	4609	1861
1975191	P53 -- MIB1	association	Pubmed:26204652;Pubmed 2001:11332695;Pubmed 1995:8555026;Pubmed 2007:17448025;Pubmed 1997:9117215;	A statistically significant correlation between <b>P53</b> and <b>MIB1</b> expression correlated with tumor grade and Figo stage (p &lt; 0.005) and a statistically significant correlation between BCL2 expression and tumor grade but no with the Figo stage was found (p &lt; 0.005).[Pubmed:26204652];There was a positive correlation between <b>P53</b> and <b>MIB1</b>.[Pubmed:26204652];<b>MIB1</b> was…	297203	Protein	P53	Antigen NY-CO-13;Cellular tumor antigen p53;P53;Phosphoprotein p53;TP53;Tumor suppressor p53;BCC7;LFS1;p 53;p 53 tumor suppressor;p-53;p-53 tumor suppressor;p5-3;p53 phosphoprotein;p53 the tumor suppressor;p53 tumor protein;p53 tumor suppressor;p53 tumor-suppressor;p53's tumor suppressor;p53--an;p53-tumor suppressor;p53-tumor-suppressor;p53-type;protein of the p53 tumor;protein p53 tumor;tp 53;tp…	SWISSPROT_AC:P04637;SWISSPROT_ID:P53_HUMAN;EMBL:AB082923;EMBL:AC007421;EMBL:AC087388;EMBL:AF135120;EMBL:AF135121;EMBL:AF136270;EMBL:AF136271;EMBL:AF209128;EMBL:AF209129;EMBL:AF209130;EMBL:AF209131;EMBL:AF209132;EMBL:AF209133;EMBL:AF209134;EMBL:AF209135;EMBL:AF209136;EMBL:AF209148;EMBL:AF209149;EMBL:AF209150;EMBL:AF209151;EMBL:AF209152;EMBL:AF209153;EMBL:AF209154;EMBL:AF209155;EMBL:AF209156;EMBL:A…	245791	Protein	MIB1	DAPK-interacting protein 1;DIP-1;DIP1;E3 ubiquitin-protein ligase MIB1;EC 2.3.2.27;KIAA1323;MIB1;Mind bomb homolog 1;RING-type E3 ubiquitin transferase MIB1;Zinc finger ZZ type with ankyrin repeat domain protein 2;ZZANK2;dip 1;dip-i;lvnc 7;LVNC7;mi-b;MIB;mibeta;mind bomb homolog-1;mindbomb E3 ubiquitin protein ligase 1;ZZZ6;	SWISSPROT_AC:Q86YT6;SWISSPROT_ID:MIB1_HUMAN;EMBL:AB037744;EMBL:AK075157;EMBL:AL713705;EMBL:AY147849;EMBL:AY149908;EMBL:BC022403;EMBL:BC110581;EMBL:BC110582;EMBL:CR749635;EMBL:EF444995;RefSeq:NP_065825.1;ProteinModelPortal:Q86YT6;STRING:9606.ENSP00000261537;SWISSPROT_AC_OLD:B0YJ38;SWISSPROT_AC_OLD:Q2TB37;SWISSPROT_AC_OLD:Q68D01;SWISSPROT_AC_OLD:Q6YI51;SWISSPROT_AC_OLD:Q8NBY0;SWISSPROT_AC_OLD:Q8TCB…	7157	57534
1986290	RHOA -- p21	association	Pubmed 1995:7493923;Pubmed central 2012:3390377;Pubmed central 2010:2927506;Pubmed central 2010:2947069;Pubmed central 2013:3610651;	These <b>p21</b> proteins together with <b>RhoA</b> comprise the Rho subfamily of proteins that are involved in morphological events.[Pubmed 1995:7493923];This may indicate to the fact that <b>RhoA</b> mediated suppression of <b>p21</b> expression thorough loss of Dlc1 may be cell type specific.[Pubmed central 2012:3390377];<b>RhoA</b> inhibits <b>p21Cip1</b>, p27Kip and p16Ink4 activities, permi…	364855	Protein	RHOA	ARH12;ARHA;h12;Rho cDNA clone 12;RHO12;RHOA;Transforming protein RhoA;ras homolog family member A;rho 1-2;rho1-2;RHOH12;	SWISSPROT_AC:P61586;SWISSPROT_ID:RHOA_HUMAN;EMBL:AC104452;EMBL:AC121247;EMBL:AC137114;EMBL:AF498970;EMBL:AK222556;EMBL:BC001360;EMBL:BC005976;EMBL:BT019870;EMBL:BX647063;EMBL:L09159;EMBL:L25080;EMBL:M83094;EMBL:X05026;RefSeq:NP_001300870.1;RefSeq:NP_001655.1;ProteinModelPortal:P61586;STRING:9606.ENSP00000400175;SWISSPROT_AC_OLD:P06749;SWISSPROT_AC_OLD:Q53HM4;SWISSPROT_AC_OLD:Q5U024;SWISSPROT_AC_O…	60184	Protein	p21	CAP20;CDK-interacting protein 1;CDKN1;CDKN1A;CDN1A;CIP1;Cyclin-dependent kinase inhibitor 1;MDA-6;MDA6;Melanoma differentiation-associated protein 6;p21;PIC1;SDI1;WAF1;1alpha of the cyclin-dependent kinase inhibitor;cap 20;cyclin dependent kinase inhibitor 1;cyclin dependent kinase inhibitor 1A;cyclin-dependent kinase inhibitor 1 a;cyclin-dependent kinase inhibitor i;cyclin-dependent kinase inhib…	SWISSPROT_AC:P38936;SWISSPROT_ID:CDN1A_HUMAN;EMBL:AB451290;EMBL:AB451422;EMBL:AF497972;EMBL:BC000275;EMBL:BC000312;EMBL:BC001935;EMBL:BC013967;EMBL:BT006719;EMBL:CH471081;EMBL:CR536533;EMBL:L25610;EMBL:L26165;EMBL:L47232;EMBL:L47233;EMBL:S67388;EMBL:U03106;EMBL:U09579;EMBL:Z85996;RefSeq:NP_000380.1;RefSeq:NP_001207706.1;RefSeq:NP_001207707.1;RefSeq:NP_001278478.1;RefSeq:NP_510867.1;ProteinModelPo…	1026	387
2022208	IGF-II -- BRD2	association	Pubmed 1996:8851690;Pubmed 1999:10199799;	iii) as the action of IGFBP-3 is exerted by binding the IGF peptide, its inhibitory effect on <b>FSH</b> points out the role of the locally produced <b>IGF-II</b> in potentiating the FSH action on human GC.[Pubmed 1996:8851690];<b>FSH</b> stimulated <b>IGF-II</b> mRNA in pre-antral follicles about 4-fold, determined by RT-PCR.[Pubmed 1999:10199799];Cumulatively, these data support <b>IGF-II</b> a…	196390	Protein	IGF-II	IGF-II;IGF2;Insulin-like growth factor II;Somatomedin-A;T3M-11-derived growth factor;C11orf43;factor 2 insulin-like growth;GRDF;growth factor 2 insulin-like;insulin growth like factor ii;insulin like growth factor 2;insulin like growth factor ii;insulin like growth factor-2;insulin like-growth factor ii;insulin- like growth factor ii;insulin-like growth factor -2;insulin-like growth factor type 2…	SWISSPROT_AC:P01344;SWISSPROT_ID:IGF2_HUMAN;EMBL:AC132217;EMBL:AF217977;EMBL:AF517226;EMBL:AK126688;EMBL:BC000531;EMBL:BT007013;EMBL:CH471158;EMBL:DQ104203;EMBL:HM481219;EMBL:J03242;EMBL:M17426;EMBL:M17863;EMBL:M22373;EMBL:M29645;EMBL:S77035;EMBL:X00910;EMBL:X03425;EMBL:X03426;EMBL:X03427;EMBL:X03562;EMBL:X06159;EMBL:X06160;EMBL:X06161;EMBL:X07868;RefSeq:NP_000603.1;RefSeq:NP_001007140.2;RefSeq:N…	47854	Protein	BRD2	BRD2;Bromodomain-containing protein 2;KIAA9001;O27.1.1;Really interesting new gene 3 protein;RING3;brd 2;brd ii;brd-2;brd-ii;bromodomain containing 2;bromodomain containing protein 2;bromodomain-containing 2;D6S113E;FSH;fsh-type;FSRG1;NAT;nat-type;ring 3;ring iii;ring of type iii;ring type iii;ring-3;RNF3;	SWISSPROT_AC:P25440;SWISSPROT_ID:BRD2_HUMAN;EMBL:AL645941;EMBL:AL662845;EMBL:AL805913;EMBL:AL832722;EMBL:AL935042;EMBL:BC063840;EMBL:BX005422;EMBL:BX647233;EMBL:BX648109;EMBL:BX908719;EMBL:CH471081;EMBL:CR936909;EMBL:D42040;EMBL:M80613;EMBL:X62083;EMBL:X96670;EMBL:Z96104;RefSeq:NP_001106653.1;RefSeq:NP_001186384.1;RefSeq:NP_001186385.1;RefSeq:NP_001278915.1;RefSeq:NP_005095.1;ProteinModelPortal:P…	3481	6046
2070234	TMED5 -- CDK2	association	Pubmed 1996:8868473;	In co-immunoprecipitation experiments, <b>p28</b> was found to be associated with <b>Cdk2</b>, cyclin E, and cyclin A, but not the Cdc2/cyclin B complex in Xenopus egg extracts.[Pubmed 1996:8868473];	491468	Protein	TMED5	p24 family protein gamma-2;p24gamma2;p28;TMED5;Transmembrane emp24 domain-containing protein 5;CGI-100;p 2-8;p 28;p-28;p2-8;p24g2;transmembrane p24 trafficking protein 5;	SWISSPROT_AC:Q9Y3A6;SWISSPROT_ID:TMED5_HUMAN;EMBL:AC126124;EMBL:AF151858;EMBL:AK312787;EMBL:AL117354;EMBL:AY359039;EMBL:BC016365;EMBL:BC016556;EMBL:BC070051;EMBL:BX379269;EMBL:CH471097;RefSeq:NP_001161302.1;RefSeq:NP_057124.3;ProteinModelPortal:Q9Y3A6;STRING:9606.ENSP00000359305;SWISSPROT_AC_OLD:B1AKT4;SWISSPROT_AC_OLD:B2R703;SWISSPROT_AC_OLD:D3DT38;SWISSPROT_AC_OLD:Q96AX8;GeneID:50999;KEGG:hsa:5…	60051	Protein	CDK2	CDK2;CDKN2;Cell division protein kinase 2;Cyclin-dependent kinase 2;EC 2.7.11.22;p33 protein kinase;cyclin dependent kinase 2;cyclin dependent kinase-2;cyclin-dependent kinase-2;cyclin-dependent kinase2;cyclin-dependent-kinase 2;p33(CDK2);	SWISSPROT_AC:P24941;SWISSPROT_ID:CDK2_HUMAN;EMBL:AB012305;EMBL:AC025162;EMBL:AC034102;EMBL:AF512553;EMBL:AK291941;EMBL:BC003065;EMBL:BT006821;EMBL:CH471054;EMBL:M68520;EMBL:X61622;EMBL:X62071;RefSeq:NP_001277159.1;RefSeq:NP_001789.2;RefSeq:NP_439892.2;ProteinModelPortal:P24941;STRING:9606.ENSP00000266970;SWISSPROT_AC_OLD:A8K7C6;SWISSPROT_AC_OLD:O75100;SMR:P24941;GeneID:1017;KEGG:hsa:1017;PIR:A412…	1017	50999
2097586	TPA -- IL-1 beta	association	Pubmed 2002:11858187;Pubmed 2000:10743860;Pubmed 1996:8691730;Pubmed 1996:8874752;Pubmed 2003:14635202;	<b>IL-1beta</b> was significantly associated with <b>t-PA</b> (p &lt; 0.03).[Pubmed 2002:11858187];Our previous studies had demonstrated that in inflamed gingival tissues, tissue-type plasminogen activator (t-PA) is significantly increased in the extracellular matrix of the connective tissue and that <b>interleukin 1beta</b>(IL-1beta) can up regulate the level of <b>t-PA</b> and plasminogen activ…	493753	Protein	TPA	Alteplase;EC 3.4.21.68;PLAT;Reteplase;t-PA;t-plasminogen activator;Tissue-type plasminogen activator;TPA;activator tissue plasminogen;activator tissue-type plasminogen;pa t;plasminogen activator - tissue-type;plasminogen activator of the tissue-type;plasminogen activator of tissue-type;plasminogen activator tissue;plasminogen activator, tissue type;plasminogen tissue activator;t- pa;t--pa;tissue …	SWISSPROT_AC:P00750;SWISSPROT_ID:TPA_HUMAN;EMBL:AF260825;EMBL:AK289387;EMBL:AK290575;EMBL:AK313342;EMBL:AY221101;EMBL:AY291060;EMBL:BC002795;EMBL:BC007231;EMBL:BC013968;EMBL:BC018636;EMBL:BC095403;EMBL:BT007060;EMBL:CH471080;EMBL:D01096;EMBL:K03021;EMBL:L00141;EMBL:L00142;EMBL:L00143;EMBL:L00144;EMBL:L00145;EMBL:L00146;EMBL:L00147;EMBL:L00148;EMBL:L00149;EMBL:L00150;EMBL:L00151;EMBL:L00153;EMBL:M…	197391	Protein	IL-1 beta	Catabolin;IL-1 beta;IL1B;IL1F2;Interleukin-1 beta;1 beta interleukin;1 beta-interleukin;1-beta interleukin;il - 1beta;il -1;il -1b;il -1beta;il 1;il 1 beta;il 1-beta;il 1b;il 1beta;il type i;il- 1;il- 1 beta;il- 1b;il- 1beta;il- i;il--1;il--1 beta;IL-1;il-1 -beta;il-1 b;il-1-b;il-1-type;il-1beta;il-i;il-i beta;il-ibeta;il-type 1;IL1-BETA;interleukin - 1 beta;interleukin -1 b;interleukin -1 beta;i…	SWISSPROT_AC:P01584;SWISSPROT_ID:IL1B_HUMAN;EMBL:AC079753;EMBL:AY137079;EMBL:BC008678;EMBL:BN000002;EMBL:BT007213;EMBL:CH471217;EMBL:CR407679;EMBL:K02770;EMBL:M15330;EMBL:M15840;EMBL:M54933;EMBL:X02532;EMBL:X04500;EMBL:X56087;RefSeq:NP_000567.1;ProteinModelPortal:P01584;STRING:9606.ENSP00000263341;SWISSPROT_AC_OLD:Q53X59;SWISSPROT_AC_OLD:Q53XX2;SWISSPROT_AC_OLD:Q7M4S7;SWISSPROT_AC_OLD:Q7RU01;SWIS…	3553	5327
2107248	MEL -- GCK	association	Pubmed 1996:8643544;Pubmed central 2002:2174006;	Here we report the identification and the complete cDNA-derived amino acid sequence of a murine <b>rab8-interacting protein</b> (rab8ip) that specifically interacts with <b>rab8</b> in a GTP-dependent manner.[Pubmed 1996:8643544];<b>Rab8</b> binds to a <b>GC kinase</b> in a GTP-dependent manner (Ren et al., 1996), and Rab3d copurifies with a ser/thr kinase in the RBL-2H3 mast cell line (Pombo et …	352869	Protein	MEL	MEL;Oncogene c-mel;RAB8;RAB8A;Ras-related protein Rab-8A;mel-type;RAB8A, member RAS oncogene family;	SWISSPROT_AC:P61006;SWISSPROT_ID:RAB8A_HUMAN;EMBL:AC008894;EMBL:AF498943;EMBL:AK293676;EMBL:BC002977;EMBL:BT007184;EMBL:CH471106;EMBL:CR536583;EMBL:CR542274;EMBL:S53268;EMBL:X56741;RefSeq:NP_005361.2;ProteinModelPortal:P61006;STRING:9606.ENSP00000300935;SWISSPROT_AC_OLD:B4DEK7;SWISSPROT_AC_OLD:P24407;SWISSPROT_AC_OLD:Q6FHV5;SMR:P61006;GeneID:4218;KEGG:hsa:4218;PIR:B49647;eggNOG:ENOG410XPUI;eggNOG…	233374	Protein	GCK	B lymphocyte serine/threonine-protein kinase;EC 2.7.11.1;GC kinase;GCK;Germinal center kinase;M4K2;MAP4K2;MAPK/ERK kinase kinase kinase 2;MEK kinase kinase 2;MEKKK 2;Mitogen-activated protein kinase kinase kinase kinase 2;Rab8-interacting protein;RAB8IP;BL44;gc-kinase;kinase gc;kinase germinal center;kinase of the germinal center;kinase-gc;rab8 interacting protein;	SWISSPROT_AC:Q12851;SWISSPROT_ID:M4K2_HUMAN;EMBL:AP001462;EMBL:BC047865;EMBL:CH471076;EMBL:U07349;RefSeq:NP_001294919.1;RefSeq:NP_004570.2;ProteinModelPortal:Q12851;STRING:9606.ENSP00000294066;SWISSPROT_AC_OLD:Q86VU3;SMR:Q12851;GeneID:5871;KEGG:hsa:5871;PIR:A53714;eggNOG:ENOG410XP9G;eggNOG:KOG0576;UniGene:Hs.534341;GO:GO:0000139;GO:GO:0004674;GO:GO:0004702;GO:GO:0005524;GO:GO:0006468;GO:GO:000690…	5871	4218
2113090	PAR-2 -- PAR-1	association	Pubmed 2006:16687155;Pubmed 2001:11314768;Pubmed 2007:17142351;Pubmed 1996:8784787;Pubmed 2009:19430717;Pubmed 1999:9862790;Pubmed 2005:15780084;Pubmed 2005:16231009;Pubmed 2016:27161702;Pubmed 2017:27979585;Pubmed central 2015:4393203;Pubmed central 2015:4459848;Pubmed central 2008:2607113;Pubmed central 2012:3419072;Pubmed central 2012:3430624;Pubmed central 2012:3533759;Pubmed central 2012:382…	Expression of mRNA for <b>PAR-2</b> was up-regulated by bFGF in a concentration-dependent manner, whereas expression of mRNA for <b>PAR-1</b> and PAR-3 was not affected.[Pubmed 2006:16687155];The uni-directional cross desensitization implies a functional linkage between <b>PAR-1</b> and <b>PAR-2</b> receptors.[Pubmed 2001:11314768];TNF-alpha and LPS also upregulated <b>PAR2</b> mRNA expression wi…	301739	Protein	PAR-2	Coagulation factor II receptor-like 1;F2RL1;G-protein coupled receptor 11;GPR11;PAR-2;PAR2;Proteinase-activated receptor 2;Thrombin receptor-like 1;F2R like trypsin receptor 1;par 2;par ii;par subtype 2;par- 2;par-2-type;proteinase activated receptor 2;proteinase activated receptor-2;proteinase activated-receptor 2;proteinase-activated receptor subtype 2;proteinase-activated receptor type 2;prote…	SWISSPROT_AC:P55085;SWISSPROT_ID:PAR2_HUMAN;EMBL:AF400075;EMBL:AY336105;EMBL:BC012453;EMBL:BC018130;EMBL:BT009856;EMBL:CH471084;EMBL:U34038;EMBL:U36753;EMBL:Z49993;EMBL:Z49994;RefSeq:NP_005233.3;ProteinModelPortal:P55085;STRING:9606.ENSP00000296677;SWISSPROT_AC_OLD:Q13317;SWISSPROT_AC_OLD:Q13346;SWISSPROT_AC_OLD:Q53XJ8;SMR:P55085;GeneID:2150;KEGG:hsa:2150;PIR:S66518;eggNOG:ENOG410IGEM;eggNOG:ENOG…	301731	Protein	PAR-1	CF2R;Coagulation factor II receptor;F2R;PAR-1;PAR1;Proteinase-activated receptor 1;Thrombin receptor;TR;coagulation factor 2 receptor;coagulation factor II thrombin receptor;HTR;par -1;par 1;par 1-type;par i;par- 1;par-1-type;par-i;par1-type;proteinase activated receptor 1;proteinase activated receptor-1;proteinase-activated receptor-1;proteinase-activated receptor1;proteinase-activated-receptor …	SWISSPROT_AC:P25116;SWISSPROT_ID:PAR1_HUMAN;EMBL:AF391809;EMBL:BC002464;EMBL:BC051909;EMBL:BT007279;EMBL:M62424;RefSeq:NP_001298242.1;RefSeq:NP_001983.2;ProteinModelPortal:P25116;STRING:9606.ENSP00000321326;SWISSPROT_AC_OLD:Q53XV0;SWISSPROT_AC_OLD:Q96RF7;SWISSPROT_AC_OLD:Q9BUN4;SMR:P25116;GeneID:2149;KEGG:hsa:2149;PIR:A37912;eggNOG:ENOG410IJCV;eggNOG:ENOG4110Q89;UniGene:Hs.482562;GO:GO:0000186;GO…	2149	2150
2168156	CPR -- Cytochrome c	association	Pubmed 2015:26361974;Pubmed 2014:24713513;Pubmed 1996:8806738;Pubmed central 2012:3544689;Pubmed central 2017:5575293;Pubmed central 2011:3105092;	While all three <b>CPR</b> forms elicit comparable rates for <b>cytochrome c</b>(3+) turnover, NADPH reduction of the FAD cofactor is Ã¢ÂˆÂ¼50-fold faster in aaCPR and ATR2 compared to hCPR, with a kobs of Ã¢ÂˆÂ¼500Ã‚Â s(-1) (6Ã‚Â Ã‚Â°C).[Pubmed 2015:26361974];While all three <b>CPR</b> forms elicit comparable rates for <b>cytochrome c</b>(3+) turnover, NADPH reduction of the FAD cofactor is ÃƒÂ¢…	271631	Protein	CPR	CPR;CYPOR;EC 1.6.2.4;NADPH--cytochrome P450 reductase;NCPR;P450R;POR;cpr-type;cytochrome p-450 oxidoreductase;cytochrome p-450 type of oxidoreductase;cytochrome p450 nadph reductase;cytochrome p450 nadph-reductase;cytochrome p450 oxidoreductase;cytochrome p450 reductase-nadph;cytochrome p450-oxidoreductase;cytochrome-p450 oxidoreductase;nadph cytochrome p-450 reductase;nadph cytochrome p450 reduc…	SWISSPROT_AC:P16435;SWISSPROT_ID:NCPR_HUMAN;EMBL:AB051763;EMBL:AC005067;EMBL:AC006330;EMBL:AF258341;EMBL:BC034277;EMBL:DQ640499;EMBL:S90469;RefSeq:NP_000932.3;ProteinModelPortal:P16435;STRING:9606.ENSP00000419970;SWISSPROT_AC_OLD:Q16455;SWISSPROT_AC_OLD:Q197M5;SWISSPROT_AC_OLD:Q8N181;SWISSPROT_AC_OLD:Q9H3M8;SWISSPROT_AC_OLD:Q9UDT3;SMR:P16435;GeneID:5447;KEGG:hsa:5447;PIR:A33421;eggNOG:COG0369;egg…	88737	Protein	Cytochrome c	CYC;CYCS;Cytochrome c;c - cytochrome;c -type cytochrome;c cytochrome;c type cytochrome;c- cytochrome;c-cytochrome;c-type cytochrome;cytochrome -c;cytochrome c, somatic;cytochrome c-type;cytochrome- c;cytochrome-c;cytochrome-c-type;HCS;thc 4;THC4;	SWISSPROT_AC:P99999;SWISSPROT_ID:CYC_HUMAN;EMBL:AC007487;EMBL:AK311836;EMBL:AL713681;EMBL:BC005299;EMBL:BC008475;EMBL:BC008477;EMBL:BC009578;EMBL:BC009579;EMBL:BC009582;EMBL:BC009587;EMBL:BC009602;EMBL:BC009607;EMBL:BC014359;EMBL:BC014361;EMBL:BC015130;EMBL:BC016006;EMBL:BC021994;EMBL:BC022330;EMBL:BC067222;EMBL:BC068464;EMBL:BC070156;EMBL:BC070346;EMBL:BC071761;EMBL:BT006946;EMBL:CH236948;EMBL:C…	54205	5447
2184843	SR-BI -- CD36	association	Pubmed 2012:24970143;Pubmed 1996:8696941;Pubmed 2016:26592663;Pubmed central 2012:4030837;Pubmed central 2016:4731823;Pubmed central 2013:3798921;	Phylogenetic analyses examined the relationships and potential evolutionary origins of the vertebrate <b>CD36</b> gene with vertebrate <b>SCARB1</b> and SCARB2 genes.[Pubmed 2012:24970143];The downregulation of <b>CD36</b> mRNA was associated with the disappearance of surface expression of <b>CD36 antigen</b> and loss of TSP-1 surface-binding capacity.[Pubmed 1996:8696941];expression of macrophag…	444077	Protein	SR-BI	CD36 and LIMPII analogous 1;CD36 antigen;CD36 antigen-like 1;CD36L1;CLA-1;CLA1;Collagen type I receptor, thrombospondin receptor-like 1;SCARB1;Scavenger receptor class B member 1;SCRB1;SR-BI;SRB1;antigen cd36;cla 1;cla i;cla-i;class b member i scavenger receptor;HDLQTL6;scarb-1;scavenger receptor class b member i;scavenger receptor class-b member 1;sr - bi;	SWISSPROT_AC:Q8WTV0;SWISSPROT_ID:SCRB1_HUMAN;EMBL:AC073593;EMBL:AC126309;EMBL:AF515445;EMBL:BC022087;EMBL:BC080647;EMBL:BC093732;EMBL:BC112037;EMBL:CH471054;EMBL:Z22555;RefSeq:NP_001076428.1;RefSeq:NP_005496.4;ProteinModelPortal:Q8WTV0;STRING:9606.ENSP00000261693;SWISSPROT_AC_OLD:F8W8N0;SWISSPROT_AC_OLD:Q14016;SWISSPROT_AC_OLD:Q52LZ5;SWISSPROT_AC_OLD:Q6KFX4;SMR:Q8WTV0;GeneID:949;KEGG:hsa:949;PIR:…	59178	Protein	CD36	CD36;CD36 antigen;FAT;Fatty acid translocase;Glycoprotein IIIb;GP3B;GP4;GPIIIB;GPIV;Leukocyte differentiation antigen CD36;PAS IV;PAS-4;Platelet collagen receptor;Platelet glycoprotein 4;Platelet glycoprotein IV;Thrombospondin receptor;antigen cd36;BDPLT10;cd 36;cd 36 molecule;cd-36;cd-36 molecule;CD36 molecule;CHDS7;collagen platelet receptor;collagen receptor of platelet;collagen-platelet recep…	SWISSPROT_AC:P16671;SWISSPROT_ID:CD36_HUMAN;EMBL:AC004862;EMBL:AC073182;EMBL:AC073850;EMBL:AC092108;EMBL:AC124834;EMBL:AF300626;EMBL:AF300627;EMBL:AF300628;EMBL:AF300633;EMBL:AF300634;EMBL:AF300635;EMBL:AF300639;EMBL:AF300640;EMBL:AY095373;EMBL:BC008406;EMBL:HM217023;EMBL:HM217024;EMBL:HM217025;EMBL:HM217026;EMBL:L06850;EMBL:M24795;EMBL:M98398;EMBL:M98399;EMBL:S67044;EMBL:S67532;EMBL:Z22924;EMBL:…	948	949
2237800	ABCC1 -- BCL2	association	Pubmed:9042217;Pubmed 2002:12455884;	In contrast, the DR-H69 cells exhibited a 34-fold overexpression of the <b>MRP</b> gene accompanied by significant down-regulation of both DNA topoisomerase II alpha and <b>bcl-2</b> mRNA gene expression, by factors of 43 and 13 respectively.[Pubmed:9042217];The correlation coefficients between <b>Bcl-2</b> and <b>MRP</b>, Bcl-2 and Bax, p53 and p21, as well as Ki67 and PCNA were positive and sig…	254893	Protein	ABCC1	ABCC1;ATP-binding cassette sub-family C member 1;Leukotriene C(4) transporter;LTC4 transporter;MRP;MRP1;Multidrug resistance-associated protein 1;ABC29;ABCC;abcc 1;abcc-1;abcc-type;ATP binding cassette subfamily C member 1;gs 10;GS-X;gs10;mrp-type;multidrug resistance associated protein 1;multidrug resistance associated protein-1;multidrug resistance associated-protein 1;multidrug resistance-asso…	SWISSPROT_AC:P33527;SWISSPROT_ID:MRP1_HUMAN;EMBL:AB209120;EMBL:AC003026;EMBL:AC025778;EMBL:AC130651;EMBL:AC136624;EMBL:AF022824;EMBL:AF022825;EMBL:AF022826;EMBL:AF022827;EMBL:AF022828;EMBL:AF022829;EMBL:AF022830;EMBL:AF022831;EMBL:AF022832;EMBL:AF022833;EMBL:AF022834;EMBL:AF022835;EMBL:AF022836;EMBL:AF022837;EMBL:AF022838;EMBL:AF022839;EMBL:AF022840;EMBL:AF022841;EMBL:AF022842;EMBL:AF022843;EMBL:…	43291	Protein	BCL2	Apoptosis regulator Bcl-2;BCL2;apoptosis regulator bcl2;apoptosis regulator of the bcl-2;apoptosis-regulator bcl-2;bcl - 2;bcl -2;bcl 2;bcl- 2;Bcl-2;bcl-2-type;bcl2 apoptosis regulator;BCL2, apoptosis regulator;bcl2--an;PPP1R50;regulator of apoptosis bcl-2;	SWISSPROT_AC:P10415;SWISSPROT_ID:BCL2_HUMAN;EMBL:AC021803;EMBL:AC022726;EMBL:AY220759;EMBL:BC027258;EMBL:CH471096;EMBL:M13994;EMBL:M13995;EMBL:M14745;EMBL:S72602;EMBL:X06487;RefSeq:NP_000624.2;RefSeq:NP_000648.2;ProteinModelPortal:P10415;STRING:9606.ENSP00000329623;SWISSPROT_AC_OLD:C9JHD5;SWISSPROT_AC_OLD:P10416;SWISSPROT_AC_OLD:Q13842;SWISSPROT_AC_OLD:Q16197;SMR:P10415;GeneID:596;KEGG:hsa:596;PI…	596	4363
2336022	HO-1 -- Alternative prion protein	association	Pubmed 1997:9003061;Pubmed central 2015:4556704;	<b>PrP</b> 106-126 induced <b>HO-1</b> mRNA accumulation in rat astroglial cultures depending on the exposure time and concentration, being maximal (33-fold) after 7 days of exposure at 50 microM.[Pubmed 1997:9003061];If this was the case, it is conceivable to expect that <b>PrPC</b> may be involved in activating <b>HO-1</b>.[Pubmed central 2015:4556704];Since the WT mice exhibited less renal dys…	184299	Protein	HO-1	EC 1.14.14.18;Heme oxygenase 1;HMOX1;HO;HO-1;HO1;bK286B10;heme oxygenase - 1;heme oxygenase -1;heme oxygenase i;heme oxygenase isoform 1;heme oxygenase isoform-1;heme oxygenase type 1;heme oxygenase type i;heme oxygenase type-1;heme oxygenase- 1;heme oxygenase--1;heme oxygenase-1;heme oxygenase1;heme-oxygenase 1;heme-oxygenase i;heme-oxygenase isoform 1;heme-oxygenase- 1;heme-oxygenase-1;heme-oxy…	SWISSPROT_AC:P09601;SWISSPROT_ID:HMOX1_HUMAN;EMBL:AY460337;EMBL:CR456505;EMBL:M23041;EMBL:X06985;EMBL:X14782;EMBL:Z82244;RefSeq:NP_002124.1;ProteinModelPortal:P09601;STRING:9606.ENSP00000216117;SMR:P09601;GeneID:3162;KEGG:hsa:3162;PIR:S00325;eggNOG:COG5398;eggNOG:KOG4480;UniGene:Hs.517581;UniGene:Hs.727017;GO:GO:0001525;GO:GO:0001935;GO:GO:0002246;GO:GO:0002686;GO:GO:0004392;GO:GO:0004630;GO:GO:0…	20044	Protein	Alternative prion protein	Alternative prion protein;ALTPRP;APRIO;PRIP;PRNP;PRP;ASCR;CD230;CJD;cjd-type;GSS;KURU;kuru--an;kuru-type;p27-30;prion protein;prp 27-30;prp-27-30;prp-type;prp27 - 30;PrP27-30;PrP33-35C;PrPc;	SWISSPROT_AC:F7VJQ1;SWISSPROT_AC:P04156;SWISSPROT_ID:APRIO_HUMAN;SWISSPROT_ID:PRIO_HUMAN;EMBL:AL133396;EMBL:BK007887;RefSeq:NP_001258490.1;ProteinModelPortal:F7VJQ1;GeneID:5621;UniGene:Hs.472010;UniGene:Hs.610285;UniGene:Hs.721670;GO:GO:0005741;GO:GO:0016021;CTD:5621;BioGrid:111606;PRIDE:F7VJQ1;Ensembl:ENSG00000171867;ChiTaRS:PRNP;GenomeRNAi:5621;GeneCards:PRNP;HGNC:HGNC:9449;MIM:176640;neXtProt:…	5621	3162
2336071	PrP27-30 -- HO-1	association	Pubmed 1997:9003061;Pubmed central 2015:4556704;	<b>PrP</b> 106-126 induced <b>HO-1</b> mRNA accumulation in rat astroglial cultures depending on the exposure time and concentration, being maximal (33-fold) after 7 days of exposure at 50 microM.[Pubmed 1997:9003061];If this was the case, it is conceivable to expect that <b>PrPC</b> may be involved in activating <b>HO-1</b>.[Pubmed central 2015:4556704];Since the WT mice exhibited less renal dys…	327918	Protein	PrP27-30	ALTPRP;ASCR;CD230 antigen;Major prion protein;PRIO;PRIP;PRNP;PRP;PrP27-30;PrP33-35C;CD230;CJD;cjd-type;GSS;KURU;kuru--an;kuru-type;p27-30;prion protein;prp 27-30;prp-27-30;prp-type;prp27 - 30;PrPc;	SWISSPROT_AC:F7VJQ1;SWISSPROT_AC:P04156;SWISSPROT_ID:APRIO_HUMAN;SWISSPROT_ID:PRIO_HUMAN;EMBL:AF030575;EMBL:AF076976;EMBL:AL133396;EMBL:AY008282;EMBL:BC012844;EMBL:BC022532;EMBL:D00015;EMBL:DQ408531;EMBL:M13667;EMBL:M13899;EMBL:M81929;EMBL:M81930;EMBL:S71208;EMBL:S71210;EMBL:S71212;EMBL:S80732;EMBL:S80743;EMBL:U29185;EMBL:X83416;RefSeq:NP_000302.1;RefSeq:NP_001073590.1;RefSeq:NP_001073591.1;RefSe…	184299	Protein	HO-1	EC 1.14.14.18;Heme oxygenase 1;HMOX1;HO;HO-1;HO1;bK286B10;heme oxygenase - 1;heme oxygenase -1;heme oxygenase i;heme oxygenase isoform 1;heme oxygenase isoform-1;heme oxygenase type 1;heme oxygenase type i;heme oxygenase type-1;heme oxygenase- 1;heme oxygenase--1;heme oxygenase-1;heme oxygenase1;heme-oxygenase 1;heme-oxygenase i;heme-oxygenase isoform 1;heme-oxygenase- 1;heme-oxygenase-1;heme-oxy…	SWISSPROT_AC:P09601;SWISSPROT_ID:HMOX1_HUMAN;EMBL:AY460337;EMBL:CR456505;EMBL:M23041;EMBL:X06985;EMBL:X14782;EMBL:Z82244;RefSeq:NP_002124.1;ProteinModelPortal:P09601;STRING:9606.ENSP00000216117;SMR:P09601;GeneID:3162;KEGG:hsa:3162;PIR:S00325;eggNOG:COG5398;eggNOG:KOG4480;UniGene:Hs.517581;UniGene:Hs.727017;GO:GO:0001525;GO:GO:0001935;GO:GO:0002246;GO:GO:0002686;GO:GO:0004392;GO:GO:0004630;GO:GO:0…	5621	3162
2344309	STD -- MARK	association	Pubmed 1997:9282527;	It is suggested that to make the system cost-effective the health workers should spend time with <b>STD</b> patients in the clinic to <b>mark</b> out the correct location and time for meeting the patient either in the work place or at home in case of a follow-up.[Pubmed 1997:9282527];	461464	Protein	STD	Bile salt sulfotransferase;Dehydroepiandrosterone sulfotransferase;DHEA-ST;EC 2.8.2.14;HST;Hydroxysteroid Sulfotransferase;ST2;ST2A1;ST2A3;STD;Sulfotransferase 2A1;SULT2A1;dehydroepiandrosterone-sulfotransferase;dhea st;DHEAS;hst a;hst-a;hst-alpha;hSTa;std--an;sulfotransferase family 2A member 1;sulfotransferase-2a1;	SWISSPROT_AC:Q06520;SWISSPROT_ID:ST2A1_HUMAN;EMBL:BC020755;EMBL:L20000;EMBL:L36191;EMBL:L36192;EMBL:L36193;EMBL:L36194;EMBL:L36195;EMBL:L36196;EMBL:S43859;EMBL:U08024;EMBL:U08025;EMBL:U13056;EMBL:U13057;EMBL:U13058;EMBL:U13059;EMBL:U13060;EMBL:U13061;EMBL:X70222;EMBL:X84816;RefSeq:NP_003158.2;ProteinModelPortal:Q06520;STRING:9606.ENSP00000222002;SMR:Q06520;GeneID:6822;KEGG:hsa:6822;PIR:I53037;egg…	235062	Protein	MARK	EC 2.7.11.1;EC 2.7.11.26;KIAA1477;MAP/microtubule affinity-regulating kinase 1;MARK;MARK1;Par-1c;PAR1 homolog c;Par1c;Serine/threonine-protein kinase MARK1;mark 1;mark i;mark of type i;mark type 1;mark-1;mark-type;microtubule affinity regulating kinase 1;	SWISSPROT_AC:Q9P0L2;SWISSPROT_ID:MARK1_HUMAN;EMBL:AB040910;EMBL:AC096640;EMBL:AF154845;EMBL:AK027493;EMBL:AL592406;EMBL:BC113869;EMBL:BC114478;EMBL:CH471100;RefSeq:NP_001273057.1;RefSeq:NP_061120.3;ProteinModelPortal:Q9P0L2;STRING:9606.ENSP00000355884;SWISSPROT_AC_OLD:D3DTB0;SWISSPROT_AC_OLD:D3DTB1;SWISSPROT_AC_OLD:Q2HIY1;SWISSPROT_AC_OLD:Q5VTF9;SWISSPROT_AC_OLD:Q5VTG0;SWISSPROT_AC_OLD:Q96SW9;SWI…	6822	4139
2355583	ICAM-1 -- GRASP65	association	Pubmed 2012:22345292;Pubmed 2014:24506791;Pubmed 2011:21826597;Pubmed 2010:20574001;Pubmed 2010:20823682;Pubmed 1997:9056676;Pubmed 2016:26747779;Pubmed 2017:29207489;Pubmed central 2015:4747375;Pubmed central 2014:3904174;Pubmed central 2014:4004456;Pubmed central 2014:4083610;Pubmed central 2017:5278565;Pubmed central 2017:5562771;Pubmed central 2017:5636799;Pubmed central 2017:5751206;Pubmed c…	Moreover, CCN3 increased binding of <b>p65</b> to an NF-ÃŽÂºB-binding element in the <b>ICAM-1</b> promoter.[Pubmed 2012:22345292];Moreover, CCN3 increased binding of <b>p65</b> to an NF-ÃƒÂŽÃ‚ÂºB-binding element in the <b>ICAM-1</b> promoter.[Pubmed 2012:22345292];Moreover, CCN3 increased binding of <b>p65</b> to an NF-?B-binding element in the <b>ICAM-1</b> promoter.[Pubmed 2012:22345292];Final…	192760	Protein	ICAM-1	CD54 antigen;ICAM-1;ICAM1;Intercellular adhesion molecule 1;Major group rhinovirus receptor;b beta 2;bb-2;BB2;bbeta2;beta chain beta 2;beta chain of the beta 2;beta chain of the beta2;beta-chain beta 2;beta-chain of beta 2;cd 54;cd-54;CD54;icam - 1;icam -1;icam 1;icam i;icam- 1;icam- i;icam-i;intercellular adhesion molecule -1;intercellular adhesion molecule i;intercellular adhesion molecule type…	SWISSPROT_AC:P05362;SWISSPROT_ID:ICAM1_HUMAN;EMBL:AF340039;EMBL:AK312636;EMBL:AY225514;EMBL:BC015969;EMBL:BT006854;EMBL:CH471106;EMBL:J03132;EMBL:M24283;EMBL:X06990;EMBL:X57151;EMBL:X59286;EMBL:X59287;EMBL:X59288;RefSeq:NP_000192.2;ProteinModelPortal:P05362;STRING:9606.ENSP00000264832;SWISSPROT_AC_OLD:B2R6M3;SWISSPROT_AC_OLD:Q5NKV7;SWISSPROT_AC_OLD:Q96B50;SMR:P05362;GeneID:3383;KEGG:hsa:3383;PIR:…	162866	Protein	GRASP65	Golgi peripheral membrane protein p65;Golgi phosphoprotein 5;Golgi reassembly-stacking protein 1;Golgi reassembly-stacking protein of 65 kDa;GOLPH5;GORASP1;GORS1;GRASP65;golgi reassembly stacking protein 1;grasp-65;p 65;p-65;p6-5;P65;	SWISSPROT_AC:Q9BQQ3;SWISSPROT_ID:GORS1_HUMAN;EMBL:AJ409349;EMBL:AK091168;EMBL:AK124755;EMBL:BC008928;EMBL:BC075854;EMBL:BC103826;EMBL:BC103827;EMBL:CH471055;RefSeq:NP_001265718.1;RefSeq:NP_001265719.1;RefSeq:NP_114105.1;ProteinModelPortal:Q9BQQ3;STRING:9606.ENSP00000313869;SWISSPROT_AC_OLD:B3KWC8;SWISSPROT_AC_OLD:Q3SYG7;SWISSPROT_AC_OLD:Q8N272;SWISSPROT_AC_OLD:Q96H42;SMR:Q9BQQ3;GeneID:64689;KEGG:…	3383	64689
2374723	MIB1 -- KI67	association	Pubmed 2006:16480699;Pubmed 1997:9111386;Pubmed 2003:14724537;Pubmed 1998:9630175;Pubmed 1998:9706971;Pubmed central 2012:3345939;	In the past, in melanoma, an increase in the number of positive tumour cells for <b>Ki67</b> (detected by <b>Mib1</b>), cyclin A, cyclin D, MMP-2, integrins beta1 and beta3 or osteonectin were considered as factors of poor prognosis as well as the decrease in p16, p27, and Melan A.[Pubmed 2006:16480699];We conclude that <b>Ki-67</b> expression estimated by the use of <b>MIB1</b> is a powerful too…	245791	Protein	MIB1	DAPK-interacting protein 1;DIP-1;DIP1;E3 ubiquitin-protein ligase MIB1;EC 2.3.2.27;KIAA1323;MIB1;Mind bomb homolog 1;RING-type E3 ubiquitin transferase MIB1;Zinc finger ZZ type with ankyrin repeat domain protein 2;ZZANK2;dip 1;dip-i;lvnc 7;LVNC7;mi-b;MIB;mibeta;mind bomb homolog-1;mindbomb E3 ubiquitin protein ligase 1;ZZZ6;	SWISSPROT_AC:Q86YT6;SWISSPROT_ID:MIB1_HUMAN;EMBL:AB037744;EMBL:AK075157;EMBL:AL713705;EMBL:AY147849;EMBL:AY149908;EMBL:BC022403;EMBL:BC110581;EMBL:BC110582;EMBL:CR749635;EMBL:EF444995;RefSeq:NP_065825.1;ProteinModelPortal:Q86YT6;STRING:9606.ENSP00000261537;SWISSPROT_AC_OLD:B0YJ38;SWISSPROT_AC_OLD:Q2TB37;SWISSPROT_AC_OLD:Q68D01;SWISSPROT_AC_OLD:Q6YI51;SWISSPROT_AC_OLD:Q8NBY0;SWISSPROT_AC_OLD:Q8TCB…	212949	Protein	KI67	Antigen identified by monoclonal antibody Ki-67;Antigen KI-67;Antigen Ki67;KI67;MKI67;Proliferation marker protein Ki-67;antigen ki 67;antigen of the ki67;antigen-ki 67;antigen-ki-67;ki -67;ki 67;ki 67 antigen;ki 67 proliferation marker;ki 67-antigen;ki a;ki- 67;ki--67;ki-67;ki-67 antigen;ki-67 proliferation marker;ki-67-antigen;ki-a;ki67 antigen;ki67 marker of proliferation;ki67 proliferation ma…	SWISSPROT_AC:P46013;SWISSPROT_ID:KI67_HUMAN;EMBL:AL355529;EMBL:AL390236;EMBL:X65550;EMBL:X65551;EMBL:X94762;RefSeq:NP_001139438.1;RefSeq:NP_002408.3;ProteinModelPortal:P46013;STRING:9606.ENSP00000357643;SWISSPROT_AC_OLD:Q5VWH2;SMR:P46013;GeneID:4288;KEGG:hsa:4288;PIR:A48666;eggNOG:ENOG410JR7C;eggNOG:ENOG410ZXYW;UniGene:Hs.689823;UniGene:Hs.80976;GO:GO:0000775;GO:GO:0000793;GO:GO:0003677;GO:GO:000…	4288	57534
2421015	Parathyroid hormone -- CLN1	association	Pubmed 1997:9340191;	It activates osteoblasts, increases bone mineralization, and enhances the sensitivity of target tissues (<b>incl</b>. bone) to <b>PTH</b> and 1,25(OH)2 vitamin D3, Under certain conditions however, magnesium can stimulate bone resorption.[Pubmed 1997:9340191];	339035	Protein	Parathyroid hormone	Parathormone;Parathyrin;Parathyroid hormone;PTH;PTHY;hormone parathyroid;hormone-parathyroid;parathyroid hormone--an;parathyroid-hormone;parathyroid-hormone-type;PTH1;	SWISSPROT_AC:P01270;SWISSPROT_ID:PTHY_HUMAN;EMBL:BC096142;EMBL:BC096143;EMBL:BC096144;EMBL:BC096145;EMBL:J00301;EMBL:V00597;RefSeq:NP_000306.1;ProteinModelPortal:P01270;STRING:9606.ENSP00000282091;SWISSPROT_AC_OLD:Q4VB48;SWISSPROT_AC_OLD:Q9UD38;SMR:P01270;GeneID:5741;KEGG:hsa:5741;PIR:A19339;eggNOG:ENOG410J02X;eggNOG:ENOG410ZH2H;UniGene:Hs.37045;GO:GO:0000122;GO:GO:0001501;GO:GO:0003705;GO:GO:000…	326864	Protein	CLN1	CLN1;EC 3.1.2.22;Palmitoyl-protein hydrolase 1;Palmitoyl-protein thioesterase 1;PPT;PPT-1;PPT1;cln 1;cln-1;INCL;palmitoyl protein thioesterase 1;palmitoyl protein thioesterase-1;palmitoyl protein thioesterase1;palmitoyl-protein thioesterase i;palmitoyl-protein thioesterase-1;palmitoyl-protein-thioesterase-1;ppt 1;ppt i;ppt-i;ppt-type;ppt1-type;protein palmitoyl thioesterase-1;	SWISSPROT_AC:P50897;SWISSPROT_ID:PPT1_HUMAN;EMBL:AF022203;EMBL:AF022204;EMBL:AF022205;EMBL:AF022206;EMBL:AF022207;EMBL:AF022208;EMBL:AF022209;EMBL:AF022210;EMBL:AF022211;EMBL:AK302232;EMBL:AK312287;EMBL:AL512599;EMBL:BC008426;EMBL:CH471059;EMBL:CR542053;EMBL:L42809;EMBL:U44772;RefSeq:NP_000301.1;RefSeq:NP_001136076.1;ProteinModelPortal:P50897;STRING:9606.ENSP00000394863;SWISSPROT_AC_OLD:B4DY24;SW…	5741	5538
2421036	Thioredoxin -- HPO	association	Pubmed 1997:9247308;	Based on similarities in structure and expression pattern, <b>ALR</b> is likely to play a similar role to ALL-1 and <b>trx</b>, although its target genes have yet to be identified.[Pubmed 1997:9247308];	487707	Protein	Thioredoxin	ADF;ATL-derived factor;SASP;Surface-associated sulphydryl protein;THIO;Thioredoxin;TRDX;TRX;TRX1;TXN;atl derived factor;thioredoxin-type;	SWISSPROT_AC:P10599;SWISSPROT_ID:THIO_HUMAN;EMBL:AF065241;EMBL:AF276919;EMBL:AF313911;EMBL:AF548001;EMBL:AK289508;EMBL:AL158158;EMBL:AY004872;EMBL:BC003377;EMBL:BC054866;EMBL:CH471105;EMBL:CR407665;EMBL:J04026;EMBL:X54539;EMBL:X54540;EMBL:X54541;EMBL:X77584;RefSeq:NP_001231867.1;RefSeq:NP_003320.2;ProteinModelPortal:P10599;STRING:9606.ENSP00000363641;SWISSPROT_AC_OLD:B1ALW1;SWISSPROT_AC_OLD:O6074…	15370	Protein	HPO	ALR;Augmenter of liver regeneration;EC 1.8.3.2;FAD-linked sulfhydryl oxidase ALR;GFER;Hepatopoietin;HERV1;HPO;augmenter liver regeneration;ERV1;growth factor, augmenter of liver regeneration;herv-i;HPO1;HPO2;HSS;liver regeneration augmenter;	SWISSPROT_AC:P55789;SWISSPROT_ID:ALR_HUMAN;EMBL:AC005606;EMBL:AF124604;EMBL:AF146394;EMBL:AF183892;EMBL:AF306863;EMBL:AY550027;EMBL:BC002429;EMBL:BC028348;EMBL:U31176;RefSeq:NP_005253.3;ProteinModelPortal:P55789;STRING:9606.ENSP00000248114;SWISSPROT_AC_OLD:Q53YM6;SWISSPROT_AC_OLD:Q8TAH6;SWISSPROT_AC_OLD:Q9H290;SWISSPROT_AC_OLD:Q9UK40;SMR:P55789;GeneID:2671;KEGG:hsa:2671;eggNOG:COG5054;eggNOG:KOG3…	7295	2671
2424054	TGFB1 -- p10	association	Pubmed 1997:9230210;	<b>Transforming growth factor beta1</b> induces the expression of <b>p10</b> similarly to p15 in human HaCaT keratinocytes.[Pubmed 1997:9230210];	484813	Protein	TGFB1	TGF-beta-1;TGFB;TGFB1;Transforming growth factor beta-1;CED;DPD1;LAP;lap-type;tgf -beta 1;tgf -beta1;tgf b 1;tgf b-1;tgf beta 1;tgf beta i;tgf beta type 1;tgf beta type i;tgf beta-1;tgf beta-type 1;tgf beta1;tgf- b 1;tgf- beta 1;tgf- beta1;tgf-b 1;tgf-beta 1;tgf-beta i;tgf-beta isoform 1;tgf-beta type 1;tgf-beta type i;tgf-beta type-i;tgf-beta's 1;tgf-beta-i;tgf-beta1;tgf-beta1-type;tgf-betai;tgf…	SWISSPROT_AC:P01137;SWISSPROT_ID:TGFB1_HUMAN;EMBL:AK291907;EMBL:BC000125;EMBL:BC001180;EMBL:BC022242;EMBL:BT007245;EMBL:CH471126;EMBL:M38449;EMBL:X02812;EMBL:X05839;EMBL:X05840;EMBL:X05843;EMBL:X05844;EMBL:X05849;EMBL:X05850;RefSeq:NP_000651.3;ProteinModelPortal:P01137;STRING:9606.ENSP00000221930;SWISSPROT_AC_OLD:A8K792;SWISSPROT_AC_OLD:Q9UCG4;SMR:P01137;GeneID:7040;KEGG:hsa:7040;PIR:A27513;eggNO…	127888	Protein	p10	EXOS3;EXOSC3;Exosome complex component RRP40;Exosome component 3;p10;Ribosomal RNA-processing protein 40;RRP40;bA3J10.7;CGI-102;hRrp-40;hrrp40;p 10;p--x;p-10;PCH1B;Rrp40p;	SWISSPROT_AC:Q9NQT5;SWISSPROT_ID:EXOS3_HUMAN;EMBL:AF151860;EMBL:AF281132;EMBL:AK289571;EMBL:AK290864;EMBL:AL138752;EMBL:BC002437;EMBL:BC008880;EMBL:CH471071;RefSeq:NP_001002269.1;RefSeq:NP_057126.2;ProteinModelPortal:Q9NQT5;STRING:9606.ENSP00000323046;SWISSPROT_AC_OLD:A8K0K6;SWISSPROT_AC_OLD:Q5QP85;SWISSPROT_AC_OLD:Q9Y3A8;SMR:Q9NQT5;GeneID:51010;KEGG:hsa:51010;eggNOG:COG1097;eggNOG:KOG1004;UniGen…	7040	51010
2430493	RIP1 -- RAP1A	association	Pubmed 1997:9267439;	We disrupted the <b>krev-1</b> gene by <b>RIP</b> (repeat-induced point mutation), but the krev-1 disruptants showed no abnormalities.[Pubmed 1997:9267439];	367974	Protein	RIP1	Cell death protein RIP;EC 2.7.11.1;Receptor-interacting protein 1;Receptor-interacting serine/threonine-protein kinase 1;RIP;RIP-1;RIP1;RIPK1;Serine/threonine-protein kinase RIP;receptor interacting protein 1;receptor interacting protein i;receptor interacting protein-1;receptor interacting protein1;receptor interacting serine/threonine kinase 1;receptor interacting serine/threonine protein kinas…	SWISSPROT_AC:Q13546;SWISSPROT_ID:RIPK1_HUMAN;EMBL:AB208926;EMBL:AK304701;EMBL:AK314176;EMBL:AL031963;EMBL:AY682848;EMBL:BC126254;EMBL:BC126256;EMBL:U25994;EMBL:U50062;RefSeq:NP_001303990.1;RefSeq:NP_003795.2;RefSeq:XP_005249514.2;ProteinModelPortal:Q13546;STRING:9606.ENSP00000259808;SWISSPROT_AC_OLD:A0AV89;SWISSPROT_AC_OLD:B2RAG1;SWISSPROT_AC_OLD:B4E3F9;SWISSPROT_AC_OLD:Q13180;SWISSPROT_AC_OLD:Q5…	353605	Protein	RAP1A	C21KG;G-22K;GTP-binding protein smg p21A;KREV1;RAP1A;Ras-related protein Krev-1;Ras-related protein Rap-1A;c21k g;KREV-1;RAP1;rap1 a;rap1-a;RAP1A, member of RAS oncogene family;rap1a-type;SMGP21;	SWISSPROT_AC:P62834;SWISSPROT_ID:RAP1A_HUMAN;EMBL:AF493912;EMBL:AL049557;EMBL:BC014086;EMBL:M22995;EMBL:X12533;RefSeq:NP_001010935.1;RefSeq:NP_001278825.1;RefSeq:NP_002875.1;RefSeq:XP_016857451.1;RefSeq:XP_016857452.1;RefSeq:XP_016857453.1;ProteinModelPortal:P62834;STRING:9606.ENSP00000348786;SWISSPROT_AC_OLD:P10113;SMR:P62834;GeneID:5906;KEGG:hsa:5906;PIR:A32342;eggNOG:COG1100;eggNOG:KOG0395;Uni…	5906	8737
2480758	Leptin -- BRD2	association	Pubmed:10452592;Pubmed 2001:11422113;Pubmed 2004:15474084;Pubmed 2002:12009346;Pubmed 2012:22703959;Pubmed 2008:18164562;Pubmed 2007:17389812;Pubmed 2007:19070042;Pubmed 2000:11218147;Pubmed 2009:19332528;Pubmed 1997:9284709;Pubmed 2003:12535619;Pubmed 2003:12658369;Pubmed 1998:9724077;Pubmed 2005:16136023;Pubmed 2016:26489908;Pubmed central 2017:5640086;Pubmed central 2016:5053677;	A statistically significant negative correlation was present between <b>leptin</b> and serum <b>FSH</b> and alpha-inhibin.[Pubmed:10452592];In vitro <b>leptin</b> stimulation of pituitary tumours caused stimulation of <b>FSH</b> and alpha-subunit secretion from a non-functioning adenoma and TSH secretion from a somatotroph adenoma.[Pubmed 2001:11422113];To determine the changes in endometrium and…	219985	Protein	Leptin	LEP;Leptin;OB;Obese protein;Obesity factor;OBS;factor obesity;factor of obesity;LEPD;leptin--an;leptin-type;obesity--factor;protein obese;	SWISSPROT_AC:P41159;SWISSPROT_ID:LEP_HUMAN;EMBL:AF008123;EMBL:AY996373;EMBL:BC060830;EMBL:BC069452;EMBL:BC069527;EMBL:D49487;EMBL:D63519;EMBL:D63710;EMBL:U18915;EMBL:U43415;EMBL:U43653;RefSeq:NP_000221.1;RefSeq:XP_005250397.1;ProteinModelPortal:P41159;STRING:9606.ENSP00000312652;SWISSPROT_AC_OLD:O15158;SWISSPROT_AC_OLD:Q56A88;SMR:P41159;GeneID:3952;KEGG:hsa:3952;PIR:A38952;PIR:I53166;eggNOG:ENOG4…	47854	Protein	BRD2	BRD2;Bromodomain-containing protein 2;KIAA9001;O27.1.1;Really interesting new gene 3 protein;RING3;brd 2;brd ii;brd-2;brd-ii;bromodomain containing 2;bromodomain containing protein 2;bromodomain-containing 2;D6S113E;FSH;fsh-type;FSRG1;NAT;nat-type;ring 3;ring iii;ring of type iii;ring type iii;ring-3;RNF3;	SWISSPROT_AC:P25440;SWISSPROT_ID:BRD2_HUMAN;EMBL:AL645941;EMBL:AL662845;EMBL:AL805913;EMBL:AL832722;EMBL:AL935042;EMBL:BC063840;EMBL:BX005422;EMBL:BX647233;EMBL:BX648109;EMBL:BX908719;EMBL:CH471081;EMBL:CR936909;EMBL:D42040;EMBL:M80613;EMBL:X62083;EMBL:X96670;EMBL:Z96104;RefSeq:NP_001106653.1;RefSeq:NP_001186384.1;RefSeq:NP_001186385.1;RefSeq:NP_001278915.1;RefSeq:NP_005095.1;ProteinModelPortal:P…	3952	6046
2520326	IL-1 beta -- GCP-2	association	Pubmed 1997:9365109;Pubmed 2003:12533683;	Quantitative studies of mRNA expression in diploid fibroblasts revealed <b>GCP-2</b> induction by <b>IL-1beta</b>.[Pubmed 1997:9365109];IFN-gamma down-regulated the <b>GCP-2</b> production in fibroblasts induced by <b>IL-1beta</b>, TNF-alpha, LPS, or dsRNA.[Pubmed 2003:12533683];The kinetics of <b>GCP-2</b> induction by <b>IL-1beta</b>, LPS, or dsRNA in fibroblasts differed from those of IL-8.[Pu…	197391	Protein	IL-1 beta	Catabolin;IL-1 beta;IL1B;IL1F2;Interleukin-1 beta;1 beta interleukin;1 beta-interleukin;1-beta interleukin;il - 1beta;il -1;il -1b;il -1beta;il 1;il 1 beta;il 1-beta;il 1b;il 1beta;il type i;il- 1;il- 1 beta;il- 1b;il- 1beta;il- i;il--1;il--1 beta;IL-1;il-1 -beta;il-1 b;il-1-b;il-1-type;il-1beta;il-i;il-i beta;il-ibeta;il-type 1;IL1-BETA;interleukin - 1 beta;interleukin -1 b;interleukin -1 beta;i…	SWISSPROT_AC:P01584;SWISSPROT_ID:IL1B_HUMAN;EMBL:AC079753;EMBL:AY137079;EMBL:BC008678;EMBL:BN000002;EMBL:BT007213;EMBL:CH471217;EMBL:CR407679;EMBL:K02770;EMBL:M15330;EMBL:M15840;EMBL:M54933;EMBL:X02532;EMBL:X04500;EMBL:X56087;RefSeq:NP_000567.1;ProteinModelPortal:P01584;STRING:9606.ENSP00000263341;SWISSPROT_AC_OLD:Q53X59;SWISSPROT_AC_OLD:Q53XX2;SWISSPROT_AC_OLD:Q7M4S7;SWISSPROT_AC_OLD:Q7RU01;SWIS…	151402	Protein	GCP-2	Gamma-ring complex protein 103 kDa;Gamma-tubulin complex component 2;GCP-2;GCP2;h103p;hGCP2;hGrip103;hSpc97;Spindle pole body protein Spc97 homolog;TUBGCP2;gcp 2;gcp ii;gcp type 2;gcp-ii;Grip103;hgcp ii;hgcp-ii;SPBC97;Spc97p;tubulin gamma complex associated protein 2;	SWISSPROT_AC:Q9BSJ2;SWISSPROT_ID:GCP2_HUMAN;EMBL:AF042379;EMBL:AK297251;EMBL:AL360181;EMBL:AL592071;EMBL:BC005011;EMBL:BC093770;EMBL:BC111957;EMBL:BC143247;RefSeq:NP_001243546.1;RefSeq:NP_001243547.1;RefSeq:NP_006650.1;ProteinModelPortal:Q9BSJ2;STRING:9606.ENSP00000252936;SWISSPROT_AC_OLD:B4DM18;SWISSPROT_AC_OLD:B7ZKL8;SWISSPROT_AC_OLD:F5H4E0;SWISSPROT_AC_OLD:F5H4L0;SWISSPROT_AC_OLD:O43632;SWISSP…	3553	10844
2548701	TBK1 -- S100B	association	Pubmed 1997:9371615;Pubmed central 2015:5644649;	These results suggest that (i) the core of Nef is not sufficient for NAK binding, (ii) the C terminus of SF2 Nef contains structural determinants important for association with NAK, and (iii) the failure of 233 <b>Nef</b> to bind <b>NAK</b> is due to a defect in its C terminus.[Pubmed 1997:9371615];We have recently shown that the association of <b>Nef</b> with <b>NAK</b> is isolate dependent.[Pub…	482102	Protein	TBK1	EC 2.7.11.1;NAK;NF-kappa-B-activating kinase;Serine/threonine-protein kinase TBK1;T2K;TANK-binding kinase 1;TBK1;FTDALS4;kinase activating nf-kappab;nf-kappab activating kinase;nf-kappab-activating kinase;nfkappab-activating kinase;TANK binding kinase 1;tank binding kinase-1;tank- binding kinase 1;tank-binding kinase i;tank-binding kinase-1;tank-binding kinase1;tank-binding-kinase 1;tank-binding-…	SWISSPROT_AC:Q9UHD2;SWISSPROT_ID:TBK1_HUMAN;EMBL:AF174536;EMBL:AF191838;EMBL:AK002192;EMBL:AK291039;EMBL:BC034950;EMBL:CH471054;RefSeq:NP_037386.1;RefSeq:XP_005268866.1;RefSeq:XP_005268867.1;ProteinModelPortal:Q9UHD2;STRING:9606.ENSP00000329967;SWISSPROT_AC_OLD:A8K4S4;SWISSPROT_AC_OLD:Q8IYV3;SWISSPROT_AC_OLD:Q9NUJ5;SMR:Q9UHD2;GeneID:29110;KEGG:hsa:29110;eggNOG:ENOG410XRMU;eggNOG:KOG4250;UniGene:H…	440203	Protein	S100B	Protein S100-B;S-100 protein beta chain;S-100 protein subunit beta;S100 calcium-binding protein B;S100B;NEF;nef--an;nef-type;protein of s100b;protein s100 beta;protein s100-beta;protein s100b;protein s100beta;s - 100;s -100;s 100;s- 100;s--100;s-100;s-100 calcium binding protein b;s-100 calcium-binding protein b;s-100 protein b;s-100 protein beta;s-100 protein-beta;s1-00;s10-0;S100;s100 b;s100 b …	SWISSPROT_AC:P04271;SWISSPROT_ID:S100B_HUMAN;EMBL:AP000339;EMBL:BC001766;EMBL:CH471079;EMBL:CR542123;EMBL:M59487;EMBL:M59488;RefSeq:NP_006263.1;RefSeq:XP_016883913.1;ProteinModelPortal:P04271;STRING:9606.ENSP00000291700;SWISSPROT_AC_OLD:D3DSN6;SMR:P04271;GeneID:6285;KEGG:hsa:6285;PIR:A38364;eggNOG:ENOG410IYFX;eggNOG:ENOG41127J0;UniGene:Hs.422181;GO:GO:0001726;GO:GO:0005509;GO:GO:0005576;GO:GO:000…	6285	29110
2577282	TPA -- ICAM-1	association	Pubmed 1998:9492149;	A parallel increase in the soluble form of ICAM-1 followed the upregulation of cellular <b>ICAM-1</b> levels induced by <b>TPA</b>.[Pubmed 1998:9492149];	493753	Protein	TPA	Alteplase;EC 3.4.21.68;PLAT;Reteplase;t-PA;t-plasminogen activator;Tissue-type plasminogen activator;TPA;activator tissue plasminogen;activator tissue-type plasminogen;pa t;plasminogen activator - tissue-type;plasminogen activator of the tissue-type;plasminogen activator of tissue-type;plasminogen activator tissue;plasminogen activator, tissue type;plasminogen tissue activator;t- pa;t--pa;tissue …	SWISSPROT_AC:P00750;SWISSPROT_ID:TPA_HUMAN;EMBL:AF260825;EMBL:AK289387;EMBL:AK290575;EMBL:AK313342;EMBL:AY221101;EMBL:AY291060;EMBL:BC002795;EMBL:BC007231;EMBL:BC013968;EMBL:BC018636;EMBL:BC095403;EMBL:BT007060;EMBL:CH471080;EMBL:D01096;EMBL:K03021;EMBL:L00141;EMBL:L00142;EMBL:L00143;EMBL:L00144;EMBL:L00145;EMBL:L00146;EMBL:L00147;EMBL:L00148;EMBL:L00149;EMBL:L00150;EMBL:L00151;EMBL:L00153;EMBL:M…	192760	Protein	ICAM-1	CD54 antigen;ICAM-1;ICAM1;Intercellular adhesion molecule 1;Major group rhinovirus receptor;b beta 2;bb-2;BB2;bbeta2;beta chain beta 2;beta chain of the beta 2;beta chain of the beta2;beta-chain beta 2;beta-chain of beta 2;cd 54;cd-54;CD54;icam - 1;icam -1;icam 1;icam i;icam- 1;icam- i;icam-i;intercellular adhesion molecule -1;intercellular adhesion molecule i;intercellular adhesion molecule type…	SWISSPROT_AC:P05362;SWISSPROT_ID:ICAM1_HUMAN;EMBL:AF340039;EMBL:AK312636;EMBL:AY225514;EMBL:BC015969;EMBL:BT006854;EMBL:CH471106;EMBL:J03132;EMBL:M24283;EMBL:X06990;EMBL:X57151;EMBL:X59286;EMBL:X59287;EMBL:X59288;RefSeq:NP_000192.2;ProteinModelPortal:P05362;STRING:9606.ENSP00000264832;SWISSPROT_AC_OLD:B2R6M3;SWISSPROT_AC_OLD:Q5NKV7;SWISSPROT_AC_OLD:Q96B50;SMR:P05362;GeneID:3383;KEGG:hsa:3383;PIR:…	3383	5327
2577559	PON1 -- MARK	association	Pubmed 1998:9443862;	However, these findings have not been reported consistently in all Caucasian and non-Caucasian populations, suggesting that this is not a functional mutation but may <b>mark</b> a functional mutation present in either <b>PON1</b> or a nearby gene.[Pubmed 1998:9443862];	324295	Protein	PON1	A-esterase 1;Aromatic esterase 1;EC 3.1.1.2;EC 3.1.1.81;EC 3.1.8.1;K-45;PON;PON 1;PON1;Serum aryldialkylphosphatase 1;Serum paraoxonase/arylesterase 1;es a;es-a;ESA;MVCD5;paraoxonase -1;paraoxonase 1;paraoxonase i;paraoxonase type 1;paraoxonase type-1;paraoxonase-1;paraoxonase-i;paraoxonase1;pon i;pon-1;pon-i;serum paraoxonase /arylesterase 1;serum paraoxonase/arylesterase-1;	SWISSPROT_AC:P27169;SWISSPROT_ID:PON1_HUMAN;EMBL:AC004022;EMBL:AF539592;EMBL:AK314027;EMBL:BC074719;EMBL:CH236949;EMBL:CH471091;EMBL:D84371;EMBL:M63012;EMBL:M63013;EMBL:M63014;EMBL:S56546;EMBL:S56548;EMBL:S56555;EMBL:S64615;EMBL:S64696;EMBL:U53784;EMBL:U55877;EMBL:U55878;EMBL:U55879;EMBL:U55880;EMBL:U55881;EMBL:U55882;EMBL:U55883;EMBL:U55885;EMBL:Z70723;RefSeq:NP_000437.3;ProteinModelPortal:P2716…	235062	Protein	MARK	EC 2.7.11.1;EC 2.7.11.26;KIAA1477;MAP/microtubule affinity-regulating kinase 1;MARK;MARK1;Par-1c;PAR1 homolog c;Par1c;Serine/threonine-protein kinase MARK1;mark 1;mark i;mark of type i;mark type 1;mark-1;mark-type;microtubule affinity regulating kinase 1;	SWISSPROT_AC:Q9P0L2;SWISSPROT_ID:MARK1_HUMAN;EMBL:AB040910;EMBL:AC096640;EMBL:AF154845;EMBL:AK027493;EMBL:AL592406;EMBL:BC113869;EMBL:BC114478;EMBL:CH471100;RefSeq:NP_001273057.1;RefSeq:NP_061120.3;ProteinModelPortal:Q9P0L2;STRING:9606.ENSP00000355884;SWISSPROT_AC_OLD:D3DTB0;SWISSPROT_AC_OLD:D3DTB1;SWISSPROT_AC_OLD:Q2HIY1;SWISSPROT_AC_OLD:Q5VTF9;SWISSPROT_AC_OLD:Q5VTG0;SWISSPROT_AC_OLD:Q96SW9;SWI…	5444	4139
2606714	TPA -- P-selectin	association	Pubmed 1998:9489975;Pubmed 1998:9783645;Pubmed 1998:9799011;	The presence of urokinase and <b>tissue-type plasminogen activator</b> increased platelet surface <b>P-selectin</b> expression in a concentration-dependent manner.[Pubmed 1998:9489975];Increased P-selectin activity in AMI appeared to be attenuated by direct PTCA, but augmented by thrombolysis, possibly due to direct stimulatory effects of <b>TPA</b> on <b>P-selectin</b> expression.[Pubmed 1998:97…	493753	Protein	TPA	Alteplase;EC 3.4.21.68;PLAT;Reteplase;t-PA;t-plasminogen activator;Tissue-type plasminogen activator;TPA;activator tissue plasminogen;activator tissue-type plasminogen;pa t;plasminogen activator - tissue-type;plasminogen activator of the tissue-type;plasminogen activator of tissue-type;plasminogen activator tissue;plasminogen activator, tissue type;plasminogen tissue activator;t- pa;t--pa;tissue …	SWISSPROT_AC:P00750;SWISSPROT_ID:TPA_HUMAN;EMBL:AF260825;EMBL:AK289387;EMBL:AK290575;EMBL:AK313342;EMBL:AY221101;EMBL:AY291060;EMBL:BC002795;EMBL:BC007231;EMBL:BC013968;EMBL:BC018636;EMBL:BC095403;EMBL:BT007060;EMBL:CH471080;EMBL:D01096;EMBL:K03021;EMBL:L00141;EMBL:L00142;EMBL:L00143;EMBL:L00144;EMBL:L00145;EMBL:L00146;EMBL:L00147;EMBL:L00148;EMBL:L00149;EMBL:L00150;EMBL:L00151;EMBL:L00153;EMBL:M…	232074	Protein	P-selectin	CD62 antigen-like family member P;CD62P antigen;GMP-140;GMRP;Granule membrane protein 140;GRMP;LECAM3;Leukocyte-endothelial cell adhesion molecule 3;LYAM3;P-selectin;PADGEM;Platelet activation dependent granule-external membrane protein;SELP;antigen cd62p;cd 62;cd-62;CD62;CD62P;cd62p-antigen;gmp 140;GMP140;granule membrane protein-140;leukocyte endothelial cell adhesion molecule-3;p -selectin;p s…	SWISSPROT_AC:P16109;SWISSPROT_ID:LYAM3_HUMAN;EMBL:AF542391;EMBL:AL022146;EMBL:CH471067;EMBL:M25322;EMBL:M60217;EMBL:M60218;EMBL:M60219;EMBL:M60222;EMBL:M60223;EMBL:M60224;EMBL:M60225;EMBL:M60226;EMBL:M60227;EMBL:M60228;EMBL:M60229;EMBL:M60231;EMBL:M60232;EMBL:M60233;EMBL:M60234;EMBL:Z99572;RefSeq:NP_002996.2;RefSeq:XP_005245492.1;RefSeq:XP_005245493.1;ProteinModelPortal:P16109;STRING:9606.ENSP000…	6403	5327
2625673	MARK3 -- YWHAQ	association	Pubmed 1998:9543386;Pubmed central 2010:2932554;	Taken together, these results suggest that one function of <b>C-TAK1</b> may be to regulate the interactions between Cdc25C and <b>14-3-3</b> in vivo by phosphorylating Cdc25C on serine 216.[Pubmed 1998:9543386];As a control we also demonstrated that all <b>14-3-3</b> isoforms except 14-3-3Ã?Âƒ interacted with endogenous <b>MARK3</b>, a previously characterized 14-3-3 interactor [16].[Pubmed cent…	235069	Protein	MARK3	C-TAK1;Cdc25C-associated protein kinase 1;CTAK1;EC 2.7.11.1;ELKL motif kinase 2;EMK-2;EMK2;MAP/microtubule affinity-regulating kinase 3;MARK3;Par-1a;Protein kinase STK10;Ser/Thr protein kinase PAR-1;Serine/threonine-protein kinase p78;KP78;mark 3;mark iii;mark-3;mark-iii;microtubule affinity regulating kinase 3;microtubule affinity-regulating kinase 3;par-1 a;par1 a;PAR1A;tak1-c;	SWISSPROT_AC:P27448;SWISSPROT_ID:MARK3_HUMAN;EMBL:AF159295;EMBL:AF170723;EMBL:AF387637;EMBL:AF465413;EMBL:AL133367;EMBL:BC024773;EMBL:BX161395;EMBL:M80359;EMBL:U64205;RefSeq:NP_001122390.2;RefSeq:NP_001122391.2;RefSeq:NP_001122392.2;RefSeq:NP_001122393.2;RefSeq:NP_002367.5;ProteinModelPortal:P27448;STRING:9606.ENSP00000411397;SWISSPROT_AC_OLD:O60219;SWISSPROT_AC_OLD:Q86TT8;SWISSPROT_AC_OLD:Q8TB41…	383	Protein	YWHAQ	14-3-3 protein T-cell;14-3-3 protein tau;14-3-3 protein theta;Protein HS1;YWHAQ;14-3-3;HS1;hs1 protein;tyrosine 3-monooxygenase/tryptophan 5-monooxygenase activation protein theta;tyrosine-3-monooxygenase/ tryptophan 5-monooxygenase activation protein theta;	SWISSPROT_AC:P27348;SWISSPROT_ID:1433T_HUMAN;EMBL:AF070556;EMBL:BC050601;EMBL:BC056867;EMBL:BC093019;EMBL:BT020014;EMBL:CH471053;EMBL:X56468;EMBL:X57347;RefSeq:NP_006817.1;ProteinModelPortal:P27348;STRING:9606.ENSP00000238081;SWISSPROT_AC_OLD:D6W4Z5;SWISSPROT_AC_OLD:Q567U5;SWISSPROT_AC_OLD:Q5TZU8;SWISSPROT_AC_OLD:Q9UP48;SMR:P27348;GeneID:10971;KEGG:hsa:10971;PIR:S15076;eggNOG:COG5040;eggNOG:KOG08…	10971	4140
2631462	RHOA -- IL-1 beta	association	Pubmed 1998:9510209;	Cotransfection of A549 cells with an expression vector encoding a constitutively active form of <b>RhoA</b> (Q63L) along with the <b>IL-1beta</b> promoter-CAT reporter plasmid resulted in a marked increase in NF-kappaB activity compared with transfection with the IL-1beta promoter-CAT reporter plasmid alone.[Pubmed 1998:9510209];	364855	Protein	RHOA	ARH12;ARHA;h12;Rho cDNA clone 12;RHO12;RHOA;Transforming protein RhoA;ras homolog family member A;rho 1-2;rho1-2;RHOH12;	SWISSPROT_AC:P61586;SWISSPROT_ID:RHOA_HUMAN;EMBL:AC104452;EMBL:AC121247;EMBL:AC137114;EMBL:AF498970;EMBL:AK222556;EMBL:BC001360;EMBL:BC005976;EMBL:BT019870;EMBL:BX647063;EMBL:L09159;EMBL:L25080;EMBL:M83094;EMBL:X05026;RefSeq:NP_001300870.1;RefSeq:NP_001655.1;ProteinModelPortal:P61586;STRING:9606.ENSP00000400175;SWISSPROT_AC_OLD:P06749;SWISSPROT_AC_OLD:Q53HM4;SWISSPROT_AC_OLD:Q5U024;SWISSPROT_AC_O…	197391	Protein	IL-1 beta	Catabolin;IL-1 beta;IL1B;IL1F2;Interleukin-1 beta;1 beta interleukin;1 beta-interleukin;1-beta interleukin;il - 1beta;il -1;il -1b;il -1beta;il 1;il 1 beta;il 1-beta;il 1b;il 1beta;il type i;il- 1;il- 1 beta;il- 1b;il- 1beta;il- i;il--1;il--1 beta;IL-1;il-1 -beta;il-1 b;il-1-b;il-1-type;il-1beta;il-i;il-i beta;il-ibeta;il-type 1;IL1-BETA;interleukin - 1 beta;interleukin -1 b;interleukin -1 beta;i…	SWISSPROT_AC:P01584;SWISSPROT_ID:IL1B_HUMAN;EMBL:AC079753;EMBL:AY137079;EMBL:BC008678;EMBL:BN000002;EMBL:BT007213;EMBL:CH471217;EMBL:CR407679;EMBL:K02770;EMBL:M15330;EMBL:M15840;EMBL:M54933;EMBL:X02532;EMBL:X04500;EMBL:X56087;RefSeq:NP_000567.1;ProteinModelPortal:P01584;STRING:9606.ENSP00000263341;SWISSPROT_AC_OLD:Q53X59;SWISSPROT_AC_OLD:Q53XX2;SWISSPROT_AC_OLD:Q7M4S7;SWISSPROT_AC_OLD:Q7RU01;SWIS…	3553	387
2644432	P-selectin -- GRASP65	association	Pubmed 1998:9545354;Pubmed central 2016:4726835;Pubmed central 2007:1925137;	Co-overexpression of p50 and <b>p65</b> enhanced murine <b>P-selectin</b> promoter activity in a kappaB site-dependent manner.[Pubmed 1998:9545354];Indeed, TNF-ÃŽÂ± stimulation promoted the binding of <b>p65</b> on the <b>P-selectin</b> promoter in EAhy926 cells in a time course-dependent manner: significant p65 binding started to appear on the P-selectin promoter as early as three hours post-tre…	232074	Protein	P-selectin	CD62 antigen-like family member P;CD62P antigen;GMP-140;GMRP;Granule membrane protein 140;GRMP;LECAM3;Leukocyte-endothelial cell adhesion molecule 3;LYAM3;P-selectin;PADGEM;Platelet activation dependent granule-external membrane protein;SELP;antigen cd62p;cd 62;cd-62;CD62;CD62P;cd62p-antigen;gmp 140;GMP140;granule membrane protein-140;leukocyte endothelial cell adhesion molecule-3;p -selectin;p s…	SWISSPROT_AC:P16109;SWISSPROT_ID:LYAM3_HUMAN;EMBL:AF542391;EMBL:AL022146;EMBL:CH471067;EMBL:M25322;EMBL:M60217;EMBL:M60218;EMBL:M60219;EMBL:M60222;EMBL:M60223;EMBL:M60224;EMBL:M60225;EMBL:M60226;EMBL:M60227;EMBL:M60228;EMBL:M60229;EMBL:M60231;EMBL:M60232;EMBL:M60233;EMBL:M60234;EMBL:Z99572;RefSeq:NP_002996.2;RefSeq:XP_005245492.1;RefSeq:XP_005245493.1;ProteinModelPortal:P16109;STRING:9606.ENSP000…	162866	Protein	GRASP65	Golgi peripheral membrane protein p65;Golgi phosphoprotein 5;Golgi reassembly-stacking protein 1;Golgi reassembly-stacking protein of 65 kDa;GOLPH5;GORASP1;GORS1;GRASP65;golgi reassembly stacking protein 1;grasp-65;p 65;p-65;p6-5;P65;	SWISSPROT_AC:Q9BQQ3;SWISSPROT_ID:GORS1_HUMAN;EMBL:AJ409349;EMBL:AK091168;EMBL:AK124755;EMBL:BC008928;EMBL:BC075854;EMBL:BC103826;EMBL:BC103827;EMBL:CH471055;RefSeq:NP_001265718.1;RefSeq:NP_001265719.1;RefSeq:NP_114105.1;ProteinModelPortal:Q9BQQ3;STRING:9606.ENSP00000313869;SWISSPROT_AC_OLD:B3KWC8;SWISSPROT_AC_OLD:Q3SYG7;SWISSPROT_AC_OLD:Q8N272;SWISSPROT_AC_OLD:Q96H42;SMR:Q9BQQ3;GeneID:64689;KEGG:…	6403	64689
2652489	TPA -- E-selectin	association	Pubmed 1998:9562351;Pubmed central 2017:5825380;	<b>E-selectin</b> levels correlated with triglycerides, <b>tissue-plasminogen activator</b> and plasminogen activator inhibitor-1 activity in all groups.[Pubmed 1998:9562351];Physical activity has also been reported to improve the endothelium's ability to release <b>tissue-plasminogen activator</b> (t-PA) but its effects on <b>E-selectin</b> are unclear [9].[Pubmed central 2017:5825380];	493753	Protein	TPA	Alteplase;EC 3.4.21.68;PLAT;Reteplase;t-PA;t-plasminogen activator;Tissue-type plasminogen activator;TPA;activator tissue plasminogen;activator tissue-type plasminogen;pa t;plasminogen activator - tissue-type;plasminogen activator of the tissue-type;plasminogen activator of tissue-type;plasminogen activator tissue;plasminogen activator, tissue type;plasminogen tissue activator;t- pa;t--pa;tissue …	SWISSPROT_AC:P00750;SWISSPROT_ID:TPA_HUMAN;EMBL:AF260825;EMBL:AK289387;EMBL:AK290575;EMBL:AK313342;EMBL:AY221101;EMBL:AY291060;EMBL:BC002795;EMBL:BC007231;EMBL:BC013968;EMBL:BC018636;EMBL:BC095403;EMBL:BT007060;EMBL:CH471080;EMBL:D01096;EMBL:K03021;EMBL:L00141;EMBL:L00142;EMBL:L00143;EMBL:L00144;EMBL:L00145;EMBL:L00146;EMBL:L00147;EMBL:L00148;EMBL:L00149;EMBL:L00150;EMBL:L00151;EMBL:L00153;EMBL:M…	232068	Protein	E-selectin	CD62 antigen-like family member E;CD62E antigen;E-selectin;ELAM-1;ELAM1;Endothelial leukocyte adhesion molecule 1;LECAM2;Leukocyte-endothelial cell adhesion molecule 2;LYAM2;SELE;CD62E;e selectin;e- selectin;e-selectin-type;ELAM;elam 1;elam-i;endothelial leukocyte adhesion molecule i;endothelial leukocyte adhesion molecule type 1;endothelial leukocyte adhesion molecule-1;endothelial leukocyte adh…	SWISSPROT_AC:P16581;SWISSPROT_ID:LYAM2_HUMAN;EMBL:AF540378;EMBL:AL021940;EMBL:BC131551;EMBL:BC142677;EMBL:BC142711;EMBL:CH471067;EMBL:M24736;EMBL:M30640;EMBL:M61887;EMBL:M61888;EMBL:M61890;EMBL:M61891;EMBL:M61892;EMBL:M61893;EMBL:M61895;RefSeq:NP_000441.2;ProteinModelPortal:P16581;STRING:9606.ENSP00000331736;SWISSPROT_AC_OLD:A2RRD6;SWISSPROT_AC_OLD:P16111;SMR:P16581;GeneID:6401;KEGG:hsa:6401;PIR:…	6401	5327
2707651	FBN2 -- FBN1	association	Pubmed 2001:11886530;Pubmed 2002:12399449;Pubmed 2011:21440062;Pubmed 1998:9714438;Pubmed central 2015:4415891;Pubmed central 2012:3457052;Pubmed central 2017:5296908;Pubmed central 2017:5412266;Pubmed central 2010:2817753;Pubmed central 2010:3101602;Pubmed central 2016:5135809;	The importance of the cell in this process was further underscored by novel data demonstrating that keratinocytes selectively secrete fibrillin-1 into the matrix and not into the medium and can differentiate between <b>fibrillin-1</b> and <b>fibrillin-2</b>.[Pubmed 2001:11886530];Analyses of homotypic and heterotypic interaction repertoires showed N- to C-terminal binding of fibrillin-1, and of <…	133438	Protein	FBN2	FBN2;Fibrillin-2;cc a;cc alpha;cc--a;cc-a;CCA;ccalpha;DA9;EOMD;fibrillin 2;fibrillin2;	SWISSPROT_AC:P35556;SWISSPROT_ID:FBN2_HUMAN;EMBL:AB209735;EMBL:AC025169;EMBL:AC034235;EMBL:AC113387;EMBL:AK300440;EMBL:U03272;EMBL:X62009;RefSeq:NP_001990.2;ProteinModelPortal:P35556;STRING:9606.ENSP00000262464;SWISSPROT_AC_OLD:B4DU01;SWISSPROT_AC_OLD:Q59ES6;SMR:P35556;GeneID:2201;KEGG:hsa:2201;PIR:A54105;eggNOG:ENOG410IR7H;eggNOG:ENOG410XSTY;UniGene:Hs.519294;GO:GO:0001527;GO:GO:0005201;GO:GO:00…	133432	Protein	FBN1	FBN;FBN1;Fibrillin-1;ACMICD;ECTOL1;fibrillin -1;fibrillin 1;fibrillin i;fibrillin type 1;fibrillin type i;fibrillin1;GPHYSD2;MASS;MFLS;mfs-1;MFS1;OCTD;SGS;SSKS;WMS;WMS2;	SWISSPROT_AC:P35555;SWISSPROT_ID:FBN1_HUMAN;EMBL:AB177803;EMBL:AC022467;EMBL:AC084757;EMBL:AC084758;EMBL:BC146854;EMBL:CH471082;EMBL:GU143398;EMBL:L13923;EMBL:L19896;EMBL:S54425;EMBL:S54426;EMBL:X62008;EMBL:X63556;RefSeq:NP_000129.3;ProteinModelPortal:P35555;STRING:9606.ENSP00000325527;SWISSPROT_AC_OLD:B2RUU0;SWISSPROT_AC_OLD:D2JYH6;SWISSPROT_AC_OLD:Q15972;SWISSPROT_AC_OLD:Q75N87;SMR:P35555;GeneI…	2200	2201
2718865	CCND2 -- BRD2	association	Pubmed 2006:16625003;Pubmed 2002:11796521;Pubmed 1998:9658398;Pubmed central 2014:4061082;Pubmed central 2017:5387682;Pubmed central 1998:2132659;	The promoter activity of <b>cyclin D2</b> was shown to be induced by <b>FSH</b> and the catalytic alpha subunit of PKA (PRKACA), and this activity was repressible by inducible cAMP early repressor (ICER), a cAMP response element (CRE) modulator isoform.[Pubmed 2006:16625003];During follicular maturation, <b>FSH</b> induces <b>cyclin D2</b>, which promotes G1 progression by activating cyclin-depen…	58381	Protein	CCND2	CCND2;G1/S-specific cyclin-D2;ccnd 2;ccnd-2;cyclin D2;d2 cyclin;g1/s-specific cyclin d2;KIAK0002;MPPH3;	SWISSPROT_AC:P30279;SWISSPROT_ID:CCND2_HUMAN;EMBL:AC006122;EMBL:AF518005;EMBL:AI146555;EMBL:AK291146;EMBL:BC010958;EMBL:BC089384;EMBL:BT019847;EMBL:CH471116;EMBL:D13639;EMBL:M88080;EMBL:M88081;EMBL:M88082;EMBL:M88083;EMBL:M90813;EMBL:X68452;RefSeq:NP_001750.1;ProteinModelPortal:P30279;STRING:9606.ENSP00000261254;SWISSPROT_AC_OLD:A8K531;SWISSPROT_AC_OLD:Q13955;SWISSPROT_AC_OLD:Q5U035;SMR:P30279;Ge…	47854	Protein	BRD2	BRD2;Bromodomain-containing protein 2;KIAA9001;O27.1.1;Really interesting new gene 3 protein;RING3;brd 2;brd ii;brd-2;brd-ii;bromodomain containing 2;bromodomain containing protein 2;bromodomain-containing 2;D6S113E;FSH;fsh-type;FSRG1;NAT;nat-type;ring 3;ring iii;ring of type iii;ring type iii;ring-3;RNF3;	SWISSPROT_AC:P25440;SWISSPROT_ID:BRD2_HUMAN;EMBL:AL645941;EMBL:AL662845;EMBL:AL805913;EMBL:AL832722;EMBL:AL935042;EMBL:BC063840;EMBL:BX005422;EMBL:BX647233;EMBL:BX648109;EMBL:BX908719;EMBL:CH471081;EMBL:CR936909;EMBL:D42040;EMBL:M80613;EMBL:X62083;EMBL:X96670;EMBL:Z96104;RefSeq:NP_001106653.1;RefSeq:NP_001186384.1;RefSeq:NP_001186385.1;RefSeq:NP_001278915.1;RefSeq:NP_005095.1;ProteinModelPortal:P…	894	6046
2825077	SRP72 -- Caspase-3	association	Pubmed 1998:9857079;	Canine <b>SRP 72</b> is cleaved in vitro by recombinant <b>caspase 3</b> but retains the ability to mediate transport of a signal peptide-containing protein into the endoplasmic reticulum lumen.[Pubmed 1998:9857079];	459212	Protein	SRP72	Signal recognition particle 72 kDa protein;Signal recognition particle subunit SRP72;SRP72;BMFF;BMFS1;HEL103;signal recognition particle 72;srp 72;	SWISSPROT_AC:O76094;SWISSPROT_ID:SRP72_HUMAN;EMBL:AC114766;EMBL:AF069765;EMBL:AF077019;EMBL:BX537991;EMBL:CH471057;RefSeq:NP_001254651.1;RefSeq:NP_008878.3;ProteinModelPortal:O76094;STRING:9606.ENSP00000342181;SWISSPROT_AC_OLD:G5E9Z8;SWISSPROT_AC_OLD:Q7Z3C0;SMR:O76094;GeneID:6731;KEGG:hsa:6731;eggNOG:ENOG410XRWI;eggNOG:KOG2376;UniGene:Hs.237825;GO:GO:0005047;GO:GO:0005730;GO:GO:0005737;GO:GO:0005…	54423	Protein	Caspase-3	Apopain;CASP-3;CASP3;Caspase-3;CPP-32;CPP32;Cysteine protease CPP32;EC 3.4.22.56;Protein Yama;SCA-1;SREBP cleavage activity 1;casp 3;casp iii;casp- 3;caspase - 3;caspase -3;caspase 3;caspase iii;caspase subtype-3;caspase- 3;caspase--3;caspase-3--an;caspase-3-type;caspase-iii;caspase3;cpp 32;cpp32 cysteine protease;cpp32-type;CPP32B;cysteine protease cpp-32;sca 1;sca i;sca subtype i;sca type 1;sca…	SWISSPROT_AC:P42574;SWISSPROT_ID:CASP3_HUMAN;EMBL:AJ413269;EMBL:AK291337;EMBL:AY219866;EMBL:BC016926;EMBL:CH471056;EMBL:U13737;EMBL:U13738;EMBL:U26943;RefSeq:NP_004337.2;RefSeq:NP_116786.1;RefSeq:XP_011530603.1;ProteinModelPortal:P42574;STRING:9606.ENSP00000311032;SWISSPROT_AC_OLD:A8K5M2;SWISSPROT_AC_OLD:D3DP53;SWISSPROT_AC_OLD:Q96AN1;SWISSPROT_AC_OLD:Q96KP2;SMR:P42574;GeneID:836;KEGG:hsa:836;PIR…	836	6731
2830871	BRD2 -- ADM	association	Pubmed 1998:9832468;	Additionally, <b>AM</b> enhanced the effects of <b>FSH</b>, acting additionally to produce cAMP in the cells.[Pubmed 1998:9832468];	47854	Protein	BRD2	BRD2;Bromodomain-containing protein 2;KIAA9001;O27.1.1;Really interesting new gene 3 protein;RING3;brd 2;brd ii;brd-2;brd-ii;bromodomain containing 2;bromodomain containing protein 2;bromodomain-containing 2;D6S113E;FSH;fsh-type;FSRG1;NAT;nat-type;ring 3;ring iii;ring of type iii;ring type iii;ring-3;RNF3;	SWISSPROT_AC:P25440;SWISSPROT_ID:BRD2_HUMAN;EMBL:AL645941;EMBL:AL662845;EMBL:AL805913;EMBL:AL832722;EMBL:AL935042;EMBL:BC063840;EMBL:BX005422;EMBL:BX647233;EMBL:BX648109;EMBL:BX908719;EMBL:CH471081;EMBL:CR936909;EMBL:D42040;EMBL:M80613;EMBL:X62083;EMBL:X96670;EMBL:Z96104;RefSeq:NP_001106653.1;RefSeq:NP_001186384.1;RefSeq:NP_001186385.1;RefSeq:NP_001278915.1;RefSeq:NP_005095.1;ProteinModelPortal:P…	11330	Protein	ADM	ADM;ADML;AM;adrenomedullin;am-an;am-type;PAMP;pamp-type;	SWISSPROT_AC:P35318;SWISSPROT_ID:ADML_HUMAN;EMBL:AK312893;EMBL:BC015961;EMBL:BT006902;EMBL:CH471064;EMBL:CR541995;EMBL:D14874;EMBL:D43639;EMBL:DQ143945;EMBL:S73906;RefSeq:NP_001115.1;ProteinModelPortal:P35318;STRING:9606.ENSP00000278175;SWISSPROT_AC_OLD:B2R793;SWISSPROT_AC_OLD:D3DQV3;SWISSPROT_AC_OLD:Q6FGW2;SMR:P35318;GeneID:133;KEGG:hsa:133;PIR:JC2351;eggNOG:ENOG410IK4C;eggNOG:ENOG41120TV;UniGen…	133	6046
2841608	MIB1 -- BCL2	association	Pubmed 2001:11332695;Pubmed 1999:10607921;	<b>MIB1</b> was associated directly with p53 (p=0.045) and inversely with <b>bcl-2</b> (p=0.0002).[Pubmed 2001:11332695];The aim of the study was twofold: 1) to investigate any correlation between <b>MIB1</b> and <b>bcl-2</b> immunostaining expression in colonic adenomas and carcinomas, 2) to identify any relationship between either marker and several histopathologic parameters including tumor si…	245791	Protein	MIB1	DAPK-interacting protein 1;DIP-1;DIP1;E3 ubiquitin-protein ligase MIB1;EC 2.3.2.27;KIAA1323;MIB1;Mind bomb homolog 1;RING-type E3 ubiquitin transferase MIB1;Zinc finger ZZ type with ankyrin repeat domain protein 2;ZZANK2;dip 1;dip-i;lvnc 7;LVNC7;mi-b;MIB;mibeta;mind bomb homolog-1;mindbomb E3 ubiquitin protein ligase 1;ZZZ6;	SWISSPROT_AC:Q86YT6;SWISSPROT_ID:MIB1_HUMAN;EMBL:AB037744;EMBL:AK075157;EMBL:AL713705;EMBL:AY147849;EMBL:AY149908;EMBL:BC022403;EMBL:BC110581;EMBL:BC110582;EMBL:CR749635;EMBL:EF444995;RefSeq:NP_065825.1;ProteinModelPortal:Q86YT6;STRING:9606.ENSP00000261537;SWISSPROT_AC_OLD:B0YJ38;SWISSPROT_AC_OLD:Q2TB37;SWISSPROT_AC_OLD:Q68D01;SWISSPROT_AC_OLD:Q6YI51;SWISSPROT_AC_OLD:Q8NBY0;SWISSPROT_AC_OLD:Q8TCB…	43291	Protein	BCL2	Apoptosis regulator Bcl-2;BCL2;apoptosis regulator bcl2;apoptosis regulator of the bcl-2;apoptosis-regulator bcl-2;bcl - 2;bcl -2;bcl 2;bcl- 2;Bcl-2;bcl-2-type;bcl2 apoptosis regulator;BCL2, apoptosis regulator;bcl2--an;PPP1R50;regulator of apoptosis bcl-2;	SWISSPROT_AC:P10415;SWISSPROT_ID:BCL2_HUMAN;EMBL:AC021803;EMBL:AC022726;EMBL:AY220759;EMBL:BC027258;EMBL:CH471096;EMBL:M13994;EMBL:M13995;EMBL:M14745;EMBL:S72602;EMBL:X06487;RefSeq:NP_000624.2;RefSeq:NP_000648.2;ProteinModelPortal:P10415;STRING:9606.ENSP00000329623;SWISSPROT_AC_OLD:C9JHD5;SWISSPROT_AC_OLD:P10416;SWISSPROT_AC_OLD:Q13842;SWISSPROT_AC_OLD:Q16197;SMR:P10415;GeneID:596;KEGG:hsa:596;PI…	596	57534
2852711	NDUFB9 -- Insulin	association	Pubmed 1999:10327603;	Pacu insulin contains only two substitutions, Glu--&gt;Asp at A15 and Thr--&gt;Ser at B24 (corresponding to <b>B22</b> in mammalian insulins) compared with carp <b>insulin</b>.[Pubmed 1999:10327603];	273922	Protein	NDUFB9	CI-B22;Complex I-B22;LYR motif-containing protein 3;LYRM3;NADH dehydrogenase [ubiquinone] 1 beta subcomplex subunit 9;NADH-ubiquinone oxidoreductase B22 subunit;NDUB9;NDUFB9;UQOR22;b 22;b- 22;b--22;b-2--2;b-22;b-ii-2;b-ii-ii;b2 2;b2 type ii;b2-2;B22;b22 subunit of nadh-ubiquinone oxidoreductase;b22 subunit of the nadh-ubiquinone oxidoreductase;beta 2-2;beta 22;beta-22;beta2-2;beta22;NADH:ubiquino…	SWISSPROT_AC:Q9Y6M9;SWISSPROT_ID:NDUB9_HUMAN;EMBL:AF044956;EMBL:AF067168;EMBL:AF261090;EMBL:AK313432;EMBL:BC007672;EMBL:CH471060;RefSeq:NP_001298097.1;RefSeq:NP_004996.1;ProteinModelPortal:Q9Y6M9;STRING:9606.ENSP00000276689;SWISSPROT_AC_OLD:B2R8M6;SWISSPROT_AC_OLD:Q9UQE8;SMR:Q9Y6M9;GeneID:4715;KEGG:hsa:4715;eggNOG:ENOG4111PES;eggNOG:KOG3466;UniGene:Hs.15977;GO:GO:0005739;GO:GO:0005743;GO:GO:00057…	200308	Protein	Insulin	INS;Insulin;an-ins;IDDM;iddm 1;iddm 2;iddm type 1;iddm-1;iddm-2;iddm-type;IDDM1;IDDM2;ILPR;ins-type;insulin--an;insulin-chain;insulin-type;IRDN;mody-x;MODY10;type-insulin;	SWISSPROT_AC:P01308;SWISSPROT_ID:INS_HUMAN;EMBL:AJ009655;EMBL:AY138590;EMBL:AY899304;EMBL:BC005255;EMBL:BT006808;EMBL:CH471158;EMBL:J00265;EMBL:L15440;EMBL:M10039;EMBL:V00565;EMBL:X70508;RefSeq:NP_000198.1;RefSeq:NP_001172026.1;RefSeq:NP_001172027.1;RefSeq:NP_001278826.1;ProteinModelPortal:P01308;STRING:9606.ENSP00000250971;SWISSPROT_AC_OLD:Q5EEX2;SMR:P01308;GeneID:3630;KEGG:hsa:3630;PIR:A93222;e…	3630	4715
2880557	SR-BI -- POMC	association	Pubmed 2000:10832106;Pubmed 1999:10426565;	In primary cultures of normal adrenal cells, accumulation of both LDL receptor and <b>CLA-1</b> mRNAs was upregulated by <b>ACTH</b> in a dose- and time-dependent manner, with an earlier induction of LDL receptor than CLA-1 mRNA expression.[Pubmed 2000:10832106];These findings demonstrated for the first time that <b>ACTH</b> increased <b>CLA-1</b> protein in cultured human adrenocortical cells, a…	444077	Protein	SR-BI	CD36 and LIMPII analogous 1;CD36 antigen;CD36 antigen-like 1;CD36L1;CLA-1;CLA1;Collagen type I receptor, thrombospondin receptor-like 1;SCARB1;Scavenger receptor class B member 1;SCRB1;SR-BI;SRB1;antigen cd36;cla 1;cla i;cla-i;class b member i scavenger receptor;HDLQTL6;scarb-1;scavenger receptor class b member i;scavenger receptor class-b member 1;sr - bi;	SWISSPROT_AC:Q8WTV0;SWISSPROT_ID:SCRB1_HUMAN;EMBL:AC073593;EMBL:AC126309;EMBL:AF515445;EMBL:BC022087;EMBL:BC080647;EMBL:BC093732;EMBL:BC112037;EMBL:CH471054;EMBL:Z22555;RefSeq:NP_001076428.1;RefSeq:NP_005496.4;ProteinModelPortal:Q8WTV0;STRING:9606.ENSP00000261693;SWISSPROT_AC_OLD:F8W8N0;SWISSPROT_AC_OLD:Q14016;SWISSPROT_AC_OLD:Q52LZ5;SWISSPROT_AC_OLD:Q6KFX4;SMR:Q8WTV0;GeneID:949;KEGG:hsa:949;PIR:…	75856	Protein	POMC	COLI;Corticotropin-lipotropin;POMC;Pro-opiomelanocortin;ACTH;CLIP;clip-type;LPH;MSH;msh-isoform;NPP;npp-type;POC;pro opiomelanocortin;pro- opiomelanocortin;proopiomelanocortin;	SWISSPROT_AC:P01189;SWISSPROT_ID:COLI_HUMAN;EMBL:AC012457;EMBL:BC065832;EMBL:CH471053;EMBL:J00291;EMBL:J00292;EMBL:M25896;EMBL:M38297;EMBL:V01510;RefSeq:NP_000930.1;RefSeq:NP_001030333.1;RefSeq:NP_001306133.1;RefSeq:NP_001306134.1;ProteinModelPortal:P01189;STRING:9606.ENSP00000264708;SWISSPROT_AC_OLD:P78442;SWISSPROT_AC_OLD:Q53T23;SWISSPROT_AC_OLD:Q9UD39;SWISSPROT_AC_OLD:Q9UD40;SMR:P01189;GeneID:…	5443	949
2904571	CPR -- BCL2	association	Pubmed 1999:10369079;	In contrast, the metastatic advantage linked to <b>Bcl-2</b> was decreased (<b>pOR</b> = 2) when c-Myc was not coexpressed.[Pubmed 1999:10369079];	271631	Protein	CPR	CPR;CYPOR;EC 1.6.2.4;NADPH--cytochrome P450 reductase;NCPR;P450R;POR;cpr-type;cytochrome p-450 oxidoreductase;cytochrome p-450 type of oxidoreductase;cytochrome p450 nadph reductase;cytochrome p450 nadph-reductase;cytochrome p450 oxidoreductase;cytochrome p450 reductase-nadph;cytochrome p450-oxidoreductase;cytochrome-p450 oxidoreductase;nadph cytochrome p-450 reductase;nadph cytochrome p450 reduc…	SWISSPROT_AC:P16435;SWISSPROT_ID:NCPR_HUMAN;EMBL:AB051763;EMBL:AC005067;EMBL:AC006330;EMBL:AF258341;EMBL:BC034277;EMBL:DQ640499;EMBL:S90469;RefSeq:NP_000932.3;ProteinModelPortal:P16435;STRING:9606.ENSP00000419970;SWISSPROT_AC_OLD:Q16455;SWISSPROT_AC_OLD:Q197M5;SWISSPROT_AC_OLD:Q8N181;SWISSPROT_AC_OLD:Q9H3M8;SWISSPROT_AC_OLD:Q9UDT3;SMR:P16435;GeneID:5447;KEGG:hsa:5447;PIR:A33421;eggNOG:COG0369;egg…	43291	Protein	BCL2	Apoptosis regulator Bcl-2;BCL2;apoptosis regulator bcl2;apoptosis regulator of the bcl-2;apoptosis-regulator bcl-2;bcl - 2;bcl -2;bcl 2;bcl- 2;Bcl-2;bcl-2-type;bcl2 apoptosis regulator;BCL2, apoptosis regulator;bcl2--an;PPP1R50;regulator of apoptosis bcl-2;	SWISSPROT_AC:P10415;SWISSPROT_ID:BCL2_HUMAN;EMBL:AC021803;EMBL:AC022726;EMBL:AY220759;EMBL:BC027258;EMBL:CH471096;EMBL:M13994;EMBL:M13995;EMBL:M14745;EMBL:S72602;EMBL:X06487;RefSeq:NP_000624.2;RefSeq:NP_000648.2;ProteinModelPortal:P10415;STRING:9606.ENSP00000329623;SWISSPROT_AC_OLD:C9JHD5;SWISSPROT_AC_OLD:P10416;SWISSPROT_AC_OLD:Q13842;SWISSPROT_AC_OLD:Q16197;SMR:P10415;GeneID:596;KEGG:hsa:596;PI…	596	5447
2927352	PVS -- Catalase	association	Pubmed 1999:10450379;	<b>CAT</b> levels displayed significantly lower values in the <b>PVR</b> and PDR cases than in the CG (p &lt; or = 0.0001).[Pubmed 1999:10450379];	344785	Protein	PVS	CD155 antigen;NECL-5;Nectin-like protein 5;Poliovirus receptor;PVR;PVS;cd 155;CD155;HVED;NECL5;poliovirus-receptor;TAGE4;	SWISSPROT_AC:P15151;SWISSPROT_ID:PVR_HUMAN;EMBL:AC068948;EMBL:AK300349;EMBL:BC015542;EMBL:M24406;EMBL:M24407;EMBL:X64116;EMBL:X64117;EMBL:X64118;EMBL:X64119;EMBL:X64120;EMBL:X64121;EMBL:X64122;EMBL:X64123;RefSeq:NP_001129240.1;RefSeq:NP_001129241.1;RefSeq:NP_001129242.2;RefSeq:NP_006496.4;ProteinModelPortal:P15151;STRING:9606.ENSP00000402060;SWISSPROT_AC_OLD:B4DTS9;SWISSPROT_AC_OLD:P15152;SWISSPR…	54707	Protein	Catalase	CAT;CATA;Catalase;EC 1.11.1.6;cat--an;cat-type;catalase-type;chain-cat;	SWISSPROT_AC:P04040;SWISSPROT_ID:CATA_HUMAN;EMBL:AK291585;EMBL:AK315350;EMBL:AL035079;EMBL:AY028632;EMBL:AY545477;EMBL:BC110398;EMBL:BC112217;EMBL:BC112219;EMBL:CH471064;EMBL:K02400;EMBL:L13609;EMBL:X04076;EMBL:X04085;EMBL:X04086;EMBL:X04087;EMBL:X04088;EMBL:X04089;EMBL:X04090;EMBL:X04091;EMBL:X04092;EMBL:X04093;EMBL:X04094;EMBL:X04095;EMBL:X04096;RefSeq:NP_001743.1;ProteinModelPortal:P04040;STRI…	847	5817
2954086	ABCC1 -- IL-6	association	Pubmed 1999:10385244;	These results indicate that the membrane transporter <b>MRP1</b> is involved in the regulation of <b>IL-6</b> expression in activated human peripheral blood monocytes.[Pubmed 1999:10385244];	254893	Protein	ABCC1	ABCC1;ATP-binding cassette sub-family C member 1;Leukotriene C(4) transporter;LTC4 transporter;MRP;MRP1;Multidrug resistance-associated protein 1;ABC29;ABCC;abcc 1;abcc-1;abcc-type;ATP binding cassette subfamily C member 1;gs 10;GS-X;gs10;mrp-type;multidrug resistance associated protein 1;multidrug resistance associated protein-1;multidrug resistance associated-protein 1;multidrug resistance-asso…	SWISSPROT_AC:P33527;SWISSPROT_ID:MRP1_HUMAN;EMBL:AB209120;EMBL:AC003026;EMBL:AC025778;EMBL:AC130651;EMBL:AC136624;EMBL:AF022824;EMBL:AF022825;EMBL:AF022826;EMBL:AF022827;EMBL:AF022828;EMBL:AF022829;EMBL:AF022830;EMBL:AF022831;EMBL:AF022832;EMBL:AF022833;EMBL:AF022834;EMBL:AF022835;EMBL:AF022836;EMBL:AF022837;EMBL:AF022838;EMBL:AF022839;EMBL:AF022840;EMBL:AF022841;EMBL:AF022842;EMBL:AF022843;EMBL:…	197638	Protein	IL-6	B-cell stimulatory factor 2;BSF-2;CDF;CTL differentiation factor;Hybridoma growth factor;IFN-beta-2;IFNB2;IL-6;IL6;Interferon beta-2;Interleukin-6;b cell stimulatory factor 2;b cell stimulatory factor-2;b-cell stimulatory factor-2;bsf- 2;BSF2;HGF;HSF;hsf-type;ifn beta 2;ifn-beta 2;ifn-beta2;il - 6;il -- 6;il -6;il 6;il- 6;il--6;il-6-type;il-vi;il6-type;interferon beta 2;interferon beta2;interfero…	SWISSPROT_AC:P05231;SWISSPROT_ID:IL6_HUMAN;EMBL:AF372214;EMBL:BC015511;EMBL:M14584;EMBL:M18403;EMBL:M29150;EMBL:M54894;EMBL:S56892;EMBL:X04402;EMBL:X04403;EMBL:X04430;EMBL:X04602;EMBL:Y00081;RefSeq:NP_000591.1;RefSeq:XP_011513692.1;ProteinModelPortal:P05231;STRING:9606.ENSP00000258743;SWISSPROT_AC_OLD:Q9UCU2;SWISSPROT_AC_OLD:Q9UCU3;SWISSPROT_AC_OLD:Q9UCU4;SMR:P05231;GeneID:3569;KEGG:hsa:3569;PIR:…	3569	4363
2961220	IL-1 alpha -- HO-1	association	Pubmed 1999:10330231;Pubmed 2016:27347042;Pubmed central 2016:4906945;	However, prolonged exposure, which downregulates most PKC isoforms, blocked induction of <b>HO-1</b> mRNA by <b>IL-1alpha</b> and TNF-alpha.[Pubmed 1999:10330231];TNF-alpha and <b>IL-1alpha</b> induce <b>heme oxygenase-1</b> via protein kinase C, Ca2+, and phospholipase A2 in endothelial cells.[Pubmed 1999:10330231];In addition, expression levels of tumor necrosis factor, interferon-ÃŽÂ³, liver i…	197367	Protein	IL-1 alpha	Hematopoietin-1;IL-1 alpha;IL1A;IL1F1;Interleukin-1 alpha;il -1alpha;il 1 a;il 1 alpha;il 1-alpha;il 1a;il 1alpha;il- 1 alpha;il- 1alpha;il-1 a;il-1-a;il-1-alpha;IL-1A;il-i alpha;il-i-alpha;il-ialpha;IL1;il1 a;il1 alpha;il1-a;IL1-ALPHA;il1alpha;interleukin -1 alpha;interleukin -1alpha;interleukin 1 alpha;interleukin 1-a;interleukin 1-alpha;interleukin 1a;interleukin 1alpha;interleukin i alpha;int…	SWISSPROT_AC:P01583;SWISSPROT_ID:IL1A_HUMAN;EMBL:AC112235;EMBL:AF536338;EMBL:AK314850;EMBL:BC013142;EMBL:BN000002;EMBL:BT007014;EMBL:CH471217;EMBL:CR457414;EMBL:M15329;EMBL:M28983;EMBL:X02531;EMBL:X02851;EMBL:X03833;EMBL:X56086;RefSeq:NP_000566.3;ProteinModelPortal:P01583;STRING:9606.ENSP00000263339;SWISSPROT_AC_OLD:Q53QF9;SWISSPROT_AC_OLD:Q7RU02;SMR:P01583;GeneID:3552;KEGG:hsa:3552;PIR:A23385;eg…	184299	Protein	HO-1	EC 1.14.14.18;Heme oxygenase 1;HMOX1;HO;HO-1;HO1;bK286B10;heme oxygenase - 1;heme oxygenase -1;heme oxygenase i;heme oxygenase isoform 1;heme oxygenase isoform-1;heme oxygenase type 1;heme oxygenase type i;heme oxygenase type-1;heme oxygenase- 1;heme oxygenase--1;heme oxygenase-1;heme oxygenase1;heme-oxygenase 1;heme-oxygenase i;heme-oxygenase isoform 1;heme-oxygenase- 1;heme-oxygenase-1;heme-oxy…	SWISSPROT_AC:P09601;SWISSPROT_ID:HMOX1_HUMAN;EMBL:AY460337;EMBL:CR456505;EMBL:M23041;EMBL:X06985;EMBL:X14782;EMBL:Z82244;RefSeq:NP_002124.1;ProteinModelPortal:P09601;STRING:9606.ENSP00000216117;SMR:P09601;GeneID:3162;KEGG:hsa:3162;PIR:S00325;eggNOG:COG5398;eggNOG:KOG4480;UniGene:Hs.517581;UniGene:Hs.727017;GO:GO:0001525;GO:GO:0001935;GO:GO:0002246;GO:GO:0002686;GO:GO:0004392;GO:GO:0004630;GO:GO:0…	3552	3162
2962527	IL-6 -- HO-1	association	Pubmed 2013:24038461;Pubmed 2015:26700310;Pubmed 2008:18339319;Pubmed 2011:22016469;Pubmed 2010:20033189;Pubmed 2009:19487598;Pubmed 1999:10328872;Pubmed 2016:26700310;Pubmed central 2014:4125805;Pubmed central 2008:2526382;Pubmed central 2012:3296201;Pubmed central 2016:4759695;Pubmed central 2016:5615834;Pubmed central 2009:2808176;Pubmed central 2013:3651237;Pubmed central 2013:3782439;	Hemin-induced <b>HO-1</b> decreased LPS-induced interleukin-1beta and <b>interleukin-6</b> gene and protein expression.[Pubmed 2013:24038461];Culture of U266, RPMI8226 and CD138(+) cells with exogenous <b>IL-6</b> in vitro induced high <b>HO-1</b> expression levels and allowed them to resist lenalidomide.[Pubmed 2015:26700310];<b>HGF</b> showed significant positive correlation with <b>HO-1</b> (r…	197638	Protein	IL-6	B-cell stimulatory factor 2;BSF-2;CDF;CTL differentiation factor;Hybridoma growth factor;IFN-beta-2;IFNB2;IL-6;IL6;Interferon beta-2;Interleukin-6;b cell stimulatory factor 2;b cell stimulatory factor-2;b-cell stimulatory factor-2;bsf- 2;BSF2;HGF;HSF;hsf-type;ifn beta 2;ifn-beta 2;ifn-beta2;il - 6;il -- 6;il -6;il 6;il- 6;il--6;il-6-type;il-vi;il6-type;interferon beta 2;interferon beta2;interfero…	SWISSPROT_AC:P05231;SWISSPROT_ID:IL6_HUMAN;EMBL:AF372214;EMBL:BC015511;EMBL:M14584;EMBL:M18403;EMBL:M29150;EMBL:M54894;EMBL:S56892;EMBL:X04402;EMBL:X04403;EMBL:X04430;EMBL:X04602;EMBL:Y00081;RefSeq:NP_000591.1;RefSeq:XP_011513692.1;ProteinModelPortal:P05231;STRING:9606.ENSP00000258743;SWISSPROT_AC_OLD:Q9UCU2;SWISSPROT_AC_OLD:Q9UCU3;SWISSPROT_AC_OLD:Q9UCU4;SMR:P05231;GeneID:3569;KEGG:hsa:3569;PIR:…	184299	Protein	HO-1	EC 1.14.14.18;Heme oxygenase 1;HMOX1;HO;HO-1;HO1;bK286B10;heme oxygenase - 1;heme oxygenase -1;heme oxygenase i;heme oxygenase isoform 1;heme oxygenase isoform-1;heme oxygenase type 1;heme oxygenase type i;heme oxygenase type-1;heme oxygenase- 1;heme oxygenase--1;heme oxygenase-1;heme oxygenase1;heme-oxygenase 1;heme-oxygenase i;heme-oxygenase isoform 1;heme-oxygenase- 1;heme-oxygenase-1;heme-oxy…	SWISSPROT_AC:P09601;SWISSPROT_ID:HMOX1_HUMAN;EMBL:AY460337;EMBL:CR456505;EMBL:M23041;EMBL:X06985;EMBL:X14782;EMBL:Z82244;RefSeq:NP_002124.1;ProteinModelPortal:P09601;STRING:9606.ENSP00000216117;SMR:P09601;GeneID:3162;KEGG:hsa:3162;PIR:S00325;eggNOG:COG5398;eggNOG:KOG4480;UniGene:Hs.517581;UniGene:Hs.727017;GO:GO:0001525;GO:GO:0001935;GO:GO:0002246;GO:GO:0002686;GO:GO:0004392;GO:GO:0004630;GO:GO:0…	3569	3162
2989829	IL-1 beta -- HO-1	association	Pubmed 2013:24038461;Pubmed 2000:11053673;Pubmed 1999:10349844;	Hemin increased <b>HO-1</b> expression and LPS increased <b>interleukin-1beta</b> and interleukin-6 gene and protein expression in chondrocytes.[Pubmed 2013:24038461];Hemin-induced <b>HO-1</b> decreased LPS-induced <b>interleukin-1beta</b> and interleukin-6 gene and protein expression.[Pubmed 2013:24038461];Our laboratory has shown that cysteamine, dopamine, beta-amyloid, <b>IL-1beta</b> and TNF-…	197391	Protein	IL-1 beta	Catabolin;IL-1 beta;IL1B;IL1F2;Interleukin-1 beta;1 beta interleukin;1 beta-interleukin;1-beta interleukin;il - 1beta;il -1;il -1b;il -1beta;il 1;il 1 beta;il 1-beta;il 1b;il 1beta;il type i;il- 1;il- 1 beta;il- 1b;il- 1beta;il- i;il--1;il--1 beta;IL-1;il-1 -beta;il-1 b;il-1-b;il-1-type;il-1beta;il-i;il-i beta;il-ibeta;il-type 1;IL1-BETA;interleukin - 1 beta;interleukin -1 b;interleukin -1 beta;i…	SWISSPROT_AC:P01584;SWISSPROT_ID:IL1B_HUMAN;EMBL:AC079753;EMBL:AY137079;EMBL:BC008678;EMBL:BN000002;EMBL:BT007213;EMBL:CH471217;EMBL:CR407679;EMBL:K02770;EMBL:M15330;EMBL:M15840;EMBL:M54933;EMBL:X02532;EMBL:X04500;EMBL:X56087;RefSeq:NP_000567.1;ProteinModelPortal:P01584;STRING:9606.ENSP00000263341;SWISSPROT_AC_OLD:Q53X59;SWISSPROT_AC_OLD:Q53XX2;SWISSPROT_AC_OLD:Q7M4S7;SWISSPROT_AC_OLD:Q7RU01;SWIS…	184299	Protein	HO-1	EC 1.14.14.18;Heme oxygenase 1;HMOX1;HO;HO-1;HO1;bK286B10;heme oxygenase - 1;heme oxygenase -1;heme oxygenase i;heme oxygenase isoform 1;heme oxygenase isoform-1;heme oxygenase type 1;heme oxygenase type i;heme oxygenase type-1;heme oxygenase- 1;heme oxygenase--1;heme oxygenase-1;heme oxygenase1;heme-oxygenase 1;heme-oxygenase i;heme-oxygenase isoform 1;heme-oxygenase- 1;heme-oxygenase-1;heme-oxy…	SWISSPROT_AC:P09601;SWISSPROT_ID:HMOX1_HUMAN;EMBL:AY460337;EMBL:CR456505;EMBL:M23041;EMBL:X06985;EMBL:X14782;EMBL:Z82244;RefSeq:NP_002124.1;ProteinModelPortal:P09601;STRING:9606.ENSP00000216117;SMR:P09601;GeneID:3162;KEGG:hsa:3162;PIR:S00325;eggNOG:COG5398;eggNOG:KOG4480;UniGene:Hs.517581;UniGene:Hs.727017;GO:GO:0001525;GO:GO:0001935;GO:GO:0002246;GO:GO:0002686;GO:GO:0004392;GO:GO:0004630;GO:GO:0…	3553	3162
3015185	bFGF -- CEP110	association	Pubmed 1999:10381672;	Our results demonstrate for the first time that VEGF and <b>bFGF</b> are associated with sea <b>fan</b> formations in sickle cell retinopathy.[Pubmed 1999:10381672];The objective of this study was to determine immunohistochemically if vascular endothelial growth factor (VEGF) or <b>basic fibroblast growth factor</b> (bFGF) were associated with sea <b>fan</b> formations.[Pubmed 1999:10381672];	135766	Protein	bFGF	Basic fibroblast growth factor;bFGF;FGF-2;FGF2;FGFB;Fibroblast growth factor 2;HBGF-2;Heparin-binding growth factor 2;basic fibroblast growth-factor;basic fibroblast-growth factor;basic fibroblast-growth-factor;basic-fibroblast growth factor;basic-fibroblast-growth-factor;bfgf-isoform;bfgf-type;factor basic fibroblast growth;factor of basic fibroblast growth;factor-basic fibroblast growth;fgf -2;…	SWISSPROT_AC:P09038;SWISSPROT_ID:FGF2_HUMAN;EMBL:AB451321;EMBL:AB451450;EMBL:AC021205;EMBL:AY820133;EMBL:CH471056;EMBL:EF506888;EMBL:J04513;EMBL:M17599;EMBL:M27968;EMBL:S47380;EMBL:S81809;EMBL:X04431;EMBL:X04432;EMBL:X04433;EMBL:Y13468;RefSeq:NP_001997.5;ProteinModelPortal:P09038;STRING:9606.ENSP00000264498;SWISSPROT_AC_OLD:A4LBB8;SWISSPROT_AC_OLD:O00527;SWISSPROT_AC_OLD:P78443;SWISSPROT_AC_OLD:Q…	71836	Protein	CEP110	Centriolin;Centrosomal protein 1;Centrosomal protein of 110 kDa;CEP1;CEP110;CNTRL;bA165P4.1;FAN;fan-type;	SWISSPROT_AC:Q7Z7A1;SWISSPROT_ID:CNTRL_HUMAN;EMBL:AF083322;EMBL:AF513978;EMBL:AK074079;EMBL:AL137068;EMBL:AY651261;EMBL:BC002932;EMBL:BC089415;EMBL:BC137286;EMBL:BX640927;RefSeq:NP_001317691.1;RefSeq:NP_008949.4;RefSeq:XP_005251736.1;ProteinModelPortal:Q7Z7A1;STRING:9606.ENSP00000238341;SWISSPROT_AC_OLD:A2A2Y1;SWISSPROT_AC_OLD:B2RP67;SWISSPROT_AC_OLD:Q3MN79;SWISSPROT_AC_OLD:Q5FWF8;SWISSPROT_AC_OL…	2247	11064
3015419	ABCC1 -- EGFR	association	Pubmed 1999:10379790;	<b>MRP</b> mRNA expression was lower in the metastatic lines while <b>EGFR</b> expression was variable.[Pubmed 1999:10379790];	254893	Protein	ABCC1	ABCC1;ATP-binding cassette sub-family C member 1;Leukotriene C(4) transporter;LTC4 transporter;MRP;MRP1;Multidrug resistance-associated protein 1;ABC29;ABCC;abcc 1;abcc-1;abcc-type;ATP binding cassette subfamily C member 1;gs 10;GS-X;gs10;mrp-type;multidrug resistance associated protein 1;multidrug resistance associated protein-1;multidrug resistance associated-protein 1;multidrug resistance-asso…	SWISSPROT_AC:P33527;SWISSPROT_ID:MRP1_HUMAN;EMBL:AB209120;EMBL:AC003026;EMBL:AC025778;EMBL:AC130651;EMBL:AC136624;EMBL:AF022824;EMBL:AF022825;EMBL:AF022826;EMBL:AF022827;EMBL:AF022828;EMBL:AF022829;EMBL:AF022830;EMBL:AF022831;EMBL:AF022832;EMBL:AF022833;EMBL:AF022834;EMBL:AF022835;EMBL:AF022836;EMBL:AF022837;EMBL:AF022838;EMBL:AF022839;EMBL:AF022840;EMBL:AF022841;EMBL:AF022842;EMBL:AF022843;EMBL:…	118933	Protein	EGFR	EC 2.7.10.1;EGFR;Epidermal growth factor receptor;ERBB;ERBB1;HER1;Proto-oncogene c-ErbB-1;Receptor tyrosine-protein kinase erbB-1;c-erb-b-1 proto-oncogene;c-erbb1 proto-oncogene;egfr-type;epidermal growth factor - receptor;epidermal growth factor -receptor;epidermal growth factor receptor-type;epidermal growth factor's receptor;epidermal growth factor-receptor;epidermal growth receptor factor;epi…	SWISSPROT_AC:P00533;SWISSPROT_ID:EGFR_HUMAN;EMBL:AF125253;EMBL:AF125538;EMBL:AF125539;EMBL:AF277897;EMBL:AF288738;EMBL:AY588246;EMBL:AY698024;EMBL:M11234;EMBL:M38425;EMBL:U48722;EMBL:U48723;EMBL:U48724;EMBL:U48725;EMBL:U48726;EMBL:U48727;EMBL:U48728;EMBL:U48729;EMBL:U95089;EMBL:X00588;EMBL:X00663;EMBL:X06370;RefSeq:NP_005219.2;RefSeq:NP_958439.1;RefSeq:NP_958440.1;RefSeq:NP_958441.1;ProteinModelP…	1956	4363
3024576	Urokinase-type plasminogen activator -- RAL	association	Pubmed 2011:21714887;Pubmed 1999:10467419;	RalB activity decreased expression of Caveolin-1, while active <b>RalA</b> stimulated MMP-1 and <b>uPA</b> proteolytic activity, as well as CD24 expression.[Pubmed 2011:21714887];We have therefore investigated whether <b>RalA</b> plays a role in <b>uPA</b> and MMP overproduction that is observed in response to oncogenic signals.[Pubmed 1999:10467419];	515890	Protein	Urokinase-type plasminogen activator	EC 3.4.21.73;PLAU;U-plasminogen activator;uPA;UROK;Urokinase-type plasminogen activator;activator, the urokinase-type plasminogen;activator, urokinase plasminogen;activator, urokinase type plasminogen;activator, urokinase-plasminogen;activator, urokinase-type plasminogen;ATF;BDPLT5;plasminogen activator, the urokinase;plasminogen activator, the urokinase-type;plasminogen activator, urokinase;plas…	SWISSPROT_AC:P00749;SWISSPROT_ID:UROK_HUMAN;EMBL:AF377330;EMBL:AK298560;EMBL:AL596247;EMBL:BC013575;EMBL:BT007391;EMBL:CH471083;EMBL:D00244;EMBL:D11143;EMBL:K02286;EMBL:K03226;EMBL:M15476;EMBL:X02419;EMBL:X02760;RefSeq:NP_001138503.1;RefSeq:NP_001306120.1;RefSeq:NP_002649.1;ProteinModelPortal:P00749;STRING:9606.ENSP00000361850;SWISSPROT_AC_OLD:B4DPZ2;SWISSPROT_AC_OLD:Q15844;SWISSPROT_AC_OLD:Q1661…	353483	Protein	RAL	RAL;RALA;Ras-related protein Ral-A;ral--an;RAS like proto-oncogene A;ras-related ral a protein;	SWISSPROT_AC:P11233;SWISSPROT_ID:RALA_HUMAN;EMBL:AC004837;EMBL:AF493910;EMBL:BC039858;EMBL:CH236951;EMBL:CH471073;EMBL:M29893;EMBL:X15014;RefSeq:NP_005393.2;RefSeq:XP_006715825.1;RefSeq:XP_011513768.1;ProteinModelPortal:P11233;STRING:9606.ENSP00000005257;SWISSPROT_AC_OLD:A4D1W3;SMR:P11233;GeneID:5898;KEGG:hsa:5898;PIR:S04596;eggNOG:COG1100;eggNOG:KOG0395;UniGene:Hs.6906;GO:GO:0000910;GO:GO:000184…	5328	5898
3053497	TNF -- GRASP65	association	Pubmed 2006:16617094;Pubmed 2001:11714807;Pubmed 2001:11739517;Pubmed 2002:11827962;Pubmed 2008:17555752;Pubmed 2007:17350185;Pubmed 2010:19811499;Pubmed 2010:20100571;Pubmed 2010:20696864;Pubmed 1999:10485496;Pubmed central 2015:4403721;Pubmed central 2015:4580060;Pubmed central 2015:4609837;Pubmed central 2015:4666466;Pubmed central 2014:3988913;Pubmed central 2014:4042653;Pubmed central 2014:4…	AS-602868 but not PD-98059 or SP-600125 inhibited <b>p65</b> DNA-binding induced by IL-1beta and <b>TNF-alpha</b>.[Pubmed 2006:16617094];EMSAs demonstrated preferential binding of the NF-kappaB/Rel family member <b>p65</b> (RelA) to this DNA element after <b>TNF-alpha</b> stimulation, with weaker and more delayed binding of p50.[Pubmed 2001:11714807];The transcription factor c-Jun bound the cAMP …	492131	Protein	TNF	Cachectin;TNF;TNF-a;TNF-alpha;TNFA;TNFSF2;Tumor necrosis factor;Tumor necrosis factor ligand superfamily member 2;chain-tnf;DIF;dif-type;factor - tumor necrosis;factor of the tumor necrosis;factor of the tumor-necrosis;factor of tumor necrosis;factor tumor necrosis;factor-tumor necrosis;necrosis factor-tumor;necrosis tumor factor;tnf - a;tnf - alpha;tnf -a;tnf -alpha;tnf a;tnf alpha;tnf- a;tnf- a…	SWISSPROT_AC:P01375;SWISSPROT_ID:TNFA_HUMAN;EMBL:AB088112;EMBL:AF043342;EMBL:AF098751;EMBL:AF129756;EMBL:AY066019;EMBL:AY214167;EMBL:BA000025;EMBL:BC028148;EMBL:M10988;EMBL:M16441;EMBL:M26331;EMBL:X01394;EMBL:X02910;EMBL:Y14768;EMBL:Z15026;RefSeq:NP_000585.2;ProteinModelPortal:P01375;STRING:9606.ENSP00000398698;SWISSPROT_AC_OLD:O43647;SWISSPROT_AC_OLD:Q9P1Q2;SWISSPROT_AC_OLD:Q9UIV3;SMR:P01375;Gen…	162866	Protein	GRASP65	Golgi peripheral membrane protein p65;Golgi phosphoprotein 5;Golgi reassembly-stacking protein 1;Golgi reassembly-stacking protein of 65 kDa;GOLPH5;GORASP1;GORS1;GRASP65;golgi reassembly stacking protein 1;grasp-65;p 65;p-65;p6-5;P65;	SWISSPROT_AC:Q9BQQ3;SWISSPROT_ID:GORS1_HUMAN;EMBL:AJ409349;EMBL:AK091168;EMBL:AK124755;EMBL:BC008928;EMBL:BC075854;EMBL:BC103826;EMBL:BC103827;EMBL:CH471055;RefSeq:NP_001265718.1;RefSeq:NP_001265719.1;RefSeq:NP_114105.1;ProteinModelPortal:Q9BQQ3;STRING:9606.ENSP00000313869;SWISSPROT_AC_OLD:B3KWC8;SWISSPROT_AC_OLD:Q3SYG7;SWISSPROT_AC_OLD:Q8N272;SWISSPROT_AC_OLD:Q96H42;SMR:Q9BQQ3;GeneID:64689;KEGG:…	7124	64689
3116360	SLC25A21 -- MYC	association	Pubmed 1999:10628839;Pubmed central 2017:5652751;Pubmed central 2017:5730160;Pubmed central 2011:3248204;Pubmed central 2013:3694069;Pubmed central 2018:5797102;	In addition, the expression of some proposed <b>c-myc</b> target genes such as <b>ODC</b>, MrDb, cad, rcc1 and rcl were found to increase upon OHT induction before S phase entry and apoptosis, indicating that these target genes are involved in cell cycle regulation and/or apoptosis control.[Pubmed 1999:10628839];MYC and its canonical target gene <b>ODC1</b> were drastically decreased confirming e…	292378	Protein	SLC25A21	Mitochondrial 2-oxodicarboxylate carrier;ODC;SLC25A21;Solute carrier family 25 member 21;ODC1;	SWISSPROT_AC:Q9BQT8;SWISSPROT_ID:ODC_HUMAN;EMBL:AJ278148;EMBL:AK289575;EMBL:AL079303;EMBL:AL079304;EMBL:AL121775;EMBL:AL162464;EMBL:BC101521;EMBL:BC113365;RefSeq:NP_001164641.1;RefSeq:NP_085134.1;ProteinModelPortal:Q9BQT8;STRING:9606.ENSP00000329452;SWISSPROT_AC_OLD:A8K0L0;SWISSPROT_AC_OLD:G3V4L5;SWISSPROT_AC_OLD:Q3MJ99;GeneID:89874;KEGG:hsa:89874;eggNOG:ENOG410XRZG;eggNOG:KOG0754;UniGene:Hs.7308…	266091	Protein	MYC	BHLHE39;Class E basic helix-loop-helix protein 39;MYC;Myc proto-oncogene protein;Proto-oncogene c-Myc;Transcription factor p64;an-myc;c - myc;c -- myc;c -myc;c myc;c- myc;c- myc proto-oncogene;c--myc;c-Myc;c-myc proto oncogene;c-myc proto-oncogene;MRTL;myc c;myc-c;myc-type;MYCC;proto-oncogene c- myc;v-myc avian myelocytomatosis viral oncogene homolog;	SWISSPROT_AC:P01106;SWISSPROT_ID:MYC_HUMAN;EMBL:AC103819;EMBL:AK312883;EMBL:AY214166;EMBL:BC000141;EMBL:BC000917;EMBL:BC058901;EMBL:BT019768;EMBL:CH471060;EMBL:D10493;EMBL:K00534;EMBL:K00535;EMBL:K01905;EMBL:K01906;EMBL:K02276;EMBL:L00057;EMBL:L00058;EMBL:M13929;EMBL:V00568;EMBL:X00196;EMBL:X00198;EMBL:X00364;EMBL:X00676;RefSeq:NP_002458.2;ProteinModelPortal:P01106;STRING:9606.ENSP00000367207;SWI…	4609	89874
3138056	IL-6 -- GDF15	association	Pubmed 2004:15507476;Pubmed 2012:22872134;Pubmed 2000:11229609;Pubmed 2011:21613788;Pubmed central 2015:4670740;Pubmed central 2017:5409638;Pubmed central 2017:5454899;Pubmed central 2016:4894927;	GDP-high PDF but not GDP-free <b>PDF</b> reduced synthesis of <b>IL-6</b> in mesothelial cells by 40% (P &lt; 0.01) an effect that was reversed by OTZ.[Pubmed 2004:15507476];<b>Growth differentiation factor-15</b> upregulates <b>interleukin-6</b> to promote tumorigenesis of prostate carcinoma PC-3 cells.[Pubmed 2012:22872134];Further studies revealed that overexpression of <b>IL6</b> enhanced <b>…	197638	Protein	IL-6	B-cell stimulatory factor 2;BSF-2;CDF;CTL differentiation factor;Hybridoma growth factor;IFN-beta-2;IFNB2;IL-6;IL6;Interferon beta-2;Interleukin-6;b cell stimulatory factor 2;b cell stimulatory factor-2;b-cell stimulatory factor-2;bsf- 2;BSF2;HGF;HSF;hsf-type;ifn beta 2;ifn-beta 2;ifn-beta2;il - 6;il -- 6;il -6;il 6;il- 6;il--6;il-6-type;il-vi;il6-type;interferon beta 2;interferon beta2;interfero…	SWISSPROT_AC:P05231;SWISSPROT_ID:IL6_HUMAN;EMBL:AF372214;EMBL:BC015511;EMBL:M14584;EMBL:M18403;EMBL:M29150;EMBL:M54894;EMBL:S56892;EMBL:X04402;EMBL:X04403;EMBL:X04430;EMBL:X04602;EMBL:Y00081;RefSeq:NP_000591.1;RefSeq:XP_011513692.1;ProteinModelPortal:P05231;STRING:9606.ENSP00000258743;SWISSPROT_AC_OLD:Q9UCU2;SWISSPROT_AC_OLD:Q9UCU3;SWISSPROT_AC_OLD:Q9UCU4;SMR:P05231;GeneID:3569;KEGG:hsa:3569;PIR:…	153139	Protein	GDF15	GDF-15;GDF15;Growth/differentiation factor 15;Macrophage inhibitory cytokine 1;MIC-1;MIC1;NAG-1;NRG-1;NSAID-activated gene 1 protein;NSAID-regulated gene 1 protein;PDF;PLAB;Placental bone morphogenetic protein;Placental TGF-beta;Prostate differentiation factor;PTGFB;gdf 15;growth differentiation factor 15;growth differentiation factor 15--an;growth differentiation factor-15;growth-differentiation…	SWISSPROT_AC:Q99988;SWISSPROT_ID:GDF15_HUMAN;EMBL:AB000584;EMBL:AC008397;EMBL:AF003934;EMBL:AF008303;EMBL:AF019770;EMBL:AF173860;EMBL:AK291530;EMBL:BC000529;EMBL:BC008962;EMBL:BT019465;EMBL:CH471106;EMBL:U88323;RefSeq:NP_004855.2;ProteinModelPortal:Q99988;STRING:9606.ENSP00000252809;SWISSPROT_AC_OLD:O14629;SWISSPROT_AC_OLD:P78360;SWISSPROT_AC_OLD:Q9BWA0;SWISSPROT_AC_OLD:Q9NRT0;GeneID:9518;KEGG:hs…	3569	9518
3173922	TPA -- MARK	association	Pubmed 2000:10590183;	We examined markers of thrombin generation and activity in patients enrolled in a randomized, placebo-controlled, dose escalating trial of the platelet glycoprotein IIb-IIIa inhibitor eptifibatide (Integrilintrade <b>mark</b>) administered concomitantly with <b>tissue plasminogen activator</b> for the treatment of myocardial infarction.[Pubmed 2000:10590183];	493753	Protein	TPA	Alteplase;EC 3.4.21.68;PLAT;Reteplase;t-PA;t-plasminogen activator;Tissue-type plasminogen activator;TPA;activator tissue plasminogen;activator tissue-type plasminogen;pa t;plasminogen activator - tissue-type;plasminogen activator of the tissue-type;plasminogen activator of tissue-type;plasminogen activator tissue;plasminogen activator, tissue type;plasminogen tissue activator;t- pa;t--pa;tissue …	SWISSPROT_AC:P00750;SWISSPROT_ID:TPA_HUMAN;EMBL:AF260825;EMBL:AK289387;EMBL:AK290575;EMBL:AK313342;EMBL:AY221101;EMBL:AY291060;EMBL:BC002795;EMBL:BC007231;EMBL:BC013968;EMBL:BC018636;EMBL:BC095403;EMBL:BT007060;EMBL:CH471080;EMBL:D01096;EMBL:K03021;EMBL:L00141;EMBL:L00142;EMBL:L00143;EMBL:L00144;EMBL:L00145;EMBL:L00146;EMBL:L00147;EMBL:L00148;EMBL:L00149;EMBL:L00150;EMBL:L00151;EMBL:L00153;EMBL:M…	235062	Protein	MARK	EC 2.7.11.1;EC 2.7.11.26;KIAA1477;MAP/microtubule affinity-regulating kinase 1;MARK;MARK1;Par-1c;PAR1 homolog c;Par1c;Serine/threonine-protein kinase MARK1;mark 1;mark i;mark of type i;mark type 1;mark-1;mark-type;microtubule affinity regulating kinase 1;	SWISSPROT_AC:Q9P0L2;SWISSPROT_ID:MARK1_HUMAN;EMBL:AB040910;EMBL:AC096640;EMBL:AF154845;EMBL:AK027493;EMBL:AL592406;EMBL:BC113869;EMBL:BC114478;EMBL:CH471100;RefSeq:NP_001273057.1;RefSeq:NP_061120.3;ProteinModelPortal:Q9P0L2;STRING:9606.ENSP00000355884;SWISSPROT_AC_OLD:D3DTB0;SWISSPROT_AC_OLD:D3DTB1;SWISSPROT_AC_OLD:Q2HIY1;SWISSPROT_AC_OLD:Q5VTF9;SWISSPROT_AC_OLD:Q5VTG0;SWISSPROT_AC_OLD:Q96SW9;SWI…	5327	4139
3185444	TPA -- C-reactive protein	association	Pubmed 2006:16309383;Pubmed 2013:23673438;Pubmed 2000:10692083;Pubmed 2005:15629369;Pubmed central 2014:4113172;Pubmed central 2013:3775170;	Serum <b>CRP</b> concentrations correlated with plasma <b>t-PA</b> concentrations (r=0.37, P&lt;0.001) and t-PA/PAI-1 ratio (r=-0.21, P&lt;0.05).[Pubmed 2006:16309383];<b>CRP</b> correlated positively with <b>tPA</b> (PÃ¢Â€Â‰&lt;Ã¢Â€Â‰0.05), fibrinogen (PÃ¢Â€Â‰&lt;Ã¢Â€Â‰0.001), TM (PÃ¢Â€Â‰&lt;Ã¢Â€Â‰0.05), PF1Ã¢Â€Â‰+Ã¢Â€Â‰2 (PÃ¢Â€Â‰&lt;Ã¢Â€Â‰0.001) and vWF (PÃ¢Â€Â‰&lt;Ã¢Â€Â‰0.001).[Pubmed 2013:236…	493753	Protein	TPA	Alteplase;EC 3.4.21.68;PLAT;Reteplase;t-PA;t-plasminogen activator;Tissue-type plasminogen activator;TPA;activator tissue plasminogen;activator tissue-type plasminogen;pa t;plasminogen activator - tissue-type;plasminogen activator of the tissue-type;plasminogen activator of tissue-type;plasminogen activator tissue;plasminogen activator, tissue type;plasminogen tissue activator;t- pa;t--pa;tissue …	SWISSPROT_AC:P00750;SWISSPROT_ID:TPA_HUMAN;EMBL:AF260825;EMBL:AK289387;EMBL:AK290575;EMBL:AK313342;EMBL:AY221101;EMBL:AY291060;EMBL:BC002795;EMBL:BC007231;EMBL:BC013968;EMBL:BC018636;EMBL:BC095403;EMBL:BT007060;EMBL:CH471080;EMBL:D01096;EMBL:K03021;EMBL:L00141;EMBL:L00142;EMBL:L00143;EMBL:L00144;EMBL:L00145;EMBL:L00146;EMBL:L00147;EMBL:L00148;EMBL:L00149;EMBL:L00150;EMBL:L00151;EMBL:L00153;EMBL:M…	81364	Protein	C-reactive protein	C-reactive protein;CRP;PTX1;c - reactive protein;c -reactive protein;c reactive protein;c reactive protein--an;c reactive-protein;c- reactive protein;c-- reactive protein;c--reactive protein;c-protein reactive;c-protein-reactive;c-reactive of protein;c-reactive protein--an;c-reactive- protein;c-reactive-protein;crp-type;protein c reactive;protein c-reactive;protein-c reactive;protein-c-reactive;r…	SWISSPROT_AC:P02741;SWISSPROT_ID:CRP_HUMAN;EMBL:AF442818;EMBL:AF449713;EMBL:AK289443;EMBL:AL445528;EMBL:BC020766;EMBL:BC125135;EMBL:CH471121;EMBL:K00518;EMBL:M11725;EMBL:M11880;EMBL:M35163;EMBL:X56214;EMBL:X56692;RefSeq:NP_000558.2;RefSeq:NP_001315986.1;RefSeq:NP_001315987.1;ProteinModelPortal:P02741;STRING:9606.ENSP00000255030;SWISSPROT_AC_OLD:A8K078;SWISSPROT_AC_OLD:D3DVD9;SWISSPROT_AC_OLD:D3DV…	1401	5327
3194693	MEL -- IFN-gamma	association	Pubmed 2000:10652119;	LCL and MCL patients showed an increase in proliferative and <b>IFN-gamma</b> responses to <b>MEL</b> with treatment, but the response was not exaggerated in MCL patients, either before or after treatment, compared to LCL patients.[Pubmed 2000:10652119];	352869	Protein	MEL	MEL;Oncogene c-mel;RAB8;RAB8A;Ras-related protein Rab-8A;mel-type;RAB8A, member RAS oncogene family;	SWISSPROT_AC:P61006;SWISSPROT_ID:RAB8A_HUMAN;EMBL:AC008894;EMBL:AF498943;EMBL:AK293676;EMBL:BC002977;EMBL:BT007184;EMBL:CH471106;EMBL:CR536583;EMBL:CR542274;EMBL:S53268;EMBL:X56741;RefSeq:NP_005361.2;ProteinModelPortal:P61006;STRING:9606.ENSP00000300935;SWISSPROT_AC_OLD:B4DEK7;SWISSPROT_AC_OLD:P24407;SWISSPROT_AC_OLD:Q6FHV5;SMR:P61006;GeneID:4218;KEGG:hsa:4218;PIR:B49647;eggNOG:ENOG410XPUI;eggNOG…	196141	Protein	IFN-gamma	IFN-gamma;IFNG;Immune interferon;Interferon gamma;if-g;if-gamma;IFG;ifgamma;IFI;interferon - gamma;interferon -gamma;interferon g;interferon gamma-type;interferon immune;interferon- -gamma;interferon- g;interferon- gamma;interferon--gamma;interferon-g;interferong;interferongamma;	SWISSPROT_AC:P01579;SWISSPROT_ID:IFNG_HUMAN;EMBL:AB451324;EMBL:AB451453;EMBL:AF375790;EMBL:AY255837;EMBL:BC070256;EMBL:CH471054;EMBL:J00219;EMBL:V00543;EMBL:X01992;EMBL:X13274;RefSeq:NP_000610.2;ProteinModelPortal:P01579;STRING:9606.ENSP00000229135;SWISSPROT_AC_OLD:B5BU88;SWISSPROT_AC_OLD:Q53ZV4;SMR:P01579;GeneID:3458;KEGG:hsa:3458;PIR:A93284;eggNOG:ENOG410IWSY;eggNOG:ENOG410Z8I5;UniGene:Hs.856;G…	3458	4218
3215685	TPA -- HGF	association	Pubmed 2000:10705304;	We suggest that serine proteases other than <b>tPA</b> are involved in <b>HGF</b> activation in vivo.[Pubmed 2000:10705304];	493753	Protein	TPA	Alteplase;EC 3.4.21.68;PLAT;Reteplase;t-PA;t-plasminogen activator;Tissue-type plasminogen activator;TPA;activator tissue plasminogen;activator tissue-type plasminogen;pa t;plasminogen activator - tissue-type;plasminogen activator of the tissue-type;plasminogen activator of tissue-type;plasminogen activator tissue;plasminogen activator, tissue type;plasminogen tissue activator;t- pa;t--pa;tissue …	SWISSPROT_AC:P00750;SWISSPROT_ID:TPA_HUMAN;EMBL:AF260825;EMBL:AK289387;EMBL:AK290575;EMBL:AK313342;EMBL:AY221101;EMBL:AY291060;EMBL:BC002795;EMBL:BC007231;EMBL:BC013968;EMBL:BC018636;EMBL:BC095403;EMBL:BT007060;EMBL:CH471080;EMBL:D01096;EMBL:K03021;EMBL:L00141;EMBL:L00142;EMBL:L00143;EMBL:L00144;EMBL:L00145;EMBL:L00146;EMBL:L00147;EMBL:L00148;EMBL:L00149;EMBL:L00150;EMBL:L00151;EMBL:L00153;EMBL:M…	178566	Protein	HGF	Hepatocyte growth factor;Hepatopoietin-A;HGF;HPTA;Scatter factor;SF;DFNB39;F-TCF;factor scatter;factor--scatter;factor-scatter;hepatopoietin a;hgf beta;hgf beta-chain;hgf-beta;HGFB;hgfbeta;hgfbeta-chain;scatter-factor;	SWISSPROT_AC:P14210;SWISSPROT_ID:HGF_HUMAN;EMBL:AC004960;EMBL:AY246560;EMBL:BC022308;EMBL:BC063485;EMBL:BC105797;EMBL:BC130284;EMBL:BC130286;EMBL:CH236949;EMBL:D90334;EMBL:L02931;EMBL:M29145;EMBL:M55379;EMBL:M60718;EMBL:M73239;EMBL:M73240;EMBL:M75966;EMBL:M75967;EMBL:M75968;EMBL:M75969;EMBL:M75971;EMBL:M75972;EMBL:M75973;EMBL:M75974;EMBL:M75975;EMBL:M75976;EMBL:M75977;EMBL:M75978;EMBL:M75979;EMBL…	3082	5327
3236720	P53 -- COMT	association	Pubmed 2000:10767640;Pubmed central 2015:4452158;	All <b>p53</b> mutations occurred in subjects with the <b>COMT</b> mutated allele (p=0.03).[Pubmed 2000:10767640];Although the mechanism of this regulation is unknown, we observed similar regulation between COMT and the PI3K/mTOR pathway in colorectal cancer cells.20 In addition to the PI3K/Akt/mTOR pathway, <b>COMT</b> regulates other molecules such as <b>p53</b>, cyclin D1, and p21.[Pubmed cent…	297203	Protein	P53	Antigen NY-CO-13;Cellular tumor antigen p53;P53;Phosphoprotein p53;TP53;Tumor suppressor p53;BCC7;LFS1;p 53;p 53 tumor suppressor;p-53;p-53 tumor suppressor;p5-3;p53 phosphoprotein;p53 the tumor suppressor;p53 tumor protein;p53 tumor suppressor;p53 tumor-suppressor;p53's tumor suppressor;p53--an;p53-tumor suppressor;p53-tumor-suppressor;p53-type;protein of the p53 tumor;protein p53 tumor;tp 53;tp…	SWISSPROT_AC:P04637;SWISSPROT_ID:P53_HUMAN;EMBL:AB082923;EMBL:AC007421;EMBL:AC087388;EMBL:AF135120;EMBL:AF135121;EMBL:AF136270;EMBL:AF136271;EMBL:AF209128;EMBL:AF209129;EMBL:AF209130;EMBL:AF209131;EMBL:AF209132;EMBL:AF209133;EMBL:AF209134;EMBL:AF209135;EMBL:AF209136;EMBL:AF209148;EMBL:AF209149;EMBL:AF209150;EMBL:AF209151;EMBL:AF209152;EMBL:AF209153;EMBL:AF209154;EMBL:AF209155;EMBL:AF209156;EMBL:A…	76234	Protein	COMT	Catechol O-methyltransferase;COMT;EC 2.1.1.6;catechol -o-methyltransferase;catechol o methyltransferase;catechol- o -methyltransferase;catechol- o-methyltransferase;catechol-o- methyltransferase;catechol-O-methyltransferase;HEL-S-98n;	SWISSPROT_AC:P21964;SWISSPROT_ID:COMT_HUMAN;EMBL:AC000080;EMBL:AC000090;EMBL:AC005663;EMBL:AK290440;EMBL:AY341246;EMBL:BC000419;EMBL:BC005867;EMBL:BC011935;EMBL:BC100018;EMBL:CH471176;EMBL:CR456422;EMBL:CR456997;EMBL:FJ224345;EMBL:M58525;EMBL:M65212;EMBL:M65213;EMBL:Z26491;RefSeq:NP_000745.1;RefSeq:NP_001128633.1;RefSeq:NP_001128634.1;RefSeq:NP_009294.1;RefSeq:XP_016884083.1;RefSeq:XP_016884084.1…	7157	1312
3243570	CLN1 -- Caspase-3	association	Pubmed 2000:10737604;	Overexpression of <b>PPT1</b> inhibited this C2-ceramide- or LY294002-mediated activation of <b>caspase-3</b> by 50%.[Pubmed 2000:10737604];	326864	Protein	CLN1	CLN1;EC 3.1.2.22;Palmitoyl-protein hydrolase 1;Palmitoyl-protein thioesterase 1;PPT;PPT-1;PPT1;cln 1;cln-1;INCL;palmitoyl protein thioesterase 1;palmitoyl protein thioesterase-1;palmitoyl protein thioesterase1;palmitoyl-protein thioesterase i;palmitoyl-protein thioesterase-1;palmitoyl-protein-thioesterase-1;ppt 1;ppt i;ppt-i;ppt-type;ppt1-type;protein palmitoyl thioesterase-1;	SWISSPROT_AC:P50897;SWISSPROT_ID:PPT1_HUMAN;EMBL:AF022203;EMBL:AF022204;EMBL:AF022205;EMBL:AF022206;EMBL:AF022207;EMBL:AF022208;EMBL:AF022209;EMBL:AF022210;EMBL:AF022211;EMBL:AK302232;EMBL:AK312287;EMBL:AL512599;EMBL:BC008426;EMBL:CH471059;EMBL:CR542053;EMBL:L42809;EMBL:U44772;RefSeq:NP_000301.1;RefSeq:NP_001136076.1;ProteinModelPortal:P50897;STRING:9606.ENSP00000394863;SWISSPROT_AC_OLD:B4DY24;SW…	54423	Protein	Caspase-3	Apopain;CASP-3;CASP3;Caspase-3;CPP-32;CPP32;Cysteine protease CPP32;EC 3.4.22.56;Protein Yama;SCA-1;SREBP cleavage activity 1;casp 3;casp iii;casp- 3;caspase - 3;caspase -3;caspase 3;caspase iii;caspase subtype-3;caspase- 3;caspase--3;caspase-3--an;caspase-3-type;caspase-iii;caspase3;cpp 32;cpp32 cysteine protease;cpp32-type;CPP32B;cysteine protease cpp-32;sca 1;sca i;sca subtype i;sca type 1;sca…	SWISSPROT_AC:P42574;SWISSPROT_ID:CASP3_HUMAN;EMBL:AJ413269;EMBL:AK291337;EMBL:AY219866;EMBL:BC016926;EMBL:CH471056;EMBL:U13737;EMBL:U13738;EMBL:U26943;RefSeq:NP_004337.2;RefSeq:NP_116786.1;RefSeq:XP_011530603.1;ProteinModelPortal:P42574;STRING:9606.ENSP00000311032;SWISSPROT_AC_OLD:A8K5M2;SWISSPROT_AC_OLD:D3DP53;SWISSPROT_AC_OLD:Q96AN1;SWISSPROT_AC_OLD:Q96KP2;SMR:P42574;GeneID:836;KEGG:hsa:836;PIR…	836	5538
3245155	BRD2 -- BMAL1	association	Pubmed 2000:10729197;	The fact that <b>hFSH</b> overcomes the suppressive effect of the <b>TIC</b> gel overlay on progesterone production may explain the mechanism for the subtle rise in serum progesterone concentration in the late follicle phase of the &quot;in vitro fertilization&quot;[Pubmed 2000:10729197];	47854	Protein	BRD2	BRD2;Bromodomain-containing protein 2;KIAA9001;O27.1.1;Really interesting new gene 3 protein;RING3;brd 2;brd ii;brd-2;brd-ii;bromodomain containing 2;bromodomain containing protein 2;bromodomain-containing 2;D6S113E;FSH;fsh-type;FSRG1;NAT;nat-type;ring 3;ring iii;ring of type iii;ring type iii;ring-3;RNF3;	SWISSPROT_AC:P25440;SWISSPROT_ID:BRD2_HUMAN;EMBL:AL645941;EMBL:AL662845;EMBL:AL805913;EMBL:AL832722;EMBL:AL935042;EMBL:BC063840;EMBL:BX005422;EMBL:BX647233;EMBL:BX648109;EMBL:BX908719;EMBL:CH471081;EMBL:CR936909;EMBL:D42040;EMBL:M80613;EMBL:X62083;EMBL:X96670;EMBL:Z96104;RefSeq:NP_001106653.1;RefSeq:NP_001186384.1;RefSeq:NP_001186385.1;RefSeq:NP_001278915.1;RefSeq:NP_005095.1;ProteinModelPortal:P…	46896	Protein	BMAL1	ARNTL;Aryl hydrocarbon receptor nuclear translocator-like protein 1;Basic-helix-loop-helix-PAS protein MOP3;bHLH-PAS protein JAP3;BHLHE5;BMAL1;Brain and muscle ARNT-like 1;Class E basic helix-loop-helix protein 5;Member of PAS protein 3;MOP3;PAS domain-containing protein 3;PASD3;aryl hydrocarbon receptor nuclear translocator like;aryl hydrocarbon receptor nuclear translocator-like protein-1;aryl-…	SWISSPROT_AC:O00327;SWISSPROT_ID:BMAL1_HUMAN;EMBL:AB000812;EMBL:AB000813;EMBL:AB000814;EMBL:AB000815;EMBL:AB000816;EMBL:AC016884;EMBL:AC022878;EMBL:AF044288;EMBL:AK095749;EMBL:AK291510;EMBL:BC016674;EMBL:BC031214;EMBL:BC041129;EMBL:CH471064;EMBL:D89722;EMBL:EF015894;EMBL:U51627;EMBL:U60415;RefSeq:NP_001025443.1;RefSeq:NP_001025444.1;RefSeq:NP_001169.3;RefSeq:NP_001284648.1;RefSeq:NP_001284651.1;R…	406	6046
3258445	SR-BI -- PPARG	association	Pubmed 2000:10821819;	Activation of PPARalpha and <b>PPARgamma</b> resulted in the induction of <b>CLA-1</b> protein expression in monocytes and in differentiated macrophages.[Pubmed 2000:10821819];	444077	Protein	SR-BI	CD36 and LIMPII analogous 1;CD36 antigen;CD36 antigen-like 1;CD36L1;CLA-1;CLA1;Collagen type I receptor, thrombospondin receptor-like 1;SCARB1;Scavenger receptor class B member 1;SCRB1;SR-BI;SRB1;antigen cd36;cla 1;cla i;cla-i;class b member i scavenger receptor;HDLQTL6;scarb-1;scavenger receptor class b member i;scavenger receptor class-b member 1;sr - bi;	SWISSPROT_AC:Q8WTV0;SWISSPROT_ID:SCRB1_HUMAN;EMBL:AC073593;EMBL:AC126309;EMBL:AF515445;EMBL:BC022087;EMBL:BC080647;EMBL:BC093732;EMBL:BC112037;EMBL:CH471054;EMBL:Z22555;RefSeq:NP_001076428.1;RefSeq:NP_005496.4;ProteinModelPortal:Q8WTV0;STRING:9606.ENSP00000261693;SWISSPROT_AC_OLD:F8W8N0;SWISSPROT_AC_OLD:Q14016;SWISSPROT_AC_OLD:Q52LZ5;SWISSPROT_AC_OLD:Q6KFX4;SMR:Q8WTV0;GeneID:949;KEGG:hsa:949;PIR:…	325645	Protein	PPARG	NR1C3;Nuclear receptor subfamily 1 group C member 3;Peroxisome proliferator-activated receptor gamma;PPAR-gamma;PPARG;cimt-1;cimt-i;CIMT1;glm-1;GLM1;peroxisome proliferator -activated receptor gamma;peroxisome proliferator activated receptor g;peroxisome proliferator activated receptor gamma;peroxisome proliferator activated receptor type gamma;peroxisome proliferator activated receptor- gamma;pe…	SWISSPROT_AC:P37231;SWISSPROT_ID:PPARG_HUMAN;EMBL:AB005526;EMBL:AB451337;EMBL:AB451486;EMBL:AC090947;EMBL:AC091492;EMBL:AC093174;EMBL:AK290581;EMBL:AY157024;EMBL:BC006811;EMBL:BT007281;EMBL:CH471055;EMBL:D83233;EMBL:DQ356894;EMBL:L40904;EMBL:U63415;EMBL:U79012;EMBL:X90563;RefSeq:NP_005028.4;RefSeq:NP_056953.2;RefSeq:NP_619725.2;RefSeq:NP_619726.2;RefSeq:XP_011532143.1;ProteinModelPortal:P37231;ST…	5468	949
3258464	SR-BI -- PPAR	association	Pubmed 2007:17533223;Pubmed 2000:10821819;	FF, a prodrug, was a more potent inhibitor of <b>SR-BI</b> than an activator of <b>peroxisome proliferator-activated receptor alpha</b>, a target of its active fenofibric acid (FFA) derivative.[Pubmed 2007:17533223];Activation of <b>PPARalpha</b> and PPARgamma resulted in the induction of <b>CLA-1</b> protein expression in monocytes and in differentiated macrophages.[Pubmed 2000:10821819];	444077	Protein	SR-BI	CD36 and LIMPII analogous 1;CD36 antigen;CD36 antigen-like 1;CD36L1;CLA-1;CLA1;Collagen type I receptor, thrombospondin receptor-like 1;SCARB1;Scavenger receptor class B member 1;SCRB1;SR-BI;SRB1;antigen cd36;cla 1;cla i;cla-i;class b member i scavenger receptor;HDLQTL6;scarb-1;scavenger receptor class b member i;scavenger receptor class-b member 1;sr - bi;	SWISSPROT_AC:Q8WTV0;SWISSPROT_ID:SCRB1_HUMAN;EMBL:AC073593;EMBL:AC126309;EMBL:AF515445;EMBL:BC022087;EMBL:BC080647;EMBL:BC093732;EMBL:BC112037;EMBL:CH471054;EMBL:Z22555;RefSeq:NP_001076428.1;RefSeq:NP_005496.4;ProteinModelPortal:Q8WTV0;STRING:9606.ENSP00000261693;SWISSPROT_AC_OLD:F8W8N0;SWISSPROT_AC_OLD:Q14016;SWISSPROT_AC_OLD:Q52LZ5;SWISSPROT_AC_OLD:Q6KFX4;SMR:Q8WTV0;GeneID:949;KEGG:hsa:949;PIR:…	325633	Protein	PPAR	NR1C1;Nuclear receptor subfamily 1 group C member 1;Peroxisome proliferator-activated receptor alpha;PPAR;PPAR-alpha;PPARA;hPPAR;peroxisome proliferator activated receptor a;peroxisome proliferator activated receptor alpha;peroxisome proliferator activated receptor-alpha;peroxisome proliferator activated-receptor alpha;peroxisome proliferator- activated receptor alpha;peroxisome proliferator- act…	SWISSPROT_AC:Q07869;SWISSPROT_ID:PPARA_HUMAN;EMBL:AB307690;EMBL:AK289821;EMBL:AL049856;EMBL:AL078611;EMBL:AY206718;EMBL:CH471138;EMBL:CR456547;EMBL:CR457435;EMBL:EU395809;EMBL:EU650667;EMBL:L02932;EMBL:S74349;EMBL:Y07619;EMBL:Z94161;RefSeq:NP_001001928.1;RefSeq:NP_005027.2;RefSeq:XP_005261712.1;RefSeq:XP_005261713.1;RefSeq:XP_006724332.1;RefSeq:XP_006724333.1;RefSeq:XP_011528541.1;RefSeq:XP_01152…	5465	949
3265808	P53 -- ABCC1	association	Pubmed 2001:11239498;Pubmed 2001:21040641;Pubmed 2000:10792001;Pubmed 2011:21728981;Pubmed 2009:18972317;	These results suggest that the effects of <b>p53</b> on the induced expression of <b>MRP1</b> and gamma-GCSh depend on the environment of the cell and/or nature of p53 mutations.[Pubmed 2001:11239498];Neither P-gp nor <b>MRP</b> had significant correlation with <b>p53</b>, however, coexpression of P-gp and MRP had a distinct statistic significance (P&lt;0.01).[Pubmed 2001:21040641];Neither P-gp o…	297203	Protein	P53	Antigen NY-CO-13;Cellular tumor antigen p53;P53;Phosphoprotein p53;TP53;Tumor suppressor p53;BCC7;LFS1;p 53;p 53 tumor suppressor;p-53;p-53 tumor suppressor;p5-3;p53 phosphoprotein;p53 the tumor suppressor;p53 tumor protein;p53 tumor suppressor;p53 tumor-suppressor;p53's tumor suppressor;p53--an;p53-tumor suppressor;p53-tumor-suppressor;p53-type;protein of the p53 tumor;protein p53 tumor;tp 53;tp…	SWISSPROT_AC:P04637;SWISSPROT_ID:P53_HUMAN;EMBL:AB082923;EMBL:AC007421;EMBL:AC087388;EMBL:AF135120;EMBL:AF135121;EMBL:AF136270;EMBL:AF136271;EMBL:AF209128;EMBL:AF209129;EMBL:AF209130;EMBL:AF209131;EMBL:AF209132;EMBL:AF209133;EMBL:AF209134;EMBL:AF209135;EMBL:AF209136;EMBL:AF209148;EMBL:AF209149;EMBL:AF209150;EMBL:AF209151;EMBL:AF209152;EMBL:AF209153;EMBL:AF209154;EMBL:AF209155;EMBL:AF209156;EMBL:A…	254893	Protein	ABCC1	ABCC1;ATP-binding cassette sub-family C member 1;Leukotriene C(4) transporter;LTC4 transporter;MRP;MRP1;Multidrug resistance-associated protein 1;ABC29;ABCC;abcc 1;abcc-1;abcc-type;ATP binding cassette subfamily C member 1;gs 10;GS-X;gs10;mrp-type;multidrug resistance associated protein 1;multidrug resistance associated protein-1;multidrug resistance associated-protein 1;multidrug resistance-asso…	SWISSPROT_AC:P33527;SWISSPROT_ID:MRP1_HUMAN;EMBL:AB209120;EMBL:AC003026;EMBL:AC025778;EMBL:AC130651;EMBL:AC136624;EMBL:AF022824;EMBL:AF022825;EMBL:AF022826;EMBL:AF022827;EMBL:AF022828;EMBL:AF022829;EMBL:AF022830;EMBL:AF022831;EMBL:AF022832;EMBL:AF022833;EMBL:AF022834;EMBL:AF022835;EMBL:AF022836;EMBL:AF022837;EMBL:AF022838;EMBL:AF022839;EMBL:AF022840;EMBL:AF022841;EMBL:AF022842;EMBL:AF022843;EMBL:…	7157	4363
3280313	TGFB1 -- LOX	association	Pubmed 2000:10874650;Pubmed 2009:19231972;Pubmed central 2014:4290755;	Addition of <b>TGF beta 1</b> significantly increased <b>LO</b> in all cell lines.[Pubmed 2000:10874650];The goal of the current study was to determine LO activity and the effects of <b>TGF beta 1</b> on <b>LO</b> expression in the cells from patients with CTS.[Pubmed 2000:10874650];<b>Lysyl oxidase</b> was upregulated by <b>TGF-beta1</b> at day 4 and by BMP-2 at day 7.[Pubmed 2009:19231972];The …	484813	Protein	TGFB1	TGF-beta-1;TGFB;TGFB1;Transforming growth factor beta-1;CED;DPD1;LAP;lap-type;tgf -beta 1;tgf -beta1;tgf b 1;tgf b-1;tgf beta 1;tgf beta i;tgf beta type 1;tgf beta type i;tgf beta-1;tgf beta-type 1;tgf beta1;tgf- b 1;tgf- beta 1;tgf- beta1;tgf-b 1;tgf-beta 1;tgf-beta i;tgf-beta isoform 1;tgf-beta type 1;tgf-beta type i;tgf-beta type-i;tgf-beta's 1;tgf-beta-i;tgf-beta1;tgf-beta1-type;tgf-betai;tgf…	SWISSPROT_AC:P01137;SWISSPROT_ID:TGFB1_HUMAN;EMBL:AK291907;EMBL:BC000125;EMBL:BC001180;EMBL:BC022242;EMBL:BT007245;EMBL:CH471126;EMBL:M38449;EMBL:X02812;EMBL:X05839;EMBL:X05840;EMBL:X05843;EMBL:X05844;EMBL:X05849;EMBL:X05850;RefSeq:NP_000651.3;ProteinModelPortal:P01137;STRING:9606.ENSP00000221930;SWISSPROT_AC_OLD:A8K792;SWISSPROT_AC_OLD:Q9UCG4;SMR:P01137;GeneID:7040;KEGG:hsa:7040;PIR:A27513;eggNO…	232143	Protein	LOX	EC 1.4.3.13;LOX;LYOX;Lysyl oxidase;Protein-lysine 6-oxidase;AAT10;lox-isoform;lysyl oxidase-type;lysyl-oxidase;oxidase lysyl;	SWISSPROT_AC:P28300;SWISSPROT_ID:LYOX_HUMAN;EMBL:AF039291;EMBL:AK312269;EMBL:BC074820;EMBL:BC074872;EMBL:BC089436;EMBL:L16895;EMBL:M84150;EMBL:M94054;EMBL:S45875;EMBL:S78694;RefSeq:NP_002308.2;ProteinModelPortal:P28300;STRING:9606.ENSP00000231004;SWISSPROT_AC_OLD:B2R5Q3;SWISSPROT_AC_OLD:Q5FWF0;GeneID:4015;KEGG:hsa:4015;PIR:A47529;eggNOG:ENOG410IHTH;eggNOG:ENOG41101E4;UniGene:Hs.102267;GO:GO:00047…	7040	4015
3293700	P53 -- GDF15	association	Pubmed 2002:12082608;Pubmed 2015:25690161;Pubmed 2015:26004619;Pubmed 2015:26249737;Pubmed 2000:10777512;Pubmed 2011:21586550;Pubmed 2009:19100681;Pubmed central 2015:4480132;Pubmed central 2015:4528199;Pubmed central 2015:4530250;Pubmed central 2015:4632809;Pubmed central 2014:3950324;Pubmed central 2014:4329009;Pubmed central 2012:3338692;Pubmed central 2012:3393679;Pubmed central 2017:5356854;…	Taken together, these data suggest that <b>MIC-1</b> is an important downstream mediator of <b>p53</b> function, while acting itself as an intercessor of cellular stress signaling and exerting anti-tumorigenic activities.[Pubmed 2002:12082608];<b>GDF-15</b>, which is regulated by <b>p53</b>, has shown antitumorigenic and proapoptotic activities in vivo and in vitro.[Pubmed 2015:25690161];Furtherm…	297203	Protein	P53	Antigen NY-CO-13;Cellular tumor antigen p53;P53;Phosphoprotein p53;TP53;Tumor suppressor p53;BCC7;LFS1;p 53;p 53 tumor suppressor;p-53;p-53 tumor suppressor;p5-3;p53 phosphoprotein;p53 the tumor suppressor;p53 tumor protein;p53 tumor suppressor;p53 tumor-suppressor;p53's tumor suppressor;p53--an;p53-tumor suppressor;p53-tumor-suppressor;p53-type;protein of the p53 tumor;protein p53 tumor;tp 53;tp…	SWISSPROT_AC:P04637;SWISSPROT_ID:P53_HUMAN;EMBL:AB082923;EMBL:AC007421;EMBL:AC087388;EMBL:AF135120;EMBL:AF135121;EMBL:AF136270;EMBL:AF136271;EMBL:AF209128;EMBL:AF209129;EMBL:AF209130;EMBL:AF209131;EMBL:AF209132;EMBL:AF209133;EMBL:AF209134;EMBL:AF209135;EMBL:AF209136;EMBL:AF209148;EMBL:AF209149;EMBL:AF209150;EMBL:AF209151;EMBL:AF209152;EMBL:AF209153;EMBL:AF209154;EMBL:AF209155;EMBL:AF209156;EMBL:A…	153139	Protein	GDF15	GDF-15;GDF15;Growth/differentiation factor 15;Macrophage inhibitory cytokine 1;MIC-1;MIC1;NAG-1;NRG-1;NSAID-activated gene 1 protein;NSAID-regulated gene 1 protein;PDF;PLAB;Placental bone morphogenetic protein;Placental TGF-beta;Prostate differentiation factor;PTGFB;gdf 15;growth differentiation factor 15;growth differentiation factor 15--an;growth differentiation factor-15;growth-differentiation…	SWISSPROT_AC:Q99988;SWISSPROT_ID:GDF15_HUMAN;EMBL:AB000584;EMBL:AC008397;EMBL:AF003934;EMBL:AF008303;EMBL:AF019770;EMBL:AF173860;EMBL:AK291530;EMBL:BC000529;EMBL:BC008962;EMBL:BT019465;EMBL:CH471106;EMBL:U88323;RefSeq:NP_004855.2;ProteinModelPortal:Q99988;STRING:9606.ENSP00000252809;SWISSPROT_AC_OLD:O14629;SWISSPROT_AC_OLD:P78360;SWISSPROT_AC_OLD:Q9BWA0;SWISSPROT_AC_OLD:Q9NRT0;GeneID:9518;KEGG:hs…	7157	9518
3297302	NIN -- GSK3B	association	Pubmed 2000:11004522;Pubmed central 2016:4756411;	Cloning and characterization of a novel human <b>ninein</b> protein that interacts with the <b>glycogen synthase kinase 3beta</b>.[Pubmed 2000:11004522];C14orf166 interacts with ninein to block the phosphorylation of <b>ninein</b> catalyzed by <b>GSK-3ÃŽÂ²</b> [13], suggesting C14orf166 may inhibit ninein, and activate JAK2 to promote breast cancer progression, but this speculation remain to be c…	277318	Protein	NIN	Glycogen synthase kinase 3 beta-interacting protein;GSK3B-interacting protein;hNinein;KIAA1565;NIN;Ninein;SCKL7;	SWISSPROT_AC:Q8N4C6;SWISSPROT_ID:NIN_HUMAN;EMBL:AB046785;EMBL:AF186776;EMBL:AF212162;EMBL:AF223937;EMBL:AF223938;EMBL:AF223939;EMBL:AF302773;EMBL:AK027054;EMBL:AL133485;EMBL:AL606834;EMBL:AY027794;EMBL:AY027795;EMBL:AY027796;EMBL:BC034708;EMBL:BC065521;EMBL:BC090932;RefSeq:NP_057434.4;RefSeq:NP_065972.3;RefSeq:NP_891989.2;RefSeq:NP_891991.1;RefSeq:XP_011535125.1;ProteinModelPortal:Q8N4C6;STRING:9…	168556	Protein	GSK3B	EC 2.7.11.1;EC 2.7.11.26;Glycogen synthase kinase-3 beta;GSK-3 beta;GSK3B;Serine/threonine-protein kinase GSK3B;3-betagsk;glycogen synthase kinase - 3beta;glycogen synthase kinase -3 beta;glycogen synthase kinase -3beta;glycogen synthase kinase 3 beta;glycogen synthase kinase 3-beta;glycogen synthase kinase 3b;glycogen synthase kinase 3beta;glycogen synthase kinase type 3beta;glycogen synthase ki…	SWISSPROT_AC:P49841;SWISSPROT_ID:GSK3B_HUMAN;EMBL:AF074333;EMBL:AF098789;EMBL:BC000251;EMBL:BC012760;EMBL:CH471052;EMBL:L33801;RefSeq:NP_001139628.1;RefSeq:NP_002084.2;ProteinModelPortal:P49841;STRING:9606.ENSP00000324806;SWISSPROT_AC_OLD:D3DN89;SWISSPROT_AC_OLD:Q9BWH3;SWISSPROT_AC_OLD:Q9UL47;SMR:P49841;GeneID:2932;KEGG:hsa:2932;PIR:S53324;eggNOG:COG0515;eggNOG:KOG0658;UniGene:Hs.445733;GO:GO:000…	2932	51199
3327038	TPA -- Transcription factor Sp1	association	Pubmed 2000:10959683;Pubmed central 2016:4761389;Pubmed central 2009:3829039;	Electrophoretic mobility shift assay (EMSA) revealed a reduced binding affinity of <b>Sp1</b> to the T allele, which is the allele associated with a low <b>t-PA</b> release rate.[Pubmed 2000:10959683];In contrast to <b>Sp1</b>, our data indicate that Sp2 and Sp4 are essential for regulation of <b>t-PA</b> expression.[Pubmed central 2016:4761389];no one has actually confirmed a correlation between…	493753	Protein	TPA	Alteplase;EC 3.4.21.68;PLAT;Reteplase;t-PA;t-plasminogen activator;Tissue-type plasminogen activator;TPA;activator tissue plasminogen;activator tissue-type plasminogen;pa t;plasminogen activator - tissue-type;plasminogen activator of the tissue-type;plasminogen activator of tissue-type;plasminogen activator tissue;plasminogen activator, tissue type;plasminogen tissue activator;t- pa;t--pa;tissue …	SWISSPROT_AC:P00750;SWISSPROT_ID:TPA_HUMAN;EMBL:AF260825;EMBL:AK289387;EMBL:AK290575;EMBL:AK313342;EMBL:AY221101;EMBL:AY291060;EMBL:BC002795;EMBL:BC007231;EMBL:BC013968;EMBL:BC018636;EMBL:BC095403;EMBL:BT007060;EMBL:CH471080;EMBL:D01096;EMBL:K03021;EMBL:L00141;EMBL:L00142;EMBL:L00143;EMBL:L00144;EMBL:L00145;EMBL:L00146;EMBL:L00147;EMBL:L00148;EMBL:L00149;EMBL:L00150;EMBL:L00151;EMBL:L00153;EMBL:M…	455170	Protein	Transcription factor Sp1	SP1;Transcription factor Sp1;TSFP1;sp 1 transcription factor;sp i transcription factor;sp-1 transcription factor;Sp1 transcription factor;sp1 transcription-factor;sp1-transcription factor;transcription factor of the sp1;transcription factor sp 1;transcription factor sp-1;transcription-factor sp1;	SWISSPROT_AC:P08047;SWISSPROT_ID:SP1_HUMAN;EMBL:AB039286;EMBL:AC068889;EMBL:AC073611;EMBL:AF252284;EMBL:AF255682;EMBL:AJ272134;EMBL:BC043224;EMBL:BC062539;EMBL:CH471054;EMBL:FN908228;EMBL:J03133;RefSeq:NP_001238754.1;RefSeq:NP_003100.1;RefSeq:NP_612482.2;RefSeq:XP_011536998.1;ProteinModelPortal:P08047;STRING:9606.ENSP00000329357;SWISSPROT_AC_OLD:E4Z9M7;SWISSPROT_AC_OLD:G5E9M8;SWISSPROT_AC_OLD:Q86…	6667	5327
3331452	RHOA -- MLR	association	Pubmed 2000:10935545;	We used alanine scanning mutagenesis to explore the role of the residues of the loop connecting H11 and <b>H12</b> in the activation of the human <b>mineralocorticoid receptor</b> (hMR), a member of the NRs family.[Pubmed 2000:10935545];	364855	Protein	RHOA	ARH12;ARHA;h12;Rho cDNA clone 12;RHO12;RHOA;Transforming protein RhoA;ras homolog family member A;rho 1-2;rho1-2;RHOH12;	SWISSPROT_AC:P61586;SWISSPROT_ID:RHOA_HUMAN;EMBL:AC104452;EMBL:AC121247;EMBL:AC137114;EMBL:AF498970;EMBL:AK222556;EMBL:BC001360;EMBL:BC005976;EMBL:BT019870;EMBL:BX647063;EMBL:L09159;EMBL:L25080;EMBL:M83094;EMBL:X05026;RefSeq:NP_001300870.1;RefSeq:NP_001655.1;ProteinModelPortal:P61586;STRING:9606.ENSP00000400175;SWISSPROT_AC_OLD:P06749;SWISSPROT_AC_OLD:Q53HM4;SWISSPROT_AC_OLD:Q5U024;SWISSPROT_AC_O…	237511	Protein	MLR	MCR;Mineralocorticoid receptor;MLR;MR;NR3C2;Nuclear receptor subfamily 3 group C member 2;mcr-type;mineralocorticoid type receptor;mineralocorticoid-receptor;mlr-type;NR3C2VIT;receptor the mineralocorticoid;receptor--the mineralocorticoid;receptor-mineralocorticoid;	SWISSPROT_AC:P08235;SWISSPROT_ID:MCR_HUMAN;EMBL:AC069272;EMBL:AC093678;EMBL:AC093881;EMBL:AC104691;EMBL:AC106899;EMBL:AH006913;EMBL:AJ315514;EMBL:AJ315515;EMBL:BC111758;EMBL:EU326312;EMBL:FJ515829;EMBL:M16801;RefSeq:NP_000892.2;RefSeq:NP_001159576.1;RefSeq:XP_011530277.1;RefSeq:XP_011530278.1;RefSeq:XP_011530279.1;ProteinModelPortal:P08235;STRING:9606.ENSP00000341390;SWISSPROT_AC_OLD:B0ZBF5;SWISS…	4306	387
3346630	EDN1 -- BRD2	association	Pubmed 2000:11074660;	In human GCs and GLCs obtained from young and premenopausal women, <b>ET-1</b> in vitro can significantly reduce the <b>FSH</b> stimulated biosynthesis of P, whereas the basal P biosynthesis is only insignificantly diminished.[Pubmed 2000:11074660];	114766	Protein	EDN1	EDN1;Endothelin-1;PPET1;Preproendothelin-1;ARCND3;edn 1;edn-1;endothelin -1;endothelin 1;endothelin i;endothelin type 1;endothelin- 1;endothelin- i;endothelin-1-type;endothelin1;ET1;HDLCQ7;preproendothelin 1;preproendothelin- 1;QME;	SWISSPROT_AC:P05305;SWISSPROT_ID:EDN1_HUMAN;EMBL:AY434104;EMBL:BC009720;EMBL:J05008;EMBL:M25377;EMBL:M25378;EMBL:M25379;EMBL:M25380;EMBL:M25549;EMBL:S56805;EMBL:Y00749;EMBL:Z98050;RefSeq:NP_001161791.1;RefSeq:NP_001946.3;RefSeq:XP_011512632.1;RefSeq:XP_011512633.1;RefSeq:XP_016865820.1;ProteinModelPortal:P05305;STRING:9606.ENSP00000368683;SWISSPROT_AC_OLD:Q96DA1;SMR:P05305;GeneID:1906;KEGG:hsa:19…	47854	Protein	BRD2	BRD2;Bromodomain-containing protein 2;KIAA9001;O27.1.1;Really interesting new gene 3 protein;RING3;brd 2;brd ii;brd-2;brd-ii;bromodomain containing 2;bromodomain containing protein 2;bromodomain-containing 2;D6S113E;FSH;fsh-type;FSRG1;NAT;nat-type;ring 3;ring iii;ring of type iii;ring type iii;ring-3;RNF3;	SWISSPROT_AC:P25440;SWISSPROT_ID:BRD2_HUMAN;EMBL:AL645941;EMBL:AL662845;EMBL:AL805913;EMBL:AL832722;EMBL:AL935042;EMBL:BC063840;EMBL:BX005422;EMBL:BX647233;EMBL:BX648109;EMBL:BX908719;EMBL:CH471081;EMBL:CR936909;EMBL:D42040;EMBL:M80613;EMBL:X62083;EMBL:X96670;EMBL:Z96104;RefSeq:NP_001106653.1;RefSeq:NP_001186384.1;RefSeq:NP_001186385.1;RefSeq:NP_001278915.1;RefSeq:NP_005095.1;ProteinModelPortal:P…	1906	6046
3347865	TNF -- HO-1	association	Pubmed 2006:16410066;Pubmed 2015:26117649;Pubmed 2000:11053673;Pubmed 2010:20033189;Pubmed central 2008:2374472;Pubmed central 2010:2949627;Pubmed central 2016:4899581;	The pulp cells treated with both IL-1alpha and <b>TNF-alpha</b> for 3 days showed increased <b>HO-1</b> expression compared with that of the control.[Pubmed 2006:16410066];<b>HMOX1</b> and RPS7 may be key feature genes associated with the <b>TNF</b> rs1800629 A allele and may play a crucial role in the inflammatory response in trauma patients.[Pubmed 2015:26117649];Our laboratory has shown that c…	492131	Protein	TNF	Cachectin;TNF;TNF-a;TNF-alpha;TNFA;TNFSF2;Tumor necrosis factor;Tumor necrosis factor ligand superfamily member 2;chain-tnf;DIF;dif-type;factor - tumor necrosis;factor of the tumor necrosis;factor of the tumor-necrosis;factor of tumor necrosis;factor tumor necrosis;factor-tumor necrosis;necrosis factor-tumor;necrosis tumor factor;tnf - a;tnf - alpha;tnf -a;tnf -alpha;tnf a;tnf alpha;tnf- a;tnf- a…	SWISSPROT_AC:P01375;SWISSPROT_ID:TNFA_HUMAN;EMBL:AB088112;EMBL:AF043342;EMBL:AF098751;EMBL:AF129756;EMBL:AY066019;EMBL:AY214167;EMBL:BA000025;EMBL:BC028148;EMBL:M10988;EMBL:M16441;EMBL:M26331;EMBL:X01394;EMBL:X02910;EMBL:Y14768;EMBL:Z15026;RefSeq:NP_000585.2;ProteinModelPortal:P01375;STRING:9606.ENSP00000398698;SWISSPROT_AC_OLD:O43647;SWISSPROT_AC_OLD:Q9P1Q2;SWISSPROT_AC_OLD:Q9UIV3;SMR:P01375;Gen…	184299	Protein	HO-1	EC 1.14.14.18;Heme oxygenase 1;HMOX1;HO;HO-1;HO1;bK286B10;heme oxygenase - 1;heme oxygenase -1;heme oxygenase i;heme oxygenase isoform 1;heme oxygenase isoform-1;heme oxygenase type 1;heme oxygenase type i;heme oxygenase type-1;heme oxygenase- 1;heme oxygenase--1;heme oxygenase-1;heme oxygenase1;heme-oxygenase 1;heme-oxygenase i;heme-oxygenase isoform 1;heme-oxygenase- 1;heme-oxygenase-1;heme-oxy…	SWISSPROT_AC:P09601;SWISSPROT_ID:HMOX1_HUMAN;EMBL:AY460337;EMBL:CR456505;EMBL:M23041;EMBL:X06985;EMBL:X14782;EMBL:Z82244;RefSeq:NP_002124.1;ProteinModelPortal:P09601;STRING:9606.ENSP00000216117;SMR:P09601;GeneID:3162;KEGG:hsa:3162;PIR:S00325;eggNOG:COG5398;eggNOG:KOG4480;UniGene:Hs.517581;UniGene:Hs.727017;GO:GO:0001525;GO:GO:0001935;GO:GO:0002246;GO:GO:0002686;GO:GO:0004392;GO:GO:0004630;GO:GO:0…	7124	3162
3364736	EGFR -- BRD2	association	Pubmed 2007:17412519;Pubmed 2000:10952922;Pubmed central 2014:4271327;	Postmenopause status is characterized by estrogen decrease and <b>FSH</b> increases both associated with <b>EGFR</b> activation.[Pubmed 2007:17412519];Both hCG and <b>FSH</b> stimulated <b>EGFR</b> expression by OSE.[Pubmed 2000:10952922];Self-sustaining loop including PKC is activated by <b>FSH</b> via triggering EGF and <b>EGFR</b> kinase respectively.[Pubmed central 2014:4271327];	118933	Protein	EGFR	EC 2.7.10.1;EGFR;Epidermal growth factor receptor;ERBB;ERBB1;HER1;Proto-oncogene c-ErbB-1;Receptor tyrosine-protein kinase erbB-1;c-erb-b-1 proto-oncogene;c-erbb1 proto-oncogene;egfr-type;epidermal growth factor - receptor;epidermal growth factor -receptor;epidermal growth factor receptor-type;epidermal growth factor's receptor;epidermal growth factor-receptor;epidermal growth receptor factor;epi…	SWISSPROT_AC:P00533;SWISSPROT_ID:EGFR_HUMAN;EMBL:AF125253;EMBL:AF125538;EMBL:AF125539;EMBL:AF277897;EMBL:AF288738;EMBL:AY588246;EMBL:AY698024;EMBL:M11234;EMBL:M38425;EMBL:U48722;EMBL:U48723;EMBL:U48724;EMBL:U48725;EMBL:U48726;EMBL:U48727;EMBL:U48728;EMBL:U48729;EMBL:U95089;EMBL:X00588;EMBL:X00663;EMBL:X06370;RefSeq:NP_005219.2;RefSeq:NP_958439.1;RefSeq:NP_958440.1;RefSeq:NP_958441.1;ProteinModelP…	47854	Protein	BRD2	BRD2;Bromodomain-containing protein 2;KIAA9001;O27.1.1;Really interesting new gene 3 protein;RING3;brd 2;brd ii;brd-2;brd-ii;bromodomain containing 2;bromodomain containing protein 2;bromodomain-containing 2;D6S113E;FSH;fsh-type;FSRG1;NAT;nat-type;ring 3;ring iii;ring of type iii;ring type iii;ring-3;RNF3;	SWISSPROT_AC:P25440;SWISSPROT_ID:BRD2_HUMAN;EMBL:AL645941;EMBL:AL662845;EMBL:AL805913;EMBL:AL832722;EMBL:AL935042;EMBL:BC063840;EMBL:BX005422;EMBL:BX647233;EMBL:BX648109;EMBL:BX908719;EMBL:CH471081;EMBL:CR936909;EMBL:D42040;EMBL:M80613;EMBL:X62083;EMBL:X96670;EMBL:Z96104;RefSeq:NP_001106653.1;RefSeq:NP_001186384.1;RefSeq:NP_001186385.1;RefSeq:NP_001278915.1;RefSeq:NP_005095.1;ProteinModelPortal:P…	1956	6046
3378175	ORP150 -- HSPA4	association	Pubmed 2000:11048651;	The structural differences detailed in this review result in functional differences between the large (<b>Grp170</b> and Hspl10) members of the <b>Hsp70</b> superfamily, the most distinctive being an increased ability of these proteins to bind (hold) denatured polypeptides compared with Hsc70, perhaps related to the enlarged C-terminal helical domain.[Pubmed 2000:11048651];This gives the appearan…	191872	Protein	ORP150	150 kDa oxygen-regulated protein;170 kDa glucose-regulated protein;GRP-170;GRP170;HYOU1;Hypoxia up-regulated protein 1;ORP-150;ORP150;150 kda oxygen regulated protein;150-kda oxygen-regulated protein;grp1 70;HSP12A;hyou-1;hypoxia up-regulated 1;orp 150;	SWISSPROT_AC:Q9Y4L1;SWISSPROT_ID:HYOU1_HUMAN;EMBL:AB009979;EMBL:AK222756;EMBL:AK304264;EMBL:AK314178;EMBL:AP003392;EMBL:DQ350134;EMBL:DQ372932;EMBL:EF444986;EMBL:U65785;RefSeq:NP_001124463.1;RefSeq:NP_006380.1;RefSeq:XP_016872585.1;RefSeq:XP_016872586.1;ProteinModelPortal:Q9Y4L1;STRING:9606.ENSP00000384144;SWISSPROT_AC_OLD:A8C1Z0;SWISSPROT_AC_OLD:B7Z909;SWISSPROT_AC_OLD:Q2I204;SWISSPROT_AC_OLD:Q5…	188927	Protein	HSPA4	APG2;Heat shock 70 kDa protein 4;Heat shock 70-related protein APG-2;HSP70RY;HSP74;HSPA4;apg ii;APG-2;heat shock protein family A (Hsp70) member 4;heat shock-70 kda protein-4;HEL-S-5a;HS24/P52;hsp 74;hsp70;HSPH2;RY;	SWISSPROT_AC:P34932;SWISSPROT_ID:HSP74_HUMAN;EMBL:AB023420;EMBL:AC113410;EMBL:BC002526;EMBL:BC110861;EMBL:BC126122;EMBL:BC126124;EMBL:BT007375;EMBL:L12723;RefSeq:NP_002145.3;ProteinModelPortal:P34932;STRING:9606.ENSP00000302961;SWISSPROT_AC_OLD:O95756;SWISSPROT_AC_OLD:Q2TAL4;SWISSPROT_AC_OLD:Q9BUK9;SMR:P34932;GeneID:3308;KEGG:hsa:3308;PIR:I56208;eggNOG:COG0443;eggNOG:KOG0103;UniGene:Hs.90093;GO:G…	3308	10525
3398414	F2RL3 -- MARK2	association	Pubmed 2002:11907122;Pubmed 2007:17532472;Pubmed 2000:11131919;Pubmed 2010:20110331;Pubmed 2005:16158029;Pubmed 2005:16185159;Pubmed central 2015:4393203;Pubmed central 2015:4516206;Pubmed central 2014:4117450;Pubmed central 2012:4062321;Pubmed central 2017:5348018;Pubmed central 2017:5405880;Pubmed central 2016:4959580;Pubmed central 2009:2751739;Pubmed central 2013:3736511;Pubmed central 2007:2…	However, Ca(2+) ion shutoff was approximately 2-fold slower with <b>PAR-4</b> than with <b>PAR-1</b> or PAR-2, suggesting differential G protein coupling.[Pubmed 2002:11907122];Protease-activated receptors (PAR), which are G protein-coupled receptors, have 4 members, <b>PAR-1</b> to <b>PAR-4</b>.[Pubmed 2007:17532472];Activation of the protease-activated receptor (PAR)-1, one of four known PARs (…	301754	Protein	F2RL3	Coagulation factor II receptor-like 3;F2RL3;PAR-4;PAR4;Proteinase-activated receptor 4;Thrombin receptor-like 3;F2R like thrombin/trypsin receptor 3;par 4;par-4-type;proteinase activated receptor-4;proteinase-activated receptor-4;	SWISSPROT_AC:Q96RI0;SWISSPROT_ID:PAR4_HUMAN;EMBL:AF055917;EMBL:AF080214;EMBL:AF384819;EMBL:AY431102;EMBL:BC074782;RefSeq:NP_003941.2;ProteinModelPortal:Q96RI0;STRING:9606.ENSP00000248076;SWISSPROT_AC_OLD:O76067;SWISSPROT_AC_OLD:Q6DK42;SMR:Q96RI0;GeneID:9002;KEGG:hsa:9002;eggNOG:ENOG410IFSN;eggNOG:ENOG410YD35;UniGene:Hs.137574;GO:GO:0004930;GO:GO:0005576;GO:GO:0005886;GO:GO:0005887;GO:GO:0007165;G…	235066	Protein	MARK2	EC 2.7.11.1;EC 2.7.11.26;ELKL motif kinase 1;EMK-1;EMK1;MAP/microtubule affinity-regulating kinase 2;MARK2;Par-1b;PAR1 homolog;PAR1 homolog b;Par1b;Serine/threonine-protein kinase MARK2;elkl motif kinase1;mark 2;mark ii;mark of type ii;mark of type-2;mark-2;mark-ii;microtubule affinity regulating kinase 2;microtubule affinity-regulating kinase 2;par -1;par 1;par 1-type;par i;par- 1;PAR-1;par-1 ho…	SWISSPROT_AC:Q7KZI7;SWISSPROT_ID:MARK2_HUMAN;EMBL:AB188493;EMBL:AF387638;EMBL:AP003780;EMBL:BC008771;EMBL:BC084540;EMBL:BT007342;EMBL:X97630;EMBL:Z25427;RefSeq:NP_001034558.2;RefSeq:NP_001156768.1;RefSeq:NP_001156769.1;RefSeq:NP_004945.4;RefSeq:NP_059672.2;ProteinModelPortal:Q7KZI7;STRING:9606.ENSP00000385751;SWISSPROT_AC_OLD:Q15449;SWISSPROT_AC_OLD:Q15524;SWISSPROT_AC_OLD:Q5XGA3;SWISSPROT_AC_OLD…	9002	2011
3403122	TPA -- IL-6	association	Pubmed 2001:11522001;Pubmed 2013:23677452;Pubmed 2013:24312667;Pubmed 2000:11093432;Pubmed 2009:19786940;Pubmed 2003:12692009;Pubmed 2003:12794725;Pubmed 2016:27669222;Pubmed central 2010:2926440;Pubmed central 2016:5085644;Pubmed central 2011:3073920;Pubmed central 2013:3847115;	Peak <b>IL-6</b> related to PAI-1 and <b>t-PA</b> levels, which interrelated.[Pubmed 2001:11522001];<b>IL-6r</b> density correlated negatively with plasma levels of <b>tissue-type plasminogen activator</b> (p=0.0005 for Mon1, p=0.001 for Mon2 and Mon3), and positively with annexin V-binding microparticles (p=0.03 for Mon1, p=0.005 for Mon2 and p=0.005 for Mon3).[Pubmed 2013:23677452];In IPAH pati…	493753	Protein	TPA	Alteplase;EC 3.4.21.68;PLAT;Reteplase;t-PA;t-plasminogen activator;Tissue-type plasminogen activator;TPA;activator tissue plasminogen;activator tissue-type plasminogen;pa t;plasminogen activator - tissue-type;plasminogen activator of the tissue-type;plasminogen activator of tissue-type;plasminogen activator tissue;plasminogen activator, tissue type;plasminogen tissue activator;t- pa;t--pa;tissue …	SWISSPROT_AC:P00750;SWISSPROT_ID:TPA_HUMAN;EMBL:AF260825;EMBL:AK289387;EMBL:AK290575;EMBL:AK313342;EMBL:AY221101;EMBL:AY291060;EMBL:BC002795;EMBL:BC007231;EMBL:BC013968;EMBL:BC018636;EMBL:BC095403;EMBL:BT007060;EMBL:CH471080;EMBL:D01096;EMBL:K03021;EMBL:L00141;EMBL:L00142;EMBL:L00143;EMBL:L00144;EMBL:L00145;EMBL:L00146;EMBL:L00147;EMBL:L00148;EMBL:L00149;EMBL:L00150;EMBL:L00151;EMBL:L00153;EMBL:M…	197638	Protein	IL-6	B-cell stimulatory factor 2;BSF-2;CDF;CTL differentiation factor;Hybridoma growth factor;IFN-beta-2;IFNB2;IL-6;IL6;Interferon beta-2;Interleukin-6;b cell stimulatory factor 2;b cell stimulatory factor-2;b-cell stimulatory factor-2;bsf- 2;BSF2;HGF;HSF;hsf-type;ifn beta 2;ifn-beta 2;ifn-beta2;il - 6;il -- 6;il -6;il 6;il- 6;il--6;il-6-type;il-vi;il6-type;interferon beta 2;interferon beta2;interfero…	SWISSPROT_AC:P05231;SWISSPROT_ID:IL6_HUMAN;EMBL:AF372214;EMBL:BC015511;EMBL:M14584;EMBL:M18403;EMBL:M29150;EMBL:M54894;EMBL:S56892;EMBL:X04402;EMBL:X04403;EMBL:X04430;EMBL:X04602;EMBL:Y00081;RefSeq:NP_000591.1;RefSeq:XP_011513692.1;ProteinModelPortal:P05231;STRING:9606.ENSP00000258743;SWISSPROT_AC_OLD:Q9UCU2;SWISSPROT_AC_OLD:Q9UCU3;SWISSPROT_AC_OLD:Q9UCU4;SMR:P05231;GeneID:3569;KEGG:hsa:3569;PIR:…	3569	5327
3418003	LOX -- COL3A1	association	Pubmed 2000:10942761;	The binding was specifically competed by the cold probe, and the mutagenesis of this region abolished both the binding activity in gel retardation and <b>lysyl oxidase</b> stimulation of <b>COL3A1</b> promoter in transfection experiments.[Pubmed 2000:10942761];Therefore, we investigated the influence of <b>lysyl oxidase</b> overexpression on the promoter activity of human <b>COL3A1</b> gene.[Pubm…	232143	Protein	LOX	EC 1.4.3.13;LOX;LYOX;Lysyl oxidase;Protein-lysine 6-oxidase;AAT10;lox-isoform;lysyl oxidase-type;lysyl-oxidase;oxidase lysyl;	SWISSPROT_AC:P28300;SWISSPROT_ID:LYOX_HUMAN;EMBL:AF039291;EMBL:AK312269;EMBL:BC074820;EMBL:BC074872;EMBL:BC089436;EMBL:L16895;EMBL:M84150;EMBL:M94054;EMBL:S45875;EMBL:S78694;RefSeq:NP_002308.2;ProteinModelPortal:P28300;STRING:9606.ENSP00000231004;SWISSPROT_AC_OLD:B2R5Q3;SWISSPROT_AC_OLD:Q5FWF0;GeneID:4015;KEGG:hsa:4015;PIR:A47529;eggNOG:ENOG410IHTH;eggNOG:ENOG41101E4;UniGene:Hs.102267;GO:GO:00047…	72126	Protein	COL3A1	CO3A1;COL3A1;Collagen alpha-1(III) chain;3 alpha 1 collagen;3a1 collagen;collagen 3 alpha 1;collagen 3a1;collagen 3alpha1;collagen alpha 1(iii);collagen alpha-1(iii);collagen alpha1(iii);collagen iii alpha 1;collagen iii alpha-1;collagen iii alpha1;collagen iiialpha1;collagen type 3 alpha 1;collagen type 3 alpha1;collagen type 3a1;collagen type iii alpha 1;collagen type III alpha 1 chain;collagen…	SWISSPROT_AC:P02461;SWISSPROT_ID:CO3A1_HUMAN;EMBL:AC066694;EMBL:AY016295;EMBL:AY054301;EMBL:BC028178;EMBL:CH471058;EMBL:GU143397;EMBL:KC567894;EMBL:M10615;EMBL:M10793;EMBL:M10794;EMBL:M10795;EMBL:M10800;EMBL:M10801;EMBL:M11134;EMBL:M13146;EMBL:M26939;EMBL:M55603;EMBL:M59227;EMBL:M59312;EMBL:S62925;EMBL:S79877;EMBL:X01655;EMBL:X01742;EMBL:X06700;EMBL:X07240;EMBL:X14420;EMBL:X15332;RefSeq:NP_000081…	1281	4015
3434085	MARK -- CD44	association	Pubmed 2000:11113870;	CD44 up-regulation was associated with a 50% increase in invasion through hyaluronan-supplemented Matrigel(trade <b>mark</b>), which was abrogated by ligating <b>CD44</b> with the specific antibody KM201.[Pubmed 2000:11113870];	235062	Protein	MARK	EC 2.7.11.1;EC 2.7.11.26;KIAA1477;MAP/microtubule affinity-regulating kinase 1;MARK;MARK1;Par-1c;PAR1 homolog c;Par1c;Serine/threonine-protein kinase MARK1;mark 1;mark i;mark of type i;mark type 1;mark-1;mark-type;microtubule affinity regulating kinase 1;	SWISSPROT_AC:Q9P0L2;SWISSPROT_ID:MARK1_HUMAN;EMBL:AB040910;EMBL:AC096640;EMBL:AF154845;EMBL:AK027493;EMBL:AL592406;EMBL:BC113869;EMBL:BC114478;EMBL:CH471100;RefSeq:NP_001273057.1;RefSeq:NP_061120.3;ProteinModelPortal:Q9P0L2;STRING:9606.ENSP00000355884;SWISSPROT_AC_OLD:D3DTB0;SWISSPROT_AC_OLD:D3DTB1;SWISSPROT_AC_OLD:Q2HIY1;SWISSPROT_AC_OLD:Q5VTF9;SWISSPROT_AC_OLD:Q5VTG0;SWISSPROT_AC_OLD:Q96SW9;SWI…	59269	Protein	CD44	CD44;CD44 antigen;CDw44;ECMR-III;Epican;Extracellular matrix receptor III;GP90 lymphocyte homing/adhesion receptor;Heparan sulfate proteoglycan;Hermes antigen;HUTCH-I;Hyaluronate receptor;LHR;MDU2;MDU3;MIC4;PGP-1;PGP-I;Phagocytic glycoprotein 1;Phagocytic glycoprotein I;antigen cd44;CD44 molecule (Indian blood group);CSPG8;HCELL;heparan sulfate proteoglycan-type;heparan sulfate-proteoglycan;hepar…	SWISSPROT_AC:P16070;SWISSPROT_ID:CD44_HUMAN;EMBL:AF098641;EMBL:AJ251595;EMBL:AL133330;EMBL:AL136989;EMBL:AL356215;EMBL:AL832642;EMBL:AY101192;EMBL:AY101193;EMBL:BC004372;EMBL:BC067348;EMBL:CH471064;EMBL:EF581837;EMBL:FJ216964;EMBL:L05407;EMBL:L05408;EMBL:L05409;EMBL:L05410;EMBL:L05411;EMBL:L05412;EMBL:L05414;EMBL:L05415;EMBL:L05416;EMBL:L05417;EMBL:L05418;EMBL:L05419;EMBL:L05420;EMBL:L05421;EMBL:…	960	4139
3435963	Parathyroid hormone -- ADAMTS1	association	Pubmed 2012:22002813;Pubmed 2000:11108265;	Along these lines, <b>Adamts1</b> increased blood levels of <b>PTH</b> only in females whereas it reduced osteocalcin levels only in males.[Pubmed 2012:22002813];We speculate that the rapid and transient increase in <b>ADAMTS-1</b> expression may contribute to some of the effects of <b>PTH</b> on bone turnover.[Pubmed 2000:11108265];	339035	Protein	Parathyroid hormone	Parathormone;Parathyrin;Parathyroid hormone;PTH;PTHY;hormone parathyroid;hormone-parathyroid;parathyroid hormone--an;parathyroid-hormone;parathyroid-hormone-type;PTH1;	SWISSPROT_AC:P01270;SWISSPROT_ID:PTHY_HUMAN;EMBL:BC096142;EMBL:BC096143;EMBL:BC096144;EMBL:BC096145;EMBL:J00301;EMBL:V00597;RefSeq:NP_000306.1;ProteinModelPortal:P01270;STRING:9606.ENSP00000282091;SWISSPROT_AC_OLD:Q4VB48;SWISSPROT_AC_OLD:Q9UD38;SMR:P01270;GeneID:5741;KEGG:hsa:5741;PIR:A19339;eggNOG:ENOG410J02X;eggNOG:ENOG410ZH2H;UniGene:Hs.37045;GO:GO:0000122;GO:GO:0001501;GO:GO:0003705;GO:GO:000…	40873	Protein	ADAMTS1	A disintegrin and metalloproteinase with thrombospondin motifs 1;ADAM-TS 1;ADAM-TS1;ADAMTS-1;ADAMTS1;ATS1;EC 3.4.24.-;KIAA1346;METH-1;METH1;ADAM metallopeptidase with thrombospondin type 1 motif 1;adam-ts-1;adamts 1;ats 1;ats type 1;ats-1;c 3 - c 5;C3-C5;meth 1;	SWISSPROT_AC:Q9UHI8;SWISSPROT_ID:ATS1_HUMAN;EMBL:AB037767;EMBL:AF060152;EMBL:AF170084;EMBL:AF207664;EMBL:AL162080;EMBL:AP001697;EMBL:CH471079;RefSeq:NP_008919.3;ProteinModelPortal:Q9UHI8;STRING:9606.ENSP00000284984;SWISSPROT_AC_OLD:D3DSD5;SWISSPROT_AC_OLD:Q9NSJ8;SWISSPROT_AC_OLD:Q9P2K0;SWISSPROT_AC_OLD:Q9UH83;SWISSPROT_AC_OLD:Q9UP80;SMR:Q9UHI8;GeneID:9510;KEGG:hsa:9510;PIR:T47158;eggNOG:ENOG410XP…	5741	9510
3444175	RHOA -- RAC1	association	Pubmed 2006:17178866;Pubmed 2013:23288169;Pubmed 2013:23921306;Pubmed 2004:15298851;Pubmed 2012:22430126;Pubmed 2008:18728402;Pubmed 2007:17940286;Pubmed 2000:10982819;Pubmed 2003:12496290;Pubmed central 2015:4284224;Pubmed central 2015:4312076;Pubmed central 2015:4317497;Pubmed central 2015:4349864;Pubmed central 2015:4376694;Pubmed central 2015:4437251;Pubmed central 2015:4491100;Pubmed central…	By tilting the balance between <b>Rac-1</b> and <b>RhoA</b> activities, FTS caused the glioblastoma multiforme cells to undergo profound changes in morphology, including rearrangement of actin into stress fibers and assembly of focal adhesions, both of which are governed by RhoA signaling.[Pubmed 2006:17178866];With reduced Kalirin function, SMCs showed normal <b>RhoA</b> activation but diminishe…	364855	Protein	RHOA	ARH12;ARHA;h12;Rho cDNA clone 12;RHO12;RHOA;Transforming protein RhoA;ras homolog family member A;rho 1-2;rho1-2;RHOH12;	SWISSPROT_AC:P61586;SWISSPROT_ID:RHOA_HUMAN;EMBL:AC104452;EMBL:AC121247;EMBL:AC137114;EMBL:AF498970;EMBL:AK222556;EMBL:BC001360;EMBL:BC005976;EMBL:BT019870;EMBL:BX647063;EMBL:L09159;EMBL:L25080;EMBL:M83094;EMBL:X05026;RefSeq:NP_001300870.1;RefSeq:NP_001655.1;ProteinModelPortal:P61586;STRING:9606.ENSP00000400175;SWISSPROT_AC_OLD:P06749;SWISSPROT_AC_OLD:Q53HM4;SWISSPROT_AC_OLD:Q5U024;SWISSPROT_AC_O…	352977	Protein	RAC1	Cell migration-inducing gene 5 protein;p21-Rac1;RAC1;Ras-like protein TC25;Ras-related C3 botulinum toxin substrate 1;TC25;MIG5;p21 rac1;rac 1;rac i;Rac-1;rac-i;rac1 p21;ras related c3 botulinum toxin substrate 1;ras-related C3 botulinum toxin substrate 1 (rho family, small GTP binding protein Rac1);ras-related c3 botulinum toxin substrate-1;ras-related c3 botulinum toxin substrate1;tc 25;TC-25;	SWISSPROT_AC:P63000;SWISSPROT_ID:RAC1_HUMAN;EMBL:AC009412;EMBL:AF136373;EMBL:AF498964;EMBL:AJ132694;EMBL:AJ132695;EMBL:AY279384;EMBL:BC004247;EMBL:BC050687;EMBL:BC107748;EMBL:BT007121;EMBL:DQ165078;EMBL:M29870;EMBL:M31467;RefSeq:NP_008839.2;RefSeq:NP_061485.1;ProteinModelPortal:P63000;SWISSPROT_AC_OLD:O95501;SWISSPROT_AC_OLD:P15154;SWISSPROT_AC_OLD:Q3Y4D3;SWISSPROT_AC_OLD:Q5JAA8;SWISSPROT_AC_OLD:…	5879	387
3444231	EGFR -- HPO	association	Pubmed 2000:10982794;	However, the effects of HPO were not antagonized by an EGFR-blocking antibody, mAb528, which blocks the interaction between epidermal growth factor and EGFR, indicating that stimulation of tyrosine phosphorylation of <b>EGFR</b> by <b>HPO</b> was not mediated by epidermal growth factor.[Pubmed 2000:10982794];In contrast, genistein, a general tyrosine kinase inhibitor, significantly attenuated the…	118933	Protein	EGFR	EC 2.7.10.1;EGFR;Epidermal growth factor receptor;ERBB;ERBB1;HER1;Proto-oncogene c-ErbB-1;Receptor tyrosine-protein kinase erbB-1;c-erb-b-1 proto-oncogene;c-erbb1 proto-oncogene;egfr-type;epidermal growth factor - receptor;epidermal growth factor -receptor;epidermal growth factor receptor-type;epidermal growth factor's receptor;epidermal growth factor-receptor;epidermal growth receptor factor;epi…	SWISSPROT_AC:P00533;SWISSPROT_ID:EGFR_HUMAN;EMBL:AF125253;EMBL:AF125538;EMBL:AF125539;EMBL:AF277897;EMBL:AF288738;EMBL:AY588246;EMBL:AY698024;EMBL:M11234;EMBL:M38425;EMBL:U48722;EMBL:U48723;EMBL:U48724;EMBL:U48725;EMBL:U48726;EMBL:U48727;EMBL:U48728;EMBL:U48729;EMBL:U95089;EMBL:X00588;EMBL:X00663;EMBL:X06370;RefSeq:NP_005219.2;RefSeq:NP_958439.1;RefSeq:NP_958440.1;RefSeq:NP_958441.1;ProteinModelP…	15370	Protein	HPO	ALR;Augmenter of liver regeneration;EC 1.8.3.2;FAD-linked sulfhydryl oxidase ALR;GFER;Hepatopoietin;HERV1;HPO;augmenter liver regeneration;ERV1;growth factor, augmenter of liver regeneration;herv-i;HPO1;HPO2;HSS;liver regeneration augmenter;	SWISSPROT_AC:P55789;SWISSPROT_ID:ALR_HUMAN;EMBL:AC005606;EMBL:AF124604;EMBL:AF146394;EMBL:AF183892;EMBL:AF306863;EMBL:AY550027;EMBL:BC002429;EMBL:BC028348;EMBL:U31176;RefSeq:NP_005253.3;ProteinModelPortal:P55789;STRING:9606.ENSP00000248114;SWISSPROT_AC_OLD:Q53YM6;SWISSPROT_AC_OLD:Q8TAH6;SWISSPROT_AC_OLD:Q9H290;SWISSPROT_AC_OLD:Q9UK40;SMR:P55789;GeneID:2671;KEGG:hsa:2671;eggNOG:COG5054;eggNOG:KOG3…	1956	2671
3457507	FBN1 -- CD40L	association	Pubmed 2001:11549841;	IgG and <b>IgM</b> antibodies to <b>fibrillin-1</b> were measured by radioimmunoassay.[Pubmed 2001:11549841];	133432	Protein	FBN1	FBN;FBN1;Fibrillin-1;ACMICD;ECTOL1;fibrillin -1;fibrillin 1;fibrillin i;fibrillin type 1;fibrillin type i;fibrillin1;GPHYSD2;MASS;MFLS;mfs-1;MFS1;OCTD;SGS;SSKS;WMS;WMS2;	SWISSPROT_AC:P35555;SWISSPROT_ID:FBN1_HUMAN;EMBL:AB177803;EMBL:AC022467;EMBL:AC084757;EMBL:AC084758;EMBL:BC146854;EMBL:CH471082;EMBL:GU143398;EMBL:L13923;EMBL:L19896;EMBL:S54425;EMBL:S54426;EMBL:X62008;EMBL:X63556;RefSeq:NP_000129.3;ProteinModelPortal:P35555;STRING:9606.ENSP00000325527;SWISSPROT_AC_OLD:B2RUU0;SWISSPROT_AC_OLD:D2JYH6;SWISSPROT_AC_OLD:Q15972;SWISSPROT_AC_OLD:Q75N87;SMR:P35555;GeneI…	59248	Protein	CD40L	CD154 antigen;CD40 ligand;CD40-L;CD40L;CD40LG;T-cell antigen Gp39;TNF-related activation protein;TNFSF5;TRAP;Tumor necrosis factor ligand superfamily member 5;cd 154;cd 40 l;cd 40 ligand;cd-40 ligand;cd-40-ligand;CD154;cd40 l;cd40 ligand--an;cd40-ligand;cd40l g;cd40l--an;gp39;hCD40L;higm type 1;higm-1;HIGM1;IGM;IMD3;l-cd40;ligand cd40;ligand of cd40;ligand--cd40;ligand-cd40;t cell antigen gp39;T-…	SWISSPROT_AC:P29965;SWISSPROT_ID:CD40L_HUMAN;EMBL:BC071754;EMBL:BC074950;EMBL:D31797;EMBL:L07414;EMBL:X67878;EMBL:X68550;EMBL:Z15017;RefSeq:NP_000065.1;ProteinModelPortal:P29965;STRING:9606.ENSP00000359663;SMR:P29965;GeneID:959;KEGG:hsa:959;PIR:S28017;eggNOG:ENOG410IVYF;eggNOG:ENOG4111TET;UniGene:Hs.592244;GO:GO:0005174;GO:GO:0005615;GO:GO:0005622;GO:GO:0005886;GO:GO:0005887;GO:GO:0006954;GO:GO:0…	959	2200
3530246	Transcription factor Sp1 -- DNMT1	association	Pubmed 2001:11259406;Pubmed 2013:23142053;Pubmed 2015:25598321;Pubmed 2008:18083845;Pubmed 2017:27830358;Pubmed central 2015:4354468;Pubmed central 2015:4393630;Pubmed central 2015:4567809;Pubmed central 2015:4741989;Pubmed central 2015:4763972;Pubmed central 2014:4170608;Pubmed central 2017:5470982;Pubmed central 2017:5742731;Pubmed central 2016:4792216;Pubmed central 2011:3223216;Pubmed central…	histone deacetylases were involved in the autorepression by MAZ itself, whereas <b>DNA methyltransferase 1</b> was associated with suppression by <b>Sp1</b>.[Pubmed 2001:11259406];Our study suggests that miR-29b negatively regulates <b>DNMT1</b> expression by targeting <b>sp1</b> in T cells.[Pubmed 2013:23142053];Conversely, overexpression of <b>Sp1</b> antagonized the effect of ÃŽÂ²-elemene on <…	455170	Protein	Transcription factor Sp1	SP1;Transcription factor Sp1;TSFP1;sp 1 transcription factor;sp i transcription factor;sp-1 transcription factor;Sp1 transcription factor;sp1 transcription-factor;sp1-transcription factor;transcription factor of the sp1;transcription factor sp 1;transcription factor sp-1;transcription-factor sp1;	SWISSPROT_AC:P08047;SWISSPROT_ID:SP1_HUMAN;EMBL:AB039286;EMBL:AC068889;EMBL:AC073611;EMBL:AF252284;EMBL:AF255682;EMBL:AJ272134;EMBL:BC043224;EMBL:BC062539;EMBL:CH471054;EMBL:FN908228;EMBL:J03133;RefSeq:NP_001238754.1;RefSeq:NP_003100.1;RefSeq:NP_612482.2;RefSeq:XP_011536998.1;ProteinModelPortal:P08047;STRING:9606.ENSP00000329357;SWISSPROT_AC_OLD:E4Z9M7;SWISSPROT_AC_OLD:G5E9M8;SWISSPROT_AC_OLD:Q86…	107258	Protein	DNMT1	AIM;CXXC-type zinc finger protein 9;CXXC9;DNA (cytosine-5)-methyltransferase 1;DNA methyltransferase HsaI;DNA MTase HsaI;DNMT;DNMT1;EC 2.1.1.37;M.HsaI;MCMT;(dna cytosine-5-methyltransferase 1);ADCADN;dna (cytosine-5) methyltransferase 1;dna (cytosine-5)-methyltransferase-1;dna (cytosine-5-) methyltransferase 1;DNA methyltransferase 1;dna methyltransferase isoform 1;dna methyltransferase- 1;dna me…	SWISSPROT_AC:P26358;SWISSPROT_ID:DNMT1_HUMAN;EMBL:AC010077;EMBL:AC011511;EMBL:AC020931;EMBL:AF180682;EMBL:AH008119;EMBL:BC126227;EMBL:BC144093;EMBL:X63692;RefSeq:NP_001124295.1;RefSeq:NP_001305659.1;RefSeq:NP_001305660.1;RefSeq:NP_001370.1;ProteinModelPortal:P26358;STRING:9606.ENSP00000352516;SWISSPROT_AC_OLD:A0AV63;SWISSPROT_AC_OLD:B7ZLW6;SWISSPROT_AC_OLD:Q9UHG5;SWISSPROT_AC_OLD:Q9ULA2;SWISSPROT…	6667	1786
3538780	CTGF -- BRD2	association	Pubmed 2001:11181522;Pubmed 2007:17210741;	In detailed expression studies, Northern analysis revealed a single, approximately 2.5-kb <b>CTGF</b> transcript maximally suppressed within 3 h of exposure to <b>FSH</b> with or without DHT and two LO transcripts ( approximately 3.8 and approximately 5.2 kb) maximally suppressed at 6 h.[Pubmed 2001:11181522];Conversely, <b>FSH</b> (10 ng/ml) alone reduced <b>CTGF</b> mRNA expression by 40% and c…	84063	Protein	CTGF	CCN family member 2;CCN2;Connective tissue growth factor;CTGF;HCS24;Hypertrophic chondrocyte-specific protein 24;IBP-8;IGF-binding protein 8;IGFBP-8;IGFBP8;Insulin-like growth factor-binding protein 8;connective tissue-growth factor;connective-tissue growth factor;connective-tissue growth-factor;factor connective tissue growth;growth factor connective tissue;growth factor of connective tissue;gro…	SWISSPROT_AC:P29279;SWISSPROT_ID:CTGF_HUMAN;EMBL:AF316366;EMBL:AF316367;EMBL:AF316368;EMBL:AL354866;EMBL:AY395801;EMBL:AY550024;EMBL:BT019794;EMBL:BT019795;EMBL:CH471051;EMBL:CR541759;EMBL:M92934;EMBL:U14750;EMBL:X78947;EMBL:X92511;RefSeq:NP_001892.1;ProteinModelPortal:P29279;STRING:9606.ENSP00000356954;SWISSPROT_AC_OLD:E1P578;SWISSPROT_AC_OLD:Q6LCY0;SWISSPROT_AC_OLD:Q96A79;SWISSPROT_AC_OLD:Q96QX…	47854	Protein	BRD2	BRD2;Bromodomain-containing protein 2;KIAA9001;O27.1.1;Really interesting new gene 3 protein;RING3;brd 2;brd ii;brd-2;brd-ii;bromodomain containing 2;bromodomain containing protein 2;bromodomain-containing 2;D6S113E;FSH;fsh-type;FSRG1;NAT;nat-type;ring 3;ring iii;ring of type iii;ring type iii;ring-3;RNF3;	SWISSPROT_AC:P25440;SWISSPROT_ID:BRD2_HUMAN;EMBL:AL645941;EMBL:AL662845;EMBL:AL805913;EMBL:AL832722;EMBL:AL935042;EMBL:BC063840;EMBL:BX005422;EMBL:BX647233;EMBL:BX648109;EMBL:BX908719;EMBL:CH471081;EMBL:CR936909;EMBL:D42040;EMBL:M80613;EMBL:X62083;EMBL:X96670;EMBL:Z96104;RefSeq:NP_001106653.1;RefSeq:NP_001186384.1;RefSeq:NP_001186385.1;RefSeq:NP_001278915.1;RefSeq:NP_005095.1;ProteinModelPortal:P…	1490	6046
3586271	Transcription factor Sp1 -- MAT2B	association	Pubmed 2001:11337507;	Chromatin immunoprecipitation assays supported the involvement of both <b>Sp1</b> and Sp3 in complexes formed on the <b>MAT2B</b> promoter.[Pubmed 2001:11337507];The data show that the 5'-untranslated sequences play an important role in regulating the MAT2B gene and identifies the <b>Sp1</b> site at +9 as a potential target for modulating <b>MAT2B</b> expression, a process that can have a major e…	455170	Protein	Transcription factor Sp1	SP1;Transcription factor Sp1;TSFP1;sp 1 transcription factor;sp i transcription factor;sp-1 transcription factor;Sp1 transcription factor;sp1 transcription-factor;sp1-transcription factor;transcription factor of the sp1;transcription factor sp 1;transcription factor sp-1;transcription-factor sp1;	SWISSPROT_AC:P08047;SWISSPROT_ID:SP1_HUMAN;EMBL:AB039286;EMBL:AC068889;EMBL:AC073611;EMBL:AF252284;EMBL:AF255682;EMBL:AJ272134;EMBL:BC043224;EMBL:BC062539;EMBL:CH471054;EMBL:FN908228;EMBL:J03133;RefSeq:NP_001238754.1;RefSeq:NP_003100.1;RefSeq:NP_612482.2;RefSeq:XP_011536998.1;ProteinModelPortal:P08047;STRING:9606.ENSP00000329357;SWISSPROT_AC_OLD:E4Z9M7;SWISSPROT_AC_OLD:G5E9M8;SWISSPROT_AC_OLD:Q86…	235277	Protein	MAT2B	MAT II beta;MAT2B;Methionine adenosyltransferase 2 subunit beta;Methionine adenosyltransferase II beta;Putative dTDP-4-keto-6-deoxy-D-glucose 4-reductase;TGR;MAT-II;mat-iibeta;mat2 beta;MATIIbeta;methionine adenosyltransferase 2B;methionine adenosyltransferase 2beta;Nbla02999;SDR23E1;	SWISSPROT_AC:Q9NZL9;SWISSPROT_ID:MAT2B_HUMAN;EMBL:AB073390;EMBL:AF113225;EMBL:AF182814;EMBL:AJ243721;EMBL:AK312365;EMBL:AL136664;EMBL:AY358695;EMBL:BC005218;EMBL:BC066645;EMBL:BC093030;EMBL:CH471062;EMBL:DQ395260;EMBL:DQ413183;RefSeq:NP_037415.1;RefSeq:NP_877725.1;ProteinModelPortal:Q9NZL9;STRING:9606.ENSP00000325425;SWISSPROT_AC_OLD:B2R5Y6;SWISSPROT_AC_OLD:Q1WAI7;SWISSPROT_AC_OLD:Q27J92;SWISSPRO…	6667	27430
3593780	Stomatin -- GLUT1	association	Pubmed 2001:11287341;Pubmed 2008:18358815;Pubmed central 2013:3614867;	In the clone overexpressing high levels of stomatin, immunoprecipitated <b>GLUT-1</b> was associated with a large amount of <b>stomatin</b> as a coimmunoprecipitant.[Pubmed 2001:11287341];Thus, erythrocyte-specific coexpression of <b>Glut1</b> with <b>stomatin</b> constitutes a compensatory mechanism in mammals that are unable to synthesize vitamin C.[Pubmed 2008:18358815];Glut1 and band 3 intera…	462263	Protein	Stomatin	BND7;EPB72;Erythrocyte band 7 integral membrane protein;Protein 7.2b;STOM;Stomatin;7.2b protein;EPB7;erythrocyte integral membrane protein band 7;stomatin-type;	SWISSPROT_AC:P27105;SWISSPROT_ID:STOM_HUMAN;EMBL:AL161784;EMBL:AL359644;EMBL:BC010703;EMBL:BI603242;EMBL:CR542100;EMBL:M81635;EMBL:U33925;EMBL:U33926;EMBL:U33927;EMBL:U33928;EMBL:U33929;EMBL:U33930;EMBL:U33931;EMBL:X60067;EMBL:X85116;EMBL:X85117;RefSeq:NP_004090.4;RefSeq:NP_937837.1;ProteinModelPortal:P27105;STRING:9606.ENSP00000286713;SWISSPROT_AC_OLD:B1AM77;SWISSPROT_AC_OLD:Q14087;SWISSPROT_AC_…	169311	Protein	GLUT1	Glucose transporter type 1, erythrocyte/brain;GLUT-1;GLUT1;GTR1;HepG2 glucose transporter;SLC2A1;Solute carrier family 2, facilitated glucose transporter member 1;CSE;cse-an;DYT17;DYT18;DYT9;EIG12;glucose transporter of hepg2;GLUT;glut -1;glut 1;glut i;glut isoform 1;glut isoform-1;glut- 1;glut- i;glut-1-type;glut-type;GLUT1DS;hepg2 glucose-transporter;hepg2-type glucose transporter;HTLVR;PED;ped…	SWISSPROT_AC:P11166;SWISSPROT_ID:GTR1_HUMAN;EMBL:AF070544;EMBL:AK292791;EMBL:AK312403;EMBL:AY034633;EMBL:BC118590;EMBL:CH471059;EMBL:K03195;EMBL:M20653;RefSeq:NP_006507.2;ProteinModelPortal:P11166;STRING:9606.ENSP00000416293;SWISSPROT_AC_OLD:A8K9S6;SWISSPROT_AC_OLD:B2R620;SWISSPROT_AC_OLD:D3DPX0;SWISSPROT_AC_OLD:O75535;SWISSPROT_AC_OLD:Q147X2;SMR:P11166;GeneID:6513;KEGG:hsa:6513;PIR:A27217;eggNOG…	6513	2040
3618158	CD44 -- BRD2	association	Pubmed 2001:11356670;Pubmed 2007:17099214;Pubmed 2007:17951533;	Analysis of messenger RNAs (mRNAs) revealed that activations of FSH and the LH receptors were comparable in the induction of alpha-inhibin and 3betahydroxysteroid dehydrogenase mRNAS: However, activation of FSH receptor led to significantly greater expression of P450 aromatase and LHr mRNAs than did activation of <b>LHR</b>: These results suggest that activation of <b>FSH</b> and LH receptors in …	59269	Protein	CD44	CD44;CD44 antigen;CDw44;ECMR-III;Epican;Extracellular matrix receptor III;GP90 lymphocyte homing/adhesion receptor;Heparan sulfate proteoglycan;Hermes antigen;HUTCH-I;Hyaluronate receptor;LHR;MDU2;MDU3;MIC4;PGP-1;PGP-I;Phagocytic glycoprotein 1;Phagocytic glycoprotein I;antigen cd44;CD44 molecule (Indian blood group);CSPG8;HCELL;heparan sulfate proteoglycan-type;heparan sulfate-proteoglycan;hepar…	SWISSPROT_AC:P16070;SWISSPROT_ID:CD44_HUMAN;EMBL:AF098641;EMBL:AJ251595;EMBL:AL133330;EMBL:AL136989;EMBL:AL356215;EMBL:AL832642;EMBL:AY101192;EMBL:AY101193;EMBL:BC004372;EMBL:BC067348;EMBL:CH471064;EMBL:EF581837;EMBL:FJ216964;EMBL:L05407;EMBL:L05408;EMBL:L05409;EMBL:L05410;EMBL:L05411;EMBL:L05412;EMBL:L05414;EMBL:L05415;EMBL:L05416;EMBL:L05417;EMBL:L05418;EMBL:L05419;EMBL:L05420;EMBL:L05421;EMBL:…	47854	Protein	BRD2	BRD2;Bromodomain-containing protein 2;KIAA9001;O27.1.1;Really interesting new gene 3 protein;RING3;brd 2;brd ii;brd-2;brd-ii;bromodomain containing 2;bromodomain containing protein 2;bromodomain-containing 2;D6S113E;FSH;fsh-type;FSRG1;NAT;nat-type;ring 3;ring iii;ring of type iii;ring type iii;ring-3;RNF3;	SWISSPROT_AC:P25440;SWISSPROT_ID:BRD2_HUMAN;EMBL:AL645941;EMBL:AL662845;EMBL:AL805913;EMBL:AL832722;EMBL:AL935042;EMBL:BC063840;EMBL:BX005422;EMBL:BX647233;EMBL:BX648109;EMBL:BX908719;EMBL:CH471081;EMBL:CR936909;EMBL:D42040;EMBL:M80613;EMBL:X62083;EMBL:X96670;EMBL:Z96104;RefSeq:NP_001106653.1;RefSeq:NP_001186384.1;RefSeq:NP_001186385.1;RefSeq:NP_001278915.1;RefSeq:NP_005095.1;ProteinModelPortal:P…	960	6046
3636579	TAU -- NUP62	association	Pubmed 2001:11447312;Pubmed 2012:22138392;Pubmed 2008:18346206;Pubmed central 2015:4351408;Pubmed central 2016:5479312;Pubmed central 2009:2716447;Pubmed central 2018:5818177;	In both tauo- and synucleinopathies, the staining patterns for p62 and Ub were markedly similar, suggesting that a common mechanism which requires interaction of <b>p62</b> and Ub contributes to the formation of <b>PHF-tau</b> and alpha-synuclein inclusions.[Pubmed 2001:11447312];The lack of <b>p62</b> protein expression provokes the <b>tau</b> pathology in mice.[Pubmed 2012:22138392];Genetic ina…	481413	Protein	TAU	MAPT;MAPTL;Microtubule-associated protein tau;MTBT1;Neurofibrillary tangle protein;Paired helical filament-tau;PHF-tau;TAU;DDPAC;ftdp- 17;FTDP-17;ftdp17;microtubule associated protein tau;microtubule associated protein-tau;microtubule associated-protein tau;microtubule-associated protein-tau;microtubule-associated-protein tau;MSTD;MTBT2;paired helical filament tau;phf tau;phf-type tau;phftau;PPND…	SWISSPROT_AC:P10636;SWISSPROT_ID:TAU_HUMAN;EMBL:AC004139;EMBL:AC010792;EMBL:AC217771;EMBL:AC217779;EMBL:AF027491;EMBL:AF027492;EMBL:AF027493;EMBL:AF027494;EMBL:AF027495;EMBL:AF027496;EMBL:AF047856;EMBL:AF047857;EMBL:AF047858;EMBL:AF047859;EMBL:AF047860;EMBL:AF047861;EMBL:AF047862;EMBL:AF047863;EMBL:AY526356;EMBL:AY730549;EMBL:BC000558;EMBL:BC098281;EMBL:BC099721;EMBL:BC101936;EMBL:BC114504;EMBL:B…	289852	Protein	NUP62	62 kDa nucleoporin;Nuclear pore glycoprotein p62;Nucleoporin Nup62;NUP62;IBSN;nucleoporin 62;nucleoporin of the nup62;nucleoporin-62;p62;SNDI;	SWISSPROT_AC:P37198;SWISSPROT_ID:NUP62_HUMAN;EMBL:AC011452;EMBL:AK125857;EMBL:AL162061;EMBL:BC003663;EMBL:BC014842;EMBL:BC050717;EMBL:BC095410;EMBL:BC101104;EMBL:BC101105;EMBL:BC101106;EMBL:BC101107;EMBL:CH471177;EMBL:CR541721;EMBL:X58521;RefSeq:NP_001180286.1;RefSeq:NP_036478.2;RefSeq:NP_057637.2;RefSeq:NP_714940.1;RefSeq:NP_714941.1;ProteinModelPortal:P37198;STRING:9606.ENSP00000305503;SWISSPRO…	4137	23636
[truncated: 8,476 more rows]
