# Supplementary material for: Gene Networks of Hyperglycemia, Diabetic Complications, and Human Proteins Targeted by SARS-CoV-2: What Is the Molecular Basis for Comorbidity?
Source: Int J Mol Sci. 2022 Jun 29;23(13):7247. doi: 10.3390/ijms23137247 (PMC9266766; doi:10.3390/ijms23137247)
Supplement: Supplementary file 1 [file ijms-23-07247-s001.zip › Table S21.xlsx]

## Sheet: Лист1
Category	Term	Count	%	PValue	Genes	List Total	Pop Hits	Pop Total	Fold Enrichment	Bonferroni	Benjamini	FDR
GOTERM_BP_DIRECT	GO:0042493~response to drug	51	13.385826771653544	7.696402585475488E-30	6750, 5741, 2353, 1385, 7040, 1536, 595, 596, 4609, 1499, 632, 6622, 999, 836, 2626, 7057, 4023, 6720, 3651, 4982, 19, 1392, 3329, 3569, 1027, 1026, 10628, 3565, 5468, 5743, 6833, 847, 3767, 6915, 3725, 6652, 6774, 3383, 6609, 3458, 335, 6647, 6648, 3934, 4760, 5970, 5728, 3586, 2695, 1001, 1848	363	304	16792	7.760548064375816	2.865370682572524E-26	2.865370682572524E-26	2.541352133724006E-26
GOTERM_BP_DIRECT	GO:0001666~response to hypoxia	39	10.236220472440944	9.803174405491006E-28	50507, 4151, 5562, 7422, 5465, 2056, 1385, 7040, 3162, 133, 177, 834, 6347, 5579, 857, 4842, 836, 4843, 3952, 1958, 6648, 51129, 6262, 7351, 7057, 3091, 6387, 7852, 7412, 9370, 7097, 285, 3329, 1027, 4313, 5327, 847, 5328, 1803	363	172	16792	10.488948683451854	3.6497218311643015E-24	1.8248609155821507E-24	1.618504094346565E-24
GOTERM_BP_DIRECT	GO:0042593~glucose homeostasis	31	8.136482939632545	3.059245136438746E-26	5166, 5562, 6794, 5563, 5443, 6774, 5080, 150, 4804, 6927, 2645, 2200, 3630, 4544, 3952, 51548, 3953, 3091, 4760, 3651, 5950, 9370, 1050, 51094, 3569, 1268, 5468, 3667, 6517, 6934, 2538	363	101	16792	14.19829255652838	1.1389569642961453E-22	3.130421600458831E-23	2.776430868846377E-23
GOTERM_BP_DIRECT	GO:0008284~positive regulation of cell proliferation	57	14.960629921259844	3.3633323668641754E-26	3082, 9423, 7040, 150, 3481, 3084, 3480, 551, 2668, 552, 596, 3558, 1017, 4609, 2149, 3479, 3630, 3952, 10135, 6285, 7057, 8660, 5594, 3651, 23411, 1392, 3569, 1027, 1984, 961, 367, 885, 4851, 1906, 11082, 5562, 7422, 6774, 2056, 2691, 133, 3458, 894, 2247, 2168, 1956, 26291, 3791, 7432, 5970, 1490, 5728, 2335, 467, 3667, 1803, 5967	363	466	16792	5.658283971198524	1.2521686401835325E-22	3.130421600458831E-23	2.776430868846377E-23
GOTERM_BP_DIRECT	GO:0045944~positive regulation of transcription from RNA polymerase II promoter	77	20.209973753280842	3.663024019594138E-23	3082, 4690, 7124, 5465, 5587, 5741, 2353, 1385, 7040, 114548, 3084, 351, 2668, 3558, 4609, 3479, 1499, 3159, 3553, 6667, 9935, 50674, 4842, 4205, 2309, 10135, 2308, 2626, 7099, 3091, 7376, 4780, 4221, 6720, 3651, 5598, 23411, 7097, 1390, 3569, 367, 3565, 4851, 5468, 1906, 406, 3606, 3725, 22933, 8473, 7422, 5443, 6774, 5080, 6927, 1634, 3458, 2247, 1958, 1956, 5295, 5054, 4760, 5970, 7157, 3552, …	363	981	16792	3.6309270070737965	1.3637438424948975E-19	2.7274876849897953E-20	2.4190610625399687E-20
GOTERM_BP_DIRECT	GO:0043066~negative regulation of apoptotic process	51	13.385826771653544	1.0569227202780604E-21	4057, 23564, 9021, 3480, 4804, 551, 2668, 596, 3558, 4609, 3479, 6622, 836, 3952, 51129, 959, 2308, 4803, 7057, 5598, 23411, 284, 3329, 3569, 1027, 960, 1026, 3565, 5621, 847, 5562, 7422, 5563, 6774, 894, 213, 2641, 2168, 6648, 1956, 5295, 7351, 3791, 5970, 7157, 5728, 2932, 3586, 4359, 1728, 4318	363	455	16792	5.185069475978567	3.934923287595219E-18	6.558205479325365E-19	5.816598037263592E-19
GOTERM_BP_DIRECT	GO:0045471~response to ethanol	27	7.086614173228346	1.1569204417337433E-20	5741, 6774, 3383, 595, 551, 3558, 4609, 632, 6347, 6647, 3952, 1978, 7412, 5950, 3596, 9370, 2660, 1392, 5728, 80854, 1268, 841, 3565, 1728, 847, 6517, 6915	363	105	16792	11.895159386068476	4.3072148045747266E-17	6.153164006535324E-18	5.4573589980068866E-18
GOTERM_BP_DIRECT	GO:0007568~aging	32	8.398950131233596	1.3613183743016114E-20	9365, 6774, 2056, 1385, 2353, 3484, 7040, 1281, 133, 1634, 2247, 796, 6347, 6622, 6647, 2309, 7351, 4780, 5176, 5970, 6720, 7412, 183, 1490, 5728, 3569, 1268, 3586, 56729, 1728, 847, 3725	363	165	16792	8.971433341681275	5.0681883075248994E-17	6.335235384406124E-18	5.618841589929901E-18
GOTERM_BP_DIRECT	GO:0006954~inflammatory response	44	11.548556430446194	2.6906311760870397E-19	50507, 6696, 7124, 5587, 6356, 2353, 7040, 29949, 114548, 1536, 4804, 177, 2149, 796, 3576, 3553, 6403, 6347, 5732, 5879, 959, 5294, 7099, 50616, 7057, 4780, 5970, 6387, 6401, 7852, 4982, 3596, 3552, 1392, 7097, 5293, 3569, 1401, 2357, 3586, 3146, 5743, 6915, 3606	363	379	16792	5.37043255776765	1.0017219868572048E-15	1.1130244298413388E-16	9.871626826043784E-17
GOTERM_BP_DIRECT	GO:0007165~signal transduction	77	20.209973753280842	7.842144393225746E-19	4254, 5587, 6356, 1385, 3484, 150, 29949, 114548, 3480, 551, 2668, 3717, 3479, 3553, 834, 6347, 10494, 5579, 6789, 3952, 10135, 3091, 8660, 5594, 8743, 5598, 4982, 3375, 1392, 7097, 1390, 7295, 285, 5906, 2357, 367, 885, 2475, 5468, 11035, 6833, 7187, 8473, 9002, 5562, 5563, 5564, 5443, 6774, 2056, 6093, 6609, 133, 2887, 2247, 2641, 2520, 3576, 9518, 4306, 1956, 26291, 5295, 6387, 3596, 3275, 206…	363	1161	16792	3.0679925873724323	2.9196303575979454E-15	2.9196303575979455E-16	2.5894760786431414E-16
GOTERM_BP_DIRECT	GO:0050796~regulation of insulin secretion	21	5.511811023622047	6.122627492675321E-18	7124, 4760, 150, 6927, 5906, 2645, 3458, 1268, 2641, 2740, 3553, 2695, 6513, 4544, 406, 4843, 3952, 6833, 6514, 3767, 6804	363	67	16792	14.499074873566054	2.2794542155230218E-14	2.072231105020929E-15	1.8379014528012643E-15
GOTERM_BP_DIRECT	GO:0045766~positive regulation of angiogenesis	25	6.561679790026247	2.574261454833596E-17	3082, 7422, 6376, 5587, 6356, 2152, 3162, 1536, 133, 2247, 3576, 3553, 5579, 51129, 4846, 2626, 7057, 3091, 5054, 4780, 3791, 3552, 23411, 285, 6915	363	115	16792	10.056294166966104	9.583975396345478E-14	7.890065172878919E-15	6.9978499062170806E-15
GOTERM_BP_DIRECT	GO:0010628~positive regulation of gene expression	35	9.186351706036746	2.9599587351935575E-17	5562, 7422, 7124, 5564, 6774, 5080, 7040, 551, 4609, 3458, 3553, 3630, 857, 4803, 3934, 7099, 3091, 9475, 4780, 7157, 3552, 2064, 1392, 1490, 5291, 7097, 5293, 3569, 1401, 1786, 2335, 367, 940, 1001, 2475	363	262	16792	6.1796311484028354	1.1019926371125615E-13	7.890065172878919E-15	6.9978499062170806E-15
GOTERM_BP_DIRECT	GO:0050731~positive regulation of peptidyl-tyrosine phosphorylation	22	5.774278215223097	2.9669866349799856E-17	3082, 7422, 6794, 7157, 4254, 253260, 9370, 7040, 2690, 183, 3383, 3481, 3084, 284, 3717, 3569, 960, 3479, 885, 2475, 3630, 948	363	82	16792	12.410938654841093	1.1046091242030487E-13	7.890065172878919E-15	6.9978499062170806E-15
GOTERM_BP_DIRECT	GO:0048015~phosphatidylinositol-mediated signaling	24	6.299212598425196	4.810169063190334E-17	5294, 5295, 8660, 8473, 9365, 4254, 253260, 2064, 5290, 5291, 5170, 3084, 3480, 5293, 22876, 5728, 387, 2247, 3479, 940, 2475, 3667, 1956, 4803	363	106	16792	10.473725245594885	1.7908259422257614E-13	1.1825095020228862E-14	1.048790323846245E-14
GOTERM_BP_DIRECT	GO:0051897~positive regulation of protein kinase B signaling	22	5.774278215223097	5.0819640162143915E-17	50507, 5294, 7057, 7124, 253260, 2152, 7040, 3481, 3084, 284, 7295, 10855, 3569, 2876, 2247, 940, 2475, 3630, 3952, 6934, 1956, 3606	363	84	16792	12.115440115440116	1.892015203236618E-13	1.1825095020228862E-14	1.048790323846245E-14
GOTERM_BP_DIRECT	GO:0032496~response to lipopolysaccharide	28	7.349081364829396	1.4406252204519342E-16	2056, 2353, 4804, 133, 1634, 3717, 2149, 2643, 6403, 834, 6622, 5732, 836, 6648, 7099, 6401, 7412, 4982, 3596, 7097, 3329, 1268, 841, 4851, 5743, 1906, 6833, 3725	363	164	16792	7.8978700530806965	4.133360320679458E-13	3.1549692327897356E-14	2.798202634077816E-14
GOTERM_BP_DIRECT	GO:0043065~positive regulation of apoptotic process	36	9.448818897637794	2.8593804772643303E-16	50507, 7442, 7124, 3486, 1385, 7040, 3162, 4804, 6609, 133, 1499, 6622, 6647, 6789, 10059, 2309, 5879, 2308, 4803, 6285, 8743, 4760, 7157, 3275, 23411, 581, 3329, 3569, 10628, 1268, 3146, 4851, 5743, 5524, 1848, 4217	363	300	16792	5.551074380165289	1.2400080962038373E-12	5.91415195380839E-14	5.245374631070455E-14
GOTERM_BP_DIRECT	GO:0009749~response to glucose	19	4.986876640419948	3.2191712797907814E-15	7057, 8660, 4023, 4760, 6720, 9370, 7040, 389692, 1490, 285, 5728, 6927, 1027, 114131, 10628, 2695, 836, 1958, 6934	363	68	16792	12.925295738129961	1.1986744929970428E-11	6.307881407716358E-13	5.594580824141663E-13
GOTERM_BP_DIRECT	GO:0045429~positive regulation of nitric oxide biosynthetic process	16	4.199475065616798	6.608698915239096E-15	7099, 7442, 7124, 23564, 183, 3383, 3717, 3569, 3458, 3553, 2475, 3630, 5743, 1906, 6648, 1956	363	43	16792	17.212633736946632	2.4800161924076747E-11	1.2302093030717579E-12	1.0910961909059748E-12
GOTERM_BP_DIRECT	GO:0032868~response to insulin	18	4.724409448818897	4.079203891809802E-14	8473, 8743, 5970, 5465, 23411, 6272, 7097, 133, 2887, 3569, 3586, 2475, 56729, 847, 3952, 6833, 1958, 3667	363	67	16792	12.427778463056617	1.516943237689361E-10	7.231845756765663E-12	6.414062500359984E-12
GOTERM_BP_DIRECT	GO:0001525~angiogenesis	29	7.611548556430446	5.4311952042655766E-14	11082, 7422, 5587, 3162, 3339, 2048, 3576, 6347, 857, 3952, 3953, 51129, 4846, 5294, 3091, 5054, 3791, 23411, 5290, 1490, 284, 285, 5728, 2335, 302, 4313, 5743, 3606, 3725	363	223	16792	6.0157383043644765	2.0212131968122549E-10	9.191063520673064E-12	8.151730256584061E-12
GOTERM_BP_DIRECT	GO:0048661~positive regulation of smooth muscle cell proliferation	17	4.4619422572178475	9.885664580333211E-14	7057, 7124, 3596, 3162, 231, 3569, 4609, 2247, 3479, 2475, 5743, 1906, 56729, 10135, 1956, 3606, 3725	363	60	16792	13.106703397612488	3.6786906854047174E-10	1.600188227503502E-11	1.4192375845330549E-11
GOTERM_BP_DIRECT	GO:0045893~positive regulation of transcription, DNA-templated	43	11.286089238845145	1.1168442441063525E-13	7124, 5465, 6774, 2056, 1385, 2353, 5080, 7040, 6927, 1017, 4609, 2149, 2247, 3479, 1499, 3159, 3553, 6667, 999, 4842, 1958, 2309, 2308, 2626, 7376, 3091, 5594, 5970, 4760, 7157, 2660, 3275, 183, 3569, 80854, 367, 3565, 3586, 4851, 5468, 406, 1649, 3725	363	515	16792	3.862398031506593	4.1581604826035345E-10	1.7325046336699794E-11	1.53659153918299E-11
GOTERM_BP_DIRECT	GO:0071456~cellular response to hypoxia	20	5.2493438320209975	1.6879857210901394E-13	6285, 22933, 3091, 4780, 5562, 7422, 7157, 23411, 3383, 3162, 5728, 596, 114131, 2168, 2475, 5743, 1906, 6517, 2309, 1978	363	96	16792	9.637281910009182	6.282707687432776E-10	2.5137483358474355E-11	2.2294915404158562E-11
GOTERM_BP_DIRECT	GO:0070374~positive regulation of ERK1 and ERK2 cascade	25	6.561679790026247	5.174604300153238E-13	50507, 7422, 7124, 6376, 6356, 2056, 7040, 3383, 2149, 2247, 2641, 6347, 1956, 26291, 7099, 3791, 1490, 284, 5728, 5906, 3569, 960, 3146, 948, 3725	363	175	16792	6.608421881149154	1.9265592454686953E-9	7.40963531133481E-11	6.571747461194613E-11
GOTERM_BP_DIRECT	GO:1901215~negative regulation of neuron death	14	3.674540682414698	1.2475437886177352E-12	5176, 5465, 6774, 2056, 1385, 3596, 1020, 23411, 2690, 3569, 1499, 348, 6622, 26291	363	40	16792	16.19063360881543	4.644656992347507E-9	1.7202242685273438E-10	1.5256998481539858E-10
GOTERM_BP_DIRECT	GO:0033138~positive regulation of peptidyl-serine phosphorylation	17	4.4619422572178475	1.347918852553606E-12	7422, 7124, 5587, 7040, 5290, 284, 7295, 551, 2932, 3569, 596, 960, 2641, 57521, 6622, 857, 6789	363	70	16792	11.234317197953564	5.01831276533693E-9	1.7922506743060984E-10	1.5895814468328598E-10
GOTERM_BP_DIRECT	GO:0008285~negative regulation of cell proliferation	36	9.448818897637794	1.4508747523463388E-12	50507, 22933, 6794, 6750, 6774, 3486, 7040, 133, 3717, 2149, 2247, 1499, 3159, 3576, 3553, 6789, 51548, 6648, 4846, 7157, 4221, 3651, 3552, 1050, 7097, 5728, 3569, 1027, 1026, 367, 3586, 4851, 7249, 5743, 945, 3725	363	396	16792	4.205359378913098	5.4014752670639155E-9	1.8488348182681425E-10	1.639767007768307E-10
GOTERM_BP_DIRECT	GO:0007263~nitric oxide mediated signal transduction	11	2.8871391076115485	1.4897943741080923E-12	2357, 4760, 3651, 348, 4842, 23564, 4843, 183, 389692, 948, 4846	363	19	16792	26.781499202551835	5.5465562143197644E-9	1.8488348182681425E-10	1.639767007768307E-10
GOTERM_BP_DIRECT	GO:0071356~cellular response to tumor necrosis factor	20	5.2493438320209975	2.205884637922901E-12	7057, 7442, 4780, 6376, 5970, 6356, 7412, 23411, 3383, 1050, 3569, 796, 3576, 2167, 6347, 1906, 6517, 4217, 3767, 3934	363	110	16792	8.410718757826196	8.212573621158015E-9	2.6491962925764387E-10	2.3496229272327157E-10
GOTERM_BP_DIRECT	GO:0051384~response to glucocorticoid	16	4.199475065616798	5.901244535733182E-12	6285, 50616, 7124, 3651, 9370, 2690, 3329, 133, 3569, 596, 3557, 632, 3586, 3146, 5743, 836	363	65	16792	11.386819241364696	2.1970463226494985E-8	6.65767678985898E-10	5.904821047573021E-10
GOTERM_BP_DIRECT	GO:0014068~positive regulation of phosphatidylinositol 3-kinase signaling	16	4.199475065616798	5.901244535733182E-12	3082, 3791, 23411, 183, 3084, 284, 1634, 3717, 2149, 3479, 940, 6403, 3630, 847, 3952, 3606	363	65	16792	11.386819241364696	2.1970463226494985E-8	6.65767678985898E-10	5.904821047573021E-10
GOTERM_BP_DIRECT	GO:0032869~cellular response to insulin stimulus	17	4.4619422572178475	6.478397160400483E-12	5295, 7351, 8660, 9882, 9370, 2690, 5170, 142, 2645, 4609, 57761, 6667, 6347, 5468, 3667, 6517, 2308	363	77	16792	10.213015634503238	2.4118983810161865E-8	7.093844890638528E-10	6.291666889306587E-10
GOTERM_BP_DIRECT	GO:0002576~platelet degranulation	19	4.986876640419948	6.881594232240387E-12	3082, 7057, 5054, 7114, 7422, 7040, 3481, 197, 351, 10447, 213, 3479, 2335, 335, 6403, 801, 7018, 6647, 948	363	103	16792	8.53320495332852	2.5620220278632644E-8	7.320050093323131E-10	6.492292615673645E-10
GOTERM_BP_DIRECT	GO:0008286~insulin receptor signaling pathway	17	4.4619422572178475	7.992226887975901E-12	5295, 8660, 5770, 9365, 5166, 6720, 3484, 3481, 3480, 3416, 2887, 3630, 3667, 10135, 2308, 1978, 26060	363	78	16792	10.082079536624992	2.975523383241807E-8	8.265294639981745E-10	7.330648106693452E-10
GOTERM_BP_DIRECT	GO:0007267~cell-cell signaling	28	7.349081364829396	8.54257553391026E-12	6750, 5443, 5741, 2691, 133, 551, 3558, 796, 3553, 3630, 9518, 10135, 2626, 4803, 26291, 50616, 8743, 3596, 3375, 183, 1490, 7295, 367, 3586, 1906, 945, 627, 3606	363	254	16792	5.099412160256827	3.1804140432356576E-8	8.519258743591475E-10	7.555893733907883E-10
GOTERM_BP_DIRECT	GO:0032355~response to estradiol	18	4.724409448818897	8.695456144412465E-12	7035, 6774, 7040, 2690, 1490, 5728, 595, 4609, 1027, 10628, 1499, 841, 5743, 1728, 836, 847, 3952, 3767	363	91	16792	9.15012260466806	3.237330414851414E-8	8.519258743591475E-10	7.555893733907883E-10
GOTERM_BP_DIRECT	GO:0006006~glucose metabolic process	16	4.199475065616798	9.462500475033587E-12	8660, 5166, 5562, 6652, 7124, 3651, 9370, 5290, 3481, 1390, 4609, 2597, 2200, 3630, 3952, 3767	363	67	16792	11.04691418938366	3.522904268304927E-8	9.033048530397448E-10	8.011583735528437E-10
GOTERM_BP_DIRECT	GO:0006919~activation of cysteine-type endopeptidase activity involved in apoptotic process	17	4.4619422572178475	2.1786778393585064E-11	8743, 7124, 2152, 114548, 581, 3329, 4804, 3717, 1027, 2149, 841, 885, 834, 5468, 6622, 836, 4803	363	83	16792	9.474725347671678	8.111223293028047E-8	2.02780439898293E-9	1.798498556390447E-9
GOTERM_BP_DIRECT	GO:0050729~positive regulation of inflammatory response	16	4.199475065616798	3.539173598068848E-11	7099, 5054, 6376, 4023, 6356, 183, 185, 7097, 3329, 3717, 3558, 961, 2167, 6347, 1956, 3606	363	73	16792	10.138948639571305	1.3176325164288016E-7	3.213742269661054E-9	2.850329566054472E-9
GOTERM_BP_DIRECT	GO:0051092~positive regulation of NF-kappaB transcription factor activity	20	5.2493438320209975	6.991749536715883E-11	7099, 5970, 7124, 4057, 5587, 7040, 1491, 183, 3383, 114548, 7097, 177, 3569, 367, 3553, 3630, 5579, 847, 11035, 959	363	133	16792	6.956233559104372	2.6030287902933935E-7	6.118916245698202E-9	5.42698400303397E-9
GOTERM_BP_DIRECT	GO:0014823~response to activity	13	3.4120734908136483	7.067241433387664E-11	5562, 1385, 9370, 285, 3329, 632, 3586, 6347, 1906, 847, 3952, 6648, 26291	363	43	16792	13.98526491126914	2.6311356327024527E-7	6.118916245698202E-9	5.42698400303397E-9
GOTERM_BP_DIRECT	GO:0097192~extrinsic apoptotic signaling pathway in absence of ligand	12	3.149606299212598	7.375230924359705E-11	2932, 596, 3558, 4254, 3565, 3553, 3552, 836, 2309, 581, 26060, 3934	363	34	16792	16.32668935342732	2.7457991513824E-7	6.240451075316178E-9	5.53477557096267E-9
GOTERM_BP_DIRECT	GO:0000165~MAPK cascade	27	7.086614173228346	9.825599822023893E-11	9365, 7124, 4254, 7040, 3084, 2668, 3717, 3558, 4609, 2247, 3553, 3630, 6347, 857, 4205, 1956, 8660, 5594, 4221, 5598, 2064, 284, 801, 3667, 1848, 4217, 3606	363	262	16792	4.767144028767901	3.658068682410587E-7	8.129046252754434E-9	7.209806802738421E-9
GOTERM_BP_DIRECT	GO:2000352~negative regulation of endothelial cell apoptotic process	11	2.8871391076115485	1.7800767888724435E-10	5054, 4780, 3791, 3565, 3586, 5598, 3596, 3383, 51129, 284, 26291	363	28	16792	18.173160173160174	6.62722520861081E-7	1.4407012793417625E-8	1.2777855558384365E-8
GOTERM_BP_DIRECT	GO:0001934~positive regulation of protein phosphorylation	19	4.986876640419948	2.5511659899854566E-10	9475, 3791, 7422, 7124, 9370, 2064, 23411, 7040, 1392, 3481, 595, 894, 302, 3553, 2475, 6789, 5879, 1956, 4318	363	127	16792	6.920630788919981	9.497986304118911E-7	2.0208491448331607E-8	1.7923298082833996E-8
GOTERM_BP_DIRECT	GO:0046427~positive regulation of JAK-STAT cascade	10	2.6246719160104988	3.538118782178051E-10	231, 50616, 3569, 2149, 3586, 4851, 3952, 29949, 51094, 5617	363	22	16792	21.026796894565493	1.3172407198336344E-6	2.7442533804268507E-8	2.4339308789066508E-8
GOTERM_BP_DIRECT	GO:2000379~positive regulation of reactive oxygen species metabolic process	11	2.8871391076115485	3.9218154116516513E-10	50507, 7057, 4780, 1026, 7157, 3952, 11035, 183, 59272, 948, 185	363	30	16792	16.961616161616163	1.4600906942385805E-6	2.9797793423630813E-8	2.6428233651579087E-8
GOTERM_BP_DIRECT	GO:0043524~negative regulation of neuron apoptotic process	19	4.986876640419948	4.873384179879431E-10	5290, 6093, 5170, 3162, 581, 284, 3329, 2668, 3717, 596, 2149, 348, 6347, 6622, 6647, 627, 6648, 4803, 3725	363	132	16792	6.658485683279071	1.8143591874464349E-6	3.628721860338224E-8	3.2183829123923766E-8
GOTERM_BP_DIRECT	GO:0030335~positive regulation of cell migration	22	5.774278215223097	5.05106045771962E-10	3082, 5295, 7057, 8660, 5594, 3791, 7422, 5420, 6356, 2152, 7040, 150, 3480, 5293, 3717, 2149, 3479, 3630, 4851, 1906, 5328, 1956	363	184	16792	5.530961791831357	1.8805081237749377E-6	3.687274134135322E-8	3.2703140453706247E-8
GOTERM_BP_DIRECT	GO:0007584~response to nutrient	15	3.937007874015748	5.15724408215082E-10	8473, 6750, 7412, 4982, 19, 9370, 1536, 5728, 1268, 335, 3565, 2475, 5468, 1728, 6915	363	74	16792	9.376814831360287	1.9200403335029037E-6	3.692388407278366E-8	3.274849992165771E-8
GOTERM_BP_DIRECT	GO:0043200~response to amino acid	11	2.8871391076115485	5.679203271785335E-10	3569, 1027, 5970, 6750, 2695, 2475, 1906, 6347, 836, 3383, 1490	363	31	16792	16.41446725317693	2.114365330374568E-6	3.9893724114824155E-8	3.538250793100977E-8
GOTERM_BP_DIRECT	GO:0042542~response to hydrogen peroxide	13	3.4120734908136483	6.26319718352848E-10	4151, 23411, 3162, 3329, 596, 2876, 10628, 10494, 6647, 836, 847, 6648, 3725	363	51	16792	11.791497866364177	2.331785800002706E-6	4.318126502643802E-8	3.829829092594637E-8
GOTERM_BP_DIRECT	GO:0009611~response to wounding	14	3.674540682414698	6.936223818232652E-10	9002, 3651, 1020, 5080, 7040, 1490, 133, 177, 4609, 2149, 2335, 6347, 5879, 43	363	63	16792	10.279767370676462	2.5823527939339286E-6	4.695192959141848E-8	4.164256554146221E-8
GOTERM_BP_DIRECT	GO:0071333~cellular response to glucose stimulus	13	3.4120734908136483	7.985803107756916E-10	50507, 7351, 8660, 5176, 4760, 4221, 5290, 3383, 5906, 2309, 3767, 2626, 26291	363	52	16792	11.564738292011018	2.9731100867902427E-6	5.309133030389107E-8	4.708771761038096E-8
GOTERM_BP_DIRECT	GO:0045599~negative regulation of fat cell differentiation	12	3.149606299212598	9.45487836643943E-10	22933, 3569, 57761, 7124, 9370, 406, 23411, 7040, 1649, 6648, 6272, 2308	363	42	16792	13.216843762298307	3.520044882576734E-6	6.175528448816491E-8	5.477194450172456E-8
GOTERM_BP_DIRECT	GO:0008217~regulation of blood pressure	14	3.674540682414698	1.0465206346908409E-9	5443, 183, 3162, 2643, 796, 5743, 1906, 4852, 5468, 6647, 3952, 6648, 4846, 1636	363	65	16792	9.96346683619411	3.896188784047183E-6	6.71757986716207E-8	5.95795023405027E-8
GOTERM_BP_DIRECT	GO:0000122~negative regulation of transcription from RNA polymerase II promoter	44	11.548556430446194	1.4297519293046197E-9	22933, 7442, 7422, 7124, 5465, 5741, 6774, 2056, 5080, 7040, 6927, 595, 4609, 3458, 1499, 57761, 6622, 50674, 857, 4205, 3952, 1958, 2309, 2308, 7376, 5970, 7157, 4221, 6720, 3651, 23411, 1050, 7295, 142, 1786, 10628, 467, 3146, 4851, 5468, 1906, 6934, 1649, 948	363	720	16792	2.826936026936027	5.322952471353837E-6	8.998846404268517E-8	7.981249214852173E-8
GOTERM_BP_DIRECT	GO:0007050~cell cycle arrest	19	4.986876640419948	1.4520568544893055E-9	7057, 5562, 6794, 7157, 5563, 5564, 7040, 4609, 3458, 1027, 1026, 203, 57521, 3576, 2475, 5621, 7249, 1649, 6934	363	141	16792	6.23347595881445	5.405992888118938E-6	8.998846404268517E-8	7.981249214852173E-8
GOTERM_BP_DIRECT	GO:0031669~cellular response to nutrient levels	8	2.099737532808399	1.474428231695889E-9	3569, 114131, 5562, 5563, 57521, 2475, 3383, 3934	363	12	16792	30.839302112029387	5.489281298398652E-6	8.998846404268517E-8	7.981249214852173E-8
GOTERM_BP_DIRECT	GO:0030198~extracellular matrix organization	22	5.774278215223097	1.6222104818385055E-9	7057, 5054, 7276, 6696, 3791, 7124, 7412, 4982, 3383, 1281, 351, 10855, 1634, 3339, 10549, 960, 961, 2247, 2335, 151887, 2200, 999	363	196	16792	5.192331478045764	6.0394713733424865E-6	9.741112296588316E-8	8.63957905004959E-8
GOTERM_BP_DIRECT	GO:0001938~positive regulation of endothelial cell proliferation	14	3.674540682414698	2.2788724979686967E-9	3091, 3791, 7422, 6387, 5587, 6356, 253260, 2152, 23411, 2247, 57521, 2475, 6347, 3725	363	69	16792	9.38587455583503	8.484206466818911E-6	1.3467051285615012E-7	1.1944185695702597E-7
GOTERM_BP_DIRECT	GO:0071222~cellular response to lipopolysaccharide	17	4.4619422572178475	2.5967930009597725E-9	7099, 7035, 5054, 5970, 7124, 19, 3383, 114548, 3569, 3458, 3576, 3586, 6347, 4843, 948, 6915, 3934	363	113	16792	6.959311538555304	9.667813628544408E-6	1.5106031785270676E-7	1.3397828889326826E-7
GOTERM_BP_DIRECT	GO:0014065~phosphatidylinositol 3-kinase signaling	10	2.6246719160104988	3.0305361718527703E-9	5294, 22933, 5295, 3479, 1906, 2064, 3667, 5291, 3480, 5293	363	27	16792	17.132945617794103	1.1282622474184656E-5	1.7357978719704405E-7	1.5395123753012072E-7
GOTERM_BP_DIRECT	GO:0048010~vascular endothelial growth factor receptor signaling pathway	14	3.674540682414698	3.943859181208055E-9	5295, 4690, 9475, 3791, 7422, 5587, 5290, 5291, 6093, 1536, 387, 653361, 6347, 5879	363	72	16792	8.994796449341905	1.4682879768579404E-5	2.2246951108541798E-7	1.9731246994468178E-7
GOTERM_BP_DIRECT	GO:0007204~positive regulation of cytosolic calcium ion concentration	18	4.724409448818897	4.599242331144436E-9	5294, 7852, 183, 185, 133, 551, 3717, 3558, 552, 2149, 2357, 796, 2740, 3146, 5732, 1906, 948, 6915	363	134	16792	6.2138892315283085	1.7122832600580118E-5	2.555668537141901E-7	2.2666713697670042E-7
GOTERM_BP_DIRECT	GO:0046627~negative regulation of insulin receptor signaling pathway	10	2.6246719160104988	6.2335775109025986E-9	2887, 5770, 5970, 3553, 7249, 2660, 5579, 3667, 9021, 197	363	29	16792	15.951363161394509	2.3207339970521268E-5	3.4128836872191725E-7	3.0269519030882916E-7
GOTERM_BP_DIRECT	GO:0050900~leukocyte migration	17	4.4619422572178475	8.087874414207736E-9	5295, 5420, 6401, 5290, 3383, 5291, 6093, 284, 8140, 285, 960, 961, 2357, 2335, 6403, 857, 4318	363	122	16792	6.445919703743847	3.0110703065799882E-5	4.3639357165355653E-7	3.870458161697673E-7
GOTERM_BP_DIRECT	GO:0046326~positive regulation of glucose import	10	2.6246719160104988	8.737032983151161E-9	5295, 5906, 8660, 4780, 3479, 5741, 3630, 9370, 3667, 26291	363	30	16792	15.419651056014693	3.2527444920105175E-5	4.6468533994673957E-7	4.1213832729093046E-7
GOTERM_BP_DIRECT	GO:0000187~activation of MAPK activity	16	4.199475065616798	9.444013895333124E-9	3082, 7099, 7057, 5594, 5562, 7124, 7852, 2690, 5291, 3084, 2247, 2357, 3479, 3553, 6647, 1848	363	107	16792	6.917226641950517	3.5159445823662594E-5	4.952121652440172E-7	4.392131532730983E-7
GOTERM_BP_DIRECT	GO:0006955~immune response	31	8.136482939632545	1.040825451826387E-8	7124, 6376, 6356, 29949, 3480, 4804, 3558, 3458, 3557, 3576, 3553, 6347, 959, 7099, 50616, 7057, 8743, 5871, 6387, 4982, 3596, 3552, 1394, 7097, 3569, 3565, 3586, 4851, 925, 948, 3606	363	421	16792	3.4062412071481387	3.874918086366197E-5	5.381934940485609E-7	4.773341169348236E-7
GOTERM_BP_DIRECT	GO:0014066~regulation of phosphatidylinositol 3-kinase signaling	14	3.674540682414698	1.0913862669858664E-8	5295, 8660, 9365, 5594, 4254, 2064, 5290, 5291, 3084, 5293, 2247, 940, 3667, 1956	363	78	16792	8.302889030161758	4.063148558186569E-5	5.566069961627919E-7	4.936654046010042E-7
GOTERM_BP_DIRECT	GO:0010332~response to gamma radiation	10	2.6246719160104988	1.2078942617882414E-8	596, 2876, 4609, 5562, 7157, 4221, 6347, 6648, 581, 142	363	31	16792	14.922242957433573	4.4968892529362314E-5	6.07701396842922E-7	5.389820070844288E-7
GOTERM_BP_DIRECT	GO:0042060~wound healing	14	3.674540682414698	1.5003668904342515E-8	5465, 2064, 1281, 3084, 1634, 3569, 2247, 2335, 1001, 2475, 3630, 836, 4217, 1956	363	80	16792	8.095316804407714	5.5857099529599274E-5	7.447821244115624E-7	6.605615296285197E-7
GOTERM_BP_DIRECT	GO:0006468~protein phosphorylation	32	8.398950131233596	1.7501640941970754E-8	5166, 5562, 6794, 5563, 5564, 5587, 6356, 3486, 1385, 7040, 6093, 351, 595, 3717, 796, 57761, 6347, 10494, 5579, 6789, 5294, 5295, 9475, 5594, 5871, 2064, 5290, 5170, 5293, 2932, 2475, 4217	363	456	16792	3.2462423275820407	6.515648691796105E-5	8.573501214073305E-7	7.604002419787819E-7
GOTERM_BP_DIRECT	GO:0008203~cholesterol metabolic process	13	3.4120734908136483	2.0666181248481197E-8	8542, 6720, 5444, 19, 1050, 351, 6927, 335, 3565, 348, 847, 3952, 3953	363	68	16792	8.843623399773131	7.693723362200977E-5	9.99223282962279E-7	8.862302660062976E-7
GOTERM_BP_DIRECT	GO:0035690~cellular response to drug	13	3.4120734908136483	2.453719358503162E-8	4780, 7157, 5563, 9370, 5906, 4609, 3553, 5621, 6347, 1906, 4843, 1956, 26291	363	69	16792	8.715454944703957	9.134780046737845E-5	1.1711791245778554E-6	1.038741195099672E-6
GOTERM_BP_DIRECT	GO:0070301~cellular response to hydrogen peroxide	12	3.149606299212598	3.051324675365996E-8	231, 3569, 4780, 5562, 5970, 2168, 5598, 10013, 23411, 4217, 2308, 3934	363	57	16792	9.738726982746122	1.135943668949535E-4	1.4379850337199497E-6	1.2753764655770278E-6
GOTERM_BP_DIRECT	GO:0070542~response to fatty acid	8	2.099737532808399	3.2982456497997547E-8	7351, 3651, 5444, 5743, 847, 1490, 948, 7097	363	17	16792	21.768919137903094	1.2278614890093298E-4	1.5349210692755608E-6	1.3613508919548486E-6
GOTERM_BP_DIRECT	GO:0009612~response to mechanical stimulus	12	3.149606299212598	4.453336816190061E-8	1634, 7057, 10628, 6387, 632, 56729, 6347, 5468, 1281, 2626, 3725, 285	363	59	16792	9.408600644347947	1.6578398987265874E-4	2.0468855514414317E-6	1.8154219959332815E-6
GOTERM_BP_DIRECT	GO:0031100~organ regeneration	11	2.8871391076115485	4.877563000254491E-8	3082, 133, 1026, 6387, 335, 4288, 3651, 4851, 6347, 5468, 285	363	47	16792	10.826563507414571	1.8157518807171424E-4	2.214532567066765E-6	1.9641113447366256E-6
GOTERM_BP_DIRECT	GO:0007565~female pregnancy	14	3.674540682414698	5.620268570540269E-8	7351, 2353, 1394, 7040, 1392, 183, 133, 596, 3565, 2695, 6667, 3952, 10135, 5617	363	89	16792	7.276689262388957	2.0922071513673757E-4	2.520995167243545E-6	2.235918893966743E-6
GOTERM_BP_DIRECT	GO:0009408~response to heat	11	2.8871391076115485	6.04415759686947E-8	3329, 3569, 3479, 796, 6387, 6750, 2660, 6347, 6647, 4842, 4846	363	48	16792	10.601010101010102	2.2499867812331154E-4	2.6788569920410757E-6	2.3759295696265465E-6
GOTERM_BP_DIRECT	GO:0035094~response to nicotine	10	2.6246719160104988	6.648944406010116E-8	551, 596, 1268, 3651, 7412, 1385, 3596, 1906, 836, 3162	363	37	16792	12.502419775147048	2.475095729213006E-4	2.9122376498324304E-6	2.5829193445465177E-6
GOTERM_BP_DIRECT	GO:0030324~lung development	13	3.4120734908136483	7.540884357136873E-8	3290, 7422, 6720, 5950, 1392, 1490, 1050, 2247, 3146, 4851, 1956, 4846, 1978	363	76	16792	7.912715673481224	2.807077295706728E-4	3.2645014490256485E-6	2.8953488543332507E-6
GOTERM_BP_DIRECT	GO:0006915~apoptotic process	35	9.186351706036746	7.691743225912512E-8	7187, 8473, 9423, 5587, 2056, 3486, 29949, 114548, 551, 3717, 596, 3458, 23581, 3553, 834, 6622, 5579, 836, 6789, 4205, 2308, 3934, 5594, 8743, 7157, 7852, 3552, 3375, 581, 7097, 5728, 653361, 1984, 841, 1649	363	567	16792	2.855490936299017	2.8632261336647424E-4	3.2915356356404924E-6	2.9193259921796684E-6
GOTERM_BP_DIRECT	GO:0043388~positive regulation of DNA binding	9	2.3622047244094486	9.207751708111894E-8	22933, 3717, 4609, 3479, 3651, 3146, 801, 4318, 7295	363	28	16792	14.868949232585598	3.427458609922551E-4	3.895506773784157E-6	3.454999561384713E-6
GOTERM_BP_DIRECT	GO:0032570~response to progesterone	10	2.6246719160104988	1.090317939082648E-7	7057, 10628, 5970, 6720, 2353, 5732, 6347, 857, 7040, 7097	363	39	16792	11.861270043088226	4.0584301435375725E-4	4.44955622252688E-6	3.946396628198699E-6
GOTERM_BP_DIRECT	GO:0006953~acute-phase response	10	2.6246719160104988	1.090317939082648E-7	50616, 3569, 3557, 4153, 1401, 2335, 6774, 2056, 3630, 197	363	39	16792	11.861270043088226	4.0584301435375725E-4	4.44955622252688E-6	3.946396628198699E-6
GOTERM_BP_DIRECT	GO:0046854~phosphatidylinositol phosphorylation	14	3.674540682414698	1.0926698865965562E-7	5294, 5295, 8660, 9365, 4254, 2064, 5290, 5291, 3084, 5293, 2247, 940, 3667, 1956	363	94	16792	6.889631322900182	4.067182887614873E-4	4.44955622252688E-6	3.946396628198699E-6
GOTERM_BP_DIRECT	GO:0008283~cell proliferation	27	7.086614173228346	1.0995411562516061E-7	4254, 5587, 6774, 1020, 3084, 596, 4609, 3479, 2641, 5879, 1956, 5617, 6285, 8660, 5176, 7157, 4288, 3552, 2064, 7295, 5728, 2239, 367, 4852, 6934, 26060, 43	363	366	16792	3.4125457255114484	4.092754188044223E-4	4.44955622252688E-6	3.946396628198699E-6
GOTERM_BP_DIRECT	GO:0071549~cellular response to dexamethasone stimulus	9	2.3622047244094486	1.247799702510976E-7	3569, 5176, 2660, 6347, 1392, 7040, 2308, 1956, 1978	363	29	16792	14.356226845255058	4.64447968841708E-4	4.942083289838685E-6	4.3832283166928116E-6
GOTERM_BP_DIRECT	GO:0045909~positive regulation of vasodilation	9	2.3622047244094486	1.247799702510976E-7	133, 796, 3630, 4842, 4843, 183, 3162, 1956, 4846	363	29	16792	14.356226845255058	4.64447968841708E-4	4.942083289838685E-6	4.3832283166928116E-6
GOTERM_BP_DIRECT	GO:0043627~response to estrogen	12	3.149606299212598	1.2687391793047876E-7	3329, 595, 5594, 632, 335, 4982, 2056, 2660, 5468, 857, 1392, 3162	363	65	16792	8.540114431023522	4.722400859408227E-4	4.972122067949183E-6	4.409870284278325E-6
GOTERM_BP_DIRECT	GO:0043410~positive regulation of MAPK cascade	13	3.4120734908136483	1.5606546996516527E-7	3791, 4982, 3486, 3481, 4804, 3569, 2149, 367, 3479, 1499, 3146, 3630, 3952	363	81	16792	7.424276434377444	5.808630238357537E-4	6.0524140070865654E-6	5.368001894010164E-6
GOTERM_BP_DIRECT	GO:0045776~negative regulation of blood pressure	9	2.3622047244094486	1.669774020260755E-7	2643, 1268, 796, 5465, 9370, 4842, 4843, 1392, 4846	363	30	16792	13.877685950413223	6.2146373097971E-4	6.40883368807298E-6	5.684117334949498E-6
GOTERM_BP_DIRECT	GO:0030168~platelet activation	15	3.937007874015748	1.8111118148689405E-7	5294, 5295, 9002, 5594, 5290, 150, 1281, 5291, 5170, 387, 3569, 2149, 5579, 5879, 959	363	115	16792	6.033776500179663	6.740497161259462E-4	6.880376823221496E-6	6.102337972140043E-6
GOTERM_BP_DIRECT	GO:0030194~positive regulation of blood coagulation	7	1.837270341207349	2.4993618029057295E-7	10855, 7057, 5054, 2149, 4780, 948, 6915	363	14	16792	23.12947658402204	9.300797230490376E-4	9.13986485437877E-6	8.10632117893062E-6
GOTERM_BP_DIRECT	GO:0035729~cellular response to hepatocyte growth factor stimulus	7	1.837270341207349	2.4993618029057295E-7	3082, 2932, 22933, 3569, 5970, 3586, 1385	363	14	16792	23.12947658402204	9.300797230490376E-4	9.13986485437877E-6	8.10632117893062E-6
GOTERM_BP_DIRECT	GO:0048009~insulin-like growth factor receptor signaling pathway	7	1.837270341207349	2.4993618029057295E-7	5295, 2887, 3479, 7249, 2690, 3667, 3480	363	14	16792	23.12947658402204	9.300797230490376E-4	9.13986485437877E-6	8.10632117893062E-6
GOTERM_BP_DIRECT	GO:0044267~cellular protein metabolic process	15	3.937007874015748	2.5040725628434984E-7	7276, 4057, 3486, 3375, 3484, 3481, 351, 3339, 3479, 796, 335, 3630, 4313, 6622, 5617	363	118	16792	5.880375402717467	9.318319065466651E-4	9.13986485437877E-6	8.10632117893062E-6
GOTERM_BP_DIRECT	GO:0031663~lipopolysaccharide-mediated signaling pathway	9	2.3622047244094486	2.88977372167649E-7	7099, 5594, 7124, 3553, 6347, 7040, 3606, 7097, 4846	363	32	16792	13.010330578512397	0.0010752843789270106	1.0445269481360748E-5	9.26410954269492E-6
GOTERM_BP_DIRECT	GO:0071347~cellular response to interleukin-1	12	3.149606299212598	3.233477256694967E-7	3569, 3091, 7035, 4609, 5970, 6376, 3576, 6356, 1906, 6347, 3383, 3934	363	71	16792	7.818414619951112	0.0012030994722606048	1.1575226756418616E-5	1.026629029000652E-5
GOTERM_BP_DIRECT	GO:0032733~positive regulation of interleukin-10 production	8	2.099737532808399	3.718203369072404E-7	3329, 3082, 7099, 940, 3565, 3146, 959, 7097	363	23	16792	16.090070667145767	0.0013833296876476497	1.3147532390333827E-5	1.1660798268300376E-5
GOTERM_BP_DIRECT	GO:0043491~protein kinase B signaling	9	2.3622047244094486	3.743321067352634E-7	5728, 22933, 3479, 7124, 3553, 7249, 6347, 7040, 5290	363	33	16792	12.616078136739294	0.0013926680308604666	1.3147532390333827E-5	1.1660798268300376E-5
GOTERM_BP_DIRECT	GO:0045725~positive regulation of glycogen biosynthetic process	7	1.837270341207349	4.0900841706054063E-7	8660, 2645, 3479, 5741, 3630, 3667, 3481	363	15	16792	21.58751147842057	0.001521579869737999	1.4231199408564418E-5	1.2621923300316871E-5
GOTERM_BP_DIRECT	GO:0043123~positive regulation of I-kappaB kinase/NF-kappaB signaling	17	4.4619422572178475	4.131798371879238E-7	6285, 8743, 5970, 7124, 4057, 5587, 3552, 9370, 1491, 3162, 387, 2149, 1499, 841, 834, 5579, 948	363	161	16792	4.884485738240679	0.001537086322706438	1.4243227165283706E-5	1.2632590948097447E-5
GOTERM_BP_DIRECT	GO:0045892~negative regulation of transcription, DNA-templated	31	8.136482939632545	4.3921273376912666E-7	22933, 7124, 1020, 7040, 3084, 1499, 796, 57761, 3159, 2167, 10013, 51548, 10971, 2308, 7376, 5970, 7157, 4221, 9370, 3275, 23411, 1050, 1390, 1027, 3565, 4851, 5468, 406, 6934, 1649, 3725	363	499	16792	2.8738027018223775	0.0016338531730820671	1.5001734016719802E-5	1.3305325200969322E-5
GOTERM_BP_DIRECT	GO:0043406~positive regulation of MAP kinase activity	11	2.8871391076115485	4.702895813315719E-7	50507, 5294, 2247, 7422, 7124, 4254, 1906, 2064, 7040, 150, 1956	363	59	16792	8.624550590652285	0.0017493566116998371	1.5917164648158565E-5	1.4117238159607733E-5
GOTERM_BP_DIRECT	GO:0007623~circadian rhythm	12	3.149606299212598	5.727190206420264E-7	2932, 5054, 6720, 1385, 4544, 9370, 406, 3952, 4843, 10135, 1956, 3725	363	75	16792	7.401432506887053	0.0021299619293849714	1.920930553018256E-5	1.703710095639614E-5
GOTERM_BP_DIRECT	GO:0032735~positive regulation of interleukin-12 production	8	2.099737532808399	7.024363804311791E-7	3329, 7099, 177, 3458, 3146, 948, 959, 7097	363	25	16792	14.802865013774104	0.0026117549805217966	2.3143103047303365E-5	2.052606131136065E-5
GOTERM_BP_DIRECT	GO:0007569~cell aging	8	2.099737532808399	7.024363804311791E-7	50507, 596, 7157, 632, 2475, 6647, 23411, 3383	363	25	16792	14.802865013774104	0.0026117549805217966	2.3143103047303365E-5	2.052606131136065E-5
GOTERM_BP_DIRECT	GO:0045454~cell redox homeostasis	12	3.149606299212598	7.517559936289757E-7	1536, 3569, 10549, 653361, 2876, 4780, 4057, 4842, 4843, 1649, 4846, 7295	363	77	16792	7.209187506708168	0.002794875658969964	2.455076810772523E-5	2.177454641195507E-5
GOTERM_BP_DIRECT	GO:0032757~positive regulation of interleukin-8 production	8	2.099737532808399	9.435219475454176E-7	7099, 5054, 796, 7124, 3553, 9370, 1649, 7097	363	26	16792	14.233524051705869	0.0035065714361397493	3.0282174230272326E-5	2.685784026547387E-5
GOTERM_BP_DIRECT	GO:0050999~regulation of nitric-oxide synthase activity	8	2.099737532808399	9.435219475454176E-7	2643, 3553, 801, 857, 23564, 3952, 1956, 4846	363	26	16792	14.233524051705869	0.0035065714361397493	3.0282174230272326E-5	2.685784026547387E-5
GOTERM_BP_DIRECT	GO:0045597~positive regulation of cell differentiation	9	2.3622047244094486	9.65404786626426E-7	2668, 3717, 367, 4760, 3630, 2690, 9021, 1490, 3725	363	37	16792	11.252177797632344	0.0035877523369298725	3.071967538983063E-5	2.7245868422568022E-5
GOTERM_BP_DIRECT	GO:0019732~antifungal humoral response	6	1.574803149606299	1.0443627137774825E-6	133, 796, 7432, 4057, 4852, 351	363	10	16792	27.755371900826447	0.0038806152896257995	3.267363347389552E-5	2.8978871268010483E-5
GOTERM_BP_DIRECT	GO:0045080~positive regulation of chemokine biosynthetic process	6	1.574803149606299	1.0443627137774825E-6	3458, 7124, 3565, 3553, 1958, 3162	363	10	16792	27.755371900826447	0.0038806152896257995	3.267363347389552E-5	2.8978871268010483E-5
GOTERM_BP_DIRECT	GO:0042157~lipoprotein metabolic process	9	2.3622047244094486	1.2000509304879238E-6	3339, 8542, 213, 4023, 335, 5465, 348, 19, 4018	363	38	16792	10.956067855589387	0.004457826558245004	3.723158011838783E-5	3.302140143725937E-5
GOTERM_BP_DIRECT	GO:0042104~positive regulation of activated T cell proliferation	8	2.099737532808399	1.2502970763976505E-6	177, 3558, 3479, 3565, 3146, 2056, 3481, 3606	363	27	16792	13.706356494235283	0.004644041860188741	3.8469884425028534E-5	3.411967724185985E-5
GOTERM_BP_DIRECT	GO:0051412~response to corticosterone	7	1.837270341207349	1.4360829618287049E-6	595, 552, 114131, 1026, 2353, 801, 1392	363	18	16792	17.98959289868381	0.005332273395604048	4.3824072679412035E-5	3.8868409343921174E-5
GOTERM_BP_DIRECT	GO:0000302~response to reactive oxygen species	9	2.3622047244094486	1.4816042561140506E-6	1536, 50507, 2876, 348, 6647, 54205, 847, 6648, 7295	363	39	16792	10.675143038779403	0.005500831444890553	4.4845631264330165E-5	3.977444921698044E-5
GOTERM_BP_DIRECT	GO:0043280~positive regulation of cysteine-type endopeptidase activity involved in apoptotic process	9	2.3622047244094486	1.8174965710029637E-6	4609, 2149, 8743, 7124, 3146, 23411, 4217, 1490, 114548	363	40	16792	10.408264462809917	0.006743704359851277	5.4132317870752265E-5	4.801098941961429E-5
GOTERM_BP_DIRECT	GO:0030819~positive regulation of cAMP biosynthetic process	9	2.3622047244094486	1.8174965710029637E-6	133, 551, 796, 6343, 2641, 5741, 19, 2691, 1392	363	40	16792	10.408264462809917	0.006743704359851277	5.4132317870752265E-5	4.801098941961429E-5
GOTERM_BP_DIRECT	GO:0048146~positive regulation of fibroblast proliferation	10	2.6246719160104988	2.0575199391594753E-6	4609, 1026, 3479, 2335, 302, 7040, 183, 51548, 1956, 3725	363	54	16792	8.566472808897052	0.007630890400233792	6.04149799842551E-5	5.358320276873767E-5
GOTERM_BP_DIRECT	GO:0043536~positive regulation of blood vessel endothelial cell migration	7	1.837270341207349	2.0608924141822182E-6	7057, 4780, 2247, 7422, 5587, 7040, 284	363	19	16792	17.042772219805713	0.007643350260612025	6.04149799842551E-5	5.358320276873767E-5
GOTERM_BP_DIRECT	GO:0043154~negative regulation of cysteine-type endopeptidase activity involved in apoptotic process	11	2.8871391076115485	2.1021546392004167E-6	4804, 3082, 551, 7057, 3569, 2876, 960, 7422, 2168, 6622, 4803	363	69	16792	7.374615722441811	0.007795783967365466	6.110715199877715E-5	5.4197103384357285E-5
GOTERM_BP_DIRECT	GO:0097421~liver regeneration	8	2.099737532808399	2.1173308105942125E-6	595, 7351, 5906, 4609, 3586, 7040, 3162, 1956	363	29	16792	12.761090529115608	0.007851842919053498	6.110715199877715E-5	5.4197103384357285E-5
GOTERM_BP_DIRECT	GO:0050829~defense response to Gram-negative bacterium	10	2.6246719160104988	2.4138339247110345E-6	7099, 133, 3569, 5054, 796, 7432, 6403, 4852, 4843, 351	363	55	16792	8.410718757826196	0.00894645472030764	6.912849001307063E-5	6.131138168766027E-5
GOTERM_BP_DIRECT	GO:0045740~positive regulation of DNA replication	9	2.3622047244094486	2.686469372896659E-6	3569, 3479, 4254, 2056, 3630, 5879, 1956, 3480, 3725	363	42	16792	9.912632821723731	0.009951887856694763	7.634904942972718E-5	6.771543411683029E-5
GOTERM_BP_DIRECT	GO:0033574~response to testosterone	8	2.099737532808399	2.7109166306138894E-6	551, 7057, 632, 2056, 1906, 2660, 3767, 6915	363	30	16792	12.335720844811753	0.010041995347456312	7.646017133163265E-5	6.781399025975047E-5
GOTERM_BP_DIRECT	GO:1902895~positive regulation of pri-miRNA transcription from RNA polymerase II promoter	7	1.837270341207349	2.890850590348078E-6	4804, 3091, 5970, 6774, 2353, 7040, 3725	363	20	16792	16.19063360881543	0.010704942185727262	8.092208081102176E-5	7.177134322804026E-5
GOTERM_BP_DIRECT	GO:0018105~peptidyl-serine phosphorylation	14	3.674540682414698	3.0448977660601732E-6	5594, 5587, 5598, 2056, 253260, 1020, 5170, 2932, 596, 1017, 1641, 2475, 5579, 6789	363	125	16792	5.181002754820937	0.011272159361021439	8.459816703762706E-5	7.503173450396039E-5
GOTERM_BP_DIRECT	GO:0033210~leptin-mediated signaling pathway	5	1.3123359580052494	3.0797022957410063E-6	6774, 3952, 23411, 3953, 51094	363	6	16792	38.54912764003673	0.011400268101672495	8.493134553365753E-5	7.53272368928652E-5
GOTERM_BP_DIRECT	GO:0001774~microglial cell activation	6	1.574803149606299	3.167271007374083E-6	7442, 3565, 3596, 6622, 7097, 3725	363	12	16792	23.12947658402204	0.011722518192812115	8.607116759455264E-5	7.633816690765855E-5
GOTERM_BP_DIRECT	GO:0036499~PERK-mediated unfolded protein response	6	1.574803149606299	3.167271007374083E-6	4780, 467, 3576, 6347, 3484, 1649	363	12	16792	23.12947658402204	0.011722518192812115	8.607116759455264E-5	7.633816690765855E-5
GOTERM_BP_DIRECT	GO:0043525~positive regulation of neuron apoptotic process	9	2.3622047244094486	3.2390597001265962E-6	1499, 7157, 1020, 1728, 836, 1649, 2309, 581, 3725	363	43	16792	9.68210647703248	0.011986619977958468	8.7384197562111E-5	7.750271833201464E-5
GOTERM_BP_DIRECT	GO:0042346~positive regulation of NF-kappaB import into nucleus	7	1.837270341207349	3.9739727317858135E-6	7099, 387, 7124, 3553, 5743, 3606, 7097	363	21	16792	15.419651056014692	0.01468621971896611	1.0643957180171642E-4	9.440329467882558E-5
GOTERM_BP_DIRECT	GO:0045907~positive regulation of vasoconstriction	8	2.099737532808399	4.318682584356126E-6	551, 552, 2149, 5743, 857, 3383, 6915, 1956	363	32	16792	11.56473829201102	0.015949921047427207	1.1484610901112754E-4	1.0185921352531377E-4
GOTERM_BP_DIRECT	GO:0071407~cellular response to organic cyclic compound	10	2.6246719160104988	4.421741439079172E-6	1027, 7124, 841, 3553, 6774, 6347, 836, 7040, 1050, 3606	363	59	16792	7.840500536956624	0.016327418593075294	1.1621233815321647E-4	1.0307094831639022E-4
GOTERM_BP_DIRECT	GO:0006979~response to oxidative stress	13	3.4120734908136483	4.432487783442584E-6	4153, 23411, 3162, 351, 6927, 2876, 348, 5445, 5621, 5743, 10494, 1956, 2879	363	110	16792	5.466967192587028	0.01636677338230763	1.1621233815321647E-4	1.0307094831639022E-4
GOTERM_BP_DIRECT	GO:0007179~transforming growth factor beta receptor signaling pathway	12	3.149606299212598	4.532837387213094E-6	387, 7122, 335, 2353, 1385, 2660, 6347, 9518, 7040, 1281, 3725, 142	363	92	16792	6.033776500179663	0.016734193313128087	1.1801226288527516E-4	1.0466733603201144E-4
GOTERM_BP_DIRECT	GO:0032147~activation of protein kinase activity	9	2.3622047244094486	4.637228993216696E-6	796, 7422, 6794, 57521, 3146, 2056, 11035, 150, 5290	363	45	16792	9.251790633608817	0.01711626701952973	1.1989169126212334E-4	1.0633423705278843E-4
GOTERM_BP_DIRECT	GO:0050901~leukocyte tethering or rolling	6	1.574803149606299	5.055903746725235E-6	7124, 6401, 7412, 6403, 3952, 6093	363	13	16792	21.350286077558806	0.01864712756798026	1.2548753099372032E-4	1.1129729447791149E-4
GOTERM_BP_DIRECT	GO:0010745~negative regulation of macrophage derived foam cell differentiation	6	1.574803149606299	5.055903746725235E-6	7376, 1401, 5465, 19, 9370, 5468	363	13	16792	21.350286077558806	0.01864712756798026	1.2548753099372032E-4	1.1129729447791149E-4
GOTERM_BP_DIRECT	GO:0006809~nitric oxide biosynthetic process	6	1.574803149606299	5.055903746725235E-6	2643, 4842, 23564, 1728, 4843, 4846	363	13	16792	21.350286077558806	0.01864712756798026	1.2548753099372032E-4	1.1129729447791149E-4
GOTERM_BP_DIRECT	GO:0046628~positive regulation of insulin receptor signaling pathway	6	1.574803149606299	5.055903746725235E-6	3630, 3952, 23411, 3667, 3481, 51094	363	13	16792	21.350286077558806	0.01864712756798026	1.2548753099372032E-4	1.1129729447791149E-4
GOTERM_BP_DIRECT	GO:0051770~positive regulation of nitric-oxide synthase biosynthetic process	6	1.574803149606299	5.055903746725235E-6	7099, 3717, 3791, 6347, 10135, 7097	363	13	16792	21.350286077558806	0.01864712756798026	1.2548753099372032E-4	1.1129729447791149E-4
GOTERM_BP_DIRECT	GO:0001878~response to yeast	6	1.574803149606299	5.055903746725235E-6	133, 3569, 796, 7432, 4852, 351	363	13	16792	21.350286077558806	0.01864712756798026	1.2548753099372032E-4	1.1129729447791149E-4
GOTERM_BP_DIRECT	GO:0022617~extracellular matrix disassembly	11	2.8871391076115485	5.1624485486661425E-6	1634, 3339, 960, 6696, 2335, 9622, 2200, 999, 4313, 4314, 4318	363	76	16792	6.695374800637959	0.019036321971501513	1.2728341686545728E-4	1.1289010005096426E-4
GOTERM_BP_DIRECT	GO:1902042~negative regulation of extrinsic apoptotic signaling pathway via death domain receptors	8	2.099737532808399	5.3806230974113785E-6	3082, 2876, 5054, 8743, 841, 3383, 3162, 4846	363	33	16792	11.214291677101594	0.019832803978580338	1.317898670504116E-4	1.1688695702402876E-4
GOTERM_BP_DIRECT	GO:0010595~positive regulation of endothelial cell migration	9	2.3622047244094486	5.509025327824443E-6	7057, 9475, 2247, 7422, 3791, 5587, 1906, 183, 284	363	46	16792	9.050664750269494	0.020301255151097042	1.340529496437281E-4	1.1889412831683863E-4
GOTERM_BP_DIRECT	GO:0001933~negative regulation of protein phosphorylation	10	2.6246719160104988	5.875349741953329E-6	5728, 3558, 4221, 2475, 5621, 3486, 6622, 5080, 7040, 284	363	61	16792	7.583434945580996	0.021636490448778356	1.4112211025349834E-4	1.2516390224470898E-4
GOTERM_BP_DIRECT	GO:0001523~retinoid metabolic process	10	2.6246719160104988	5.875349741953329E-6	3339, 2239, 6383, 7276, 4023, 335, 216, 348, 5950, 5406	363	61	16792	7.583434945580996	0.021636490448778356	1.4112211025349834E-4	1.2516390224470898E-4
GOTERM_BP_DIRECT	GO:0032760~positive regulation of tumor necrosis factor production	9	2.3622047244094486	6.515560885527861E-6	7099, 5295, 3717, 3458, 3146, 6347, 3952, 948, 7097	363	47	16792	8.858097415157378	0.023965663358182177	1.554963665180784E-4	1.3791270541033972E-4
GOTERM_BP_DIRECT	GO:0044321~response to leptin	5	1.3123359580052494	7.063546282796826E-6	595, 6774, 1906, 23411, 3953	363	7	16792	33.04210940574577	0.025954903095643744	1.6750052745765978E-4	1.485594256420071E-4
GOTERM_BP_DIRECT	GO:0045087~innate immune response	26	6.824146981627297	7.4041075648441885E-6	7187, 22933, 4153, 5587, 114548, 351, 1536, 177, 3958, 3717, 796, 3934, 6285, 5294, 7099, 8542, 7432, 5871, 7097, 5293, 653361, 3502, 3146, 5468, 4852, 4217	363	430	16792	2.7970529822538284	0.027189130594948874	1.7446514217667666E-4	1.5473647581718678E-4
GOTERM_BP_DIRECT	GO:0050727~regulation of inflammatory response	10	2.6246719160104988	7.720314745291913E-6	3717, 5970, 6401, 2167, 834, 5743, 253260, 59272, 185, 197	363	63	16792	7.342690979054615	0.028333696622953708	1.7538702783985617E-4	1.555541138670978E-4
GOTERM_BP_DIRECT	GO:0010875~positive regulation of cholesterol efflux	6	1.574803149606299	7.725885728105402E-6	7376, 5444, 348, 19, 9370, 23411	363	14	16792	19.825265643447462	0.028353849675860965	1.7538702783985617E-4	1.555541138670978E-4
GOTERM_BP_DIRECT	GO:0042554~superoxide anion generation	6	1.574803149606299	7.725885728105402E-6	1536, 50507, 653361, 1906, 6647, 6648	363	14	16792	19.825265643447462	0.028353849675860965	1.7538702783985617E-4	1.555541138670978E-4
GOTERM_BP_DIRECT	GO:0045821~positive regulation of glycolytic process	6	1.574803149606299	7.725885728105402E-6	3091, 4609, 3479, 5562, 5563, 3630	363	14	16792	19.825265643447462	0.028353849675860965	1.7538702783985617E-4	1.555541138670978E-4
GOTERM_BP_DIRECT	GO:0043537~negative regulation of blood vessel endothelial cell migration	6	1.574803149606299	7.725885728105402E-6	7057, 2247, 3146, 348, 7040, 285	363	14	16792	19.825265643447462	0.028353849675860965	1.7538702783985617E-4	1.555541138670978E-4
GOTERM_BP_DIRECT	GO:1902176~negative regulation of oxidative stress-induced intrinsic apoptotic signaling pathway	6	1.574803149606299	7.725885728105402E-6	2876, 4780, 5598, 3630, 23411, 6648	363	14	16792	19.825265643447462	0.028353849675860965	1.7538702783985617E-4	1.555541138670978E-4
GOTERM_BP_DIRECT	GO:0071902~positive regulation of protein serine/threonine kinase activity	8	2.099737532808399	8.161046639682022E-6	387, 6794, 57521, 4057, 801, 6622, 6789, 3481	363	35	16792	10.573475009838647	0.02992675557716984	1.830335942140733E-4	1.6233600002548215E-4
GOTERM_BP_DIRECT	GO:0050918~positive chemotaxis	8	2.099737532808399	8.161046639682022E-6	3082, 3958, 2247, 7422, 6387, 3146, 7249, 284	363	35	16792	10.573475009838647	0.02992675557716984	1.830335942140733E-4	1.6233600002548215E-4
GOTERM_BP_DIRECT	GO:0042632~cholesterol homeostasis	10	2.6246719160104988	8.815030901791698E-6	7376, 4023, 335, 2167, 348, 19, 857, 23411, 3606, 2538	363	64	16792	7.227961432506888	0.03228582076898168	1.9651712603215862E-4	1.7429480262105498E-4
GOTERM_BP_DIRECT	GO:0036092~phosphatidylinositol-3-phosphate biosynthetic process	9	2.3622047244094486	8.999912143579096E-6	5294, 5295, 8660, 9365, 2247, 3667, 5290, 5291, 5293	363	49	16792	8.496542418620342	0.0329516876288638	1.9944448161038673E-4	1.7689113034582247E-4
GOTERM_BP_DIRECT	GO:0045671~negative regulation of osteoclast differentiation	7	1.837270341207349	9.332026530901695E-6	7099, 5295, 1499, 796, 3565, 2200, 9935	363	24	16792	13.492194674012856	0.03414667800874782	2.0558067913933144E-4	1.8233344144992546E-4
GOTERM_BP_DIRECT	GO:0009409~response to cold	8	2.099737532808399	9.944840208358392E-6	3329, 133, 3569, 4023, 841, 2353, 5468, 6648	363	36	16792	10.279767370676462	0.03634778684208251	2.1779200056304876E-4	1.9316389628234947E-4
GOTERM_BP_DIRECT	GO:0010468~regulation of gene expression	12	3.149606299212598	1.0243210942922465E-5	2668, 3091, 596, 4609, 3479, 3586, 348, 5741, 253260, 5290, 6272, 2538	363	100	16792	5.551074380165289	0.03741766118331291	2.2301446982748736E-4	1.9779580428964903E-4
GOTERM_BP_DIRECT	GO:0007507~heart development	16	4.199475065616798	1.0442918371421024E-5	4151, 5465, 5950, 2064, 7040, 1281, 5728, 133, 2057, 2200, 4851, 7249, 1906, 5468, 4205, 6648	363	183	16792	4.044498637643199	0.038133092907199684	2.2604061102790972E-4	2.0047974687460596E-4
GOTERM_BP_DIRECT	GO:1904707~positive regulation of vascular smooth muscle cell proliferation	6	1.574803149606299	1.1384324383789572E-5	3717, 3586, 4313, 183, 4217, 4318	363	15	16792	18.50358126721763	0.041498432316151246	2.412938031233386E-4	2.1400809506131186E-4
GOTERM_BP_DIRECT	GO:0032270~positive regulation of cellular protein metabolic process	6	1.574803149606299	1.1384324383789572E-5	7376, 3630, 9370, 7040, 183, 185	363	15	16792	18.50358126721763	0.041498432316151246	2.412938031233386E-4	2.1400809506131186E-4
GOTERM_BP_DIRECT	GO:0060397~JAK-STAT cascade involved in growth hormone signaling pathway	6	1.574803149606299	1.1384324383789572E-5	3717, 5770, 5594, 6774, 2690, 5617	363	15	16792	18.50358126721763	0.041498432316151246	2.412938031233386E-4	2.1400809506131186E-4
GOTERM_BP_DIRECT	GO:0030593~neutrophil chemotaxis	10	2.6246719160104988	1.1406851826405478E-5	5294, 3958, 3458, 6376, 3576, 3553, 6356, 1906, 6347, 5293	363	66	16792	7.008932298188496	0.04157881907049665	2.412938031233386E-4	2.1400809506131186E-4
GOTERM_BP_DIRECT	GO:2001240~negative regulation of extrinsic apoptotic signaling pathway in absence of ligand	8	2.099737532808399	1.2040041806272718E-5	2668, 596, 7124, 6376, 3553, 5598, 3552, 3084	363	37	16792	10.00193582011764	0.04383553431812659	2.507754617809032E-4	2.22417559710057E-4
GOTERM_BP_DIRECT	GO:0034612~response to tumor necrosis factor	7	1.837270341207349	1.2057160262901333E-5	3717, 2643, 841, 6401, 9370, 5743, 836	363	25	16792	12.952506887052342	0.043896471397320114	2.507754617809032E-4	2.22417559710057E-4
GOTERM_BP_DIRECT	GO:0007159~leukocyte cell-cell adhesion	7	1.837270341207349	1.2057160262901333E-5	796, 6401, 7412, 6403, 3383, 6093, 959	363	25	16792	12.952506887052342	0.043896471397320114	2.507754617809032E-4	2.22417559710057E-4
GOTERM_BP_DIRECT	GO:0019722~calcium-mediated signaling	9	2.3622047244094486	1.2239423766124118E-5	6262, 552, 6401, 3576, 7852, 801, 1906, 5170, 185	363	51	16792	8.163344676713661	0.04454503952779931	2.531520815626672E-4	2.2452542930967686E-4
GOTERM_BP_DIRECT	GO:0034115~negative regulation of heterotypic cell-cell adhesion	5	1.3123359580052494	1.388657631336608E-5	3557, 335, 3586, 5598, 9370	363	8	16792	28.91184573002755	0.05038637019607761	2.8406441546517533E-4	2.519421702567846E-4
GOTERM_BP_DIRECT	GO:0045348~positive regulation of MHC class II biosynthetic process	5	1.3123359580052494	1.388657631336608E-5	7099, 3458, 3565, 3586, 23411	363	8	16792	28.91184573002755	0.05038637019607761	2.8406441546517533E-4	2.519421702567846E-4
GOTERM_BP_DIRECT	GO:0009636~response to toxic substance	11	2.8871391076115485	1.4253204679943359E-5	596, 5594, 1026, 5444, 2353, 5445, 999, 10013, 1728, 581, 7097	363	85	16792	5.986452762923351	0.05168168635361681	2.8839500556211483E-4	2.557830535498531E-4
GOTERM_BP_DIRECT	GO:0050830~defense response to Gram-positive bacterium	11	2.8871391076115485	1.4253204679943359E-5	133, 3569, 4153, 1401, 796, 7124, 7432, 4852, 948, 7097, 351	363	85	16792	5.986452762923351	0.05168168635361681	2.8839500556211483E-4	2.557830535498531E-4
GOTERM_BP_DIRECT	GO:0042517~positive regulation of tyrosine phosphorylation of Stat3 protein	8	2.099737532808399	1.4487781681967824E-5	3569, 3717, 7422, 6774, 3952, 2690, 9021, 3606	363	38	16792	9.738726982746122	0.05250953170861894	2.8998930753745274E-4	2.571970705046116E-4
GOTERM_BP_DIRECT	GO:2001237~negative regulation of extrinsic apoptotic signaling pathway	8	2.099737532808399	1.4487781681967824E-5	3958, 7057, 3479, 367, 5970, 3565, 29949, 6934	363	38	16792	9.738726982746122	0.05250953170861894	2.8998930753745274E-4	2.571970705046116E-4
GOTERM_BP_DIRECT	GO:0032148~activation of protein kinase B activity	7	1.837270341207349	1.539125175735222E-5	3479, 3630, 150, 5170, 3606, 3084, 7295	363	26	16792	12.454333545242635	0.055691222271242014	3.031832290614938E-4	2.688990121840055E-4
GOTERM_BP_DIRECT	GO:0040014~regulation of multicellular organism growth	7	1.837270341207349	1.539125175735222E-5	3479, 6774, 6647, 2690, 5290, 5617, 351	363	26	16792	12.454333545242635	0.055691222271242014	3.031832290614938E-4	2.688990121840055E-4
GOTERM_BP_DIRECT	GO:0045840~positive regulation of mitotic nuclear division	7	1.837270341207349	1.539125175735222E-5	3479, 940, 3553, 3552, 3630, 1906, 3481	363	26	16792	12.454333545242635	0.055691222271242014	3.031832290614938E-4	2.688990121840055E-4
GOTERM_BP_DIRECT	GO:0006928~movement of cell or subcellular component	11	2.8871391076115485	1.582400889498205E-5	3717, 3458, 3479, 3576, 6774, 3596, 4852, 5743, 150, 5879, 7295	363	86	16792	5.916842847075405	0.0572114486516736	3.1006729008430616E-4	2.7500461774331963E-4
GOTERM_BP_DIRECT	GO:0051091~positive regulation of sequence-specific DNA binding transcription factor activity	12	3.149606299212598	1.637139279745743E-5	5728, 3569, 3717, 1499, 7124, 4760, 3565, 3553, 3586, 1906, 50674, 5468	363	105	16792	5.286737504919323	0.05913084157995474	3.191135884027959E-4	2.8302795296965673E-4
GOTERM_BP_DIRECT	GO:0007265~Ras protein signal transduction	10	2.6246719160104988	1.8580125841412443E-5	1017, 1786, 1026, 2247, 3479, 7157, 9423, 5587, 150, 3725	363	70	16792	6.608421881149154	0.0668361256282547	3.5841351558330844E-4	3.1788381102768856E-4
GOTERM_BP_DIRECT	GO:0098869~cellular oxidant detoxification	10	2.6246719160104988	1.8580125841412443E-5	10549, 2876, 213, 373156, 2168, 348, 5743, 847, 7295, 2879	363	70	16792	6.608421881149154	0.0668361256282547	3.5841351558330844E-4	3.1788381102768856E-4
GOTERM_BP_DIRECT	GO:0010575~positive regulation of vascular endothelial growth factor production	7	1.837270341207349	1.943152452347809E-5	10855, 3091, 3553, 3552, 5743, 7040, 2626	363	27	16792	11.993061932455873	0.06978940169719372	3.7290497835520064E-4	3.307365668893023E-4
GOTERM_BP_DIRECT	GO:0097190~apoptotic signaling pathway	10	2.6246719160104988	2.0878407456391265E-5	4804, 7099, 841, 940, 4982, 857, 836, 11035, 4217, 581	363	71	16792	6.515345516625927	0.07478683781593931	3.9658321918441166E-4	3.5173725214797933E-4
GOTERM_BP_DIRECT	GO:0071260~cellular response to mechanical stimulus	10	2.6246719160104988	2.0878407456391265E-5	7099, 841, 3553, 3596, 834, 5743, 7040, 183, 5879, 1956	363	71	16792	6.515345516625927	0.07478683781593931	3.9658321918441166E-4	3.5173725214797933E-4
GOTERM_BP_DIRECT	GO:0046777~protein autophosphorylation	15	3.937007874015748	2.221336630429309E-5	3791, 6794, 5587, 1020, 2064, 5170, 3480, 2932, 3717, 1641, 2475, 10494, 6789, 11035, 1956	363	172	16792	4.034211032096867	0.07937388560655001	4.197987956897623E-4	3.723275915572375E-4
GOTERM_BP_DIRECT	GO:0007155~cell adhesion	26	6.824146981627297	2.233665531060014E-5	6696, 4254, 6376, 5420, 6356, 3383, 351, 3558, 1499, 632, 6403, 6347, 5879, 4868, 7057, 6387, 6401, 7412, 1490, 960, 961, 2335, 1001, 945, 948, 43	363	459	16792	2.620332859192039	0.07979637001132145	4.199968066735572E-4	3.7250321129091754E-4
GOTERM_BP_DIRECT	GO:0042523~positive regulation of tyrosine phosphorylation of Stat5 protein	6	1.574803149606299	2.2638572660722284E-5	3717, 3558, 3479, 3565, 2056, 2690	363	17	16792	16.32668935342732	0.08083015626103718	4.23534703597332E-4	3.756410398276632E-4
GOTERM_BP_DIRECT	GO:0009314~response to radiation	7	1.837270341207349	2.428474841280011E-5	596, 6387, 6356, 1281, 7295, 3725, 285	363	28	16792	11.56473829201102	0.08644638786347791	4.498115340341035E-4	3.989464639754526E-4
GOTERM_BP_DIRECT	GO:2000145~regulation of cell motility	7	1.837270341207349	2.428474841280011E-5	387, 9475, 2064, 6093, 1956, 3084, 22876	363	28	16792	11.56473829201102	0.08644638786347791	4.498115340341035E-4	3.989464639754526E-4
GOTERM_BP_DIRECT	GO:0032024~positive regulation of insulin secretion	8	2.099737532808399	2.4413905954908794E-5	2746, 8660, 2645, 3717, 114131, 2695, 5950, 6934	363	41	16792	9.026137203520795	0.08688557843440625	4.4996520727784867E-4	3.9908275971836063E-4
GOTERM_BP_DIRECT	GO:0032930~positive regulation of superoxide anion generation	5	1.3123359580052494	2.4570569762022264E-5	1401, 6647, 7040, 183, 1956	363	9	16792	25.699418426691157	0.08741801871224497	4.5062182868969895E-4	3.996651298236331E-4
GOTERM_BP_DIRECT	GO:0019221~cytokine-mediated signaling pathway	13	3.4120734908136483	2.667440622176331E-5	6376, 5970, 6774, 3552, 2152, 2690, 9021, 1050, 1634, 3717, 3569, 3553, 6347	363	131	16792	4.5905831388135345	0.09453815445808189	4.8680791354718036E-4	4.317592614914826E-4
GOTERM_BP_DIRECT	GO:0007566~embryo implantation	8	2.099737532808399	2.8759393271466066E-5	6696, 796, 3553, 2056, 4313, 5743, 6647, 4318	363	42	16792	8.811229174865538	0.10153970210598084	5.222986397544788E-4	4.6323666625551675E-4
GOTERM_BP_DIRECT	GO:0007166~cell surface receptor signaling pathway	19	4.986876640419948	2.946448989267979E-5	7442, 8743, 6750, 1394, 2064, 183, 177, 3458, 841, 940, 2740, 4544, 6347, 1906, 3953, 925, 948, 1956, 5617	363	274	16792	3.207737628441013	0.10389520305907629	5.325062906332371E-4	4.7229002730887694E-4
GOTERM_BP_DIRECT	GO:0030225~macrophage differentiation	6	1.574803149606299	3.079337639078397E-5	7422, 841, 23411, 1050, 4318, 142	363	18	16792	15.419651056014693	0.10831781565964138	5.538344942168538E-4	4.912064195283511E-4
GOTERM_BP_DIRECT	GO:0006661~phosphatidylinositol biosynthetic process	9	2.3622047244094486	3.231233958494092E-5	5728, 5294, 5295, 2247, 4952, 5290, 5291, 22876, 5293	363	58	16792	7.178113422627529	0.1133462945411704	5.783598090131492E-4	5.129583909109372E-4
GOTERM_BP_DIRECT	GO:0031623~receptor internalization	8	2.099737532808399	3.372168035454645E-5	133, 796, 3576, 6622, 857, 2690, 948, 43	363	43	16792	8.606316868473316	0.11798651397588689	6.006976840190259E-4	5.327702800512553E-4
GOTERM_BP_DIRECT	GO:0010523~negative regulation of calcium ion transport into cytosol	4	1.0498687664041995	3.9113548907562994E-5	596, 796, 2056, 4842	363	4	16792	46.25895316804408	0.13551609394462838	6.868855782210237E-4	6.092119740225142E-4
GOTERM_BP_DIRECT	GO:0071677~positive regulation of mononuclear cell migration	4	1.0498687664041995	3.9113548907562994E-5	3958, 7124, 3565, 7040	363	4	16792	46.25895316804408	0.13551609394462838	6.868855782210237E-4	6.092119740225142E-4
GOTERM_BP_DIRECT	GO:0002248~connective tissue replacement involved in inflammatory response wound healing	4	1.0498687664041995	3.9113548907562994E-5	3091, 2149, 3552, 7040	363	4	16792	46.25895316804408	0.13551609394462838	6.868855782210237E-4	6.092119740225142E-4
GOTERM_BP_DIRECT	GO:0042102~positive regulation of T cell proliferation	9	2.3622047244094486	4.15462568323543E-5	4690, 3569, 3458, 940, 3565, 3553, 7412, 3952, 959	363	60	16792	6.938842975206612	0.14331066360673628	7.244198444647396E-4	6.425018335811362E-4
GOTERM_BP_DIRECT	GO:0010629~negative regulation of gene expression	13	3.4120734908136483	4.164003403584589E-5	5176, 7124, 1385, 23411, 7040, 1392, 183, 1490, 3458, 1026, 940, 4843, 1636	363	137	16792	4.3895357020771755	0.14360972195107458	7.244198444647396E-4	6.425018335811362E-4
GOTERM_BP_DIRECT	GO:0031295~T cell costimulation	10	2.6246719160104988	4.478695249381404E-5	5295, 940, 2475, 253260, 857, 5290, 5170, 5879, 1803, 959	363	78	16792	5.930635021544113	0.15358505269520473	7.710109741096551E-4	6.83824398740285E-4
GOTERM_BP_DIRECT	GO:0031667~response to nutrient levels	7	1.837270341207349	4.493939870582733E-5	6652, 5444, 6647, 51548, 2309, 7350, 26291	363	31	16792	10.445570070203502	0.15406532687524632	7.710109741096551E-4	6.83824398740285E-4
GOTERM_BP_DIRECT	GO:0045765~regulation of angiogenesis	7	1.837270341207349	4.493939870582733E-5	3569, 2247, 1499, 5598, 2064, 3952, 3162	363	31	16792	10.445570070203502	0.15406532687524632	7.710109741096551E-4	6.83824398740285E-4
GOTERM_BP_DIRECT	GO:0032755~positive regulation of interleukin-6 production	8	2.099737532808399	4.576391409751875E-5	3329, 7099, 3569, 7124, 3553, 3552, 948, 7097	363	45	16792	8.22381389654117	0.15665820375851802	7.779865396578187E-4	6.900111614155567E-4
GOTERM_BP_DIRECT	GO:0071363~cellular response to growth factor stimulus	8	2.099737532808399	4.576391409751875E-5	7057, 1499, 632, 5598, 4842, 2064, 847, 285	363	45	16792	8.22381389654117	0.15665820375851802	7.779865396578187E-4	6.900111614155567E-4
GOTERM_BP_DIRECT	GO:0032092~positive regulation of protein binding	9	2.3622047244094486	4.693054469481985E-5	2932, 57761, 4221, 2641, 857, 1020, 6789, 6934, 1636	363	61	16792	6.825091451022897	0.16031337139699176	7.94192808630974E-4	7.043848117377052E-4
GOTERM_BP_DIRECT	GO:0050728~negative regulation of inflammatory response	10	2.6246719160104988	4.959923879296099E-5	3082, 3558, 5176, 335, 5465, 348, 5598, 9370, 9021, 114548	363	79	16792	5.855563692157478	0.16861520904472183	8.355564073583428E-4	7.410709796124759E-4
GOTERM_BP_DIRECT	GO:0042127~regulation of cell proliferation	15	3.937007874015748	4.9832093963959985E-5	7124, 4982, 23411, 59272, 183, 185, 4804, 3717, 1027, 1786, 10628, 5732, 4843, 5328, 3725	363	185	16792	3.7507259325441145	0.16933567646219716	8.356976839091128E-4	7.411962804909724E-4
GOTERM_BP_DIRECT	GO:0019229~regulation of vasoconstriction	6	1.574803149606299	5.377635355293599E-5	1906, 150, 183, 59272, 185, 1636	363	20	16792	13.877685950413223	0.18144504862003308	8.937918048106282E-4	7.927210688919405E-4
GOTERM_BP_DIRECT	GO:0006801~superoxide metabolic process	6	1.574803149606299	5.377635355293599E-5	1536, 50507, 653361, 6647, 4843, 6648	363	20	16792	13.877685950413223	0.18144504862003308	8.937918048106282E-4	7.927210688919405E-4
GOTERM_BP_DIRECT	GO:0046677~response to antibiotic	7	1.837270341207349	5.431341011611407E-5	3569, 3717, 7157, 841, 6347, 6647, 836	363	32	16792	10.119146005509643	0.18308017094316686	8.947293179747464E-4	7.935525672717197E-4
GOTERM_BP_DIRECT	GO:0050873~brown fat cell differentiation	7	1.837270341207349	5.431341011611407E-5	4151, 2167, 9370, 5743, 6517, 1050, 7350	363	32	16792	10.119146005509643	0.18308017094316686	8.947293179747464E-4	7.935525672717197E-4
GOTERM_BP_DIRECT	GO:0051781~positive regulation of cell division	8	2.099737532808399	6.112202873444778E-5	22933, 2247, 7422, 3553, 3552, 847, 7040, 3481	363	47	16792	7.873864369028779	0.20352876747699844	0.0010024551232526392	8.890966470535091E-4
GOTERM_BP_DIRECT	GO:0045945~positive regulation of transcription from RNA polymerase III promoter	5	1.3123359580052494	6.218264784983184E-5	367, 57521, 2475, 2064, 1050	363	11	16792	21.026796894565493	0.20666777343463094	0.0010109432224669167	8.966249048041254E-4
GOTERM_BP_DIRECT	GO:0046325~negative regulation of glucose import	5	1.3123359580052494	6.218264784983184E-5	2887, 4609, 7124, 3952, 51548	363	11	16792	21.026796894565493	0.20666777343463094	0.0010109432224669167	8.966249048041254E-4
GOTERM_BP_DIRECT	GO:0015758~glucose transport	7	1.837270341207349	6.51873627871248E-5	2645, 6513, 3630, 1906, 6514, 6517, 2538	363	33	16792	9.812505217463894	0.21549353211210953	0.001046088584726145	9.277959996684745E-4
GOTERM_BP_DIRECT	GO:0002931~response to ischemia	7	1.837270341207349	6.51873627871248E-5	3329, 596, 857, 1958, 4217, 3767, 1978	363	33	16792	9.812505217463894	0.21549353211210953	0.001046088584726145	9.277959996684745E-4
GOTERM_BP_DIRECT	GO:2001244~positive regulation of intrinsic apoptotic signaling pathway	7	1.837270341207349	6.51873627871248E-5	596, 7157, 857, 11035, 10059, 29949, 581	363	33	16792	9.812505217463894	0.21549353211210953	0.001046088584726145	9.277959996684745E-4
GOTERM_BP_DIRECT	GO:0006935~chemotaxis	12	3.149606299212598	6.658345833121354E-5	5594, 2357, 2247, 6387, 6376, 3576, 3565, 6356, 7852, 6347, 5328, 5291	363	122	16792	4.550060967348598	0.21956082152734158	0.0010639065037214936	9.435990532603739E-4
GOTERM_BP_DIRECT	GO:0045861~negative regulation of proteolysis	6	1.574803149606299	6.933959755790075E-5	3416, 7376, 3630, 1020, 10013, 5327	363	21	16792	13.216843762298307	0.2275285834900146	0.0010985162625875085	9.742951112178224E-4
GOTERM_BP_DIRECT	GO:0035902~response to immobilization stress	6	1.574803149606299	6.933959755790075E-5	114131, 2353, 5468, 1392, 7040, 6648	363	21	16792	13.216843762298307	0.2275285834900146	0.0010985162625875085	9.742951112178224E-4
GOTERM_BP_DIRECT	GO:0030307~positive regulation of cell growth	10	2.6246719160104988	8.072547190053293E-5	551, 596, 3558, 552, 57521, 3630, 3484, 2064, 1956, 3084	363	84	16792	5.507018234290961	0.2595913853292485	0.0012734785249393394	0.0011294724924388125
GOTERM_BP_DIRECT	GO:2000505~regulation of energy homeostasis	5	1.3123359580052494	9.169033627248009E-5	5562, 5563, 3953, 948, 2308	363	12	16792	19.274563820018365	0.28921037052978027	0.0014290830245382352	0.0012674811031494098
GOTERM_BP_DIRECT	GO:0042594~response to starvation	7	1.837270341207349	9.212461076797649E-5	133, 114131, 5166, 2641, 2695, 5468, 1649	363	35	16792	9.251790633608817	0.29035875494693975	0.0014290830245382352	0.0012674811031494098
GOTERM_BP_DIRECT	GO:0006641~triglyceride metabolic process	7	1.837270341207349	9.212461076797649E-5	2876, 4023, 6400, 348, 857, 847, 2538	363	35	16792	9.251790633608817	0.29035875494693975	0.0014290830245382352	0.0012674811031494098
GOTERM_BP_DIRECT	GO:0072593~reactive oxygen species metabolic process	7	1.837270341207349	9.212461076797649E-5	50507, 596, 10549, 5166, 6647, 29949, 1490	363	35	16792	9.251790633608817	0.29035875494693975	0.0014290830245382352	0.0012674811031494098
GOTERM_BP_DIRECT	GO:0031622~positive regulation of fever generation	4	1.0498687664041995	9.621731394993231E-5	1268, 7124, 3553, 5743	363	5	16792	37.00716253443526	0.30109069463228444	0.0014863778416414856	0.0013182969737040517
GOTERM_BP_DIRECT	GO:0043547~positive regulation of GTPase activity	28	7.349081364829396	1.0140348003834469E-4	4690, 9365, 4254, 6376, 6356, 3383, 3084, 2668, 3717, 3558, 2247, 216, 6347, 10059, 5879, 1956, 8660, 6004, 2064, 284, 2932, 5906, 7249, 801, 4952, 3667, 6915, 3725	363	565	16792	2.292479095053512	0.31445716771676635	0.0015600213065403194	0.0013836127730851825
GOTERM_BP_DIRECT	GO:0010507~negative regulation of autophagy	7	1.837270341207349	1.0856056487543228E-4	3082, 22933, 596, 2475, 3952, 3953, 2626	363	36	16792	8.994796449341905	0.3324846703036015	0.0016496774817601405	0.001463130551912969
GOTERM_BP_DIRECT	GO:0007611~learning or memory	7	1.837270341207349	1.0856056487543228E-4	5728, 6285, 2740, 5621, 836, 1392, 1956	363	36	16792	8.994796449341905	0.3324846703036015	0.0016496774817601405	0.001463130551912969
GOTERM_BP_DIRECT	GO:0050714~positive regulation of protein secretion	7	1.837270341207349	1.0856056487543228E-4	3479, 3783, 3552, 3596, 7040, 10059, 43	363	36	16792	8.994796449341905	0.3324846703036015	0.0016496774817601405	0.001463130551912969
GOTERM_BP_DIRECT	GO:0016239~positive regulation of macroautophagy	6	1.574803149606299	1.106632363656142E-4	1634, 3091, 3791, 5563, 23411, 3162	363	23	16792	12.067553000359325	0.3376903129731531	0.001661287213666055	0.0014734274454808794
GOTERM_BP_DIRECT	GO:0001836~release of cytochrome c from mitochondria	6	1.574803149606299	1.106632363656142E-4	596, 885, 10059, 6648, 581, 3725	363	23	16792	12.067553000359325	0.3376903129731531	0.001661287213666055	0.0014734274454808794
GOTERM_BP_DIRECT	GO:0045662~negative regulation of myoblast differentiation	6	1.574803149606299	1.106632363656142E-4	7124, 4851, 2660, 7040, 1649, 3606	363	23	16792	12.067553000359325	0.3376903129731531	0.001661287213666055	0.0014734274454808794
GOTERM_BP_DIRECT	GO:0051926~negative regulation of calcium ion transport	5	1.3123359580052494	1.3019452850961122E-4	5743, 4842, 150, 3383, 4846	363	13	16792	17.79190506463234	0.38414626446174216	0.001931132389009094	0.0017127582993575151
GOTERM_BP_DIRECT	GO:0043568~positive regulation of insulin-like growth factor receptor signaling pathway	5	1.3123359580052494	1.3019452850961122E-4	3479, 367, 1001, 3486, 2691	363	13	16792	17.79190506463234	0.38414626446174216	0.001931132389009094	0.0017127582993575151
GOTERM_BP_DIRECT	GO:0055089~fatty acid homeostasis	5	1.3123359580052494	1.3019452850961122E-4	5562, 5563, 348, 3630, 23411	363	13	16792	17.79190506463234	0.38414626446174216	0.001931132389009094	0.0017127582993575151
GOTERM_BP_DIRECT	GO:0070371~ERK1 and ERK2 cascade	6	1.574803149606299	1.3732934421711453E-4	551, 5594, 3479, 335, 6356, 183	363	24	16792	11.56473829201102	0.40029190975534545	0.002028877573493323	0.001799450375416318
GOTERM_BP_DIRECT	GO:0046686~response to cadmium ion	6	1.574803149606299	1.6864739020782337E-4	1027, 6652, 5741, 5621, 847, 6648	363	25	16792	11.102148760330579	0.46630308943646115	0.0024817163389080094	0.0022010817488783904
GOTERM_BP_DIRECT	GO:0030890~positive regulation of B cell proliferation	7	1.837270341207349	1.722107244242413E-4	7099, 596, 8660, 3558, 1026, 3565, 3596	363	39	16792	8.302889030161758	0.47333770326770497	0.002524175303273427	0.002238739417515137
GOTERM_BP_DIRECT	GO:0006874~cellular calcium ion homeostasis	10	2.6246719160104988	1.7799065069957457E-4	6262, 6387, 6356, 348, 5741, 6347, 857, 5579, 7040, 5291	363	93	16792	4.974080985811192	0.4845516492744504	0.002585637722730365	0.0022932516144119433
GOTERM_BP_DIRECT	GO:0032461~positive regulation of protein oligomerization	5	1.3123359580052494	1.791819856203154E-4	3416, 885, 7157, 4314, 581	363	14	16792	16.521054702872885	0.4868331819390451	0.002585637722730365	0.0022932516144119433
GOTERM_BP_DIRECT	GO:0050892~intestinal absorption	5	1.3123359580052494	1.791819856203154E-4	80168, 2168, 3952, 150, 948	363	14	16792	16.521054702872885	0.4868331819390451	0.002585637722730365	0.0022932516144119433
GOTERM_BP_DIRECT	GO:0045721~negative regulation of gluconeogenesis	5	1.3123359580052494	1.791819856203154E-4	3569, 2645, 3630, 9370, 3953	363	14	16792	16.521054702872885	0.4868331819390451	0.002585637722730365	0.0022932516144119433
GOTERM_BP_DIRECT	GO:0030334~regulation of cell migration	9	2.3622047244094486	1.8837994867122198E-4	4690, 387, 6750, 9423, 7852, 1020, 5080, 7040, 5879	363	74	16792	5.626088898816172	0.5041117183620291	0.002680488167293997	0.0023773762901973623
GOTERM_BP_DIRECT	GO:0001889~liver development	9	2.3622047244094486	1.8837994867122198E-4	3082, 6927, 5970, 3651, 4851, 5290, 6648, 1050, 3725	363	74	16792	5.626088898816172	0.5041117183620291	0.002680488167293997	0.0023773762901973623
GOTERM_BP_DIRECT	GO:0003081~regulation of systemic arterial blood pressure by renin-angiotensin	4	1.0498687664041995	1.893549255971854E-4	183, 59272, 185, 1636	363	6	16792	30.839302112029387	0.5059087889297602	0.002680488167293997	0.0023773762901973623
GOTERM_BP_DIRECT	GO:0010887~negative regulation of cholesterol storage	4	1.0498687664041995	1.893549255971854E-4	7376, 5465, 19, 5468	363	6	16792	30.839302112029387	0.5059087889297602	0.002680488167293997	0.0023773762901973623
GOTERM_BP_DIRECT	GO:0002740~negative regulation of cytokine secretion involved in immune response	4	1.0498687664041995	1.893549255971854E-4	7124, 335, 3586, 284	363	6	16792	30.839302112029387	0.5059087889297602	0.002680488167293997	0.0023773762901973623
GOTERM_BP_DIRECT	GO:0010508~positive regulation of autophagy	7	1.837270341207349	1.9896131834252885E-4	1634, 3458, 5562, 6794, 5563, 5291, 2308	363	40	16792	8.095316804407714	0.5232708106697236	0.0028058067734440715	0.0024885237619963266
GOTERM_BP_DIRECT	GO:0031018~endocrine pancreas development	6	1.574803149606299	2.0513694698304935E-4	6927, 3569, 4760, 2695, 50674, 2308	363	26	16792	10.675143038779403	0.5341088232543707	0.0028711460662326793	0.002546474432097853
GOTERM_BP_DIRECT	GO:0070328~triglyceride homeostasis	6	1.574803149606299	2.0513694698304935E-4	4023, 335, 2695, 348, 51129, 3606	363	26	16792	10.675143038779403	0.5341088232543707	0.0028711460662326793	0.002546474432097853
GOTERM_BP_DIRECT	GO:0006959~humoral immune response	8	2.099737532808399	2.136513466211859E-4	3569, 596, 3458, 7124, 940, 4057, 4851, 6347	363	57	16792	6.492484655164081	0.5486485376408216	0.0029791159680549626	0.00264223500577961
GOTERM_BP_DIRECT	GO:0006112~energy reserve metabolic process	5	1.3123359580052494	2.4019931697753644E-4	4609, 9365, 2475, 3952, 3953	363	15	16792	15.419651056014693	0.5911346827620022	0.00328772815113003	0.002915949061249358
GOTERM_BP_DIRECT	GO:0051044~positive regulation of membrane protein ectodomain proteolysis	5	1.3123359580052494	2.4019931697753644E-4	3458, 7124, 3553, 348, 150	363	15	16792	15.419651056014693	0.5911346827620022	0.00328772815113003	0.002915949061249358
GOTERM_BP_DIRECT	GO:0008631~intrinsic apoptotic signaling pathway in response to oxidative stress	5	1.3123359580052494	2.4019931697753644E-4	596, 3717, 2876, 4217, 6648	363	15	16792	15.419651056014693	0.5911346827620022	0.00328772815113003	0.002915949061249358
GOTERM_BP_DIRECT	GO:0014850~response to muscle activity	5	1.3123359580052494	2.4019931697753644E-4	6262, 252995, 3091, 5563, 2660	363	15	16792	15.419651056014693	0.5911346827620022	0.00328772815113003	0.002915949061249358
GOTERM_BP_DIRECT	GO:0046688~response to copper ion	5	1.3123359580052494	2.4019931697753644E-4	6652, 3552, 5621, 6647, 3383	363	15	16792	15.419651056014693	0.5911346827620022	0.00328772815113003	0.002915949061249358
GOTERM_BP_DIRECT	GO:0010800~positive regulation of peptidyl-threonine phosphorylation	6	1.574803149606299	2.4734272481034597E-4	2932, 5594, 2641, 57521, 801, 7040	363	27	16792	10.279767370676462	0.6018676800983391	0.003348570779886975	0.0029699115539045906
GOTERM_BP_DIRECT	GO:0048678~response to axon injury	6	1.574803149606299	2.4734272481034597E-4	2247, 2695, 2056, 6647, 6648, 581	363	27	16792	10.279767370676462	0.6018676800983391	0.003348570779886975	0.0029699115539045906
GOTERM_BP_DIRECT	GO:0051281~positive regulation of release of sequestered calcium ion into cytosol	6	1.574803149606299	2.4734272481034597E-4	2149, 9002, 3596, 6622, 5170, 581	363	27	16792	10.279767370676462	0.6018676800983391	0.003348570779886975	0.0029699115539045906
GOTERM_BP_DIRECT	GO:0097191~extrinsic apoptotic signaling pathway	7	1.837270341207349	2.622377883481003E-4	3717, 3458, 7124, 841, 7040, 5170, 581	363	42	16792	7.709825528007346	0.6233501568935392	0.003524589480216525	0.003126025910200098
GOTERM_BP_DIRECT	GO:0001541~ovarian follicle development	7	1.837270341207349	2.622377883481003E-4	596, 4609, 7422, 4254, 6647, 3383, 581	363	42	16792	7.709825528007346	0.6233501568935392	0.003524589480216525	0.003126025910200098
GOTERM_BP_DIRECT	GO:0050679~positive regulation of epithelial cell proliferation	8	2.099737532808399	2.953206357514184E-4	3569, 4609, 3479, 7422, 4851, 2064, 7040, 1956	363	60	16792	6.167860422405877	0.6670094301766294	0.003933530188512084	0.003488723256101773
GOTERM_BP_DIRECT	GO:0045669~positive regulation of osteoblast differentiation	8	2.099737532808399	2.953206357514184E-4	3082, 3569, 2247, 3479, 1499, 4057, 5587, 1050	363	60	16792	6.167860422405877	0.6670094301766294	0.003933530188512084	0.003488723256101773
GOTERM_BP_DIRECT	GO:0032007~negative regulation of TOR signaling	6	1.574803149606299	2.9583358925151316E-4	3091, 5562, 5563, 7249, 406, 23411	363	28	16792	9.912632821723731	0.6676449317155749	0.003933530188512084	0.003488723256101773
GOTERM_BP_DIRECT	GO:0044130~negative regulation of growth of symbiont in host	5	1.3123359580052494	3.148434401435657E-4	3458, 4153, 7124, 3586, 948	363	16	16792	14.455922865013775	0.6903605398652304	0.00407000738768922	0.0036097674977571322
GOTERM_BP_DIRECT	GO:2001234~negative regulation of apoptotic signaling pathway	5	1.3123359580052494	3.148434401435657E-4	596, 342977, 1499, 1491, 581	363	16	16792	14.455922865013775	0.6903605398652304	0.00407000738768922	0.0036097674977571322
GOTERM_BP_DIRECT	GO:0030949~positive regulation of vascular endothelial growth factor receptor signaling pathway	5	1.3123359580052494	3.148434401435657E-4	3091, 2887, 7422, 3553, 5579	363	16	16792	14.455922865013775	0.6903605398652304	0.00407000738768922	0.0036097674977571322
GOTERM_BP_DIRECT	GO:0010613~positive regulation of cardiac muscle hypertrophy	5	1.3123359580052494	3.148434401435657E-4	3479, 1906, 4205, 183, 142	363	16	16792	14.455922865013775	0.6903605398652304	0.00407000738768922	0.0036097674977571322
GOTERM_BP_DIRECT	GO:0010744~positive regulation of macrophage derived foam cell differentiation	5	1.3123359580052494	3.148434401435657E-4	4023, 183, 948, 3606, 185	363	16	16792	14.455922865013775	0.6903605398652304	0.00407000738768922	0.0036097674977571322
GOTERM_BP_DIRECT	GO:0035994~response to muscle stretch	5	1.3123359580052494	3.148434401435657E-4	6262, 5970, 2353, 1906, 3725	363	16	16792	14.455922865013775	0.6903605398652304	0.00407000738768922	0.0036097674977571322
GOTERM_BP_DIRECT	GO:0050995~negative regulation of lipid catabolic process	5	1.3123359580052494	3.148434401435657E-4	5562, 7124, 3553, 3630, 150	363	16	16792	14.455922865013775	0.6903605398652304	0.00407000738768922	0.0036097674977571322
GOTERM_BP_DIRECT	GO:0090280~positive regulation of calcium ion import	5	1.3123359580052494	3.148434401435657E-4	3958, 6387, 2641, 6347, 1392	363	16	16792	14.455922865013775	0.6903605398652304	0.00407000738768922	0.0036097674977571322
GOTERM_BP_DIRECT	GO:0001503~ossification	9	2.3622047244094486	3.239693931433256E-4	596, 6696, 4057, 1490, 3481, 6272, 1956, 4318, 197	363	80	16792	5.204132231404959	0.7007073640849073	0.004157436616197658	0.003687310154897842
GOTERM_BP_DIRECT	GO:0071639~positive regulation of monocyte chemotactic protein-1 production	4	1.0498687664041995	3.2607346009393395E-4	177, 3553, 3552, 9370	363	7	16792	26.433687524596618	0.7030434528891927	0.004157436616197658	0.003687310154897842
GOTERM_BP_DIRECT	GO:0001542~ovulation from ovarian follicle	4	1.0498687664041995	3.2607346009393395E-4	3952, 23411, 2309, 4846	363	7	16792	26.433687524596618	0.7030434528891927	0.004157436616197658	0.003687310154897842
GOTERM_BP_DIRECT	GO:1903140~regulation of establishment of endothelial barrier	4	1.0498687664041995	3.2607346009393395E-4	9475, 7124, 3553, 6093	363	7	16792	26.433687524596618	0.7030434528891927	0.004157436616197658	0.003687310154897842
GOTERM_BP_DIRECT	GO:0043542~endothelial cell migration	6	1.574803149606299	3.512015134579212E-4	5728, 387, 796, 5290, 1803, 4846	363	29	16792	9.570817896836706	0.7295729466495945	0.00443228215119946	0.0039310759235188335
GOTERM_BP_DIRECT	GO:0042149~cellular response to glucose starvation	6	1.574803149606299	3.512015134579212E-4	596, 4780, 5562, 7157, 5563, 6513	363	29	16792	9.570817896836706	0.7295729466495945	0.00443228215119946	0.0039310759235188335
GOTERM_BP_DIRECT	GO:0050766~positive regulation of phagocytosis	6	1.574803149606299	3.512015134579212E-4	5906, 4153, 961, 7124, 3553, 197	363	29	16792	9.570817896836706	0.7295729466495945	0.00443228215119946	0.0039310759235188335
GOTERM_BP_DIRECT	GO:0043085~positive regulation of catalytic activity	9	2.3622047244094486	3.5283820901467353E-4	5294, 596, 653361, 8473, 3486, 253260, 6647, 857, 3481	363	81	16792	5.139883685338231	0.7312163380892012	0.0044378940951406405	0.003936053264075852
GOTERM_BP_DIRECT	GO:0016525~negative regulation of angiogenesis	8	2.099737532808399	3.6247292798899334E-4	1634, 7057, 9475, 5176, 6347, 183, 6093, 285	363	62	16792	5.968897182973429	0.7406900841220538	0.004543726299336775	0.004029917872793455
GOTERM_BP_DIRECT	GO:0050852~T cell receptor signaling pathway	12	3.149606299212598	3.6894486751443687E-4	5728, 4690, 5295, 3458, 5594, 5970, 6794, 940, 5290, 5170, 5291, 5293	363	148	16792	3.7507259325441145	0.7468657230375393	0.004609334703880029	0.004088107223263995
GOTERM_BP_DIRECT	GO:0032870~cellular response to hormone stimulus	7	1.837270341207349	3.8565446117477825E-4	552, 6774, 2353, 2690, 150, 7350, 3725	363	45	16792	7.195837159473523	0.762138923962389	0.004785971863178998	0.004244770102663726
GOTERM_BP_DIRECT	GO:0030838~positive regulation of actin filament polymerization	7	1.837270341207349	3.8565446117477825E-4	4690, 6356, 2475, 253260, 3383, 5879, 4868	363	45	16792	7.195837159473523	0.762138923962389	0.004785971863178998	0.004244770102663726
GOTERM_BP_DIRECT	GO:1901216~positive regulation of neuron death	5	1.3123359580052494	4.047526301395143E-4	2932, 2475, 348, 4217, 142	363	17	16792	13.605574461189434	0.7784704044024353	0.004973247663397398	0.004410868596437875
GOTERM_BP_DIRECT	GO:2000811~negative regulation of anoikis	5	1.3123359580052494	4.047526301395143E-4	596, 5166, 4851, 857, 5290	363	17	16792	13.605574461189434	0.7784704044024353	0.004973247663397398	0.004410868596437875
GOTERM_BP_DIRECT	GO:0032722~positive regulation of chemokine production	5	1.3123359580052494	4.047526301395143E-4	7099, 3569, 3091, 7124, 7097	363	17	16792	13.605574461189434	0.7784704044024353	0.004973247663397398	0.004410868596437875
GOTERM_BP_DIRECT	GO:0060070~canonical Wnt signaling pathway	9	2.3622047244094486	4.168691283005183E-4	5728, 595, 2932, 6262, 4609, 1499, 6794, 1001, 6934	363	83	16792	5.016031066414418	0.7882454262292857	0.005105275541654045	0.004527966650158919
GOTERM_BP_DIRECT	GO:0000186~activation of MAPKK activity	7	1.837270341207349	4.355542577823948E-4	5906, 3717, 2149, 2247, 4217, 1956, 4803	363	46	16792	7.039405916876273	0.8024812465222813	0.005316618038438871	0.004715410358024485
GOTERM_BP_DIRECT	GO:0034599~cellular response to oxidative stress	8	2.099737532808399	4.413265210380027E-4	22933, 2876, 4780, 5587, 6622, 2309, 2308, 142	363	64	16792	5.78236914600551	0.8066824890182543	0.0053694726726290325	0.004762288145318578
GOTERM_BP_DIRECT	GO:1990090~cellular response to nerve growth factor stimulus	6	1.574803149606299	4.8504529585886256E-4	7442, 5906, 796, 1385, 2309, 351	363	31	16792	8.953345774460145	0.835732935126042	0.0058505563455963265	0.005188970468213557
GOTERM_BP_DIRECT	GO:0030073~insulin secretion	6	1.574803149606299	4.8504529585886256E-4	6927, 3557, 4760, 3651, 3952, 389692	363	31	16792	8.953345774460145	0.835732935126042	0.0058505563455963265	0.005188970468213557
GOTERM_BP_DIRECT	GO:0046330~positive regulation of JNK cascade	8	2.099737532808399	4.855820335184703E-4	7099, 7124, 5871, 3553, 3146, 3552, 4217, 1490	363	65	16792	5.693409620682348	0.8360610170957312	0.0058505563455963265	0.005188970468213557
GOTERM_BP_DIRECT	GO:0008630~intrinsic apoptotic signaling pathway in response to DNA damage	7	1.837270341207349	4.903492181070649E-4	5295, 596, 7124, 23411, 6648, 3162, 581	363	47	16792	6.889631322900182	0.8389463707974552	0.005870000446985861	0.005206215814114239
GOTERM_BP_DIRECT	GO:0042110~T cell activation	7	1.837270341207349	4.903492181070649E-4	3329, 5294, 4690, 841, 925, 1803, 5293	363	47	16792	6.889631322900182	0.8389463707974552	0.005870000446985861	0.005206215814114239
GOTERM_BP_DIRECT	GO:0001935~endothelial cell proliferation	5	1.3123359580052494	5.115981312156857E-4	796, 335, 3146, 3162, 5291	363	18	16792	12.849709213345578	0.8512022420260698	0.005954313248962983	0.005280994452880949
GOTERM_BP_DIRECT	GO:0033280~response to vitamin D	5	1.3123359580052494	5.115981312156857E-4	6696, 632, 5741, 5743, 7040	363	18	16792	12.849709213345578	0.8512022420260698	0.005954313248962983	0.005280994452880949
GOTERM_BP_DIRECT	GO:0002674~negative regulation of acute inflammatory response	4	1.0498687664041995	5.133855903618366E-4	3565, 3630, 5468, 114548	363	8	16792	23.12947658402204	0.8521896649073658	0.005954313248962983	0.005280994452880949
GOTERM_BP_DIRECT	GO:0048304~positive regulation of isotype switching to IgG isotypes	4	1.0498687664041995	5.133855903618366E-4	3558, 3458, 940, 3565	363	8	16792	23.12947658402204	0.8521896649073658	0.005954313248962983	0.005280994452880949
GOTERM_BP_DIRECT	GO:0035234~ectopic germ cell programmed cell death	4	1.0498687664041995	5.133855903618366E-4	4254, 3553, 3552, 581	363	8	16792	23.12947658402204	0.8521896649073658	0.005954313248962983	0.005280994452880949
GOTERM_BP_DIRECT	GO:0060396~growth hormone receptor signaling pathway	4	1.0498687664041995	5.133855903618366E-4	5295, 3717, 6774, 2690	363	8	16792	23.12947658402204	0.8521896649073658	0.005954313248962983	0.005280994452880949
GOTERM_BP_DIRECT	GO:0006527~arginine catabolic process	4	1.0498687664041995	5.133855903618366E-4	4842, 23564, 4843, 4846	363	8	16792	23.12947658402204	0.8521896649073658	0.005954313248962983	0.005280994452880949
GOTERM_BP_DIRECT	GO:0048708~astrocyte differentiation	4	1.0498687664041995	5.133855903618366E-4	6285, 6774, 4851, 5080	363	8	16792	23.12947658402204	0.8521896649073658	0.005954313248962983	0.005280994452880949
GOTERM_BP_DIRECT	GO:0010888~negative regulation of lipid storage	4	1.0498687664041995	5.133855903618366E-4	3569, 1401, 7124, 3952	363	8	16792	23.12947658402204	0.8521896649073658	0.005954313248962983	0.005280994452880949
GOTERM_BP_DIRECT	GO:0009629~response to gravity	4	1.0498687664041995	5.133855903618366E-4	632, 2353, 2660, 6804	363	8	16792	23.12947658402204	0.8521896649073658	0.005954313248962983	0.005280994452880949
GOTERM_BP_DIRECT	GO:0048013~ephrin receptor signaling pathway	9	2.3622047244094486	5.303357682036563E-4	4690, 6383, 387, 9475, 2048, 4313, 5879, 6093, 4318	363	86	16792	4.84105323851624	0.8612336656580667	0.006131801444168363	0.005438412132324451
GOTERM_BP_DIRECT	GO:0007186~G-protein coupled receptor signaling pathway	36	9.448818897637794	5.35535207910908E-4	6750, 6376, 6356, 5741, 150, 6272, 3717, 552, 151306, 2149, 335, 2641, 2520, 2740, 3576, 3630, 6347, 5732, 5879, 5294, 5132, 7432, 6387, 7852, 6004, 19, 183, 5291, 51094, 185, 2357, 348, 5468, 801, 1906, 6915	363	899	16792	1.852416367129685	0.8638954099243114	0.006172747922762571	0.005474728348364762
GOTERM_BP_DIRECT	GO:0042177~negative regulation of protein catabolic process	6	1.574803149606299	5.648104598802512E-4	22933, 5970, 3630, 4843, 1956, 3084	363	32	16792	8.673553719008265	0.8779571912667531	0.006490090562142516	0.005756185612730214
GOTERM_BP_DIRECT	GO:0042752~regulation of circadian rhythm	7	1.837270341207349	6.159323738860361E-4	9475, 5562, 5563, 5465, 1385, 5468, 1390	363	49	16792	6.608421881149154	0.8991199125399313	0.007034098858827338	0.006238676989483716
GOTERM_BP_DIRECT	GO:0014070~response to organic cyclic compound	7	1.837270341207349	6.159323738860361E-4	4288, 3565, 2695, 3383, 1848, 10135, 285	363	49	16792	6.608421881149154	0.8991199125399313	0.007034098858827338	0.006238676989483716
GOTERM_BP_DIRECT	GO:0046579~positive regulation of Ras protein signal transduction	5	1.3123359580052494	6.370763054569347E-4	3479, 4254, 2056, 3084, 4803	363	19	16792	12.173408728432653	0.9067611618940927	0.007231204528098073	0.006413493782374385
GOTERM_BP_DIRECT	GO:1904659~glucose transmembrane transport	5	1.3123359580052494	6.370763054569347E-4	6513, 6524, 6514, 6517, 6527	363	19	16792	12.173408728432653	0.9067611618940927	0.007231204528098073	0.006413493782374385
GOTERM_BP_DIRECT	GO:0070059~intrinsic apoptotic signaling pathway in response to endoplasmic reticulum stress	6	1.574803149606299	6.54028870076746E-4	2932, 596, 57761, 4217, 1649, 581	363	33	16792	8.410718757826196	0.9124675847552459	0.007401062259257523	0.006564143857122842
GOTERM_BP_DIRECT	GO:0042981~regulation of apoptotic process	14	3.674540682414698	7.490062338243936E-4	7187, 7157, 4982, 3486, 2660, 1020, 7040, 581, 4804, 3717, 841, 834, 9518, 1958	363	213	16792	3.0404945744254324	0.9385539085912419	0.008450152147055204	0.007494601769964084
GOTERM_BP_DIRECT	GO:0001837~epithelial to mesenchymal transition	6	1.574803149606299	7.533905965007363E-4	3082, 2932, 3091, 1499, 4851, 7040	363	34	16792	8.16334467671366	0.939549492361349	0.008472263404738655	0.007514212667861144
GOTERM_BP_DIRECT	GO:0032000~positive regulation of fatty acid beta-oxidation	4	1.0498687664041995	7.577931006655848E-4	8660, 2168, 5465, 3667	363	9	16792	20.559534741352923	0.9405329690219798	0.008472263404738655	0.007514212667861144
GOTERM_BP_DIRECT	GO:0010873~positive regulation of cholesterol esterification	4	1.0498687664041995	7.577931006655848E-4	335, 348, 183, 185	363	9	16792	20.559534741352923	0.9405329690219798	0.008472263404738655	0.007514212667861144
GOTERM_BP_DIRECT	GO:0002052~positive regulation of neuroblast proliferation	5	1.3123359580052494	7.829012934335671E-4	3091, 1499, 7422, 4851, 5080	363	20	16792	11.56473829201102	0.9458438148089277	0.008649084615588042	0.0076710387861057515
GOTERM_BP_DIRECT	GO:0014911~positive regulation of smooth muscle cell migration	5	1.3123359580052494	7.829012934335671E-4	50507, 596, 4609, 3479, 56729	363	20	16792	11.56473829201102	0.9458438148089277	0.008649084615588042	0.0076710387861057515
GOTERM_BP_DIRECT	GO:0042326~negative regulation of phosphorylation	5	1.3123359580052494	7.829012934335671E-4	2887, 1027, 1026, 23411, 197	363	20	16792	11.56473829201102	0.9458438148089277	0.008649084615588042	0.0076710387861057515
GOTERM_BP_DIRECT	GO:0045777~positive regulation of blood pressure	5	1.3123359580052494	7.829012934335671E-4	1268, 2740, 9370, 183, 6915	363	20	16792	11.56473829201102	0.9458438148089277	0.008649084615588042	0.0076710387861057515
GOTERM_BP_DIRECT	GO:0006366~transcription from RNA polymerase II promoter	24	6.299212598425196	7.8901730073104E-4	3091, 4780, 5970, 7157, 4760, 3651, 1385, 2353, 5080, 389692, 1050, 142, 6927, 10725, 4609, 467, 3159, 9935, 50674, 4205, 1958, 2309, 2626, 3725	363	513	16792	2.1641615517213606	0.947063960401371	0.008690862161602551	0.007708092091757084
GOTERM_BP_DIRECT	GO:0019233~sensory perception of pain	7	1.837270341207349	8.494533043398515E-4	5594, 1268, 2695, 1906, 5743, 3375, 1020	363	52	16792	6.227166772621318	0.9577376481937938	0.009328951775980138	0.008274025990944513
GOTERM_BP_DIRECT	GO:0050772~positive regulation of axonogenesis	5	1.3123359580052494	9.507981630624379E-4	4804, 387, 6794, 10494, 4803	363	21	16792	11.014036468581923	0.9710303183567408	0.010350355441758644	0.00917992846325196
GOTERM_BP_DIRECT	GO:0032094~response to food	5	1.3123359580052494	9.507981630624379E-4	6720, 2520, 2691, 2690, 2538	363	21	16792	11.014036468581923	0.9710303183567408	0.010350355441758644	0.00917992846325196
GOTERM_BP_DIRECT	GO:0033198~response to ATP	5	1.3123359580052494	9.507981630624379E-4	5728, 3329, 3553, 834, 3767	363	21	16792	11.014036468581923	0.9710303183567408	0.010350355441758644	0.00917992846325196
GOTERM_BP_DIRECT	GO:0045444~fat cell differentiation	8	2.099737532808399	9.812489031175886E-4	595, 2932, 2876, 6720, 56729, 6934, 1050, 2308	363	73	16792	5.069474319785653	0.9741380676220271	0.010650698735588288	0.009446308682490604
GOTERM_BP_DIRECT	GO:0043407~negative regulation of MAP kinase activity	6	1.574803149606299	9.85382405281255E-4	6609, 5770, 3553, 348, 5598, 9370	363	36	16792	7.709825528007347	0.9745333966964079	0.01066447295018056	0.009458525297205537
GOTERM_BP_DIRECT	GO:0048511~rhythmic process	7	1.837270341207349	0.0010394657722957628	9475, 5562, 5563, 6667, 5468, 1020, 1390	363	54	16792	5.996530966227937	0.979182135601893	0.011217191507991666	0.009948741971364082
GOTERM_BP_DIRECT	GO:0060055~angiogenesis involved in wound healing	4	1.0498687664041995	0.001065309554745945	10855, 2876, 6376, 5291	363	10	16792	18.50358126721763	0.9810937280222239	0.011429819804954333	0.01013732608003202
GOTERM_BP_DIRECT	GO:0051901~positive regulation of mitochondrial depolarization	4	1.0498687664041995	0.001065309554745945	1634, 3791, 885, 142	363	10	16792	18.50358126721763	0.9810937280222239	0.011429819804954333	0.01013732608003202
GOTERM_BP_DIRECT	GO:0034605~cellular response to heat	6	1.574803149606299	0.0011194668503985768	7057, 7442, 1026, 4288, 3552, 3162	363	37	16792	7.501451865088229	0.9845494344255373	0.011976365184005465	0.010622067643724427
GOTERM_BP_DIRECT	GO:0010906~regulation of glucose metabolic process	5	1.3123359580052494	0.0011424965237752974	5166, 3486, 9370, 23411, 51094	363	22	16792	10.513398447282746	0.9858203327329794	0.01204961631165845	0.010687035471688477
GOTERM_BP_DIRECT	GO:0031334~positive regulation of protein complex assembly	5	1.3123359580052494	0.0011424965237752974	2932, 2247, 7422, 7124, 7040	363	22	16792	10.513398447282746	0.9858203327329794	0.01204961631165845	0.010687035471688477
GOTERM_BP_DIRECT	GO:0051000~positive regulation of nitric-oxide synthase activity	5	1.3123359580052494	0.0011424965237752974	3091, 2643, 348, 3630, 801	363	22	16792	10.513398447282746	0.9858203327329794	0.01204961631165845	0.010687035471688477
GOTERM_BP_DIRECT	GO:0045453~bone resorption	5	1.3123359580052494	0.0011424965237752974	50507, 6927, 1499, 5741, 5879	363	22	16792	10.513398447282746	0.9858203327329794	0.01204961631165845	0.010687035471688477
GOTERM_BP_DIRECT	GO:0060999~positive regulation of dendritic spine development	5	1.3123359580052494	0.0011424965237752974	3558, 2475, 348, 5879, 3084	363	22	16792	10.513398447282746	0.9858203327329794	0.01204961631165845	0.010687035471688477
GOTERM_BP_DIRECT	GO:0030308~negative regulation of cell growth	10	2.6246719160104988	0.0012354837041842824	596, 1027, 1026, 7157, 6794, 5468, 23411, 7040, 183, 51094	363	121	16792	3.823053980830089	0.9899737598129413	0.012993519295700801	0.011524201105131358
GOTERM_BP_DIRECT	GO:0016049~cell growth	7	1.837270341207349	0.001260515035757588	3569, 596, 367, 57521, 2475, 1906, 7040	363	56	16792	5.78236914600551	0.9908669693919184	0.013171939805993392	0.011682445672680682
GOTERM_BP_DIRECT	GO:0060291~long-term synaptic potentiation	6	1.574803149606299	0.0012666007119381236	5728, 6285, 5594, 2695, 6622, 1392	363	38	16792	7.304045237059592	0.9910718255772994	0.013171939805993392	0.011682445672680682
GOTERM_BP_DIRECT	GO:0008625~extrinsic apoptotic signaling pathway via death domain receptors	6	1.574803149606299	0.0012666007119381236	5295, 596, 7124, 6272, 581, 4803	363	38	16792	7.304045237059592	0.9910718255772994	0.013171939805993392	0.011682445672680682
GOTERM_BP_DIRECT	GO:0018107~peptidyl-threonine phosphorylation	6	1.574803149606299	0.0012666007119381236	2932, 596, 5594, 2475, 1020, 5170	363	38	16792	7.304045237059592	0.9910718255772994	0.013171939805993392	0.011682445672680682
GOTERM_BP_DIRECT	GO:0035924~cellular response to vascular endothelial growth factor stimulus	5	1.3123359580052494	0.0013597245842978678	7422, 3791, 5587, 7412, 4851	363	23	16792	10.056294166966104	0.9936905034164286	0.013979946638245878	0.012399082406523744
GOTERM_BP_DIRECT	GO:0071398~cellular response to fatty acid	5	1.3123359580052494	0.0013597245842978678	5166, 6720, 1385, 1906, 7350	363	23	16792	10.056294166966104	0.9936905034164286	0.013979946638245878	0.012399082406523744
GOTERM_BP_DIRECT	GO:0019343~cysteine biosynthetic process via cystathionine	3	0.7874015748031495	0.001370583003749596	102724560, 875, 1491	363	3	16792	46.25895316804408	0.9939408184451147	0.013979946638245878	0.012399082406523744
GOTERM_BP_DIRECT	GO:0060559~positive regulation of calcidiol 1-monooxygenase activity	3	0.7874015748031495	0.001370583003749596	3458, 7124, 3553	363	3	16792	46.25895316804408	0.9939408184451147	0.013979946638245878	0.012399082406523744
GOTERM_BP_DIRECT	GO:0001660~fever generation	3	0.7874015748031495	0.001370583003749596	7442, 3553, 3552	363	3	16792	46.25895316804408	0.9939408184451147	0.013979946638245878	0.012399082406523744
GOTERM_BP_DIRECT	GO:0032800~receptor biosynthetic process	3	0.7874015748031495	0.001370583003749596	7124, 3586, 59272	363	3	16792	46.25895316804408	0.9939408184451147	0.013979946638245878	0.012399082406523744
GOTERM_BP_DIRECT	GO:1903598~positive regulation of gap junction assembly	3	0.7874015748031495	0.001370583003749596	857, 183, 59272	363	3	16792	46.25895316804408	0.9939408184451147	0.013979946638245878	0.012399082406523744
GOTERM_BP_DIRECT	GO:0032922~circadian regulation of gene expression	7	1.837270341207349	0.0013836754697594109	4804, 8473, 5465, 406, 23411, 10135, 1390	363	57	16792	5.680924073268571	0.9942294680725843	0.014036577040638383	0.012449308994947068
GOTERM_BP_DIRECT	GO:0071346~cellular response to interferon-gamma	7	1.837270341207349	0.0013836754697594109	4609, 6376, 2597, 6356, 1906, 6347, 4843	363	57	16792	5.680924073268571	0.9942294680725843	0.014036577040638383	0.012449308994947068
GOTERM_BP_DIRECT	GO:0032700~negative regulation of interleukin-17 production	4	1.0498687664041995	0.0014414821447803388	7099, 3458, 5621, 7040	363	11	16792	16.821437515652395	0.9953482403078329	0.014504427094641083	0.012864254167742374
GOTERM_BP_DIRECT	GO:0034116~positive regulation of heterotypic cell-cell adhesion	4	1.0498687664041995	0.0014414821447803388	960, 7124, 3553, 3586	363	11	16792	16.821437515652395	0.9953482403078329	0.014504427094641083	0.012864254167742374
GOTERM_BP_DIRECT	GO:0002003~angiotensin maturation	4	1.0498687664041995	0.0014414821447803388	183, 59272, 1636, 10159	363	11	16792	16.821437515652395	0.9953482403078329	0.014504427094641083	0.012864254167742374
GOTERM_BP_DIRECT	GO:0051592~response to calcium ion	7	1.837270341207349	0.0015158063684634758	595, 7057, 3569, 10628, 801, 857, 1956	363	58	16792	5.582977106488078	0.9964741317029071	0.01521117819350275	0.013491085252470073
GOTERM_BP_DIRECT	GO:0046426~negative regulation of JAK-STAT cascade	6	1.574803149606299	0.0016030517156157293	1634, 4760, 54741, 857, 9021, 51094	363	40	16792	6.938842975206612	0.997453283232248	0.01600043307570338	0.014191090522689378
GOTERM_BP_DIRECT	GO:0001895~retina homeostasis	6	1.574803149606299	0.0016030517156157293	3502, 213, 4057, 1001, 7018, 6647	363	40	16792	6.938842975206612	0.997453283232248	0.01600043307570338	0.014191090522689378
GOTERM_BP_DIRECT	GO:0043433~negative regulation of sequence-specific DNA binding transcription factor activity	7	1.837270341207349	0.0018086602646574525	4221, 5621, 23411, 1649, 6934, 3162, 9817	363	60	16792	5.3968778696051425	0.9988170440769292	0.018004390816362823	0.015968439021120075
GOTERM_BP_DIRECT	GO:0019433~triglyceride catabolic process	5	1.3123359580052494	0.0018776429165714766	4023, 335, 2168, 2167, 348	363	25	16792	9.251790633608815	0.9990854108438466	0.01843384727641935	0.016349332180160273
GOTERM_BP_DIRECT	GO:0060135~maternal process involved in female pregnancy	5	1.3123359580052494	0.0018776429165714766	231, 1268, 2475, 6347, 285	363	25	16792	9.251790633608815	0.9990854108438466	0.01843384727641935	0.016349332180160273
GOTERM_BP_DIRECT	GO:0045779~negative regulation of bone resorption	4	1.0498687664041995	0.0018914127476745075	3569, 796, 4982, 3375	363	12	16792	15.419651056014693	0.9991311998857407	0.01843384727641935	0.016349332180160273
GOTERM_BP_DIRECT	GO:0071872~cellular response to epinephrine stimulus	4	1.0498687664041995	0.0018914127476745075	22933, 6262, 9370, 6622	363	12	16792	15.419651056014693	0.9991311998857407	0.01843384727641935	0.016349332180160273
GOTERM_BP_DIRECT	GO:0046889~positive regulation of lipid biosynthetic process	4	1.0498687664041995	0.0018914127476745075	2475, 348, 1385, 3630	363	12	16792	15.419651056014693	0.9991311998857407	0.01843384727641935	0.016349332180160273
GOTERM_BP_DIRECT	GO:0031000~response to caffeine	4	1.0498687664041995	0.0018914127476745075	6262, 3569, 5562, 5468	363	12	16792	15.419651056014693	0.9991311998857407	0.01843384727641935	0.016349332180160273
GOTERM_BP_DIRECT	GO:0019430~removal of superoxide radicals	4	1.0498687664041995	0.0018914127476745075	6647, 1728, 6648, 4846	363	12	16792	15.419651056014693	0.9991311998857407	0.01843384727641935	0.016349332180160273
GOTERM_BP_DIRECT	GO:0043032~positive regulation of macrophage activation	4	1.0498687664041995	0.0018914127476745075	3329, 7057, 3586, 3596	363	12	16792	15.419651056014693	0.9991311998857407	0.01843384727641935	0.016349332180160273
GOTERM_BP_DIRECT	GO:0006974~cellular response to DNA damage stimulus	13	3.4120734908136483	0.0019069092542061373	5594, 6794, 7157, 4221, 23411, 142, 595, 596, 4609, 1026, 80854, 1649, 2308	363	208	16792	2.8911845730027546	0.9991799955154916	0.01853635288096462	0.016440246363939075
GOTERM_BP_DIRECT	GO:0001764~neuron migration	9	2.3622047244094486	0.001958813888260423	1499, 6387, 885, 1641, 9423, 4137, 1020, 5080, 581	363	105	16792	3.965053128689492	0.9993243368688205	0.018991312776024883	0.016843759007906033
GOTERM_BP_DIRECT	GO:0007595~lactation	6	1.574803149606299	0.002000890892524837	595, 3091, 7422, 1385, 857, 5617	363	42	16792	6.6084218811491535	0.999422486872456	0.01924888060173118	0.017072200845263594
GOTERM_BP_DIRECT	GO:0002548~monocyte chemotaxis	6	1.574803149606299	0.002000890892524837	3958, 3569, 796, 6376, 6356, 6347	363	42	16792	6.6084218811491535	0.999422486872456	0.01924888060173118	0.017072200845263594
GOTERM_BP_DIRECT	GO:0051496~positive regulation of stress fiber assembly	6	1.574803149606299	0.002000890892524837	50507, 387, 335, 2475, 1490, 5879	363	42	16792	6.6084218811491535	0.999422486872456	0.01924888060173118	0.017072200845263594
GOTERM_BP_DIRECT	GO:0035025~positive regulation of Rho protein signal transduction	5	1.3123359580052494	0.0021817349110013168	2149, 9002, 335, 1281, 5879	363	26	16792	8.89595253231617	0.9997058652791899	0.020934533694994595	0.018567238855995743
GOTERM_BP_DIRECT	GO:0048538~thymus development	6	1.574803149606299	0.0022247851606468005	596, 5594, 1499, 9935, 6647, 11035	363	43	16792	6.4547376513549874	0.9997495127784772	0.021238141418174455	0.01883651436014291
GOTERM_BP_DIRECT	GO:0045785~positive regulation of cell adhesion	6	1.574803149606299	0.0022247851606468005	7422, 6387, 7124, 2064, 3084, 284	363	43	16792	6.4547376513549874	0.9997495127784772	0.021238141418174455	0.01883651436014291
GOTERM_BP_DIRECT	GO:0055114~oxidation-reduction process	25	6.561679790026247	0.002370328258038874	50507, 6652, 373156, 22992, 1536, 231, 2746, 875, 216, 6622, 4842, 6647, 4128, 4843, 6648, 4846, 3290, 7412, 7295, 10549, 653361, 5743, 1728, 54205, 2879	363	592	16792	1.9535030898667263	0.999854481512443	0.02256964732654406	0.020017452450241332
GOTERM_BP_DIRECT	GO:0097296~activation of cysteine-type endopeptidase activity involved in apoptotic signaling pathway	4	1.0498687664041995	0.0024197782134155266	3717, 8743, 841, 581	363	13	16792	14.233524051705869	0.9998790038213426	0.022635262031522628	0.020075647388688615
GOTERM_BP_DIRECT	GO:0060047~heart contraction	4	1.0498687664041995	0.0024197782134155266	2876, 6647, 10059, 1636	363	13	16792	14.233524051705869	0.9998790038213426	0.022635262031522628	0.020075647388688615
GOTERM_BP_DIRECT	GO:0046685~response to arsenic-containing substance	4	1.0498687664041995	0.0024197782134155266	5728, 5176, 1026, 4982	363	13	16792	14.233524051705869	0.9998790038213426	0.022635262031522628	0.020075647388688615
GOTERM_BP_DIRECT	GO:0032026~response to magnesium ion	4	1.0498687664041995	0.0024197782134155266	595, 7057, 4982, 6622	363	13	16792	14.233524051705869	0.9998790038213426	0.022635262031522628	0.020075647388688615
GOTERM_BP_DIRECT	GO:0071285~cellular response to lithium ion	4	1.0498687664041995	0.0024197782134155266	1027, 2167, 999, 1050	363	13	16792	14.233524051705869	0.9998790038213426	0.022635262031522628	0.020075647388688615
GOTERM_BP_DIRECT	GO:0050872~white fat cell differentiation	4	1.0498687664041995	0.0024197782134155266	2167, 5468, 23411, 1050	363	13	16792	14.233524051705869	0.9998790038213426	0.022635262031522628	0.020075647388688615
GOTERM_BP_DIRECT	GO:0071318~cellular response to ATP	4	1.0498687664041995	0.0024197782134155266	7442, 6347, 5743, 6647	363	13	16792	14.233524051705869	0.9998790038213426	0.022635262031522628	0.020075647388688615
GOTERM_BP_DIRECT	GO:0019731~antibacterial humoral response	6	1.574803149606299	0.0024663812425789297	133, 796, 7432, 4057, 4852, 351	363	44	16792	6.308039068369648	0.9998983199654999	0.0228985969229959	0.02030920414712126
GOTERM_BP_DIRECT	GO:0006879~cellular iron ion homeostasis	6	1.574803149606299	0.0024663812425789297	3091, 4609, 7018, 6647, 3162, 3934	363	44	16792	6.308039068369648	0.9998983199654999	0.0228985969229959	0.02030920414712126
GOTERM_BP_DIRECT	GO:0043434~response to peptide hormone	6	1.574803149606299	0.0024663812425789297	7442, 1027, 6387, 2695, 3667, 1490	363	44	16792	6.308039068369648	0.9998983199654999	0.0228985969229959	0.02030920414712126
GOTERM_BP_DIRECT	GO:0031394~positive regulation of prostaglandin biosynthetic process	3	0.7874015748031495	0.0027020524586080226	551, 552, 5743	363	4	16792	34.69421487603306	0.9999578112436586	0.024416847823780747	0.021655769947387597
GOTERM_BP_DIRECT	GO:0070814~hydrogen sulfide biosynthetic process	3	0.7874015748031495	0.0027020524586080226	102724560, 875, 1491	363	4	16792	34.69421487603306	0.9999578112436586	0.024416847823780747	0.021655769947387597
GOTERM_BP_DIRECT	GO:0019344~cysteine biosynthetic process	3	0.7874015748031495	0.0027020524586080226	102724560, 875, 1491	363	4	16792	34.69421487603306	0.9999578112436586	0.024416847823780747	0.021655769947387597
GOTERM_BP_DIRECT	GO:0008628~hormone-mediated apoptotic signaling pathway	3	0.7874015748031495	0.0027020524586080226	6750, 5741, 1392	363	4	16792	34.69421487603306	0.9999578112436586	0.024416847823780747	0.021655769947387597
GOTERM_BP_DIRECT	GO:0007260~tyrosine phosphorylation of STAT protein	3	0.7874015748031495	0.0027020524586080226	3717, 2149, 3952	363	4	16792	34.69421487603306	0.9999578112436586	0.024416847823780747	0.021655769947387597
GOTERM_BP_DIRECT	GO:0061419~positive regulation of transcription from RNA polymerase II promoter in response to hypoxia	3	0.7874015748031495	0.0027020524586080226	3091, 7422, 4851	363	4	16792	34.69421487603306	0.9999578112436586	0.024416847823780747	0.021655769947387597
GOTERM_BP_DIRECT	GO:0035813~regulation of renal sodium excretion	3	0.7874015748031495	0.0027020524586080226	551, 183, 185	363	4	16792	34.69421487603306	0.9999578112436586	0.024416847823780747	0.021655769947387597
GOTERM_BP_DIRECT	GO:0000320~re-entry into mitotic cell cycle	3	0.7874015748031495	0.0027020524586080226	595, 2932, 4609	363	4	16792	34.69421487603306	0.9999578112436586	0.024416847823780747	0.021655769947387597
GOTERM_BP_DIRECT	GO:1903347~negative regulation of bicellular tight junction assembly	3	0.7874015748031495	0.0027020524586080226	9475, 7124, 6093	363	4	16792	34.69421487603306	0.9999578112436586	0.024416847823780747	0.021655769947387597
GOTERM_BP_DIRECT	GO:0033158~regulation of protein import into nucleus, translocation	3	0.7874015748031495	0.0027020524586080226	1026, 23411, 7295	363	4	16792	34.69421487603306	0.9999578112436586	0.024416847823780747	0.021655769947387597
GOTERM_BP_DIRECT	GO:0051450~myoblast proliferation	3	0.7874015748031495	0.0027020524586080226	3082, 2876, 3479	363	4	16792	34.69421487603306	0.9999578112436586	0.024416847823780747	0.021655769947387597
GOTERM_BP_DIRECT	GO:0030968~endoplasmic reticulum unfolded protein response	6	1.574803149606299	0.002726472090257139	595, 3458, 5770, 4780, 1491, 26291	363	45	16792	6.1678604224058775	0.9999614871472723	0.02447144562117348	0.02170419377950976
GOTERM_BP_DIRECT	GO:0008015~blood circulation	6	1.574803149606299	0.002726472090257139	133, 552, 6387, 2056, 4852, 4018	363	45	16792	6.1678604224058775	0.9999614871472723	0.02447144562117348	0.02170419377950976
GOTERM_BP_DIRECT	GO:0060326~cell chemotaxis	7	1.837270341207349	0.0027278135731364475	3082, 2357, 6387, 6376, 7412, 6347, 185	363	65	16792	4.981733418097055	0.9999616795374259	0.02447144562117348	0.02170419377950976
GOTERM_BP_DIRECT	GO:0050821~protein stabilization	10	2.6246719160104988	0.002765416895277734	5728, 3329, 5295, 1026, 3479, 335, 2597, 6400, 1385, 6789	363	136	16792	3.4013936152973585	0.9999666985387088	0.024749151685382217	0.021950496606267012
GOTERM_BP_DIRECT	GO:0090090~negative regulation of canonical Wnt signaling pathway	11	2.8871391076115485	0.002861395011945227	2932, 348, 4851, 857, 3484, 6789, 1958, 1649, 2309, 6934, 2308	363	163	16792	3.121769845696226	0.9999767276349076	0.025543999716177983	0.022655462547090974
GOTERM_BP_DIRECT	GO:0051482~positive regulation of cytosolic calcium ion concentration involved in phospholipase C-activating G-protein coupled signaling pathway	5	1.3123359580052494	0.002888537169087008	2149, 9002, 796, 1906, 185	363	28	16792	8.260527351436442	0.9999789705254346	0.025543999716177983	0.022655462547090974
GOTERM_BP_DIRECT	GO:0010033~response to organic substance	5	1.3123359580052494	0.002888537169087008	5970, 1385, 999, 6647, 10013	363	28	16792	8.260527351436442	0.9999789705254346	0.025543999716177983	0.022655462547090974
GOTERM_BP_DIRECT	GO:0051881~regulation of mitochondrial membrane potential	5	1.3123359580052494	0.002888537169087008	7351, 596, 6647, 6648, 581	363	28	16792	8.260527351436442	0.9999789705254346	0.025543999716177983	0.022655462547090974
GOTERM_BP_DIRECT	GO:0090200~positive regulation of release of cytochrome c from mitochondria	5	1.3123359580052494	0.002888537169087008	8743, 7157, 10059, 581, 4318	363	28	16792	8.260527351436442	0.9999789705254346	0.025543999716177983	0.022655462547090974
GOTERM_BP_DIRECT	GO:0032729~positive regulation of interferon-gamma production	6	1.574803149606299	0.00300585231369293	3329, 7099, 3558, 7124, 3553, 3606	363	46	16792	6.033776500179663	0.9999864298885579	0.026487920708263054	0.02349264415221182
GOTERM_BP_DIRECT	GO:0019395~fatty acid oxidation	4	1.0498687664041995	0.0030308499118238143	5562, 9370, 5468, 51094	363	14	16792	13.216843762298309	0.999987639302631	0.026487920708263054	0.02349264415221182
GOTERM_BP_DIRECT	GO:0031929~TOR signaling	4	1.0498687664041995	0.0030308499118238143	57521, 2475, 253260, 1978	363	14	16792	13.216843762298309	0.999987639302631	0.026487920708263054	0.02349264415221182
GOTERM_BP_DIRECT	GO:0042311~vasodilation	4	1.0498687664041995	0.0030308499118238143	2876, 2643, 348, 183	363	14	16792	13.216843762298309	0.999987639302631	0.026487920708263054	0.02349264415221182
GOTERM_BP_DIRECT	GO:0001678~cellular glucose homeostasis	4	1.0498687664041995	0.0030308499118238143	5295, 2645, 23411, 2308	363	14	16792	13.216843762298309	0.999987639302631	0.026487920708263054	0.02349264415221182
GOTERM_BP_DIRECT	GO:0010976~positive regulation of neuron projection development	8	2.099737532808399	0.0030972439163913213	4690, 3569, 5906, 5176, 4780, 1268, 5587, 2056	363	89	16792	4.158108149936547	0.9999903536724427	0.027004775411533698	0.023951052486941786
GOTERM_BP_DIRECT	GO:0048662~negative regulation of smooth muscle cell proliferation	5	1.3123359580052494	0.003294510873959932	3458, 3486, 9370, 5468, 3162	363	29	16792	7.9756815806972545	0.9999953827571723	0.02835413610991463	0.025147826332242308
GOTERM_BP_DIRECT	GO:0010942~positive regulation of cell death	5	1.3123359580052494	0.003294510873959932	7351, 1027, 3651, 1392, 1848	363	29	16792	7.9756815806972545	0.9999953827571723	0.02835413610991463	0.025147826332242308
GOTERM_BP_DIRECT	GO:0048873~homeostasis of number of cells within a tissue	5	1.3123359580052494	0.003294510873959932	596, 2149, 5741, 5879, 581	363	29	16792	7.9756815806972545	0.9999953827571723	0.02835413610991463	0.025147826332242308
GOTERM_BP_DIRECT	GO:0042113~B cell activation	5	1.3123359580052494	0.003294510873959932	3329, 841, 3565, 5579, 5293	363	29	16792	7.9756815806972545	0.9999953827571723	0.02835413610991463	0.025147826332242308
GOTERM_BP_DIRECT	GO:0007160~cell-matrix adhesion	8	2.099737532808399	0.003297798953573343	10855, 960, 1499, 7412, 1020, 1281, 1490, 5879	363	90	16792	4.111906948270585	0.9999954391193375	0.02835413610991463	0.025147826332242308
GOTERM_BP_DIRECT	GO:0009267~cellular response to starvation	6	1.574803149606299	0.003305316967956742	213, 5166, 6720, 857, 23411, 2308	363	47	16792	5.905398276771584	0.9999955654176065	0.02835413610991463	0.025147826332242308
GOTERM_BP_DIRECT	GO:0071230~cellular response to amino acid stimulus	6	1.574803149606299	0.003305316967956742	1786, 7124, 57521, 4313, 1281, 1956	363	47	16792	5.905398276771584	0.9999955654176065	0.02835413610991463	0.025147826332242308
GOTERM_BP_DIRECT	GO:0043122~regulation of I-kappaB kinase/NF-kappaB signaling	4	1.0498687664041995	0.0037285125606969665	7124, 3553, 5170, 284	363	15	16792	12.335720844811753	0.9999990876069651	0.03141150641819512	0.02785946661103419
GOTERM_BP_DIRECT	GO:0048714~positive regulation of oligodendrocyte differentiation	4	1.0498687664041995	0.0037285125606969665	2475, 7852, 5468, 7097	363	15	16792	12.335720844811753	0.9999990876069651	0.03141150641819512	0.02785946661103419
GOTERM_BP_DIRECT	GO:0022408~negative regulation of cell-cell adhesion	4	1.0498687664041995	0.0037285125606969665	3717, 5420, 999, 7040	363	15	16792	12.335720844811753	0.9999990876069651	0.03141150641819512	0.02785946661103419
GOTERM_BP_DIRECT	GO:2000679~positive regulation of transcription regulatory region DNA binding	4	1.0498687664041995	0.0037285125606969665	3479, 4760, 7040, 142	363	15	16792	12.335720844811753	0.9999990876069651	0.03141150641819512	0.02785946661103419
GOTERM_BP_DIRECT	GO:0010667~negative regulation of cardiac muscle cell apoptotic process	4	1.0498687664041995	0.0037285125606969665	3717, 4780, 5170, 3084	363	15	16792	12.335720844811753	0.9999990876069651	0.03141150641819512	0.02785946661103419
GOTERM_BP_DIRECT	GO:0050930~induction of positive chemotaxis	4	1.0498687664041995	0.0037285125606969665	177, 7422, 6387, 3576	363	15	16792	12.335720844811753	0.9999990876069651	0.03141150641819512	0.02785946661103419
GOTERM_BP_DIRECT	GO:0045773~positive regulation of axon extension	5	1.3123359580052494	0.0037376570892453504	2932, 2335, 9423, 4137, 3084	363	30	16792	7.709825528007347	0.9999991182591365	0.03141150641819512	0.02785946661103419
GOTERM_BP_DIRECT	GO:0030217~T cell differentiation	5	1.3123359580052494	0.0037376570892453504	3558, 3952, 3953, 1958, 5293	363	30	16792	7.709825528007347	0.9999991182591365	0.03141150641819512	0.02785946661103419
GOTERM_BP_DIRECT	GO:0044344~cellular response to fibroblast growth factor stimulus	5	1.3123359580052494	0.0037376570892453504	960, 4609, 3576, 6347, 6622	363	30	16792	7.709825528007347	0.9999991182591365	0.03141150641819512	0.02785946661103419
GOTERM_BP_DIRECT	GO:0007399~nervous system development	15	3.937007874015748	0.003955828142236189	7422, 6774, 2353, 3084, 8140, 351, 6609, 2668, 2247, 2048, 1641, 9935, 50674, 627, 43	363	287	16792	2.4177153223716417	0.999999609857995	0.032972441260559225	0.029243889616536813
GOTERM_BP_DIRECT	GO:0031647~regulation of protein stability	7	1.837270341207349	0.003959035114098009	5728, 596, 5594, 6720, 5587, 7018, 10013	363	70	16792	4.625895316804408	0.9999996145067072	0.032972441260559225	0.029243889616536813
GOTERM_BP_DIRECT	GO:0071300~cellular response to retinoic acid	7	1.837270341207349	0.003959035114098009	8473, 4609, 5176, 19, 6347, 5468, 3952	363	70	16792	4.625895316804408	0.9999996145067072	0.032972441260559225	0.029243889616536813
GOTERM_BP_DIRECT	GO:0071560~cellular response to transforming growth factor beta stimulus	6	1.574803149606299	0.00396767490860342	50507, 2200, 5598, 1906, 857, 7040	363	49	16792	5.66436161241356	0.9999996267569384	0.032972441260559225	0.029243889616536813
GOTERM_BP_DIRECT	GO:0021762~substantia nigra development	6	1.574803149606299	0.00396767490860342	2746, 22933, 387, 2247, 801, 10971	363	49	16792	5.66436161241356	0.9999996267569384	0.032972441260559225	0.029243889616536813
GOTERM_BP_DIRECT	GO:0016477~cell migration	11	2.8871391076115485	0.004198319920676418	5728, 2932, 6383, 7057, 387, 3717, 5420, 7040, 5170, 1490, 5291	363	172	16792	2.9584214235377027	0.9999998424066384	0.03481145894137707	0.03087494961709027
GOTERM_BP_DIRECT	GO:0048147~negative regulation of fibroblast proliferation	5	1.3123359580052494	0.004219525503294403	4609, 3458, 7157, 6648, 581	363	31	16792	7.4611214787167865	0.9999998544185129	0.034832136250033396	0.030893288718133297
GOTERM_BP_DIRECT	GO:0046676~negative regulation of insulin secretion	5	1.3123359580052494	0.004219525503294403	6720, 6833, 3667, 150, 3767	363	31	16792	7.4611214787167865	0.9999998544185129	0.034832136250033396	0.030893288718133297
GOTERM_BP_DIRECT	GO:0007189~adenylate cyclase-activating G-protein coupled receptor signaling pathway	6	1.574803149606299	0.004332149967356906	114131, 796, 5741, 5732, 2691, 6915	363	50	16792	5.551074380165289	0.999999904451446	0.03554284759681472	0.03152363222258453
GOTERM_BP_DIRECT	GO:0007266~Rho protein signal transduction	6	1.574803149606299	0.004332149967356906	387, 9475, 5741, 150, 6093, 185	363	50	16792	5.551074380165289	0.999999904451446	0.03554284759681472	0.03152363222258453
GOTERM_BP_DIRECT	GO:0090335~regulation of brown fat cell differentiation	3	0.7874015748031495	0.004439275888401516	2475, 3952, 23411	363	5	16792	27.755371900826447	0.9999999359894525	0.03554284759681472	0.03152363222258453
GOTERM_BP_DIRECT	GO:0032611~interleukin-1 beta production	3	0.7874015748031495	0.004439275888401516	3553, 834, 114548	363	5	16792	27.755371900826447	0.9999999359894525	0.03554284759681472	0.03152363222258453
GOTERM_BP_DIRECT	GO:0032489~regulation of Cdc42 protein signal transduction	3	0.7874015748031495	0.004439275888401516	335, 348, 19	363	5	16792	27.755371900826447	0.9999999359894525	0.03554284759681472	0.03152363222258453
GOTERM_BP_DIRECT	GO:0000303~response to superoxide	3	0.7874015748031495	0.004439275888401516	7351, 6647, 6648	363	5	16792	27.755371900826447	0.9999999359894525	0.03554284759681472	0.03152363222258453
GOTERM_BP_DIRECT	GO:1990314~cellular response to insulin-like growth factor stimulus	3	0.7874015748031495	0.004439275888401516	2200, 1385, 7040	363	5	16792	27.755371900826447	0.9999999359894525	0.03554284759681472	0.03152363222258453
GOTERM_BP_DIRECT	GO:0022614~membrane to membrane docking	3	0.7874015748031495	0.004439275888401516	7412, 3383, 6093	363	5	16792	27.755371900826447	0.9999999359894525	0.03554284759681472	0.03152363222258453
GOTERM_BP_DIRECT	GO:0002551~mast cell chemotaxis	3	0.7874015748031495	0.004439275888401516	6356, 5879, 5293	363	5	16792	27.755371900826447	0.9999999359894525	0.03554284759681472	0.03152363222258453
GOTERM_BP_DIRECT	GO:0042092~type 2 immune response	3	0.7874015748031495	0.004439275888401516	3565, 3586, 3606	363	5	16792	27.755371900826447	0.9999999359894525	0.03554284759681472	0.03152363222258453
GOTERM_BP_DIRECT	GO:0019346~transsulfuration	3	0.7874015748031495	0.004439275888401516	102724560, 875, 1491	363	5	16792	27.755371900826447	0.9999999359894525	0.03554284759681472	0.03152363222258453
GOTERM_BP_DIRECT	GO:0038033~positive regulation of endothelial cell chemotaxis by VEGF-activated vascular endothelial growth factor receptor signaling pathway	3	0.7874015748031495	0.004439275888401516	7422, 3791, 5587	363	5	16792	27.755371900826447	0.9999999359894525	0.03554284759681472	0.03152363222258453
GOTERM_BP_DIRECT	GO:0035509~negative regulation of myosin-light-chain-phosphatase activity	3	0.7874015748031495	0.004439275888401516	9475, 7124, 6093	363	5	16792	27.755371900826447	0.9999999359894525	0.03554284759681472	0.03152363222258453
GOTERM_BP_DIRECT	GO:0051534~negative regulation of NFAT protein import into nucleus	3	0.7874015748031495	0.004439275888401516	2932, 2475, 5598	363	5	16792	27.755371900826447	0.9999999359894525	0.03554284759681472	0.03152363222258453
GOTERM_BP_DIRECT	GO:0048011~neurotrophin TRK receptor signaling pathway	4	1.0498687664041995	0.0045162823575633304	4804, 836, 6272, 4803	363	16	16792	11.56473829201102	0.9999999520066117	0.03592760516497496	0.031864881078363494
GOTERM_BP_DIRECT	GO:0090026~positive regulation of monocyte chemotaxis	4	1.0498687664041995	0.0045162823575633304	5054, 6387, 3146, 6347	363	16	16792	11.56473829201102	0.9999999520066117	0.03592760516497496	0.031864881078363494
GOTERM_BP_DIRECT	GO:0030279~negative regulation of ossification	4	1.0498687664041995	0.0045162823575633304	596, 796, 4851, 7040	363	16	16792	11.56473829201102	0.9999999520066117	0.03592760516497496	0.031864881078363494
GOTERM_BP_DIRECT	GO:0007169~transmembrane receptor protein tyrosine kinase signaling pathway	8	2.099737532808399	0.004716679033549798	3791, 2064, 925, 5291, 1956, 3480, 3084, 4803	363	96	16792	3.8549127640036733	0.9999999773190309	0.03744178260534307	0.03320783404857448
GOTERM_BP_DIRECT	GO:0007259~JAK-STAT cascade	5	1.3123359580052494	0.004741627652308096	3717, 6774, 6347, 2690, 9021	363	32	16792	7.227961432506888	0.9999999793399651	0.037559744147963925	0.03331245639983262
GOTERM_BP_DIRECT	GO:0008344~adult locomotory behavior	6	1.574803149606299	0.005131617301290424	2668, 6387, 2695, 6622, 22876, 351	363	52	16792	5.3375715193897015	0.9999999951978369	0.040476718670983576	0.035899576967925804
GOTERM_BP_DIRECT	GO:0034097~response to cytokine	6	1.574803149606299	0.005131617301290424	596, 3565, 3651, 2353, 1281, 3725	363	52	16792	5.3375715193897015	0.9999999951978369	0.040476718670983576	0.035899576967925804
GOTERM_BP_DIRECT	GO:0007409~axonogenesis	8	2.099737532808399	0.005279124522669672	6285, 2932, 596, 885, 6794, 4851, 1385, 351	363	98	16792	3.776241074942374	0.9999999972350474	0.04155217885390949	0.03685342320053965
GOTERM_BP_DIRECT	GO:0051402~neuron apoptotic process	5	1.3123359580052494	0.00530543438085692	596, 2597, 1020, 581, 351	363	33	16792	7.008932298188496	0.9999999974943435	0.041583436210379604	0.03688114594860958
GOTERM_BP_DIRECT	GO:0070555~response to interleukin-1	5	1.3123359580052494	0.00530543438085692	5970, 6401, 2056, 6622, 2690	363	33	16792	7.008932298188496	0.9999999974943435	0.041583436210379604	0.03688114594860958
GOTERM_BP_DIRECT	GO:2000778~positive regulation of interleukin-6 secretion	4	1.0498687664041995	0.0053973244421375325	3329, 2149, 3553, 3146	363	17	16792	10.884459568951547	0.999999998223574	0.04160297908504769	0.03689847889842263
GOTERM_BP_DIRECT	GO:0071310~cellular response to organic substance	4	1.0498687664041995	0.0053973244421375325	596, 3553, 834, 6833	363	17	16792	10.884459568951547	0.999999998223574	0.04160297908504769	0.03689847889842263
GOTERM_BP_DIRECT	GO:0051571~positive regulation of histone H3-K4 methylation	4	1.0498687664041995	0.0053973244421375325	8473, 1786, 1499, 2641	363	17	16792	10.884459568951547	0.999999998223574	0.04160297908504769	0.03689847889842263
GOTERM_BP_DIRECT	GO:0055093~response to hyperoxia	4	1.0498687664041995	0.0053973244421375325	1026, 2056, 847, 6648	363	17	16792	10.884459568951547	0.999999998223574	0.04160297908504769	0.03689847889842263
GOTERM_BP_DIRECT	GO:0010460~positive regulation of heart rate	4	1.0498687664041995	0.0053973244421375325	133, 6262, 552, 1906	363	17	16792	10.884459568951547	0.999999998223574	0.04160297908504769	0.03689847889842263
GOTERM_BP_DIRECT	GO:0090201~negative regulation of release of cytochrome c from mitochondria	4	1.0498687664041995	0.0053973244421375325	3082, 551, 2876, 3479	363	17	16792	10.884459568951547	0.999999998223574	0.04160297908504769	0.03689847889842263
GOTERM_BP_DIRECT	GO:0042789~mRNA transcription from RNA polymerase II promoter	4	1.0498687664041995	0.0053973244421375325	3091, 6720, 6774, 1649	363	17	16792	10.884459568951547	0.999999998223574	0.04160297908504769	0.03689847889842263
GOTERM_BP_DIRECT	GO:0071380~cellular response to prostaglandin E stimulus	4	1.0498687664041995	0.0053973244421375325	5562, 5563, 5732, 5468	363	17	16792	10.884459568951547	0.999999998223574	0.04160297908504769	0.03689847889842263
GOTERM_BP_DIRECT	GO:0051726~regulation of cell cycle	9	2.3622047244094486	0.005446698049348989	5728, 22933, 342977, 2247, 6774, 7249, 406, 3952, 3725	363	124	16792	3.357504665422554	0.9999999985233391	0.04189681164819481	0.037159084625930504
GOTERM_BP_DIRECT	GO:0045727~positive regulation of translation	6	1.574803149606299	0.005568163328638279	7057, 3569, 5594, 940, 2475, 2064	363	53	16792	5.236862622797442	0.9999999990628727	0.04264651609432564	0.03782401185696032
GOTERM_BP_DIRECT	GO:0006091~generation of precursor metabolites and energy	6	1.574803149606299	0.005568163328638279	551, 552, 5443, 3651, 9370, 1050	363	53	16792	5.236862622797442	0.9999999990628727	0.04264651609432564	0.03782401185696032
GOTERM_BP_DIRECT	GO:0006469~negative regulation of protein kinase activity	8	2.099737532808399	0.005578526279327582	4690, 1634, 3569, 57761, 2167, 7249, 9021, 5170	363	99	16792	3.7380972257005314	0.9999999990985347	0.04264651609432564	0.03782401185696032
GOTERM_BP_DIRECT	GO:0016032~viral process	15	3.937007874015748	0.005594755608848392	5295, 5594, 3791, 7157, 7412, 6774, 1385, 23411, 1050, 581, 3329, 387, 6667, 7249, 4217	363	299	16792	2.3206832692998702	0.9999999991516779	0.04268294084373476	0.03785631766478973
GOTERM_BP_DIRECT	GO:0016310~phosphorylation	8	2.099737532808399	0.005890466294533014	5294, 2048, 6774, 2475, 1020, 5290, 5291, 5293	363	100	16792	3.700716253443526	0.9999999997196691	0.04475552247866615	0.03969453000928166
GOTERM_BP_DIRECT	GO:0031175~neuron projection development	8	2.099737532808399	0.005890466294533014	177, 2668, 3569, 3146, 4852, 999, 1020, 351	363	100	16792	3.700716253443526	0.9999999997196691	0.04475552247866615	0.03969453000928166
GOTERM_BP_DIRECT	GO:0016337~single organismal cell-cell adhesion	8	2.099737532808399	0.00621525967399969	960, 1499, 9423, 7412, 1001, 999, 3383, 1956	363	101	16792	3.6640754984589368	0.9999999999169534	0.04712711154032759	0.04179793776689812
GOTERM_BP_DIRECT	GO:0043691~reverse cholesterol transport	4	1.0498687664041995	0.006374469704081498	6927, 335, 348, 19	363	18	16792	10.279767370676462	0.999999999954263	0.0480407909074806	0.04260829749570264
GOTERM_BP_DIRECT	GO:0033189~response to vitamin A	4	1.0498687664041995	0.006374469704081498	2056, 5468, 847, 2626	363	18	16792	10.279767370676462	0.999999999954263	0.0480407909074806	0.04260829749570264
GOTERM_BP_DIRECT	GO:0006970~response to osmotic stress	4	1.0498687664041995	0.006374469704081498	10725, 6652, 6513, 1956	363	18	16792	10.279767370676462	0.999999999954263	0.0480407909074806	0.04260829749570264
GOTERM_BP_DIRECT	GO:0060548~negative regulation of cell death	6	1.574803149606299	0.006518711524680986	4690, 4609, 2247, 5587, 1392, 1490	363	55	16792	5.046431254695718	0.9999999999733601	0.04839337030579075	0.04292100691639029
GOTERM_BP_DIRECT	GO:0001890~placenta development	5	1.3123359580052494	0.006563827998370454	1634, 6927, 5468, 6647, 3952	363	35	16792	6.608421881149154	0.999999999977504	0.04839337030579075	0.04292100691639029
GOTERM_BP_DIRECT	GO:2000675~negative regulation of type B pancreatic cell apoptotic process	3	0.7874015748031495	0.006564236369708388	4760, 3651, 6934	363	6	16792	23.12947658402204	0.9999999999775384	0.04839337030579075	0.04292100691639029
GOTERM_BP_DIRECT	GO:0032914~positive regulation of transforming growth factor beta1 production	3	0.7874015748031495	0.006564236369708388	7057, 6376, 10159	363	6	16792	23.12947658402204	0.9999999999775384	0.04839337030579075	0.04292100691639029
GOTERM_BP_DIRECT	GO:0045084~positive regulation of interleukin-12 biosynthetic process	3	0.7874015748031495	0.006564236369708388	7099, 3458, 5970	363	6	16792	23.12947658402204	0.9999999999775384	0.04839337030579075	0.04292100691639029
GOTERM_BP_DIRECT	GO:0060770~negative regulation of epithelial cell proliferation involved in prostate gland development	3	0.7874015748031495	0.006564236369708388	1027, 5176, 6794	363	6	16792	23.12947658402204	0.9999999999775384	0.04839337030579075	0.04292100691639029
GOTERM_BP_DIRECT	GO:2001200~positive regulation of dendritic cell differentiation	3	0.7874015748031495	0.006564236369708388	177, 3958, 3146	363	6	16792	23.12947658402204	0.9999999999775384	0.04839337030579075	0.04292100691639029
GOTERM_BP_DIRECT	GO:1990000~amyloid fibril formation	3	0.7874015748031495	0.006564236369708388	11035, 948, 351	363	6	16792	23.12947658402204	0.9999999999775384	0.04839337030579075	0.04292100691639029
GOTERM_BP_DIRECT	GO:0071280~cellular response to copper ion	3	0.7874015748031495	0.006564236369708388	359, 5621, 6622	363	6	16792	23.12947658402204	0.9999999999775384	0.04839337030579075	0.04292100691639029
GOTERM_BP_DIRECT	GO:0090336~positive regulation of brown fat cell differentiation	3	0.7874015748031495	0.006564236369708388	252995, 3630, 5743	363	6	16792	23.12947658402204	0.9999999999775384	0.04839337030579075	0.04292100691639029
GOTERM_BP_DIRECT	GO:0051346~negative regulation of hydrolase activity	3	0.7874015748031495	0.006564236369708388	4842, 3953, 4846	363	6	16792	23.12947658402204	0.9999999999775384	0.04839337030579075	0.04292100691639029
GOTERM_BP_DIRECT	GO:0006629~lipid metabolic process	10	2.6246719160104988	0.007067780148926211	7442, 3557, 4023, 6720, 5465, 5468, 4952, 3952, 4018, 948	363	157	16792	2.9464301380919795	0.9999999999965984	0.052002659079945224	0.04612215425247895
GOTERM_BP_DIRECT	GO:0010043~response to zinc ion	5	1.3123359580052494	0.007261133697409639	5728, 632, 7412, 6833, 6648	363	36	16792	6.424854606672789	0.9999999999983527	0.05331992259458795	0.04729046049082175
GOTERM_BP_DIRECT	GO:0046827~positive regulation of protein export from nucleus	4	1.0498687664041995	0.007450230966476329	2932, 7157, 3553, 6934	363	19	16792	9.738726982746122	0.9999999999991894	0.054068635259632306	0.04795450809221216
GOTERM_BP_DIRECT	GO:0046716~muscle cell cellular homeostasis	4	1.0498687664041995	0.007450230966476329	3569, 3091, 2660, 6647	363	19	16792	9.738726982746122	0.9999999999991894	0.054068635259632306	0.04795450809221216
GOTERM_BP_DIRECT	GO:0050771~negative regulation of axonogenesis	4	1.0498687664041995	0.007450230966476329	5728, 4804, 387, 2048	363	19	16792	9.738726982746122	0.9999999999991894	0.054068635259632306	0.04795450809221216
GOTERM_BP_DIRECT	GO:0042832~defense response to protozoan	4	1.0498687664041995	0.007450230966476329	3569, 3458, 3565, 3586	363	19	16792	9.738726982746122	0.9999999999991894	0.054068635259632306	0.04795450809221216
GOTERM_BP_DIRECT	GO:0090190~positive regulation of branching involved in ureteric bud morphogenesis	4	1.0498687664041995	0.007450230966476329	2668, 7422, 7040, 183	363	19	16792	9.738726982746122	0.9999999999991894	0.054068635259632306	0.04795450809221216
GOTERM_BP_DIRECT	GO:0045672~positive regulation of osteoclast differentiation	4	1.0498687664041995	0.007450230966476329	3458, 7124, 2353, 1385	363	19	16792	9.738726982746122	0.9999999999991894	0.054068635259632306	0.04795450809221216
GOTERM_BP_DIRECT	GO:0032091~negative regulation of protein binding	6	1.574803149606299	0.007577542668421809	2932, 5465, 857, 6093, 581, 1636	363	57	16792	4.869363491373061	0.9999999999994972	0.054867298613056864	0.04866285791574369
GOTERM_BP_DIRECT	GO:0001558~regulation of cell growth	7	1.837270341207349	0.007589755247307087	11082, 6794, 3486, 3484, 183, 1490, 185	363	80	16792	4.047658402203857	0.9999999999995197	0.054867298613056864	0.04866285791574369
GOTERM_BP_DIRECT	GO:0048813~dendrite morphogenesis	5	1.3123359580052494	0.00800557816374871	6383, 1641, 1020, 4205, 5879	363	37	16792	6.251209887573524	0.9999999999998991	0.057649453585370304	0.051130404442356364
GOTERM_BP_DIRECT	GO:0051898~negative regulation of protein kinase B signaling	5	1.3123359580052494	0.00800557816374871	5728, 7249, 2660, 23411, 1649	363	37	16792	6.251209887573524	0.9999999999998991	0.057649453585370304	0.051130404442356364
GOTERM_BP_DIRECT	GO:0070373~negative regulation of ERK1 and ERK2 cascade	6	1.574803149606299	0.008149404583517485	5728, 7099, 5770, 467, 9370, 1848	363	58	16792	4.785408948418353	0.9999999999999412	0.05857187888887181	0.05194852110960373
GOTERM_BP_DIRECT	GO:0071375~cellular response to peptide hormone stimulus	4	1.0498687664041995	0.00862681855613172	5970, 4221, 1906, 857	363	20	16792	9.251790633608815	0.9999999999999902	0.061528056483675084	0.054570411632848544
GOTERM_BP_DIRECT	GO:0035584~calcium-mediated signaling using intracellular calcium source	4	1.0498687664041995	0.00862681855613172	6262, 3791, 7412, 6403	363	20	16792	9.251790633608815	0.9999999999999902	0.061528056483675084	0.054570411632848544
GOTERM_BP_DIRECT	GO:0030101~natural killer cell activation	4	1.0498687664041995	0.00862681855613172	3558, 841, 3606, 5293	363	20	16792	9.251790633608815	0.9999999999999902	0.061528056483675084	0.054570411632848544
GOTERM_BP_DIRECT	GO:0046697~decidualization	4	1.0498687664041995	0.00862681855613172	6696, 4221, 2057, 5743	363	20	16792	9.251790633608815	0.9999999999999902	0.061528056483675084	0.054570411632848544
GOTERM_BP_DIRECT	GO:0038128~ERBB2 signaling pathway	5	1.3123359580052494	0.008798399040493588	5295, 2064, 5290, 1956, 3084	363	38	16792	6.0867043642163265	0.9999999999999949	0.06263181573185014	0.05554935684839355
GOTERM_BP_DIRECT	GO:0034983~peptidyl-lysine deacetylation	3	0.7874015748031495	0.009059501533621433	22933, 10013, 23411	363	7	16792	19.825265643447462	0.9999999999999981	0.06304397048536933	0.05591490479255696
GOTERM_BP_DIRECT	GO:0071548~response to dexamethasone	3	0.7874015748031495	0.009059501533621433	2056, 1906, 2309	363	7	16792	19.825265643447462	0.9999999999999981	0.06304397048536933	0.05591490479255696
GOTERM_BP_DIRECT	GO:2000121~regulation of removal of superoxide radicals	3	0.7874015748031495	0.009059501533621433	4780, 2643, 948	363	7	16792	19.825265643447462	0.9999999999999981	0.06304397048536933	0.05591490479255696
GOTERM_BP_DIRECT	GO:0072577~endothelial cell apoptotic process	3	0.7874015748031495	0.009059501533621433	3586, 4217, 26291	363	7	16792	19.825265643447462	0.9999999999999981	0.06304397048536933	0.05591490479255696
GOTERM_BP_DIRECT	GO:0014049~positive regulation of glutamate secretion	3	0.7874015748031495	0.009059501533621433	551, 552, 885	363	7	16792	19.825265643447462	0.9999999999999981	0.06304397048536933	0.05591490479255696
GOTERM_BP_DIRECT	GO:0061051~positive regulation of cell growth involved in cardiac muscle cell development	3	0.7874015748031495	0.009059501533621433	3479, 2475, 1906	363	7	16792	19.825265643447462	0.9999999999999981	0.06304397048536933	0.05591490479255696
GOTERM_BP_DIRECT	GO:0043496~regulation of protein homodimerization activity	3	0.7874015748031495	0.009059501533621433	596, 581, 3084	363	7	16792	19.825265643447462	0.9999999999999981	0.06304397048536933	0.05591490479255696
GOTERM_BP_DIRECT	GO:0007435~salivary gland morphogenesis	3	0.7874015748031495	0.009059501533621433	5080, 7040, 1956	363	7	16792	19.825265643447462	0.9999999999999981	0.06304397048536933	0.05591490479255696
GOTERM_BP_DIRECT	GO:0060290~transdifferentiation	3	0.7874015748031495	0.009059501533621433	3651, 50674, 2626	363	7	16792	19.825265643447462	0.9999999999999981	0.06304397048536933	0.05591490479255696
GOTERM_BP_DIRECT	GO:0010870~positive regulation of receptor biosynthetic process	3	0.7874015748031495	0.009059501533621433	3091, 1906, 10013	363	7	16792	19.825265643447462	0.9999999999999981	0.06304397048536933	0.05591490479255696
GOTERM_BP_DIRECT	GO:0071455~cellular response to hyperoxia	3	0.7874015748031495	0.009059501533621433	5468, 857, 2308	363	7	16792	19.825265643447462	0.9999999999999981	0.06304397048536933	0.05591490479255696
GOTERM_BP_DIRECT	GO:0050667~homocysteine metabolic process	3	0.7874015748031495	0.009059501533621433	50507, 102724560, 875	363	7	16792	19.825265643447462	0.9999999999999981	0.06304397048536933	0.05591490479255696
GOTERM_BP_DIRECT	GO:0051289~protein homotetramerization	6	1.574803149606299	0.009381601368570539	3416, 7442, 847, 1491, 10059, 6648	363	60	16792	4.6258953168044075	0.9999999999999994	0.0651636229387838	0.05779486514742522
GOTERM_BP_DIRECT	GO:0001501~skeletal system development	9	2.3622047244094486	0.009739042937017587	3479, 632, 4982, 2200, 5741, 1281, 3481, 4318, 197	363	137	16792	3.0389093322072753	0.9999999999999999	0.06752040382591523	0.05988513925145637
GOTERM_BP_DIRECT	GO:0006921~cellular component disassembly involved in execution phase of apoptosis	4	1.0498687664041995	0.009906155288105477	841, 836, 10059, 6093	363	21	16792	8.811229174865538	0.9999999999999999	0.0679201033841928	0.06023964044442778
GOTERM_BP_DIRECT	GO:0045987~positive regulation of smooth muscle contraction	4	1.0498687664041995	0.009906155288105477	2149, 1906, 5743, 6915	363	21	16792	8.811229174865538	0.9999999999999999	0.0679201033841928	0.06023964044442778
GOTERM_BP_DIRECT	GO:0051894~positive regulation of focal adhesion assembly	4	1.0498687664041995	0.009906155288105477	7422, 3791, 5879, 6093	363	21	16792	8.811229174865538	0.9999999999999999	0.0679201033841928	0.06023964044442778
GOTERM_BP_DIRECT	GO:0035307~positive regulation of protein dephosphorylation	4	1.0498687664041995	0.009906155288105477	6609, 801, 5524, 7040	363	21	16792	8.811229174865538	0.9999999999999999	0.0679201033841928	0.06023964044442778
GOTERM_BP_DIRECT	GO:0006471~protein ADP-ribosylation	4	1.0498687664041995	0.009906155288105477	22933, 23411, 51548, 142	363	21	16792	8.811229174865538	0.9999999999999999	0.0679201033841928	0.06023964044442778
GOTERM_BP_DIRECT	GO:0042730~fibrinolysis	4	1.0498687664041995	0.009906155288105477	5054, 302, 5327, 5328	363	21	16792	8.811229174865538	0.9999999999999999	0.0679201033841928	0.06023964044442778
GOTERM_BP_DIRECT	GO:0006950~response to stress	6	1.574803149606299	0.01004333012712671	231, 5594, 5563, 2740, 2475, 1956	363	61	16792	4.550060967348598	1.0	0.06860792305191328	0.06084968088031632
GOTERM_BP_DIRECT	GO:0007416~synapse assembly	6	1.574803149606299	0.01004333012712671	5728, 999, 1020, 627, 3084, 43	363	61	16792	4.550060967348598	1.0	0.06860792305191328	0.06084968088031632
GOTERM_BP_DIRECT	GO:0001822~kidney development	7	1.837270341207349	0.010672514332959893	1634, 5176, 7422, 183, 581, 185, 1636	363	86	16792	3.765263629957076	1.0	0.07277247410551224	0.06454330096599555
GOTERM_BP_DIRECT	GO:0060395~SMAD protein signal transduction	6	1.574803149606299	0.010736385405317897	6927, 2353, 2660, 9518, 7040, 3725	363	62	16792	4.476672887230072	1.0	0.07294080814598272	0.06469259965029142
GOTERM_BP_DIRECT	GO:0007613~memory	6	1.574803149606299	0.010736385405317897	5728, 6285, 1268, 2695, 1385, 5743	363	62	16792	4.476672887230072	1.0	0.07294080814598272	0.06469259965029142
GOTERM_BP_DIRECT	GO:0045736~negative regulation of cyclin-dependent protein serine/threonine kinase activity	4	1.0498687664041995	0.011289890882342722	1027, 1026, 4221, 1050	363	22	16792	8.410718757826197	1.0	0.07628360028123767	0.06765738601360376
GOTERM_BP_DIRECT	GO:0010165~response to X-ray	4	1.0498687664041995	0.011289890882342722	595, 1026, 7157, 836	363	22	16792	8.410718757826197	1.0	0.07628360028123767	0.06765738601360376
GOTERM_BP_DIRECT	GO:0050718~positive regulation of interleukin-1 beta secretion	4	1.0498687664041995	0.011289890882342722	3458, 3146, 834, 114548	363	22	16792	8.410718757826197	1.0	0.07628360028123767	0.06765738601360376
GOTERM_BP_DIRECT	GO:0051209~release of sequestered calcium ion into cytosol	5	1.3123359580052494	0.011478724204726459	6262, 7442, 2149, 2247, 1649	363	41	16792	5.641335752200497	1.0	0.07741900401122574	0.06866439732609922
GOTERM_BP_DIRECT	GO:0033993~response to lipid	3	0.7874015748031495	0.01190820684817912	2695, 5468, 948	363	8	16792	17.34710743801653	1.0	0.07805326425311772	0.069226934881492
GOTERM_BP_DIRECT	GO:0050702~interleukin-1 beta secretion	3	0.7874015748031495	0.01190820684817912	7099, 19, 948	363	8	16792	17.34710743801653	1.0	0.07805326425311772	0.069226934881492
GOTERM_BP_DIRECT	GO:0060259~regulation of feeding behavior	3	0.7874015748031495	0.01190820684817912	1268, 6774, 3953	363	8	16792	17.34710743801653	1.0	0.07805326425311772	0.069226934881492
GOTERM_BP_DIRECT	GO:0045630~positive regulation of T-helper 2 cell differentiation	3	0.7874015748031495	0.01190820684817912	3569, 114548, 3606	363	8	16792	17.34710743801653	1.0	0.07805326425311772	0.069226934881492
GOTERM_BP_DIRECT	GO:0060155~platelet dense granule organization	3	0.7874015748031495	0.01190820684817912	2149, 9002, 19	363	8	16792	17.34710743801653	1.0	0.07805326425311772	0.069226934881492
GOTERM_BP_DIRECT	GO:1904706~negative regulation of vascular smooth muscle cell proliferation	3	0.7874015748031495	0.01190820684817912	1027, 3586, 3162	363	8	16792	17.34710743801653	1.0	0.07805326425311772	0.069226934881492
GOTERM_BP_DIRECT	GO:0031102~neuron projection regeneration	3	0.7874015748031495	0.01190820684817912	133, 335, 348	363	8	16792	17.34710743801653	1.0	0.07805326425311772	0.069226934881492
GOTERM_BP_DIRECT	GO:0046626~regulation of insulin receptor signaling pathway	3	0.7874015748031495	0.01190820684817912	8473, 5770, 7249	363	8	16792	17.34710743801653	1.0	0.07805326425311772	0.069226934881492
GOTERM_BP_DIRECT	GO:0032099~negative regulation of appetite	3	0.7874015748031495	0.01190820684817912	885, 5465, 3952	363	8	16792	17.34710743801653	1.0	0.07805326425311772	0.069226934881492
GOTERM_BP_DIRECT	GO:0034383~low-density lipoprotein particle clearance	3	0.7874015748031495	0.01190820684817912	9370, 948, 3162	363	8	16792	17.34710743801653	1.0	0.07805326425311772	0.069226934881492
GOTERM_BP_DIRECT	GO:0034380~high-density lipoprotein particle assembly	3	0.7874015748031495	0.01190820684817912	335, 348, 19	363	8	16792	17.34710743801653	1.0	0.07805326425311772	0.069226934881492
GOTERM_BP_DIRECT	GO:0051896~regulation of protein kinase B signaling	3	0.7874015748031495	0.01190820684817912	6794, 253260, 22876	363	8	16792	17.34710743801653	1.0	0.07805326425311772	0.069226934881492
GOTERM_BP_DIRECT	GO:0043497~regulation of protein heterodimerization activity	3	0.7874015748031495	0.01190820684817912	596, 581, 3084	363	8	16792	17.34710743801653	1.0	0.07805326425311772	0.069226934881492
GOTERM_BP_DIRECT	GO:0071316~cellular response to nicotine	3	0.7874015748031495	0.01190820684817912	5970, 7124, 3767	363	8	16792	17.34710743801653	1.0	0.07805326425311772	0.069226934881492
GOTERM_BP_DIRECT	GO:0010269~response to selenium ion	3	0.7874015748031495	0.01190820684817912	2876, 2695, 6648	363	8	16792	17.34710743801653	1.0	0.07805326425311772	0.069226934881492
GOTERM_BP_DIRECT	GO:0032966~negative regulation of collagen biosynthetic process	3	0.7874015748031495	0.01190820684817912	3569, 5906, 5468	363	8	16792	17.34710743801653	1.0	0.07805326425311772	0.069226934881492
GOTERM_BP_DIRECT	GO:0001658~branching involved in ureteric bud morphogenesis	5	1.3123359580052494	0.012476390869400231	2668, 596, 4609, 2247, 1499	363	42	16792	5.507018234290961	1.0	0.08163374904530239	0.07240253541434018
GOTERM_BP_DIRECT	GO:0009617~response to bacterium	4	1.0498687664041995	0.012779415827155879	961, 6347, 857, 4843	363	23	16792	8.045035333572883	1.0	0.0830327489083793	0.07364333518546022
GOTERM_BP_DIRECT	GO:0032967~positive regulation of collagen biosynthetic process	4	1.0498687664041995	0.012779415827155879	2149, 6347, 7040, 1490	363	23	16792	8.045035333572883	1.0	0.0830327489083793	0.07364333518546022
GOTERM_BP_DIRECT	GO:0043278~response to morphine	4	1.0498687664041995	0.012779415827155879	1268, 5970, 2475, 2690	363	23	16792	8.045035333572883	1.0	0.0830327489083793	0.07364333518546022
GOTERM_BP_DIRECT	GO:0033137~negative regulation of peptidyl-serine phosphorylation	4	1.0498687664041995	0.012779415827155879	3082, 4690, 857, 581	363	23	16792	8.045035333572883	1.0	0.0830327489083793	0.07364333518546022
GOTERM_BP_DIRECT	GO:0030155~regulation of cell adhesion	5	1.3123359580052494	0.013527837608384712	9475, 3576, 3383, 6093, 3606	363	43	16792	5.378948042795822	1.0	0.08774240316379144	0.07782041774022007
GOTERM_BP_DIRECT	GO:0001819~positive regulation of cytokine production	4	1.0498687664041995	0.014375874712305385	7124, 6647, 150, 183	363	24	16792	7.709825528007347	1.0	0.09275802695652158	0.08226887053731781
GOTERM_BP_DIRECT	GO:0051602~response to electrical stimulus	4	1.0498687664041995	0.014375874712305385	3569, 2056, 2660, 6648	363	24	16792	7.709825528007347	1.0	0.09275802695652158	0.08226887053731781
GOTERM_BP_DIRECT	GO:0030866~cortical actin cytoskeleton organization	4	1.0498687664041995	0.014375874712305385	9475, 7124, 1020, 6093	363	24	16792	7.709825528007347	1.0	0.09275802695652158	0.08226887053731781
GOTERM_BP_DIRECT	GO:0009887~organ morphogenesis	7	1.837270341207349	0.014552344893555426	1634, 2932, 2247, 5970, 3651, 6347, 5080	363	92	16792	3.5197029584381365	1.0	0.09373422152025407	0.0831346761912111
GOTERM_BP_DIRECT	GO:0034644~cellular response to UV	5	1.3123359580052494	0.014633983245115613	5295, 4609, 7157, 5743, 581	363	44	16792	5.256699223641373	1.0	0.09393503383028523	0.0833127804747789
GOTERM_BP_DIRECT	GO:0006094~gluconeogenesis	5	1.3123359580052494	0.014633983245115613	467, 2026, 2597, 5950, 2538	363	44	16792	5.256699223641373	1.0	0.09393503383028523	0.0833127804747789
GOTERM_BP_DIRECT	GO:0051291~protein heterooligomerization	6	1.574803149606299	0.014694156542777689	3416, 2643, 5562, 841, 5564, 11035	363	67	16792	4.142592821018872	1.0	0.09397175332871528	0.08334534770115978
GOTERM_BP_DIRECT	GO:0051260~protein homooligomerization	10	2.6246719160104988	0.01475143845827952	3416, 2643, 5621, 9370, 857, 11035, 6648, 51129, 3162, 581	363	177	16792	2.613500178985541	1.0	0.09397175332871528	0.08334534770115978
GOTERM_BP_DIRECT	GO:0044320~cellular response to leptin stimulus	3	0.7874015748031495	0.015094039347454135	2645, 6774, 3952	363	9	16792	15.419651056014693	1.0	0.09397175332871528	0.08334534770115978
GOTERM_BP_DIRECT	GO:0006972~hyperosmotic response	3	0.7874015748031495	0.015094039347454135	6750, 5170, 5879	363	9	16792	15.419651056014693	1.0	0.09397175332871528	0.08334534770115978
GOTERM_BP_DIRECT	GO:0007589~body fluid secretion	3	0.7874015748031495	0.015094039347454135	7432, 302, 1906	363	9	16792	15.419651056014693	1.0	0.09397175332871528	0.08334534770115978
GOTERM_BP_DIRECT	GO:0060670~branching involved in labyrinthine layer morphogenesis	3	0.7874015748031495	0.015094039347454135	133, 3586, 9021	363	9	16792	15.419651056014693	1.0	0.09397175332871528	0.08334534770115978
GOTERM_BP_DIRECT	GO:0050665~hydrogen peroxide biosynthetic process	3	0.7874015748031495	0.015094039347454135	1536, 6647, 6648	363	9	16792	15.419651056014693	1.0	0.09397175332871528	0.08334534770115978
GOTERM_BP_DIRECT	GO:0033673~negative regulation of kinase activity	3	0.7874015748031495	0.015094039347454135	8660, 1027, 2660	363	9	16792	15.419651056014693	1.0	0.09397175332871528	0.08334534770115978
GOTERM_BP_DIRECT	GO:0010469~regulation of receptor activity	3	0.7874015748031495	0.015094039347454135	5054, 10013, 5328	363	9	16792	15.419651056014693	1.0	0.09397175332871528	0.08334534770115978
GOTERM_BP_DIRECT	GO:0009651~response to salt stress	3	0.7874015748031495	0.015094039347454135	7124, 2056, 581	363	9	16792	15.419651056014693	1.0	0.09397175332871528	0.08334534770115978
GOTERM_BP_DIRECT	GO:0003309~type B pancreatic cell differentiation	3	0.7874015748031495	0.015094039347454135	4221, 3651, 5080	363	9	16792	15.419651056014693	1.0	0.09397175332871528	0.08334534770115978
GOTERM_BP_DIRECT	GO:0003084~positive regulation of systemic arterial blood pressure	3	0.7874015748031495	0.015094039347454135	551, 552, 1636	363	9	16792	15.419651056014693	1.0	0.09397175332871528	0.08334534770115978
GOTERM_BP_DIRECT	GO:0003208~cardiac ventricle morphogenesis	3	0.7874015748031495	0.015094039347454135	3091, 4851, 2626	363	9	16792	15.419651056014693	1.0	0.09397175332871528	0.08334534770115978
GOTERM_BP_DIRECT	GO:0002544~chronic inflammatory response	3	0.7874015748031495	0.015094039347454135	7057, 6356, 7412	363	9	16792	15.419651056014693	1.0	0.09397175332871528	0.08334534770115978
GOTERM_BP_DIRECT	GO:0002237~response to molecule of bacterial origin	3	0.7874015748031495	0.015094039347454135	3576, 3586, 7097	363	9	16792	15.419651056014693	1.0	0.09397175332871528	0.08334534770115978
GOTERM_BP_DIRECT	GO:2001223~negative regulation of neuron migration	3	0.7874015748031495	0.015094039347454135	6774, 1281, 3084	363	9	16792	15.419651056014693	1.0	0.09397175332871528	0.08334534770115978
GOTERM_BP_DIRECT	GO:0008635~activation of cysteine-type endopeptidase activity involved in apoptotic process by cytochrome c	3	0.7874015748031495	0.015094039347454135	836, 54205, 581	363	9	16792	15.419651056014693	1.0	0.09397175332871528	0.08334534770115978
GOTERM_BP_DIRECT	GO:0071223~cellular response to lipoteichoic acid	3	0.7874015748031495	0.015094039347454135	7099, 948, 7097	363	9	16792	15.419651056014693	1.0	0.09397175332871528	0.08334534770115978
GOTERM_BP_DIRECT	GO:0006357~regulation of transcription from RNA polymerase II promoter	18	4.724409448818897	0.015249344261156431	7422, 6720, 6774, 2056, 1385, 2353, 7290, 27319, 389692, 7350, 6927, 467, 3146, 9935, 5579, 2309, 6934, 6648	363	441	16792	1.888120537471187	1.0	0.09464556891594965	0.08394296764986993
GOTERM_BP_DIRECT	GO:0038095~Fc-epsilon receptor signaling pathway	10	2.6246719160104988	0.015253113443344022	5295, 5594, 5970, 2353, 801, 5290, 5170, 5879, 5291, 3725	363	178	16792	2.5988175937103417	1.0	0.09464556891594965	0.08394296764986993
GOTERM_BP_DIRECT	GO:0008542~visual learning	5	1.3123359580052494	0.01579569164984697	3091, 2475, 1385, 1020, 351	363	45	16792	5.139883685338231	1.0	0.09784918471277913	0.08678431585323575
GOTERM_BP_DIRECT	GO:0051090~regulation of sequence-specific DNA binding transcription factor activity	4	1.0498687664041995	0.016080179048098123	5594, 2353, 3162, 3725	363	25	16792	7.401432506887052	1.0	0.09830296649600871	0.0871867836072578
GOTERM_BP_DIRECT	GO:0042327~positive regulation of phosphorylation	4	1.0498687664041995	0.016080179048098123	7057, 2887, 367, 1956	363	25	16792	7.401432506887052	1.0	0.09830296649600871	0.0871867836072578
GOTERM_BP_DIRECT	GO:0050715~positive regulation of cytokine secretion	4	1.0498687664041995	0.016080179048098123	7124, 3586, 3552, 3630	363	25	16792	7.401432506887052	1.0	0.09830296649600871	0.0871867836072578
GOTERM_BP_DIRECT	GO:0002040~sprouting angiogenesis	4	1.0498687664041995	0.016080179048098123	7057, 11082, 4851, 284	363	25	16792	7.401432506887052	1.0	0.09830296649600871	0.0871867836072578
GOTERM_BP_DIRECT	GO:0001816~cytokine production	4	1.0498687664041995	0.016080179048098123	5294, 10725, 2167, 5293	363	25	16792	7.401432506887052	1.0	0.09830296649600871	0.0871867836072578
GOTERM_BP_DIRECT	GO:0048709~oligodendrocyte differentiation	4	1.0498687664041995	0.016080179048098123	4851, 1020, 2064, 3084	363	25	16792	7.401432506887052	1.0	0.09830296649600871	0.0871867836072578
GOTERM_BP_DIRECT	GO:2000134~negative regulation of G1/S transition of mitotic cell cycle	4	1.0498687664041995	0.016080179048098123	5728, 596, 1026, 3275	363	25	16792	7.401432506887052	1.0	0.09830296649600871	0.0871867836072578
GOTERM_BP_DIRECT	GO:0051899~membrane depolarization	4	1.0498687664041995	0.016080179048098123	1906, 9370, 857, 3725	363	25	16792	7.401432506887052	1.0	0.09830296649600871	0.0871867836072578
GOTERM_BP_DIRECT	GO:0051591~response to cAMP	5	1.3123359580052494	0.017013771587338515	5970, 6720, 2353, 1390, 3725	363	46	16792	5.028147083483052	1.0	0.10383978954042834	0.0920974980022816
GOTERM_BP_DIRECT	GO:0042755~eating behavior	4	1.0498687664041995	0.017893019587705037	885, 6774, 3375, 3952	363	26	16792	7.1167620258529345	1.0	0.10814238948867833	0.09591355629643188
GOTERM_BP_DIRECT	GO:0007202~activation of phospholipase C activity	4	1.0498687664041995	0.017893019587705037	552, 6401, 183, 1956	363	26	16792	7.1167620258529345	1.0	0.10814238948867833	0.09591355629643188
GOTERM_BP_DIRECT	GO:0008652~cellular amino acid biosynthetic process	4	1.0498687664041995	0.017893019587705037	2746, 102724560, 875, 374569	363	26	16792	7.1167620258529345	1.0	0.10814238948867833	0.09591355629643188
GOTERM_BP_DIRECT	GO:0002053~positive regulation of mesenchymal cell proliferation	4	1.0498687664041995	0.017893019587705037	8660, 4609, 1499, 7422	363	26	16792	7.1167620258529345	1.0	0.10814238948867833	0.09591355629643188
GOTERM_BP_DIRECT	GO:0006027~glycosaminoglycan catabolic process	4	1.0498687664041995	0.017893019587705037	10855, 3339, 2239, 6383	363	26	16792	7.1167620258529345	1.0	0.10814238948867833	0.09591355629643188
GOTERM_BP_DIRECT	GO:0045930~negative regulation of mitotic cell cycle	4	1.0498687664041995	0.017893019587705037	1027, 3586, 7040, 1956	363	26	16792	7.1167620258529345	1.0	0.10814238948867833	0.09591355629643188
GOTERM_BP_DIRECT	GO:0032956~regulation of actin cytoskeleton organization	5	1.3123359580052494	0.018288976667986907	387, 9475, 2475, 253260, 6093	363	47	16792	4.921165230642988	1.0	0.10957650117878898	0.09718549741938254
GOTERM_BP_DIRECT	GO:0045860~positive regulation of protein kinase activity	5	1.3123359580052494	0.018288976667986907	5906, 1026, 7124, 2641, 1020	363	47	16792	4.921165230642988	1.0	0.10957650117878898	0.09718549741938254
GOTERM_BP_DIRECT	GO:0070098~chemokine-mediated signaling pathway	6	1.574803149606299	0.01848735032025423	6387, 6376, 3576, 6356, 7852, 6347	363	71	16792	3.909207309975556	1.0	0.10957650117878898	0.09718549741938254
GOTERM_BP_DIRECT	GO:0007596~blood coagulation	10	2.6246719160104988	0.018545272035106856	3717, 7035, 2149, 9002, 2152, 5327, 5328, 948, 5879, 2626	363	184	16792	2.514073541741526	1.0	0.10957650117878898	0.09718549741938254
GOTERM_BP_DIRECT	GO:0046888~negative regulation of hormone secretion	3	0.7874015748031495	0.01860122179559351	3569, 1906, 9370	363	10	16792	13.877685950413223	1.0	0.10957650117878898	0.09718549741938254
GOTERM_BP_DIRECT	GO:0006476~protein deacetylation	3	0.7874015748031495	0.01860122179559351	22933, 10013, 23411	363	10	16792	13.877685950413223	1.0	0.10957650117878898	0.09718549741938254
GOTERM_BP_DIRECT	GO:0033160~positive regulation of protein import into nucleus, translocation	3	0.7874015748031495	0.01860122179559351	3569, 3717, 3479	363	10	16792	13.877685950413223	1.0	0.10957650117878898	0.09718549741938254
GOTERM_BP_DIRECT	GO:0008228~opsonization	3	0.7874015748031495	0.01860122179559351	4153, 1401, 961	363	10	16792	13.877685950413223	1.0	0.10957650117878898	0.09718549741938254
GOTERM_BP_DIRECT	GO:1902237~positive regulation of endoplasmic reticulum stress-induced intrinsic apoptotic signaling pathway	3	0.7874015748031495	0.01860122179559351	4690, 23411, 1649	363	10	16792	13.877685950413223	1.0	0.10957650117878898	0.09718549741938254
GOTERM_BP_DIRECT	GO:2001214~positive regulation of vasculogenesis	3	0.7874015748031495	0.01860122179559351	133, 5906, 3791	363	10	16792	13.877685950413223	1.0	0.10957650117878898	0.09718549741938254
GOTERM_BP_DIRECT	GO:2000727~positive regulation of cardiac muscle cell differentiation	3	0.7874015748031495	0.01860122179559351	2932, 7040, 3084	363	10	16792	13.877685950413223	1.0	0.10957650117878898	0.09718549741938254
GOTERM_BP_DIRECT	GO:0006983~ER overload response	3	0.7874015748031495	0.01860122179559351	2932, 7157, 1649	363	10	16792	13.877685950413223	1.0	0.10957650117878898	0.09718549741938254
GOTERM_BP_DIRECT	GO:0019953~sexual reproduction	3	0.7874015748031495	0.01860122179559351	6774, 3952, 3953	363	10	16792	13.877685950413223	1.0	0.10957650117878898	0.09718549741938254
GOTERM_BP_DIRECT	GO:0051775~response to redox state	3	0.7874015748031495	0.01860122179559351	22933, 6262, 406	363	10	16792	13.877685950413223	1.0	0.10957650117878898	0.09718549741938254
GOTERM_BP_DIRECT	GO:0046902~regulation of mitochondrial membrane permeability	3	0.7874015748031495	0.01860122179559351	596, 7157, 6774	363	10	16792	13.877685950413223	1.0	0.10957650117878898	0.09718549741938254
GOTERM_BP_DIRECT	GO:0050765~negative regulation of phagocytosis	3	0.7874015748031495	0.01860122179559351	5728, 9370, 7040	363	10	16792	13.877685950413223	1.0	0.10957650117878898	0.09718549741938254
GOTERM_BP_DIRECT	GO:0033077~T cell differentiation in thymus	4	1.0498687664041995	0.019814878167913493	596, 1499, 9935, 11035	363	27	16792	6.853178247117642	1.0	0.11654153462739643	0.10336291897385523
GOTERM_BP_DIRECT	GO:0001701~in utero embryonic development	10	2.6246719160104988	0.020324085403774624	4609, 1499, 7422, 367, 4851, 1906, 4952, 284, 4846, 9817	363	187	16792	2.473740811125352	1.0	0.11934790214235477	0.10585194006823943
GOTERM_BP_DIRECT	GO:0001569~patterning of blood vessels	4	1.0498687664041995	0.021846039088399223	1499, 7422, 1906, 6789	363	28	16792	6.608421881149154	1.0	0.12748088326976537	0.11306523678666808
GOTERM_BP_DIRECT	GO:0032715~negative regulation of interleukin-6 production	4	1.0498687664041995	0.021846039088399223	3082, 7099, 7124, 3586	363	28	16792	6.608421881149154	1.0	0.12748088326976537	0.11306523678666808
GOTERM_BP_DIRECT	GO:0061418~regulation of transcription from RNA polymerase II promoter in response to hypoxia	4	1.0498687664041995	0.021846039088399223	3091, 7422, 2056, 1958	363	28	16792	6.608421881149154	1.0	0.12748088326976537	0.11306523678666808
GOTERM_BP_DIRECT	GO:0032689~negative regulation of interferon-gamma production	4	1.0498687664041995	0.021846039088399223	7099, 3586, 3146, 5621	363	28	16792	6.608421881149154	1.0	0.12748088326976537	0.11306523678666808
GOTERM_BP_DIRECT	GO:0007411~axon guidance	9	2.3622047244094486	0.02208929173533874	4804, 5594, 2048, 6387, 9423, 1385, 627, 5080, 5879	363	159	16792	2.618431311398721	1.0	0.12838334361198478	0.11386564614740097
GOTERM_BP_DIRECT	GO:0050927~positive regulation of positive chemotaxis	3	0.7874015748031495	0.022414497273110425	7422, 3791, 2152	363	11	16792	12.616078136739295	1.0	0.12838334361198478	0.11386564614740097
GOTERM_BP_DIRECT	GO:0030857~negative regulation of epithelial cell differentiation	3	0.7874015748031495	0.022414497273110425	595, 3458, 857	363	11	16792	12.616078136739295	1.0	0.12838334361198478	0.11386564614740097
GOTERM_BP_DIRECT	GO:0034374~low-density lipoprotein particle remodeling	3	0.7874015748031495	0.022414497273110425	348, 183, 185	363	11	16792	12.616078136739295	1.0	0.12838334361198478	0.11386564614740097
GOTERM_BP_DIRECT	GO:0031284~positive regulation of guanylate cyclase activity	3	0.7874015748031495	0.022414497273110425	4842, 4843, 4846	363	11	16792	12.616078136739295	1.0	0.12838334361198478	0.11386564614740097
GOTERM_BP_DIRECT	GO:0042535~positive regulation of tumor necrosis factor biosynthetic process	3	0.7874015748031495	0.022414497273110425	1536, 7099, 7057	363	11	16792	12.616078136739295	1.0	0.12838334361198478	0.11386564614740097
GOTERM_BP_DIRECT	GO:0045820~negative regulation of glycolytic process	3	0.7874015748031495	0.022414497273110425	5465, 6774, 51548	363	11	16792	12.616078136739295	1.0	0.12838334361198478	0.11386564614740097
GOTERM_BP_DIRECT	GO:0002523~leukocyte migration involved in inflammatory response	3	0.7874015748031495	0.022414497273110425	6376, 6401, 6347	363	11	16792	12.616078136739295	1.0	0.12838334361198478	0.11386564614740097
GOTERM_BP_DIRECT	GO:0033197~response to vitamin E	3	0.7874015748031495	0.022414497273110425	595, 3952, 847	363	11	16792	12.616078136739295	1.0	0.12838334361198478	0.11386564614740097
GOTERM_BP_DIRECT	GO:0031065~positive regulation of histone deacetylation	3	0.7874015748031495	0.022414497273110425	7157, 6720, 7040	363	11	16792	12.616078136739295	1.0	0.12838334361198478	0.11386564614740097
GOTERM_BP_DIRECT	GO:0051024~positive regulation of immunoglobulin secretion	3	0.7874015748031495	0.022414497273110425	3569, 3558, 5950	363	11	16792	12.616078136739295	1.0	0.12838334361198478	0.11386564614740097
GOTERM_BP_DIRECT	GO:0031571~mitotic G1 DNA damage checkpoint	3	0.7874015748031495	0.022414497273110425	595, 1017, 7157	363	11	16792	12.616078136739295	1.0	0.12838334361198478	0.11386564614740097
GOTERM_BP_DIRECT	GO:0034976~response to endoplasmic reticulum stress	6	1.574803149606299	0.022875025158956456	5295, 7057, 57761, 3576, 4217, 1649	363	75	16792	3.7007162534435265	1.0	0.13081984434223484	0.11602662530702645
GOTERM_BP_DIRECT	GO:0030203~glycosaminoglycan metabolic process	4	1.0498687664041995	0.023986600035183058	1634, 3339, 2239, 6383	363	29	16792	6.380545264557804	1.0	0.13654757175991825	0.12110665644674995
GOTERM_BP_DIRECT	GO:0035774~positive regulation of insulin secretion involved in cellular response to glucose stimulus	4	1.0498687664041995	0.023986600035183058	3091, 2641, 3651, 1392	363	29	16792	6.380545264557804	1.0	0.13654757175991825	0.12110665644674995
GOTERM_BP_DIRECT	GO:0048008~platelet-derived growth factor receptor signaling pathway	4	1.0498687664041995	0.023986600035183058	5728, 3717, 10628, 5327	363	29	16792	6.380545264557804	1.0	0.13654757175991825	0.12110665644674995
GOTERM_BP_DIRECT	GO:0016236~macroautophagy	6	1.574803149606299	0.024068342854749472	5562, 5563, 57521, 5564, 2475, 10013	363	76	16792	3.652022618529796	1.0	0.1368037258751638	0.12133384443722559
GOTERM_BP_DIRECT	GO:0071320~cellular response to cAMP	5	1.3123359580052494	0.025544411983119027	50507, 5294, 5906, 9370, 351	363	52	16792	4.447976266158085	1.0	0.14475166790434116	0.1283830264357063
GOTERM_BP_DIRECT	GO:0006633~fatty acid biosynthetic process	5	1.3123359580052494	0.025544411983119027	6927, 5562, 4023, 5563, 5564	363	52	16792	4.447976266158085	1.0	0.14475166790434116	0.1283830264357063
GOTERM_BP_DIRECT	GO:0097193~intrinsic apoptotic signaling pathway	4	1.0498687664041995	0.026236482584660877	1026, 7157, 54205, 581	363	30	16792	6.167860422405877	1.0	0.1462676475343188	0.1297275778023961
GOTERM_BP_DIRECT	GO:1900740~positive regulation of protein insertion into mitochondrial membrane involved in apoptotic signaling pathway	4	1.0498687664041995	0.026236482584660877	596, 7157, 841, 10971	363	30	16792	6.167860422405877	1.0	0.1462676475343188	0.1297275778023961
GOTERM_BP_DIRECT	GO:0007281~germ cell development	4	1.0498687664041995	0.026236482584660877	342977, 2475, 581, 285	363	30	16792	6.167860422405877	1.0	0.1462676475343188	0.1297275778023961
GOTERM_BP_DIRECT	GO:0042312~regulation of vasodilation	3	0.7874015748031495	0.026519114178260864	59272, 185, 1636	363	12	16792	11.56473829201102	1.0	0.1462676475343188	0.1297275778023961
GOTERM_BP_DIRECT	GO:0035815~positive regulation of renal sodium excretion	3	0.7874015748031495	0.026519114178260864	552, 1906, 183	363	12	16792	11.56473829201102	1.0	0.1462676475343188	0.1297275778023961
GOTERM_BP_DIRECT	GO:0045670~regulation of osteoclast differentiation	3	0.7874015748031495	0.026519114178260864	7124, 632, 2475	363	12	16792	11.56473829201102	1.0	0.1462676475343188	0.1297275778023961
GOTERM_BP_DIRECT	GO:0045086~positive regulation of interleukin-2 biosynthetic process	3	0.7874015748031495	0.026519114178260864	940, 3553, 3552	363	12	16792	11.56473829201102	1.0	0.1462676475343188	0.1297275778023961
GOTERM_BP_DIRECT	GO:0032727~positive regulation of interferon-alpha production	3	0.7874015748031495	0.026519114178260864	3329, 7099, 3146	363	12	16792	11.56473829201102	1.0	0.1462676475343188	0.1297275778023961
GOTERM_BP_DIRECT	GO:0030195~negative regulation of blood coagulation	3	0.7874015748031495	0.026519114178260864	5054, 348, 1906	363	12	16792	11.56473829201102	1.0	0.1462676475343188	0.1297275778023961
GOTERM_BP_DIRECT	GO:0010447~response to acidic pH	3	0.7874015748031495	0.026519114178260864	5176, 6750, 2695	363	12	16792	11.56473829201102	1.0	0.1462676475343188	0.1297275778023961
GOTERM_BP_DIRECT	GO:0007252~I-kappaB phosphorylation	3	0.7874015748031495	0.026519114178260864	7099, 10549, 7097	363	12	16792	11.56473829201102	1.0	0.1462676475343188	0.1297275778023961
GOTERM_BP_DIRECT	GO:0001944~vasculature development	3	0.7874015748031495	0.026519114178260864	796, 6794, 5290	363	12	16792	11.56473829201102	1.0	0.1462676475343188	0.1297275778023961
GOTERM_BP_DIRECT	GO:0021954~central nervous system neuron development	3	0.7874015748031495	0.026519114178260864	4852, 1020, 3952	363	12	16792	11.56473829201102	1.0	0.1462676475343188	0.1297275778023961
GOTERM_BP_DIRECT	GO:0002687~positive regulation of leukocyte migration	3	0.7874015748031495	0.026519114178260864	7422, 4254, 6403	363	12	16792	11.56473829201102	1.0	0.1462676475343188	0.1297275778023961
GOTERM_BP_DIRECT	GO:0046323~glucose import	3	0.7874015748031495	0.026519114178260864	6927, 6517, 6272	363	12	16792	11.56473829201102	1.0	0.1462676475343188	0.1297275778023961
GOTERM_BP_DIRECT	GO:0060997~dendritic spine morphogenesis	3	0.7874015748031495	0.026519114178260864	5728, 2048, 10013	363	12	16792	11.56473829201102	1.0	0.1462676475343188	0.1297275778023961
GOTERM_BP_DIRECT	GO:1990440~positive regulation of transcription from RNA polymerase II promoter in response to endoplasmic reticulum stress	3	0.7874015748031495	0.026519114178260864	467, 7157, 1649	363	12	16792	11.56473829201102	1.0	0.1462676475343188	0.1297275778023961
GOTERM_BP_DIRECT	GO:0015909~long-chain fatty acid transport	3	0.7874015748031495	0.026519114178260864	2168, 348, 5468	363	12	16792	11.56473829201102	1.0	0.1462676475343188	0.1297275778023961
GOTERM_BP_DIRECT	GO:0043507~positive regulation of JUN kinase activity	4	1.0498687664041995	0.028595442273321246	177, 7124, 1906, 4217	363	31	16792	5.968897182973429	1.0	0.15679062088891751	0.1390606043983899
GOTERM_BP_DIRECT	GO:0043552~positive regulation of phosphatidylinositol 3-kinase activity	4	1.0498687664041995	0.028595442273321246	2247, 7040, 3667, 5879	363	31	16792	5.968897182973429	1.0	0.15679062088891751	0.1390606043983899
GOTERM_BP_DIRECT	GO:0007205~protein kinase C-activating G-protein coupled receptor signaling pathway	4	1.0498687664041995	0.028595442273321246	3558, 2149, 885, 1906	363	31	16792	5.968897182973429	1.0	0.15679062088891751	0.1390606043983899
GOTERM_BP_DIRECT	GO:0071479~cellular response to ionizing radiation	4	1.0498687664041995	0.028595442273321246	1026, 7157, 23411, 7040	363	31	16792	5.968897182973429	1.0	0.15679062088891751	0.1390606043983899
GOTERM_BP_DIRECT	GO:0050853~B cell receptor signaling pathway	5	1.3123359580052494	0.028866714225305817	596, 5594, 3502, 5579, 5293	363	54	16792	4.283236404448526	1.0	0.15804526038354935	0.14017336819405854
GOTERM_BP_DIRECT	GO:0035556~intracellular signal transduction	16	4.199475065616798	0.02934799467855708	5562, 5871, 5563, 5587, 5170, 1490, 3162, 3084, 2932, 3717, 1641, 3576, 1906, 5579, 6789, 5879	363	403	16792	1.836583748607209	1.0	0.16044432333079003	0.1423011430669537
GOTERM_BP_DIRECT	GO:2001275~positive regulation of glucose import in response to insulin stimulus	3	0.7874015748031495	0.030900811625804613	5295, 3667, 183	363	13	16792	10.675143038779403	1.0	0.16481908550554522	0.1461812034217863
GOTERM_BP_DIRECT	GO:0048546~digestive tract morphogenesis	3	0.7874015748031495	0.030900811625804613	3091, 596, 1956	363	13	16792	10.675143038779403	1.0	0.16481908550554522	0.1461812034217863
GOTERM_BP_DIRECT	GO:0001817~regulation of cytokine production	3	0.7874015748031495	0.030900811625804613	7187, 4057, 59272	363	13	16792	10.675143038779403	1.0	0.16481908550554522	0.1461812034217863
GOTERM_BP_DIRECT	GO:0042711~maternal behavior	3	0.7874015748031495	0.030900811625804613	5728, 551, 552	363	13	16792	10.675143038779403	1.0	0.16481908550554522	0.1461812034217863
GOTERM_BP_DIRECT	GO:0021819~layer formation in cerebral cortex	3	0.7874015748031495	0.030900811625804613	1499, 1641, 1020	363	13	16792	10.675143038779403	1.0	0.16481908550554522	0.1461812034217863
GOTERM_BP_DIRECT	GO:0032516~positive regulation of phosphoprotein phosphatase activity	3	0.7874015748031495	0.030900811625804613	3717, 801, 5524	363	13	16792	10.675143038779403	1.0	0.16481908550554522	0.1461812034217863
GOTERM_BP_DIRECT	GO:0031641~regulation of myelination	3	0.7874015748031495	0.030900811625804613	22933, 1499, 2475	363	13	16792	10.675143038779403	1.0	0.16481908550554522	0.1461812034217863
GOTERM_BP_DIRECT	GO:0060334~regulation of interferon-gamma-mediated signaling pathway	3	0.7874015748031495	0.030900811625804613	3717, 3458, 9021	363	13	16792	10.675143038779403	1.0	0.16481908550554522	0.1461812034217863
GOTERM_BP_DIRECT	GO:0010288~response to lead ion	3	0.7874015748031495	0.030900811625804613	5741, 847, 351	363	13	16792	10.675143038779403	1.0	0.16481908550554522	0.1461812034217863
GOTERM_BP_DIRECT	GO:0019372~lipoxygenase pathway	3	0.7874015748031495	0.030900811625804613	2876, 5743, 2879	363	13	16792	10.675143038779403	1.0	0.16481908550554522	0.1461812034217863
GOTERM_BP_DIRECT	GO:0010952~positive regulation of peptidase activity	3	0.7874015748031495	0.030900811625804613	2335, 857, 351	363	13	16792	10.675143038779403	1.0	0.16481908550554522	0.1461812034217863
GOTERM_BP_DIRECT	GO:2000273~positive regulation of receptor activity	3	0.7874015748031495	0.030900811625804613	302, 1020, 3481	363	13	16792	10.675143038779403	1.0	0.16481908550554522	0.1461812034217863
GOTERM_BP_DIRECT	GO:0051492~regulation of stress fiber assembly	3	0.7874015748031495	0.030900811625804613	5295, 9475, 6093	363	13	16792	10.675143038779403	1.0	0.16481908550554522	0.1461812034217863
GOTERM_BP_DIRECT	GO:0032740~positive regulation of interleukin-17 production	3	0.7874015748031495	0.030900811625804613	3558, 7040, 3606	363	13	16792	10.675143038779403	1.0	0.16481908550554522	0.1461812034217863
GOTERM_BP_DIRECT	GO:0045019~negative regulation of nitric oxide biosynthetic process	3	0.7874015748031495	0.030900811625804613	3565, 3586, 857	363	13	16792	10.675143038779403	1.0	0.16481908550554522	0.1461812034217863
GOTERM_BP_DIRECT	GO:0048246~macrophage chemotaxis	3	0.7874015748031495	0.030900811625804613	3958, 6376, 6347	363	13	16792	10.675143038779403	1.0	0.16481908550554522	0.1461812034217863
GOTERM_BP_DIRECT	GO:2000573~positive regulation of DNA biosynthetic process	3	0.7874015748031495	0.030900811625804613	3082, 50507, 4609	363	13	16792	10.675143038779403	1.0	0.16481908550554522	0.1461812034217863
GOTERM_BP_DIRECT	GO:0001974~blood vessel remodeling	4	1.0498687664041995	0.03106307826805903	183, 581, 4846, 1636	363	32	16792	5.78236914600551	1.0	0.16497552124391407	0.14631994927408118
GOTERM_BP_DIRECT	GO:0042220~response to cocaine	4	1.0498687664041995	0.03106307826805903	3329, 6609, 1268, 2475	363	32	16792	5.78236914600551	1.0	0.16497552124391407	0.14631994927408118
GOTERM_BP_DIRECT	GO:0042100~B cell proliferation	4	1.0498687664041995	0.03106307826805903	3329, 596, 3586, 959	363	32	16792	5.78236914600551	1.0	0.16497552124391407	0.14631994927408118
GOTERM_BP_DIRECT	GO:0009615~response to virus	7	1.837270341207349	0.03182389516178584	3458, 6387, 7124, 3159, 6356, 7852, 3934	363	110	16792	2.9437515652391686	1.0	0.1687754439990437	0.14969017353877043
GOTERM_BP_DIRECT	GO:0008360~regulation of cell shape	8	2.099737532808399	0.03214989655963711	6285, 3569, 7422, 3791, 2335, 6356, 6347, 3383	363	140	16792	2.643368752459662	1.0	0.17026182772621476	0.15100847573246337
GOTERM_BP_DIRECT	GO:0050680~negative regulation of epithelial cell proliferation	5	1.3123359580052494	0.03243375088719891	5728, 367, 4221, 5080, 7040	363	56	16792	4.130263675718221	1.0	0.17079328791094983	0.15147983794841696
GOTERM_BP_DIRECT	GO:0007173~epidermal growth factor receptor signaling pathway	5	1.3123359580052494	0.03243375088719891	5295, 7040, 5290, 5170, 1956	363	56	16792	4.130263675718221	1.0	0.17079328791094983	0.15147983794841696
GOTERM_BP_DIRECT	GO:0001570~vasculogenesis	5	1.3123359580052494	0.03243375088719891	133, 7422, 3791, 857, 7040	363	56	16792	4.130263675718221	1.0	0.17079328791094983	0.15147983794841696
GOTERM_BP_DIRECT	GO:1903779~regulation of cardiac conduction	5	1.3123359580052494	0.03243375088719891	6262, 4842, 183, 59272, 3767	363	56	16792	4.130263675718221	1.0	0.17079328791094983	0.15147983794841696
GOTERM_BP_DIRECT	GO:0071364~cellular response to epidermal growth factor stimulus	4	1.0498687664041995	0.033638842655241044	4609, 2064, 5170, 1956	363	33	16792	5.607145838550797	1.0	0.1761426317938993	0.15622427348467782
GOTERM_BP_DIRECT	GO:0010634~positive regulation of epithelial cell migration	4	1.0498687664041995	0.033638842655241044	3091, 3458, 10013, 3725	363	33	16792	5.607145838550797	1.0	0.1761426317938993	0.15622427348467782
GOTERM_BP_DIRECT	GO:0002755~MyD88-dependent toll-like receptor signaling pathway	4	1.0498687664041995	0.033638842655241044	3329, 7099, 948, 7097	363	33	16792	5.607145838550797	1.0	0.1761426317938993	0.15622427348467782
GOTERM_BP_DIRECT	GO:0002027~regulation of heart rate	4	1.0498687664041995	0.033638842655241044	6262, 796, 801, 183	363	33	16792	5.607145838550797	1.0	0.1761426317938993	0.15622427348467782
GOTERM_BP_DIRECT	GO:0007626~locomotory behavior	6	1.574803149606299	0.035062372360737254	5728, 551, 6647, 6648, 3084, 351	363	84	16792	3.3042109405745768	1.0	0.18333878131885506	0.16260667631341913
GOTERM_BP_DIRECT	GO:0008610~lipid biosynthetic process	3	0.7874015748031495	0.03554580524562339	5562, 5563, 6720	363	14	16792	9.912632821723731	1.0	0.18354650891741453	0.1627909138988189
GOTERM_BP_DIRECT	GO:2000353~positive regulation of endothelial cell apoptotic process	3	0.7874015748031495	0.03554580524562339	7057, 2309, 959	363	14	16792	9.912632821723731	1.0	0.18354650891741453	0.1627909138988189
GOTERM_BP_DIRECT	GO:0033700~phospholipid efflux	3	0.7874015748031495	0.03554580524562339	335, 348, 19	363	14	16792	9.912632821723731	1.0	0.18354650891741453	0.1627909138988189
GOTERM_BP_DIRECT	GO:0001921~positive regulation of receptor recycling	3	0.7874015748031495	0.03554580524562339	302, 6622, 22876	363	14	16792	9.912632821723731	1.0	0.18354650891741453	0.1627909138988189
GOTERM_BP_DIRECT	GO:0071361~cellular response to ethanol	3	0.7874015748031495	0.03554580524562339	1536, 5562, 6648	363	14	16792	9.912632821723731	1.0	0.18354650891741453	0.1627909138988189
GOTERM_BP_DIRECT	GO:0014912~negative regulation of smooth muscle cell migration	3	0.7874015748031495	0.03554580524562339	5054, 3486, 9370	363	14	16792	9.912632821723731	1.0	0.18354650891741453	0.1627909138988189
GOTERM_BP_DIRECT	GO:0071732~cellular response to nitric oxide	3	0.7874015748031495	0.03554580524562339	1017, 4314, 2308	363	14	16792	9.912632821723731	1.0	0.18354650891741453	0.1627909138988189
GOTERM_BP_DIRECT	GO:0010812~negative regulation of cell-substrate adhesion	3	0.7874015748031495	0.03554580524562339	4221, 4851, 285	363	14	16792	9.912632821723731	1.0	0.18354650891741453	0.1627909138988189
GOTERM_BP_DIRECT	GO:0031103~axon regeneration	3	0.7874015748031495	0.03554580524562339	596, 3717, 3725	363	14	16792	9.912632821723731	1.0	0.18354650891741453	0.1627909138988189
GOTERM_BP_DIRECT	GO:0060041~retina development in camera-type eye	5	1.3123359580052494	0.03624749013383663	5176, 3565, 5080, 581, 43	363	58	16792	3.9878407903486273	1.0	0.1869105343050883	0.16577453244034426
GOTERM_BP_DIRECT	GO:0001932~regulation of protein phosphorylation	4	1.0498687664041995	0.03632204934478535	5294, 2335, 335, 9021	363	34	16792	5.442229784475773	1.0	0.18703594704099014	0.1658857633976227
GOTERM_BP_DIRECT	GO:0007219~Notch signaling pathway	7	1.837270341207349	0.03829907544902772	4609, 1027, 6400, 4851, 7040, 1050, 351	363	115	16792	2.815762366750509	1.0	0.1969440026197931	0.17467340764183636
GOTERM_BP_DIRECT	GO:0006284~base-excision repair	4	1.0498687664041995	0.03911188259508569	7157, 3159, 3146, 51548	363	35	16792	5.286737504919324	1.0	0.200569612811989	0.1778890307561611
GOTERM_BP_DIRECT	GO:0040018~positive regulation of multicellular organism growth	4	1.0498687664041995	0.03911188259508569	596, 1385, 2691, 2690	363	35	16792	5.286737504919324	1.0	0.200569612811989	0.1778890307561611
GOTERM_BP_DIRECT	GO:0007249~I-kappaB kinase/NF-kappaB signaling	5	1.3123359580052494	0.04030910300895697	7099, 9475, 7124, 11035, 6093	363	60	16792	3.8549127640036733	1.0	0.20484489685611593	0.18168086205181166
GOTERM_BP_DIRECT	GO:0042953~lipoprotein transport	3	0.7874015748031495	0.040440773351932635	5468, 5579, 948	363	15	16792	9.251790633608815	1.0	0.20484489685611593	0.18168086205181166
GOTERM_BP_DIRECT	GO:0051974~negative regulation of telomerase activity	3	0.7874015748031495	0.040440773351932635	7157, 4221, 5468	363	15	16792	9.251790633608815	1.0	0.20484489685611593	0.18168086205181166
GOTERM_BP_DIRECT	GO:0097009~energy homeostasis	3	0.7874015748031495	0.040440773351932635	6774, 3953, 5290	363	15	16792	9.251790633608815	1.0	0.20484489685611593	0.18168086205181166
GOTERM_BP_DIRECT	GO:0002042~cell migration involved in sprouting angiogenesis	3	0.7874015748031495	0.040440773351932635	2247, 7422, 3791	363	15	16792	9.251790633608815	1.0	0.20484489685611593	0.18168086205181166
GOTERM_BP_DIRECT	GO:0021854~hypothalamus development	3	0.7874015748031495	0.040440773351932635	4609, 1392, 581	363	15	16792	9.251790633608815	1.0	0.20484489685611593	0.18168086205181166
GOTERM_BP_DIRECT	GO:0090141~positive regulation of mitochondrial fission	3	0.7874015748031495	0.040440773351932635	1634, 3791, 10059	363	15	16792	9.251790633608815	1.0	0.20484489685611593	0.18168086205181166
GOTERM_BP_DIRECT	GO:0048255~mRNA stabilization	3	0.7874015748031495	0.040440773351932635	2668, 7432, 2475	363	15	16792	9.251790633608815	1.0	0.20484489685611593	0.18168086205181166
GOTERM_BP_DIRECT	GO:0030214~hyaluronan catabolic process	3	0.7874015748031495	0.040440773351932635	960, 2247, 7040	363	15	16792	9.251790633608815	1.0	0.20484489685611593	0.18168086205181166
GOTERM_BP_DIRECT	GO:0048469~cell maturation	4	1.0498687664041995	0.04200740522226281	1499, 7422, 5468, 1050	363	36	16792	5.139883685338231	1.0	0.20516078876360036	0.1819610326342757
GOTERM_BP_DIRECT	GO:0033209~tumor necrosis factor-mediated signaling pathway	7	1.837270341207349	0.04255938457100343	7187, 4804, 3717, 7124, 4982, 2309, 959	363	118	16792	2.744175187934818	1.0	0.20516078876360036	0.1819610326342757
GOTERM_BP_DIRECT	GO:1902728~positive regulation of growth factor dependent skeletal muscle satellite cell proliferation	2	0.5249343832020997	0.0426522832401361	3717, 6774	363	2	16792	46.25895316804408	1.0	0.20516078876360036	0.1819610326342757
GOTERM_BP_DIRECT	GO:0014806~smooth muscle hyperplasia	2	0.5249343832020997	0.0426522832401361	3162, 4846	363	2	16792	46.25895316804408	1.0	0.20516078876360036	0.1819610326342757
GOTERM_BP_DIRECT	GO:0002790~peptide secretion	2	0.5249343832020997	0.0426522832401361	7442, 19	363	2	16792	46.25895316804408	1.0	0.20516078876360036	0.1819610326342757
GOTERM_BP_DIRECT	GO:0010727~negative regulation of hydrogen peroxide metabolic process	2	0.5249343832020997	0.0426522832401361	4314, 10013	363	2	16792	46.25895316804408	1.0	0.20516078876360036	0.1819610326342757
GOTERM_BP_DIRECT	GO:1901201~regulation of extracellular matrix assembly	2	0.5249343832020997	0.0426522832401361	4851, 183	363	2	16792	46.25895316804408	1.0	0.20516078876360036	0.1819610326342757
GOTERM_BP_DIRECT	GO:0070543~response to linoleic acid	2	0.5249343832020997	0.0426522832401361	9370, 948	363	2	16792	46.25895316804408	1.0	0.20516078876360036	0.1819610326342757
GOTERM_BP_DIRECT	GO:0032943~mononuclear cell proliferation	2	0.5249343832020997	0.0426522832401361	7040, 1636	363	2	16792	46.25895316804408	1.0	0.20516078876360036	0.1819610326342757
GOTERM_BP_DIRECT	GO:1902617~response to fluoride	2	0.5249343832020997	0.0426522832401361	5444, 2308	363	2	16792	46.25895316804408	1.0	0.20516078876360036	0.1819610326342757
GOTERM_BP_DIRECT	GO:0045066~regulatory T cell differentiation	2	0.5249343832020997	0.0426522832401361	940, 7040	363	2	16792	46.25895316804408	1.0	0.20516078876360036	0.1819610326342757
GOTERM_BP_DIRECT	GO:0001912~positive regulation of leukocyte mediated cytotoxicity	2	0.5249343832020997	0.0426522832401361	6347, 4843	363	2	16792	46.25895316804408	1.0	0.20516078876360036	0.1819610326342757
GOTERM_BP_DIRECT	GO:0044334~canonical Wnt signaling pathway involved in positive regulation of epithelial to mesenchymal transition	2	0.5249343832020997	0.0426522832401361	1499, 6934	363	2	16792	46.25895316804408	1.0	0.20516078876360036	0.1819610326342757
GOTERM_BP_DIRECT	GO:2000334~positive regulation of blood microparticle formation	2	0.5249343832020997	0.0426522832401361	7124, 948	363	2	16792	46.25895316804408	1.0	0.20516078876360036	0.1819610326342757
GOTERM_BP_DIRECT	GO:0032707~negative regulation of interleukin-23 production	2	0.5249343832020997	0.0426522832401361	7099, 5879	363	2	16792	46.25895316804408	1.0	0.20516078876360036	0.1819610326342757
GOTERM_BP_DIRECT	GO:0048145~regulation of fibroblast proliferation	2	0.5249343832020997	0.0426522832401361	1499, 1385	363	2	16792	46.25895316804408	1.0	0.20516078876360036	0.1819610326342757
GOTERM_BP_DIRECT	GO:0090187~positive regulation of pancreatic juice secretion	2	0.5249343832020997	0.0426522832401361	7376, 6343	363	2	16792	46.25895316804408	1.0	0.20516078876360036	0.1819610326342757
GOTERM_BP_DIRECT	GO:0072604~interleukin-6 secretion	2	0.5249343832020997	0.0426522832401361	3952, 4843	363	2	16792	46.25895316804408	1.0	0.20516078876360036	0.1819610326342757
GOTERM_BP_DIRECT	GO:0035747~natural killer cell chemotaxis	2	0.5249343832020997	0.0426522832401361	5294, 5293	363	2	16792	46.25895316804408	1.0	0.20516078876360036	0.1819610326342757
GOTERM_BP_DIRECT	GO:1990619~histone H3-K9 deacetylation	2	0.5249343832020997	0.0426522832401361	23411, 51548	363	2	16792	46.25895316804408	1.0	0.20516078876360036	0.1819610326342757
GOTERM_BP_DIRECT	GO:0033594~response to hydroxyisoflavone	2	0.5249343832020997	0.0426522832401361	632, 1956	363	2	16792	46.25895316804408	1.0	0.20516078876360036	0.1819610326342757
GOTERM_BP_DIRECT	GO:0002019~regulation of renal output by angiotensin	2	0.5249343832020997	0.0426522832401361	183, 1636	363	2	16792	46.25895316804408	1.0	0.20516078876360036	0.1819610326342757
GOTERM_BP_DIRECT	GO:0003057~regulation of the force of heart contraction by chemical signal	2	0.5249343832020997	0.0426522832401361	857, 4846	363	2	16792	46.25895316804408	1.0	0.20516078876360036	0.1819610326342757
GOTERM_BP_DIRECT	GO:0046370~fructose biosynthetic process	2	0.5249343832020997	0.0426522832401361	231, 6652	363	2	16792	46.25895316804408	1.0	0.20516078876360036	0.1819610326342757
GOTERM_BP_DIRECT	GO:1902947~regulation of tau-protein kinase activity	2	0.5249343832020997	0.0426522832401361	3082, 348	363	2	16792	46.25895316804408	1.0	0.20516078876360036	0.1819610326342757
GOTERM_BP_DIRECT	GO:0003051~angiotensin-mediated drinking behavior	2	0.5249343832020997	0.0426522832401361	183, 59272	363	2	16792	46.25895316804408	1.0	0.20516078876360036	0.1819610326342757
GOTERM_BP_DIRECT	GO:0003169~coronary vein morphogenesis	2	0.5249343832020997	0.0426522832401361	7422, 4851	363	2	16792	46.25895316804408	1.0	0.20516078876360036	0.1819610326342757
GOTERM_BP_DIRECT	GO:0061647~histone H3-K9 modification	2	0.5249343832020997	0.0426522832401361	23411, 51548	363	2	16792	46.25895316804408	1.0	0.20516078876360036	0.1819610326342757
GOTERM_BP_DIRECT	GO:0060557~positive regulation of vitamin D biosynthetic process	2	0.5249343832020997	0.0426522832401361	3458, 7124	363	2	16792	46.25895316804408	1.0	0.20516078876360036	0.1819610326342757
GOTERM_BP_DIRECT	GO:0070101~positive regulation of chemokine-mediated signaling pathway	2	0.5249343832020997	0.0426522832401361	3091, 1906	363	2	16792	46.25895316804408	1.0	0.20516078876360036	0.1819610326342757
GOTERM_BP_DIRECT	GO:0090042~tubulin deacetylation	2	0.5249343832020997	0.0426522832401361	22933, 10013	363	2	16792	46.25895316804408	1.0	0.20516078876360036	0.1819610326342757
GOTERM_BP_DIRECT	GO:0050867~positive regulation of cell activation	2	0.5249343832020997	0.0426522832401361	3717, 1490	363	2	16792	46.25895316804408	1.0	0.20516078876360036	0.1819610326342757
GOTERM_BP_DIRECT	GO:0006808~regulation of nitrogen utilization	2	0.5249343832020997	0.0426522832401361	596, 581	363	2	16792	46.25895316804408	1.0	0.20516078876360036	0.1819610326342757
GOTERM_BP_DIRECT	GO:0001914~regulation of T cell mediated cytotoxicity	2	0.5249343832020997	0.0426522832401361	177, 11035	363	2	16792	46.25895316804408	1.0	0.20516078876360036	0.1819610326342757
GOTERM_BP_DIRECT	GO:0022898~regulation of transmembrane transporter activity	2	0.5249343832020997	0.0426522832401361	596, 3630	363	2	16792	46.25895316804408	1.0	0.20516078876360036	0.1819610326342757
GOTERM_BP_DIRECT	GO:0098868~bone growth	2	0.5249343832020997	0.0426522832401361	3952, 3953	363	2	16792	46.25895316804408	1.0	0.20516078876360036	0.1819610326342757
GOTERM_BP_DIRECT	GO:0006535~cysteine biosynthetic process from serine	2	0.5249343832020997	0.0426522832401361	102724560, 875	363	2	16792	46.25895316804408	1.0	0.20516078876360036	0.1819610326342757
GOTERM_BP_DIRECT	GO:0060251~regulation of glial cell proliferation	2	0.5249343832020997	0.0426522832401361	3458, 1385	363	2	16792	46.25895316804408	1.0	0.20516078876360036	0.1819610326342757
GOTERM_BP_DIRECT	GO:0035411~catenin import into nucleus	2	0.5249343832020997	0.0426522832401361	1499, 183	363	2	16792	46.25895316804408	1.0	0.20516078876360036	0.1819610326342757
GOTERM_BP_DIRECT	GO:0006977~DNA damage response, signal transduction by p53 class mediator resulting in cell cycle arrest	5	1.3123359580052494	0.04461899148084182	1017, 1027, 1026, 7157, 581	363	62	16792	3.7305607393583933	1.0	0.21434387778474076	0.19010569015450285
GOTERM_BP_DIRECT	GO:0007588~excretion	4	1.0498687664041995	0.04500756643395454	10725, 359, 3162, 4868	363	37	16792	5.00096791005882	1.0	0.21565401522987482	0.19126767614532547
GOTERM_BP_DIRECT	GO:0045786~negative regulation of cell cycle	4	1.0498687664041995	0.04500756643395454	4221, 5743, 1020, 7040	363	37	16792	5.00096791005882	1.0	0.21565401522987482	0.19126767614532547
GOTERM_BP_DIRECT	GO:0007417~central nervous system development	7	1.837270341207349	0.04555867939738317	5728, 6285, 1641, 3651, 50674, 6789, 5080	363	120	16792	2.6984389348025712	1.0	0.21613719277041427	0.19169621555947033
GOTERM_BP_DIRECT	GO:0070848~response to growth factor	3	0.7874015748031495	0.045572843493090306	4609, 10013, 1848	363	16	16792	8.673553719008265	1.0	0.21613719277041427	0.19169621555947033
GOTERM_BP_DIRECT	GO:0048566~embryonic digestive tract development	3	0.7874015748031495	0.045572843493090306	7124, 6343, 3576	363	16	16792	8.673553719008265	1.0	0.21613719277041427	0.19169621555947033
GOTERM_BP_DIRECT	GO:0048168~regulation of neuronal synaptic plasticity	3	0.7874015748031495	0.045572843493090306	6285, 348, 5879	363	16	16792	8.673553719008265	1.0	0.21613719277041427	0.19169621555947033
GOTERM_BP_DIRECT	GO:0035162~embryonic hemopoiesis	3	0.7874015748031495	0.045572843493090306	3091, 3791, 4254	363	16	16792	8.673553719008265	1.0	0.21613719277041427	0.19169621555947033
GOTERM_BP_DIRECT	GO:0030301~cholesterol transport	3	0.7874015748031495	0.045572843493090306	335, 857, 948	363	16	16792	8.673553719008265	1.0	0.21613719277041427	0.19169621555947033
GOTERM_BP_DIRECT	GO:1900745~positive regulation of p38MAPK cascade	3	0.7874015748031495	0.045572843493090306	7422, 3952, 4217	363	16	16792	8.673553719008265	1.0	0.21613719277041427	0.19169621555947033
GOTERM_BP_DIRECT	GO:0006885~regulation of pH	3	0.7874015748031495	0.045572843493090306	5166, 1906, 1182	363	16	16792	8.673553719008265	1.0	0.21613719277041427	0.19169621555947033
GOTERM_BP_DIRECT	GO:0010951~negative regulation of endopeptidase activity	7	1.837270341207349	0.047106455632714435	7035, 5054, 5176, 4018, 183, 197, 351	363	121	16792	2.6761377865810623	1.0	0.2231263795427428	0.19789505915931685
GOTERM_BP_DIRECT	GO:0032720~negative regulation of tumor necrosis factor production	4	1.0498687664041995	0.04811120935281796	7099, 5443, 3586, 9370	363	38	16792	4.869363491373061	1.0	0.22701905249751744	0.20134754535235094
GOTERM_BP_DIRECT	GO:0007257~activation of JUN kinase activity	4	1.0498687664041995	0.04811120935281796	5770, 5871, 4217, 959	363	38	16792	4.869363491373061	1.0	0.22701905249751744	0.20134754535235094
GOTERM_BP_DIRECT	GO:0019933~cAMP-mediated signaling	4	1.0498687664041995	0.04811120935281796	133, 2740, 5598, 2691	363	38	16792	4.869363491373061	1.0	0.22701905249751744	0.20134754535235094
GOTERM_BP_DIRECT	GO:0032436~positive regulation of proteasomal ubiquitin-dependent protein catabolic process	5	1.3123359580052494	0.049176818916347016	2932, 22933, 57761, 1050, 9817	363	64	16792	3.613980716253444	1.0	0.23175354028551892	0.20554665324275678
GOTERM_BP_DIRECT	GO:0030224~monocyte differentiation	3	0.7874015748031495	0.0509295793653645	7422, 5468, 3725	363	17	16792	8.16334467671366	1.0	0.23701352997156502	0.21021183883054198
GOTERM_BP_DIRECT	GO:0071276~cellular response to cadmium ion	3	0.7874015748031495	0.0509295793653645	1536, 6647, 3162	363	17	16792	8.16334467671366	1.0	0.23701352997156502	0.21021183883054198
GOTERM_BP_DIRECT	GO:0042325~regulation of phosphorylation	3	0.7874015748031495	0.0509295793653645	22933, 3565, 253260	363	17	16792	8.16334467671366	1.0	0.23701352997156502	0.21021183883054198
GOTERM_BP_DIRECT	GO:0002407~dendritic cell chemotaxis	3	0.7874015748031495	0.0509295793653645	5294, 3146, 7852	363	17	16792	8.16334467671366	1.0	0.23701352997156502	0.21021183883054198
GOTERM_BP_DIRECT	GO:0002076~osteoblast development	3	0.7874015748031495	0.0509295793653645	632, 4221, 43	363	17	16792	8.16334467671366	1.0	0.23701352997156502	0.21021183883054198
GOTERM_BP_DIRECT	GO:0042310~vasoconstriction	3	0.7874015748031495	0.0509295793653645	551, 1906, 857	363	17	16792	8.16334467671366	1.0	0.23701352997156502	0.21021183883054198
GOTERM_BP_DIRECT	GO:0060749~mammary gland alveolus development	3	0.7874015748031495	0.0509295793653645	595, 7422, 367	363	17	16792	8.16334467671366	1.0	0.23701352997156502	0.21021183883054198
GOTERM_BP_DIRECT	GO:1902041~regulation of extrinsic apoptotic signaling pathway via death domain receptors	3	0.7874015748031495	0.0509295793653645	3958, 8743, 841	363	17	16792	8.16334467671366	1.0	0.23701352997156502	0.21021183883054198
GOTERM_BP_DIRECT	GO:0048265~response to pain	3	0.7874015748031495	0.0509295793653645	2643, 796, 1392	363	17	16792	8.16334467671366	1.0	0.23701352997156502	0.21021183883054198
GOTERM_BP_DIRECT	GO:2000114~regulation of establishment of cell polarity	3	0.7874015748031495	0.0509295793653645	9475, 253260, 6093	363	17	16792	8.16334467671366	1.0	0.23701352997156502	0.21021183883054198
GOTERM_BP_DIRECT	GO:1901796~regulation of signal transduction by p53 class mediator	7	1.837270341207349	0.05194359928940882	1017, 5562, 7157, 6794, 5563, 5564, 1020	363	124	16792	2.6113925175508754	1.0	0.24143073677212115	0.21412954413686383
GOTERM_BP_DIRECT	GO:0007200~phospholipase C-activating G-protein coupled receptor signaling pathway	5	1.3123359580052494	0.05398154250165791	2149, 9002, 2357, 183, 185	363	66	16792	3.504466149094248	1.0	0.25027806068950487	0.22197640515625702
GOTERM_BP_DIRECT	GO:0030183~B cell differentiation	5	1.3123359580052494	0.05398154250165791	5295, 3565, 3586, 7412, 959	363	66	16792	3.504466149094248	1.0	0.25027806068950487	0.22197640515625702
GOTERM_BP_DIRECT	GO:0051262~protein tetramerization	4	1.0498687664041995	0.0546238253137949	7157, 847, 3480, 43	363	40	16792	4.6258953168044075	1.0	0.252626710115849	0.2240594673119885
GOTERM_BP_DIRECT	GO:0007190~activation of adenylate cyclase activity	4	1.0498687664041995	0.0546238253137949	796, 2740, 801, 1394	363	40	16792	4.6258953168044075	1.0	0.252626710115849	0.2240594673119885
GOTERM_BP_DIRECT	GO:0070266~necroptotic process	3	0.7874015748031495	0.05649896807208282	7099, 11035, 10059	363	18	16792	7.709825528007347	1.0	0.2590463770103009	0.22975319282514467
GOTERM_BP_DIRECT	GO:0036120~cellular response to platelet-derived growth factor stimulus	3	0.7874015748031495	0.05649896807208282	4609, 1385, 6347	363	18	16792	7.709825528007347	1.0	0.2590463770103009	0.22975319282514467
GOTERM_BP_DIRECT	GO:0010596~negative regulation of endothelial cell migration	3	0.7874015748031495	0.05649896807208282	1634, 7057, 5176	363	18	16792	7.709825528007347	1.0	0.2590463770103009	0.22975319282514467
GOTERM_BP_DIRECT	GO:0050870~positive regulation of T cell activation	3	0.7874015748031495	0.05649896807208282	3329, 961, 6347	363	18	16792	7.709825528007347	1.0	0.2590463770103009	0.22975319282514467
GOTERM_BP_DIRECT	GO:0035066~positive regulation of histone acetylation	3	0.7874015748031495	0.05649896807208282	3553, 4842, 7040	363	18	16792	7.709825528007347	1.0	0.2590463770103009	0.22975319282514467
GOTERM_BP_DIRECT	GO:0031293~membrane protein intracellular domain proteolysis	3	0.7874015748031495	0.05649896807208282	4804, 5970, 7040	363	18	16792	7.709825528007347	1.0	0.2590463770103009	0.22975319282514467
GOTERM_BP_DIRECT	GO:0045216~cell-cell junction organization	3	0.7874015748031495	0.05649896807208282	100506658, 7040, 5879	363	18	16792	7.709825528007347	1.0	0.2590463770103009	0.22975319282514467
GOTERM_BP_DIRECT	GO:0038096~Fc-gamma receptor signaling pathway involved in phagocytosis	7	1.837270341207349	0.057073197900694164	4690, 5295, 5594, 3502, 5290, 5879, 5291	363	127	16792	2.5497060801284137	1.0	0.26135733798804966	0.23180282837403704
GOTERM_BP_DIRECT	GO:0031397~negative regulation of protein ubiquitination	4	1.0498687664041995	0.058030017508996	8473, 2475, 857, 1020	363	41	16792	4.513068601760398	1.0	0.26508681617913143	0.23511057400577273
GOTERM_BP_DIRECT	GO:0048839~inner ear development	4	1.0498687664041995	0.058030017508996	1027, 4760, 7040, 1050	363	41	16792	4.513068601760398	1.0	0.26508681617913143	0.23511057400577273
GOTERM_BP_DIRECT	GO:0006986~response to unfolded protein	4	1.0498687664041995	0.06153414263557724	3329, 7057, 1649, 3308	363	42	16792	4.405614587432769	1.0	0.2693032405617745	0.23885020154041892
GOTERM_BP_DIRECT	GO:0090002~establishment of protein localization to plasma membrane	4	1.0498687664041995	0.06153414263557724	9475, 7124, 999, 6093	363	42	16792	4.405614587432769	1.0	0.2693032405617745	0.23885020154041892
GOTERM_BP_DIRECT	GO:0023019~signal transduction involved in regulation of gene expression	3	0.7874015748031495	0.06226940773481502	4760, 5080, 142	363	19	16792	7.304045237059592	1.0	0.2693032405617745	0.23885020154041892
GOTERM_BP_DIRECT	GO:0007520~myoblast fusion	3	0.7874015748031495	0.06226940773481502	2932, 4842, 4868	363	19	16792	7.304045237059592	1.0	0.2693032405617745	0.23885020154041892
GOTERM_BP_DIRECT	GO:0048814~regulation of dendrite morphogenesis	3	0.7874015748031495	0.06226940773481502	6383, 6794, 50674	363	19	16792	7.304045237059592	1.0	0.2693032405617745	0.23885020154041892
GOTERM_BP_DIRECT	GO:0001659~temperature homeostasis	3	0.7874015748031495	0.06226940773481502	2876, 6774, 2308	363	19	16792	7.304045237059592	1.0	0.2693032405617745	0.23885020154041892
GOTERM_BP_DIRECT	GO:0048260~positive regulation of receptor-mediated endocytosis	3	0.7874015748031495	0.06226940773481502	5054, 302, 7018	363	19	16792	7.304045237059592	1.0	0.2693032405617745	0.23885020154041892
GOTERM_BP_DIRECT	GO:0050767~regulation of neurogenesis	3	0.7874015748031495	0.06226940773481502	1499, 406, 4842	363	19	16792	7.304045237059592	1.0	0.2693032405617745	0.23885020154041892
GOTERM_BP_DIRECT	GO:0001894~tissue homeostasis	3	0.7874015748031495	0.06226940773481502	231, 6794, 1490	363	19	16792	7.304045237059592	1.0	0.2693032405617745	0.23885020154041892
GOTERM_BP_DIRECT	GO:0010572~positive regulation of platelet activation	2	0.5249343832020997	0.06329313335792446	7099, 6403	363	3	16792	30.839302112029387	1.0	0.2693032405617745	0.23885020154041892
GOTERM_BP_DIRECT	GO:1902263~apoptotic process involved in embryonic digit morphogenesis	2	0.5249343832020997	0.06329313335792446	4851, 581	363	3	16792	30.839302112029387	1.0	0.2693032405617745	0.23885020154041892
GOTERM_BP_DIRECT	GO:1903426~regulation of reactive oxygen species biosynthetic process	2	0.5249343832020997	0.06329313335792446	6622, 7350	363	3	16792	30.839302112029387	1.0	0.2693032405617745	0.23885020154041892
GOTERM_BP_DIRECT	GO:0070141~response to UV-A	2	0.5249343832020997	0.06329313335792446	595, 1956	363	3	16792	30.839302112029387	1.0	0.2693032405617745	0.23885020154041892
GOTERM_BP_DIRECT	GO:0060632~regulation of microtubule-based movement	2	0.5249343832020997	0.06329313335792446	4137, 10013	363	3	16792	30.839302112029387	1.0	0.2693032405617745	0.23885020154041892
GOTERM_BP_DIRECT	GO:2000852~regulation of corticosterone secretion	2	0.5249343832020997	0.06329313335792446	5443, 1394	363	3	16792	30.839302112029387	1.0	0.2693032405617745	0.23885020154041892
GOTERM_BP_DIRECT	GO:0018158~protein oxidation	2	0.5249343832020997	0.06329313335792446	2876, 335	363	3	16792	30.839302112029387	1.0	0.2693032405617745	0.23885020154041892
GOTERM_BP_DIRECT	GO:0051594~detection of glucose	2	0.5249343832020997	0.06329313335792446	2645, 3651	363	3	16792	30.839302112029387	1.0	0.2693032405617745	0.23885020154041892
GOTERM_BP_DIRECT	GO:2000366~positive regulation of STAT protein import into nucleus	2	0.5249343832020997	0.06329313335792446	3569, 3952	363	3	16792	30.839302112029387	1.0	0.2693032405617745	0.23885020154041892
GOTERM_BP_DIRECT	GO:0034465~response to carbon monoxide	2	0.5249343832020997	0.06329313335792446	3586, 6647	363	3	16792	30.839302112029387	1.0	0.2693032405617745	0.23885020154041892
GOTERM_BP_DIRECT	GO:0002005~angiotensin catabolic process in blood	2	0.5249343832020997	0.06329313335792446	59272, 1636	363	3	16792	30.839302112029387	1.0	0.2693032405617745	0.23885020154041892
GOTERM_BP_DIRECT	GO:0002034~regulation of blood vessel size by renin-angiotensin	2	0.5249343832020997	0.06329313335792446	183, 185	363	3	16792	30.839302112029387	1.0	0.2693032405617745	0.23885020154041892
GOTERM_BP_DIRECT	GO:1903984~positive regulation of TRAIL-activated apoptotic signaling pathway	2	0.5249343832020997	0.06329313335792446	5728, 467	363	3	16792	30.839302112029387	1.0	0.2693032405617745	0.23885020154041892
GOTERM_BP_DIRECT	GO:0033590~response to cobalamin	2	0.5249343832020997	0.06329313335792446	5970, 1956	363	3	16792	30.839302112029387	1.0	0.2693032405617745	0.23885020154041892
GOTERM_BP_DIRECT	GO:2001258~negative regulation of cation channel activity	2	0.5249343832020997	0.06329313335792446	2056, 4318	363	3	16792	30.839302112029387	1.0	0.2693032405617745	0.23885020154041892
GOTERM_BP_DIRECT	GO:0071221~cellular response to bacterial lipopeptide	2	0.5249343832020997	0.06329313335792446	948, 7097	363	3	16792	30.839302112029387	1.0	0.2693032405617745	0.23885020154041892
GOTERM_BP_DIRECT	GO:0033861~negative regulation of NAD(P)H oxidase activity	2	0.5249343832020997	0.06329313335792446	3596, 3630	363	3	16792	30.839302112029387	1.0	0.2693032405617745	0.23885020154041892
GOTERM_BP_DIRECT	GO:0010909~positive regulation of heparan sulfate proteoglycan biosynthetic process	2	0.5249343832020997	0.06329313335792446	1499, 6934	363	3	16792	30.839302112029387	1.0	0.2693032405617745	0.23885020154041892
GOTERM_BP_DIRECT	GO:0002693~positive regulation of cellular extravasation	2	0.5249343832020997	0.06329313335792446	6347, 3383	363	3	16792	30.839302112029387	1.0	0.2693032405617745	0.23885020154041892
GOTERM_BP_DIRECT	GO:0048014~Tie signaling pathway	2	0.5249343832020997	0.06329313335792446	284, 285	363	3	16792	30.839302112029387	1.0	0.2693032405617745	0.23885020154041892
GOTERM_BP_DIRECT	GO:0051612~negative regulation of serotonin uptake	2	0.5249343832020997	0.06329313335792446	6622, 4842	363	3	16792	30.839302112029387	1.0	0.2693032405617745	0.23885020154041892
GOTERM_BP_DIRECT	GO:0010040~response to iron(II) ion	2	0.5249343832020997	0.06329313335792446	3651, 6622	363	3	16792	30.839302112029387	1.0	0.2693032405617745	0.23885020154041892
GOTERM_BP_DIRECT	GO:0051712~positive regulation of killing of cells of other organism	2	0.5249343832020997	0.06329313335792446	3458, 4843	363	3	16792	30.839302112029387	1.0	0.2693032405617745	0.23885020154041892
GOTERM_BP_DIRECT	GO:0051097~negative regulation of helicase activity	2	0.5249343832020997	0.06329313335792446	7157, 23411	363	3	16792	30.839302112029387	1.0	0.2693032405617745	0.23885020154041892
GOTERM_BP_DIRECT	GO:0071288~cellular response to mercury ion	2	0.5249343832020997	0.06329313335792446	3565, 359	363	3	16792	30.839302112029387	1.0	0.2693032405617745	0.23885020154041892
GOTERM_BP_DIRECT	GO:1903421~regulation of synaptic vesicle recycling	2	0.5249343832020997	0.06329313335792446	6622, 1020	363	3	16792	30.839302112029387	1.0	0.2693032405617745	0.23885020154041892
GOTERM_BP_DIRECT	GO:0003157~endocardium development	2	0.5249343832020997	0.06329313335792446	4851, 6789	363	3	16792	30.839302112029387	1.0	0.2693032405617745	0.23885020154041892
GOTERM_BP_DIRECT	GO:0060948~cardiac vascular smooth muscle cell development	2	0.5249343832020997	0.06329313335792446	7422, 4851	363	3	16792	30.839302112029387	1.0	0.2693032405617745	0.23885020154041892
GOTERM_BP_DIRECT	GO:2001027~negative regulation of endothelial cell chemotaxis	2	0.5249343832020997	0.06329313335792446	7057, 4851	363	3	16792	30.839302112029387	1.0	0.2693032405617745	0.23885020154041892
GOTERM_BP_DIRECT	GO:0032310~prostaglandin secretion	2	0.5249343832020997	0.06329313335792446	3952, 4843	363	3	16792	30.839302112029387	1.0	0.2693032405617745	0.23885020154041892
GOTERM_BP_DIRECT	GO:0055098~response to low-density lipoprotein particle	2	0.5249343832020997	0.06329313335792446	19, 5468	363	3	16792	30.839302112029387	1.0	0.2693032405617745	0.23885020154041892
GOTERM_BP_DIRECT	GO:1904037~positive regulation of epithelial cell apoptotic process	2	0.5249343832020997	0.06329313335792446	3717, 6272	363	3	16792	30.839302112029387	1.0	0.2693032405617745	0.23885020154041892
GOTERM_BP_DIRECT	GO:0043084~penile erection	2	0.5249343832020997	0.06329313335792446	551, 552	363	3	16792	30.839302112029387	1.0	0.2693032405617745	0.23885020154041892
GOTERM_BP_DIRECT	GO:1904044~response to aldosterone	2	0.5249343832020997	0.06329313335792446	1536, 142	363	3	16792	30.839302112029387	1.0	0.2693032405617745	0.23885020154041892
GOTERM_BP_DIRECT	GO:0001781~neutrophil apoptotic process	2	0.5249343832020997	0.06329313335792446	3569, 3458	363	3	16792	30.839302112029387	1.0	0.2693032405617745	0.23885020154041892
GOTERM_BP_DIRECT	GO:0002904~positive regulation of B cell apoptotic process	2	0.5249343832020997	0.06329313335792446	3586, 581	363	3	16792	30.839302112029387	1.0	0.2693032405617745	0.23885020154041892
GOTERM_BP_DIRECT	GO:0014854~response to inactivity	2	0.5249343832020997	0.06329313335792446	3586, 847	363	3	16792	30.839302112029387	1.0	0.2693032405617745	0.23885020154041892
GOTERM_BP_DIRECT	GO:0042631~cellular response to water deprivation	2	0.5249343832020997	0.06329313335792446	552, 359	363	3	16792	30.839302112029387	1.0	0.2693032405617745	0.23885020154041892
GOTERM_BP_DIRECT	GO:0010829~negative regulation of glucose transport	2	0.5249343832020997	0.06329313335792446	3553, 5579	363	3	16792	30.839302112029387	1.0	0.2693032405617745	0.23885020154041892
GOTERM_BP_DIRECT	GO:1902732~positive regulation of chondrocyte proliferation	2	0.5249343832020997	0.06329313335792446	4057, 51548	363	3	16792	30.839302112029387	1.0	0.2693032405617745	0.23885020154041892
GOTERM_BP_DIRECT	GO:0090003~regulation of establishment of protein localization to plasma membrane	2	0.5249343832020997	0.06329313335792446	367, 26060	363	3	16792	30.839302112029387	1.0	0.2693032405617745	0.23885020154041892
GOTERM_BP_DIRECT	GO:0010871~negative regulation of receptor biosynthetic process	2	0.5249343832020997	0.06329313335792446	5465, 5468	363	3	16792	30.839302112029387	1.0	0.2693032405617745	0.23885020154041892
GOTERM_BP_DIRECT	GO:1990646~cellular response to prolactin	2	0.5249343832020997	0.06329313335792446	3569, 4609	363	3	16792	30.839302112029387	1.0	0.2693032405617745	0.23885020154041892
GOTERM_BP_DIRECT	GO:0042977~activation of JAK2 kinase activity	2	0.5249343832020997	0.06329313335792446	3717, 2690	363	3	16792	30.839302112029387	1.0	0.2693032405617745	0.23885020154041892
GOTERM_BP_DIRECT	GO:0002679~respiratory burst involved in defense response	2	0.5249343832020997	0.06329313335792446	5294, 5293	363	3	16792	30.839302112029387	1.0	0.2693032405617745	0.23885020154041892
GOTERM_BP_DIRECT	GO:0042447~hormone catabolic process	2	0.5249343832020997	0.06329313335792446	3416, 1636	363	3	16792	30.839302112029387	1.0	0.2693032405617745	0.23885020154041892
GOTERM_BP_DIRECT	GO:1904646~cellular response to beta-amyloid	2	0.5249343832020997	0.06329313335792446	2309, 142	363	3	16792	30.839302112029387	1.0	0.2693032405617745	0.23885020154041892
GOTERM_BP_DIRECT	GO:1903660~negative regulation of complement-dependent cytotoxicity	2	0.5249343832020997	0.06329313335792446	3565, 3596	363	3	16792	30.839302112029387	1.0	0.2693032405617745	0.23885020154041892
GOTERM_BP_DIRECT	GO:0050954~sensory perception of mechanical stimulus	2	0.5249343832020997	0.06329313335792446	7442, 3458	363	3	16792	30.839302112029387	1.0	0.2693032405617745	0.23885020154041892
GOTERM_BP_DIRECT	GO:0070093~negative regulation of glucagon secretion	2	0.5249343832020997	0.06329313335792446	3952, 1392	363	3	16792	30.839302112029387	1.0	0.2693032405617745	0.23885020154041892
GOTERM_BP_DIRECT	GO:0070487~monocyte aggregation	2	0.5249343832020997	0.06329313335792446	960, 3553	363	3	16792	30.839302112029387	1.0	0.2693032405617745	0.23885020154041892
GOTERM_BP_DIRECT	GO:0030855~epithelial cell differentiation	5	1.3123359580052494	0.06432418080219263	3958, 7422, 373156, 50674, 5468	363	70	16792	3.304210940574577	1.0	0.27337776840931866	0.24246397832059366
GOTERM_BP_DIRECT	GO:1904837~beta-catenin-TCF complex assembly	4	1.0498687664041995	0.06513461551156591	4609, 1499, 4221, 6934	363	43	16792	4.303158434236658	1.0	0.2765064692697376	0.2452388830321444
GOTERM_BP_DIRECT	GO:0060333~interferon-gamma-mediated signaling pathway	5	1.3123359580052494	0.06706070799471925	3717, 960, 3458, 7412, 3383	363	71	16792	3.2576727583129634	1.0	0.2840352853974286	0.2519163342418236
GOTERM_BP_DIRECT	GO:0032088~negative regulation of NF-kappaB transcription factor activity	5	1.3123359580052494	0.06706070799471925	7187, 3275, 23411, 847, 114548	363	71	16792	3.2576727583129634	1.0	0.2840352853974286	0.2519163342418236
GOTERM_BP_DIRECT	GO:0008361~regulation of cell size	3	0.7874015748031495	0.06822969542147915	57521, 1385, 5879	363	20	16792	6.938842975206612	1.0	0.28800357829270623	0.255435889208304
GOTERM_BP_DIRECT	GO:0001892~embryonic placenta development	3	0.7874015748031495	0.06822969542147915	3091, 1050, 1956	363	20	16792	6.938842975206612	1.0	0.28800357829270623	0.255435889208304
GOTERM_BP_DIRECT	GO:0032753~positive regulation of interleukin-4 production	3	0.7874015748031495	0.06822969542147915	940, 114548, 959	363	20	16792	6.938842975206612	1.0	0.28800357829270623	0.255435889208304
GOTERM_BP_DIRECT	GO:0016241~regulation of macroautophagy	4	1.0498687664041995	0.06882978372421758	5563, 2597, 1020, 836	363	44	16792	4.205359378913099	1.0	0.29020757056088564	0.25739065216009793
GOTERM_BP_DIRECT	GO:0071480~cellular response to gamma radiation	3	0.7874015748031495	0.07436901543469544	50507, 1026, 1958	363	21	16792	6.6084218811491535	1.0	0.3100513375849621	0.2749904691661415
GOTERM_BP_DIRECT	GO:2000378~negative regulation of reactive oxygen species metabolic process	3	0.7874015748031495	0.07436901543469544	22933, 3091, 596	363	21	16792	6.6084218811491535	1.0	0.3100513375849621	0.2749904691661415
GOTERM_BP_DIRECT	GO:0070932~histone H3 deacetylation	3	0.7874015748031495	0.07436901543469544	22933, 10013, 23411	363	21	16792	6.6084218811491535	1.0	0.3100513375849621	0.2749904691661415
GOTERM_BP_DIRECT	GO:0030879~mammary gland development	3	0.7874015748031495	0.07436901543469544	8660, 857, 3084	363	21	16792	6.6084218811491535	1.0	0.3100513375849621	0.2749904691661415
GOTERM_BP_DIRECT	GO:0055117~regulation of cardiac muscle contraction	3	0.7874015748031495	0.07436901543469544	6262, 801, 4842	363	21	16792	6.6084218811491535	1.0	0.3100513375849621	0.2749904691661415
GOTERM_BP_DIRECT	GO:0031954~positive regulation of protein autophosphorylation	3	0.7874015748031495	0.07436901543469544	7422, 3630, 801	363	21	16792	6.6084218811491535	1.0	0.3100513375849621	0.2749904691661415
GOTERM_BP_DIRECT	GO:0007492~endoderm development	3	0.7874015748031495	0.07436901543469544	4851, 7040, 2626	363	21	16792	6.6084218811491535	1.0	0.3100513375849621	0.2749904691661415
GOTERM_BP_DIRECT	GO:0002028~regulation of sodium ion transport	3	0.7874015748031495	0.07436901543469544	4842, 7040, 4846	363	21	16792	6.6084218811491535	1.0	0.3100513375849621	0.2749904691661415
GOTERM_BP_DIRECT	GO:0097150~neuronal stem cell population maintenance	3	0.7874015748031495	0.07436901543469544	4851, 2309, 2308	363	21	16792	6.6084218811491535	1.0	0.3100513375849621	0.2749904691661415
GOTERM_BP_DIRECT	GO:1900182~positive regulation of protein localization to nucleus	3	0.7874015748031495	0.07436901543469544	4804, 6794, 3630	363	21	16792	6.6084218811491535	1.0	0.3100513375849621	0.2749904691661415
GOTERM_BP_DIRECT	GO:0006508~proteolysis	17	4.4619422572178475	0.07611086256221966	3082, 4153, 4057, 9622, 3416, 3502, 841, 23581, 834, 4313, 4314, 836, 5327, 4018, 5328, 1803, 4318	363	500	16792	1.5728044077134986	1.0	0.31695832362320336	0.28111640736068155
GOTERM_BP_DIRECT	GO:0007187~G-protein coupled receptor signaling pathway, coupled to cyclic nucleotide second messenger	4	1.0498687664041995	0.07649729327032556	1268, 4544, 4852, 6347	363	46	16792	4.022517666786442	1.0	0.3178564987114086	0.2819130160475614
GOTERM_BP_DIRECT	GO:0003151~outflow tract morphogenesis	4	1.0498687664041995	0.07649729327032556	3091, 7122, 7422, 3725	363	46	16792	4.022517666786442	1.0	0.3178564987114086	0.2819130160475614
GOTERM_BP_DIRECT	GO:0043086~negative regulation of catalytic activity	5	1.3123359580052494	0.0785976283326833	5132, 10628, 302, 4851, 1728	363	75	16792	3.0839302112029388	1.0	0.3244612389188349	0.2877708866263746
GOTERM_BP_DIRECT	GO:1900034~regulation of cellular response to heat	5	1.3123359580052494	0.0785976283326833	2932, 5594, 57521, 2475, 23411	363	75	16792	3.0839302112029388	1.0	0.3244612389188349	0.2877708866263746
GOTERM_BP_DIRECT	GO:0045600~positive regulation of fat cell differentiation	4	1.0498687664041995	0.0804660421270088	1385, 5468, 6789, 1050	363	47	16792	3.9369321845143896	1.0	0.3244612389188349	0.2877708866263746
GOTERM_BP_DIRECT	GO:0060045~positive regulation of cardiac muscle cell proliferation	3	0.7874015748031495	0.0806769278888573	2247, 4851, 3084	363	22	16792	6.308039068369648	1.0	0.3244612389188349	0.2877708866263746
GOTERM_BP_DIRECT	GO:0055074~calcium ion homeostasis	3	0.7874015748031495	0.0806769278888573	9365, 6622, 857	363	22	16792	6.308039068369648	1.0	0.3244612389188349	0.2877708866263746
GOTERM_BP_DIRECT	GO:2001243~negative regulation of intrinsic apoptotic signaling pathway	3	0.7874015748031495	0.0806769278888573	596, 2641, 4318	363	22	16792	6.308039068369648	1.0	0.3244612389188349	0.2877708866263746
GOTERM_BP_DIRECT	GO:1904886~beta-catenin destruction complex disassembly	3	0.7874015748031495	0.0806769278888573	2932, 1499, 857	363	22	16792	6.308039068369648	1.0	0.3244612389188349	0.2877708866263746
GOTERM_BP_DIRECT	GO:0006816~calcium ion transport	5	1.3123359580052494	0.08162703307955543	6262, 3783, 4852, 857, 5579	363	76	16792	3.0433521821081633	1.0	0.3244612389188349	0.2877708866263746
GOTERM_BP_DIRECT	GO:0030216~keratinocyte differentiation	5	1.3123359580052494	0.08162703307955543	10628, 4851, 836, 6789, 5080	363	76	16792	3.0433521821081633	1.0	0.3244612389188349	0.2877708866263746
GOTERM_BP_DIRECT	GO:0006565~L-serine catabolic process	2	0.5249343832020997	0.0834901603234606	102724560, 875	363	4	16792	23.12947658402204	1.0	0.3244612389188349	0.2877708866263746
GOTERM_BP_DIRECT	GO:0045986~negative regulation of smooth muscle contraction	2	0.5249343832020997	0.0834901603234606	796, 5743	363	4	16792	23.12947658402204	1.0	0.3244612389188349	0.2877708866263746
GOTERM_BP_DIRECT	GO:0043418~homocysteine catabolic process	2	0.5249343832020997	0.0834901603234606	102724560, 875	363	4	16792	23.12947658402204	1.0	0.3244612389188349	0.2877708866263746
GOTERM_BP_DIRECT	GO:0010574~regulation of vascular endothelial growth factor production	2	0.5249343832020997	0.0834901603234606	3569, 6347	363	4	16792	23.12947658402204	1.0	0.3244612389188349	0.2877708866263746
GOTERM_BP_DIRECT	GO:0051345~positive regulation of hydrolase activity	2	0.5249343832020997	0.0834901603234606	335, 2168	363	4	16792	23.12947658402204	1.0	0.3244612389188349	0.2877708866263746
GOTERM_BP_DIRECT	GO:0010155~regulation of proton transport	2	0.5249343832020997	0.0834901603234606	3565, 3596	363	4	16792	23.12947658402204	1.0	0.3244612389188349	0.2877708866263746
GOTERM_BP_DIRECT	GO:0019448~L-cysteine catabolic process	2	0.5249343832020997	0.0834901603234606	102724560, 875	363	4	16792	23.12947658402204	1.0	0.3244612389188349	0.2877708866263746
GOTERM_BP_DIRECT	GO:0090400~stress-induced premature senescence	2	0.5249343832020997	0.0834901603234606	1026, 23411	363	4	16792	23.12947658402204	1.0	0.3244612389188349	0.2877708866263746
GOTERM_BP_DIRECT	GO:0002018~renin-angiotensin regulation of aldosterone production	2	0.5249343832020997	0.0834901603234606	183, 185	363	4	16792	23.12947658402204	1.0	0.3244612389188349	0.2877708866263746
GOTERM_BP_DIRECT	GO:0071322~cellular response to carbohydrate stimulus	2	0.5249343832020997	0.0834901603234606	4609, 5579	363	4	16792	23.12947658402204	1.0	0.3244612389188349	0.2877708866263746
GOTERM_BP_DIRECT	GO:0007621~negative regulation of female receptivity	2	0.5249343832020997	0.0834901603234606	551, 552	363	4	16792	23.12947658402204	1.0	0.3244612389188349	0.2877708866263746
GOTERM_BP_DIRECT	GO:0097300~programmed necrotic cell death	2	0.5249343832020997	0.0834901603234606	834, 4217	363	4	16792	23.12947658402204	1.0	0.3244612389188349	0.2877708866263746
GOTERM_BP_DIRECT	GO:0071726~cellular response to diacyl bacterial lipopeptide	2	0.5249343832020997	0.0834901603234606	948, 7097	363	4	16792	23.12947658402204	1.0	0.3244612389188349	0.2877708866263746
GOTERM_BP_DIRECT	GO:0042482~positive regulation of odontogenesis	2	0.5249343832020997	0.0834901603234606	1906, 7040	363	4	16792	23.12947658402204	1.0	0.3244612389188349	0.2877708866263746
GOTERM_BP_DIRECT	GO:0038028~insulin receptor signaling pathway via phosphatidylinositol 3-kinase	2	0.5249343832020997	0.0834901603234606	5290, 3481	363	4	16792	23.12947658402204	1.0	0.3244612389188349	0.2877708866263746
GOTERM_BP_DIRECT	GO:2000481~positive regulation of cAMP-dependent protein kinase activity	2	0.5249343832020997	0.0834901603234606	9370, 23411	363	4	16792	23.12947658402204	1.0	0.3244612389188349	0.2877708866263746
GOTERM_BP_DIRECT	GO:0051970~negative regulation of transmission of nerve impulse	2	0.5249343832020997	0.0834901603234606	551, 552	363	4	16792	23.12947658402204	1.0	0.3244612389188349	0.2877708866263746
GOTERM_BP_DIRECT	GO:0045191~regulation of isotype switching	2	0.5249343832020997	0.0834901603234606	3565, 3586	363	4	16792	23.12947658402204	1.0	0.3244612389188349	0.2877708866263746
GOTERM_BP_DIRECT	GO:0090403~oxidative stress-induced premature senescence	2	0.5249343832020997	0.0834901603234606	7157, 406	363	4	16792	23.12947658402204	1.0	0.3244612389188349	0.2877708866263746
GOTERM_BP_DIRECT	GO:2000660~negative regulation of interleukin-1-mediated signaling pathway	2	0.5249343832020997	0.0834901603234606	3569, 3557	363	4	16792	23.12947658402204	1.0	0.3244612389188349	0.2877708866263746
GOTERM_BP_DIRECT	GO:1900086~positive regulation of peptidyl-tyrosine autophosphorylation	2	0.5249343832020997	0.0834901603234606	7422, 1636	363	4	16792	23.12947658402204	1.0	0.3244612389188349	0.2877708866263746
GOTERM_BP_DIRECT	GO:0060742~epithelial cell differentiation involved in prostate gland development	2	0.5249343832020997	0.0834901603234606	1499, 367	363	4	16792	23.12947658402204	1.0	0.3244612389188349	0.2877708866263746
GOTERM_BP_DIRECT	GO:0038124~toll-like receptor TLR6:TLR2 signaling pathway	2	0.5249343832020997	0.0834901603234606	948, 7097	363	4	16792	23.12947658402204	1.0	0.3244612389188349	0.2877708866263746
GOTERM_BP_DIRECT	GO:0018119~peptidyl-cysteine S-nitrosylation	2	0.5249343832020997	0.0834901603234606	4842, 4843	363	4	16792	23.12947658402204	1.0	0.3244612389188349	0.2877708866263746
GOTERM_BP_DIRECT	GO:0002125~maternal aggressive behavior	2	0.5249343832020997	0.0834901603234606	551, 552	363	4	16792	23.12947658402204	1.0	0.3244612389188349	0.2877708866263746
GOTERM_BP_DIRECT	GO:0010499~proteasomal ubiquitin-independent protein catabolic process	2	0.5249343832020997	0.0834901603234606	4780, 9817	363	4	16792	23.12947658402204	1.0	0.3244612389188349	0.2877708866263746
GOTERM_BP_DIRECT	GO:0038127~ERBB signaling pathway	2	0.5249343832020997	0.0834901603234606	5594, 3084	363	4	16792	23.12947658402204	1.0	0.3244612389188349	0.2877708866263746
GOTERM_BP_DIRECT	GO:0072012~glomerulus vasculature development	2	0.5249343832020997	0.0834901603234606	284, 285	363	4	16792	23.12947658402204	1.0	0.3244612389188349	0.2877708866263746
GOTERM_BP_DIRECT	GO:0072606~interleukin-8 secretion	2	0.5249343832020997	0.0834901603234606	3952, 4843	363	4	16792	23.12947658402204	1.0	0.3244612389188349	0.2877708866263746
GOTERM_BP_DIRECT	GO:0060571~morphogenesis of an epithelial fold	2	0.5249343832020997	0.0834901603234606	367, 1956	363	4	16792	23.12947658402204	1.0	0.3244612389188349	0.2877708866263746
GOTERM_BP_DIRECT	GO:0046886~positive regulation of hormone biosynthetic process	2	0.5249343832020997	0.0834901603234606	3091, 1958	363	4	16792	23.12947658402204	1.0	0.3244612389188349	0.2877708866263746
GOTERM_BP_DIRECT	GO:0070837~dehydroascorbic acid transport	2	0.5249343832020997	0.0834901603234606	6513, 6514	363	4	16792	23.12947658402204	1.0	0.3244612389188349	0.2877708866263746
GOTERM_BP_DIRECT	GO:0035404~histone-serine phosphorylation	2	0.5249343832020997	0.0834901603234606	5562, 5563	363	4	16792	23.12947658402204	1.0	0.3244612389188349	0.2877708866263746
GOTERM_BP_DIRECT	GO:0060355~positive regulation of cell adhesion molecule production	2	0.5249343832020997	0.0834901603234606	3553, 857	363	4	16792	23.12947658402204	1.0	0.3244612389188349	0.2877708866263746
GOTERM_BP_DIRECT	GO:0043242~negative regulation of protein complex disassembly	2	0.5249343832020997	0.0834901603234606	7124, 10013	363	4	16792	23.12947658402204	1.0	0.3244612389188349	0.2877708866263746
GOTERM_BP_DIRECT	GO:0032811~negative regulation of epinephrine secretion	2	0.5249343832020997	0.0834901603234606	1392, 150	363	4	16792	23.12947658402204	1.0	0.3244612389188349	0.2877708866263746
GOTERM_BP_DIRECT	GO:2001205~negative regulation of osteoclast development	2	0.5249343832020997	0.0834901603234606	4057, 2200	363	4	16792	23.12947658402204	1.0	0.3244612389188349	0.2877708866263746
GOTERM_BP_DIRECT	GO:0071866~negative regulation of apoptotic process in bone marrow	2	0.5249343832020997	0.0834901603234606	3329, 5741	363	4	16792	23.12947658402204	1.0	0.3244612389188349	0.2877708866263746
GOTERM_BP_DIRECT	GO:0060574~intestinal epithelial cell maturation	2	0.5249343832020997	0.0834901603234606	3091, 1026	363	4	16792	23.12947658402204	1.0	0.3244612389188349	0.2877708866263746
GOTERM_BP_DIRECT	GO:0010716~negative regulation of extracellular matrix disassembly	2	0.5249343832020997	0.0834901603234606	7040, 1803	363	4	16792	23.12947658402204	1.0	0.3244612389188349	0.2877708866263746
GOTERM_BP_DIRECT	GO:0043652~engulfment of apoptotic cell	2	0.5249343832020997	0.0834901603234606	7057, 5879	363	4	16792	23.12947658402204	1.0	0.3244612389188349	0.2877708866263746
GOTERM_BP_DIRECT	GO:0010748~negative regulation of plasma membrane long-chain fatty acid transport	2	0.5249343832020997	0.0834901603234606	7057, 8660	363	4	16792	23.12947658402204	1.0	0.3244612389188349	0.2877708866263746
GOTERM_BP_DIRECT	GO:0014042~positive regulation of neuron maturation	2	0.5249343832020997	0.0834901603234606	596, 2475	363	4	16792	23.12947658402204	1.0	0.3244612389188349	0.2877708866263746
GOTERM_BP_DIRECT	GO:0097411~hypoxia-inducible factor-1alpha signaling pathway	2	0.5249343832020997	0.0834901603234606	1536, 3091	363	4	16792	23.12947658402204	1.0	0.3244612389188349	0.2877708866263746
GOTERM_BP_DIRECT	GO:0051645~Golgi localization	2	0.5249343832020997	0.0834901603234606	6794, 10494	363	4	16792	23.12947658402204	1.0	0.3244612389188349	0.2877708866263746
GOTERM_BP_DIRECT	GO:0032849~positive regulation of cellular pH reduction	2	0.5249343832020997	0.0834901603234606	551, 552	363	4	16792	23.12947658402204	1.0	0.3244612389188349	0.2877708866263746
GOTERM_BP_DIRECT	GO:0072672~neutrophil extravasation	2	0.5249343832020997	0.0834901603234606	5294, 5293	363	4	16792	23.12947658402204	1.0	0.3244612389188349	0.2877708866263746
GOTERM_BP_DIRECT	GO:0045906~negative regulation of vasoconstriction	2	0.5249343832020997	0.0834901603234606	133, 3952	363	4	16792	23.12947658402204	1.0	0.3244612389188349	0.2877708866263746
GOTERM_BP_DIRECT	GO:0030730~sequestering of triglyceride	2	0.5249343832020997	0.0834901603234606	7124, 3553	363	4	16792	23.12947658402204	1.0	0.3244612389188349	0.2877708866263746
GOTERM_BP_DIRECT	GO:1900015~regulation of cytokine production involved in inflammatory response	2	0.5249343832020997	0.0834901603234606	3952, 4843	363	4	16792	23.12947658402204	1.0	0.3244612389188349	0.2877708866263746
GOTERM_BP_DIRECT	GO:0048550~negative regulation of pinocytosis	2	0.5249343832020997	0.0834901603234606	7376, 857	363	4	16792	23.12947658402204	1.0	0.3244612389188349	0.2877708866263746
GOTERM_BP_DIRECT	GO:0010193~response to ozone	2	0.5249343832020997	0.0834901603234606	1906, 847	363	4	16792	23.12947658402204	1.0	0.3244612389188349	0.2877708866263746
GOTERM_BP_DIRECT	GO:0033864~positive regulation of NAD(P)H oxidase activity	2	0.5249343832020997	0.0834901603234606	183, 185	363	4	16792	23.12947658402204	1.0	0.3244612389188349	0.2877708866263746
GOTERM_BP_DIRECT	GO:0035176~social behavior	4	1.0498687664041995	0.08452231124014369	5728, 551, 552, 2475	363	48	16792	3.8549127640036733	1.0	0.32812989024718975	0.29102468374864904
GOTERM_BP_DIRECT	GO:0007005~mitochondrion organization	5	1.3123359580052494	0.08471338806380607	54205, 10059, 1050, 4846, 142	363	77	16792	3.00382812779507	1.0	0.3285291080849479	0.2913787576944663
GOTERM_BP_DIRECT	GO:0007254~JNK cascade	4	1.0498687664041995	0.0886641901389132	7124, 5871, 4217, 4868	363	49	16792	3.776241074942374	1.0	0.343135945828663	0.30433384182816153
GOTERM_BP_DIRECT	GO:0035914~skeletal muscle cell differentiation	4	1.0498687664041995	0.0886641901389132	467, 2353, 4851, 1958	363	49	16792	3.776241074942374	1.0	0.343135945828663	0.30433384182816153
GOTERM_BP_DIRECT	GO:0010506~regulation of autophagy	4	1.0498687664041995	0.0928897307586391	3146, 834, 4137, 10013	363	50	16792	3.700716253443526	1.0	0.35874322366640393	0.3181762354408986
GOTERM_BP_DIRECT	GO:0007157~heterophilic cell-cell adhesion via plasma membrane cell adhesion molecules	4	1.0498687664041995	0.0928897307586391	6401, 7412, 6403, 3383	363	50	16792	3.700716253443526	1.0	0.35874322366640393	0.3181762354408986
GOTERM_BP_DIRECT	GO:0002092~positive regulation of receptor internalization	3	0.7874015748031495	0.09375858332775859	7422, 6401, 284	363	24	16792	5.78236914600551	1.0	0.35911852441280373	0.3185090968603486
GOTERM_BP_DIRECT	GO:0007422~peripheral nervous system development	3	0.7874015748031495	0.09375858332775859	50674, 2064, 3084	363	24	16792	5.78236914600551	1.0	0.35911852441280373	0.3185090968603486
GOTERM_BP_DIRECT	GO:0045737~positive regulation of cyclin-dependent protein serine/threonine kinase activity	3	0.7874015748031495	0.09375858332775859	595, 1027, 894	363	24	16792	5.78236914600551	1.0	0.35911852441280373	0.3185090968603486
GOTERM_BP_DIRECT	GO:0030511~positive regulation of transforming growth factor beta receptor signaling pathway	3	0.7874015748031495	0.09375858332775859	7057, 6794, 4221	363	24	16792	5.78236914600551	1.0	0.35911852441280373	0.3185090968603486
GOTERM_BP_DIRECT	GO:0048675~axon extension	3	0.7874015748031495	0.09375858332775859	1641, 4137, 1020	363	24	16792	5.78236914600551	1.0	0.35911852441280373	0.3185090968603486
GOTERM_BP_DIRECT	GO:0019915~lipid storage	3	0.7874015748031495	0.09375858332775859	335, 857, 948	363	24	16792	5.78236914600551	1.0	0.35911852441280373	0.3185090968603486
GOTERM_BP_DIRECT	GO:0090314~positive regulation of protein targeting to membrane	3	0.7874015748031495	0.09375858332775859	6347, 1020, 2064	363	24	16792	5.78236914600551	1.0	0.35911852441280373	0.3185090968603486
GOTERM_BP_DIRECT	GO:0046856~phosphatidylinositol dephosphorylation	3	0.7874015748031495	0.09375858332775859	5728, 4952, 22876	363	24	16792	5.78236914600551	1.0	0.35911852441280373	0.3185090968603486
GOTERM_BP_DIRECT	GO:0007519~skeletal muscle tissue development	4	1.0498687664041995	0.09719695161959244	1634, 857, 1020, 4868	363	51	16792	3.628153189650516	1.0	0.37152387153977684	0.32951163680481954
GOTERM_BP_DIRECT	GO:0071277~cellular response to calcium ion	4	1.0498687664041995	0.09719695161959244	2353, 1906, 4205, 3725	363	51	16792	3.628153189650516	1.0	0.37152387153977684	0.32951163680481954
