# Supplementary material for: Gene Networks of Hyperglycemia, Diabetic Complications, and Human Proteins Targeted by SARS-CoV-2: What Is the Molecular Basis for Comorbidity?
Source: Int J Mol Sci. 2022 Jun 29;23(13):7247. doi: 10.3390/ijms23137247 (PMC9266766; doi:10.3390/ijms23137247)
Supplement: Supplementary file 1 [file ijms-23-07247-s001.zip › Table S22.xlsx]

## Sheet: CVD
Symbol	GeneID	description
ABCA1	19	ATP binding cassette subfamily A member 1
ABCB6	10058	ATP binding cassette subfamily B member 6 (Langereis blood group)
ABO	28	ABO, alpha 1-3-N-acetylgalactosaminyltransferase and alpha 1-3-galactosyltransferase
ACAD8	27034	acyl-CoA dehydrogenase family member 8
ACE	1636	angiotensin I converting enzyme
ACE2	59272	angiotensin converting enzyme 2
ACKR3	57007	atypical chemokine receptor 3
ACOD1	730249	aconitate decarboxylase 1
ACTA2	59	actin alpha 2, smooth muscle
ACVRL1	94	activin A receptor like type 1
ADAMTS7	11173	ADAM metallopeptidase with thrombospondin type 1 motif 7
ADD1	118	adducin 1
ADIPOQ	9370	adiponectin, C1Q and collagen domain containing
ADM	133	adrenomedullin
ADRA2B	151	adrenoceptor alpha 2B
ADRB1	153	adrenoceptor beta 1
ADRB2	154	adrenoceptor beta 2
AFDN	4301	afadin, adherens junction formation factor
AGER	177	advanced glycosylation end-product specific receptor
AGT	183	angiotensinogen
AGTR1	185	angiotensin II receptor type 1
AGTR2	186	angiotensin II receptor type 2
AGXT	189	alanine--glyoxylate and serine--pyruvate aminotransferase
AHR	196	aryl hydrocarbon receptor
AHSA1	10598	activator of HSP90 ATPase activity 1
AHSG	197	alpha 2-HS glycoprotein
AIM2	9447	absent in melanoma 2
AIMP2	7965	aminoacyl tRNA synthetase complex interacting multifunctional protein 2
AKR1B1	231	aldo-keto reductase family 1 member B
ALB	213	albumin
ALDH2	217	aldehyde dehydrogenase 2 family member
ANG	283	angiogenin
ANGPT2	285	angiopoietin 2
ANGPTL3	27329	angiopoietin like 3
ANKRD1	27063	ankyrin repeat domain 1
ANXA2	302	annexin A2
AOC2	314	amine oxidase copper containing 2
AOPEP	84909	aminopeptidase O (putative)
AP1S2	8905	adaptor related protein complex 1 subunit sigma 2
APOA1	335	apolipoprotein A1
APOA2	336	apolipoprotein A2
APOB	338	apolipoprotein B
APOC3	345	apolipoprotein C3
APOE	348	apolipoprotein E
AR	367	androgen receptor
ARCN1	372	archain 1
ARG2	384	arginase 2
ATP5PO	539	ATP synthase peripheral stalk subunit OSCP
ATP6AP2	10159	ATPase H+ transporting accessory protein 2
AVP	551	arginine vasopressin
BCL2	596	BCL2 apoptosis regulator
BCL3	602	BCL3 transcription coactivator
BDNF	627	brain derived neurotrophic factor
BEST1	7439	bestrophin 1
BGLAP	632	bone gamma-carboxyglutamate protein
BSG	682	basigin (Ok blood group)
BTF3P11	690	basic transcription factor 3 pseudogene 11
C10orf90	118611	chromosome 10 open reading frame 90
CA8	767	carbonic anhydrase 8
CAD	790	carbamoyl-phosphate synthetase 2, aspartate transcarbamylase, and dihydroorotase
CALCOCO1	57658	calcium binding and coiled-coil domain 1
CALD1	800	caldesmon 1
CALM1	801	calmodulin 1
CALM2	805	calmodulin 2
CALM3	808	calmodulin 3
CAPN5	726	calpain 5
CARD8	22900	caspase recruitment domain family member 8
CASP1	834	caspase 1
CAVIN2	8436	caveolae associated protein 2
CBS	875	cystathionine beta-synthase
CCHCR1	54535	coiled-coil alpha-helical rod protein 1
CCL2	6347	C-C motif chemokine ligand 2
CCL5	6352	C-C motif chemokine ligand 5
CCN2	1490	cellular communication network factor 2
CCR5	1234	C-C motif chemokine receptor 5
CD36	948	CD36 molecule
CD55	1604	CD55 molecule (Cromer blood group)
CDKN2B-AS1	100048912	CDKN2B antisense RNA 1
CEACAM1	634	CEA cell adhesion molecule 1
CENPJ	55835	centromere protein J
CETP	1071	cholesteryl ester transfer protein
CFAP97	57587	cilia and flagella associated protein 97
CFD	1675	complement factor D
CHDH	55349	choline dehydrogenase
CHGA	1113	chromogranin A
CHI3L1	1116	chitinase 3 like 1
CLU	1191	clusterin
CLUH	23277	clustered mitochondria homolog
COL11A2	1302	collagen type XI alpha 2 chain
COMT	1312	catechol-O-methyltransferase
CORIN	10699	corin, serine peptidase
CPB2	1361	carboxypeptidase B2
CREBZF	58487	CREB/ATF bZIP transcription factor
CRK	1398	CRK proto-oncogene, adaptor protein
CRP	1401	C-reactive protein
CSE	1433	choreoathetosis/spasticity, episodic (paroxysmal choreoathetosis/spasticity)
CSF3	1440	colony stimulating factor 3
CSRP1	1465	cysteine and glycine rich protein 1
CST3	1471	cystatin C
CTSA	5476	cathepsin A
CTSB	1508	cathepsin B
CTSG	1511	cathepsin G
CTSK	1513	cathepsin K
CX3CL1	6376	C-X3-C motif chemokine ligand 1
CXCL12	6387	C-X-C motif chemokine ligand 12
CXCL16	58191	C-X-C motif chemokine ligand 16
CXCL8	3576	C-X-C motif chemokine ligand 8
CYBB	1536	cytochrome b-245 beta chain
CYCS	54205	cytochrome c, somatic
CYP19A1	1588	cytochrome P450 family 19 subfamily A member 1
CYP1A1	1543	cytochrome P450 family 1 subfamily A member 1
CYP1A2	1544	cytochrome P450 family 1 subfamily A member 2
CYP2C19	1557	cytochrome P450 family 2 subfamily C member 19
CYP2D6	1565	cytochrome P450 family 2 subfamily D member 6
DAB2IP	153090	DAB2 interacting protein
DDAH2	23564	dimethylarginine dimethylaminohydrolase 2
DDIT3	1649	DNA damage inducible transcript 3
DENR	8562	density regulated re-initiation and release factor
DFFB	1677	DNA fragmentation factor subunit beta
DGCR	1714	DiGeorge syndrome chromosome region
DNAH8	1769	dynein axonemal heavy chain 8
DPP4	1803	dipeptidyl peptidase 4
DUSP1	1843	dual specificity phosphatase 1
EDN1	1906	endothelin 1
EFS	10278	embryonal Fyn-associated substrate
EGFR	1956	epidermal growth factor receptor
EIF2AK2	5610	eukaryotic translation initiation factor 2 alpha kinase 2
ELAVL1	1994	ELAV like RNA binding protein 1
ELN	2006	elastin
EPO	2056	erythropoietin
ETV3	2117	ETS variant transcription factor 3
F3	2152	coagulation factor III, tissue factor
FABP4	2167	fatty acid binding protein 4
FAM107B	83641	family with sequence similarity 107 member B
FAS	355	Fas cell surface death receptor
FASN	2194	fatty acid synthase
FGF21	26291	fibroblast growth factor 21
FGF23	8074	fibroblast growth factor 23
FIG4	9896	FIG4 phosphoinositide 5-phosphatase
FN1	2335	fibronectin 1
FNDC5	252995	fibronectin type III domain containing 5
FOXO3	2309	forkhead box O3
G6PD	2539	glucose-6-phosphate dehydrogenase
GABPA	2551	GA binding protein transcription factor subunit alpha
GCH1	2643	GTP cyclohydrolase 1
GCK	2645	glucokinase
GDF11	10220	growth differentiation factor 11
GDF15	9518	growth differentiation factor 15
GH1	2688	growth hormone 1
GIP	2695	gastric inhibitory polypeptide
GJA4	2701	gap junction protein alpha 4
GLB1	2720	galactosidase beta 1
GLP1R	2740	glucagon like peptide 1 receptor
GNPTAB	79158	N-acetylglucosamine-1-phosphate transferase subunits alpha and beta
GPER1	2852	G protein-coupled estrogen receptor 1
GPSM2	29899	G protein signaling modulator 2
GPX1	2876	glutathione peroxidase 1
GRAP2	9402	GRB2 related adaptor protein 2
GRK2	156	G protein-coupled receptor kinase 2
GSN	2934	gelsolin
GZMB	3002	granzyme B
H19	283120	H19 imprinted maternally expressed transcript
HAMP	57817	hepcidin antimicrobial peptide
HDAC9	9734	histone deacetylase 9
HGF	3082	hepatocyte growth factor
HMGB1	3146	high mobility group box 1
HMGCR	3156	3-hydroxy-3-methylglutaryl-CoA reductase
HMOX1	3162	heme oxygenase 1
HP	3240	haptoglobin
HPSE	10855	heparanase
HSF1	3297	heat shock transcription factor 1
HSP90B2P	7190	heat shock protein 90 beta family member 2, pseudogene
HSPA14	51182	heat shock protein family A (Hsp70) member 14
HSPD1	3329	heat shock protein family D (Hsp60) member 1
ICAM1	3383	intercellular adhesion molecule 1
ICAM2	3384	intercellular adhesion molecule 2
IDH1	3417	isocitrate dehydrogenase (NADP(+)) 1
IGF1	3479	insulin like growth factor 1
IGFBP3	3486	insulin like growth factor binding protein 3
IGHE	3497	immunoglobulin heavy constant epsilon
IL10	3586	interleukin 10
IL17A	3605	interleukin 17A
IL18	3606	interleukin 18
IL1B	3553	interleukin 1 beta
IL24	11009	interleukin 24
IL32	9235	interleukin 32
IL33	90865	interleukin 33
IL6	3569	interleukin 6
INS	3630	insulin
INSR	3643	insulin receptor
INVS	27130	inversin
IRS1	3667	insulin receptor substrate 1
JAK2	3717	Janus kinase 2
KCNA5	3741	potassium voltage-gated channel subfamily A member 5
KCNE1	3753	potassium voltage-gated channel subfamily E regulatory subunit 1
KCNJ10	3766	potassium inwardly rectifying channel subfamily J member 10
KCNQ1	3784	potassium voltage-gated channel subfamily Q member 1
KDM4A	9682	lysine demethylase 4A
KITLG	4254	KIT ligand
KL	9365	klotho
KLK3	354	kallikrein related peptidase 3
KLKP1	606293	kallikrein pseudogene 1
L1CAM	3897	L1 cell adhesion molecule
LCN2	3934	lipocalin 2
LCT	3938	lactase
LDLR	3949	low density lipoprotein receptor
LEP	3952	leptin
LGALS3	3958	galectin 3
LIN9	286826	lin-9 DREAM MuvB core complex component
LINC00914	101669765	long intergenic non-protein coding RNA 914
LINC01139	339535	long intergenic non-protein coding RNA 1139
LIPG	9388	lipase G, endothelial type
LOC101060521	101060521	DNA-directed RNA polymerase III subunit RPC5
LOC107987479	107987479	cytochrome P450 2D6
LOX	4015	lysyl oxidase
LPA	4018	lipoprotein(a)
LRP6	4040	LDL receptor related protein 6
MAP3K5	4217	mitogen-activated protein kinase kinase kinase 5
MAP4K2	5871	mitogen-activated protein kinase kinase kinase kinase 2
MAPK1	5594	mitogen-activated protein kinase 1
MAPK14	1432	mitogen-activated protein kinase 14
MAPK8	5599	mitogen-activated protein kinase 8
MARCHF8	220972	membrane associated ring-CH-type finger 8
MB	4151	myoglobin
MCM6	4175	minichromosome maintenance complex component 6
MDK	4192	midkine
MEF2A	4205	myocyte enhancer factor 2A
MEFV	4210	MEFV innate immuity regulator, pyrin
MINDY3	80013	MINDY lysine 48 deubiquitinase 3
MIR126	406913	microRNA 126
MIR145	406937	microRNA 145
MIR155	406947	microRNA 155
MIR17HG	407975	miR-17-92a-1 cluster host gene
MIR195	406971	microRNA 195
MIR21	406991	microRNA 21
MIR210	406992	microRNA 210
MIR214	406996	microRNA 214
MIR222	407007	microRNA 222
MIR223	407008	microRNA 223
MIR23A	407010	microRNA 23a
MIR29B1	407024	microRNA 29b-1
MIR34A	407040	microRNA 34a
MIRLET7G	406890	microRNA let-7g
MLXIP	22877	MLX interacting protein
MMP1	4312	matrix metallopeptidase 1
MMP2	4313	matrix metallopeptidase 2
MMP8	4317	matrix metallopeptidase 8
MMP9	4318	matrix metallopeptidase 9
MOK	5891	MOK protein kinase
MPO	4353	myeloperoxidase
MSC	9242	musculin
MTHFR	4524	methylenetetrahydrofolate reductase
MTOR	2475	mechanistic target of rapamycin kinase
MTSS2	92154	MTSS I-BAR domain containing 2
MYL2	4633	myosin light chain 2
MYLIP	29116	myosin regulatory light chain interacting protein
NAMPT	10135	nicotinamide phosphoribosyltransferase
NCF2	4688	neutrophil cytosolic factor 2
NECTIN1	5818	nectin cell adhesion molecule 1
NFE2L2	4780	NFE2 like bZIP transcription factor 2
NFKB1	4790	nuclear factor kappa B subunit 1
NLRP6	171389	NLR family pyrin domain containing 6
NOD1	10392	nucleotide binding oligomerization domain containing 1
NOS1	4842	nitric oxide synthase 1
NOS2	4843	nitric oxide synthase 2
NOS3	4846	nitric oxide synthase 3
NOX1	27035	NADPH oxidase 1
NOX4	50507	NADPH oxidase 4
NPPA	4878	natriuretic peptide A
NPPB	4879	natriuretic peptide B
NPR2	4882	natriuretic peptide receptor 2
NPY	4852	neuropeptide Y
NR3C2	4306	nuclear receptor subfamily 3 group C member 2
NR4A1	3164	nuclear receptor subfamily 4 group A member 1
NTF3	4908	neurotrophin 3
NUTM1	256646	NUT midline carcinoma family member 1
OLR1	4973	oxidized low density lipoprotein receptor 1
P2RY2	5029	purinergic receptor P2Y2
PAH	5053	phenylalanine hydroxylase
PAPPA	5069	pappalysin 1
PARP1	142	poly(ADP-ribose) polymerase 1
PCSK5	5125	proprotein convertase subtilisin/kexin type 5
PCSK9	255738	proprotein convertase subtilisin/kexin type 9
PDCD4	27250	programmed cell death 4
PDE5A	8654	phosphodiesterase 5A
PDGFC	56034	platelet derived growth factor C
PF4	5196	platelet factor 4
PGR-AS1	101054525	PGR antisense RNA 1
PIK3CA	5290	phosphatidylinositol-4,5-bisphosphate 3-kinase catalytic subunit alpha
PIK3CB	5291	phosphatidylinositol-4,5-bisphosphate 3-kinase catalytic subunit beta
PIK3CD	5293	phosphatidylinositol-4,5-bisphosphate 3-kinase catalytic subunit delta
PIK3CG	5294	phosphatidylinositol-4,5-bisphosphate 3-kinase catalytic subunit gamma
PITX2	5308	paired like homeodomain 2
PLA2G10	8399	phospholipase A2 group X
PLA2G1B	5319	phospholipase A2 group IB
PLA2G2A	5320	phospholipase A2 group IIA
PLAT	5327	plasminogen activator, tissue type
PLCG1	5335	phospholipase C gamma 1
PLG	5340	plasminogen
PLN	5350	phospholamban
PNPLA2	57104	patatin like phospholipase domain containing 2
POLDIP2	26073	DNA polymerase delta interacting protein 2
POLR3E	55718	RNA polymerase III subunit E
PON1	5444	paraoxonase 1
PON2	5445	paraoxonase 2
PPARA	5465	peroxisome proliferator activated receptor alpha
PPARG	5468	peroxisome proliferator activated receptor gamma
PPIA	5478	peptidylprolyl isomerase A
PRB1	5542	proline rich protein BstNI subfamily 1
PRDX5	25824	peroxiredoxin 5
PRL	5617	prolactin
PRMT1	3276	protein arginine methyltransferase 1
PSMD6	9861	proteasome 26S subunit, non-ATPase 6
PTGER3	5733	prostaglandin E receptor 3
PTGS2	5743	prostaglandin-endoperoxide synthase 2
PTH	5741	parathyroid hormone
PTPN1	5770	protein tyrosine phosphatase non-receptor type 1
PTPRCAP	5790	protein tyrosine phosphatase receptor type C associated protein
PTRH1	138428	peptidyl-tRNA hydrolase 1 homolog
PTRH2	51651	peptidyl-tRNA hydrolase 2
PTS	5805	6-pyruvoyltetrahydropterin synthase
PTX3	5806	pentraxin 3
RAC1	5879	Rac family small GTPase 1
RAPGEF5	9771	Rap guanine nucleotide exchange factor 5
RARRES2	5919	retinoic acid receptor responder 2
RBP4	5950	retinol binding protein 4
RETN	56729	resistin
RGS14	10636	regulator of G protein signaling 14
RGS2	5997	regulator of G protein signaling 2
RIEG2	6012	Rieger syndrome 2
RNASE1	6035	ribonuclease A family member 1, pancreatic
RNF19A	25897	ring finger protein 19A, RBR E3 ubiquitin protein ligase
RNF2	6045	ring finger protein 2
RPS10	6204	ribosomal protein S10
RPS6KB1	6198	ribosomal protein S6 kinase B1
S100A1	6271	S100 calcium binding protein A1
S100A12	6283	S100 calcium binding protein A12
S100A9	6280	S100 calcium binding protein A9
SAA1	6288	serum amyloid A1
SCN5A	6331	sodium voltage-gated channel alpha subunit 5
SDC4	6385	syndecan 4
SELE	6401	selectin E
SELENBP1	8991	selenium binding protein 1
SELENOS	55829	selenoprotein S
SELP	6403	selectin P
SENP1	29843	SUMO specific peptidase 1
SERPINA1	5265	serpin family A member 1
SERPINB3	6317	serpin family B member 3
SERPINE1	5054	serpin family E member 1
SERPINF1	5176	serpin family F member 1
SERPINF2	5345	serpin family F member 2
SH3GL1	6455	SH3 domain containing GRB2 like 1, endophilin A2
SHBG	6462	sex hormone binding globulin
SIRT1	23411	sirtuin 1
SIRT3	23410	sirtuin 3
SIRT6	51548	sirtuin 6
SLC25A3	5250	solute carrier family 25 member 3
SLC25A37	51312	solute carrier family 25 member 37
SLC2A1	6513	solute carrier family 2 member 1
SLC4A1	6521	solute carrier family 4 member 1 (Diego blood group)
SMAD3	4088	SMAD family member 3
SMARCA4	6597	SWI/SNF related, matrix associated, actin dependent regulator of chromatin, subfamily a, member 4
SMPD1	6609	sphingomyelin phosphodiesterase 1
SOCS2	8835	suppressor of cytokine signaling 2
SOD1	6647	superoxide dismutase 1
SP9	100131390	Sp9 transcription factor
SPP1	6696	secreted phosphoprotein 1
SRI	6717	sorcin
STAT1	6772	signal transducer and activator of transcription 1
STAT2	6773	signal transducer and activator of transcription 2
STAT3	6774	signal transducer and activator of transcription 3
STAT4	6775	signal transducer and activator of transcription 4
STATH	6779	statherin
SULT2A1	6822	sulfotransferase family 2A member 1
TBX1	6899	T-box transcription factor 1
TBX5	6910	T-box transcription factor 5
TCN2	6948	transcobalamin 2
TFPI	7035	tissue factor pathway inhibitor
TGFB1	7040	transforming growth factor beta 1
THBD	7056	thrombomodulin
TIMP1	7076	TIMP metallopeptidase inhibitor 1
TLR4	7099	toll like receptor 4
TLR9	54106	toll like receptor 9
TNC	3371	tenascin C
TNF	7124	tumor necrosis factor
TNFAIP1	7126	TNF alpha induced protein 1
TNFRSF10C	8794	TNF receptor superfamily member 10c
TNFRSF11B	4982	TNF receptor superfamily member 11b
TNFRSF12A	51330	TNF receptor superfamily member 12A
TNFRSF4	7293	TNF receptor superfamily member 4
TNFSF10	8743	TNF superfamily member 10
TNFSF12	8742	TNF superfamily member 12
TNFSF12-TNFSF13	407977	TNFSF12-TNFSF13 readthrough
TNNI3	7137	troponin I3, cardiac type
TP53	7157	tumor protein p53
TRAC	28755	T cell receptor alpha constant
TRPM7	54822	transient receptor potential cation channel subfamily M member 7
TSPO	706	translocator protein
TXN	7295	thioredoxin
TXNIP	10628	thioredoxin interacting protein
UCP2	7351	uncoupling protein 2
UTRN	7402	utrophin
UTS2	10911	urotensin 2
VCAM1	7412	vascular cell adhesion molecule 1
VCAN	1462	versican
VIP	7432	vasoactive intestinal peptide
VIT	5212	vitrin
VWF	7450	von Willebrand factor
WRN	7486	WRN RecQ like helicase
WWOX	51741	WW domain containing oxidoreductase
XBP1	7494	X-box binding protein 1
YME1L1	10730	YME1 like 1 ATPase
ZGLP1	100125288	zinc finger GATA like protein 1
ZMYND10	51364	zinc finger MYND-type containing 10
ZNF746	155061	zinc finger protein 746

## Sheet: CVD links
IntId	IntSchema	IntType	IntLinks	Sentences	ObjId1	ObjType1	ObjName1	ObjSymonyms1	ObjLinks1	ObjId2	ObjType2	ObjName2	ObjSymonyms2	ObjLinks2	GeneID1	GeneID2
561076180	TLP -- STAT3	interaction	BioGrid:1416026;psi-mi:MI:0463;		524967	Protein	TLP	hVam6p;KIAA0770;TLP;TRAP1-like protein;VAM6;Vam6/Vps39-like protein;VPS39;trap-1-like protein;trap1-like-protein;VPS39, HOPS complex subunit;	SWISSPROT_AC:Q96JC1;SWISSPROT_ID:VPS39_HUMAN;EMBL:AB018313;EMBL:AC036103;EMBL:AF280814;EMBL:AF281052;EMBL:AF334400;EMBL:BC015817;EMBL:BC068559;EMBL:BX537404;EMBL:CH471125;RefSeq:NP_001288067.1;RefSeq:NP_056104.2;ProteinModelPortal:Q96JC1;STRING:9606.ENSP00000326534;SWISSPROT_AC_OLD:O94869;SWISSPROT_AC_OLD:Q71SQ6;SWISSPROT_AC_OLD:Q7Z3V3;SWISSPROT_AC_OLD:Q96B93;SWISSPROT_AC_OLD:Q96RM0;GeneID:23339;…	461696	Protein	STAT3	Acute-phase response factor;APRF;Signal transducer and activator of transcription 3;STAT3;acute phase response factor;acute-phase response of factor;ADMIO;ADMIO1;HIES;stat 3;stat-3;	SWISSPROT_AC:P40763;SWISSPROT_ID:STAT3_HUMAN;EMBL:AC087691;EMBL:AF029311;EMBL:AJ012463;EMBL:AK291933;EMBL:AY572796;EMBL:BC000627;EMBL:BC014482;EMBL:CH471152;EMBL:JB252046;EMBL:L29277;RefSeq:NP_003141.2;RefSeq:NP_644805.1;RefSeq:NP_998827.1;RefSeq:XP_005257673.2;RefSeq:XP_005257674.2;RefSeq:XP_011523447.1;RefSeq:XP_011523448.1;RefSeq:XP_016880461.1;RefSeq:XP_016880464.1;ProteinModelPortal:P40763;S…	6774	23339
561074100	CML28 -- TNFAIP1	interaction	BioGrid:1042756;psi-mi:MI:0463;		127896	Protein	CML28	Chronic myelogenous leukemia tumor antigen 28;CML28;EXOS5;EXOSC5;Exosome complex component RRP46;Exosome component 5;p12B;Ribosomal RNA-processing protein 46;RRP46;cml-28;hRrp46p;p12 subtype b;RRP41B;Rrp46p;	SWISSPROT_AC:Q9NQT4;SWISSPROT_ID:EXOS5_HUMAN;EMBL:AC011462;EMBL:AF281134;EMBL:AF285785;EMBL:BC007742;EMBL:BC107696;RefSeq:NP_064543.3;ProteinModelPortal:Q9NQT4;STRING:9606.ENSP00000221233;SWISSPROT_AC_OLD:Q32Q81;SWISSPROT_AC_OLD:Q8NG16;SWISSPROT_AC_OLD:Q96I89;SMR:Q9NQT4;GeneID:56915;KEGG:hsa:56915;eggNOG:COG0689;eggNOG:KOG1069;UniGene:Hs.283741;GO:GO:0000175;GO:GO:0000176;GO:GO:0000177;GO:GO:0000…	42247	Protein	TNFAIP1	BACD2;BACURD2;BTB/POZ domain-containing adapter for CUL3-mediated RhoA degradation protein 2;BTB/POZ domain-containing protein TNFAIP1;EDP1;hBACURD2;Protein B12;TNFAIP1;Tumor necrosis factor, alpha-induced protein 1, endothelial;b 61;b-61;B12;b12 protein;b6 1;b6 i;b6 type 1;b6 type i;b6-1;B61;beta 12 protein;beta 61;beta-61;beta6-1;beta61;BTBD34;TNF alpha induced protein 1;	SWISSPROT_AC:Q13829;SWISSPROT_ID:BACD2_HUMAN;EMBL:AC002094;EMBL:AK300584;EMBL:AK312387;EMBL:AY065346;EMBL:BC001643;EMBL:BC001949;EMBL:BT020121;EMBL:CH471159;EMBL:CR456819;EMBL:M80783;RefSeq:NP_066960.1;ProteinModelPortal:Q13829;STRING:9606.ENSP00000226225;SWISSPROT_AC_OLD:B7Z6M4;SWISSPROT_AC_OLD:Q5TZQ1;SMR:Q13829;GeneID:7126;KEGG:hsa:7126;eggNOG:ENOG410XQYZ;eggNOG:KOG2716;UniGene:Hs.76090;GO:GO:0…	7126	56915
561057351	PRRC2B -- CRK	interaction	BioGrid:1416219;psi-mi:MI:0463;		327441	Protein	PRRC2B	BAT2L;BAT2L1;HLA-B-associated transcript 2-like 1;KIAA0515;PRC2B;Proline-rich coiled-coil protein 2B;Protein PRRC2B;PRRC2B;LQFBS-1;proline rich coiled-coil 2B;proline-rich coiled coil 2b;proline-rich coiled-coil 2b protein;prrc2b protein;	SWISSPROT_AC:Q5JSZ5;SWISSPROT_ID:PRC2B_HUMAN;EMBL:AB011087;EMBL:AK026162;EMBL:AL358781;EMBL:AY700780;EMBL:BC012289;EMBL:CR749818;RefSeq:NP_037450.2;ProteinModelPortal:Q5JSZ5;STRING:9606.ENSP00000349856;SWISSPROT_AC_OLD:O60270;SWISSPROT_AC_OLD:Q5JSZ7;SWISSPROT_AC_OLD:Q66VZ2;SWISSPROT_AC_OLD:Q68CR0;SWISSPROT_AC_OLD:Q96EI9;SWISSPROT_AC_OLD:Q9H683;GeneID:84726;KEGG:hsa:84726;PIR:T00083;eggNOG:ENOG411…	81173	Protein	CRK	Adapter molecule crk;CRK;p38;Proto-oncogene c-Crk;c-crk proto-oncogene;CRK proto-oncogene, adaptor protein;crk-type;CRKII;p 38;p-38;p38-type;	SWISSPROT_AC:P46108;SWISSPROT_ID:CRK_HUMAN;EMBL:AC032044;EMBL:AC100748;EMBL:AK291060;EMBL:BC001718;EMBL:BC008506;EMBL:BC009837;EMBL:BT007277;EMBL:CH471108;EMBL:D10656;EMBL:EU332838;EMBL:S65701;RefSeq:NP_005197.3;RefSeq:NP_058431.2;ProteinModelPortal:P46108;STRING:9606.ENSP00000300574;SWISSPROT_AC_OLD:A8MWE8;SWISSPROT_AC_OLD:B0LPE8;SWISSPROT_AC_OLD:D3DTH6;SWISSPROT_AC_OLD:Q96GA9;SWISSPROT_AC_OLD:Q…	1398	84726
561055201	S100A1 -- Phafin2	interaction	BioGrid:1041863;psi-mi:MI:0463;		440218	Protein	S100A1	Protein S100-A1;S-100 protein alpha chain;S-100 protein subunit alpha;S100 calcium-binding protein A1;S100A;S100A1;S10A1;s - 100;s -100;s 100;s- 100;s--100;s-100;s-100 protein a;s-100 protein alpha;s1-00;s10-0;S100;s100 a;s100 alpha;S100 calcium binding protein A1;s100 protein alpha;s100--a;s100-a;S100-alpha;s100-type;s100a 1;s100alpha;	SWISSPROT_AC:P23297;SWISSPROT_ID:S10A1_HUMAN;EMBL:AB451316;EMBL:AB451446;EMBL:AK312152;EMBL:AL162258;EMBL:BC014392;EMBL:BT006938;EMBL:CH471121;EMBL:X58079;RefSeq:NP_006262.1;ProteinModelPortal:P23297;STRING:9606.ENSP00000292169;SWISSPROT_AC_OLD:B2R5D9;SWISSPROT_AC_OLD:Q5T7Y3;SMR:P23297;GeneID:6271;KEGG:hsa:6271;PIR:A44470;eggNOG:ENOG410IXZ2;eggNOG:ENOG4111987;UniGene:Hs.515715;GO:GO:0000122;GO:GO…	314626	Protein	Phafin2	EAPF;Endoplasmic reticulum-associated apoptosis-involved protein containing PH and FYVE domains;PH and FYVE domain-containing protein 2;PH domain-containing family F member 2;Phafin-2;Phafin2;PKHF2;Pleckstrin homology domain-containing family F member 2;PLEKHF2;ZFYVE18;Zinc finger FYVE domain-containing protein 18;phafin 2;pleckstrin homology and FYVE domain containing 2;	SWISSPROT_AC:Q9H8W4;SWISSPROT_ID:PKHF2_HUMAN;EMBL:AF434819;EMBL:AK023249;EMBL:AL834473;EMBL:BC011806;RefSeq:NP_078889.1;ProteinModelPortal:Q9H8W4;STRING:9606.ENSP00000322373;SMR:Q9H8W4;GeneID:79666;KEGG:hsa:79666;eggNOG:ENOG410XPJK;eggNOG:KOG1729;UniGene:Hs.29724;GO:GO:0005783;GO:GO:0015031;GO:GO:0030133;GO:GO:0031901;GO:GO:0046872;HOGENOM:HOG000231519;OrthoDB:EOG091G0OVV;CTD:79666;BioGrid:122791…	6271	79666
561038633	NDUFB9 -- MEF2	interaction	BioGrid:893937;psi-mi:MI:0463;		273922	Protein	NDUFB9	CI-B22;Complex I-B22;LYR motif-containing protein 3;LYRM3;NADH dehydrogenase [ubiquinone] 1 beta subcomplex subunit 9;NADH-ubiquinone oxidoreductase B22 subunit;NDUB9;NDUFB9;UQOR22;b 22;b- 22;b--22;b-2--2;b-22;b-ii-2;b-ii-ii;b2 2;b2 type ii;b2-2;B22;b22 subunit of nadh-ubiquinone oxidoreductase;b22 subunit of the nadh-ubiquinone oxidoreductase;beta 2-2;beta 22;beta-22;beta2-2;beta22;NADH:ubiquino…	SWISSPROT_AC:Q9Y6M9;SWISSPROT_ID:NDUB9_HUMAN;EMBL:AF044956;EMBL:AF067168;EMBL:AF261090;EMBL:AK313432;EMBL:BC007672;EMBL:CH471060;RefSeq:NP_001298097.1;RefSeq:NP_004996.1;ProteinModelPortal:Q9Y6M9;STRING:9606.ENSP00000276689;SWISSPROT_AC_OLD:B2R8M6;SWISSPROT_AC_OLD:Q9UQE8;SMR:Q9Y6M9;GeneID:4715;KEGG:hsa:4715;eggNOG:ENOG4111PES;eggNOG:KOG3466;UniGene:Hs.15977;GO:GO:0005739;GO:GO:0005743;GO:GO:00057…	240076	Protein	MEF2	MEF2;MEF2A;Myocyte-specific enhancer factor 2A;Serum response factor-like protein 1;ADCAD1;mef2-a;myocyte enhancer factor 2 a;myocyte enhancer factor 2A;myocyte enhancer factor-2a;myocyte specific enhancer factor 2a;myocyte-enhancer factor 2a;myocyte-specific enhancer factor-2a;RSRFC4;RSRFC9;	SWISSPROT_AC:Q02078;SWISSPROT_ID:MEF2A_HUMAN;EMBL:AB208985;EMBL:AC015660;EMBL:AC022692;EMBL:AC103967;EMBL:AK294207;EMBL:BC013437;EMBL:BC053871;EMBL:U44889;EMBL:U49012;EMBL:U49013;EMBL:U49015;EMBL:U49016;EMBL:U49017;EMBL:U49018;EMBL:U49019;EMBL:U49020;EMBL:X63381;EMBL:X68503;EMBL:X68505;EMBL:Y16312;RefSeq:NP_001124399.1;RefSeq:NP_001124400.1;RefSeq:NP_001165365.1;RefSeq:NP_001306135.1;RefSeq:NP_00…	4205	4715
561026818	PLD3 -- Osteopontin	interaction	BioGrid:678557;psi-mi:MI:0463;		315242	Protein	PLD3	Choline phosphatase 3;EC 3.1.4.4;HindIII K4L homolog;Hu-K4;Phosphatidylcholine-hydrolyzing phospholipase D3;Phospholipase D3;PLD 3;PLD3;ad 19;ad type 19;ad-19;AD19;HUK4;phospholipase D family member 3;	SWISSPROT_AC:Q8IV08;SWISSPROT_ID:PLD3_HUMAN;EMBL:BC000553;EMBL:BC036327;EMBL:BC096820;EMBL:U60644;RefSeq:NP_001026866.1;RefSeq:NP_001278240.1;RefSeq:NP_036400.2;RefSeq:XP_005258761.1;RefSeq:XP_005258764.1;RefSeq:XP_005258765.1;RefSeq:XP_005258766.1;RefSeq:XP_005258767.1;RefSeq:XP_006723185.1;RefSeq:XP_011524994.1;RefSeq:XP_011524995.1;RefSeq:XP_016882035.1;RefSeq:XP_016882036.1;RefSeq:XP_01688203…	295600	Protein	Osteopontin	BNSP;Bone sialoprotein 1;Nephropontin;OPN;Osteopontin;OSTP;Secreted phosphoprotein 1;SPP-1;SPP1;Urinary stone protein;Uropontin;bone sialoprotein i;bone sialoprotein-1;bone sialoprotein-i;BSPI;eta 1;eta i;ETA-1;eta1;osteopontin--an;secreted phosphoprotein i;secreted phosphoprotein-1;secreted phosphoprotein1;spp 1;spp i;	SWISSPROT_AC:P10451;SWISSPROT_ID:OSTP_HUMAN;EMBL:AC131944;EMBL:AF052124;EMBL:AK075463;EMBL:AK290090;EMBL:AK290104;EMBL:AK296035;EMBL:AK315461;EMBL:BC007016;EMBL:BC017387;EMBL:BC022844;EMBL:BC093033;EMBL:CH471057;EMBL:D14813;EMBL:D28759;EMBL:D28760;EMBL:D28761;EMBL:DQ839491;EMBL:DQ846871;EMBL:J04765;EMBL:JF412667;EMBL:M83248;EMBL:U20758;EMBL:X13694;RefSeq:NP_000573.1;RefSeq:NP_001035147.1;RefSeq:N…	6696	23646
561026810	Osteopontin -- B5R	interaction	BioGrid:678550;psi-mi:MI:0463;		295600	Protein	Osteopontin	BNSP;Bone sialoprotein 1;Nephropontin;OPN;Osteopontin;OSTP;Secreted phosphoprotein 1;SPP-1;SPP1;Urinary stone protein;Uropontin;bone sialoprotein i;bone sialoprotein-1;bone sialoprotein-i;BSPI;eta 1;eta i;ETA-1;eta1;osteopontin--an;secreted phosphoprotein i;secreted phosphoprotein-1;secreted phosphoprotein1;spp 1;spp i;	SWISSPROT_AC:P10451;SWISSPROT_ID:OSTP_HUMAN;EMBL:AC131944;EMBL:AF052124;EMBL:AK075463;EMBL:AK290090;EMBL:AK290104;EMBL:AK296035;EMBL:AK315461;EMBL:BC007016;EMBL:BC017387;EMBL:BC022844;EMBL:BC093033;EMBL:CH471057;EMBL:D14813;EMBL:D28759;EMBL:D28760;EMBL:D28761;EMBL:DQ839491;EMBL:DQ846871;EMBL:J04765;EMBL:JF412667;EMBL:M83248;EMBL:U20758;EMBL:X13694;RefSeq:NP_000573.1;RefSeq:NP_001035147.1;RefSeq:N…	270709	Protein	B5R	B5R;CYB5R3;Cytochrome b5 reductase;DIA1;Diaphorase-1;EC 1.6.2.2;NADH-cytochrome b5 reductase 3;NB5R3;b5 reductase-cytochrome;cytochrome b5 reductase 3;cytochrome b5-reductase;cytochrome-b5 reductase;diaphorase 1;diaphorase i;diaphorase type i;nadh cytochrome b5 reductase 3;reductase-cytochrome b5;	SWISSPROT_AC:P00387;SWISSPROT_ID:NB5R3_HUMAN;EMBL:AF061830;EMBL:AF061831;EMBL:AF361370;EMBL:AJ010116;EMBL:AJ010117;EMBL:AJ010118;EMBL:AJ310899;EMBL:AJ310900;EMBL:AK302204;EMBL:AY341030;EMBL:BC004821;EMBL:BT009821;EMBL:CR456435;EMBL:M16461;EMBL:M16462;EMBL:M28705;EMBL:M28706;EMBL:M28707;EMBL:M28708;EMBL:M28709;EMBL:M28710;EMBL:M28711;EMBL:M28713;EMBL:Y09501;EMBL:Z93241;RefSeq:NP_000389.1;RefSeq:NP…	6696	1727
561026786	Osteopontin -- GRASP-1	interaction	BioGrid:678524;psi-mi:MI:0463;		295600	Protein	Osteopontin	BNSP;Bone sialoprotein 1;Nephropontin;OPN;Osteopontin;OSTP;Secreted phosphoprotein 1;SPP-1;SPP1;Urinary stone protein;Uropontin;bone sialoprotein i;bone sialoprotein-1;bone sialoprotein-i;BSPI;eta 1;eta i;ETA-1;eta1;osteopontin--an;secreted phosphoprotein i;secreted phosphoprotein-1;secreted phosphoprotein1;spp 1;spp i;	SWISSPROT_AC:P10451;SWISSPROT_ID:OSTP_HUMAN;EMBL:AC131944;EMBL:AF052124;EMBL:AK075463;EMBL:AK290090;EMBL:AK290104;EMBL:AK296035;EMBL:AK315461;EMBL:BC007016;EMBL:BC017387;EMBL:BC022844;EMBL:BC093033;EMBL:CH471057;EMBL:D14813;EMBL:D28759;EMBL:D28760;EMBL:D28761;EMBL:DQ839491;EMBL:DQ846871;EMBL:J04765;EMBL:JF412667;EMBL:M83248;EMBL:U20758;EMBL:X13694;RefSeq:NP_000573.1;RefSeq:NP_001035147.1;RefSeq:N…	165799	Protein	GRASP-1	GRAP1;GRASP-1;GRIP1-associated protein 1;GRIPAP1;KIAA1167;grap-1;grasp 1;GRIP1 associated protein 1;	SWISSPROT_AC:Q4V328;SWISSPROT_ID:GRAP1_HUMAN;EMBL:AB032993;EMBL:AF207550;EMBL:AJ297364;EMBL:BC001522;EMBL:BC101544;EMBL:BC101546;EMBL:BX530088;EMBL:BX640704;EMBL:BX647804;RefSeq:NP_064522.3;ProteinModelPortal:Q4V328;STRING:9606.ENSP00000365624;SWISSPROT_AC_OLD:A6NL78;SWISSPROT_AC_OLD:Q3MJ75;SWISSPROT_AC_OLD:Q4V327;SWISSPROT_AC_OLD:Q4V330;SWISSPROT_AC_OLD:Q5HYG1;SWISSPROT_AC_OLD:Q6N046;SWISSPROT_A…	6696	56850
561024777	RGS2 -- RAB2	interaction	BioGrid:602727;psi-mi:MI:0463;		363658	Protein	RGS2	Cell growth-inhibiting gene 31 protein;G0/G1 switch regulatory protein 8;G0S8;Regulator of G-protein signaling 2;RGS2;regulator of g protein signaling 2;regulator of g protein signaling-2;regulator of g protein-signaling 2;regulator of g-protein signaling-2;	SWISSPROT_AC:P41220;SWISSPROT_ID:RGS2_HUMAN;EMBL:AF493926;EMBL:AK313668;EMBL:AL035407;EMBL:AY971351;EMBL:BC007049;EMBL:BT007065;EMBL:CH471067;EMBL:CR457410;EMBL:L13391;EMBL:L13463;RefSeq:NP_002914.1;ProteinModelPortal:P41220;STRING:9606.ENSP00000235382;SWISSPROT_AC_OLD:Q6I9U5;SMR:P41220;GeneID:5997;KEGG:hsa:5997;PIR:I53020;eggNOG:ENOG410YMJD;eggNOG:KOG3589;UniGene:Hs.78944;GO:GO:0001965;GO:GO:000…	352726	Protein	RAB2	RAB2;RAB2A;Ras-related protein Rab-2A;LHX;rab 2;rab-2;rab2-a;RAB2A, member RAS oncogene family;	SWISSPROT_AC:P61019;SWISSPROT_ID:RAB2A_HUMAN;EMBL:AC068389;EMBL:AC079065;EMBL:AF498930;EMBL:AK297576;EMBL:AK312344;EMBL:BC008929;EMBL:BT019695;EMBL:CH471068;EMBL:M28213;EMBL:X12953;RefSeq:NP_001229573.1;RefSeq:NP_002856.1;ProteinModelPortal:P61019;STRING:9606.ENSP00000262646;SWISSPROT_AC_OLD:B2R5W8;SWISSPROT_AC_OLD:B4DMQ5;SWISSPROT_AC_OLD:P08886;SMR:P61019;GeneID:5862;KEGG:hsa:5862;PIR:B34323;egg…	5997	5862
561023918	Phosvitin -- ADD1	interaction	BioGrid:601629;psi-mi:MI:0463;		82347	Protein	Phosvitin	Casein kinase II subunit beta;CK II beta;CK2N;CSK2B;CSNK2B;G5A;Phosvitin;Protein G5a;casein kinase 2 beta;casein kinase 2b;casein kinase 2beta;casein kinase ii beta;casein kinase iibeta;casein kinase-2 beta;ck-2 beta;ck-2-beta;CK2B;csnk2 beta;g5 a;g5 alpha;g5alpha;type-ii b-ck;	SWISSPROT_AC:P67870;SWISSPROT_ID:CSK2B_HUMAN;EMBL:AF129756;EMBL:AK311860;EMBL:AL662899;EMBL:AL670886;EMBL:AL805934;EMBL:AY113186;EMBL:BA000025;EMBL:BC112017;EMBL:BC112019;EMBL:BX511262;EMBL:CH471081;EMBL:CR354443;EMBL:CR541699;EMBL:CR753842;EMBL:CR759761;EMBL:DQ314868;EMBL:M30448;EMBL:X16312;EMBL:X16937;EMBL:X57152;RefSeq:NP_001269314.1;RefSeq:NP_001311.3;ProteinModelPortal:P67870;STRING:9606.ENS…	10353	Protein	ADD1	ADD1;ADDA;Alpha-adducin;Erythrocyte adducin subunit alpha;a-adducin;add-a;adducin 1;adducin-1;adducin1;alpha -adducin;alpha adducin;	SWISSPROT_AC:P35611;SWISSPROT_ID:ADDA_HUMAN;EMBL:AH004561;EMBL:AK295457;EMBL:AL121750;EMBL:AL390065;EMBL:BC042998;EMBL:BX465861;EMBL:CH471131;EMBL:L07261;EMBL:L29286;EMBL:L29287;EMBL:L29289;EMBL:L29290;EMBL:L29291;EMBL:L29292;EMBL:L29293;EMBL:L29294;EMBL:L29295;EMBL:L29296;EMBL:L29297;EMBL:L29298;EMBL:X58141;EMBL:Z68280;EMBL:Z74617;RefSeq:NP_001110.2;RefSeq:NP_001273574.1;RefSeq:NP_054908.2;RefSe…	118	1460
560912941	PPAR -- CAP350	interaction	BioGrid:1056871;psi-mi:MI:0463;		325633	Protein	PPAR	NR1C1;Nuclear receptor subfamily 1 group C member 1;Peroxisome proliferator-activated receptor alpha;PPAR;PPAR-alpha;PPARA;hPPAR;peroxisome proliferator activated receptor a;peroxisome proliferator activated receptor alpha;peroxisome proliferator activated receptor-alpha;peroxisome proliferator activated-receptor alpha;peroxisome proliferator- activated receptor alpha;peroxisome proliferator- act…	SWISSPROT_AC:Q07869;SWISSPROT_ID:PPARA_HUMAN;EMBL:AB307690;EMBL:AK289821;EMBL:AL049856;EMBL:AL078611;EMBL:AY206718;EMBL:CH471138;EMBL:CR456547;EMBL:CR457435;EMBL:EU395809;EMBL:EU650667;EMBL:L02932;EMBL:S74349;EMBL:Y07619;EMBL:Z94161;RefSeq:NP_001001928.1;RefSeq:NP_005027.2;RefSeq:XP_005261712.1;RefSeq:XP_005261713.1;RefSeq:XP_006724332.1;RefSeq:XP_006724333.1;RefSeq:XP_011528541.1;RefSeq:XP_01152…	60643	Protein	CAP350	CAP350;CE350;Centrosome-associated protein 350;Centrosome-associated protein of 350 kDa;CEP350;KIAA0480;centrosomal protein 350;GM133;	SWISSPROT_AC:Q5VT06;SWISSPROT_ID:CE350_HUMAN;EMBL:AF287356;EMBL:AF387614;EMBL:AL390718;EMBL:AL590632;EMBL:AL645487;RefSeq:NP_055625.4;ProteinModelPortal:Q5VT06;STRING:9606.ENSP00000356579;SWISSPROT_AC_OLD:O75068;SWISSPROT_AC_OLD:Q8TDK3;SWISSPROT_AC_OLD:Q8WY20;SMR:Q5VT06;GeneID:9857;KEGG:hsa:9857;PIR:T00263;eggNOG:ENOG410ISTJ;eggNOG:ENOG410YQD7;UniGene:Hs.413045;GO:GO:0005654;GO:GO:0005737;GO:GO:0…	5465	9857
560905167	CPR -- CYP2D6	interaction	BioGrid:833267;BioGrid:879408;psi-mi:MI:0463;		271631	Protein	CPR	CPR;CYPOR;EC 1.6.2.4;NADPH--cytochrome P450 reductase;NCPR;P450R;POR;cpr-type;cytochrome p-450 oxidoreductase;cytochrome p-450 type of oxidoreductase;cytochrome p450 nadph reductase;cytochrome p450 nadph-reductase;cytochrome p450 oxidoreductase;cytochrome p450 reductase-nadph;cytochrome p450-oxidoreductase;cytochrome-p450 oxidoreductase;nadph cytochrome p-450 reductase;nadph cytochrome p450 reduc…	SWISSPROT_AC:P16435;SWISSPROT_ID:NCPR_HUMAN;EMBL:AB051763;EMBL:AC005067;EMBL:AC006330;EMBL:AF258341;EMBL:BC034277;EMBL:DQ640499;EMBL:S90469;RefSeq:NP_000932.3;ProteinModelPortal:P16435;STRING:9606.ENSP00000419970;SWISSPROT_AC_OLD:Q16455;SWISSPROT_AC_OLD:Q197M5;SWISSPROT_AC_OLD:Q8N181;SWISSPROT_AC_OLD:Q9H3M8;SWISSPROT_AC_OLD:Q9UDT3;SMR:P16435;GeneID:5447;KEGG:hsa:5447;PIR:A33421;eggNOG:COG0369;egg…	79014	Protein	CYP2D6	Cholesterol 25-hydroxylase;CP2D6;CYP2D6;CYP2DL1;CYPIID6;Cytochrome P450 2D6;Cytochrome P450-DB1;Debrisoquine 4-hydroxylase;EC 1.14.14.1;2d6 isoform of cytochrome p-450;cholesterol 25 hydroxylase;cholesterol-25-hydroxylase;cpd 6;CPD6;CYP2D;cyp2d6--an;cyp2d6-type;CYP2D7AP;CYP2D7BP;CYP2D7P2;CYP2D8P2;cytochrome p 450 2d6;cytochrome p-450 2d6;cytochrome p-450 db1;cytochrome p-450 isoform 2d6;cytochrom…	SWISSPROT_AC:P10635;SWISSPROT_ID:CP2D6_HUMAN;EMBL:AY545216;EMBL:BC066877;EMBL:BC075023;EMBL:BC075024;EMBL:BX247885;EMBL:DQ282144;EMBL:DQ282145;EMBL:DQ282146;EMBL:DQ282151;EMBL:DQ282154;EMBL:DQ282155;EMBL:M20403;EMBL:M33388;EMBL:X08006;RefSeq:NP_000097.3;RefSeq:NP_001020332.2;ProteinModelPortal:P10635;STRING:9606.ENSP00000353820;SWISSPROT_AC_OLD:Q16752;SWISSPROT_AC_OLD:Q2XND6;SWISSPROT_AC_OLD:Q2XN…	1565	5447
560891749	MOV10 -- PKR	interaction	BioGrid:594555;psi-mi:MI:0463;		252496	Protein	MOV10	Armitage homolog;EC 3.6.4.13;KIAA1631;Moloney leukemia virus 10 protein;MOV10;Putative helicase MOV-10;fSAP113;gb110;homolog armitage;moloney leukemia virus type 10 protein;Mov10 RISC complex RNA helicase;	SWISSPROT_AC:Q9HCE1;SWISSPROT_ID:MOV10_HUMAN;EMBL:AB046851;EMBL:AK074174;EMBL:AL603832;EMBL:AL833353;EMBL:BC002548;EMBL:BC004499;EMBL:BC009312;RefSeq:NP_001123551.1;RefSeq:NP_001273001.1;RefSeq:NP_001308253.1;RefSeq:NP_066014.1;RefSeq:XP_005270926.1;RefSeq:XP_005270927.1;RefSeq:XP_016856807.1;ProteinModelPortal:Q9HCE1;STRING:9606.ENSP00000350028;SWISSPROT_AC_OLD:Q5JR03;SWISSPROT_AC_OLD:Q8TEF0;SWI…	113239	Protein	PKR	E2AK2;EC 2.7.10.2;EC 2.7.11.1;eIF-2A protein kinase 2;EIF2AK2;Eukaryotic translation initiation factor 2-alpha kinase 2;Interferon-induced, double-stranded RNA-activated protein kinase;Interferon-inducible RNA-dependent protein kinase;P1/eIF-2A protein kinase;p68 kinase;PKR;PRKR;Protein kinase R;Protein kinase RNA-activated;Tyrosine-protein kinase EIF2AK2;EIF2AK1;eukaryotic translation initiation…	SWISSPROT_AC:P19525;SWISSPROT_ID:E2AK2_HUMAN;EMBL:AC007899;EMBL:AF167460;EMBL:AF167462;EMBL:AF167463;EMBL:AF167464;EMBL:AF167465;EMBL:AF167466;EMBL:AF167468;EMBL:AF167470;EMBL:AF167472;EMBL:AK290655;EMBL:AK313818;EMBL:AY228338;EMBL:AY302136;EMBL:BC093676;EMBL:BC101475;EMBL:CH471053;EMBL:M35663;EMBL:M85294;EMBL:U50634;EMBL:U50635;EMBL:U50636;EMBL:U50637;EMBL:U50638;EMBL:U50639;EMBL:U50640;EMBL:U50…	5610	4343
560877059	P53 -- NLP	interaction	BioGrid:1432831;psi-mi:MI:0463;		297203	Protein	P53	Antigen NY-CO-13;Cellular tumor antigen p53;P53;Phosphoprotein p53;TP53;Tumor suppressor p53;BCC7;LFS1;p 53;p 53 tumor suppressor;p-53;p-53 tumor suppressor;p5-3;p53 phosphoprotein;p53 the tumor suppressor;p53 tumor protein;p53 tumor suppressor;p53 tumor-suppressor;p53's tumor suppressor;p53--an;p53-tumor suppressor;p53-tumor-suppressor;p53-type;protein of the p53 tumor;protein p53 tumor;tp 53;tp…	SWISSPROT_AC:P04637;SWISSPROT_ID:P53_HUMAN;EMBL:AB082923;EMBL:AC007421;EMBL:AC087388;EMBL:AF135120;EMBL:AF135121;EMBL:AF136270;EMBL:AF136271;EMBL:AF209128;EMBL:AF209129;EMBL:AF209130;EMBL:AF209131;EMBL:AF209132;EMBL:AF209133;EMBL:AF209134;EMBL:AF209135;EMBL:AF209136;EMBL:AF209148;EMBL:AF209149;EMBL:AF209150;EMBL:AF209151;EMBL:AF209152;EMBL:AF209153;EMBL:AF209154;EMBL:AF209155;EMBL:AF209156;EMBL:A…	277314	Protein	NLP	KIAA0980;Ninein-like protein;NINL;NLP;ninein like;	SWISSPROT_AC:Q9Y2I6;SWISSPROT_ID:NINL_HUMAN;EMBL:AB023197;EMBL:AK293991;EMBL:AL031672;EMBL:AL161802;EMBL:BC036380;EMBL:EU718622;RefSeq:NP_001305155.1;RefSeq:NP_079452.3;ProteinModelPortal:Q9Y2I6;STRING:9606.ENSP00000278886;SWISSPROT_AC_OLD:A6NJN0;SWISSPROT_AC_OLD:B3V9H6;SWISSPROT_AC_OLD:B7Z1V8;SWISSPROT_AC_OLD:Q5JYP0;SWISSPROT_AC_OLD:Q8NE38;SWISSPROT_AC_OLD:Q9NQE3;SMR:Q9Y2I6;GeneID:22981;KEGG:hsa…	7157	22981
560876898	P53 -- CEP135	interaction	BioGrid:1432271;psi-mi:MI:0463;		297203	Protein	P53	Antigen NY-CO-13;Cellular tumor antigen p53;P53;Phosphoprotein p53;TP53;Tumor suppressor p53;BCC7;LFS1;p 53;p 53 tumor suppressor;p-53;p-53 tumor suppressor;p5-3;p53 phosphoprotein;p53 the tumor suppressor;p53 tumor protein;p53 tumor suppressor;p53 tumor-suppressor;p53's tumor suppressor;p53--an;p53-tumor suppressor;p53-tumor-suppressor;p53-type;protein of the p53 tumor;protein p53 tumor;tp 53;tp…	SWISSPROT_AC:P04637;SWISSPROT_ID:P53_HUMAN;EMBL:AB082923;EMBL:AC007421;EMBL:AC087388;EMBL:AF135120;EMBL:AF135121;EMBL:AF136270;EMBL:AF136271;EMBL:AF209128;EMBL:AF209129;EMBL:AF209130;EMBL:AF209131;EMBL:AF209132;EMBL:AF209133;EMBL:AF209134;EMBL:AF209135;EMBL:AF209136;EMBL:AF209148;EMBL:AF209149;EMBL:AF209150;EMBL:AF209151;EMBL:AF209152;EMBL:AF209153;EMBL:AF209154;EMBL:AF209155;EMBL:AF209156;EMBL:A…	78752	Protein	CEP135	Centrosomal protein 4;Centrosomal protein of 135 kDa;CEP135;CEP4;CP135;KIAA0635;centrosomal protein 135;cep 4;cep-4;MCPH8;	SWISSPROT_AC:Q66GS9;SWISSPROT_ID:CP135_HUMAN;EMBL:AB014535;EMBL:AC092627;EMBL:AC110611;EMBL:AC118280;EMBL:AK023683;EMBL:BC012003;EMBL:BC136535;EMBL:BC136536;EMBL:BK005586;RefSeq:NP_079285.2;ProteinModelPortal:Q66GS9;STRING:9606.ENSP00000257287;SWISSPROT_AC_OLD:B2RMY0;SWISSPROT_AC_OLD:O75130;SWISSPROT_AC_OLD:Q58F25;SWISSPROT_AC_OLD:Q9H8H7;SMR:Q66GS9;GeneID:9662;KEGG:hsa:9662;eggNOG:ENOG410IGCA;egg…	7157	9662
560715908	TLR4 -- ECSIT	interaction	BioGrid:316434;psi-mi:MI:0463;		490609	Protein	TLR4	CD284 antigen;hToll;TLR4;Toll-like receptor 4;ARMD10;CD284;tlr 4;tlr- 4;TLR-4;TOLL;toll like receptor 4;toll like receptor-4;toll like receptor4;toll- like receptor 4;toll-like receptor iv;toll-like receptor type 4;toll-like receptor- 4;toll-like receptor-4;toll-like receptor4;toll-like- receptor 4;toll-like-receptor 4;toll-like-receptor-4;	SWISSPROT_AC:O00206;SWISSPROT_ID:TLR4_HUMAN;EMBL:AB445638;EMBL:AF172169;EMBL:AF172170;EMBL:AF172171;EMBL:AF177765;EMBL:AF177766;EMBL:AK290053;EMBL:AK293068;EMBL:AK303730;EMBL:AL160272;EMBL:BC117422;EMBL:CH471090;EMBL:DQ018107;EMBL:DQ018108;EMBL:DQ018109;EMBL:EF535831;EMBL:EF535832;EMBL:EF535833;EMBL:U88880;EMBL:U93091;RefSeq:NP_003257.1;RefSeq:NP_612564.1;RefSeq:NP_612567.1;ProteinModelPortal:O00…	114571	Protein	ECSIT	ECSIT;Evolutionarily conserved signaling intermediate in Toll pathway, mitochondrial;Protein SITPEC;ECSIT signalling integrator;SITPEC;	SWISSPROT_AC:Q9BQ95;SWISSPROT_ID:ECSIT_HUMAN;EMBL:AC008481;EMBL:AF243044;EMBL:AK314905;EMBL:BC000193;EMBL:BC005119;EMBL:BC008279;EMBL:CR457204;RefSeq:NP_001135936.1;RefSeq:NP_001135937.1;RefSeq:NP_001230133.1;RefSeq:NP_057665.2;ProteinModelPortal:Q9BQ95;STRING:9606.ENSP00000270517;SWISSPROT_AC_OLD:E9PAN9;SWISSPROT_AC_OLD:K7EMM0;SWISSPROT_AC_OLD:Q96HQ7;SWISSPROT_AC_OLD:Q9NYI1;SMR:Q9BQ95;GeneID:512…	7099	51295
560684675	GLP-1 receptor -- CLIP4	interaction	BioGrid:2208987;psi-mi:MI:0463;		158985	Protein	GLP-1 receptor	GLP-1 receptor;GLP-1-R;GLP-1R;GLP1R;Glucagon-like peptide 1 receptor;glp- 1 r;glp- 1 receptor;GLP-1;glp-1 r;glp-1 the receptor;glp-1-receptor;glp-i receptor;glp1 receptor;glp1-r;glucagon like peptide 1 receptor;glucagon like peptide-1 receptor;glucagon like-peptide 1 receptor;glucagon like-peptide-1 receptor;glucagon receptor like peptide-1;glucagon- like peptide-1 receptor;glucagon-like peptide …	SWISSPROT_AC:P43220;SWISSPROT_ID:GLP1R_HUMAN;EMBL:AB065685;EMBL:AL035690;EMBL:AY439112;EMBL:BC112126;EMBL:BC113493;EMBL:L23503;EMBL:U01104;EMBL:U01156;EMBL:U01157;EMBL:U10037;EMBL:U66062;RefSeq:NP_002053.3;ProteinModelPortal:P43220;STRING:9606.ENSP00000362353;SWISSPROT_AC_OLD:Q2M229;SWISSPROT_AC_OLD:Q99669;SMR:P43220;GeneID:2740;KEGG:hsa:2740;PIR:I84494;PIR:S71624;eggNOG:ENOG410XRS2;eggNOG:KOG456…	68111	Protein	CLIP4	CAP-Gly domain-containing linker protein 4;CLIP4;Restin-like protein 2;RSNL2;cap-gly domain containing linker protein 4;CAP-Gly domain containing linker protein family member 4;clip 4;	SWISSPROT_AC:Q8N3C7;SWISSPROT_ID:CLIP4_HUMAN;EMBL:AF433661;EMBL:AK024722;EMBL:AK057267;EMBL:AK302325;EMBL:AL834443;EMBL:BC015310;EMBL:BC126167;EMBL:BC136331;EMBL:CH471053;RefSeq:NP_001274456.1;RefSeq:NP_001274457.1;RefSeq:NP_078968.3;RefSeq:XP_005264619.1;RefSeq:XP_005264620.1;RefSeq:XP_006712167.1;RefSeq:XP_011531411.1;RefSeq:XP_016860447.1;ProteinModelPortal:Q8N3C7;STRING:9606.ENSP00000327009;S…	2740	79745
560324367	SIRT1 -- ALG8	interaction	BioGrid:673220;psi-mi:MI:0463;		450862	Protein	SIRT1	EC 3.5.1.-;hSIR2;hSIRT1;NAD-dependent protein deacetylase sirtuin-1;Regulatory protein SIR2 homolog 1;SIR1;SIR2-like protein 1;SIR2L1;SIRT1;nad-dependent deacetylase sirtuin-1 protein;nad-dependent protein deacetylase sirtuin 1;SIR2;SIR2alpha;sirt 1;sirt-1;sirtuin 1;sirtuin i;sirtuin type 1;sirtuin-i;	SWISSPROT_AC:Q96EB6;SWISSPROT_ID:SIR1_HUMAN;EMBL:AF083106;EMBL:AF235040;EMBL:AL133551;EMBL:BC012499;EMBL:DQ278604;RefSeq:NP_001135970.1;RefSeq:NP_001300978.1;RefSeq:NP_036370.2;ProteinModelPortal:Q96EB6;STRING:9606.ENSP00000212015;SWISSPROT_AC_OLD:Q2XNF6;SWISSPROT_AC_OLD:Q5JVQ0;SWISSPROT_AC_OLD:Q9GZR9;SWISSPROT_AC_OLD:Q9Y6F0;SMR:Q96EB6;GeneID:23411;KEGG:hsa:23411;eggNOG:COG0846;eggNOG:KOG2684;Uni…	14544	Protein	ALG8	ALG8;Asparagine-linked glycosylation protein 8 homolog;Dol-P-Glc:Glc(1)Man(9)GlcNAc(2)-PP-dolichyl alpha-1,3-glucosyltransferase;Dolichyl-P-Glc:Glc1Man9GlcNAc2-PP-dolichyl glucosyltransferase;EC 2.4.1.265;Probable dolichyl pyrophosphate Glc1Man9GlcNAc2 alpha-1,3-glucosyltransferase;ALG8, alpha-1,3-glucosyltransferase;CDG1H;	SWISSPROT_AC:Q9BVK2;SWISSPROT_ID:ALG8_HUMAN;EMBL:AJ224875;EMBL:AP002520;EMBL:BC001133;EMBL:CH471076;RefSeq:NP_001007028.1;RefSeq:NP_076984.2;ProteinModelPortal:Q9BVK2;STRING:9606.ENSP00000299626;SWISSPROT_AC_OLD:A6NDW6;SWISSPROT_AC_OLD:O60860;GeneID:79053;KEGG:hsa:79053;eggNOG:ENOG410XPPM;eggNOG:KOG2576;UniGene:Hs.503368;GO:GO:0000033;GO:GO:0004583;GO:GO:0005789;GO:GO:0006487;GO:GO:0006488;GO:GO:…	23411	79053
560210076	RAC1 -- CRIK	interaction	BioGrid:276034;psi-mi:MI:0463;		352977	Protein	RAC1	Cell migration-inducing gene 5 protein;p21-Rac1;RAC1;Ras-like protein TC25;Ras-related C3 botulinum toxin substrate 1;TC25;MIG5;p21 rac1;rac 1;rac i;Rac-1;rac-i;rac1 p21;ras related c3 botulinum toxin substrate 1;ras-related C3 botulinum toxin substrate 1 (rho family, small GTP binding protein Rac1);ras-related c3 botulinum toxin substrate-1;ras-related c3 botulinum toxin substrate1;tc 25;TC-25;	SWISSPROT_AC:P63000;SWISSPROT_ID:RAC1_HUMAN;EMBL:AC009412;EMBL:AF136373;EMBL:AF498964;EMBL:AJ132694;EMBL:AJ132695;EMBL:AY279384;EMBL:BC004247;EMBL:BC050687;EMBL:BC107748;EMBL:BT007121;EMBL:DQ165078;EMBL:M29870;EMBL:M31467;RefSeq:NP_008839.2;RefSeq:NP_061485.1;ProteinModelPortal:P63000;SWISSPROT_AC_OLD:O95501;SWISSPROT_AC_OLD:P15154;SWISSPROT_AC_OLD:Q3Y4D3;SWISSPROT_AC_OLD:Q5JAA8;SWISSPROT_AC_OLD:…	84382	Protein	CRIK	CIT;Citron Rho-interacting kinase;CRIK;CTRO;EC 2.7.11.1;KIAA0949;Serine/threonine-protein kinase 21;STK21;cit-type;CITK;citron rho-interacting serine/threonine kinase;citron/rho-interacting serine-threonine kinase;mcph1-7;MCPH17;	SWISSPROT_AC:O14578;SWISSPROT_ID:CTRO_HUMAN;EMBL:AB023166;EMBL:AC002563;EMBL:AC004813;EMBL:AC079317;EMBL:AY209000;EMBL:AY257469;EMBL:AY681966;RefSeq:NP_001193928.1;RefSeq:NP_009105.1;ProteinModelPortal:O14578;STRING:9606.ENSP00000376306;SWISSPROT_AC_OLD:Q2M5E1;SWISSPROT_AC_OLD:Q6XUH8;SWISSPROT_AC_OLD:Q86UQ9;SWISSPROT_AC_OLD:Q9UPZ7;SMR:O14578;GeneID:11113;KEGG:hsa:11113;eggNOG:ENOG410XR1Q;eggNOG:K…	5879	11113
560189026	FAS1 -- RHOA	interaction	BioGrid:244344;psi-mi:MI:0463;		492563	Protein	FAS1	Apo-1 antigen;Apoptosis-mediating surface antigen FAS;APT1;CD95 antigen;FAS;FAS1;FASLG receptor;TNFRSF6;TNR6;Tumor necrosis factor receptor superfamily member 6;ALPS1A;antigen cd95;apo -i;apo 1;apo i;APO-1;apo-1-antigen;apo-i;apo-isoform i;cd 95;cd-95;cd9 5;CD95;cd95-antigen;cd95-type;cell death surface receptor fas;cell surface death receptor fas;cell surface fas death receptor;cell's surface de…	SWISSPROT_AC:P25445;SWISSPROT_ID:TNR6_HUMAN;EMBL:AK290978;EMBL:AL157394;EMBL:AY450925;EMBL:AY495076;EMBL:BC012479;EMBL:CH471066;EMBL:FM246458;EMBL:M67454;EMBL:X63717;EMBL:X83490;EMBL:X83491;EMBL:X83492;EMBL:X83493;EMBL:X89101;EMBL:Z47993;EMBL:Z47994;EMBL:Z47995;EMBL:Z66556;EMBL:Z70519;EMBL:Z70520;RefSeq:NP_000034.1;RefSeq:NP_001307548.1;RefSeq:NP_690610.1;RefSeq:NP_690611.1;ProteinModelPortal:P25…	364855	Protein	RHOA	ARH12;ARHA;h12;Rho cDNA clone 12;RHO12;RHOA;Transforming protein RhoA;ras homolog family member A;rho 1-2;rho1-2;RHOH12;	SWISSPROT_AC:P61586;SWISSPROT_ID:RHOA_HUMAN;EMBL:AC104452;EMBL:AC121247;EMBL:AC137114;EMBL:AF498970;EMBL:AK222556;EMBL:BC001360;EMBL:BC005976;EMBL:BT019870;EMBL:BX647063;EMBL:L09159;EMBL:L25080;EMBL:M83094;EMBL:X05026;RefSeq:NP_001300870.1;RefSeq:NP_001655.1;ProteinModelPortal:P61586;STRING:9606.ENSP00000400175;SWISSPROT_AC_OLD:P06749;SWISSPROT_AC_OLD:Q53HM4;SWISSPROT_AC_OLD:Q5U024;SWISSPROT_AC_O…	355	387
560183661	Androgen receptor -- DED	interaction	BioGrid:1035070;BioGrid:1035071;psi-mi:MI:0463;		17165	Protein	Androgen receptor	ANDR;Androgen receptor;AR;DHTR;Dihydrotestosterone receptor;NR3C4;Nuclear receptor subfamily 3 group C member 4;AIS;ais-type;androgen receptor--an;androgen-receptor;ar 8;ar-subtype;ar-type;AR8;dihydrotestosterone-receptor;HUMARA;HYSP1;KD;nr3c4-type;receptor androgen;receptor's androgen;SBMA;SMAX1;TFM;type-ar;	SWISSPROT_AC:P10275;SWISSPROT_ID:ANDR_HUMAN;EMBL:AL049564;EMBL:AL158016;EMBL:AL356358;EMBL:AX453758;EMBL:BC132975;EMBL:CH471132;EMBL:FJ235916;EMBL:FJ235917;EMBL:L29496;EMBL:M20132;EMBL:M20260;EMBL:M21748;EMBL:M23263;EMBL:M27423;EMBL:M27424;EMBL:M27425;EMBL:M27426;EMBL:M27427;EMBL:M27428;EMBL:M27429;EMBL:M27430;EMBL:M34233;EMBL:M35844;EMBL:M35845;EMBL:M35846;EMBL:M35847;EMBL:M35848;EMBL:M35849;EMB…	3963	Protein	DED	AATF;Apoptosis-antagonizing transcription factor;CHE1;DED;Protein AATF;Rb-binding protein Che-1;aatf protein;apoptosis antagonizing transcription factor;BFR2;che 1;CHE-1;che-i;ded-chain;rb binding protein che-1;	SWISSPROT_AC:Q9NY61;SWISSPROT_ID:AATF_HUMAN;EMBL:AC003103;EMBL:AF083208;EMBL:AF161395;EMBL:AJ249940;EMBL:AK057229;EMBL:BC000591;EMBL:CH471199;RefSeq:NP_036270.1;ProteinModelPortal:Q9NY61;STRING:9606.ENSP00000225402;SWISSPROT_AC_OLD:A6NCJ6;SWISSPROT_AC_OLD:B3KQ26;SWISSPROT_AC_OLD:Q9P0A4;SWISSPROT_AC_OLD:Q9UNX5;SMR:Q9NY61;GeneID:26574;KEGG:hsa:26574;eggNOG:ENOG410XWGK;eggNOG:KOG2773;UniGene:Hs.1957…	367	26574
560178463	TIM9 -- PPCA	interaction	BioGrid:1273284;psi-mi:MI:0463;		489876	Protein	TIM9	Mitochondrial import inner membrane translocase subunit Tim9;TIM9;TIM9A;TIMM9;TIMM9A;tim-9;translocase of inner mitochondrial membrane 9;	SWISSPROT_AC:Q9Y5J7;SWISSPROT_ID:TIM9_HUMAN;EMBL:AF150100;EMBL:AF152353;EMBL:AK312095;EMBL:BC020213;EMBL:BC054875;EMBL:CH471061;RefSeq:NP_001291414.1;RefSeq:NP_001291415.1;RefSeq:NP_001291416.1;RefSeq:NP_001291417.1;RefSeq:NP_001291418.1;RefSeq:NP_001291419.1;RefSeq:NP_001291420.1;RefSeq:NP_036592.1;ProteinModelPortal:Q9Y5J7;STRING:9606.ENSP00000378588;SWISSPROT_AC_OLD:B2R584;SMR:Q9Y5J7;GeneID:26…	325913	Protein	PPCA	Carboxypeptidase C;Carboxypeptidase L;Cathepsin A;CTSA;EC 3.4.16.5;Lysosomal protective protein;PPCA;PPGB;Protective protein cathepsin A;Protective protein for beta-galactosidase;carboxypeptidase-l;cathepsin a-type;cathepsin-a;cts-a;GLB2;GSL;gsl-type;NGBE;ppc a;ppg-b;	SWISSPROT_AC:P10619;SWISSPROT_ID:PPGB_HUMAN;EMBL:AK312898;EMBL:AL008726;EMBL:BC000597;EMBL:BC093009;EMBL:M22960;RefSeq:NP_000299.2;RefSeq:NP_001121167.1;RefSeq:NP_001161066.1;ProteinModelPortal:P10619;STRING:9606.ENSP00000361562;SWISSPROT_AC_OLD:B2R798;SWISSPROT_AC_OLD:Q561W6;SWISSPROT_AC_OLD:Q5JZH1;SWISSPROT_AC_OLD:Q96KJ2;SWISSPROT_AC_OLD:Q9BR08;SWISSPROT_AC_OLD:Q9BW68;SMR:P10619;GeneID:5476;KEG…	5476	26520
560176921	p42A -- ATP1B1	interaction	BioGrid:1268231;psi-mi:MI:0463;		337464	Protein	p42A	26S proteasome non-ATPase regulatory subunit 6;26S proteasome regulatory subunit RPN7;26S proteasome regulatory subunit S10;Breast cancer-associated protein SGA-113M;KIAA0107;p42A;PFAAP4;Phosphonoformate immuno-associated protein 4;Proteasome regulatory particle subunit p44S10;PSMD6;p44S10;proteasome 26S subunit, non-ATPase 6;Rpn7;s - 10;s 10;s-1 0;s-10;S10;SGA-113M;	SWISSPROT_AC:Q15008;SWISSPROT_ID:PSMD6_HUMAN;EMBL:AC012557;EMBL:AF215935;EMBL:AF530062;EMBL:AK290205;EMBL:AY359879;EMBL:AY568086;EMBL:BC000630;EMBL:BC000904;EMBL:BC012369;EMBL:BX647742;EMBL:CH471055;EMBL:D14663;RefSeq:NP_001258708.1;RefSeq:NP_001258709.1;RefSeq:NP_001258710.1;RefSeq:NP_055629.1;ProteinModelPortal:Q15008;STRING:9606.ENSP00000295901;SWISSPROT_AC_OLD:A8K2E0;SWISSPROT_AC_OLD:E9PHI9;S…	32246	Protein	ATP1B1	AT1B1;ATP1B;ATP1B1;Sodium/potassium-dependent ATPase subunit beta-1;Sodium/potassium-transporting ATPase subunit beta-1;atp1beta1;ATPase Na+/K+ transporting subunit beta 1;	SWISSPROT_AC:P05026;SWISSPROT_ID:AT1B1_HUMAN;EMBL:AL031726;EMBL:BC000006;EMBL:BT009787;EMBL:M25160;EMBL:M25161;EMBL:U16799;EMBL:X03747;EMBL:X17161;RefSeq:NP_001668.1;ProteinModelPortal:P05026;STRING:9606.ENSP00000356789;SWISSPROT_AC_OLD:Q5TGZ3;GeneID:481;KEGG:hsa:481;PIR:A23764;eggNOG:ENOG411150A;eggNOG:KOG3927;UniGene:Hs.291196;GO:GO:0001666;GO:GO:0001671;GO:GO:0005391;GO:GO:0005622;GO:GO:000588…	9861	481
560174520	RDX -- Aldose reductase	interaction	BioGrid:1258403;psi-mi:MI:0463;		353359	Protein	RDX	RADI;Radixin;RDX;DFNB24;	SWISSPROT_AC:P35241;SWISSPROT_ID:RADI_HUMAN;EMBL:AK316061;EMBL:AP000901;EMBL:AP002788;EMBL:BC047109;EMBL:CH471065;EMBL:DQ916738;EMBL:DQ916739;EMBL:DQ916740;EMBL:DQ916741;EMBL:DQ916742;EMBL:L02320;RefSeq:NP_001247421.1;RefSeq:NP_001247422.1;RefSeq:NP_001247423.1;RefSeq:NP_001247424.1;RefSeq:NP_001247425.1;RefSeq:NP_002897.1;ProteinModelPortal:P35241;STRING:9606.ENSP00000342830;SWISSPROT_AC_OLD:A7Y…	14189	Protein	Aldose reductase	AKR1B1;Aldehyde reductase;Aldo-keto reductase family 1 member B1;Aldose reductase;ALDR;ALDR1;AR;EC 1.1.1.21;ADR;adr-type;aldehyde-reductase;aldo-keto reductase family 1 member B;aldose reductase-an;aldose-reductase;ALR2;ar-subtype;ar-type;type-ar;	SWISSPROT_AC:P15121;SWISSPROT_ID:ALDR_HUMAN;EMBL:AF032455;EMBL:AF328729;EMBL:AK313439;EMBL:BC000260;EMBL:BC005387;EMBL:BC010391;EMBL:BT019859;EMBL:CH236950;EMBL:CH471070;EMBL:CR450351;EMBL:CR542203;EMBL:J04795;EMBL:J05017;EMBL:J05474;EMBL:M34720;EMBL:M34721;EMBL:M59783;EMBL:M59856;EMBL:X15414;RefSeq:NP_001619.1;ProteinModelPortal:P15121;STRING:9606.ENSP00000285930;SWISSPROT_AC_OLD:B2R8N3;SWISSPRO…	231	5962
560171694	TLE3 -- S100A9	interaction	BioGrid:751989;psi-mi:MI:0463;		490416	Protein	TLE3	Enhancer of split groucho-like protein 3;ESG3;KIAA1547;TLE3;Transducin-like enhancer protein 3;es-gamma;ESG;GRG3;HsT18976;tle 3;tle-3;tle-iii;transducin like enhancer of split 3;	SWISSPROT_AC:Q04726;SWISSPROT_ID:TLE3_HUMAN;EMBL:AB046767;EMBL:AC026583;EMBL:AC068327;EMBL:AK298482;EMBL:AK315058;EMBL:BC015729;EMBL:BC041831;EMBL:BC043247;EMBL:M99438;RefSeq:NP_001098662.1;RefSeq:NP_001269908.1;RefSeq:NP_001269909.1;RefSeq:NP_001269910.1;RefSeq:NP_001269911.1;RefSeq:NP_005069.2;RefSeq:NP_065959.1;ProteinModelPortal:Q04726;STRING:9606.ENSP00000452871;SWISSPROT_AC_OLD:B4DPT0;SWISS…	440253	Protein	S100A9	CAGB;Calgranulin-B;Calprotectin L1H subunit;CFAG;Leukocyte L1 complex heavy chain;Migration inhibitory factor-related protein 14;MRP-14;MRP14;p14;Protein S100-A9;S100 calcium-binding protein A9;S100A9;S10A9;60B8AG;cagbeta;calgranulin b;CGLB;L1AG;LIAG;mac 387;mac-387;MAC387;MIF;migration inhibitory factor-related protein-14;mrp 14;mrp1-4;NIF;nif-type;p 1-4;p 14;p-14;p1-4;S100 calcium binding prote…	SWISSPROT_AC:P06702;SWISSPROT_ID:S10A9_HUMAN;EMBL:AF237581;EMBL:AF237582;EMBL:AL591704;EMBL:BC047681;EMBL:CH471121;EMBL:CR542207;EMBL:CR542224;EMBL:M21064;EMBL:M26311;EMBL:X06233;RefSeq:NP_002956.1;ProteinModelPortal:P06702;STRING:9606.ENSP00000357727;SWISSPROT_AC_OLD:D3DV36;SWISSPROT_AC_OLD:Q6FGA1;SWISSPROT_AC_OLD:Q9NYM0;SWISSPROT_AC_OLD:Q9UCJ1;SMR:P06702;GeneID:6280;KEGG:hsa:6280;PIR:B31848;egg…	6280	7090
560167888	Thioredoxin -- RAE1	interaction	BioGrid:1273833;psi-mi:MI:0463;		487707	Protein	Thioredoxin	ADF;ATL-derived factor;SASP;Surface-associated sulphydryl protein;THIO;Thioredoxin;TRDX;TRX;TRX1;TXN;atl derived factor;thioredoxin-type;	SWISSPROT_AC:P10599;SWISSPROT_ID:THIO_HUMAN;EMBL:AF065241;EMBL:AF276919;EMBL:AF313911;EMBL:AF548001;EMBL:AK289508;EMBL:AL158158;EMBL:AY004872;EMBL:BC003377;EMBL:BC054866;EMBL:CH471105;EMBL:CR407665;EMBL:J04026;EMBL:X54539;EMBL:X54540;EMBL:X54541;EMBL:X77584;RefSeq:NP_001231867.1;RefSeq:NP_003320.2;ProteinModelPortal:P10599;STRING:9606.ENSP00000363641;SWISSPROT_AC_OLD:B1ALW1;SWISSPROT_AC_OLD:O6074…	353383	Protein	RAE1	mRNA export factor;mRNA-associated protein mrnp 41;MRNP41;RAE1;Rae1 protein homolog;RAE1L;dJ481F12.3;dJ800J21.1;factor of the mrna export;MIG14;Mnrp41;mrna-export factor;mrnp 41;ribonucleic acid export 1;	SWISSPROT_AC:P78406;SWISSPROT_ID:RAE1L_HUMAN;EMBL:AK292247;EMBL:AL109955;EMBL:AL135939;EMBL:AY349350;EMBL:BC103754;EMBL:BC106923;EMBL:BC106924;EMBL:CH471077;EMBL:U84720;EMBL:U85943;RefSeq:NP_001015885.1;RefSeq:NP_003601.1;RefSeq:XP_005260639.2;RefSeq:XP_011527390.1;RefSeq:XP_011527391.1;ProteinModelPortal:P78406;STRING:9606.ENSP00000360286;SWISSPROT_AC_OLD:A8K882;SWISSPROT_AC_OLD:O15306;SWISSPROT…	7295	8480
560167823	MBR -- ATP5L	interaction	BioGrid:1273671;psi-mi:MI:0463;		504138	Protein	MBR	BZRP;MBR;Mitochondrial benzodiazepine receptor;PBR;Peripheral-type benzodiazepine receptor;PKBS;Translocator protein;TSPO;benzodiazepine peripheral type receptor;BPBS;DBI;IBP;mDRC;mitochondrial benzodiazepine-receptor;pbr-type;PBS;pbs-type;peripheral benzodiazepine receptor;peripheral type benzodiazepine receptor;peripheral type benzodiazepine-receptor;peripheral type of benzodiazepine receptor;p…	SWISSPROT_AC:P30536;SWISSPROT_ID:TSPO_HUMAN;EMBL:AY383615;EMBL:AY998017;EMBL:BC001110;EMBL:BT006949;EMBL:CR456409;EMBL:M36035;EMBL:U12421;EMBL:Z82214;RefSeq:NP_000705.2;RefSeq:NP_001243459.1;RefSeq:NP_001243460.1;ProteinModelPortal:P30536;STRING:9606.ENSP00000328973;SWISSPROT_AC_OLD:Q53Y59;SWISSPROT_AC_OLD:Q6ICF9;SWISSPROT_AC_OLD:Q96TF6;GeneID:706;KEGG:hsa:706;PIR:I38724;PIR:JE0149;PIR:S14257;egg…	33953	Protein	ATP5L	ATP synthase subunit g, mitochondrial;ATP5L;ATPase subunit g;ATP synthase, H+ transporting, mitochondrial Fo complex subunit G;ATP5JG;atpase subunit gamma;	SWISSPROT_AC:O75964;SWISSPROT_ID:ATP5L_HUMAN;EMBL:AF070655;EMBL:AF087846;EMBL:AF092124;EMBL:AK289568;EMBL:AL050277;EMBL:BC015128;EMBL:BC070165;EMBL:CH471065;EMBL:CR533494;EMBL:CR542211;RefSeq:NP_006467.4;ProteinModelPortal:O75964;STRING:9606.ENSP00000300688;SWISSPROT_AC_OLD:A8K0K3;SWISSPROT_AC_OLD:Q96BV6;SWISSPROT_AC_OLD:Q9UBZ7;GeneID:10632;KEGG:hsa:10632;PIR:T08727;eggNOG:ENOG4111TZ1;eggNOG:KOG4…	706	10632
560167667	SLP-2 -- PHC	interaction	BioGrid:1272808;psi-mi:MI:0463;		462209	Protein	SLP-2	EPB72-like protein 2;Paraprotein target 7;Paratarg-7;SLP-2;SLP2;STML2;Stomatin-like protein 2, mitochondrial;STOML2;HSPC108;stomatin like 2;stoml-2;	SWISSPROT_AC:Q9UJZ1;SWISSPROT_ID:STML2_HUMAN;EMBL:AC004472;EMBL:AF161458;EMBL:AF190167;EMBL:AF282596;EMBL:AK027405;EMBL:AK223102;EMBL:AK303883;EMBL:AL353795;EMBL:BC002442;EMBL:BC003025;EMBL:BC010152;EMBL:BC014990;EMBL:CH471071;RefSeq:NP_001273960.1;RefSeq:NP_001273961.1;RefSeq:NP_038470.1;ProteinModelPortal:Q9UJZ1;STRING:9606.ENSP00000348886;SWISSPROT_AC_OLD:B4E1K7;SWISSPROT_AC_OLD:D3DRN3;SWISSPR…	252693	Protein	PHC	MPCP;PHC;Phosphate carrier protein, mitochondrial;Phosphate transport protein;PTP;SLC25A3;Solute carrier family 25 member 3;mitochondrial protein, phosphate carrier;OK/SW-cl.48;	SWISSPROT_AC:Q00325;SWISSPROT_ID:MPCP_HUMAN;EMBL:AB064666;EMBL:AK092689;EMBL:BC000998;EMBL:BC001328;EMBL:BC003504;EMBL:BC004345;EMBL:BC006455;EMBL:BC011574;EMBL:BC011641;EMBL:BC014019;EMBL:BC015379;EMBL:BC051367;EMBL:CH471054;EMBL:X60036;EMBL:X77337;RefSeq:NP_002626.1;RefSeq:NP_005879.1;RefSeq:NP_998776.1;ProteinModelPortal:Q00325;STRING:9606.ENSP00000228318;SWISSPROT_AC_OLD:B3KS34;SWISSPROT_AC_O…	5250	30968
560166784	RPS10 -- RPL36	interaction	BioGrid:1269932;psi-mi:MI:0463;		415554	Protein	RPS10	40S ribosomal protein S10;RPS10;RS10;DBA9;ribosomal protein S10;ribosomal s10 protein;rs 10;rs-10;s - 10;s 10;s-1 0;s-10;S10;s10 ribosomal protein;	SWISSPROT_AC:P46783;SWISSPROT_ID:RS10_HUMAN;EMBL:AB007151;EMBL:AK311797;EMBL:AL157372;EMBL:BC001032;EMBL:BC001955;EMBL:BC005012;EMBL:BC070235;EMBL:BC071946;EMBL:BC073799;EMBL:CH471081;EMBL:U14972;RefSeq:NP_001005.1;RefSeq:NP_001190174.1;RefSeq:NP_001191020.1;ProteinModelPortal:P46783;STRING:9606.ENSP00000347271;SWISSPROT_AC_OLD:B2R4E3;SWISSPROT_AC_OLD:Q5TZC0;SMR:P46783;GeneID:6204;KEGG:hsa:6204;P…	392051	Protein	RPL36	60S ribosomal protein L36;RL36;RPL36;L36;ribosomal l36 protein;ribosomal protein L36;	SWISSPROT_AC:Q9Y3U8;SWISSPROT_ID:RL36_HUMAN;EMBL:AB061833;EMBL:AF077043;EMBL:AK311990;EMBL:AL050273;EMBL:BC003052;EMBL:BC004971;EMBL:BC091508;EMBL:CH471139;EMBL:CR533465;RefSeq:NP_056229.2;RefSeq:NP_378669.1;ProteinModelPortal:Q9Y3U8;STRING:9606.ENSP00000252543;SWISSPROT_AC_OLD:B2R4Y1;SWISSPROT_AC_OLD:D6W634;SWISSPROT_AC_OLD:Q6FIG1;SWISSPROT_AC_OLD:Q9UQF6;SMR:Q9Y3U8;GeneID:25873;KEGG:hsa:25873;PI…	6204	25873
560166363	RAB7 -- PHC	interaction	BioGrid:1268594;psi-mi:MI:0463;		352841	Protein	RAB7	RAB7;RAB7A;Ras-related protein Rab-7a;PRO2706;RAB7A, member RAS oncogene family;	SWISSPROT_AC:P51149;SWISSPROT_ID:RAB7A_HUMAN;EMBL:AF050175;EMBL:AF498942;EMBL:AK000826;EMBL:AK290721;EMBL:BC008721;EMBL:CH471052;EMBL:U44104;EMBL:X93499;RefSeq:NP_004628.4;ProteinModelPortal:P51149;STRING:9606.ENSP00000265062;SWISSPROT_AC_OLD:A8K3V6;SWISSPROT_AC_OLD:Q9NWJ0;SWISSPROT_AC_OLD:Q9UPB0;SMR:P51149;GeneID:7879;KEGG:hsa:7879;PIR:JC5268;eggNOG:ENOG410XNZV;eggNOG:KOG0394;UniGene:Hs.684374;U…	252693	Protein	PHC	MPCP;PHC;Phosphate carrier protein, mitochondrial;Phosphate transport protein;PTP;SLC25A3;Solute carrier family 25 member 3;mitochondrial protein, phosphate carrier;OK/SW-cl.48;	SWISSPROT_AC:Q00325;SWISSPROT_ID:MPCP_HUMAN;EMBL:AB064666;EMBL:AK092689;EMBL:BC000998;EMBL:BC001328;EMBL:BC003504;EMBL:BC004345;EMBL:BC006455;EMBL:BC011574;EMBL:BC011641;EMBL:BC014019;EMBL:BC015379;EMBL:BC051367;EMBL:CH471054;EMBL:X60036;EMBL:X77337;RefSeq:NP_002626.1;RefSeq:NP_005879.1;RefSeq:NP_998776.1;ProteinModelPortal:Q00325;STRING:9606.ENSP00000228318;SWISSPROT_AC_OLD:B3KS34;SWISSPROT_AC_O…	5250	7879
560166048	Thioredoxin reductase -- Beta-MPP	interaction	BioGrid:1267353;psi-mi:MI:0463;		327544	Protein	Thioredoxin reductase	ACR1;Alu corepressor 1;Antioxidant enzyme B166;AOEB166;EC 1.11.1.15;Liver tissue 2D-page spot 71B;Peroxiredoxin V;Peroxiredoxin-5, mitochondrial;Peroxisomal antioxidant enzyme;PLP;PRDX5;Prx-V;Thioredoxin peroxidase PMP20;Thioredoxin reductase;TPx type VI;acr 1;acr i;acr-1;acr-i;b 166;B166;beta of 166;beta-166;HEL-S-55;peroxiredoxin 5;peroxiredoxin 5, mitochondrial;peroxiredoxin-v;plp-isoform;pmp …	SWISSPROT_AC:P30044;SWISSPROT_ID:PRDX5_HUMAN;EMBL:AF110731;EMBL:AF112212;EMBL:AF124993;EMBL:AF197952;EMBL:AF231705;EMBL:AF242525;EMBL:AJ249483;EMBL:AP001453;EMBL:AP003774;EMBL:BC110983;EMBL:BC113723;EMBL:BC113725;EMBL:BC143849;EMBL:BC171733;EMBL:CR457203;EMBL:DQ247769;RefSeq:NP_036226.1;RefSeq:NP_857634.1;RefSeq:NP_857635.1;ProteinModelPortal:P30044;STRING:9606.ENSP00000265462;SWISSPROT_AC_OLD:A6…	252985	Protein	Beta-MPP	Beta-MPP;EC 3.4.24.64;Mitochondrial-processing peptidase subunit beta;MPPB;P-52;PMPCB;betampp;mpp beta;mpp-b;mpp-beta;MPP11;MPPP52;p 52;peptidase, mitochondrial processing beta subunit;	SWISSPROT_AC:O75439;SWISSPROT_ID:MPPB_HUMAN;EMBL:AC004668;EMBL:AF054182;RefSeq:NP_004270.2;ProteinModelPortal:O75439;STRING:9606.ENSP00000249269;SWISSPROT_AC_OLD:O60416;SWISSPROT_AC_OLD:Q96FV4;GeneID:9512;KEGG:hsa:9512;eggNOG:COG0612;eggNOG:KOG0960;UniGene:Hs.184211;GO:GO:0004222;GO:GO:0005750;GO:GO:0005759;GO:GO:0006122;GO:GO:0008270;GO:GO:0009060;GO:GO:0016485;HOGENOM:HOG000242450;CTD:9512;BioG…	25824	9512
560165944	RAB10 -- Cyclophilin A	interaction	BioGrid:1267122;psi-mi:MI:0463;		352627	Protein	RAB10	RAB10;Ras-related protein Rab-10;RAB10, member RAS oncogene family;ras related protein rab10;ras-related protein rab10;	SWISSPROT_AC:P61026;SWISSPROT_ID:RAB10_HUMAN;EMBL:AF086917;EMBL:AF106681;EMBL:AF297660;EMBL:AF498945;EMBL:AK023223;EMBL:AL136650;EMBL:BC000896;EMBL:CH471053;EMBL:CR457303;RefSeq:NP_057215.3;ProteinModelPortal:P61026;STRING:9606.ENSP00000264710;SWISSPROT_AC_OLD:D6W538;SWISSPROT_AC_OLD:O88386;SWISSPROT_AC_OLD:Q6IA52;SWISSPROT_AC_OLD:Q9D7X6;SWISSPROT_AC_OLD:Q9H0T3;SMR:P61026;GeneID:10890;KEGG:hsa:10…	325984	Protein	Cyclophilin A	Cyclophilin A;Cyclosporin A-binding protein;CYPA;EC 5.2.1.8;Peptidyl-prolyl cis-trans isomerase A;PPIA;PPIase A;Rotamase A;cyclophilin a-type;cyclophilin-a;cyclophilina;cyclosporin a binding protein;cyclosporin-a binding protein;cyclosporin-a-binding protein;CYPH;HEL-S-69p;peptidyl-prolyl cis-trans-isomerase a;peptidyl-prolyl-cis-trans isomerase a;peptidylprolyl isomerase A;ppi a;ppi of alpha;ppi…	SWISSPROT_AC:P62937;SWISSPROT_ID:PPIA_HUMAN;EMBL:AB451307;EMBL:AB451438;EMBL:AC004854;EMBL:AC013436;EMBL:AK290085;EMBL:AK293003;EMBL:AY739283;EMBL:BC000689;EMBL:BC003026;EMBL:BC005320;EMBL:BC005982;EMBL:BC007104;EMBL:BC013915;EMBL:BC073992;EMBL:BC093076;EMBL:BC106030;EMBL:BC137057;EMBL:BC137058;EMBL:CR456707;EMBL:X52851;EMBL:Y00052;RefSeq:NP_001287910.1;RefSeq:NP_066953.1;ProteinModelPortal:P6293…	5478	10890
560165354	PSAP -- PHC	interaction	BioGrid:1265020;psi-mi:MI:0463;		257647	Protein	PSAP	Mitochondrial carrier homolog 1;MTCH1;Presenilin-associated protein;PSAP;CGI-64;mitochondrial carrier 1;PIG60;SLC25A49;	SWISSPROT_AC:Q9NZJ7;SWISSPROT_ID:MTCH1_HUMAN;EMBL:AF176006;EMBL:AF189289;EMBL:AF192559;EMBL:AK315067;EMBL:AL122034;EMBL:AY358519;EMBL:BC000702;EMBL:BC006507;EMBL:BC009962;EMBL:BC110914;EMBL:BC153873;EMBL:CH471081;RefSeq:NP_001258570.1;RefSeq:NP_055156.1;ProteinModelPortal:Q9NZJ7;STRING:9606.ENSP00000362718;SWISSPROT_AC_OLD:A8KAX5;SWISSPROT_AC_OLD:B2RCE3;SWISSPROT_AC_OLD:Q6PK60;SWISSPROT_AC_OLD:Q6…	252693	Protein	PHC	MPCP;PHC;Phosphate carrier protein, mitochondrial;Phosphate transport protein;PTP;SLC25A3;Solute carrier family 25 member 3;mitochondrial protein, phosphate carrier;OK/SW-cl.48;	SWISSPROT_AC:Q00325;SWISSPROT_ID:MPCP_HUMAN;EMBL:AB064666;EMBL:AK092689;EMBL:BC000998;EMBL:BC001328;EMBL:BC003504;EMBL:BC004345;EMBL:BC006455;EMBL:BC011574;EMBL:BC011641;EMBL:BC014019;EMBL:BC015379;EMBL:BC051367;EMBL:CH471054;EMBL:X60036;EMBL:X77337;RefSeq:NP_002626.1;RefSeq:NP_005879.1;RefSeq:NP_998776.1;ProteinModelPortal:Q00325;STRING:9606.ENSP00000228318;SWISSPROT_AC_OLD:B3KS34;SWISSPROT_AC_O…	5250	23787
560165346	PSAP -- Fatty acid synthase	interaction	BioGrid:1265009;psi-mi:MI:0463;		257647	Protein	PSAP	Mitochondrial carrier homolog 1;MTCH1;Presenilin-associated protein;PSAP;CGI-64;mitochondrial carrier 1;PIG60;SLC25A49;	SWISSPROT_AC:Q9NZJ7;SWISSPROT_ID:MTCH1_HUMAN;EMBL:AF176006;EMBL:AF189289;EMBL:AF192559;EMBL:AK315067;EMBL:AL122034;EMBL:AY358519;EMBL:BC000702;EMBL:BC006507;EMBL:BC009962;EMBL:BC110914;EMBL:BC153873;EMBL:CH471081;RefSeq:NP_001258570.1;RefSeq:NP_055156.1;ProteinModelPortal:Q9NZJ7;STRING:9606.ENSP00000362718;SWISSPROT_AC_OLD:A8KAX5;SWISSPROT_AC_OLD:B2RCE3;SWISSPROT_AC_OLD:Q6PK60;SWISSPROT_AC_OLD:Q6…	132707	Protein	Fatty acid synthase	EC 2.3.1.85;FAS;FASN;Fatty acid synthase;ec 2. 3. 1. 85;fatty-acid synthase;fatty-acid-synthase;OA-519;SDR27X1;synthase of fatty acid;	SWISSPROT_AC:P49327;SWISSPROT_ID:FAS_HUMAN;EMBL:AB209988;EMBL:AC135056;EMBL:AY451392;EMBL:BC007267;EMBL:BC007909;EMBL:BC014634;EMBL:BC063242;EMBL:S80437;EMBL:U26644;EMBL:U29344;RefSeq:NP_004095.4;RefSeq:XP_011521840.1;ProteinModelPortal:P49327;STRING:9606.ENSP00000304592;SWISSPROT_AC_OLD:Q13479;SWISSPROT_AC_OLD:Q16702;SWISSPROT_AC_OLD:Q4LE83;SWISSPROT_AC_OLD:Q6P4U5;SWISSPROT_AC_OLD:Q6SS02;SWISSPR…	2194	23787
560164118	Protein CAN -- CSRP1	interaction	BioGrid:1260508;psi-mi:MI:0463;		284420	Protein	Protein CAN	214 kDa nucleoporin;CAIN;CAN;KIAA0023;NU214;Nuclear pore complex protein Nup214;Nucleoporin Nup214;NUP214;Protein CAN;nucleoporin 214;nucleoporin of 214;nup214 nucleoporin;	SWISSPROT_AC:P35658;SWISSPROT_ID:NU214_HUMAN;EMBL:AB159230;EMBL:AL157938;EMBL:BC045620;EMBL:BC105998;EMBL:D14689;EMBL:X64228;RefSeq:NP_001305253.1;RefSeq:NP_001305254.1;RefSeq:NP_005076.3;ProteinModelPortal:P35658;STRING:9606.ENSP00000352400;SWISSPROT_AC_OLD:A6NFQ0;SWISSPROT_AC_OLD:Q15010;SWISSPROT_AC_OLD:Q3KQZ0;SWISSPROT_AC_OLD:Q5JUP7;SWISSPROT_AC_OLD:Q75R47;SWISSPROT_AC_OLD:Q86XD3;SMR:P35658;Ge…	83481	Protein	CSRP1	CRP;CRP1;CSRP;CSRP1;CYRP;Cysteine and glycine-rich protein 1;Cysteine-rich protein 1;Epididymis luminal protein 141;HEL-141;crp-type;cysteine and glycine rich protein 1;D1S181E;HEL-S-286;	SWISSPROT_AC:P21291;SWISSPROT_ID:CSRP1_HUMAN;EMBL:AK290133;EMBL:AK293053;EMBL:BC032493;EMBL:BT019520;EMBL:CH471067;EMBL:EU668320;EMBL:M33146;EMBL:M76376;EMBL:M76377;EMBL:M76378;RefSeq:NP_001180499.1;RefSeq:NP_001180500.1;RefSeq:NP_001180501.1;RefSeq:NP_004069.1;ProteinModelPortal:P21291;STRING:9606.ENSP00000345079;SWISSPROT_AC_OLD:A8K268;SWISSPROT_AC_OLD:Q5U0J2;GeneID:1465;KEGG:hsa:1465;PIR:S1265…	1465	8021
560162672	PKR2 -- CSRP1	interaction	BioGrid:923891;psi-mi:MI:0463;		207987	Protein	PKR2	cAMP-dependent protein kinase type II-alpha regulatory subunit;KAP2;PKR2;PRKAR2;PRKAR2A;camp-dependent protein kinase iialpha regulatory subunit;iialpha regulatory subunit of camp-dependent protein kinase;kap-2;pkr-2;protein kinase cAMP-dependent type II regulatory subunit alpha;	SWISSPROT_AC:P13861;SWISSPROT_ID:KAP2_HUMAN;EMBL:AC141002;EMBL:AC144546;EMBL:BC002763;EMBL:BT007225;EMBL:CH471055;EMBL:X14968;EMBL:X99455;RefSeq:NP_001308911.1;RefSeq:NP_001308912.1;RefSeq:NP_004148.1;RefSeq:XP_011532244.1;RefSeq:XP_016862304.1;ProteinModelPortal:P13861;STRING:9606.ENSP00000265563;SWISSPROT_AC_OLD:Q16823;SWISSPROT_AC_OLD:Q9BUB1;SMR:P13861;GeneID:5576;KEGG:hsa:5576;PIR:S03885;eggN…	83481	Protein	CSRP1	CRP;CRP1;CSRP;CSRP1;CYRP;Cysteine and glycine-rich protein 1;Cysteine-rich protein 1;Epididymis luminal protein 141;HEL-141;crp-type;cysteine and glycine rich protein 1;D1S181E;HEL-S-286;	SWISSPROT_AC:P21291;SWISSPROT_ID:CSRP1_HUMAN;EMBL:AK290133;EMBL:AK293053;EMBL:BC032493;EMBL:BT019520;EMBL:CH471067;EMBL:EU668320;EMBL:M33146;EMBL:M76376;EMBL:M76377;EMBL:M76378;RefSeq:NP_001180499.1;RefSeq:NP_001180500.1;RefSeq:NP_001180501.1;RefSeq:NP_004069.1;ProteinModelPortal:P21291;STRING:9606.ENSP00000345079;SWISSPROT_AC_OLD:A8K268;SWISSPROT_AC_OLD:Q5U0J2;GeneID:1465;KEGG:hsa:1465;PIR:S1265…	1465	5576
560161011	UBAP2 -- Thioredoxin reductase	interaction	BioGrid:752406;psi-mi:MI:0463;		508091	Protein	UBAP2	KIAA1491;UBAP-2;UBAP2;Ubiquitin-associated protein 2;ubiquitin associated protein 2;ubiquitin associated protein-2;ubiquitin-associated protein-2;	SWISSPROT_AC:Q5T6F2;SWISSPROT_ID:UBAP2_HUMAN;EMBL:AB040924;EMBL:AK074884;EMBL:AK125935;EMBL:AL139113;EMBL:AL354989;EMBL:BC007890;EMBL:BC111762;RefSeq:NP_001269458.1;RefSeq:NP_001269459.1;RefSeq:NP_060919.3;ProteinModelPortal:Q5T6F2;STRING:9606.ENSP00000354039;SWISSPROT_AC_OLD:Q2M2R4;SWISSPROT_AC_OLD:Q5JV03;SWISSPROT_AC_OLD:Q6PK34;SWISSPROT_AC_OLD:Q8NC94;SWISSPROT_AC_OLD:Q9P237;SMR:Q5T6F2;GeneID:5…	327544	Protein	Thioredoxin reductase	ACR1;Alu corepressor 1;Antioxidant enzyme B166;AOEB166;EC 1.11.1.15;Liver tissue 2D-page spot 71B;Peroxiredoxin V;Peroxiredoxin-5, mitochondrial;Peroxisomal antioxidant enzyme;PLP;PRDX5;Prx-V;Thioredoxin peroxidase PMP20;Thioredoxin reductase;TPx type VI;acr 1;acr i;acr-1;acr-i;b 166;B166;beta of 166;beta-166;HEL-S-55;peroxiredoxin 5;peroxiredoxin 5, mitochondrial;peroxiredoxin-v;plp-isoform;pmp …	SWISSPROT_AC:P30044;SWISSPROT_ID:PRDX5_HUMAN;EMBL:AF110731;EMBL:AF112212;EMBL:AF124993;EMBL:AF197952;EMBL:AF231705;EMBL:AF242525;EMBL:AJ249483;EMBL:AP001453;EMBL:AP003774;EMBL:BC110983;EMBL:BC113723;EMBL:BC113725;EMBL:BC143849;EMBL:BC171733;EMBL:CR457203;EMBL:DQ247769;RefSeq:NP_036226.1;RefSeq:NP_857634.1;RefSeq:NP_857635.1;ProteinModelPortal:P30044;STRING:9606.ENSP00000265462;SWISSPROT_AC_OLD:A6…	25824	55833
560156868	Thioredoxin -- GPX1	interaction	BioGrid:926348;psi-mi:MI:0463;		487707	Protein	Thioredoxin	ADF;ATL-derived factor;SASP;Surface-associated sulphydryl protein;THIO;Thioredoxin;TRDX;TRX;TRX1;TXN;atl derived factor;thioredoxin-type;	SWISSPROT_AC:P10599;SWISSPROT_ID:THIO_HUMAN;EMBL:AF065241;EMBL:AF276919;EMBL:AF313911;EMBL:AF548001;EMBL:AK289508;EMBL:AL158158;EMBL:AY004872;EMBL:BC003377;EMBL:BC054866;EMBL:CH471105;EMBL:CR407665;EMBL:J04026;EMBL:X54539;EMBL:X54540;EMBL:X54541;EMBL:X77584;RefSeq:NP_001231867.1;RefSeq:NP_003320.2;ProteinModelPortal:P10599;STRING:9606.ENSP00000363641;SWISSPROT_AC_OLD:B1ALW1;SWISSPROT_AC_OLD:O6074…	165468	Protein	GPX1	Cellular glutathione peroxidase;EC 1.11.1.9;Glutathione peroxidase 1;GPx-1;GPX1;GSHPx-1;cellular-glutathione peroxidase;ec1.11.1.9;glutathione peroxidase -1;glutathione peroxidase cellular;glutathione peroxidase i;glutathione peroxidase type 1;glutathione peroxidase type-1;glutathione peroxidase- i;glutathione peroxidase-1;glutathione peroxidase-i;glutathione peroxidase1;glutathione-peroxidase-1;…	SWISSPROT_AC:P07203;SWISSPROT_ID:GPX1_HUMAN;EMBL:AC121247;EMBL:AY327818;EMBL:BC000742;EMBL:M21304;EMBL:M83094;EMBL:X13709;EMBL:X13710;EMBL:Y00433;EMBL:Y00483;RefSeq:NP_000572.2;ProteinModelPortal:P07203;STRING:9606.ENSP00000407375;SWISSPROT_AC_OLD:E9PAS1;SWISSPROT_AC_OLD:Q7Z5H1;SWISSPROT_AC_OLD:Q9BW12;SMR:P07203;GeneID:2876;KEGG:hsa:2876;PIR:A42152;eggNOG:COG0386;eggNOG:KOG1651;UniGene:Hs.76686;G…	7295	2876
560148032	RAB2 -- PPCA	interaction	BioGrid:747896;psi-mi:MI:0463;		352726	Protein	RAB2	RAB2;RAB2A;Ras-related protein Rab-2A;LHX;rab 2;rab-2;rab2-a;RAB2A, member RAS oncogene family;	SWISSPROT_AC:P61019;SWISSPROT_ID:RAB2A_HUMAN;EMBL:AC068389;EMBL:AC079065;EMBL:AF498930;EMBL:AK297576;EMBL:AK312344;EMBL:BC008929;EMBL:BT019695;EMBL:CH471068;EMBL:M28213;EMBL:X12953;RefSeq:NP_001229573.1;RefSeq:NP_002856.1;ProteinModelPortal:P61019;STRING:9606.ENSP00000262646;SWISSPROT_AC_OLD:B2R5W8;SWISSPROT_AC_OLD:B4DMQ5;SWISSPROT_AC_OLD:P08886;SMR:P61019;GeneID:5862;KEGG:hsa:5862;PIR:B34323;egg…	325913	Protein	PPCA	Carboxypeptidase C;Carboxypeptidase L;Cathepsin A;CTSA;EC 3.4.16.5;Lysosomal protective protein;PPCA;PPGB;Protective protein cathepsin A;Protective protein for beta-galactosidase;carboxypeptidase-l;cathepsin a-type;cathepsin-a;cts-a;GLB2;GSL;gsl-type;NGBE;ppc a;ppg-b;	SWISSPROT_AC:P10619;SWISSPROT_ID:PPGB_HUMAN;EMBL:AK312898;EMBL:AL008726;EMBL:BC000597;EMBL:BC093009;EMBL:M22960;RefSeq:NP_000299.2;RefSeq:NP_001121167.1;RefSeq:NP_001161066.1;ProteinModelPortal:P10619;STRING:9606.ENSP00000361562;SWISSPROT_AC_OLD:B2R798;SWISSPROT_AC_OLD:Q561W6;SWISSPROT_AC_OLD:Q5JZH1;SWISSPROT_AC_OLD:Q96KJ2;SWISSPROT_AC_OLD:Q9BR08;SWISSPROT_AC_OLD:Q9BW68;SMR:P10619;GeneID:5476;KEG…	5476	5862
560132220	PRKACA -- Caldesmon	interaction	BioGrid:904584;psi-mi:MI:0463;		208010	Protein	PRKACA	cAMP-dependent protein kinase catalytic subunit alpha;EC 2.7.11.11;KAPCA;PKA C-alpha;PKACA;PRKACA;c alpha-pka;ca-pka;calpha pka;calpha-pka;catalytic subunit of a camp dependent protein kinase;catalytic subunit of a camp-dependent protein kinase;pka c alpha;pka ca;pka calpha;pka-calpha;pkac-alpha;pkacalpha;PPNAD4;protein kinase cAMP-activated catalytic subunit alpha;	SWISSPROT_AC:P17612;SWISSPROT_ID:KAPCA_HUMAN;EMBL:AF208004;EMBL:AF224718;EMBL:AF239744;EMBL:AK290147;EMBL:BC039846;EMBL:BC108259;EMBL:CH471106;EMBL:DQ667173;EMBL:X07767;RefSeq:NP_001291278.1;RefSeq:NP_002721.1;RefSeq:NP_997401.1;ProteinModelPortal:P17612;STRING:9606.ENSP00000309591;SWISSPROT_AC_OLD:Q32P54;SWISSPROT_AC_OLD:Q9H2Y0;SWISSPROT_AC_OLD:Q9NRB4;SWISSPROT_AC_OLD:Q9NRH9;SMR:P17612;GeneID:55…	51678	Protein	Caldesmon	CAD;CALD1;Caldesmon;CDM;cad-h;cad-l;cad-type;caldesmon 1;caldesmon-1;h cad;H-CAD;HCAD;L-CAD;LCAD;NAG22;	SWISSPROT_AC:Q05682;SWISSPROT_ID:CALD1_HUMAN;EMBL:AC019014;EMBL:AC083870;EMBL:AK289686;EMBL:BC040354;EMBL:D90452;EMBL:D90453;EMBL:M64110;EMBL:M83216;RefSeq:NP_004333.1;RefSeq:NP_149129.2;RefSeq:NP_149130.1;RefSeq:NP_149131.1;RefSeq:NP_149347.2;RefSeq:XP_016868140.1;RefSeq:XP_016868141.1;ProteinModelPortal:Q05682;STRING:9606.ENSP00000354826;SWISSPROT_AC_OLD:A8K0X1;SWISSPROT_AC_OLD:Q13978;SWISSPROT…	800	5566
560128671	CSNK2A2 -- ABCA1	interaction	BioGrid:607515;psi-mi:MI:0463;		82325	Protein	CSNK2A2	Casein kinase II subunit alpha';CK II alpha';CK2A2;CSK22;CSNK2A2;EC 2.7.11.1;casein kinase 2 alpha 2;ck 2 alpha';ck ii-alpha';ck2 alpha 2;ck2 alpha';ck2-alpha';ck2alpha ';CK2alpha';ck2alpha2;CSNK2A1;	SWISSPROT_AC:P19784;SWISSPROT_ID:CSK22_HUMAN;EMBL:BC008812;EMBL:M55268;RefSeq:NP_001887.1;ProteinModelPortal:P19784;STRING:9606.ENSP00000262506;SMR:P19784;GeneID:1459;KEGG:hsa:1459;PIR:B35838;eggNOG:ENOG410XNPP;eggNOG:KOG0668;UniGene:Hs.82201;GO:GO:0004674;GO:GO:0005524;GO:GO:0005634;GO:GO:0005654;GO:GO:0005829;GO:GO:0006351;GO:GO:0006355;GO:GO:0006457;GO:GO:0006915;GO:GO:0016055;GO:GO:0047485;GO…	4334	Protein	ABCA1	ABC-1;ABC1;ABCA1;ATP-binding cassette 1;ATP-binding cassette sub-family A member 1;ATP-binding cassette transporter 1;CERP;Cholesterol efflux regulatory protein;abc 1;abc i;abc-i;abca 1;abca-1;atp binding cassette 1;atp binding cassette sub-family a member 1;ATP binding cassette subfamily A member 1;atp binding cassette transporter 1;atp binding cassette transporter-1;atp cassette-binding transpo…	SWISSPROT_AC:O95477;SWISSPROT_ID:ABCA1_HUMAN;EMBL:AB055982;EMBL:AF165281;EMBL:AF165282;EMBL:AF165283;EMBL:AF165284;EMBL:AF165285;EMBL:AF165286;EMBL:AF165287;EMBL:AF165288;EMBL:AF165289;EMBL:AF165290;EMBL:AF165291;EMBL:AF165292;EMBL:AF165293;EMBL:AF165294;EMBL:AF165295;EMBL:AF165296;EMBL:AF165297;EMBL:AF165298;EMBL:AF165299;EMBL:AF165300;EMBL:AF165301;EMBL:AF165302;EMBL:AF165303;EMBL:AF165304;EMBL…	19	1459
560119944	PIK3CA -- GNB1	interaction	BioGrid:2210643;psi-mi:MI:0463;		314522	Protein	PIK3CA	EC 2.7.1.153;EC 2.7.11.1;p110alpha;Phosphatidylinositol 4,5-bisphosphate 3-kinase 110 kDa catalytic subunit alpha;Phosphatidylinositol 4,5-bisphosphate 3-kinase catalytic subunit alpha isoform;Phosphoinositide-3-kinase catalytic alpha polypeptide;PI3-kinase subunit alpha;PI3K-alpha;PI3Kalpha;PIK3CA;PK3CA;PtdIns-3-kinase subunit alpha;PtdIns-3-kinase subunit p110-alpha;Serine/threonine protein kin…	SWISSPROT_AC:P42336;SWISSPROT_ID:PK3CA_HUMAN;EMBL:BC113601;EMBL:BC113603;EMBL:U79143;EMBL:Z29090;RefSeq:NP_006209.2;RefSeq:XP_006713721.1;RefSeq:XP_011511196.1;ProteinModelPortal:P42336;STRING:9606.ENSP00000263967;SWISSPROT_AC_OLD:Q14CW1;SWISSPROT_AC_OLD:Q99762;SMR:P42336;GeneID:5290;KEGG:hsa:5290;PIR:I38110;eggNOG:COG5032;eggNOG:KOG0904;UniGene:Hs.553498;UniGene:Hs.715194;UniGene:Hs.732394;GO:GO…	150308	Protein	GNB1	GBB1;GNB1;Guanine nucleotide-binding protein G(I)/G(S)/G(T) subunit beta-1;Transducin beta chain 1;G protein subunit beta 1;g-protein subunit beta 1;MRD42;transducin beta-1;transducin beta1;	SWISSPROT_AC:P62873;SWISSPROT_ID:GBB1_HUMAN;EMBL:AF501882;EMBL:AL031282;EMBL:AL109917;EMBL:BC004186;EMBL:BC005888;EMBL:BC008991;EMBL:BC114618;EMBL:BT007305;EMBL:CH471183;EMBL:CR456784;EMBL:M36430;EMBL:X04526;RefSeq:NP_001269467.1;RefSeq:NP_001269468.1;RefSeq:NP_002065.1;RefSeq:XP_016856548.1;RefSeq:XP_016856549.1;RefSeq:XP_016856550.1;ProteinModelPortal:P62873;STRING:9606.ENSP00000367869;SWISSPRO…	5290	2782
560116640	CUL2 -- Androgen receptor	interaction	BioGrid:886366;psi-mi:MI:0463;		84904	Protein	CUL2	CUL-2;CUL2;Cullin-2;cul 2;cul2-type;cullin 2;	SWISSPROT_AC:Q13617;SWISSPROT_ID:CUL2_HUMAN;EMBL:AF126404;EMBL:AK095217;EMBL:AK300491;EMBL:AL392046;EMBL:BC009591;EMBL:BC110901;EMBL:CH471072;EMBL:U58088;EMBL:U83410;RefSeq:NP_001185706.1;RefSeq:NP_001185707.1;RefSeq:NP_001185708.1;RefSeq:NP_003582.2;RefSeq:XP_011518049.1;ProteinModelPortal:Q13617;STRING:9606.ENSP00000444856;SWISSPROT_AC_OLD:B3KT95;SWISSPROT_AC_OLD:B7Z6K8;SWISSPROT_AC_OLD:D3DRY6;…	17165	Protein	Androgen receptor	ANDR;Androgen receptor;AR;DHTR;Dihydrotestosterone receptor;NR3C4;Nuclear receptor subfamily 3 group C member 4;AIS;ais-type;androgen receptor--an;androgen-receptor;ar 8;ar-subtype;ar-type;AR8;dihydrotestosterone-receptor;HUMARA;HYSP1;KD;nr3c4-type;receptor androgen;receptor's androgen;SBMA;SMAX1;TFM;type-ar;	SWISSPROT_AC:P10275;SWISSPROT_ID:ANDR_HUMAN;EMBL:AL049564;EMBL:AL158016;EMBL:AL356358;EMBL:AX453758;EMBL:BC132975;EMBL:CH471132;EMBL:FJ235916;EMBL:FJ235917;EMBL:L29496;EMBL:M20132;EMBL:M20260;EMBL:M21748;EMBL:M23263;EMBL:M27423;EMBL:M27424;EMBL:M27425;EMBL:M27426;EMBL:M27427;EMBL:M27428;EMBL:M27429;EMBL:M27430;EMBL:M34233;EMBL:M35844;EMBL:M35845;EMBL:M35846;EMBL:M35847;EMBL:M35848;EMBL:M35849;EMB…	367	8453
560085529	KCNQ1 -- AP2M1	interaction	BioGrid:858763;psi-mi:MI:0463;		209255	Protein	KCNQ1	IKs producing slow voltage-gated potassium channel subunit alpha KvLQT1;KCNA8;KCNA9;KCNQ1;KQT-like 1;KVLQT1;Potassium voltage-gated channel subfamily KQT member 1;Voltage-gated potassium channel subunit Kv7.1;ATFB1;ATFB3;JLNS1;kcnq 1;kcnq1-type;kv 7.1;Kv1.9;Kv7.1;LQT;lqt-1;LQT1;potassium voltage-gated channel subfamily Q member 1;RWS;rws-type;SQT2;WRS;	SWISSPROT_AC:P51787;SWISSPROT_ID:KCNQ1_HUMAN;EMBL:AB015163;EMBL:AC013791;EMBL:AC021424;EMBL:AC124055;EMBL:AC124057;EMBL:AF000571;EMBL:AF051426;EMBL:AJ006345;EMBL:AK290618;EMBL:AP006463;EMBL:AY114213;EMBL:BC113545;EMBL:CH471158;EMBL:KF455303;EMBL:KF455304;EMBL:KF455305;EMBL:KF455306;EMBL:KF459741;EMBL:U86146;EMBL:U89364;RefSeq:NP_000209.2;RefSeq:NP_861463.1;ProteinModelPortal:P51787;STRING:9606.EN…	18577	Protein	AP2M1	Adaptin-mu2;Adaptor protein complex AP-2 subunit mu;Adaptor-related protein complex 2 subunit mu;AP-2 complex subunit mu;AP-2 mu chain;AP2M1;CLAPM1;Clathrin assembly protein complex 2 mu medium chain;Clathrin coat assembly protein AP50;Clathrin coat-associated protein AP50;HA2 50 kDa subunit;KIAA0109;Plasma membrane adaptor AP-2 50 kDa protein;adaptor related protein complex 2 mu 1 subunit;ap-2 m…	SWISSPROT_AC:Q96CW1;SWISSPROT_ID:AP2M1_HUMAN;EMBL:AC131235;EMBL:BC004996;EMBL:BC013796;EMBL:BC014030;EMBL:BT007308;EMBL:CH471052;EMBL:D63475;EMBL:U36188;RefSeq:NP_001020376.1;RefSeq:NP_001298127.1;RefSeq:NP_004059.2;ProteinModelPortal:Q96CW1;STRING:9606.ENSP00000292807;SWISSPROT_AC_OLD:A6NE12;SWISSPROT_AC_OLD:D3DNT1;SWISSPROT_AC_OLD:P20172;SWISSPROT_AC_OLD:P53679;SMR:Q96CW1;GeneID:1173;KEGG:hsa:1…	3784	1173
560083613	P67PHOX -- GNB1	interaction	BioGrid:828790;psi-mi:MI:0463;		271442	Protein	P67PHOX	67 kDa neutrophil oxidase factor;NADPH oxidase activator 2;NCF-2;NCF2;Neutrophil cytosol factor 2;Neutrophil NADPH oxidase factor 2;NOXA2;p67-phox;P67PHOX;neutrophil cytosolic factor 2;p67 -phox;p67 phox;	SWISSPROT_AC:P19878;SWISSPROT_ID:NCF2_HUMAN;EMBL:AF527950;EMBL:AK296672;EMBL:AK298713;EMBL:AK312666;EMBL:AL137800;EMBL:BC001606;EMBL:BT007439;EMBL:CH471067;EMBL:DQ314879;EMBL:M32011;EMBL:U00776;EMBL:U00777;EMBL:U00778;EMBL:U00779;EMBL:U00780;EMBL:U00781;EMBL:U00782;EMBL:U00783;EMBL:U00784;EMBL:U00785;EMBL:U00786;EMBL:U00787;EMBL:U00788;RefSeq:NP_000424.2;RefSeq:NP_001121123.1;RefSeq:NP_001177718.…	150308	Protein	GNB1	GBB1;GNB1;Guanine nucleotide-binding protein G(I)/G(S)/G(T) subunit beta-1;Transducin beta chain 1;G protein subunit beta 1;g-protein subunit beta 1;MRD42;transducin beta-1;transducin beta1;	SWISSPROT_AC:P62873;SWISSPROT_ID:GBB1_HUMAN;EMBL:AF501882;EMBL:AL031282;EMBL:AL109917;EMBL:BC004186;EMBL:BC005888;EMBL:BC008991;EMBL:BC114618;EMBL:BT007305;EMBL:CH471183;EMBL:CR456784;EMBL:M36430;EMBL:X04526;RefSeq:NP_001269467.1;RefSeq:NP_001269468.1;RefSeq:NP_002065.1;RefSeq:XP_016856548.1;RefSeq:XP_016856549.1;RefSeq:XP_016856550.1;ProteinModelPortal:P62873;STRING:9606.ENSP00000367869;SWISSPRO…	4688	2782
560076348	SELS -- APOB	interaction	BioGrid:685477;psi-mi:MI:0463;		447385	Protein	SELS	Selenoprotein S;SELS;VCP-interacting membrane protein;VIMP;AD-015;ADO15;SBBI8;selenoprotein-s;SELENOS;seps-i;SEPS1;	SWISSPROT_AC:Q9BQE4;SWISSPROT_ID:SELS_HUMAN;EMBL:AC023024;EMBL:AF157317;EMBL:AF328864;EMBL:AY324824;EMBL:BC005840;EMBL:BC107774;RefSeq:NP_060915.2;RefSeq:NP_982298.2;ProteinModelPortal:Q9BQE4;STRING:9606.ENSP00000381282;SWISSPROT_AC_OLD:Q3B771;SWISSPROT_AC_OLD:Q9P0I6;SMR:Q9BQE4;GeneID:55829;KEGG:hsa:55829;eggNOG:ENOG410IW5T;eggNOG:ENOG41126EF;UniGene:Hs.32148;GO:GO:0002865;GO:GO:0004872;GO:GO:000…	19835	Protein	APOB	Apo B-100;APOB;Apolipoprotein B-100;apo b;apo b 100;apo b- 100;apo beta;apo-b;apo-b 100;apo-b-100;apo-beta;apo-beta-chain;apob 100;apob- 100;apoB-100;apob-100-type;apoB-48;apob100;apobeta;apolipoprotein B;apolipoprotein b 100;apolipoprotein b- 100;apolipoprotein beta;apolipoprotein-b;apolipoprotein-b 100;apolipoprotein-b-100;apolipoprotein-beta;apolipoproteinb;apolipoproteinb 100;apolipoproteinb-…	SWISSPROT_AC:P04114;SWISSPROT_ID:APOB_HUMAN;EMBL:AC010872;EMBL:AC115619;EMBL:AY324608;EMBL:J02610;EMBL:K03175;EMBL:M10374;EMBL:M12413;EMBL:M12480;EMBL:M12681;EMBL:M14081;EMBL:M14162;EMBL:M15053;EMBL:M15421;EMBL:M17367;EMBL:M17779;EMBL:M18471;EMBL:M19734;EMBL:M19808;EMBL:M19809;EMBL:M19810;EMBL:M19811;EMBL:M19812;EMBL:M19813;EMBL:M19815;EMBL:M19816;EMBL:M19818;EMBL:M19820;EMBL:M19821;EMBL:M19823;E…	338	55829
560073794	SMAD3 -- HEB	interaction	BioGrid:675140;psi-mi:MI:0463;		452508	Protein	SMAD3	hMAD-3;hSMAD3;JV15-2;MAD homolog 3;Mad3;MADH3;Mothers against decapentaplegic homolog 3;Mothers against DPP homolog 3;SMAD 3;SMAD family member 3;SMAD3;HSPC193;HsT17436;jv-1-52;lds type 3;LDS1C;LDS3;mothers against decapentaplegic homolog-3;smad-3;type-smad3;	SWISSPROT_AC:P84022;SWISSPROT_ID:SMAD3_HUMAN;EMBL:AB004930;EMBL:AC012568;EMBL:AC087482;EMBL:AF025293;EMBL:AF025294;EMBL:AF025295;EMBL:AF025296;EMBL:AF025297;EMBL:AF025298;EMBL:AF025299;EMBL:AF025300;EMBL:AK290881;EMBL:AK298139;EMBL:AK300614;EMBL:AK316017;EMBL:BC050743;EMBL:CH471082;EMBL:U68019;EMBL:U76622;RefSeq:NP_001138574.1;RefSeq:NP_001138575.1;RefSeq:NP_001138576.1;RefSeq:NP_005893.1;Protein…	189337	Protein	HEB	BHLHB20;Class B basic helix-loop-helix protein 20;DNA-binding protein HTF4;E-box-binding protein;HEB;HTF4;TCF-12;TCF12;Transcription factor 12;Transcription factor HTF-4;crs 3;crs type 3;crs type iii;CRS3;e box binding protein;e box-binding protein;e-box binding protein;he-b;he-beta;hebeta;HsT17266;	SWISSPROT_AC:Q99081;SWISSPROT_ID:HTF4_HUMAN;EMBL:AC010999;EMBL:AC016525;EMBL:AC090511;EMBL:AC090532;EMBL:AK304007;EMBL:AL831981;EMBL:BC050556;EMBL:BK001049;EMBL:BX537967;EMBL:CH471082;EMBL:KF456057;EMBL:M65209;EMBL:M80627;EMBL:M83233;RefSeq:NP_001293149.1;RefSeq:NP_001309080.1;RefSeq:NP_001309086.1;RefSeq:NP_001309088.1;RefSeq:NP_001309091.1;RefSeq:NP_001309094.1;RefSeq:NP_003196.1;RefSeq:NP_9969…	4088	6938
560068911	TCEB1 -- ADRB2	interaction	BioGrid:592963;psi-mi:MI:0463;		120253	Protein	TCEB1	ELOC;Elongin 15 kDa subunit;Elongin-C;RNA polymerase II transcription factor SIII subunit C;SIII p15;TCEB1;Transcription elongation factor B polypeptide 1;c-elongin;elongin C;SIII;	SWISSPROT_AC:Q15369;SWISSPROT_ID:ELOC_HUMAN;EMBL:AC022868;EMBL:BC013809;EMBL:BC093065;EMBL:BC100028;EMBL:BC100283;EMBL:BX649138;EMBL:L34587;RefSeq:NP_001191786.1;RefSeq:NP_001191787.1;RefSeq:NP_001191788.1;RefSeq:NP_001191789.1;RefSeq:NP_001191790.1;RefSeq:NP_001191791.1;RefSeq:NP_001191792.1;RefSeq:NP_001191793.1;RefSeq:NP_005639.1;RefSeq:XP_011515882.1;RefSeq:XP_011515883.1;ProteinModelPortal:Q…	11451	Protein	ADRB2	ADRB2;ADRB2R;B2AR;Beta-2 adrenergic receptor;Beta-2 adrenoceptor;Beta-2 adrenoreceptor;ADRBR;adrenoceptor beta 2;b-2 adrenergic receptor;b-2-adrenergic receptor;b2 adrenergic receptor;b2 adrenoceptor;b2 adrenoreceptor;b2-adrenergic receptor;b2-adrenoceptor;b2-adrenoreceptor;BAR;beta -2 adrenergic receptor;beta 2 -adrenergic receptor;beta 2 -adrenoceptor;beta 2 adrenergic receptor;beta 2 adrenocep…	SWISSPROT_AC:P07550;SWISSPROT_ID:ADRB2_HUMAN;EMBL:AF022953;EMBL:AF022954;EMBL:AF022955;EMBL:AF022956;EMBL:AF169225;EMBL:AF202305;EMBL:AF203386;EMBL:AK223025;EMBL:AK313151;EMBL:AY136741;EMBL:BC012481;EMBL:BC063486;EMBL:BC073856;EMBL:CH471062;EMBL:DQ094845;EMBL:EU332834;EMBL:J02960;EMBL:M15169;EMBL:X04827;EMBL:Y00106;RefSeq:NP_000015.1;ProteinModelPortal:P07550;STRING:9606.ENSP00000305372;SWISSPROT…	154	6921
560067289	SOCS2 -- TCEB1	interaction	BioGrid:569288;BioGrid:679143;psi-mi:MI:0463;		454059	Protein	SOCS2	CIS-2;CIS2;Cytokine-inducible SH2 protein 2;SOCS-2;SOCS2;SSI-2;SSI2;STAT-induced STAT inhibitor 2;STATI2;Suppressor of cytokine signaling 2;cis 2;cis ii;cis of type 2;Cish2;socs 2;socs2-type;ssi 2;ssi ii;suppressor of cytokine signaling -2;suppressor of cytokine signaling-2;	SWISSPROT_AC:O14508;SWISSPROT_ID:SOCS2_HUMAN;EMBL:AB004903;EMBL:AB006966;EMBL:AF020590;EMBL:AF037989;EMBL:AF132441;EMBL:AK290546;EMBL:AK313165;EMBL:BC010399;EMBL:CH471054;RefSeq:NP_001257396.1;RefSeq:NP_001257397.1;RefSeq:NP_001257398.1;RefSeq:NP_001257399.1;RefSeq:NP_001257400.1;RefSeq:NP_003868.1;RefSeq:XP_016875645.1;ProteinModelPortal:O14508;STRING:9606.ENSP00000339428;SWISSPROT_AC_OLD:A8K3D1…	120253	Protein	TCEB1	ELOC;Elongin 15 kDa subunit;Elongin-C;RNA polymerase II transcription factor SIII subunit C;SIII p15;TCEB1;Transcription elongation factor B polypeptide 1;c-elongin;elongin C;SIII;	SWISSPROT_AC:Q15369;SWISSPROT_ID:ELOC_HUMAN;EMBL:AC022868;EMBL:BC013809;EMBL:BC093065;EMBL:BC100028;EMBL:BC100283;EMBL:BX649138;EMBL:L34587;RefSeq:NP_001191786.1;RefSeq:NP_001191787.1;RefSeq:NP_001191788.1;RefSeq:NP_001191789.1;RefSeq:NP_001191790.1;RefSeq:NP_001191791.1;RefSeq:NP_001191792.1;RefSeq:NP_001191793.1;RefSeq:NP_005639.1;RefSeq:XP_011515882.1;RefSeq:XP_011515883.1;ProteinModelPortal:Q…	8835	6921
560067270	TLR9 -- TBK1	interaction	BioGrid:569229;psi-mi:MI:0463;		490629	Protein	TLR9	CD289 antigen;TLR9;Toll-like receptor 9;CD289;tlr -9;tlr 9;tlr-9;toll like receptor -9;toll like receptor 9;toll like receptor-9;toll like receptor9;toll- like receptor 9;toll-like receptor-9;toll-like receptor9;toll-like-receptor 9;toll-like-receptor-9;	SWISSPROT_AC:Q9NR96;SWISSPROT_ID:TLR9_HUMAN;EMBL:AB045180;EMBL:AB445673;EMBL:AF245704;EMBL:AF246972;EMBL:AF246973;EMBL:AF246974;EMBL:AF259262;EMBL:AF259263;EMBL:AY359085;EMBL:BC032713;EMBL:CH471055;EMBL:DQ019992;EMBL:DQ019993;EMBL:DQ019994;EMBL:DQ019995;EMBL:DQ019996;EMBL:DQ019999;EMBL:EU170540;EMBL:EU170541;EMBL:EU170542;EMBL:EU170543;RefSeq:NP_059138.1;ProteinModelPortal:Q9NR96;STRING:9606.ENSP…	482102	Protein	TBK1	EC 2.7.11.1;NAK;NF-kappa-B-activating kinase;Serine/threonine-protein kinase TBK1;T2K;TANK-binding kinase 1;TBK1;FTDALS4;kinase activating nf-kappab;nf-kappab activating kinase;nf-kappab-activating kinase;nfkappab-activating kinase;TANK binding kinase 1;tank binding kinase-1;tank- binding kinase 1;tank-binding kinase i;tank-binding kinase-1;tank-binding kinase1;tank-binding-kinase 1;tank-binding-…	SWISSPROT_AC:Q9UHD2;SWISSPROT_ID:TBK1_HUMAN;EMBL:AF174536;EMBL:AF191838;EMBL:AK002192;EMBL:AK291039;EMBL:BC034950;EMBL:CH471054;RefSeq:NP_037386.1;RefSeq:XP_005268866.1;RefSeq:XP_005268867.1;ProteinModelPortal:Q9UHD2;STRING:9606.ENSP00000329967;SWISSPROT_AC_OLD:A8K4S4;SWISSPROT_AC_OLD:Q8IYV3;SWISSPROT_AC_OLD:Q9NUJ5;SMR:Q9UHD2;GeneID:29110;KEGG:hsa:29110;eggNOG:ENOG410XRMU;eggNOG:KOG4250;UniGene:H…	54106	29110
560067232	iNOS -- TCEB1	interaction	BioGrid:569131;BioGrid:569137;psi-mi:MI:0463;		279371	Protein	iNOS	EC 1.14.13.39;HEP-NOS;Hepatocyte NOS;Inducible NO synthase;Inducible NOS;iNOS;Nitric oxide synthase, inducible;NOS type II;NOS2;NOS2A;Peptidyl-cysteine S-nitrosylase NOS2;an-nos;inducible isoform of no synthase;inducible isoform of no-synthase;inducible isoform of nos;inducible isoform of the no synthase;inducible no-synthase;inducible type no synthase;inducible type of no synthase;inducible type…	SWISSPROT_AC:P35228;SWISSPROT_ID:NOS2_HUMAN;EMBL:AB022318;EMBL:AF068236;EMBL:BC130283;EMBL:BC144126;EMBL:D26525;EMBL:DQ060518;EMBL:EU332854;EMBL:L09210;EMBL:L24553;EMBL:S75615;EMBL:U05810;EMBL:U20141;EMBL:U31511;EMBL:X73029;RefSeq:NP_000616.3;RefSeq:XP_011523161.1;ProteinModelPortal:P35228;STRING:9606.ENSP00000327251;SWISSPROT_AC_OLD:A1L3U5;SWISSPROT_AC_OLD:B7ZLY2;SWISSPROT_AC_OLD:O60757;SWISSPRO…	120253	Protein	TCEB1	ELOC;Elongin 15 kDa subunit;Elongin-C;RNA polymerase II transcription factor SIII subunit C;SIII p15;TCEB1;Transcription elongation factor B polypeptide 1;c-elongin;elongin C;SIII;	SWISSPROT_AC:Q15369;SWISSPROT_ID:ELOC_HUMAN;EMBL:AC022868;EMBL:BC013809;EMBL:BC093065;EMBL:BC100028;EMBL:BC100283;EMBL:BX649138;EMBL:L34587;RefSeq:NP_001191786.1;RefSeq:NP_001191787.1;RefSeq:NP_001191788.1;RefSeq:NP_001191789.1;RefSeq:NP_001191790.1;RefSeq:NP_001191791.1;RefSeq:NP_001191792.1;RefSeq:NP_001191793.1;RefSeq:NP_005639.1;RefSeq:XP_011515882.1;RefSeq:XP_011515883.1;ProteinModelPortal:Q…	4843	6921
560066970	NDFIP2 -- EGFR	interaction	BioGrid:567783;psi-mi:MI:0463;		275245	Protein	NDFIP2	KIAA1165;N4WBP5A;NDFIP2;NEDD4 family-interacting protein 2;NEDD4 WW domain-binding protein 5A;NFIP2;Putative MAPK-activating protein PM04/PM05/PM06/PM07;Putative NF-kappa-B-activating protein 413;Nedd4 family interacting protein 2;	SWISSPROT_AC:Q9NV92;SWISSPROT_ID:NFIP2_HUMAN;EMBL:AB032991;EMBL:AB097019;EMBL:AB097028;EMBL:AB097029;EMBL:AB097030;EMBL:AB097031;EMBL:AK001723;EMBL:AL136442;EMBL:AL355603;EMBL:BC021988;EMBL:BC026126;RefSeq:NP_061953.2;ProteinModelPortal:Q9NV92;STRING:9606.ENSP00000218652;SWISSPROT_AC_OLD:Q7Z2H3;SWISSPROT_AC_OLD:Q7Z428;SWISSPROT_AC_OLD:Q8TAR3;SWISSPROT_AC_OLD:Q9ULQ5;GeneID:54602;KEGG:hsa:54602;egg…	118933	Protein	EGFR	EC 2.7.10.1;EGFR;Epidermal growth factor receptor;ERBB;ERBB1;HER1;Proto-oncogene c-ErbB-1;Receptor tyrosine-protein kinase erbB-1;c-erb-b-1 proto-oncogene;c-erbb1 proto-oncogene;egfr-type;epidermal growth factor - receptor;epidermal growth factor -receptor;epidermal growth factor receptor-type;epidermal growth factor's receptor;epidermal growth factor-receptor;epidermal growth receptor factor;epi…	SWISSPROT_AC:P00533;SWISSPROT_ID:EGFR_HUMAN;EMBL:AF125253;EMBL:AF125538;EMBL:AF125539;EMBL:AF277897;EMBL:AF288738;EMBL:AY588246;EMBL:AY698024;EMBL:M11234;EMBL:M38425;EMBL:U48722;EMBL:U48723;EMBL:U48724;EMBL:U48725;EMBL:U48726;EMBL:U48727;EMBL:U48728;EMBL:U48729;EMBL:U95089;EMBL:X00588;EMBL:X00663;EMBL:X06370;RefSeq:NP_005219.2;RefSeq:NP_958439.1;RefSeq:NP_958440.1;RefSeq:NP_958441.1;ProteinModelP…	1956	54602
560035736	MOV10 -- PRMT1	interaction	BioGrid:1052788;psi-mi:MI:0463;		252496	Protein	MOV10	Armitage homolog;EC 3.6.4.13;KIAA1631;Moloney leukemia virus 10 protein;MOV10;Putative helicase MOV-10;fSAP113;gb110;homolog armitage;moloney leukemia virus type 10 protein;Mov10 RISC complex RNA helicase;	SWISSPROT_AC:Q9HCE1;SWISSPROT_ID:MOV10_HUMAN;EMBL:AB046851;EMBL:AK074174;EMBL:AL603832;EMBL:AL833353;EMBL:BC002548;EMBL:BC004499;EMBL:BC009312;RefSeq:NP_001123551.1;RefSeq:NP_001273001.1;RefSeq:NP_001308253.1;RefSeq:NP_066014.1;RefSeq:XP_005270926.1;RefSeq:XP_005270927.1;RefSeq:XP_016856807.1;ProteinModelPortal:Q9HCE1;STRING:9606.ENSP00000350028;SWISSPROT_AC_OLD:Q5JR03;SWISSPROT_AC_OLD:Q8TEF0;SWI…	17616	Protein	PRMT1	ANM1;EC 2.1.1.319;Histone-arginine N-methyltransferase PRMT1;HMT2;HRMT1L2;Interferon receptor 1-bound protein 4;IR1B4;PRMT1;Protein arginine N-methyltransferase 1;arginine methyltransferase 1 protein;arginine protein methyltransferase 1;HCP1;protein arginine methyltransferase 1;protein arginine methyltransferase i;protein arginine methyltransferase-1;protein arginine methyltransferase1;protein ar…	SWISSPROT_AC:Q99873;SWISSPROT_ID:ANM1_HUMAN;EMBL:AC011495;EMBL:AF222689;EMBL:AK304660;EMBL:BC019268;EMBL:BC109282;EMBL:BC109283;EMBL:CH471177;EMBL:CR407608;EMBL:D66904;EMBL:Y10805;EMBL:Y10806;EMBL:Y10807;RefSeq:NP_001527.3;RefSeq:NP_938074.2;RefSeq:XP_016882223.1;RefSeq:XP_016882224.1;ProteinModelPortal:Q99873;STRING:9606.ENSP00000406162;SWISSPROT_AC_OLD:B4E3C3;SWISSPROT_AC_OLD:G5E9B6;SWISSPROT_A…	3276	4343
560035638	MOV10 -- CPAP	interaction	BioGrid:1052534;psi-mi:MI:0463;		252496	Protein	MOV10	Armitage homolog;EC 3.6.4.13;KIAA1631;Moloney leukemia virus 10 protein;MOV10;Putative helicase MOV-10;fSAP113;gb110;homolog armitage;moloney leukemia virus type 10 protein;Mov10 RISC complex RNA helicase;	SWISSPROT_AC:Q9HCE1;SWISSPROT_ID:MOV10_HUMAN;EMBL:AB046851;EMBL:AK074174;EMBL:AL603832;EMBL:AL833353;EMBL:BC002548;EMBL:BC004499;EMBL:BC009312;RefSeq:NP_001123551.1;RefSeq:NP_001273001.1;RefSeq:NP_001308253.1;RefSeq:NP_066014.1;RefSeq:XP_005270926.1;RefSeq:XP_005270927.1;RefSeq:XP_016856807.1;ProteinModelPortal:Q9HCE1;STRING:9606.ENSP00000350028;SWISSPROT_AC_OLD:Q5JR03;SWISSPROT_AC_OLD:Q8TEF0;SWI…	61187	Protein	CPAP	CENP-J;CENPJ;Centromere protein J;Centrosomal P4.1-associated protein;CPAP;LAG-3-associated protein;LAP;LIP1;LYST-interacting protein 1;BM032;centrosomal p4.1 associated protein;lap-type;MCPH6;sas 4;Sas-4;SASS4;SCKL4;	SWISSPROT_AC:Q9HC77;SWISSPROT_ID:CENPJ_HUMAN;EMBL:AF139625;EMBL:AF141337;EMBL:AJ303006;EMBL:AL354798;EMBL:AL833182;EMBL:BC024209;EMBL:BC113110;EMBL:BC113662;EMBL:BC113664;EMBL:CH471075;RefSeq:NP_060921.3;ProteinModelPortal:Q9HC77;STRING:9606.ENSP00000371308;SWISSPROT_AC_OLD:Q2KHM6;SWISSPROT_AC_OLD:Q5JPD5;SWISSPROT_AC_OLD:Q5T6R5;SWISSPROT_AC_OLD:Q96KS5;SWISSPROT_AC_OLD:Q9C067;SMR:Q9HC77;GeneID:558…	55835	4343
560035606	ZHANG -- MOV10	interaction	BioGrid:1052465;psi-mi:MI:0463;		573075	Protein	ZHANG	CREB/ATF bZIP transcription factor;CREBZF;HCF-binding transcription factor Zhangfei;Host cell factor-binding transcription factor Zhangfei;ZF;ZHANG;SMILE;smile-type;	SWISSPROT_AC:Q9NS37;SWISSPROT_ID:ZHANG_HUMAN;EMBL:AF039942;EMBL:AK313471;EMBL:AP000642;EMBL:BC060807;EMBL:BC093796;EMBL:BC093798;EMBL:DQ128105;RefSeq:NP_001034707.1;RefSeq:XP_011543497.1;RefSeq:XP_016873577.1;RefSeq:XP_016873578.1;RefSeq:XP_016873579.1;RefSeq:XP_016873580.1;RefSeq:XP_016873581.1;ProteinModelPortal:Q9NS37;STRING:9606.ENSP00000433459;SWISSPROT_AC_OLD:B2R8Q9;SWISSPROT_AC_OLD:Q0P5U9;…	252496	Protein	MOV10	Armitage homolog;EC 3.6.4.13;KIAA1631;Moloney leukemia virus 10 protein;MOV10;Putative helicase MOV-10;fSAP113;gb110;homolog armitage;moloney leukemia virus type 10 protein;Mov10 RISC complex RNA helicase;	SWISSPROT_AC:Q9HCE1;SWISSPROT_ID:MOV10_HUMAN;EMBL:AB046851;EMBL:AK074174;EMBL:AL603832;EMBL:AL833353;EMBL:BC002548;EMBL:BC004499;EMBL:BC009312;RefSeq:NP_001123551.1;RefSeq:NP_001273001.1;RefSeq:NP_001308253.1;RefSeq:NP_066014.1;RefSeq:XP_005270926.1;RefSeq:XP_005270927.1;RefSeq:XP_016856807.1;ProteinModelPortal:Q9HCE1;STRING:9606.ENSP00000350028;SWISSPROT_AC_OLD:Q5JR03;SWISSPROT_AC_OLD:Q8TEF0;SWI…	58487	4343
560035603	P2Y2 -- MOV10	interaction	BioGrid:1052459;psi-mi:MI:0463;		296936	Protein	P2Y2	ATP receptor;P2RU1;P2RY2;P2U purinoceptor 1;P2U receptor 1;P2U1;P2Y purinoceptor 2;P2Y2;Purinergic receptor;atp-receptor;HP2U;P2U;p2u-subtype;p2u-type;P2UR;p2y 2;p2y2 purinergic receptor;P2Y2R;purinergic p2y2 receptor;purinergic receptor P2Y2;purinergic subtype receptor;purinergic-receptor;receptor atp;receptor-atp;	SWISSPROT_AC:P41231;SWISSPROT_ID:P2RY2_HUMAN;EMBL:AK313942;EMBL:AP002761;EMBL:AY136753;EMBL:BC012104;EMBL:BC028135;EMBL:CH471076;EMBL:U07225;RefSeq:NP_002555.3;RefSeq:NP_788085.2;RefSeq:NP_788086.2;RefSeq:XP_005274076.1;RefSeq:XP_005274077.1;RefSeq:XP_005274078.1;RefSeq:XP_011543376.1;RefSeq:XP_016873328.1;ProteinModelPortal:P41231;STRING:9606.ENSP00000310305;SWISSPROT_AC_OLD:B2R9W3;SWISSPROT_AC_…	252496	Protein	MOV10	Armitage homolog;EC 3.6.4.13;KIAA1631;Moloney leukemia virus 10 protein;MOV10;Putative helicase MOV-10;fSAP113;gb110;homolog armitage;moloney leukemia virus type 10 protein;Mov10 RISC complex RNA helicase;	SWISSPROT_AC:Q9HCE1;SWISSPROT_ID:MOV10_HUMAN;EMBL:AB046851;EMBL:AK074174;EMBL:AL603832;EMBL:AL833353;EMBL:BC002548;EMBL:BC004499;EMBL:BC009312;RefSeq:NP_001123551.1;RefSeq:NP_001273001.1;RefSeq:NP_001308253.1;RefSeq:NP_066014.1;RefSeq:XP_005270926.1;RefSeq:XP_005270927.1;RefSeq:XP_016856807.1;ProteinModelPortal:Q9HCE1;STRING:9606.ENSP00000350028;SWISSPROT_AC_OLD:Q5JR03;SWISSPROT_AC_OLD:Q8TEF0;SWI…	5029	4343
560033537	NRDP1 -- HUR	interaction	BioGrid:663494;psi-mi:MI:0463;		402678	Protein	NRDP1	E3 ubiquitin-protein ligase NRDP1;EC 6.3.2.-;FLRF;NRDP1;RING finger protein 41;RNF41;nrdp 1;SBBI03;	SWISSPROT_AC:Q9H4P4;SWISSPROT_ID:RNF41_HUMAN;EMBL:AC073896;EMBL:AF077599;EMBL:AK314811;EMBL:AY007109;EMBL:BC024284;EMBL:BC032637;EMBL:CH471054;RefSeq:NP_001229755.1;RefSeq:NP_005776.1;RefSeq:NP_919339.1;RefSeq:NP_919340.1;RefSeq:XP_005268618.1;RefSeq:XP_011536036.1;RefSeq:XP_011536037.1;ProteinModelPortal:Q9H4P4;STRING:9606.ENSP00000342755;SWISSPROT_AC_OLD:A6NFW0;SWISSPROT_AC_OLD:B2RBT8;SWISSPROT…	120017	Protein	HUR	ELAV-like protein 1;ELAV1;ELAVL1;Hu-antigen R;HUR;ELAV like RNA binding protein 1;hu antigen r;Hua;hua-an;mel gamma;mel-g;MelG;	SWISSPROT_AC:Q15717;SWISSPROT_ID:ELAV1_HUMAN;EMBL:AC008975;EMBL:AC010336;EMBL:AK301013;EMBL:BC003376;EMBL:BT009793;EMBL:CH471139;EMBL:U38175;RefSeq:NP_001410.2;ProteinModelPortal:Q15717;STRING:9606.ENSP00000385269;SWISSPROT_AC_OLD:B4DVB8;SWISSPROT_AC_OLD:Q53XN6;SWISSPROT_AC_OLD:Q9BTT1;SMR:Q15717;GeneID:1994;KEGG:hsa:1994;eggNOG:ENOG410XP7S;eggNOG:KOG0145;UniGene:Hs.184492;UniGene:Hs.713744;GO:GO:…	1994	10193
560033493	LARP4B -- HUR	interaction	BioGrid:663385;psi-mi:MI:0463;		217562	Protein	LARP4B	KIAA0217;La ribonucleoprotein domain family member 4B;La ribonucleoprotein domain family member 5;La-related protein 4B;La-related protein 5;LAR4B;LARP4B;LARP5;	SWISSPROT_AC:Q92615;SWISSPROT_ID:LAR4B_HUMAN;EMBL:AK292946;EMBL:AL157709;EMBL:AL359878;EMBL:BC131630;EMBL:BC152443;EMBL:CH471072;EMBL:CR749653;EMBL:D86971;RefSeq:NP_055970.1;ProteinModelPortal:Q92615;STRING:9606.ENSP00000326128;SWISSPROT_AC_OLD:A7MD20;SWISSPROT_AC_OLD:Q5T3R3;SWISSPROT_AC_OLD:Q5T3R4;SWISSPROT_AC_OLD:Q5T3R5;SWISSPROT_AC_OLD:Q68CY4;SMR:Q92615;GeneID:23185;KEGG:hsa:23185;eggNOG:ENOG4…	120017	Protein	HUR	ELAV-like protein 1;ELAV1;ELAVL1;Hu-antigen R;HUR;ELAV like RNA binding protein 1;hu antigen r;Hua;hua-an;mel gamma;mel-g;MelG;	SWISSPROT_AC:Q15717;SWISSPROT_ID:ELAV1_HUMAN;EMBL:AC008975;EMBL:AC010336;EMBL:AK301013;EMBL:BC003376;EMBL:BT009793;EMBL:CH471139;EMBL:U38175;RefSeq:NP_001410.2;ProteinModelPortal:Q15717;STRING:9606.ENSP00000385269;SWISSPROT_AC_OLD:B4DVB8;SWISSPROT_AC_OLD:Q53XN6;SWISSPROT_AC_OLD:Q9BTT1;SMR:Q15717;GeneID:1994;KEGG:hsa:1994;eggNOG:ENOG410XP7S;eggNOG:KOG0145;UniGene:Hs.184492;UniGene:Hs.713744;GO:GO:…	1994	23185
560033228	HUR -- ATP1B1	interaction	BioGrid:662736;psi-mi:MI:0463;		120017	Protein	HUR	ELAV-like protein 1;ELAV1;ELAVL1;Hu-antigen R;HUR;ELAV like RNA binding protein 1;hu antigen r;Hua;hua-an;mel gamma;mel-g;MelG;	SWISSPROT_AC:Q15717;SWISSPROT_ID:ELAV1_HUMAN;EMBL:AC008975;EMBL:AC010336;EMBL:AK301013;EMBL:BC003376;EMBL:BT009793;EMBL:CH471139;EMBL:U38175;RefSeq:NP_001410.2;ProteinModelPortal:Q15717;STRING:9606.ENSP00000385269;SWISSPROT_AC_OLD:B4DVB8;SWISSPROT_AC_OLD:Q53XN6;SWISSPROT_AC_OLD:Q9BTT1;SMR:Q15717;GeneID:1994;KEGG:hsa:1994;eggNOG:ENOG410XP7S;eggNOG:KOG0145;UniGene:Hs.184492;UniGene:Hs.713744;GO:GO:…	32246	Protein	ATP1B1	AT1B1;ATP1B;ATP1B1;Sodium/potassium-dependent ATPase subunit beta-1;Sodium/potassium-transporting ATPase subunit beta-1;atp1beta1;ATPase Na+/K+ transporting subunit beta 1;	SWISSPROT_AC:P05026;SWISSPROT_ID:AT1B1_HUMAN;EMBL:AL031726;EMBL:BC000006;EMBL:BT009787;EMBL:M25160;EMBL:M25161;EMBL:U16799;EMBL:X03747;EMBL:X17161;RefSeq:NP_001668.1;ProteinModelPortal:P05026;STRING:9606.ENSP00000356789;SWISSPROT_AC_OLD:Q5TGZ3;GeneID:481;KEGG:hsa:481;PIR:A23764;eggNOG:ENOG411150A;eggNOG:KOG3927;UniGene:Hs.291196;GO:GO:0001666;GO:GO:0001671;GO:GO:0005391;GO:GO:0005622;GO:GO:000588…	1994	481
560028579	HUR -- CRIK	interaction	BioGrid:663800;psi-mi:MI:0463;		120017	Protein	HUR	ELAV-like protein 1;ELAV1;ELAVL1;Hu-antigen R;HUR;ELAV like RNA binding protein 1;hu antigen r;Hua;hua-an;mel gamma;mel-g;MelG;	SWISSPROT_AC:Q15717;SWISSPROT_ID:ELAV1_HUMAN;EMBL:AC008975;EMBL:AC010336;EMBL:AK301013;EMBL:BC003376;EMBL:BT009793;EMBL:CH471139;EMBL:U38175;RefSeq:NP_001410.2;ProteinModelPortal:Q15717;STRING:9606.ENSP00000385269;SWISSPROT_AC_OLD:B4DVB8;SWISSPROT_AC_OLD:Q53XN6;SWISSPROT_AC_OLD:Q9BTT1;SMR:Q15717;GeneID:1994;KEGG:hsa:1994;eggNOG:ENOG410XP7S;eggNOG:KOG0145;UniGene:Hs.184492;UniGene:Hs.713744;GO:GO:…	84382	Protein	CRIK	CIT;Citron Rho-interacting kinase;CRIK;CTRO;EC 2.7.11.1;KIAA0949;Serine/threonine-protein kinase 21;STK21;cit-type;CITK;citron rho-interacting serine/threonine kinase;citron/rho-interacting serine-threonine kinase;mcph1-7;MCPH17;	SWISSPROT_AC:O14578;SWISSPROT_ID:CTRO_HUMAN;EMBL:AB023166;EMBL:AC002563;EMBL:AC004813;EMBL:AC079317;EMBL:AY209000;EMBL:AY257469;EMBL:AY681966;RefSeq:NP_001193928.1;RefSeq:NP_009105.1;ProteinModelPortal:O14578;STRING:9606.ENSP00000376306;SWISSPROT_AC_OLD:Q2M5E1;SWISSPROT_AC_OLD:Q6XUH8;SWISSPROT_AC_OLD:Q86UQ9;SWISSPROT_AC_OLD:Q9UPZ7;SMR:O14578;GeneID:11113;KEGG:hsa:11113;eggNOG:ENOG410XR1Q;eggNOG:K…	1994	11113
560028315	PKR2 -- HUR	interaction	BioGrid:663189;psi-mi:MI:0463;		207987	Protein	PKR2	cAMP-dependent protein kinase type II-alpha regulatory subunit;KAP2;PKR2;PRKAR2;PRKAR2A;camp-dependent protein kinase iialpha regulatory subunit;iialpha regulatory subunit of camp-dependent protein kinase;kap-2;pkr-2;protein kinase cAMP-dependent type II regulatory subunit alpha;	SWISSPROT_AC:P13861;SWISSPROT_ID:KAP2_HUMAN;EMBL:AC141002;EMBL:AC144546;EMBL:BC002763;EMBL:BT007225;EMBL:CH471055;EMBL:X14968;EMBL:X99455;RefSeq:NP_001308911.1;RefSeq:NP_001308912.1;RefSeq:NP_004148.1;RefSeq:XP_011532244.1;RefSeq:XP_016862304.1;ProteinModelPortal:P13861;STRING:9606.ENSP00000265563;SWISSPROT_AC_OLD:Q16823;SWISSPROT_AC_OLD:Q9BUB1;SMR:P13861;GeneID:5576;KEGG:hsa:5576;PIR:S03885;eggN…	120017	Protein	HUR	ELAV-like protein 1;ELAV1;ELAVL1;Hu-antigen R;HUR;ELAV like RNA binding protein 1;hu antigen r;Hua;hua-an;mel gamma;mel-g;MelG;	SWISSPROT_AC:Q15717;SWISSPROT_ID:ELAV1_HUMAN;EMBL:AC008975;EMBL:AC010336;EMBL:AK301013;EMBL:BC003376;EMBL:BT009793;EMBL:CH471139;EMBL:U38175;RefSeq:NP_001410.2;ProteinModelPortal:Q15717;STRING:9606.ENSP00000385269;SWISSPROT_AC_OLD:B4DVB8;SWISSPROT_AC_OLD:Q53XN6;SWISSPROT_AC_OLD:Q9BTT1;SMR:Q15717;GeneID:1994;KEGG:hsa:1994;eggNOG:ENOG410XP7S;eggNOG:KOG0145;UniGene:Hs.184492;UniGene:Hs.713744;GO:GO:…	1994	5576
560019640	PLEKHA5 -- HUR	interaction	BioGrid:663182;psi-mi:MI:0463;		314599	Protein	PLEKHA5	KIAA1686;PEPP-2;PEPP2;PH domain-containing family A member 5;Phosphoinositol 3-phosphate-binding protein 2;PKHA5;Pleckstrin homology domain-containing family A member 5;PLEKHA5;pleckstrin homology domain containing A5;	SWISSPROT_AC:Q9HAU0;SWISSPROT_ID:PKHA5_HUMAN;EMBL:AB051473;EMBL:AB642244;EMBL:AC024902;EMBL:AC087314;EMBL:AC091805;EMBL:AC092828;EMBL:AF302150;EMBL:AK001529;EMBL:AK023127;EMBL:AK294739;EMBL:AL834259;EMBL:BC000969;EMBL:BC013133;EMBL:BC044245;EMBL:BC070174;EMBL:BC127092;EMBL:CH471094;RefSeq:NP_001137293.2;RefSeq:NP_001177789.2;RefSeq:NP_001243399.1;RefSeq:NP_001243716.1;RefSeq:NP_061885.2;RefSeq:XP…	120017	Protein	HUR	ELAV-like protein 1;ELAV1;ELAVL1;Hu-antigen R;HUR;ELAV like RNA binding protein 1;hu antigen r;Hua;hua-an;mel gamma;mel-g;MelG;	SWISSPROT_AC:Q15717;SWISSPROT_ID:ELAV1_HUMAN;EMBL:AC008975;EMBL:AC010336;EMBL:AK301013;EMBL:BC003376;EMBL:BT009793;EMBL:CH471139;EMBL:U38175;RefSeq:NP_001410.2;ProteinModelPortal:Q15717;STRING:9606.ENSP00000385269;SWISSPROT_AC_OLD:B4DVB8;SWISSPROT_AC_OLD:Q53XN6;SWISSPROT_AC_OLD:Q9BTT1;SMR:Q15717;GeneID:1994;KEGG:hsa:1994;eggNOG:ENOG410XP7S;eggNOG:KOG0145;UniGene:Hs.184492;UniGene:Hs.713744;GO:GO:…	1994	54477
560019583	ZYG11B -- HUR	interaction	BioGrid:663111;psi-mi:MI:0463;		574824	Protein	ZYG11B	KIAA1730;Protein zyg-11 homolog B;ZY11B;ZYG11B;zyg-11 family member B, cell cycle regulator;ZYG11;	SWISSPROT_AC:Q9C0D3;SWISSPROT_ID:ZY11B_HUMAN;EMBL:AB051517;EMBL:AK023518;EMBL:BC029832;RefSeq:NP_078922.1;ProteinModelPortal:Q9C0D3;STRING:9606.ENSP00000294353;SWISSPROT_AC_OLD:Q8N2X3;SWISSPROT_AC_OLD:Q9H8L8;GeneID:79699;KEGG:hsa:79699;eggNOG:ENOG410XPSX;eggNOG:KOG3665;UniGene:Hs.476280;GO:GO:0004842;GO:GO:0031462;GO:GO:0051438;HOGENOM:HOG000004816;OrthoDB:EOG091G031E;CTD:79699;BioGrid:122820;KO:…	120017	Protein	HUR	ELAV-like protein 1;ELAV1;ELAVL1;Hu-antigen R;HUR;ELAV like RNA binding protein 1;hu antigen r;Hua;hua-an;mel gamma;mel-g;MelG;	SWISSPROT_AC:Q15717;SWISSPROT_ID:ELAV1_HUMAN;EMBL:AC008975;EMBL:AC010336;EMBL:AK301013;EMBL:BC003376;EMBL:BT009793;EMBL:CH471139;EMBL:U38175;RefSeq:NP_001410.2;ProteinModelPortal:Q15717;STRING:9606.ENSP00000385269;SWISSPROT_AC_OLD:B4DVB8;SWISSPROT_AC_OLD:Q53XN6;SWISSPROT_AC_OLD:Q9BTT1;SMR:Q15717;GeneID:1994;KEGG:hsa:1994;eggNOG:ENOG410XP7S;eggNOG:KOG0145;UniGene:Hs.184492;UniGene:Hs.713744;GO:GO:…	1994	79699
560011093	S100A9 -- G3BP	interaction	BioGrid:2380186;psi-mi:MI:0463;		440253	Protein	S100A9	CAGB;Calgranulin-B;Calprotectin L1H subunit;CFAG;Leukocyte L1 complex heavy chain;Migration inhibitory factor-related protein 14;MRP-14;MRP14;p14;Protein S100-A9;S100 calcium-binding protein A9;S100A9;S10A9;60B8AG;cagbeta;calgranulin b;CGLB;L1AG;LIAG;mac 387;mac-387;MAC387;MIF;migration inhibitory factor-related protein-14;mrp 14;mrp1-4;NIF;nif-type;p 1-4;p 14;p-14;p1-4;S100 calcium binding prote…	SWISSPROT_AC:P06702;SWISSPROT_ID:S10A9_HUMAN;EMBL:AF237581;EMBL:AF237582;EMBL:AL591704;EMBL:BC047681;EMBL:CH471121;EMBL:CR542207;EMBL:CR542224;EMBL:M21064;EMBL:M26311;EMBL:X06233;RefSeq:NP_002956.1;ProteinModelPortal:P06702;STRING:9606.ENSP00000357727;SWISSPROT_AC_OLD:D3DV36;SWISSPROT_AC_OLD:Q6FGA1;SWISSPROT_AC_OLD:Q9NYM0;SWISSPROT_AC_OLD:Q9UCJ1;SMR:P06702;GeneID:6280;KEGG:hsa:6280;PIR:B31848;egg…	145237	Protein	G3BP	ATP-dependent DNA helicase VIII;EC 3.6.4.12;EC 3.6.4.13;G3BP;G3BP-1;G3BP1;GAP SH3 domain-binding protein 1;hDH VIII;Ras GTPase-activating protein-binding protein 1;G3BP stress granule assembly factor 1;HDH-VIII;ras gtpase activating protein-binding protein 1;ras gtpase-activating protein binding protein 1;ras-gtpase activating protein binding protein 1;ras-gtpase-activating protein binding protei…	SWISSPROT_AC:Q13283;SWISSPROT_ID:G3BP1_HUMAN;EMBL:AC091982;EMBL:AK300098;EMBL:BC006997;EMBL:BX647869;EMBL:U32519;RefSeq:NP_005745.1;RefSeq:NP_938405.1;RefSeq:XP_006714812.1;RefSeq:XP_006714813.1;RefSeq:XP_016864411.1;RefSeq:XP_016864412.1;ProteinModelPortal:Q13283;STRING:9606.ENSP00000348578;SWISSPROT_AC_OLD:Q5HYE9;SMR:Q13283;GeneID:10146;KEGG:hsa:10146;eggNOG:ENOG410YV57;eggNOG:KOG0116;UniGene:H…	6280	10146
560011070	G3BP -- PRMT1	interaction	BioGrid:2380155;psi-mi:MI:0463;		145237	Protein	G3BP	ATP-dependent DNA helicase VIII;EC 3.6.4.12;EC 3.6.4.13;G3BP;G3BP-1;G3BP1;GAP SH3 domain-binding protein 1;hDH VIII;Ras GTPase-activating protein-binding protein 1;G3BP stress granule assembly factor 1;HDH-VIII;ras gtpase activating protein-binding protein 1;ras gtpase-activating protein binding protein 1;ras-gtpase activating protein binding protein 1;ras-gtpase-activating protein binding protei…	SWISSPROT_AC:Q13283;SWISSPROT_ID:G3BP1_HUMAN;EMBL:AC091982;EMBL:AK300098;EMBL:BC006997;EMBL:BX647869;EMBL:U32519;RefSeq:NP_005745.1;RefSeq:NP_938405.1;RefSeq:XP_006714812.1;RefSeq:XP_006714813.1;RefSeq:XP_016864411.1;RefSeq:XP_016864412.1;ProteinModelPortal:Q13283;STRING:9606.ENSP00000348578;SWISSPROT_AC_OLD:Q5HYE9;SMR:Q13283;GeneID:10146;KEGG:hsa:10146;eggNOG:ENOG410YV57;eggNOG:KOG0116;UniGene:H…	17616	Protein	PRMT1	ANM1;EC 2.1.1.319;Histone-arginine N-methyltransferase PRMT1;HMT2;HRMT1L2;Interferon receptor 1-bound protein 4;IR1B4;PRMT1;Protein arginine N-methyltransferase 1;arginine methyltransferase 1 protein;arginine protein methyltransferase 1;HCP1;protein arginine methyltransferase 1;protein arginine methyltransferase i;protein arginine methyltransferase-1;protein arginine methyltransferase1;protein ar…	SWISSPROT_AC:Q99873;SWISSPROT_ID:ANM1_HUMAN;EMBL:AC011495;EMBL:AF222689;EMBL:AK304660;EMBL:BC019268;EMBL:BC109282;EMBL:BC109283;EMBL:CH471177;EMBL:CR407608;EMBL:D66904;EMBL:Y10805;EMBL:Y10806;EMBL:Y10807;RefSeq:NP_001527.3;RefSeq:NP_938074.2;RefSeq:XP_016882223.1;RefSeq:XP_016882224.1;ProteinModelPortal:Q99873;STRING:9606.ENSP00000406162;SWISSPROT_AC_OLD:B4E3C3;SWISSPROT_AC_OLD:G5E9B6;SWISSPROT_A…	3276	10146
560011026	G3BP -- Heat shock protein 60	interaction	BioGrid:2380074;psi-mi:MI:0463;		145237	Protein	G3BP	ATP-dependent DNA helicase VIII;EC 3.6.4.12;EC 3.6.4.13;G3BP;G3BP-1;G3BP1;GAP SH3 domain-binding protein 1;hDH VIII;Ras GTPase-activating protein-binding protein 1;G3BP stress granule assembly factor 1;HDH-VIII;ras gtpase activating protein-binding protein 1;ras gtpase-activating protein binding protein 1;ras-gtpase activating protein binding protein 1;ras-gtpase-activating protein binding protei…	SWISSPROT_AC:Q13283;SWISSPROT_ID:G3BP1_HUMAN;EMBL:AC091982;EMBL:AK300098;EMBL:BC006997;EMBL:BX647869;EMBL:U32519;RefSeq:NP_005745.1;RefSeq:NP_938405.1;RefSeq:XP_006714812.1;RefSeq:XP_006714813.1;RefSeq:XP_016864411.1;RefSeq:XP_016864412.1;ProteinModelPortal:Q13283;STRING:9606.ENSP00000348578;SWISSPROT_AC_OLD:Q5HYE9;SMR:Q13283;GeneID:10146;KEGG:hsa:10146;eggNOG:ENOG410YV57;eggNOG:KOG0116;UniGene:H…	63635	Protein	Heat shock protein 60	60 kDa chaperonin;60 kDa heat shock protein, mitochondrial;CH60;Chaperonin 60;CPN60;Heat shock protein 60;HSP-60;HSP60;HSPD1;HuCHA60;Mitochondrial matrix protein P1;P60 lymphocyte protein;60-kda chaperonin;ch-60;GROEL;groel-type;heat shock protein family D (Hsp60) member 1;heat shock protein-60;heat shock protein60;heat-shock protein 60;heat-shock protein-60;heat-shock-protein 60;HLD4;HSP65;spg1-…	SWISSPROT_AC:P10809;SWISSPROT_ID:CH60_HUMAN;EMBL:AC010746;EMBL:AC020550;EMBL:AC114809;EMBL:AJ250915;EMBL:AK301276;EMBL:AK312240;EMBL:BC002676;EMBL:BC003030;EMBL:BC067082;EMBL:BC073746;EMBL:DQ217936;EMBL:M22382;EMBL:M34664;RefSeq:NP_002147.2;RefSeq:NP_955472.1;ProteinModelPortal:P10809;STRING:9606.ENSP00000340019;SWISSPROT_AC_OLD:B2R5M6;SWISSPROT_AC_OLD:B7Z712;SWISSPROT_AC_OLD:Q38L19;SWISSPROT_AC_…	3329	10146
560004573	Stomatin -- RAC1	interaction	BioGrid:2332438;psi-mi:MI:0463;		462263	Protein	Stomatin	BND7;EPB72;Erythrocyte band 7 integral membrane protein;Protein 7.2b;STOM;Stomatin;7.2b protein;EPB7;erythrocyte integral membrane protein band 7;stomatin-type;	SWISSPROT_AC:P27105;SWISSPROT_ID:STOM_HUMAN;EMBL:AL161784;EMBL:AL359644;EMBL:BC010703;EMBL:BI603242;EMBL:CR542100;EMBL:M81635;EMBL:U33925;EMBL:U33926;EMBL:U33927;EMBL:U33928;EMBL:U33929;EMBL:U33930;EMBL:U33931;EMBL:X60067;EMBL:X85116;EMBL:X85117;RefSeq:NP_004090.4;RefSeq:NP_937837.1;ProteinModelPortal:P27105;STRING:9606.ENSP00000286713;SWISSPROT_AC_OLD:B1AM77;SWISSPROT_AC_OLD:Q14087;SWISSPROT_AC_…	352977	Protein	RAC1	Cell migration-inducing gene 5 protein;p21-Rac1;RAC1;Ras-like protein TC25;Ras-related C3 botulinum toxin substrate 1;TC25;MIG5;p21 rac1;rac 1;rac i;Rac-1;rac-i;rac1 p21;ras related c3 botulinum toxin substrate 1;ras-related C3 botulinum toxin substrate 1 (rho family, small GTP binding protein Rac1);ras-related c3 botulinum toxin substrate-1;ras-related c3 botulinum toxin substrate1;tc 25;TC-25;	SWISSPROT_AC:P63000;SWISSPROT_ID:RAC1_HUMAN;EMBL:AC009412;EMBL:AF136373;EMBL:AF498964;EMBL:AJ132694;EMBL:AJ132695;EMBL:AY279384;EMBL:BC004247;EMBL:BC050687;EMBL:BC107748;EMBL:BT007121;EMBL:DQ165078;EMBL:M29870;EMBL:M31467;RefSeq:NP_008839.2;RefSeq:NP_061485.1;ProteinModelPortal:P63000;SWISSPROT_AC_OLD:O95501;SWISSPROT_AC_OLD:P15154;SWISSPROT_AC_OLD:Q3Y4D3;SWISSPROT_AC_OLD:Q5JAA8;SWISSPROT_AC_OLD:…	5879	2040
560004419	PDE5 -- WAFL	interaction	BioGrid:2332010;psi-mi:MI:0463;		304561	Protein	PDE5	CGB-PDE;cGMP-binding cGMP-specific phosphodiesterase;cGMP-specific 3',5'-cyclic phosphodiesterase;EC 3.1.4.35;PDE5;PDE5A;cgb pde;cgmp binding cgmp specific phosphodiesterase;cgmp-specific cgmp-binding phosphodiesterase;CN5A;pde5 a;phosphodiesterase 5A;phosphodiesterase type 5a;phosphodiesterase type-5a;	SWISSPROT_AC:O76074;SWISSPROT_ID:PDE5A_HUMAN;EMBL:AB001635;EMBL:AB015656;EMBL:AC080089;EMBL:AC093752;EMBL:AF043731;EMBL:AF043732;EMBL:AJ004865;EMBL:AK290189;EMBL:AY264918;EMBL:AY266363;EMBL:BC126233;EMBL:D89094;RefSeq:NP_001074.2;RefSeq:NP_236914.2;RefSeq:NP_246273.2;ProteinModelPortal:O76074;STRING:9606.ENSP00000347046;SWISSPROT_AC_OLD:A0AV69;SWISSPROT_AC_OLD:A8K2C4;SWISSPROT_AC_OLD:O75026;SWISS…	136926	Protein	WAFL	133 kDa FK506-binding protein;133 kDa FKBP;FK506-binding protein 15;FKB15;FKBP-133;FKBP-15;FKBP15;KIAA0674;WAFL;WASP and FKBP-like;FK506 binding protein 15;FKBP133;PPP1R76;	SWISSPROT_AC:Q5T1M5;SWISSPROT_ID:FKB15_HUMAN;EMBL:AB014574;EMBL:AL449105;EMBL:AL449305;EMBL:BC009609;EMBL:BC077732;RefSeq:NP_056073.1;RefSeq:XP_006717081.1;ProteinModelPortal:Q5T1M5;STRING:9606.ENSP00000238256;SWISSPROT_AC_OLD:Q05DK8;SWISSPROT_AC_OLD:Q5T1M2;SWISSPROT_AC_OLD:Q6DD85;SWISSPROT_AC_OLD:Q9Y4D0;SMR:Q5T1M5;GeneID:23307;KEGG:hsa:23307;PIR:T00363;eggNOG:ENOG410INYI;eggNOG:ENOG4112APP;UniGe…	8654	23307
560004236	EIF4E2 -- Afadin	interaction	BioGrid:2331364;psi-mi:MI:0463;		195718	Protein	EIF4E2	eIF-4E type 2;eIF4E type 2;eIF4E-like protein 4E-LP;EIF4E2;EIF4EL3;Eukaryotic translation initiation factor 4E homologous protein;Eukaryotic translation initiation factor 4E type 2;Eukaryotic translation initiation factor 4E-like 3;IF4E2;mRNA cap-binding protein 4EHP;mRNA cap-binding protein type 3;4E-LP;4EHP;eif4e isoform 2;eif4e-ii;eukaryotic translation initiation factor 4E family member 2;IF4…	SWISSPROT_AC:O60573;SWISSPROT_ID:IF4E2_HUMAN;EMBL:AC073254;EMBL:AC092165;EMBL:AC093383;EMBL:AF038957;EMBL:AF047695;EMBL:AF068117;EMBL:BC005392;EMBL:BC005874;EMBL:BC021226;EMBL:BC021690;EMBL:CH471063;RefSeq:NP_001263265.1;RefSeq:NP_004837.1;ProteinModelPortal:O60573;STRING:9606.ENSP00000258416;SWISSPROT_AC_OLD:B8ZZJ9;SWISSPROT_AC_OLD:O75349;SMR:O60573;GeneID:9470;KEGG:hsa:9470;eggNOG:COG5053;eggNO…	11767	Protein	Afadin	AF6;AFAD;Afadin;Afadin adherens junction formation factor;AFDN;ALL1-fused gene from chromosome 6 protein;MLLT4;Protein AF-6;af-6 protein;af6 protein;afadin, adherens junction formation factor;MLL-AF6;protein af6;	SWISSPROT_AC:P55196;SWISSPROT_ID:AFAD_HUMAN;EMBL:AB011399;EMBL:AB209420;EMBL:AL009178;EMBL:AL049698;EMBL:AL161973;EMBL:AL731868;EMBL:CH471051;EMBL:U02478;RefSeq:NP_001035089.1;RefSeq:NP_001193937.1;RefSeq:NP_001278893.1;RefSeq:XP_005267053.1;ProteinModelPortal:P55196;STRING:9606.ENSP00000375956;SWISSPROT_AC_OLD:O75087;SWISSPROT_AC_OLD:O75088;SWISSPROT_AC_OLD:O75089;SWISSPROT_AC_OLD:Q59FP0;SWISSPR…	4301	9470
560003324	PDE5 -- FGFR1OP	interaction	BioGrid:2328433;psi-mi:MI:0463;		304561	Protein	PDE5	CGB-PDE;cGMP-binding cGMP-specific phosphodiesterase;cGMP-specific 3',5'-cyclic phosphodiesterase;EC 3.1.4.35;PDE5;PDE5A;cgb pde;cgmp binding cgmp specific phosphodiesterase;cgmp-specific cgmp-binding phosphodiesterase;CN5A;pde5 a;phosphodiesterase 5A;phosphodiesterase type 5a;phosphodiesterase type-5a;	SWISSPROT_AC:O76074;SWISSPROT_ID:PDE5A_HUMAN;EMBL:AB001635;EMBL:AB015656;EMBL:AC080089;EMBL:AC093752;EMBL:AF043731;EMBL:AF043732;EMBL:AJ004865;EMBL:AK290189;EMBL:AY264918;EMBL:AY266363;EMBL:BC126233;EMBL:D89094;RefSeq:NP_001074.2;RefSeq:NP_236914.2;RefSeq:NP_246273.2;ProteinModelPortal:O76074;STRING:9606.ENSP00000347046;SWISSPROT_AC_OLD:A0AV69;SWISSPROT_AC_OLD:A8K2C4;SWISSPROT_AC_OLD:O75026;SWISS…	141949	Protein	FGFR1OP	FGFR1 oncogene partner;FGFR1OP;FOP;FR1OP;	SWISSPROT_AC:O95684;SWISSPROT_ID:FR1OP_HUMAN;EMBL:AK289846;EMBL:AK312791;EMBL:BC011902;EMBL:BC037785;EMBL:CH471051;EMBL:Y18046;EMBL:Z94721;RefSeq:NP_008976.1;RefSeq:NP_919410.1;ProteinModelPortal:O95684;STRING:9606.ENSP00000355812;SWISSPROT_AC_OLD:A8K1D1;SWISSPROT_AC_OLD:B2R705;SWISSPROT_AC_OLD:Q49AI0;SWISSPROT_AC_OLD:Q5R3F6;SWISSPROT_AC_OLD:Q96EW1;SMR:O95684;GeneID:11116;KEGG:hsa:11116;eggNOG:EN…	8654	11116
560002515	RAB5C -- PTP1B	interaction	BioGrid:2296096;psi-mi:MI:0463;		352821	Protein	RAB5C	L1880;RAB5C;RAB5L;RABL;Ras-related protein Rab-5C;RAB5C, member RAS oncogene family;RAB5CL;	SWISSPROT_AC:P51148;SWISSPROT_ID:RAB5C_HUMAN;EMBL:AC003104;EMBL:AC099811;EMBL:AC105024;EMBL:AF141304;EMBL:AF498938;EMBL:AK310234;EMBL:BC106039;EMBL:BC114439;EMBL:BT019484;EMBL:CH471152;EMBL:CR541901;EMBL:U11293;EMBL:U18420;RefSeq:NP_001238968.1;RefSeq:NP_004574.2;RefSeq:NP_958842.1;RefSeq:XP_011523392.1;RefSeq:XP_011523393.1;ProteinModelPortal:P51148;STRING:9606.ENSP00000345689;SWISSPROT_AC_OLD:F…	339980	Protein	PTP1B	EC 3.1.3.48;Protein-tyrosine phosphatase 1B;PTN1;PTP-1B;PTP1B;PTPN1;Tyrosine-protein phosphatase non-receptor type 1;non-receptor type 1 protein tyrosine phosphatase;protein tyrosine phosphatase 1-b;protein tyrosine phosphatase 1-beta;protein tyrosine phosphatase 1b;protein tyrosine phosphatase 1beta;protein tyrosine phosphatase non-receptor 1;protein tyrosine phosphatase non-receptor type 1;prot…	SWISSPROT_AC:P18031;SWISSPROT_ID:PTN1_HUMAN;EMBL:AL034429;EMBL:AL133230;EMBL:BC015660;EMBL:BC018164;EMBL:BT006752;EMBL:M31724;EMBL:M33684;EMBL:M33685;EMBL:M33686;EMBL:M33687;EMBL:M33688;EMBL:M33689;RefSeq:NP_001265547.1;RefSeq:NP_002818.1;ProteinModelPortal:P18031;STRING:9606.ENSP00000360683;SWISSPROT_AC_OLD:Q5TGD8;SWISSPROT_AC_OLD:Q9BQV9;SWISSPROT_AC_OLD:Q9NQQ4;SMR:P18031;GeneID:5770;KEGG:hsa:57…	5770	5878
560002193	TIM29 -- ATGL	interaction	BioGrid:2271718;psi-mi:MI:0463;		489786	Protein	TIM29	c19orf52;Mitochondrial import inner membrane translocase subunit Tim29;TIM29;TIMM29;translocase of inner mitochondrial membrane 29;	SWISSPROT_AC:Q9BSF4;SWISSPROT_ID:TIM29_HUMAN;EMBL:AC011442;EMBL:BC005075;EMBL:BC007244;EMBL:BC011833;RefSeq:NP_612367.1;ProteinModelPortal:Q9BSF4;STRING:9606.ENSP00000270502;SWISSPROT_AC_OLD:Q96EY6;SWISSPROT_AC_OLD:Q96IT8;GeneID:90580;KEGG:hsa:90580;eggNOG:ENOG4111K8C;eggNOG:KOG4545;UniGene:Hs.164026;GO:GO:0005743;GO:GO:0005758;GO:GO:0042721;HOGENOM:HOG000111996;OrthoDB:EOG091G0ZEJ;CTD:90580;BioG…	315607	Protein	ATGL	Adipose triglyceride lipase;ATGL;Calcium-independent phospholipase A2;Desnutrin;EC 3.1.1.3;IPLA2-zeta;Patatin-like phospholipase domain-containing protein 2;Pigment epithelium-derived factor;PLPL2;PNPLA2;Transport-secretion protein 2;TTS2;TTS2.2;1110001C14Rik;adipose-triglyceride lipase;calcium independent phospholipase a2;calcium-independent subtype of phospholipase a2;ec3.1.1.3;factor of pigmen…	SWISSPROT_AC:Q96AD5;SWISSPROT_ID:PLPL2_HUMAN;EMBL:AF055000;EMBL:AJ278475;EMBL:AJ278476;EMBL:AY203925;EMBL:AY894804;EMBL:BC011958;EMBL:BC017280;RefSeq:NP_065109.1;RefSeq:XP_016873517.1;ProteinModelPortal:Q96AD5;STRING:9606.ENSP00000337701;SWISSPROT_AC_OLD:O60643;SWISSPROT_AC_OLD:Q5EFF5;SWISSPROT_AC_OLD:Q6XYE5;SWISSPROT_AC_OLD:Q96ET6;SWISSPROT_AC_OLD:Q9NQ61;SWISSPROT_AC_OLD:Q9NQ62;SMR:Q96AD5;GeneID…	57104	90580
560001892	RPC5 -- BAG5	interaction	BioGrid:2270678;psi-mi:MI:0463;		406788	Protein	RPC5	DNA-directed RNA polymerase III 80 kDa polypeptide;DNA-directed RNA polymerase III subunit RPC5;KIAA1452;POLR3E;RNA polymerase III subunit C5;RPC5;RNA polymerase III subunit E;rpc 5;rpc-5;SIN;sin-type;	SWISSPROT_AC:Q9NVU0;SWISSPROT_ID:RPC5_HUMAN;EMBL:AB040885;EMBL:AC009034;EMBL:AC092338;EMBL:AK001371;EMBL:AK023160;EMBL:AK023231;EMBL:AK296813;EMBL:AK300735;EMBL:AY092085;EMBL:BC000285;RefSeq:NP_001244962.1;RefSeq:NP_001244963.1;RefSeq:NP_001244964.1;RefSeq:NP_001244965.1;RefSeq:NP_060589.1;RefSeq:XP_006721126.1;RefSeq:XP_006726676.1;ProteinModelPortal:Q9NVU0;STRING:9606.ENSP00000299853;SWISSPROT_…	42385	Protein	BAG5	BAG family molecular chaperone regulator 5;BAG-5;BAG5;Bcl-2-associated athanogene 5;KIAA0873;bcl-2 associated athanogene 5;BCL2 associated athanogene 5;	SWISSPROT_AC:Q9UL15;SWISSPROT_ID:BAG5_HUMAN;EMBL:AB020680;EMBL:AF095195;EMBL:AL139300;EMBL:BC044216;EMBL:BC050551;RefSeq:NP_001015048.1;RefSeq:NP_001015049.1;RefSeq:NP_004864.1;ProteinModelPortal:Q9UL15;STRING:9606.ENSP00000338814;SWISSPROT_AC_OLD:O94950;SWISSPROT_AC_OLD:Q86W59;SMR:Q9UL15;GeneID:9529;KEGG:hsa:9529;eggNOG:ENOG4111WNH;eggNOG:KOG4361;UniGene:Hs.5443;GO:GO:0000774;GO:GO:0005634;GO:GO…	101060521	9529
560000682	STAT3 -- PVS	interaction	BioGrid:2266261;psi-mi:MI:0463;		461696	Protein	STAT3	Acute-phase response factor;APRF;Signal transducer and activator of transcription 3;STAT3;acute phase response factor;acute-phase response of factor;ADMIO;ADMIO1;HIES;stat 3;stat-3;	SWISSPROT_AC:P40763;SWISSPROT_ID:STAT3_HUMAN;EMBL:AC087691;EMBL:AF029311;EMBL:AJ012463;EMBL:AK291933;EMBL:AY572796;EMBL:BC000627;EMBL:BC014482;EMBL:CH471152;EMBL:JB252046;EMBL:L29277;RefSeq:NP_003141.2;RefSeq:NP_644805.1;RefSeq:NP_998827.1;RefSeq:XP_005257673.2;RefSeq:XP_005257674.2;RefSeq:XP_011523447.1;RefSeq:XP_011523448.1;RefSeq:XP_016880461.1;RefSeq:XP_016880464.1;ProteinModelPortal:P40763;S…	344785	Protein	PVS	CD155 antigen;NECL-5;Nectin-like protein 5;Poliovirus receptor;PVR;PVS;cd 155;CD155;HVED;NECL5;poliovirus-receptor;TAGE4;	SWISSPROT_AC:P15151;SWISSPROT_ID:PVR_HUMAN;EMBL:AC068948;EMBL:AK300349;EMBL:BC015542;EMBL:M24406;EMBL:M24407;EMBL:X64116;EMBL:X64117;EMBL:X64118;EMBL:X64119;EMBL:X64120;EMBL:X64121;EMBL:X64122;EMBL:X64123;RefSeq:NP_001129240.1;RefSeq:NP_001129241.1;RefSeq:NP_001129242.2;RefSeq:NP_006496.4;ProteinModelPortal:P15151;STRING:9606.ENSP00000402060;SWISSPROT_AC_OLD:B4DTS9;SWISSPROT_AC_OLD:P15152;SWISSPR…	6774	5817
559999590	STC2 -- C-reactive protein	interaction	BioGrid:2262433;psi-mi:MI:0463;		461755	Protein	STC2	Stanniocalcin-2;Stanniocalcin-related protein;STC-2;STC-related protein;STC2;STCRP;stanniocalcin 2;stanniocalcin related protein;stanniocalcin2;stc related protein;	SWISSPROT_AC:O76061;SWISSPROT_ID:STC2_HUMAN;EMBL:AB012664;EMBL:AF031036;EMBL:AF055460;EMBL:AF098462;EMBL:BC000658;EMBL:BC006352;EMBL:BC013958;EMBL:BT019591;RefSeq:NP_003705.1;ProteinModelPortal:O76061;STRING:9606.ENSP00000265087;GeneID:8614;KEGG:hsa:8614;PIR:JE0357;eggNOG:ENOG410IIGP;eggNOG:ENOG410XT17;UniGene:Hs.233160;GO:GO:0005615;GO:GO:0005783;GO:GO:0005794;GO:GO:0006874;GO:GO:0006979;GO:GO:0…	81364	Protein	C-reactive protein	C-reactive protein;CRP;PTX1;c - reactive protein;c -reactive protein;c reactive protein;c reactive protein--an;c reactive-protein;c- reactive protein;c-- reactive protein;c--reactive protein;c-protein reactive;c-protein-reactive;c-reactive of protein;c-reactive protein--an;c-reactive- protein;c-reactive-protein;crp-type;protein c reactive;protein c-reactive;protein-c reactive;protein-c-reactive;r…	SWISSPROT_AC:P02741;SWISSPROT_ID:CRP_HUMAN;EMBL:AF442818;EMBL:AF449713;EMBL:AK289443;EMBL:AL445528;EMBL:BC020766;EMBL:BC125135;EMBL:CH471121;EMBL:K00518;EMBL:M11725;EMBL:M11880;EMBL:M35163;EMBL:X56214;EMBL:X56692;RefSeq:NP_000558.2;RefSeq:NP_001315986.1;RefSeq:NP_001315987.1;ProteinModelPortal:P02741;STRING:9606.ENSP00000255030;SWISSPROT_AC_OLD:A8K078;SWISSPROT_AC_OLD:D3DVD9;SWISSPROT_AC_OLD:D3DV…	1401	8614
559999294	RHOA -- Beta-galactosidase	interaction	BioGrid:2261260;psi-mi:MI:0463;		364855	Protein	RHOA	ARH12;ARHA;h12;Rho cDNA clone 12;RHO12;RHOA;Transforming protein RhoA;ras homolog family member A;rho 1-2;rho1-2;RHOH12;	SWISSPROT_AC:P61586;SWISSPROT_ID:RHOA_HUMAN;EMBL:AC104452;EMBL:AC121247;EMBL:AC137114;EMBL:AF498970;EMBL:AK222556;EMBL:BC001360;EMBL:BC005976;EMBL:BT019870;EMBL:BX647063;EMBL:L09159;EMBL:L25080;EMBL:M83094;EMBL:X05026;RefSeq:NP_001300870.1;RefSeq:NP_001655.1;ProteinModelPortal:P61586;STRING:9606.ENSP00000400175;SWISSPROT_AC_OLD:P06749;SWISSPROT_AC_OLD:Q53HM4;SWISSPROT_AC_OLD:Q5U024;SWISSPROT_AC_O…	44345	Protein	Beta-galactosidase	Acid beta-galactosidase;Beta-galactosidase;BGAL;EC 3.2.1.23;Elastin receptor 1;ELNR1;GLB1;Lactase;acid beta galactosidase;acid-beta-galactosidase;EBP;ebp-type;ec3.2.1.23;galactosidase beta 1;MPS4B;	SWISSPROT_AC:P16278;SWISSPROT_ID:BGAL_HUMAN;EMBL:AC112211;EMBL:AK300021;EMBL:AK312988;EMBL:BC007493;EMBL:BT007147;EMBL:M22590;EMBL:M27507;EMBL:M27508;EMBL:M34423;RefSeq:NP_000395.2;RefSeq:NP_001073279.1;RefSeq:NP_001129074.1;RefSeq:NP_001303969.1;ProteinModelPortal:P16278;STRING:9606.ENSP00000306920;SWISSPROT_AC_OLD:B2R7H8;SWISSPROT_AC_OLD:B7Z6B0;SWISSPROT_AC_OLD:P16279;SMR:P16278;GeneID:2720;KEG…	2720	387
559995525	Beta-MPP -- PND	interaction	BioGrid:2247131;psi-mi:MI:0463;		252985	Protein	Beta-MPP	Beta-MPP;EC 3.4.24.64;Mitochondrial-processing peptidase subunit beta;MPPB;P-52;PMPCB;betampp;mpp beta;mpp-b;mpp-beta;MPP11;MPPP52;p 52;peptidase, mitochondrial processing beta subunit;	SWISSPROT_AC:O75439;SWISSPROT_ID:MPPB_HUMAN;EMBL:AC004668;EMBL:AF054182;RefSeq:NP_004270.2;ProteinModelPortal:O75439;STRING:9606.ENSP00000249269;SWISSPROT_AC_OLD:O60416;SWISSPROT_AC_OLD:Q96FV4;GeneID:9512;KEGG:hsa:9512;eggNOG:COG0612;eggNOG:KOG0960;UniGene:Hs.184211;GO:GO:0004222;GO:GO:0005750;GO:GO:0005759;GO:GO:0006122;GO:GO:0008270;GO:GO:0009060;GO:GO:0016485;HOGENOM:HOG000242450;CTD:9512;BioG…	17311	Protein	PND	ANF;ANP;Cardiodilatin;Cardiodilatin-related peptide;CDD;CDD-ANF;CDP;Natriuretic peptides A;NPPA;PND;Prepronatriodilatin;anp-type;ATFB6;ATRST2;natriuretic peptide - a;natriuretic peptide -- a;natriuretic peptide A;natriuretic peptide type-a;natriuretic peptide--a;natriuretic peptide-a;natriuretic peptide-alpha;natriuretic peptide-type a;natriuretic peptides of the a-type;natriuretic peptides of ty…	SWISSPROT_AC:P01160;SWISSPROT_ID:ANF_HUMAN;EMBL:AL021155;EMBL:BC005893;EMBL:EU326308;EMBL:K02043;EMBL:K02044;EMBL:K02399;EMBL:M30262;EMBL:M54947;EMBL:M54951;EMBL:X01470;EMBL:X01471;EMBL:X02558;RefSeq:NP_006163.1;ProteinModelPortal:P01160;STRING:9606.ENSP00000365663;SWISSPROT_AC_OLD:Q13766;SWISSPROT_AC_OLD:Q5JZE1;SMR:P01160;GeneID:4878;KEGG:hsa:4878;PIR:A22693;eggNOG:ENOG410IW5F;eggNOG:ENOG410ZUY6…	4878	9512
559994106	sPLA2-X -- COL6A1	interaction	BioGrid:2241703;psi-mi:MI:0463;		297931	Protein	sPLA2-X	EC 3.1.1.4;Group 10 secretory phospholipase A2;Group X secretory phospholipase A2;GX sPLA2;PA2GX;Phosphatidylcholine 2-acylhydrolase 10;PLA2G10;sPLA2-X;gx-spla2;GXPLA2;GXSPLA2;phospholipase A2 group X;spla 2;spla-2;SPLA2;spla2 -x;	SWISSPROT_AC:O15496;SWISSPROT_ID:PA2GX_HUMAN;EMBL:AC009167;EMBL:BC069539;EMBL:BC106731;EMBL:BC106732;EMBL:BC111804;EMBL:CH471112;EMBL:CR456885;EMBL:U95301;RefSeq:NP_003552.1;ProteinModelPortal:O15496;STRING:9606.ENSP00000393847;SWISSPROT_AC_OLD:Q14DU3;SWISSPROT_AC_OLD:Q6NT23;SMR:O15496;GeneID:8399;KEGG:hsa:8399;eggNOG:ENOG411283D;eggNOG:KOG4087;UniGene:Hs.567366;GO:GO:0004620;GO:GO:0004623;GO:GO:…	72327	Protein	COL6A1	CO6A1;COL6A1;Collagen alpha-1(VI) chain;BTHLM1;collagen 6a1;collagen alpha 1(vi);collagen alpha-1(vi);collagen alpha1(vi);collagen type vi alpha 1;collagen type VI alpha 1 chain;collagen type vi alpha-1;collagen type vi alpha1;collagen vi alpha 1;collagen vi alpha1;collagen vialpha1;collagen-vi-alpha-1;OPLL;opll-type;UCHMD1;	SWISSPROT_AC:P12109;SWISSPROT_ID:CO6A1_HUMAN;EMBL:BC005159;EMBL:BC052575;EMBL:M20776;EMBL:M27447;EMBL:S75385;EMBL:S75388;EMBL:S75390;EMBL:S75392;EMBL:S75394;EMBL:S75396;EMBL:S75398;EMBL:S75400;EMBL:S75402;EMBL:S75404;EMBL:S75406;EMBL:S75408;EMBL:S75410;EMBL:S75412;EMBL:S75414;EMBL:S75416;EMBL:S75418;EMBL:S75420;EMBL:X06194;EMBL:X15879;EMBL:X15880;EMBL:X99109;EMBL:X99135;EMBL:X99136;RefSeq:NP_0018…	8399	1291
559992155	PUSL1 -- Heat shock protein 60	interaction	BioGrid:2234171;psi-mi:MI:0463;		344390	Protein	PUSL1	EC 5.4.99.-;PUSL1;tRNA pseudouridine synthase-like 1;tRNA pseudouridylate synthase-like 1;tRNA-uridine isomerase-like 1;pseudouridylate synthase-like 1;	SWISSPROT_AC:Q8N0Z8;SWISSPROT_ID:PUSL1_HUMAN;EMBL:AK075292;EMBL:AK298218;EMBL:AL139287;EMBL:BC034304;EMBL:CH471183;RefSeq:NP_699170.1;ProteinModelPortal:Q8N0Z8;STRING:9606.ENSP00000368318;SWISSPROT_AC_OLD:B4DP76;SWISSPROT_AC_OLD:Q5TA41;GeneID:126789;KEGG:hsa:126789;eggNOG:COG0101;eggNOG:KOG4393;UniGene:Hs.400659;GO:GO:0001522;GO:GO:0003723;GO:GO:0008033;GO:GO:0009982;GO:GO:0043231;HOGENOM:HOG0002…	63635	Protein	Heat shock protein 60	60 kDa chaperonin;60 kDa heat shock protein, mitochondrial;CH60;Chaperonin 60;CPN60;Heat shock protein 60;HSP-60;HSP60;HSPD1;HuCHA60;Mitochondrial matrix protein P1;P60 lymphocyte protein;60-kda chaperonin;ch-60;GROEL;groel-type;heat shock protein family D (Hsp60) member 1;heat shock protein-60;heat shock protein60;heat-shock protein 60;heat-shock protein-60;heat-shock-protein 60;HLD4;HSP65;spg1-…	SWISSPROT_AC:P10809;SWISSPROT_ID:CH60_HUMAN;EMBL:AC010746;EMBL:AC020550;EMBL:AC114809;EMBL:AJ250915;EMBL:AK301276;EMBL:AK312240;EMBL:BC002676;EMBL:BC003030;EMBL:BC067082;EMBL:BC073746;EMBL:DQ217936;EMBL:M22382;EMBL:M34664;RefSeq:NP_002147.2;RefSeq:NP_955472.1;ProteinModelPortal:P10809;STRING:9606.ENSP00000340019;SWISSPROT_AC_OLD:B2R5M6;SWISSPROT_AC_OLD:B7Z712;SWISSPROT_AC_OLD:Q38L19;SWISSPROT_AC_…	3329	126789
559991678	MMP-9 -- COL6A1	interaction	BioGrid:2232279;psi-mi:MI:0463;		247838	Protein	MMP-9	92 kDa gelatinase;92 kDa type IV collagenase;CLG4B;EC 3.4.24.35;Gelatinase B;GELB;Matrix metalloproteinase-9;MMP-9;MMP9;9 2 kda type iv collagenase;92 kda isoform type iv collagenase;92 kda type gelatinase;92 kda-gelatinase;92-kda gelatinase;92-kda type iv collagenase;92-kda type-iv collagenase;gelatinase-b;MANDP2;matrix metallopeptidase 9;matrix metallopeptidase- 9;matrix metallopeptidase-9;matr…	SWISSPROT_AC:P14780;SWISSPROT_ID:MMP9_HUMAN;EMBL:AF538844;EMBL:AK313137;EMBL:AL162458;EMBL:BC006093;EMBL:D10051;EMBL:DQ194553;EMBL:J05070;EMBL:M68343;EMBL:M68344;EMBL:M68345;EMBL:M68346;EMBL:M68347;EMBL:M68348;EMBL:M68349;EMBL:M68350;EMBL:M68351;EMBL:M68352;EMBL:M68353;EMBL:M68354;EMBL:M68355;RefSeq:NP_004985.2;ProteinModelPortal:P14780;STRING:9606.ENSP00000361405;SWISSPROT_AC_OLD:B2R7V9;SWISSPRO…	72327	Protein	COL6A1	CO6A1;COL6A1;Collagen alpha-1(VI) chain;BTHLM1;collagen 6a1;collagen alpha 1(vi);collagen alpha-1(vi);collagen alpha1(vi);collagen type vi alpha 1;collagen type VI alpha 1 chain;collagen type vi alpha-1;collagen type vi alpha1;collagen vi alpha 1;collagen vi alpha1;collagen vialpha1;collagen-vi-alpha-1;OPLL;opll-type;UCHMD1;	SWISSPROT_AC:P12109;SWISSPROT_ID:CO6A1_HUMAN;EMBL:BC005159;EMBL:BC052575;EMBL:M20776;EMBL:M27447;EMBL:S75385;EMBL:S75388;EMBL:S75390;EMBL:S75392;EMBL:S75394;EMBL:S75396;EMBL:S75398;EMBL:S75400;EMBL:S75402;EMBL:S75404;EMBL:S75406;EMBL:S75408;EMBL:S75410;EMBL:S75412;EMBL:S75414;EMBL:S75416;EMBL:S75418;EMBL:S75420;EMBL:X06194;EMBL:X15879;EMBL:X15880;EMBL:X99109;EMBL:X99135;EMBL:X99136;RefSeq:NP_0018…	4318	1291
559989752	RAC1 -- POLA2	interaction	BioGrid:2225384;psi-mi:MI:0463;		352977	Protein	RAC1	Cell migration-inducing gene 5 protein;p21-Rac1;RAC1;Ras-like protein TC25;Ras-related C3 botulinum toxin substrate 1;TC25;MIG5;p21 rac1;rac 1;rac i;Rac-1;rac-i;rac1 p21;ras related c3 botulinum toxin substrate 1;ras-related C3 botulinum toxin substrate 1 (rho family, small GTP binding protein Rac1);ras-related c3 botulinum toxin substrate-1;ras-related c3 botulinum toxin substrate1;tc 25;TC-25;	SWISSPROT_AC:P63000;SWISSPROT_ID:RAC1_HUMAN;EMBL:AC009412;EMBL:AF136373;EMBL:AF498964;EMBL:AJ132694;EMBL:AJ132695;EMBL:AY279384;EMBL:BC004247;EMBL:BC050687;EMBL:BC107748;EMBL:BT007121;EMBL:DQ165078;EMBL:M29870;EMBL:M31467;RefSeq:NP_008839.2;RefSeq:NP_061485.1;ProteinModelPortal:P63000;SWISSPROT_AC_OLD:O95501;SWISSPROT_AC_OLD:P15154;SWISSPROT_AC_OLD:Q3Y4D3;SWISSPROT_AC_OLD:Q5JAA8;SWISSPROT_AC_OLD:…	108514	Protein	POLA2	DNA polymerase alpha 70 kDa subunit;DNA polymerase alpha subunit B;DPOA2;POLA2;DNA polymerase alpha 2, accessory subunit;	SWISSPROT_AC:Q14181;SWISSPROT_ID:DPOA2_HUMAN;EMBL:AK297842;EMBL:AP000944;EMBL:BC001347;EMBL:BC002990;EMBL:CR456737;EMBL:L24559;RefSeq:NP_002680.2;ProteinModelPortal:Q14181;STRING:9606.ENSP00000265465;SWISSPROT_AC_OLD:B4DNB4;SWISSPROT_AC_OLD:Q9BPV3;SMR:Q14181;GeneID:23649;KEGG:hsa:23649;PIR:S39621;eggNOG:COG5214;eggNOG:KOG1625;UniGene:Hs.201897;GO:GO:0000060;GO:GO:0000082;GO:GO:0000722;GO:GO:00036…	5879	23649
559988540	WWOX -- WAFL	interaction	BioGrid:2221026;psi-mi:MI:0463;		527750	Protein	WWOX	EC 1.1.1.-;FOR;Fragile site FRA16D oxidoreductase;SDR41C1;Short chain dehydrogenase/reductase family 41C member 1;WOX1;WW domain-containing oxidoreductase;WWOX;D16S432E;EIEE28;FRA16D;HHCMA56;PRO0128;scar 12;SCAR12;wox-1;WW domain containing oxidoreductase;ww-domain containing oxidoreductase;ww-domain-containing oxidoreductase;	SWISSPROT_AC:Q9NZC7;SWISSPROT_ID:WWOX_HUMAN;EMBL:AF211943;EMBL:AF212843;EMBL:AF227526;EMBL:AF227527;EMBL:AF227528;EMBL:AF227529;EMBL:AF325423;EMBL:AF325424;EMBL:AF325425;EMBL:AF325426;EMBL:AF325427;EMBL:AF325428;EMBL:AF325429;EMBL:AF325430;EMBL:AF325431;EMBL:AF325432;EMBL:AF325433;EMBL:AF395123;EMBL:AF395124;EMBL:AH009490;EMBL:AK290438;EMBL:AY256821;EMBL:BC003184;EMBL:BT007445;RefSeq:NP_001278926…	136926	Protein	WAFL	133 kDa FK506-binding protein;133 kDa FKBP;FK506-binding protein 15;FKB15;FKBP-133;FKBP-15;FKBP15;KIAA0674;WAFL;WASP and FKBP-like;FK506 binding protein 15;FKBP133;PPP1R76;	SWISSPROT_AC:Q5T1M5;SWISSPROT_ID:FKB15_HUMAN;EMBL:AB014574;EMBL:AL449105;EMBL:AL449305;EMBL:BC009609;EMBL:BC077732;RefSeq:NP_056073.1;RefSeq:XP_006717081.1;ProteinModelPortal:Q5T1M5;STRING:9606.ENSP00000238256;SWISSPROT_AC_OLD:Q05DK8;SWISSPROT_AC_OLD:Q5T1M2;SWISSPROT_AC_OLD:Q6DD85;SWISSPROT_AC_OLD:Q9Y4D0;SMR:Q5T1M5;GeneID:23307;KEGG:hsa:23307;PIR:T00363;eggNOG:ENOG410INYI;eggNOG:ENOG4112APP;UniGe…	51741	23307
559986899	TOM70 -- PTP1B	interaction	BioGrid:2214396;psi-mi:MI:0463;		493113	Protein	TOM70	KIAA0719;Mitochondrial import receptor subunit TOM70;Mitochondrial precursor proteins import receptor;TOM70;TOMM70;TOMM70A;Translocase of outer membrane 70 kDa subunit;Translocase of outer mitochondrial membrane protein 70;tom 70;translocase of outer mitochondrial membrane 70;	SWISSPROT_AC:O94826;SWISSPROT_ID:TOM70_HUMAN;EMBL:AB018262;EMBL:BC003633;EMBL:BC052994;EMBL:CH471052;RefSeq:NP_055635.3;ProteinModelPortal:O94826;STRING:9606.ENSP00000284320;SWISSPROT_AC_OLD:D3DN48;SMR:O94826;GeneID:9868;KEGG:hsa:9868;eggNOG:ENOG410YVNZ;eggNOG:KOG0547;UniGene:Hs.227253;GO:GO:0005739;GO:GO:0005741;GO:GO:0005742;GO:GO:0006626;GO:GO:0008320;GO:GO:0016020;GO:GO:0016021;GO:GO:0016236;…	339980	Protein	PTP1B	EC 3.1.3.48;Protein-tyrosine phosphatase 1B;PTN1;PTP-1B;PTP1B;PTPN1;Tyrosine-protein phosphatase non-receptor type 1;non-receptor type 1 protein tyrosine phosphatase;protein tyrosine phosphatase 1-b;protein tyrosine phosphatase 1-beta;protein tyrosine phosphatase 1b;protein tyrosine phosphatase 1beta;protein tyrosine phosphatase non-receptor 1;protein tyrosine phosphatase non-receptor type 1;prot…	SWISSPROT_AC:P18031;SWISSPROT_ID:PTN1_HUMAN;EMBL:AL034429;EMBL:AL133230;EMBL:BC015660;EMBL:BC018164;EMBL:BT006752;EMBL:M31724;EMBL:M33684;EMBL:M33685;EMBL:M33686;EMBL:M33687;EMBL:M33688;EMBL:M33689;RefSeq:NP_001265547.1;RefSeq:NP_002818.1;ProteinModelPortal:P18031;STRING:9606.ENSP00000360683;SWISSPROT_AC_OLD:Q5TGD8;SWISSPROT_AC_OLD:Q9BQV9;SWISSPROT_AC_OLD:Q9NQQ4;SMR:P18031;GeneID:5770;KEGG:hsa:57…	5770	9868
559981537	TIM29 -- AP1S2	interaction	BioGrid:1457129;psi-mi:MI:0463;		489786	Protein	TIM29	c19orf52;Mitochondrial import inner membrane translocase subunit Tim29;TIM29;TIMM29;translocase of inner mitochondrial membrane 29;	SWISSPROT_AC:Q9BSF4;SWISSPROT_ID:TIM29_HUMAN;EMBL:AC011442;EMBL:BC005075;EMBL:BC007244;EMBL:BC011833;RefSeq:NP_612367.1;ProteinModelPortal:Q9BSF4;STRING:9606.ENSP00000270502;SWISSPROT_AC_OLD:Q96EY6;SWISSPROT_AC_OLD:Q96IT8;GeneID:90580;KEGG:hsa:90580;eggNOG:ENOG4111K8C;eggNOG:KOG4545;UniGene:Hs.164026;GO:GO:0005743;GO:GO:0005758;GO:GO:0042721;HOGENOM:HOG000111996;OrthoDB:EOG091G0ZEJ;CTD:90580;BioG…	18521	Protein	AP1S2	Adaptor protein complex AP-1 subunit sigma-1B;Adaptor-related protein complex 1 subunit sigma-1B;AP-1 complex subunit sigma-2;AP1S2;Clathrin assembly protein complex 1 sigma-1B small chain;Golgi adaptor HA1/AP1 adaptin sigma-1B subunit;Sigma 1B subunit of AP-1 clathrin;Sigma-adaptin 1B;Sigma1B-adaptin;adaptor related protein complex 1 sigma 2 subunit;adaptor-related protein complex 1 sigma 2 subu…	SWISSPROT_AC:P56377;SWISSPROT_ID:AP1S2_HUMAN;EMBL:AB015320;EMBL:AC004106;EMBL:AF091077;EMBL:AF251295;EMBL:AK299921;EMBL:BC001117;EMBL:BC071867;EMBL:BT006738;RefSeq:NP_003907.3;RefSeq:XP_011543901.1;RefSeq:XP_016885414.1;ProteinModelPortal:P56377;STRING:9606.ENSP00000328789;SWISSPROT_AC_OLD:B4DSU4;SWISSPROT_AC_OLD:O95326;SWISSPROT_AC_OLD:Q9H2N6;SMR:P56377;GeneID:8905;KEGG:hsa:8905;eggNOG:COG5030;e…	8905	90580
559978197	GGCX -- AP1S2	interaction	BioGrid:1444613;psi-mi:MI:0463;		522269	Protein	GGCX	EC 4.1.1.90;Gamma-glutamyl carboxylase;GC;GGCX;Peptidyl-glutamate 4-carboxylase;Vitamin K gamma glutamyl carboxylase;Vitamin K-dependent gamma-carboxylase;VKGC;gamma glutamyl carboxylase;gamma-glutamyl-carboxylase;gammaglutamyl carboxylase;vitamin k-dependent gamma carboxylase;vitamin-k-dependent gamma-carboxylase;vkcfd type 1;VKCFD1;	SWISSPROT_AC:P38435;SWISSPROT_ID:VKGC_HUMAN;EMBL:AC016753;EMBL:AK297397;EMBL:BC013979;EMBL:L17128;EMBL:M81592;EMBL:U65896;RefSeq:NP_000812.2;RefSeq:NP_001135741.1;ProteinModelPortal:P38435;STRING:9606.ENSP00000233838;SWISSPROT_AC_OLD:B4DMC5;SWISSPROT_AC_OLD:E9PEE1;SWISSPROT_AC_OLD:Q14415;SWISSPROT_AC_OLD:Q6GU45;SMR:P38435;GeneID:2677;KEGG:hsa:2677;PIR:A39283;eggNOG:ENOG410IHG2;eggNOG:ENOG410XR5Q;…	18521	Protein	AP1S2	Adaptor protein complex AP-1 subunit sigma-1B;Adaptor-related protein complex 1 subunit sigma-1B;AP-1 complex subunit sigma-2;AP1S2;Clathrin assembly protein complex 1 sigma-1B small chain;Golgi adaptor HA1/AP1 adaptin sigma-1B subunit;Sigma 1B subunit of AP-1 clathrin;Sigma-adaptin 1B;Sigma1B-adaptin;adaptor related protein complex 1 sigma 2 subunit;adaptor-related protein complex 1 sigma 2 subu…	SWISSPROT_AC:P56377;SWISSPROT_ID:AP1S2_HUMAN;EMBL:AB015320;EMBL:AC004106;EMBL:AF091077;EMBL:AF251295;EMBL:AK299921;EMBL:BC001117;EMBL:BC071867;EMBL:BT006738;RefSeq:NP_003907.3;RefSeq:XP_011543901.1;RefSeq:XP_016885414.1;ProteinModelPortal:P56377;STRING:9606.ENSP00000328789;SWISSPROT_AC_OLD:B4DSU4;SWISSPROT_AC_OLD:O95326;SWISSPROT_AC_OLD:Q9H2N6;SMR:P56377;GeneID:8905;KEGG:hsa:8905;eggNOG:COG5030;e…	8905	2677
559977697	IMPDH2 -- AHA1	interaction	BioGrid:1442630;psi-mi:MI:0463;		199299	Protein	IMPDH2	EC 1.1.1.205;IMDH2;IMP dehydrogenase 2;IMPD 2;IMPD2;IMPDH 2;IMPDH-II;IMPDH2;Inosine-5'-monophosphate dehydrogenase 2;imp dehydrogenase ii;imp dehydrogenase-2;impdh ii;impdh type 2;impdh type ii;inosine 5'-monophosphate dehydrogenase 2;inosine 5'-monophosphate dehydrogenase ii;inosine 5'-monophosphate dehydrogenase type 2;inosine 5'-monophosphate dehydrogenase type ii;inosine monophosphate dehydro…	SWISSPROT_AC:P12268;SWISSPROT_ID:IMDH2_HUMAN;EMBL:BC006124;EMBL:BC012840;EMBL:BC015567;EMBL:J04208;EMBL:L08114;EMBL:L33842;EMBL:L39210;RefSeq:NP_000875.2;ProteinModelPortal:P12268;STRING:9606.ENSP00000321584;SWISSPROT_AC_OLD:Q6LEF3;SMR:P12268;GeneID:3615;KEGG:hsa:3615;PIR:I52303;eggNOG:COG0516;eggNOG:COG0517;eggNOG:KOG2550;UniGene:Hs.654400;GO:GO:0000166;GO:GO:0003677;GO:GO:0003723;GO:GO:0003938;…	12880	Protein	AHA1	Activator of 90 kDa heat shock protein ATPase homolog 1;AHA1;AHSA1;C14orf3;p38;activator of HSP90 ATPase activity 1;haha 1;haha of type i;hAha1;p 38;p-38;p38-type;	SWISSPROT_AC:O95433;SWISSPROT_ID:AHSA1_HUMAN;EMBL:AF111168;EMBL:AF161440;EMBL:AF164791;EMBL:AJ243310;EMBL:AK300766;EMBL:AK313824;EMBL:BC000321;EMBL:BC007398;EMBL:CH471061;RefSeq:NP_001308370.1;RefSeq:NP_036243.1;ProteinModelPortal:O95433;STRING:9606.ENSP00000216479;SWISSPROT_AC_OLD:B2R9L2;SWISSPROT_AC_OLD:B4DUR9;SWISSPROT_AC_OLD:Q96IL6;SWISSPROT_AC_OLD:Q9P060;SMR:O95433;GeneID:10598;KEGG:hsa:1059…	10598	3615
559972567	FAS1 -- TIM29	interaction	BioGrid:1185864;BioGrid:2257906;psi-mi:MI:0463;		492563	Protein	FAS1	Apo-1 antigen;Apoptosis-mediating surface antigen FAS;APT1;CD95 antigen;FAS;FAS1;FASLG receptor;TNFRSF6;TNR6;Tumor necrosis factor receptor superfamily member 6;ALPS1A;antigen cd95;apo -i;apo 1;apo i;APO-1;apo-1-antigen;apo-i;apo-isoform i;cd 95;cd-95;cd9 5;CD95;cd95-antigen;cd95-type;cell death surface receptor fas;cell surface death receptor fas;cell surface fas death receptor;cell's surface de…	SWISSPROT_AC:P25445;SWISSPROT_ID:TNR6_HUMAN;EMBL:AK290978;EMBL:AL157394;EMBL:AY450925;EMBL:AY495076;EMBL:BC012479;EMBL:CH471066;EMBL:FM246458;EMBL:M67454;EMBL:X63717;EMBL:X83490;EMBL:X83491;EMBL:X83492;EMBL:X83493;EMBL:X89101;EMBL:Z47993;EMBL:Z47994;EMBL:Z47995;EMBL:Z66556;EMBL:Z70519;EMBL:Z70520;RefSeq:NP_000034.1;RefSeq:NP_001307548.1;RefSeq:NP_690610.1;RefSeq:NP_690611.1;ProteinModelPortal:P25…	489786	Protein	TIM29	c19orf52;Mitochondrial import inner membrane translocase subunit Tim29;TIM29;TIMM29;translocase of inner mitochondrial membrane 29;	SWISSPROT_AC:Q9BSF4;SWISSPROT_ID:TIM29_HUMAN;EMBL:AC011442;EMBL:BC005075;EMBL:BC007244;EMBL:BC011833;RefSeq:NP_612367.1;ProteinModelPortal:Q9BSF4;STRING:9606.ENSP00000270502;SWISSPROT_AC_OLD:Q96EY6;SWISSPROT_AC_OLD:Q96IT8;GeneID:90580;KEGG:hsa:90580;eggNOG:ENOG4111K8C;eggNOG:KOG4545;UniGene:Hs.164026;GO:GO:0005743;GO:GO:0005758;GO:GO:0042721;HOGENOM:HOG000111996;OrthoDB:EOG091G0ZEJ;CTD:90580;BioG…	355	90580
559970589	HGTD-P -- EMMPRIN	interaction	BioGrid:1178746;psi-mi:MI:0463;		128435	Protein	HGTD-P	C3orf28;E2-induced gene 5 protein;E2IG5;F162A;FAM162A;Growth and transformation-dependent protein;HGTD-P;Protein FAM162A;family with sequence similarity 162 member A;	SWISSPROT_AC:Q96A26;SWISSPROT_ID:F162A_HUMAN;EMBL:AF107495;EMBL:AF191020;EMBL:AF201944;EMBL:BC010896;EMBL:BC015060;RefSeq:NP_055182.3;ProteinModelPortal:Q96A26;STRING:9606.ENSP00000419088;SWISSPROT_AC_OLD:Q9NRN6;SWISSPROT_AC_OLD:Q9UJX8;GeneID:26355;KEGG:hsa:26355;eggNOG:ENOG410J1EB;eggNOG:ENOG4111YCK;UniGene:Hs.584881;GO:GO:0005737;GO:GO:0005739;GO:GO:0006919;GO:GO:0016021;GO:GO:0043065;GO:GO:005…	42750	Protein	EMMPRIN	BASI;Basigin;BSG;CD147 antigen;Collagenase stimulatory factor;EMMPRIN;Extracellular matrix metalloproteinase inducer;Leukocyte activation antigen M6;OK blood group antigen;TCSF;Tumor cell-derived collagenase stimulatory factor;antigen cd147;basigin (Ok blood group);cd 147;cd-147;CD147;collagenase-stimulatory factor;extracellular inducer of matrix metalloproteinase;m6 leukocyte activation antigen;…	SWISSPROT_AC:P35613;SWISSPROT_ID:BASI_HUMAN;EMBL:AB072923;EMBL:AB085790;EMBL:AC005559;EMBL:AF042848;EMBL:AF042849;EMBL:AF042850;EMBL:AF042851;EMBL:AF042852;EMBL:AF042853;EMBL:AF042854;EMBL:AF548371;EMBL:AY358113;EMBL:AY942196;EMBL:BC009040;EMBL:CH471242;EMBL:D45131;EMBL:GU557064;EMBL:GU557065;EMBL:L10240;EMBL:L20471;EMBL:M87879;EMBL:X64364;RefSeq:NP_001309172.1;RefSeq:NP_001719.2;RefSeq:NP_940991…	682	26355
559968484	SIRT6 -- HDAC2	interaction	BioGrid:1103721;psi-mi:MI:0463;		450935	Protein	SIRT6	EC 3.5.1.-;NAD-dependent protein deacetylase sirtuin-6;Regulatory protein SIR2 homolog 6;SIR2-like protein 6;SIR2L6;SIR6;SIRT6;sirt 6;sirt-6;sirtuin 6;sirtuin-6;sirtuin6;	SWISSPROT_AC:Q8N6T7;SWISSPROT_ID:SIR6_HUMAN;EMBL:AC005620;EMBL:AC006930;EMBL:AF233396;EMBL:AK074810;EMBL:AK315048;EMBL:BC004218;EMBL:BC005026;EMBL:BC028220;EMBL:CH471139;EMBL:CR457200;RefSeq:NP_001180214.1;RefSeq:NP_001307987.1;RefSeq:NP_001307988.1;RefSeq:NP_001307989.1;RefSeq:NP_001307990.1;RefSeq:NP_001307991.1;RefSeq:NP_001307992.1;RefSeq:NP_001307993.1;RefSeq:NP_057623.2;ProteinModelPortal:Q…	174423	Protein	HDAC2	EC 3.5.1.98;HD2;HDAC2;Histone deacetylase 2;hdac 2;hdac ii;hdac-2;hdac-ii;histone deacetylase ii;histone deacetylase type 2;histone deacetylase-2;histone deacetylase2;histone-deacetylase-2;rpd-3;RPD3;rpd3-type;YAF1;	SWISSPROT_AC:Q92769;SWISSPROT_ID:HDAC2_HUMAN;EMBL:AK092156;EMBL:AK296856;EMBL:AL590398;EMBL:AL671967;EMBL:BC031055;EMBL:CH471051;EMBL:FO393415;EMBL:U31814;RefSeq:NP_001518.3;RefSeq:XP_011534090.1;RefSeq:XP_016866288.1;ProteinModelPortal:Q92769;STRING:9606.ENSP00000430432;SWISSPROT_AC_OLD:B3KRS5;SWISSPROT_AC_OLD:B4DL58;SWISSPROT_AC_OLD:E1P561;SWISSPROT_AC_OLD:Q5SRI8;SWISSPROT_AC_OLD:Q5SZ86;SWISSPR…	51548	3066
559968481	SIRT6 -- IMPDH2	interaction	BioGrid:1103715;psi-mi:MI:0463;		450935	Protein	SIRT6	EC 3.5.1.-;NAD-dependent protein deacetylase sirtuin-6;Regulatory protein SIR2 homolog 6;SIR2-like protein 6;SIR2L6;SIR6;SIRT6;sirt 6;sirt-6;sirtuin 6;sirtuin-6;sirtuin6;	SWISSPROT_AC:Q8N6T7;SWISSPROT_ID:SIR6_HUMAN;EMBL:AC005620;EMBL:AC006930;EMBL:AF233396;EMBL:AK074810;EMBL:AK315048;EMBL:BC004218;EMBL:BC005026;EMBL:BC028220;EMBL:CH471139;EMBL:CR457200;RefSeq:NP_001180214.1;RefSeq:NP_001307987.1;RefSeq:NP_001307988.1;RefSeq:NP_001307989.1;RefSeq:NP_001307990.1;RefSeq:NP_001307991.1;RefSeq:NP_001307992.1;RefSeq:NP_001307993.1;RefSeq:NP_057623.2;ProteinModelPortal:Q…	199299	Protein	IMPDH2	EC 1.1.1.205;IMDH2;IMP dehydrogenase 2;IMPD 2;IMPD2;IMPDH 2;IMPDH-II;IMPDH2;Inosine-5'-monophosphate dehydrogenase 2;imp dehydrogenase ii;imp dehydrogenase-2;impdh ii;impdh type 2;impdh type ii;inosine 5'-monophosphate dehydrogenase 2;inosine 5'-monophosphate dehydrogenase ii;inosine 5'-monophosphate dehydrogenase type 2;inosine 5'-monophosphate dehydrogenase type ii;inosine monophosphate dehydro…	SWISSPROT_AC:P12268;SWISSPROT_ID:IMDH2_HUMAN;EMBL:BC006124;EMBL:BC012840;EMBL:BC015567;EMBL:J04208;EMBL:L08114;EMBL:L33842;EMBL:L39210;RefSeq:NP_000875.2;ProteinModelPortal:P12268;STRING:9606.ENSP00000321584;SWISSPROT_AC_OLD:Q6LEF3;SMR:P12268;GeneID:3615;KEGG:hsa:3615;PIR:I52303;eggNOG:COG0516;eggNOG:COG0517;eggNOG:KOG2550;UniGene:Hs.654400;GO:GO:0000166;GO:GO:0003677;GO:GO:0003723;GO:GO:0003938;…	51548	3615
559964655	CSNK2A2 -- PRMT1	interaction	BioGrid:941128;psi-mi:MI:0463;		82325	Protein	CSNK2A2	Casein kinase II subunit alpha';CK II alpha';CK2A2;CSK22;CSNK2A2;EC 2.7.11.1;casein kinase 2 alpha 2;ck 2 alpha';ck ii-alpha';ck2 alpha 2;ck2 alpha';ck2-alpha';ck2alpha ';CK2alpha';ck2alpha2;CSNK2A1;	SWISSPROT_AC:P19784;SWISSPROT_ID:CSK22_HUMAN;EMBL:BC008812;EMBL:M55268;RefSeq:NP_001887.1;ProteinModelPortal:P19784;STRING:9606.ENSP00000262506;SMR:P19784;GeneID:1459;KEGG:hsa:1459;PIR:B35838;eggNOG:ENOG410XNPP;eggNOG:KOG0668;UniGene:Hs.82201;GO:GO:0004674;GO:GO:0005524;GO:GO:0005634;GO:GO:0005654;GO:GO:0005829;GO:GO:0006351;GO:GO:0006355;GO:GO:0006457;GO:GO:0006915;GO:GO:0016055;GO:GO:0047485;GO…	17616	Protein	PRMT1	ANM1;EC 2.1.1.319;Histone-arginine N-methyltransferase PRMT1;HMT2;HRMT1L2;Interferon receptor 1-bound protein 4;IR1B4;PRMT1;Protein arginine N-methyltransferase 1;arginine methyltransferase 1 protein;arginine protein methyltransferase 1;HCP1;protein arginine methyltransferase 1;protein arginine methyltransferase i;protein arginine methyltransferase-1;protein arginine methyltransferase1;protein ar…	SWISSPROT_AC:Q99873;SWISSPROT_ID:ANM1_HUMAN;EMBL:AC011495;EMBL:AF222689;EMBL:AK304660;EMBL:BC019268;EMBL:BC109282;EMBL:BC109283;EMBL:CH471177;EMBL:CR407608;EMBL:D66904;EMBL:Y10805;EMBL:Y10806;EMBL:Y10807;RefSeq:NP_001527.3;RefSeq:NP_938074.2;RefSeq:XP_016882223.1;RefSeq:XP_016882224.1;ProteinModelPortal:Q99873;STRING:9606.ENSP00000406162;SWISSPROT_AC_OLD:B4E3C3;SWISSPROT_AC_OLD:G5E9B6;SWISSPROT_A…	3276	1459
559964320	WWOX -- UBAP2	interaction	BioGrid:934938;psi-mi:MI:0463;		527750	Protein	WWOX	EC 1.1.1.-;FOR;Fragile site FRA16D oxidoreductase;SDR41C1;Short chain dehydrogenase/reductase family 41C member 1;WOX1;WW domain-containing oxidoreductase;WWOX;D16S432E;EIEE28;FRA16D;HHCMA56;PRO0128;scar 12;SCAR12;wox-1;WW domain containing oxidoreductase;ww-domain containing oxidoreductase;ww-domain-containing oxidoreductase;	SWISSPROT_AC:Q9NZC7;SWISSPROT_ID:WWOX_HUMAN;EMBL:AF211943;EMBL:AF212843;EMBL:AF227526;EMBL:AF227527;EMBL:AF227528;EMBL:AF227529;EMBL:AF325423;EMBL:AF325424;EMBL:AF325425;EMBL:AF325426;EMBL:AF325427;EMBL:AF325428;EMBL:AF325429;EMBL:AF325430;EMBL:AF325431;EMBL:AF325432;EMBL:AF325433;EMBL:AF395123;EMBL:AF395124;EMBL:AH009490;EMBL:AK290438;EMBL:AY256821;EMBL:BC003184;EMBL:BT007445;RefSeq:NP_001278926…	508091	Protein	UBAP2	KIAA1491;UBAP-2;UBAP2;Ubiquitin-associated protein 2;ubiquitin associated protein 2;ubiquitin associated protein-2;ubiquitin-associated protein-2;	SWISSPROT_AC:Q5T6F2;SWISSPROT_ID:UBAP2_HUMAN;EMBL:AB040924;EMBL:AK074884;EMBL:AK125935;EMBL:AL139113;EMBL:AL354989;EMBL:BC007890;EMBL:BC111762;RefSeq:NP_001269458.1;RefSeq:NP_001269459.1;RefSeq:NP_060919.3;ProteinModelPortal:Q5T6F2;STRING:9606.ENSP00000354039;SWISSPROT_AC_OLD:Q2M2R4;SWISSPROT_AC_OLD:Q5JV03;SWISSPROT_AC_OLD:Q6PK34;SWISSPROT_AC_OLD:Q8NC94;SWISSPROT_AC_OLD:Q9P237;SMR:Q5T6F2;GeneID:5…	51741	55833
559956899	CUL2 -- PRMT1	interaction	BioGrid:688201;psi-mi:MI:0463;		84904	Protein	CUL2	CUL-2;CUL2;Cullin-2;cul 2;cul2-type;cullin 2;	SWISSPROT_AC:Q13617;SWISSPROT_ID:CUL2_HUMAN;EMBL:AF126404;EMBL:AK095217;EMBL:AK300491;EMBL:AL392046;EMBL:BC009591;EMBL:BC110901;EMBL:CH471072;EMBL:U58088;EMBL:U83410;RefSeq:NP_001185706.1;RefSeq:NP_001185707.1;RefSeq:NP_001185708.1;RefSeq:NP_003582.2;RefSeq:XP_011518049.1;ProteinModelPortal:Q13617;STRING:9606.ENSP00000444856;SWISSPROT_AC_OLD:B3KT95;SWISSPROT_AC_OLD:B7Z6K8;SWISSPROT_AC_OLD:D3DRY6;…	17616	Protein	PRMT1	ANM1;EC 2.1.1.319;Histone-arginine N-methyltransferase PRMT1;HMT2;HRMT1L2;Interferon receptor 1-bound protein 4;IR1B4;PRMT1;Protein arginine N-methyltransferase 1;arginine methyltransferase 1 protein;arginine protein methyltransferase 1;HCP1;protein arginine methyltransferase 1;protein arginine methyltransferase i;protein arginine methyltransferase-1;protein arginine methyltransferase1;protein ar…	SWISSPROT_AC:Q99873;SWISSPROT_ID:ANM1_HUMAN;EMBL:AC011495;EMBL:AF222689;EMBL:AK304660;EMBL:BC019268;EMBL:BC109282;EMBL:BC109283;EMBL:CH471177;EMBL:CR407608;EMBL:D66904;EMBL:Y10805;EMBL:Y10806;EMBL:Y10807;RefSeq:NP_001527.3;RefSeq:NP_938074.2;RefSeq:XP_016882223.1;RefSeq:XP_016882224.1;ProteinModelPortal:Q99873;STRING:9606.ENSP00000406162;SWISSPROT_AC_OLD:B4E3C3;SWISSPROT_AC_OLD:G5E9B6;SWISSPROT_A…	3276	8453
37856	COMT --> COMT	Expression	GeneID:1312;		4340872	Gene	COMT	catechol-O-methyltransferase;COMT;HEL-S-98n;catechol -o-methyltransferase;catechol o methyltransferase;Catechol O-methyltransferase;catechol- o -methyltransferase;catechol- o-methyltransferase;catechol-o- methyltransferase;EC 2.1.1.6;	SWISSPROT_AC:P21964;SWISSPROT_ID:COMT_HUMAN;GeneID:1312;Ensembl:ENSG00000093010;HGNC:HGNC:2228;MIM:116790;Vega:OTTHUMG00000150529;protein_accession:AAA68927.1;protein_accession:AAA68928.1;protein_accession:AAA68929.1;protein_accession:AAH00419.2;protein_accession:AAH05867.1;protein_accession:AAH11935.1;protein_accession:AAI00019.1;protein_accession:AAP35789.1;protein_accession:AAP88929.1;protein_…	76234	Protein	COMT	Catechol O-methyltransferase;COMT;EC 2.1.1.6;catechol -o-methyltransferase;catechol o methyltransferase;catechol- o -methyltransferase;catechol- o-methyltransferase;catechol-o- methyltransferase;catechol-O-methyltransferase;HEL-S-98n;	SWISSPROT_AC:P21964;SWISSPROT_ID:COMT_HUMAN;EMBL:AC000080;EMBL:AC000090;EMBL:AC005663;EMBL:AK290440;EMBL:AY341246;EMBL:BC000419;EMBL:BC005867;EMBL:BC011935;EMBL:BC100018;EMBL:CH471176;EMBL:CR456422;EMBL:CR456997;EMBL:FJ224345;EMBL:M58525;EMBL:M65212;EMBL:M65213;EMBL:Z26491;RefSeq:NP_000745.1;RefSeq:NP_001128633.1;RefSeq:NP_001128634.1;RefSeq:NP_009294.1;RefSeq:XP_016884083.1;RefSeq:XP_016884084.1…	1312	1312
37856	COMT --> COMT	Expression	GeneID:1312;		4340872	Gene	COMT	catechol-O-methyltransferase;COMT;HEL-S-98n;catechol -o-methyltransferase;catechol o methyltransferase;Catechol O-methyltransferase;catechol- o -methyltransferase;catechol- o-methyltransferase;catechol-o- methyltransferase;EC 2.1.1.6;	SWISSPROT_AC:P21964;SWISSPROT_ID:COMT_HUMAN;GeneID:1312;Ensembl:ENSG00000093010;HGNC:HGNC:2228;MIM:116790;Vega:OTTHUMG00000150529;protein_accession:AAA68927.1;protein_accession:AAA68928.1;protein_accession:AAA68929.1;protein_accession:AAH00419.2;protein_accession:AAH05867.1;protein_accession:AAH11935.1;protein_accession:AAI00019.1;protein_accession:AAP35789.1;protein_accession:AAP88929.1;protein_…	76234	Protein	COMT	Catechol O-methyltransferase;COMT;EC 2.1.1.6;catechol -o-methyltransferase;catechol o methyltransferase;catechol- o -methyltransferase;catechol- o-methyltransferase;catechol-o- methyltransferase;catechol-O-methyltransferase;HEL-S-98n;	SWISSPROT_AC:P21964;SWISSPROT_ID:COMT_HUMAN;EMBL:AC000080;EMBL:AC000090;EMBL:AC005663;EMBL:AK290440;EMBL:AY341246;EMBL:BC000419;EMBL:BC005867;EMBL:BC011935;EMBL:BC100018;EMBL:CH471176;EMBL:CR456422;EMBL:CR456997;EMBL:FJ224345;EMBL:M58525;EMBL:M65212;EMBL:M65213;EMBL:Z26491;RefSeq:NP_000745.1;RefSeq:NP_001128633.1;RefSeq:NP_001128634.1;RefSeq:NP_009294.1;RefSeq:XP_016884083.1;RefSeq:XP_016884084.1…	1312	1312
70464	GDF15 --> GDF15	Expression	GeneID:9518;		4347309	Gene	GDF15	GDF-15;GDF15;growth differentiation factor 15;MIC-1;MIC1;NAG-1;PDF;PLAB;PTGFB;gdf 15;growth differentiation factor 15--an;growth differentiation factor-15;growth-differentiation factor 15;growth-differentiation factor-15;Growth/differentiation factor 15;growth/differentiation factor-15;Macrophage inhibitory cytokine 1;macrophage inhibitory cytokine- 1;macrophage inhibitory cytokine-1;macrophage-i…	SWISSPROT_AC:Q99988;SWISSPROT_ID:GDF15_HUMAN;GeneID:9518;Ensembl:ENSG00000130513;HGNC:HGNC:30142;MIM:605312;Vega:OTTHUMG00000183360;protein_accession:AAB88673.1;protein_accession:AAB88913.1;protein_accession:AAC24456.1;protein_accession:AAC39537.1;protein_accession:AAF89834.1;protein_accession:AAH00529.1;protein_accession:AAH08962.1;protein_accession:AAV38272.1;protein_accession:BAA19151.1;protei…	153139	Protein	GDF15	GDF-15;GDF15;Growth/differentiation factor 15;Macrophage inhibitory cytokine 1;MIC-1;MIC1;NAG-1;NRG-1;NSAID-activated gene 1 protein;NSAID-regulated gene 1 protein;PDF;PLAB;Placental bone morphogenetic protein;Placental TGF-beta;Prostate differentiation factor;PTGFB;gdf 15;growth differentiation factor 15;growth differentiation factor 15--an;growth differentiation factor-15;growth-differentiation…	SWISSPROT_AC:Q99988;SWISSPROT_ID:GDF15_HUMAN;EMBL:AB000584;EMBL:AC008397;EMBL:AF003934;EMBL:AF008303;EMBL:AF019770;EMBL:AF173860;EMBL:AK291530;EMBL:BC000529;EMBL:BC008962;EMBL:BT019465;EMBL:CH471106;EMBL:U88323;RefSeq:NP_004855.2;ProteinModelPortal:Q99988;STRING:9606.ENSP00000252809;SWISSPROT_AC_OLD:O14629;SWISSPROT_AC_OLD:P78360;SWISSPROT_AC_OLD:Q9BWA0;SWISSPROT_AC_OLD:Q9NRT0;GeneID:9518;KEGG:hs…	9518	9518
70464	GDF15 --> GDF15	Expression	GeneID:9518;		4347309	Gene	GDF15	GDF-15;GDF15;growth differentiation factor 15;MIC-1;MIC1;NAG-1;PDF;PLAB;PTGFB;gdf 15;growth differentiation factor 15--an;growth differentiation factor-15;growth-differentiation factor 15;growth-differentiation factor-15;Growth/differentiation factor 15;growth/differentiation factor-15;Macrophage inhibitory cytokine 1;macrophage inhibitory cytokine- 1;macrophage inhibitory cytokine-1;macrophage-i…	SWISSPROT_AC:Q99988;SWISSPROT_ID:GDF15_HUMAN;GeneID:9518;Ensembl:ENSG00000130513;HGNC:HGNC:30142;MIM:605312;Vega:OTTHUMG00000183360;protein_accession:AAB88673.1;protein_accession:AAB88913.1;protein_accession:AAC24456.1;protein_accession:AAC39537.1;protein_accession:AAF89834.1;protein_accession:AAH00529.1;protein_accession:AAH08962.1;protein_accession:AAV38272.1;protein_accession:BAA19151.1;protei…	153139	Protein	GDF15	GDF-15;GDF15;Growth/differentiation factor 15;Macrophage inhibitory cytokine 1;MIC-1;MIC1;NAG-1;NRG-1;NSAID-activated gene 1 protein;NSAID-regulated gene 1 protein;PDF;PLAB;Placental bone morphogenetic protein;Placental TGF-beta;Prostate differentiation factor;PTGFB;gdf 15;growth differentiation factor 15;growth differentiation factor 15--an;growth differentiation factor-15;growth-differentiation…	SWISSPROT_AC:Q99988;SWISSPROT_ID:GDF15_HUMAN;EMBL:AB000584;EMBL:AC008397;EMBL:AF003934;EMBL:AF008303;EMBL:AF019770;EMBL:AF173860;EMBL:AK291530;EMBL:BC000529;EMBL:BC008962;EMBL:BT019465;EMBL:CH471106;EMBL:U88323;RefSeq:NP_004855.2;ProteinModelPortal:Q99988;STRING:9606.ENSP00000252809;SWISSPROT_AC_OLD:O14629;SWISSPROT_AC_OLD:P78360;SWISSPROT_AC_OLD:Q9BWA0;SWISSPROT_AC_OLD:Q9NRT0;GeneID:9518;KEGG:hs…	9518	9518
75390	GPX1 --> GPX1	Expression	GeneID:2876;		4342156	Gene	GPX1	glutathione peroxidase 1;GPX1;GPXD;GSHPX1;Cellular glutathione peroxidase;cellular-glutathione peroxidase;EC 1.11.1.9;ec1.11.1.9;glutathione peroxidase -1;glutathione peroxidase cellular;glutathione peroxidase i;glutathione peroxidase type 1;glutathione peroxidase type-1;glutathione peroxidase- i;glutathione peroxidase-1;glutathione peroxidase-i;glutathione peroxidase1;glutathione-peroxidase-1;gp…	SWISSPROT_AC:P07203;SWISSPROT_ID:GPX1_HUMAN;GeneID:2876;Ensembl:ENSG00000233276;HGNC:HGNC:4553;MIM:138320;Vega:OTTHUMG00000156837;protein_accession:AAA67540.2;protein_accession:AAA75389.2;protein_accession:AAB84255.1;protein_accession:AAH00742.3;protein_accession:AAH07865.2;protein_accession:AAH70258.1;protein_accession:AAP80181.1;protein_accession:AHW56492.1;protein_accession:AHW56493.1;protein_…	165468	Protein	GPX1	Cellular glutathione peroxidase;EC 1.11.1.9;Glutathione peroxidase 1;GPx-1;GPX1;GSHPx-1;cellular-glutathione peroxidase;ec1.11.1.9;glutathione peroxidase -1;glutathione peroxidase cellular;glutathione peroxidase i;glutathione peroxidase type 1;glutathione peroxidase type-1;glutathione peroxidase- i;glutathione peroxidase-1;glutathione peroxidase-i;glutathione peroxidase1;glutathione-peroxidase-1;…	SWISSPROT_AC:P07203;SWISSPROT_ID:GPX1_HUMAN;EMBL:AC121247;EMBL:AY327818;EMBL:BC000742;EMBL:M21304;EMBL:M83094;EMBL:X13709;EMBL:X13710;EMBL:Y00433;EMBL:Y00483;RefSeq:NP_000572.2;ProteinModelPortal:P07203;STRING:9606.ENSP00000407375;SWISSPROT_AC_OLD:E9PAS1;SWISSPROT_AC_OLD:Q7Z5H1;SWISSPROT_AC_OLD:Q9BW12;SMR:P07203;GeneID:2876;KEGG:hsa:2876;PIR:A42152;eggNOG:COG0386;eggNOG:KOG1651;UniGene:Hs.76686;G…	2876	2876
75390	GPX1 --> GPX1	Expression	GeneID:2876;		4342156	Gene	GPX1	glutathione peroxidase 1;GPX1;GPXD;GSHPX1;Cellular glutathione peroxidase;cellular-glutathione peroxidase;EC 1.11.1.9;ec1.11.1.9;glutathione peroxidase -1;glutathione peroxidase cellular;glutathione peroxidase i;glutathione peroxidase type 1;glutathione peroxidase type-1;glutathione peroxidase- i;glutathione peroxidase-1;glutathione peroxidase-i;glutathione peroxidase1;glutathione-peroxidase-1;gp…	SWISSPROT_AC:P07203;SWISSPROT_ID:GPX1_HUMAN;GeneID:2876;Ensembl:ENSG00000233276;HGNC:HGNC:4553;MIM:138320;Vega:OTTHUMG00000156837;protein_accession:AAA67540.2;protein_accession:AAA75389.2;protein_accession:AAB84255.1;protein_accession:AAH00742.3;protein_accession:AAH07865.2;protein_accession:AAH70258.1;protein_accession:AAP80181.1;protein_accession:AHW56492.1;protein_accession:AHW56493.1;protein_…	165468	Protein	GPX1	Cellular glutathione peroxidase;EC 1.11.1.9;Glutathione peroxidase 1;GPx-1;GPX1;GSHPx-1;cellular-glutathione peroxidase;ec1.11.1.9;glutathione peroxidase -1;glutathione peroxidase cellular;glutathione peroxidase i;glutathione peroxidase type 1;glutathione peroxidase type-1;glutathione peroxidase- i;glutathione peroxidase-1;glutathione peroxidase-i;glutathione peroxidase1;glutathione-peroxidase-1;…	SWISSPROT_AC:P07203;SWISSPROT_ID:GPX1_HUMAN;EMBL:AC121247;EMBL:AY327818;EMBL:BC000742;EMBL:M21304;EMBL:M83094;EMBL:X13709;EMBL:X13710;EMBL:Y00433;EMBL:Y00483;RefSeq:NP_000572.2;ProteinModelPortal:P07203;STRING:9606.ENSP00000407375;SWISSPROT_AC_OLD:E9PAS1;SWISSPROT_AC_OLD:Q7Z5H1;SWISSPROT_AC_OLD:Q9BW12;SMR:P07203;GeneID:2876;KEGG:hsa:2876;PIR:A42152;eggNOG:COG0386;eggNOG:KOG1651;UniGene:Hs.76686;G…	2876	2876
82048	HMOX1 --> HO-1	Expression	GeneID:3162;		4342405	Gene	HMOX1	bK286B10;heme oxygenase 1;HMOX1;HMOX1D;HO-1;HSP32;EC 1.14.14.18;heme oxygenase - 1;heme oxygenase -1;heme oxygenase i;heme oxygenase isoform 1;heme oxygenase isoform-1;heme oxygenase type 1;heme oxygenase type i;heme oxygenase type-1;heme oxygenase- 1;heme oxygenase--1;heme oxygenase-1;heme oxygenase1;heme-oxygenase 1;heme-oxygenase i;heme-oxygenase isoform 1;heme-oxygenase- 1;heme-oxygenase-1;he…	SWISSPROT_AC:P09601;SWISSPROT_ID:HMOX1_HUMAN;GeneID:3162;Ensembl:ENSG00000100292;HGNC:HGNC:5013;MIM:141250;Vega:OTTHUMG00000150960;protein_accession:AAA50403.1;protein_accession:AAH01491.1;protein_accession:AAR23262.1;protein_accession:AAV38588.1;protein_accession:ABM83236.1;protein_accession:ABM86436.1;protein_accession:ACZ72606.1;protein_accession:ACZ72607.1;protein_accession:ADZ76424.1;protein…	184299	Protein	HO-1	EC 1.14.14.18;Heme oxygenase 1;HMOX1;HO;HO-1;HO1;bK286B10;heme oxygenase - 1;heme oxygenase -1;heme oxygenase i;heme oxygenase isoform 1;heme oxygenase isoform-1;heme oxygenase type 1;heme oxygenase type i;heme oxygenase type-1;heme oxygenase- 1;heme oxygenase--1;heme oxygenase-1;heme oxygenase1;heme-oxygenase 1;heme-oxygenase i;heme-oxygenase isoform 1;heme-oxygenase- 1;heme-oxygenase-1;heme-oxy…	SWISSPROT_AC:P09601;SWISSPROT_ID:HMOX1_HUMAN;EMBL:AY460337;EMBL:CR456505;EMBL:M23041;EMBL:X06985;EMBL:X14782;EMBL:Z82244;RefSeq:NP_002124.1;ProteinModelPortal:P09601;STRING:9606.ENSP00000216117;SMR:P09601;GeneID:3162;KEGG:hsa:3162;PIR:S00325;eggNOG:COG5398;eggNOG:KOG4480;UniGene:Hs.517581;UniGene:Hs.727017;GO:GO:0001525;GO:GO:0001935;GO:GO:0002246;GO:GO:0002686;GO:GO:0004392;GO:GO:0004630;GO:GO:0…	3162	3162
82048	HMOX1 --> HO-1	Expression	GeneID:3162;		4342405	Gene	HMOX1	bK286B10;heme oxygenase 1;HMOX1;HMOX1D;HO-1;HSP32;EC 1.14.14.18;heme oxygenase - 1;heme oxygenase -1;heme oxygenase i;heme oxygenase isoform 1;heme oxygenase isoform-1;heme oxygenase type 1;heme oxygenase type i;heme oxygenase type-1;heme oxygenase- 1;heme oxygenase--1;heme oxygenase-1;heme oxygenase1;heme-oxygenase 1;heme-oxygenase i;heme-oxygenase isoform 1;heme-oxygenase- 1;heme-oxygenase-1;he…	SWISSPROT_AC:P09601;SWISSPROT_ID:HMOX1_HUMAN;GeneID:3162;Ensembl:ENSG00000100292;HGNC:HGNC:5013;MIM:141250;Vega:OTTHUMG00000150960;protein_accession:AAA50403.1;protein_accession:AAH01491.1;protein_accession:AAR23262.1;protein_accession:AAV38588.1;protein_accession:ABM83236.1;protein_accession:ABM86436.1;protein_accession:ACZ72606.1;protein_accession:ACZ72607.1;protein_accession:ADZ76424.1;protein…	184299	Protein	HO-1	EC 1.14.14.18;Heme oxygenase 1;HMOX1;HO;HO-1;HO1;bK286B10;heme oxygenase - 1;heme oxygenase -1;heme oxygenase i;heme oxygenase isoform 1;heme oxygenase isoform-1;heme oxygenase type 1;heme oxygenase type i;heme oxygenase type-1;heme oxygenase- 1;heme oxygenase--1;heme oxygenase-1;heme oxygenase1;heme-oxygenase 1;heme-oxygenase i;heme-oxygenase isoform 1;heme-oxygenase- 1;heme-oxygenase-1;heme-oxy…	SWISSPROT_AC:P09601;SWISSPROT_ID:HMOX1_HUMAN;EMBL:AY460337;EMBL:CR456505;EMBL:M23041;EMBL:X06985;EMBL:X14782;EMBL:Z82244;RefSeq:NP_002124.1;ProteinModelPortal:P09601;STRING:9606.ENSP00000216117;SMR:P09601;GeneID:3162;KEGG:hsa:3162;PIR:S00325;eggNOG:COG5398;eggNOG:KOG4480;UniGene:Hs.517581;UniGene:Hs.727017;GO:GO:0001525;GO:GO:0001935;GO:GO:0002246;GO:GO:0002686;GO:GO:0004392;GO:GO:0004630;GO:GO:0…	3162	3162
101353	LOX --> LOX	Expression	GeneID:4015;		4343074	Gene	LOX	AAT10;LOX;lysyl oxidase;EC 1.4.3.13;lox-isoform;LYOX;lysyl oxidase-type;lysyl-oxidase;oxidase lysyl;Protein-lysine 6-oxidase;	SWISSPROT_AC:P28300;SWISSPROT_ID:LYOX_HUMAN;GeneID:4015;Ensembl:ENSG00000113083;HGNC:HGNC:6664;MIM:153455;Vega:OTTHUMG00000128914;protein_accession:AAA16870.1;protein_accession:AAA59525.1;protein_accession:AAA59541.1;protein_accession:AAB21243.1;protein_accession:AAB23549.1;protein_accession:AAD02130.1;protein_accession:AAD10703.1;protein_accession:AAH74820.1;protein_accession:AAH74872.1;protein_…	232143	Protein	LOX	EC 1.4.3.13;LOX;LYOX;Lysyl oxidase;Protein-lysine 6-oxidase;AAT10;lox-isoform;lysyl oxidase-type;lysyl-oxidase;oxidase lysyl;	SWISSPROT_AC:P28300;SWISSPROT_ID:LYOX_HUMAN;EMBL:AF039291;EMBL:AK312269;EMBL:BC074820;EMBL:BC074872;EMBL:BC089436;EMBL:L16895;EMBL:M84150;EMBL:M94054;EMBL:S45875;EMBL:S78694;RefSeq:NP_002308.2;ProteinModelPortal:P28300;STRING:9606.ENSP00000231004;SWISSPROT_AC_OLD:B2R5Q3;SWISSPROT_AC_OLD:Q5FWF0;GeneID:4015;KEGG:hsa:4015;PIR:A47529;eggNOG:ENOG410IHTH;eggNOG:ENOG41101E4;UniGene:Hs.102267;GO:GO:00047…	4015	4015
101353	LOX --> LOX	Expression	GeneID:4015;		4343074	Gene	LOX	AAT10;LOX;lysyl oxidase;EC 1.4.3.13;lox-isoform;LYOX;lysyl oxidase-type;lysyl-oxidase;oxidase lysyl;Protein-lysine 6-oxidase;	SWISSPROT_AC:P28300;SWISSPROT_ID:LYOX_HUMAN;GeneID:4015;Ensembl:ENSG00000113083;HGNC:HGNC:6664;MIM:153455;Vega:OTTHUMG00000128914;protein_accession:AAA16870.1;protein_accession:AAA59525.1;protein_accession:AAA59541.1;protein_accession:AAB21243.1;protein_accession:AAB23549.1;protein_accession:AAD02130.1;protein_accession:AAD10703.1;protein_accession:AAH74820.1;protein_accession:AAH74872.1;protein_…	232143	Protein	LOX	EC 1.4.3.13;LOX;LYOX;Lysyl oxidase;Protein-lysine 6-oxidase;AAT10;lox-isoform;lysyl oxidase-type;lysyl-oxidase;oxidase lysyl;	SWISSPROT_AC:P28300;SWISSPROT_ID:LYOX_HUMAN;EMBL:AF039291;EMBL:AK312269;EMBL:BC074820;EMBL:BC074872;EMBL:BC089436;EMBL:L16895;EMBL:M84150;EMBL:M94054;EMBL:S45875;EMBL:S78694;RefSeq:NP_002308.2;ProteinModelPortal:P28300;STRING:9606.ENSP00000231004;SWISSPROT_AC_OLD:B2R5Q3;SWISSPROT_AC_OLD:Q5FWF0;GeneID:4015;KEGG:hsa:4015;PIR:A47529;eggNOG:ENOG410IHTH;eggNOG:ENOG41101E4;UniGene:Hs.102267;GO:GO:00047…	4015	4015
183360	SELENOS --> SELS	Expression	GeneID:55829;		4353034	Gene	SELENOS	AD-015;ADO15;SBBI8;selenoprotein S;SELENOS;SELS;SEPS1;VIMP;selenoprotein-s;seps-i;VCP-interacting membrane protein;	SWISSPROT_AC:Q9BQE4;SWISSPROT_ID:SELS_HUMAN;GeneID:55829;Ensembl:ENSG00000131871;HGNC:HGNC:30396;MIM:607918;Vega:OTTHUMG00000166441;protein_accession:AAF67483.1;protein_accession:AAH05840.2;protein_accession:AAI07775.1;protein_accession:AAK15708.1;protein_accession:AAP85541.1;protein_accession:AAT46592.1;protein_accession:EAX02295.1;protein_accession:NP_060915.2;protein_accession:NP_982298.2;prot…	447385	Protein	SELS	Selenoprotein S;SELS;VCP-interacting membrane protein;VIMP;AD-015;ADO15;SBBI8;selenoprotein-s;SELENOS;seps-i;SEPS1;	SWISSPROT_AC:Q9BQE4;SWISSPROT_ID:SELS_HUMAN;EMBL:AC023024;EMBL:AF157317;EMBL:AF328864;EMBL:AY324824;EMBL:BC005840;EMBL:BC107774;RefSeq:NP_060915.2;RefSeq:NP_982298.2;ProteinModelPortal:Q9BQE4;STRING:9606.ENSP00000381282;SWISSPROT_AC_OLD:Q3B771;SWISSPROT_AC_OLD:Q9P0I6;SMR:Q9BQE4;GeneID:55829;KEGG:hsa:55829;eggNOG:ENOG410IW5T;eggNOG:ENOG41126EF;UniGene:Hs.32148;GO:GO:0002865;GO:GO:0004872;GO:GO:000…	55829	55829
183360	SELENOS --> SELS	Expression	GeneID:55829;		4353034	Gene	SELENOS	AD-015;ADO15;SBBI8;selenoprotein S;SELENOS;SELS;SEPS1;VIMP;selenoprotein-s;seps-i;VCP-interacting membrane protein;	SWISSPROT_AC:Q9BQE4;SWISSPROT_ID:SELS_HUMAN;GeneID:55829;Ensembl:ENSG00000131871;HGNC:HGNC:30396;MIM:607918;Vega:OTTHUMG00000166441;protein_accession:AAF67483.1;protein_accession:AAH05840.2;protein_accession:AAI07775.1;protein_accession:AAK15708.1;protein_accession:AAP85541.1;protein_accession:AAT46592.1;protein_accession:EAX02295.1;protein_accession:NP_060915.2;protein_accession:NP_982298.2;prot…	447385	Protein	SELS	Selenoprotein S;SELS;VCP-interacting membrane protein;VIMP;AD-015;ADO15;SBBI8;selenoprotein-s;SELENOS;seps-i;SEPS1;	SWISSPROT_AC:Q9BQE4;SWISSPROT_ID:SELS_HUMAN;EMBL:AC023024;EMBL:AF157317;EMBL:AF328864;EMBL:AY324824;EMBL:BC005840;EMBL:BC107774;RefSeq:NP_060915.2;RefSeq:NP_982298.2;ProteinModelPortal:Q9BQE4;STRING:9606.ENSP00000381282;SWISSPROT_AC_OLD:Q3B771;SWISSPROT_AC_OLD:Q9P0I6;SMR:Q9BQE4;GeneID:55829;KEGG:hsa:55829;eggNOG:ENOG410IW5T;eggNOG:ENOG41126EF;UniGene:Hs.32148;GO:GO:0002865;GO:GO:0004872;GO:GO:000…	55829	55829
204824	PLAT --> TPA	Expression	GeneID:5327;		4344083	Gene	PLAT	plasminogen activator, tissue type;PLAT;T-PA;TPA;activator tissue plasminogen;activator tissue-type plasminogen;Alteplase;EC 3.4.21.68;pa t;plasminogen activator - tissue-type;plasminogen activator of the tissue-type;plasminogen activator of tissue-type;plasminogen activator tissue;plasminogen tissue activator;Reteplase;t- pa;t--pa;t-plasminogen activator;tissue - type plasminogen activator;tissu…	SWISSPROT_AC:P00750;SWISSPROT_ID:TPA_HUMAN;GeneID:5327;Ensembl:ENSG00000104368;HGNC:HGNC:9051;MIM:173370;Vega:OTTHUMG00000164072;protein_accession:AAA36800.1;protein_accession:AAA60111.1;protein_accession:AAA61213.1;protein_accession:AAA98809.1;protein_accession:AAB59510.1;protein_accession:AAH02795.3;protein_accession:AAH07231.1;protein_accession:AAH13968.3;protein_accession:AAH18636.3;protein_a…	493753	Protein	TPA	Alteplase;EC 3.4.21.68;PLAT;Reteplase;t-PA;t-plasminogen activator;Tissue-type plasminogen activator;TPA;activator tissue plasminogen;activator tissue-type plasminogen;pa t;plasminogen activator - tissue-type;plasminogen activator of the tissue-type;plasminogen activator of tissue-type;plasminogen activator tissue;plasminogen activator, tissue type;plasminogen tissue activator;t- pa;t--pa;tissue …	SWISSPROT_AC:P00750;SWISSPROT_ID:TPA_HUMAN;EMBL:AF260825;EMBL:AK289387;EMBL:AK290575;EMBL:AK313342;EMBL:AY221101;EMBL:AY291060;EMBL:BC002795;EMBL:BC007231;EMBL:BC013968;EMBL:BC018636;EMBL:BC095403;EMBL:BT007060;EMBL:CH471080;EMBL:D01096;EMBL:K03021;EMBL:L00141;EMBL:L00142;EMBL:L00143;EMBL:L00144;EMBL:L00145;EMBL:L00146;EMBL:L00147;EMBL:L00148;EMBL:L00149;EMBL:L00150;EMBL:L00151;EMBL:L00153;EMBL:M…	5327	5327
204824	PLAT --> TPA	Expression	GeneID:5327;		4344083	Gene	PLAT	plasminogen activator, tissue type;PLAT;T-PA;TPA;activator tissue plasminogen;activator tissue-type plasminogen;Alteplase;EC 3.4.21.68;pa t;plasminogen activator - tissue-type;plasminogen activator of the tissue-type;plasminogen activator of tissue-type;plasminogen activator tissue;plasminogen tissue activator;Reteplase;t- pa;t--pa;t-plasminogen activator;tissue - type plasminogen activator;tissu…	SWISSPROT_AC:P00750;SWISSPROT_ID:TPA_HUMAN;GeneID:5327;Ensembl:ENSG00000104368;HGNC:HGNC:9051;MIM:173370;Vega:OTTHUMG00000164072;protein_accession:AAA36800.1;protein_accession:AAA60111.1;protein_accession:AAA61213.1;protein_accession:AAA98809.1;protein_accession:AAB59510.1;protein_accession:AAH02795.3;protein_accession:AAH07231.1;protein_accession:AAH13968.3;protein_accession:AAH18636.3;protein_a…	493753	Protein	TPA	Alteplase;EC 3.4.21.68;PLAT;Reteplase;t-PA;t-plasminogen activator;Tissue-type plasminogen activator;TPA;activator tissue plasminogen;activator tissue-type plasminogen;pa t;plasminogen activator - tissue-type;plasminogen activator of the tissue-type;plasminogen activator of tissue-type;plasminogen activator tissue;plasminogen activator, tissue type;plasminogen tissue activator;t- pa;t--pa;tissue …	SWISSPROT_AC:P00750;SWISSPROT_ID:TPA_HUMAN;EMBL:AF260825;EMBL:AK289387;EMBL:AK290575;EMBL:AK313342;EMBL:AY221101;EMBL:AY291060;EMBL:BC002795;EMBL:BC007231;EMBL:BC013968;EMBL:BC018636;EMBL:BC095403;EMBL:BT007060;EMBL:CH471080;EMBL:D01096;EMBL:K03021;EMBL:L00141;EMBL:L00142;EMBL:L00143;EMBL:L00144;EMBL:L00145;EMBL:L00146;EMBL:L00147;EMBL:L00148;EMBL:L00149;EMBL:L00150;EMBL:L00151;EMBL:L00153;EMBL:M…	5327	5327
495881	CD36 -- SR-BI	association	Pubmed 2012:24970143;Pubmed 1996:8696941;Pubmed 2016:26592663;Pubmed central 2012:4030837;Pubmed central 2016:4731823;Pubmed central 2013:3798921;	Phylogenetic analyses examined the relationships and potential evolutionary origins of the vertebrate <b>CD36</b> gene with vertebrate <b>SCARB1</b> and SCARB2 genes.[Pubmed 2012:24970143];The downregulation of <b>CD36</b> mRNA was associated with the disappearance of surface expression of <b>CD36 antigen</b> and loss of TSP-1 surface-binding capacity.[Pubmed 1996:8696941];expression of macrophag…	4340578	Gene	CD36	BDPLT10;CD36;CD36 molecule;CHDS7;FAT;GP3B;GP4;GPIV;PASIV;SCARB3;antigen cd36;cd 36;cd 36 molecule;cd-36;cd-36 molecule;CD36 antigen;collagen platelet receptor;collagen receptor of platelet;collagen-platelet receptor;Fatty acid translocase;fatty-acid translocase;Glycoprotein IIIb;gp 4;gp iv;gp-4;gp-iv;gp3 beta;GPIIIB;iiib glycoprotein;Leukocyte differentiation antigen CD36;molecule cd36;pas 4;PAS …	SWISSPROT_AC:P16671;SWISSPROT_ID:CD36_HUMAN;GeneID:948;Ensembl:ENSG00000135218;HGNC:HGNC:1663;MIM:173510;Vega:OTTHUMG00000155383;protein_accession:AAA16068.1;protein_accession:AAA35534.1;protein_accession:AAA58412.1;protein_accession:AAA58413.1;protein_accession:AAB28992.1;protein_accession:AAB46390.1;protein_accession:AAD13993.1;protein_accession:AAD14932.1;protein_accession:AAD14933.1;protein_a…	444077	Protein	SR-BI	CD36 and LIMPII analogous 1;CD36 antigen;CD36 antigen-like 1;CD36L1;CLA-1;CLA1;Collagen type I receptor, thrombospondin receptor-like 1;SCARB1;Scavenger receptor class B member 1;SCRB1;SR-BI;SRB1;antigen cd36;cla 1;cla i;cla-i;class b member i scavenger receptor;HDLQTL6;scarb-1;scavenger receptor class b member i;scavenger receptor class-b member 1;sr - bi;	SWISSPROT_AC:Q8WTV0;SWISSPROT_ID:SCRB1_HUMAN;EMBL:AC073593;EMBL:AC126309;EMBL:AF515445;EMBL:BC022087;EMBL:BC080647;EMBL:BC093732;EMBL:BC112037;EMBL:CH471054;EMBL:Z22555;RefSeq:NP_001076428.1;RefSeq:NP_005496.4;ProteinModelPortal:Q8WTV0;STRING:9606.ENSP00000261693;SWISSPROT_AC_OLD:F8W8N0;SWISSPROT_AC_OLD:Q14016;SWISSPROT_AC_OLD:Q52LZ5;SWISSPROT_AC_OLD:Q6KFX4;SMR:Q8WTV0;GeneID:949;KEGG:hsa:949;PIR:…	948	949
496505	ABCC1 -- BCL2	association	Pubmed:9042217;Pubmed 2002:12455884;	In contrast, the DR-H69 cells exhibited a 34-fold overexpression of the <b>MRP</b> gene accompanied by significant down-regulation of both DNA topoisomerase II alpha and <b>bcl-2</b> mRNA gene expression, by factors of 43 and 13 respectively.[Pubmed:9042217];The correlation coefficients between <b>Bcl-2</b> and <b>MRP</b>, Bcl-2 and Bax, p53 and p21, as well as Ki67 and PCNA were positive and sig…	4343347	Gene	ABCC1	ABC29;ABCC;ABCC1;ATP binding cassette subfamily C member 1;GS-X;MRP;MRP1;abcc 1;abcc-1;abcc-type;ATP-binding cassette sub-family C member 1;gs 10;gs10;Leukotriene C(4) transporter;LTC4 transporter;mrp-type;multidrug resistance associated protein 1;multidrug resistance associated protein-1;multidrug resistance associated-protein 1;Multidrug resistance-associated protein 1;multidrug resistance-asso…	SWISSPROT_AC:P33527;SWISSPROT_ID:MRP1_HUMAN;GeneID:4363;Ensembl:ENSG00000103222;HGNC:HGNC:51;MIM:158343;Vega:OTTHUMG00000048267;protein_accession:AAB46616.1;protein_accession:AAB82786.1;protein_accession:AAB83979.1;protein_accession:AAB83980.1;protein_accession:AAB83981.1;protein_accession:AAB83982.1;protein_accession:AAB83983.1;protein_accession:AAC05808.1;protein_accession:AAC15784.1;protein_ac…	43291	Protein	BCL2	Apoptosis regulator Bcl-2;BCL2;apoptosis regulator bcl2;apoptosis regulator of the bcl-2;apoptosis-regulator bcl-2;bcl - 2;bcl -2;bcl 2;bcl- 2;Bcl-2;bcl-2-type;bcl2 apoptosis regulator;BCL2, apoptosis regulator;bcl2--an;PPP1R50;regulator of apoptosis bcl-2;	SWISSPROT_AC:P10415;SWISSPROT_ID:BCL2_HUMAN;EMBL:AC021803;EMBL:AC022726;EMBL:AY220759;EMBL:BC027258;EMBL:CH471096;EMBL:M13994;EMBL:M13995;EMBL:M14745;EMBL:S72602;EMBL:X06487;RefSeq:NP_000624.2;RefSeq:NP_000648.2;ProteinModelPortal:P10415;STRING:9606.ENSP00000329623;SWISSPROT_AC_OLD:C9JHD5;SWISSPROT_AC_OLD:P10416;SWISSPROT_AC_OLD:Q13842;SWISSPROT_AC_OLD:Q16197;SMR:P10415;GeneID:596;KEGG:hsa:596;PI…	596	4363
500545	PON1 -- MARK	association	Pubmed 1998:9443862;	However, these findings have not been reported consistently in all Caucasian and non-Caucasian populations, suggesting that this is not a functional mutation but may <b>mark</b> a functional mutation present in either <b>PON1</b> or a nearby gene.[Pubmed 1998:9443862];	4344170	Gene	PON1	ESA;MVCD5;paraoxonase 1;PON;PON1;A-esterase 1;Aromatic esterase 1;EC 3.1.1.2;EC 3.1.1.81;EC 3.1.8.1;es a;es-a;K-45;paraoxonase -1;paraoxonase i;paraoxonase type 1;paraoxonase type-1;paraoxonase-1;paraoxonase-i;paraoxonase1;PON 1;pon i;pon-1;pon-i;Serum aryldialkylphosphatase 1;serum paraoxonase /arylesterase 1;Serum paraoxonase/arylesterase 1;serum paraoxonase/arylesterase-1;	SWISSPROT_AC:P27169;SWISSPROT_ID:PON1_HUMAN;GeneID:5444;Ensembl:ENSG00000005421;HGNC:HGNC:9204;MIM:168820;Vega:OTTHUMG00000153894;protein_accession:AAA60142.1;protein_accession:AAA60143.1;protein_accession:AAA97957.1;protein_accession:AAB25717.1;protein_accession:AAB27714.2;protein_accession:AAB27899.1;protein_accession:AAB41835.1;protein_accession:AAB59538.1;protein_accession:AAC35293.1;protein_…	235062	Protein	MARK	EC 2.7.11.1;EC 2.7.11.26;KIAA1477;MAP/microtubule affinity-regulating kinase 1;MARK;MARK1;Par-1c;PAR1 homolog c;Par1c;Serine/threonine-protein kinase MARK1;mark 1;mark i;mark of type i;mark type 1;mark-1;mark-type;microtubule affinity regulating kinase 1;	SWISSPROT_AC:Q9P0L2;SWISSPROT_ID:MARK1_HUMAN;EMBL:AB040910;EMBL:AC096640;EMBL:AF154845;EMBL:AK027493;EMBL:AL592406;EMBL:BC113869;EMBL:BC114478;EMBL:CH471100;RefSeq:NP_001273057.1;RefSeq:NP_061120.3;ProteinModelPortal:Q9P0L2;STRING:9606.ENSP00000355884;SWISSPROT_AC_OLD:D3DTB0;SWISSPROT_AC_OLD:D3DTB1;SWISSPROT_AC_OLD:Q2HIY1;SWISSPROT_AC_OLD:Q5VTF9;SWISSPROT_AC_OLD:Q5VTG0;SWISSPROT_AC_OLD:Q96SW9;SWI…	5444	4139
505667	HMOX1 -- IL-6	association	Pubmed 2008:18339319;Pubmed 2011:22016469;Pubmed 1999:10328872;Pubmed central 2008:2526382;Pubmed central 2012:3296201;Pubmed central 2009:2808176;Pubmed central 2013:3651237;	<b>HGF</b> showed significant positive correlation with <b>HO-1</b> (r=0.8217, P=0.001).[Pubmed 2008:18339319];The significant positive correlation between <b>HO-1</b> and <b>HGF</b> was first reported in Egyptian human liver biopsies, and this suggests that it may play a role in the progression of hepatocellular carcinoma.[Pubmed 2008:18339319];Interleukin (IL)-6 is one of the major downstream m…	4342405	Gene	HMOX1	bK286B10;heme oxygenase 1;HMOX1;HMOX1D;HO-1;HSP32;EC 1.14.14.18;heme oxygenase - 1;heme oxygenase -1;heme oxygenase i;heme oxygenase isoform 1;heme oxygenase isoform-1;heme oxygenase type 1;heme oxygenase type i;heme oxygenase type-1;heme oxygenase- 1;heme oxygenase--1;heme oxygenase-1;heme oxygenase1;heme-oxygenase 1;heme-oxygenase i;heme-oxygenase isoform 1;heme-oxygenase- 1;heme-oxygenase-1;he…	SWISSPROT_AC:P09601;SWISSPROT_ID:HMOX1_HUMAN;GeneID:3162;Ensembl:ENSG00000100292;HGNC:HGNC:5013;MIM:141250;Vega:OTTHUMG00000150960;protein_accession:AAA50403.1;protein_accession:AAH01491.1;protein_accession:AAR23262.1;protein_accession:AAV38588.1;protein_accession:ABM83236.1;protein_accession:ABM86436.1;protein_accession:ACZ72606.1;protein_accession:ACZ72607.1;protein_accession:ADZ76424.1;protein…	197638	Protein	IL-6	B-cell stimulatory factor 2;BSF-2;CDF;CTL differentiation factor;Hybridoma growth factor;IFN-beta-2;IFNB2;IL-6;IL6;Interferon beta-2;Interleukin-6;b cell stimulatory factor 2;b cell stimulatory factor-2;b-cell stimulatory factor-2;bsf- 2;BSF2;HGF;HSF;hsf-type;ifn beta 2;ifn-beta 2;ifn-beta2;il - 6;il -- 6;il -6;il 6;il- 6;il--6;il-6-type;il-vi;il6-type;interferon beta 2;interferon beta2;interfero…	SWISSPROT_AC:P05231;SWISSPROT_ID:IL6_HUMAN;EMBL:AF372214;EMBL:BC015511;EMBL:M14584;EMBL:M18403;EMBL:M29150;EMBL:M54894;EMBL:S56892;EMBL:X04402;EMBL:X04403;EMBL:X04430;EMBL:X04602;EMBL:Y00081;RefSeq:NP_000591.1;RefSeq:XP_011513692.1;ProteinModelPortal:P05231;STRING:9606.ENSP00000258743;SWISSPROT_AC_OLD:Q9UCU2;SWISSPROT_AC_OLD:Q9UCU3;SWISSPROT_AC_OLD:Q9UCU4;SMR:P05231;GeneID:3569;KEGG:hsa:3569;PIR:…	3569	3162
506253	ABCC1 -- EGFR	association	Pubmed 1999:10379790;	<b>MRP</b> mRNA expression was lower in the metastatic lines while <b>EGFR</b> expression was variable.[Pubmed 1999:10379790];	4343347	Gene	ABCC1	ABC29;ABCC;ABCC1;ATP binding cassette subfamily C member 1;GS-X;MRP;MRP1;abcc 1;abcc-1;abcc-type;ATP-binding cassette sub-family C member 1;gs 10;gs10;Leukotriene C(4) transporter;LTC4 transporter;mrp-type;multidrug resistance associated protein 1;multidrug resistance associated protein-1;multidrug resistance associated-protein 1;Multidrug resistance-associated protein 1;multidrug resistance-asso…	SWISSPROT_AC:P33527;SWISSPROT_ID:MRP1_HUMAN;GeneID:4363;Ensembl:ENSG00000103222;HGNC:HGNC:51;MIM:158343;Vega:OTTHUMG00000048267;protein_accession:AAB46616.1;protein_accession:AAB82786.1;protein_accession:AAB83979.1;protein_accession:AAB83980.1;protein_accession:AAB83981.1;protein_accession:AAB83982.1;protein_accession:AAB83983.1;protein_accession:AAC05808.1;protein_accession:AAC15784.1;protein_ac…	118933	Protein	EGFR	EC 2.7.10.1;EGFR;Epidermal growth factor receptor;ERBB;ERBB1;HER1;Proto-oncogene c-ErbB-1;Receptor tyrosine-protein kinase erbB-1;c-erb-b-1 proto-oncogene;c-erbb1 proto-oncogene;egfr-type;epidermal growth factor - receptor;epidermal growth factor -receptor;epidermal growth factor receptor-type;epidermal growth factor's receptor;epidermal growth factor-receptor;epidermal growth receptor factor;epi…	SWISSPROT_AC:P00533;SWISSPROT_ID:EGFR_HUMAN;EMBL:AF125253;EMBL:AF125538;EMBL:AF125539;EMBL:AF277897;EMBL:AF288738;EMBL:AY588246;EMBL:AY698024;EMBL:M11234;EMBL:M38425;EMBL:U48722;EMBL:U48723;EMBL:U48724;EMBL:U48725;EMBL:U48726;EMBL:U48727;EMBL:U48728;EMBL:U48729;EMBL:U95089;EMBL:X00588;EMBL:X00663;EMBL:X06370;RefSeq:NP_005219.2;RefSeq:NP_958439.1;RefSeq:NP_958440.1;RefSeq:NP_958441.1;ProteinModelP…	1956	4363
507451	SERPINE1 -- TPA	association	Pubmed:9159836;Pubmed 2006:16409470;Pubmed 2006:17047299;Pubmed 2001:11816722;Pubmed 1994:7811690;Pubmed 1994:7865673;Pubmed 1994:8163691;Pubmed 1994:8176842;Pubmed 1993:7685759;Pubmed 1993:8136276;Pubmed 1993:8237997;Pubmed 2002:12091343;Pubmed 2002:12123488;Pubmed 1995:7548678;Pubmed 1995:7744752;Pubmed 2007:17253197;Pubmed 2000:10691102;Pubmed 2000:10739388;Pubmed 2000:10805280;Pubmed 2000:108…	<b>PAI-1</b> level was correlated with <b>tPA</b> (r = 0.37; p &lt; 0.01) and triglycerides (r = 0.32; p &lt; 0.05).[Pubmed:9159836];In 586 consecutive patients, referred because of bleeding symptoms, we added analyses of PAI-1 activity and <b>tissue plasminogen activator</b> complex with <b>PAI-1</b> (t-PA-PAI-1) to the routine investigation, consisting of platelet count, bleeding time, prothrom…	4343854	Gene	SERPINE1	PAI;PAI-1;PAI1;PLANH1;serpin family E member 1;SERPINE1;activator inhibitor type-1-plasminogen;activator plasminogen inhibitor-1;Endothelial plasminogen activator inhibitor;endothelial type of plasminogen activator inhibitor;endothelial type plasminogen activator inhibitor;endothelial-type plasminogen activator inhibitor;inhibitor of type 1 plasminogen activator;inhibitor type 1 plasminogen activ…	SWISSPROT_AC:P05121;SWISSPROT_ID:PAI1_HUMAN;GeneID:5054;Ensembl:ENSG00000106366;HGNC:HGNC:8583;MIM:173360;Vega:OTTHUMG00000157107;protein_accession:AAA60003.1;protein_accession:AAA60007.1;protein_accession:AAA60008.1;protein_accession:AAA60009.1;protein_accession:AAD45828.1;protein_accession:AAH10860.1;protein_accession:AAK60338.1;protein_accession:ABM81620.1;protein_accession:ABM84803.1;protein_…	493753	Protein	TPA	Alteplase;EC 3.4.21.68;PLAT;Reteplase;t-PA;t-plasminogen activator;Tissue-type plasminogen activator;TPA;activator tissue plasminogen;activator tissue-type plasminogen;pa t;plasminogen activator - tissue-type;plasminogen activator of the tissue-type;plasminogen activator of tissue-type;plasminogen activator tissue;plasminogen activator, tissue type;plasminogen tissue activator;t- pa;t--pa;tissue …	SWISSPROT_AC:P00750;SWISSPROT_ID:TPA_HUMAN;EMBL:AF260825;EMBL:AK289387;EMBL:AK290575;EMBL:AK313342;EMBL:AY221101;EMBL:AY291060;EMBL:BC002795;EMBL:BC007231;EMBL:BC013968;EMBL:BC018636;EMBL:BC095403;EMBL:BT007060;EMBL:CH471080;EMBL:D01096;EMBL:K03021;EMBL:L00141;EMBL:L00142;EMBL:L00143;EMBL:L00144;EMBL:L00145;EMBL:L00146;EMBL:L00147;EMBL:L00148;EMBL:L00149;EMBL:L00150;EMBL:L00151;EMBL:L00153;EMBL:M…	5054	5327
509617	SCARB1 -- LDLR	association	Pubmed 2013:23722970;Pubmed 2000:10832106;Pubmed 2016:26592663;Pubmed central 2016:4876195;	As expected, HDL cholesteryl ester uptake was impaired in Ldlr (-/-) <b>Scarb1</b> (I179N) mice compared to <b>Ldlr</b> (-/-) control mice, with a net effect of increased small and very small LDL cholesterol in Ldlr (-/-) Scarb1 (I179N) mice being the most probable cause of the observed increased atherosclerosis.[Pubmed 2013:23722970];By screening 64 normal and pathological adrenal samples by Nor…	4340581	Gene	SCARB1	CD36L1;CLA-1;CLA1;HDLQTL6;SCARB1;scavenger receptor class B member 1;SR-BI;SRB1;antigen cd36;CD36 and LIMPII analogous 1;CD36 antigen;CD36 antigen-like 1;cla 1;cla i;cla-i;class b member i scavenger receptor;Collagen type I receptor, thrombospondin receptor-like 1;scarb-1;scavenger receptor class b member i;scavenger receptor class-b member 1;SCRB1;sr - bi;	SWISSPROT_AC:Q8WTV0;SWISSPROT_ID:SCRB1_HUMAN;GeneID:949;Ensembl:ENSG00000073060;HGNC:HGNC:1664;MIM:601040;Vega:OTTHUMG00000168544;protein_accession:AAF91347.1;protein_accession:AAH80647.1;protein_accession:AAH93732.1;protein_accession:AAI12038.1;protein_accession:AAI43320.1;protein_accession:AAQ08185.1;protein_accession:ABM83763.1;protein_accession:ABM87082.1;protein_accession:ALQ33422.1;protein_…	218607	Protein	LDLR	LDL receptor;LDLR;Low-density lipoprotein receptor;FH;FHC;ldl receptor--an;ldl- receptor;ldl-receptor;ldl-receptor-type;ldl-type receptor;LDLCQ2;lipoprotein receptor low density;lipoprotein receptor low-density;lipoprotein receptor of the low density;lipoprotein receptor of the low-density;low density lipoprotein receptor;low density lipoprotein--receptor;low density lipoprotein-receptor;low dens…	SWISSPROT_AC:P01130;SWISSPROT_ID:LDLR_HUMAN;EMBL:AB209409;EMBL:AC011485;EMBL:AK295612;EMBL:AK296312;EMBL:AK299038;EMBL:AK300313;EMBL:AY114155;EMBL:AY324609;EMBL:BC014514;EMBL:BT007361;EMBL:CH471106;EMBL:FJ525879;EMBL:L00336;EMBL:L00337;EMBL:L00338;EMBL:L00339;EMBL:L00340;EMBL:L00341;EMBL:L00343;EMBL:L00344;EMBL:L00345;EMBL:L00346;EMBL:L00347;EMBL:L00348;EMBL:L00349;EMBL:L00350;EMBL:L00351;EMBL:L0…	3949	949
509688	GDF15 -- P53	association	Pubmed 2002:12082608;Pubmed 2015:25690161;Pubmed 2015:26004619;Pubmed 2015:26249737;Pubmed 2000:10777512;Pubmed 2011:21586550;Pubmed 2009:19100681;Pubmed central 2015:4480132;Pubmed central 2015:4528199;Pubmed central 2015:4530250;Pubmed central 2015:4632809;Pubmed central 2014:3950324;Pubmed central 2014:4329009;Pubmed central 2012:3338692;Pubmed central 2012:3393679;Pubmed central 2017:5356854;…	Taken together, these data suggest that <b>MIC-1</b> is an important downstream mediator of <b>p53</b> function, while acting itself as an intercessor of cellular stress signaling and exerting anti-tumorigenic activities.[Pubmed 2002:12082608];<b>GDF-15</b>, which is regulated by <b>p53</b>, has shown antitumorigenic and proapoptotic activities in vivo and in vitro.[Pubmed 2015:25690161];Furtherm…	4347309	Gene	GDF15	GDF-15;GDF15;growth differentiation factor 15;MIC-1;MIC1;NAG-1;PDF;PLAB;PTGFB;gdf 15;growth differentiation factor 15--an;growth differentiation factor-15;growth-differentiation factor 15;growth-differentiation factor-15;Growth/differentiation factor 15;growth/differentiation factor-15;Macrophage inhibitory cytokine 1;macrophage inhibitory cytokine- 1;macrophage inhibitory cytokine-1;macrophage-i…	SWISSPROT_AC:Q99988;SWISSPROT_ID:GDF15_HUMAN;GeneID:9518;Ensembl:ENSG00000130513;HGNC:HGNC:30142;MIM:605312;Vega:OTTHUMG00000183360;protein_accession:AAB88673.1;protein_accession:AAB88913.1;protein_accession:AAC24456.1;protein_accession:AAC39537.1;protein_accession:AAF89834.1;protein_accession:AAH00529.1;protein_accession:AAH08962.1;protein_accession:AAV38272.1;protein_accession:BAA19151.1;protei…	297203	Protein	P53	Antigen NY-CO-13;Cellular tumor antigen p53;P53;Phosphoprotein p53;TP53;Tumor suppressor p53;BCC7;LFS1;p 53;p 53 tumor suppressor;p-53;p-53 tumor suppressor;p5-3;p53 phosphoprotein;p53 the tumor suppressor;p53 tumor protein;p53 tumor suppressor;p53 tumor-suppressor;p53's tumor suppressor;p53--an;p53-tumor suppressor;p53-tumor-suppressor;p53-type;protein of the p53 tumor;protein p53 tumor;tp 53;tp…	SWISSPROT_AC:P04637;SWISSPROT_ID:P53_HUMAN;EMBL:AB082923;EMBL:AC007421;EMBL:AC087388;EMBL:AF135120;EMBL:AF135121;EMBL:AF136270;EMBL:AF136271;EMBL:AF209128;EMBL:AF209129;EMBL:AF209130;EMBL:AF209131;EMBL:AF209132;EMBL:AF209133;EMBL:AF209134;EMBL:AF209135;EMBL:AF209136;EMBL:AF209148;EMBL:AF209149;EMBL:AF209150;EMBL:AF209151;EMBL:AF209152;EMBL:AF209153;EMBL:AF209154;EMBL:AF209155;EMBL:AF209156;EMBL:A…	7157	9518
513966	CTGF -- RHOA	association	Pubmed 2001:11487529;Pubmed 2001:11518778;Pubmed 2014:24469458;Pubmed 2011:21756816;Pubmed central 2015:4376694;Pubmed central 2010:2890586;	These data are in agreement with the hypothesis that interference of statins with the expression of <b>CTGF</b> mRNA is primarily due to interference with the isoprenylation of <b>RhoA</b>, in line with previous studies, which have shown that RhoA is an essential mediator of CTGF induction.[Pubmed 2001:11487529];These data are in agreement with the hypothesis that interference of statins with the…	4341023	Gene	CTGF	CCN2;connective tissue growth factor;CTGF;HCS24;IGFBP8;NOV2;CCN family member 2;connective tissue-growth factor;connective-tissue growth factor;connective-tissue growth-factor;factor connective tissue growth;growth factor connective tissue;growth factor of connective tissue;growth factor of the connective tissue;hcs 24;Hypertrophic chondrocyte-specific protein 24;IBP-8;IGF-binding protein 8;IGFBP…	SWISSPROT_AC:P29279;SWISSPROT_ID:CTGF_HUMAN;GeneID:1490;Ensembl:ENSG00000118523;HGNC:HGNC:2500;MIM:121009;Vega:OTTHUMG00000015573;protein_accession:AAA75378.1;protein_accession:AAA91279.1;protein_accession:AAH87839.1;protein_accession:AAK60505.1;protein_accession:AAK60506.1;protein_accession:AAK60507.1;protein_accession:AAQ95223.1;protein_accession:AAS55639.1;protein_accession:AAV38597.1;protein_…	364855	Protein	RHOA	ARH12;ARHA;h12;Rho cDNA clone 12;RHO12;RHOA;Transforming protein RhoA;ras homolog family member A;rho 1-2;rho1-2;RHOH12;	SWISSPROT_AC:P61586;SWISSPROT_ID:RHOA_HUMAN;EMBL:AC104452;EMBL:AC121247;EMBL:AC137114;EMBL:AF498970;EMBL:AK222556;EMBL:BC001360;EMBL:BC005976;EMBL:BT019870;EMBL:BX647063;EMBL:L09159;EMBL:L25080;EMBL:M83094;EMBL:X05026;RefSeq:NP_001300870.1;RefSeq:NP_001655.1;ProteinModelPortal:P61586;STRING:9606.ENSP00000400175;SWISSPROT_AC_OLD:P06749;SWISSPROT_AC_OLD:Q53HM4;SWISSPROT_AC_OLD:Q5U024;SWISSPROT_AC_O…	1490	387
515146	FBN1 -- TGFB1	association	Pubmed 2001:11846508;Pubmed central 2014:4082619;Pubmed central 2010:2994897;Pubmed central 2016:4754938;	Cultures of Tenon's capsule fibroblasts were established to study the effect of <b>TGF-beta1</b> on <b>fibrillin-1</b> mRNA expression by Northern blot analysis.[Pubmed 2001:11846508];The expression of mRNA coding for <b>fibrillin-1</b> was up-regulated in vitro by <b>TGF-beta1</b>.[Pubmed 2001:11846508];Pathogenic mutations of the <b>fibrillin-1</b> (FBN1) gene can cause dysregulation of <b>tran…	4341576	Gene	FBN1	ACMICD;ECTOL1;FBN;FBN1;fibrillin 1;GPHYSD2;MASS;MFLS;MFS1;OCTD;SGS;SSKS;WMS;WMS2;fibrillin -1;fibrillin i;fibrillin type 1;fibrillin type i;Fibrillin-1;fibrillin1;mfs-1;	SWISSPROT_AC:P35555;SWISSPROT_ID:FBN1_HUMAN;GeneID:2200;Ensembl:ENSG00000166147;HGNC:HGNC:3603;MIM:134797;Vega:OTTHUMG00000172218;protein_accession:AAB02036.1;protein_accession:AAB25244.1;protein_accession:AAI46855.1;protein_accession:ACZ58372.1;protein_accession:ANT47181.1;protein_accession:BAD16737.1;protein_accession:BAD16738.1;protein_accession:BAD16739.1;protein_accession:BAD92077.1;protein_…	484813	Protein	TGFB1	TGF-beta-1;TGFB;TGFB1;Transforming growth factor beta-1;CED;DPD1;LAP;lap-type;tgf -beta 1;tgf -beta1;tgf b 1;tgf b-1;tgf beta 1;tgf beta i;tgf beta type 1;tgf beta type i;tgf beta-1;tgf beta-type 1;tgf beta1;tgf- b 1;tgf- beta 1;tgf- beta1;tgf-b 1;tgf-beta 1;tgf-beta i;tgf-beta isoform 1;tgf-beta type 1;tgf-beta type i;tgf-beta type-i;tgf-beta's 1;tgf-beta-i;tgf-beta1;tgf-beta1-type;tgf-betai;tgf…	SWISSPROT_AC:P01137;SWISSPROT_ID:TGFB1_HUMAN;EMBL:AK291907;EMBL:BC000125;EMBL:BC001180;EMBL:BC022242;EMBL:BT007245;EMBL:CH471126;EMBL:M38449;EMBL:X02812;EMBL:X05839;EMBL:X05840;EMBL:X05843;EMBL:X05844;EMBL:X05849;EMBL:X05850;RefSeq:NP_000651.3;ProteinModelPortal:P01137;STRING:9606.ENSP00000221930;SWISSPROT_AC_OLD:A8K792;SWISSPROT_AC_OLD:Q9UCG4;SMR:P01137;GeneID:7040;KEGG:hsa:7040;PIR:A27513;eggNO…	7040	2200
521346	HMOX1 -- Erythropoietin	association	Pubmed 2003:12776808;Pubmed central 2011:3242013;	Effect of <b>epoetin</b> on <b>HO-1</b> mRNA level and plasma antioxidants in hemodialysis patients.[Pubmed 2003:12776808];Similarly, intraperitoneal administration of <b>erythropoietin</b> to MOG-EAE mice significantly reduced severity of disease in a manner that correlated with potent upregulation of <b>Hmox-1</b> in the CNS and spleen and with a reduction of Th-17 T cell subsets54.[Pubmed cent…	4342405	Gene	HMOX1	bK286B10;heme oxygenase 1;HMOX1;HMOX1D;HO-1;HSP32;EC 1.14.14.18;heme oxygenase - 1;heme oxygenase -1;heme oxygenase i;heme oxygenase isoform 1;heme oxygenase isoform-1;heme oxygenase type 1;heme oxygenase type i;heme oxygenase type-1;heme oxygenase- 1;heme oxygenase--1;heme oxygenase-1;heme oxygenase1;heme-oxygenase 1;heme-oxygenase i;heme-oxygenase isoform 1;heme-oxygenase- 1;heme-oxygenase-1;he…	SWISSPROT_AC:P09601;SWISSPROT_ID:HMOX1_HUMAN;GeneID:3162;Ensembl:ENSG00000100292;HGNC:HGNC:5013;MIM:141250;Vega:OTTHUMG00000150960;protein_accession:AAA50403.1;protein_accession:AAH01491.1;protein_accession:AAR23262.1;protein_accession:AAV38588.1;protein_accession:ABM83236.1;protein_accession:ABM86436.1;protein_accession:ACZ72606.1;protein_accession:ACZ72607.1;protein_accession:ADZ76424.1;protein…	123955	Protein	Erythropoietin	EPO;Epoetin;Erythropoietin;an-epo;EP;epo-type;epoetin--an;erythropoietin--an;erythropoietin-type;MVCD2;	SWISSPROT_AC:P01588;SWISSPROT_ID:EPO_HUMAN;EMBL:AC009488;EMBL:AF053356;EMBL:AF202306;EMBL:AF202307;EMBL:AF202308;EMBL:AF202311;EMBL:AF202312;EMBL:AF202313;EMBL:AF202314;EMBL:AH009004;EMBL:BC093628;EMBL:BC111937;EMBL:M11319;EMBL:S65458;EMBL:X02157;EMBL:X02158;RefSeq:NP_000790.2;ProteinModelPortal:P01588;STRING:9606.ENSP00000252723;SWISSPROT_AC_OLD:Q2M2L6;SWISSPROT_AC_OLD:Q549U2;SWISSPROT_AC_OLD:Q9…	2056	3162
524867	IGFBP3 -- BRD2	association	Pubmed 2004:14715717;Pubmed 1992:1383254;	The site for <b>FSH</b> stimulation of the <b>IGFBP-3</b> gene was localized to the sequence between -61 and -48 relative to the transcription start site.[Pubmed 2004:14715717];Using RT-PCR we demonstrated that <b>FSH</b> regulates <b>IGFBP-3</b> mRNA expression in a biphasic manner, with an early induction (maximal at 3 h) and an inhibition at 24 h after FSH treatment.[Pubmed 2004:14715717];<b>F…	4342657	Gene	IGFBP3	BP-53;IBP3;IGFBP3;insulin like growth factor binding protein 3;binding protein 3-igf;binding protein-3-igf;bp -53;IBP-3;igf binding protein -3;igf binding protein 3;igf binding protein iii;igf binding protein-3;igf binding-protein 3;igf binding-protein-3;igf- binding protein 3;igf-binding protein -3;IGF-binding protein 3;igf-binding protein-3;igf-binding protein3;igf-binding-protein-3;igfbp 3;igf…	SWISSPROT_AC:P17936;SWISSPROT_ID:IBP3_HUMAN;GeneID:3486;Ensembl:ENSG00000146674;HGNC:HGNC:5472;MIM:146732;Vega:OTTHUMG00000023769;protein_accession:AAA52541.1;protein_accession:AAA52706.1;protein_accession:AAH00013.1;protein_accession:AAH18962.1;protein_accession:AAH64987.1;protein_accession:AAQ15254.1;protein_accession:AAS07554.1;protein_accession:ABB96247.1;protein_accession:ABI63363.1;protein_…	47854	Protein	BRD2	BRD2;Bromodomain-containing protein 2;KIAA9001;O27.1.1;Really interesting new gene 3 protein;RING3;brd 2;brd ii;brd-2;brd-ii;bromodomain containing 2;bromodomain containing protein 2;bromodomain-containing 2;D6S113E;FSH;fsh-type;FSRG1;NAT;nat-type;ring 3;ring iii;ring of type iii;ring type iii;ring-3;RNF3;	SWISSPROT_AC:P25440;SWISSPROT_ID:BRD2_HUMAN;EMBL:AL645941;EMBL:AL662845;EMBL:AL805913;EMBL:AL832722;EMBL:AL935042;EMBL:BC063840;EMBL:BX005422;EMBL:BX647233;EMBL:BX648109;EMBL:BX908719;EMBL:CH471081;EMBL:CR936909;EMBL:D42040;EMBL:M80613;EMBL:X62083;EMBL:X96670;EMBL:Z96104;RefSeq:NP_001106653.1;RefSeq:NP_001186384.1;RefSeq:NP_001186385.1;RefSeq:NP_001278915.1;RefSeq:NP_005095.1;ProteinModelPortal:P…	3486	6046
526144	TGFB1 -- GRASP65	association	Pubmed 2004:15051419;Pubmed central 2017:5386538;Pubmed central 2013:3880928;	In contrast <b>p65</b> and p105 expression resulted in inhibition of <b>TGF-beta1</b> promoter activity below baseline levels.[Pubmed 2004:15051419];Furthermore, Helenalin did not reduced the expression of <b>p65</b> mRNA in TGF-ÃŽÂ²1+Helenalin group compared to the <b>TGF-ÃŽÂ²1</b> group (Figure 6c), which is consistently with previous report that Helenalin selectively alkylates the p65 subunit.…	4345519	Gene	TGFB1	CED;DPD1;LAP;TGFB;TGFB1;TGFbeta;transforming growth factor beta 1;lap-type;tgf -beta 1;tgf -beta1;tgf b 1;tgf b-1;tgf beta 1;tgf beta i;tgf beta type 1;tgf beta type i;tgf beta-1;tgf beta-type 1;tgf beta1;tgf- b 1;tgf- beta 1;tgf- beta1;tgf-b 1;tgf-beta 1;tgf-beta i;tgf-beta isoform 1;tgf-beta type 1;tgf-beta type i;tgf-beta type-i;tgf-beta's 1;TGF-beta-1;tgf-beta-i;tgf-beta1;tgf-beta1-type;tgf-b…	SWISSPROT_AC:P01137;SWISSPROT_ID:TGFB1_HUMAN;GeneID:7040;Ensembl:ENSG00000105329;HGNC:HGNC:11766;MIM:190180;Vega:OTTHUMG00000182760;protein_accession:AAA36735.1;protein_accession:AAH00125.1;protein_accession:AAH01180.1;protein_accession:AAH22242.1;protein_accession:AAL27646.2;protein_accession:AAN86616.1;protein_accession:AAP35909.1;protein_accession:AAQ18641.1;protein_accession:AAT77143.1;protei…	162866	Protein	GRASP65	Golgi peripheral membrane protein p65;Golgi phosphoprotein 5;Golgi reassembly-stacking protein 1;Golgi reassembly-stacking protein of 65 kDa;GOLPH5;GORASP1;GORS1;GRASP65;golgi reassembly stacking protein 1;grasp-65;p 65;p-65;p6-5;P65;	SWISSPROT_AC:Q9BQQ3;SWISSPROT_ID:GORS1_HUMAN;EMBL:AJ409349;EMBL:AK091168;EMBL:AK124755;EMBL:BC008928;EMBL:BC075854;EMBL:BC103826;EMBL:BC103827;EMBL:CH471055;RefSeq:NP_001265718.1;RefSeq:NP_001265719.1;RefSeq:NP_114105.1;ProteinModelPortal:Q9BQQ3;STRING:9606.ENSP00000313869;SWISSPROT_AC_OLD:B3KWC8;SWISSPROT_AC_OLD:Q3SYG7;SWISSPROT_AC_OLD:Q8N272;SWISSPROT_AC_OLD:Q96H42;SMR:Q9BQQ3;GeneID:64689;KEGG:…	7040	64689
530781	GDF15 -- NFKB1	association	Pubmed 2009:19695766;Pubmed 2005:15757899;	<b>GDF-15</b> inhibits expression of c-Fos and activity of <b>NFkappaB</b> by delayed degradation of IkappaB.[Pubmed 2009:19695766];The expression of NF-kappa B p65 induced NAG-1 promoter activity, and chromatin immunoprecipitation assay for p65 showed that <b>NF-kappa B</b> binds the <b>NAG-1</b> promoter in LNCaP cells.[Pubmed 2005:15757899];	4347309	Gene	GDF15	GDF-15;GDF15;growth differentiation factor 15;MIC-1;MIC1;NAG-1;PDF;PLAB;PTGFB;gdf 15;growth differentiation factor 15--an;growth differentiation factor-15;growth-differentiation factor 15;growth-differentiation factor-15;Growth/differentiation factor 15;growth/differentiation factor-15;Macrophage inhibitory cytokine 1;macrophage inhibitory cytokine- 1;macrophage inhibitory cytokine-1;macrophage-i…	SWISSPROT_AC:Q99988;SWISSPROT_ID:GDF15_HUMAN;GeneID:9518;Ensembl:ENSG00000130513;HGNC:HGNC:30142;MIM:605312;Vega:OTTHUMG00000183360;protein_accession:AAB88673.1;protein_accession:AAB88913.1;protein_accession:AAC24456.1;protein_accession:AAC39537.1;protein_accession:AAF89834.1;protein_accession:AAH00529.1;protein_accession:AAH08962.1;protein_accession:AAV38272.1;protein_accession:BAA19151.1;protei…	275384	Protein	NFKB1	DNA-binding factor KBF1;EBP-1;NFKB1;Nuclear factor NF-kappa-B p105 subunit;Nuclear factor of kappa light polypeptide gene enhancer in B-cells 1;CVID12;ebp-i;KBF1;nf - kappab;nf -kappa b;nf kappa b;nf kappa beta;nf kappa-b;nf kappa-beta;nf kappab;nf- kappa b;nf- kappab;nf--kappab;nf-kappa b;nf-kappa beta;NF-kappa-B;NF-kappaB;nf-kappabeta;nf-kb 1;nf-kb i;NF-kB1;nfkappa b;nfkappa-b;nfkappa-beta;NFka…	SWISSPROT_AC:P19838;SWISSPROT_ID:NFKB1_HUMAN;EMBL:AF213884;EMBL:AK122850;EMBL:AK291450;EMBL:AY223820;EMBL:BC033210;EMBL:BC051765;EMBL:CR749522;EMBL:M55643;EMBL:M58603;EMBL:Z47734;EMBL:Z47735;EMBL:Z47736;EMBL:Z47737;EMBL:Z47738;EMBL:Z47739;EMBL:Z47740;EMBL:Z47741;EMBL:Z47742;EMBL:Z47743;EMBL:Z47744;EMBL:Z47748;EMBL:Z47749;EMBL:Z47750;EMBL:Z47751;EMBL:Z47752;EMBL:Z47753;EMBL:Z47754;EMBL:Z47755;RefS…	4790	9518
537458	GLA -- Osteocalcin	association	Pubmed:16735944;	The osteocalcin gene Hind III polymorphism is a genetic factor that is associated with BMD of the lumbar spine in Korean women, and <b>Gla</b> gene polymorphisms are associated with higher <b>osteocalcin</b> levels.[Pubmed:16735944];	4342015	Gene	GLA	GALA;galactosidase alpha;GLA;a-galactosidase a;a-galactosidase-a;AGAL;Agalsidase;alpha -galactosidase a;alpha galactosidase a;alpha- d-galactoside galactohydrolase;Alpha-D-galactosidase A;Alpha-D-galactoside galactohydrolase;Alpha-galactosidase A;alpha-galactosidase--a;alpha-galactosidase-a;alpha-galactosidasea;EC 3.2.1.22;galactosidase a;galactosidase-alpha;gl a;gl alpha;gl-a;gla-type;glalpha;Me…	SWISSPROT_AC:P06280;SWISSPROT_ID:AGAL_HUMAN;GeneID:2717;Ensembl:ENSG00000102393;HGNC:HGNC:4296;MIM:300644;Vega:OTTHUMG00000022026;protein_accession:AAA51676.1;protein_accession:AAA52514.1;protein_accession:AAA52559.1;protein_accession:AAB64203.1;protein_accession:AAH02689.1;protein_accession:AAP35510.1;protein_accession:ABM81647.1;protein_accession:ABM84825.1;protein_accession:BAA34059.1;protein_…	295556	Protein	Osteocalcin	BGLAP;BGP;Bone Gla protein;Gamma-carboxyglutamic acid-containing protein;OSTCN;Osteocalcin;bone gamma-carboxyglutamate protein;bone gla-protein;bone-gla protein;bone-gla-protein;gamma carboxyglutamic acid containing protein;gamma-carboxyglutamic acid containing protein;OC;OCN;protein bone gla;	SWISSPROT_AC:P02818;SWISSPROT_ID:OSTCN_HUMAN;EMBL:AL135927;EMBL:BC113432;EMBL:BC113434;EMBL:CH471121;EMBL:DQ007079;EMBL:X04143;EMBL:X51699;EMBL:X53698;RefSeq:NP_954642.1;ProteinModelPortal:P02818;STRING:9606.ENSP00000357255;SWISSPROT_AC_OLD:Q5TCK6;SMR:P02818;GeneID:632;KEGG:hsa:632;PIR:S12652;eggNOG:ENOG410J11Z;eggNOG:ENOG410ZS6W;UniGene:Hs.654541;GO:GO:0001501;GO:GO:0001649;GO:GO:0002076;GO:GO:0…	632	2717
537571	ADAMTS1 -- IL-1 beta	association	Pubmed 2006:16675485;	<b>IL-1beta</b> and TGF-beta1 differentially regulate <b>ADAMTS-1</b> expression in human decidual stromal cells.[Pubmed 2006:16675485];A quantitative-competitive (QC)-PCR strategy and western blot analysis was then employed to determine whether <b>IL-1beta</b> and TGF-beta1 regulate <b>ADAMTS-1</b> mRNA and protein expression levels in primary cultures of stromal cells isolated from first trimes…	4347302	Gene	ADAMTS1	ADAM metallopeptidase with thrombospondin type 1 motif 1;ADAMTS1;C3-C5;METH1;A disintegrin and metalloproteinase with thrombospondin motifs 1;ADAM-TS 1;adam-ts-1;ADAM-TS1;adamts 1;ADAMTS-1;ats 1;ats type 1;ats-1;ATS1;c 3 - c 5;EC 3.4.24.-;KIAA1346;meth 1;METH-1;	SWISSPROT_AC:Q9UHI8;SWISSPROT_ID:ATS1_HUMAN;GeneID:9510;Ensembl:ENSG00000154734;HGNC:HGNC:217;MIM:605174;Vega:OTTHUMG00000078688;protein_accession:AAD48080.1;protein_accession:AAF15317.1;protein_accession:AAF23772.1;protein_accession:AAH36515.1;protein_accession:AAZ73034.1;protein_accession:ABM87764.1;protein_accession:ABW03905.1;protein_accession:BAA92584.2;protein_accession:BAA95502.1;protein_a…	197391	Protein	IL-1 beta	Catabolin;IL-1 beta;IL1B;IL1F2;Interleukin-1 beta;1 beta interleukin;1 beta-interleukin;1-beta interleukin;il - 1beta;il -1;il -1b;il -1beta;il 1;il 1 beta;il 1-beta;il 1b;il 1beta;il type i;il- 1;il- 1 beta;il- 1b;il- 1beta;il- i;il--1;il--1 beta;IL-1;il-1 -beta;il-1 b;il-1-b;il-1-type;il-1beta;il-i;il-i beta;il-ibeta;il-type 1;IL1-BETA;interleukin - 1 beta;interleukin -1 b;interleukin -1 beta;i…	SWISSPROT_AC:P01584;SWISSPROT_ID:IL1B_HUMAN;EMBL:AC079753;EMBL:AY137079;EMBL:BC008678;EMBL:BN000002;EMBL:BT007213;EMBL:CH471217;EMBL:CR407679;EMBL:K02770;EMBL:M15330;EMBL:M15840;EMBL:M54933;EMBL:X02532;EMBL:X04500;EMBL:X56087;RefSeq:NP_000567.1;ProteinModelPortal:P01584;STRING:9606.ENSP00000263341;SWISSPROT_AC_OLD:Q53X59;SWISSPROT_AC_OLD:Q53XX2;SWISSPROT_AC_OLD:Q7M4S7;SWISSPROT_AC_OLD:Q7RU01;SWIS…	3553	9510
537572	ADAMTS1 -- TGFB1	association	Pubmed 2006:16675485;	A quantitative-competitive (QC)-PCR strategy and western blot analysis was then employed to determine whether IL-1beta and <b>TGF-beta1</b> regulate <b>ADAMTS-1</b> mRNA and protein expression levels in primary cultures of stromal cells isolated from first trimester decidua.[Pubmed 2006:16675485];IL-1beta and <b>TGF-beta1</b> differentially regulate <b>ADAMTS-1</b> expression in human decidual st…	4347302	Gene	ADAMTS1	ADAM metallopeptidase with thrombospondin type 1 motif 1;ADAMTS1;C3-C5;METH1;A disintegrin and metalloproteinase with thrombospondin motifs 1;ADAM-TS 1;adam-ts-1;ADAM-TS1;adamts 1;ADAMTS-1;ats 1;ats type 1;ats-1;ATS1;c 3 - c 5;EC 3.4.24.-;KIAA1346;meth 1;METH-1;	SWISSPROT_AC:Q9UHI8;SWISSPROT_ID:ATS1_HUMAN;GeneID:9510;Ensembl:ENSG00000154734;HGNC:HGNC:217;MIM:605174;Vega:OTTHUMG00000078688;protein_accession:AAD48080.1;protein_accession:AAF15317.1;protein_accession:AAF23772.1;protein_accession:AAH36515.1;protein_accession:AAZ73034.1;protein_accession:ABM87764.1;protein_accession:ABW03905.1;protein_accession:BAA92584.2;protein_accession:BAA95502.1;protein_a…	484813	Protein	TGFB1	TGF-beta-1;TGFB;TGFB1;Transforming growth factor beta-1;CED;DPD1;LAP;lap-type;tgf -beta 1;tgf -beta1;tgf b 1;tgf b-1;tgf beta 1;tgf beta i;tgf beta type 1;tgf beta type i;tgf beta-1;tgf beta-type 1;tgf beta1;tgf- b 1;tgf- beta 1;tgf- beta1;tgf-b 1;tgf-beta 1;tgf-beta i;tgf-beta isoform 1;tgf-beta type 1;tgf-beta type i;tgf-beta type-i;tgf-beta's 1;tgf-beta-i;tgf-beta1;tgf-beta1-type;tgf-betai;tgf…	SWISSPROT_AC:P01137;SWISSPROT_ID:TGFB1_HUMAN;EMBL:AK291907;EMBL:BC000125;EMBL:BC001180;EMBL:BC022242;EMBL:BT007245;EMBL:CH471126;EMBL:M38449;EMBL:X02812;EMBL:X05839;EMBL:X05840;EMBL:X05843;EMBL:X05844;EMBL:X05849;EMBL:X05850;RefSeq:NP_000651.3;ProteinModelPortal:P01137;STRING:9606.ENSP00000221930;SWISSPROT_AC_OLD:A8K792;SWISSPROT_AC_OLD:Q9UCG4;SMR:P01137;GeneID:7040;KEGG:hsa:7040;PIR:A27513;eggNO…	7040	9510
538582	FBLN5 -- SMAD3	association	Pubmed 2006:16837650;	Electrophoretic gel mobility shift assay revealed that TGF-beta strongly increased binding of Smad2 and <b>Smad3</b> nuclear complexes to the proximal <b>FBLN5</b> promoter and induced a Smad2/3-dependent binding of slow migrating nuclear protein complex.[Pubmed 2006:16837650];	4348166	Gene	FBLN5	ADCL2;ARCL1A;ARMD3;DANCE;EVEC;FBLN5;FIBL-5;fibulin 5;HNARMD;UP50;dance-type;Developmental arteries and neural crest EGF-like protein;fbln-5;fibl5;Fibulin-5;fibulin5;Urine p50 protein;	SWISSPROT_AC:Q9UBX5;SWISSPROT_ID:FBLN5_HUMAN;GeneID:10516;Ensembl:ENSG00000140092;HGNC:HGNC:3602;MIM:604580;Vega:OTTHUMG00000171122;protein_accession:AAC62107.1;protein_accession:AAD41768.1;protein_accession:AAH22280.1;protein_accession:AAQ89257.1;protein_accession:AEE61295.1;protein_accession:BAG51970.1;protein_accession:BAG52073.1;protein_accession:CAB38568.1;protein_accession:CAD62618.1;protei…	452508	Protein	SMAD3	hMAD-3;hSMAD3;JV15-2;MAD homolog 3;Mad3;MADH3;Mothers against decapentaplegic homolog 3;Mothers against DPP homolog 3;SMAD 3;SMAD family member 3;SMAD3;HSPC193;HsT17436;jv-1-52;lds type 3;LDS1C;LDS3;mothers against decapentaplegic homolog-3;smad-3;type-smad3;	SWISSPROT_AC:P84022;SWISSPROT_ID:SMAD3_HUMAN;EMBL:AB004930;EMBL:AC012568;EMBL:AC087482;EMBL:AF025293;EMBL:AF025294;EMBL:AF025295;EMBL:AF025296;EMBL:AF025297;EMBL:AF025298;EMBL:AF025299;EMBL:AF025300;EMBL:AK290881;EMBL:AK298139;EMBL:AK300614;EMBL:AK316017;EMBL:BC050743;EMBL:CH471082;EMBL:U68019;EMBL:U76622;RefSeq:NP_001138574.1;RefSeq:NP_001138575.1;RefSeq:NP_001138576.1;RefSeq:NP_005893.1;Protein…	4088	10516
541920	CTGF -- BRD2	association	Pubmed 2001:11181522;Pubmed 2007:17210741;	In detailed expression studies, Northern analysis revealed a single, approximately 2.5-kb <b>CTGF</b> transcript maximally suppressed within 3 h of exposure to <b>FSH</b> with or without DHT and two LO transcripts ( approximately 3.8 and approximately 5.2 kb) maximally suppressed at 6 h.[Pubmed 2001:11181522];Conversely, <b>FSH</b> (10 ng/ml) alone reduced <b>CTGF</b> mRNA expression by 40% and c…	4341023	Gene	CTGF	CCN2;connective tissue growth factor;CTGF;HCS24;IGFBP8;NOV2;CCN family member 2;connective tissue-growth factor;connective-tissue growth factor;connective-tissue growth-factor;factor connective tissue growth;growth factor connective tissue;growth factor of connective tissue;growth factor of the connective tissue;hcs 24;Hypertrophic chondrocyte-specific protein 24;IBP-8;IGF-binding protein 8;IGFBP…	SWISSPROT_AC:P29279;SWISSPROT_ID:CTGF_HUMAN;GeneID:1490;Ensembl:ENSG00000118523;HGNC:HGNC:2500;MIM:121009;Vega:OTTHUMG00000015573;protein_accession:AAA75378.1;protein_accession:AAA91279.1;protein_accession:AAH87839.1;protein_accession:AAK60505.1;protein_accession:AAK60506.1;protein_accession:AAK60507.1;protein_accession:AAQ95223.1;protein_accession:AAS55639.1;protein_accession:AAV38597.1;protein_…	47854	Protein	BRD2	BRD2;Bromodomain-containing protein 2;KIAA9001;O27.1.1;Really interesting new gene 3 protein;RING3;brd 2;brd ii;brd-2;brd-ii;bromodomain containing 2;bromodomain containing protein 2;bromodomain-containing 2;D6S113E;FSH;fsh-type;FSRG1;NAT;nat-type;ring 3;ring iii;ring of type iii;ring type iii;ring-3;RNF3;	SWISSPROT_AC:P25440;SWISSPROT_ID:BRD2_HUMAN;EMBL:AL645941;EMBL:AL662845;EMBL:AL805913;EMBL:AL832722;EMBL:AL935042;EMBL:BC063840;EMBL:BX005422;EMBL:BX647233;EMBL:BX648109;EMBL:BX908719;EMBL:CH471081;EMBL:CR936909;EMBL:D42040;EMBL:M80613;EMBL:X62083;EMBL:X96670;EMBL:Z96104;RefSeq:NP_001106653.1;RefSeq:NP_001186384.1;RefSeq:NP_001186385.1;RefSeq:NP_001278915.1;RefSeq:NP_005095.1;ProteinModelPortal:P…	1490	6046
541922	AGTR1 -- TPA	association	Pubmed 2007:17207964;	In males, polymorphisms in the bradykinin B2 and <b>AT1R</b> gene showed the most strong effect on <b>t-PA</b> levels (P=0.006).[Pubmed 2007:17207964];	4339956	Gene	AGTR1	AG2S;AGTR1;AGTR1B;angiotensin II receptor type 1;AT1;AT1AR;AT1B;AT1BR;AT1R;AT2R1;HAT1R;1 angiotensin ii receptor;1 angiotensin ii-receptor;1 angiotensin-2 receptor;1 angiotensin-ii receptor;1 angiotensin-ii-receptor;1 receptor of angiotensin ii;1 receptor of the angiotensin ii;1-angiotensin type 2 receptor;agtr-1;AGTR1A;angiotensin 2 receptor type 1;angiotensin 2 type 1 receptor;angiotensin ii -r…	SWISSPROT_AC:P30556;SWISSPROT_ID:AGTR1_HUMAN;GeneID:185;Ensembl:ENSG00000144891;HGNC:HGNC:336;MIM:106165;Vega:OTTHUMG00000159503;protein_accession:AAA35535.1;protein_accession:AAA35569.1;protein_accession:AAA58370.1;protein_accession:AAB34644.1;protein_accession:AAB35647.1;protein_accession:AAF70464.1;protein_accession:AAH22447.1;protein_accession:AAH68494.1;protein_accession:AAO65968.1;protein_a…	493753	Protein	TPA	Alteplase;EC 3.4.21.68;PLAT;Reteplase;t-PA;t-plasminogen activator;Tissue-type plasminogen activator;TPA;activator tissue plasminogen;activator tissue-type plasminogen;pa t;plasminogen activator - tissue-type;plasminogen activator of the tissue-type;plasminogen activator of tissue-type;plasminogen activator tissue;plasminogen activator, tissue type;plasminogen tissue activator;t- pa;t--pa;tissue …	SWISSPROT_AC:P00750;SWISSPROT_ID:TPA_HUMAN;EMBL:AF260825;EMBL:AK289387;EMBL:AK290575;EMBL:AK313342;EMBL:AY221101;EMBL:AY291060;EMBL:BC002795;EMBL:BC007231;EMBL:BC013968;EMBL:BC018636;EMBL:BC095403;EMBL:BT007060;EMBL:CH471080;EMBL:D01096;EMBL:K03021;EMBL:L00141;EMBL:L00142;EMBL:L00143;EMBL:L00144;EMBL:L00145;EMBL:L00146;EMBL:L00147;EMBL:L00148;EMBL:L00149;EMBL:L00150;EMBL:L00151;EMBL:L00153;EMBL:M…	185	5327
544198	ITGB1 -- CXCL12	association	Pubmed 2007:17697603;	<b>Integrin beta1</b> mRNA was greatly increased at 3 hours by stimulation of 100 ng/ml <b>CXCL12</b> (before and after stimulation 0.53 +/- 0.10, 1.53 +/- 0.16; P &lt; 0.01), and VEGF-C mRNA showed significant increase at 24 hours by treatment with CXCL12 (before and after stimulation 0.52 +/- 0.09, 1.11 +/- 0.15; P &lt; 0.05).[Pubmed 2007:17697603];	4342818	Gene	ITGB1	CD29;FNRB;GPIIA;integrin subunit beta 1;ITGB1;MDF2;MSK12;VLA-BETA;VLAB;antigen cd29;cd 29;cd-29;CD29 antigen;Fibronectin receptor subunit beta;fnr-b;Glycoprotein IIa;integrin beta -1;integrin beta 1;integrin beta 1-chain;Integrin beta-1;integrin beta1;integrin beta1-chain;integrin chain beta 1;integrin chain beta1;integrin of the beta 1;integrin subunit beta1;integrin subunit-beta1;integrin-beta …	SWISSPROT_AC:P05556;SWISSPROT_ID:ITB1_HUMAN;GeneID:3688;Ensembl:ENSG00000150093;HGNC:HGNC:6153;MIM:135630;Vega:OTTHUMG00000017928;protein_accession:AAA59182.1;protein_accession:AAA74402.1;protein_accession:AAA74403.1;protein_accession:AAA79832.1;protein_accession:AAA79833.1;protein_accession:AAA79834.1;protein_accession:AAA79835.1;protein_accession:AAA81366.1;protein_accession:AAH20057.1;protein_…	444570	Protein	CXCL12	C-X-C motif chemokine 12;CXCL12;hIRH;hSDF-1;Intercrine reduced in hepatomas;IRH;PBSF;Pre-B cell growth-stimulating factor;SDF-1;SDF1;SDF1A;SDF1B;Stromal cell-derived factor 1;C-X-C motif chemokine ligand 12;c-x-c motif ligand 12 chemokine;chemokine c-x-c motif ligand 12;chemokine c-x-c motif-ligand-12;cxcl 12;cxcl-12;cxcl1-2;pre-b cell growth stimulating factor;pre-b-cell growth stimulating facto…	SWISSPROT_AC:P48061;SWISSPROT_ID:SDF1_HUMAN;EMBL:AK292628;EMBL:AK311814;EMBL:AL137026;EMBL:AU120056;EMBL:AY644456;EMBL:AY802782;EMBL:AY874118;EMBL:BC039893;EMBL:CH471160;EMBL:CR450283;EMBL:DQ345517;EMBL:DQ345518;EMBL:DQ345519;EMBL:DQ345520;EMBL:L36033;EMBL:L36034;EMBL:U16752;EMBL:U19495;RefSeq:NP_000600.1;RefSeq:NP_001029058.1;RefSeq:NP_001171605.1;RefSeq:NP_001264919.1;RefSeq:NP_954637.1;Protein…	6387	3688
545579	NOS2 -- HO-1	association	Pubmed:17918145;Pubmed central 2017:5660806;Pubmed central 2010:2919403;Pubmed central 2010:2941487;Pubmed central 2010:2949627;Pubmed central 2010:3026941;Pubmed central 2013:3857920;Pubmed central 2000:130135;	<b>HO-1</b> was up-regulated in HBD (p&lt;0.05) and <b>NOS-2</b> mRNA was significantly increased in both groups (p&lt;0.05).[Pubmed:17918145];Datta et al. demonstrated that NO induces HO-1 and showed that there are interactions between the <b>iNOS</b> and <b>HO-1</b> pathways [43].[Pubmed central 2017:5660806];<b>hMOX1</b> was induced to a similar degree in MutyhÃ¢ÂˆÂ’/Ã¢ÂˆÂ’ mice but changes in…	4343687	Gene	NOS2	HEP-NOS;INOS;nitric oxide synthase 2;NOS;NOS2;NOS2A;an-nos;EC 1.14.13.39;Hepatocyte NOS;inducible isoform of no synthase;inducible isoform of no-synthase;inducible isoform of nos;inducible isoform of the no synthase;Inducible NO synthase;inducible no-synthase;Inducible NOS;inducible type no synthase;inducible type of no synthase;inducible type of nos;inducible type of the no synthase;inducible-no…	SWISSPROT_AC:P35228;SWISSPROT_ID:NOS2_HUMAN;GeneID:4843;Ensembl:ENSG00000007171;HGNC:HGNC:7873;MIM:163730;Vega:OTTHUMG00000132445;protein_accession:AAA36375.1;protein_accession:AAA56666.1;protein_accession:AAA59171.1;protein_accession:AAB49041.1;protein_accession:AAB60366.1;protein_accession:AAC19133.1;protein_accession:AAD14179.1;protein_accession:AAD14226.1;protein_accession:AAI30284.1;protein_…	184299	Protein	HO-1	EC 1.14.14.18;Heme oxygenase 1;HMOX1;HO;HO-1;HO1;bK286B10;heme oxygenase - 1;heme oxygenase -1;heme oxygenase i;heme oxygenase isoform 1;heme oxygenase isoform-1;heme oxygenase type 1;heme oxygenase type i;heme oxygenase type-1;heme oxygenase- 1;heme oxygenase--1;heme oxygenase-1;heme oxygenase1;heme-oxygenase 1;heme-oxygenase i;heme-oxygenase isoform 1;heme-oxygenase- 1;heme-oxygenase-1;heme-oxy…	SWISSPROT_AC:P09601;SWISSPROT_ID:HMOX1_HUMAN;EMBL:AY460337;EMBL:CR456505;EMBL:M23041;EMBL:X06985;EMBL:X14782;EMBL:Z82244;RefSeq:NP_002124.1;ProteinModelPortal:P09601;STRING:9606.ENSP00000216117;SMR:P09601;GeneID:3162;KEGG:hsa:3162;PIR:S00325;eggNOG:COG5398;eggNOG:KOG4480;UniGene:Hs.517581;UniGene:Hs.727017;GO:GO:0001525;GO:GO:0001935;GO:GO:0002246;GO:GO:0002686;GO:GO:0004392;GO:GO:0004630;GO:GO:0…	4843	3162
551415	NFE2L2 -- HO-1	association	Pubmed 2013:23277146;Pubmed 2013:23738042;Pubmed 2013:24260155;Pubmed 2012:22492492;Pubmed 2012:22791762;Pubmed 2012:23209658;Pubmed 2015:25484350;Pubmed 2015:25813625;Pubmed 2015:26187356;Pubmed 2015:26291278;Pubmed 2015:26524181;Pubmed 2015:26622665;Pubmed 2008:18775681;Pubmed 2014:24239896;Pubmed 2014:24505412;Pubmed 2014:24651515;Pubmed 2014:25105464;Pubmed 2011:21037234;Pubmed 2010:20062840;…	WBE dose-dependently increased mRNA and protein expression levels of the <b>nuclear factor erythroid 2-related factor 2</b> (Nrf2) target genes <b>heme oxygenase-1</b>, ÃŽÂ³-glutamylcysteine ligase modifier and catalytic subunits, and p62 and intracellular glutathione (GSH) in HUVECs.[Pubmed 2013:23277146];WBE dose-dependently increased mRNA and protein expression levels of the <b>nuclear factor …	4343633	Gene	NFE2L2	HEBP1;NFE2L2;NRF2;nuclear factor, erythroid 2 like 2;erythroid 2-related factor 2 nuclear factor;factor erythroid 2-related factor 2 nuclear;factor nuclear erythroid 2-related factor 2;factor nuclear erythroid-2-related factor-2;nf e2 related factor 2;nf e2-related factor 2;nf-e2 related factor 2;nf-e2 related factor-2;nf-e2 related factor2;NF-E2-related factor 2;nf-e2-related factor-2;nf-e2-rela…	SWISSPROT_AC:Q16236;SWISSPROT_ID:NF2L2_HUMAN;GeneID:4780;Ensembl:ENSG00000116044;HGNC:HGNC:7782;MIM:600492;Vega:OTTHUMG00000133620;protein_accession:AAB32188.1;protein_accession:AAH11558.1;protein_accession:AAK01657.1;protein_accession:AAY14710.1;protein_accession:ABZ92168.1;protein_accession:ACE86746.1;protein_accession:ACE87432.1;protein_accession:ACE87835.1;protein_accession:ACT64362.1;protein…	184299	Protein	HO-1	EC 1.14.14.18;Heme oxygenase 1;HMOX1;HO;HO-1;HO1;bK286B10;heme oxygenase - 1;heme oxygenase -1;heme oxygenase i;heme oxygenase isoform 1;heme oxygenase isoform-1;heme oxygenase type 1;heme oxygenase type i;heme oxygenase type-1;heme oxygenase- 1;heme oxygenase--1;heme oxygenase-1;heme oxygenase1;heme-oxygenase 1;heme-oxygenase i;heme-oxygenase isoform 1;heme-oxygenase- 1;heme-oxygenase-1;heme-oxy…	SWISSPROT_AC:P09601;SWISSPROT_ID:HMOX1_HUMAN;EMBL:AY460337;EMBL:CR456505;EMBL:M23041;EMBL:X06985;EMBL:X14782;EMBL:Z82244;RefSeq:NP_002124.1;ProteinModelPortal:P09601;STRING:9606.ENSP00000216117;SMR:P09601;GeneID:3162;KEGG:hsa:3162;PIR:S00325;eggNOG:COG5398;eggNOG:KOG4480;UniGene:Hs.517581;UniGene:Hs.727017;GO:GO:0001525;GO:GO:0001935;GO:GO:0002246;GO:GO:0002686;GO:GO:0004392;GO:GO:0004630;GO:GO:0…	4780	3162
551925	LOX -- Elastin	association	Pubmed 2006:16533769;Pubmed 2013:23413430;Pubmed 2013:23425977;Pubmed 2013:24065528;Pubmed 1993:7505730;Pubmed 1993:8098038;Pubmed 2012:22911823;Pubmed 2008:19087518;Pubmed 1999:10424889;Pubmed 1999:10616214;Pubmed 1997:9402968;Pubmed 1990:1975633;Pubmed 1998:9706222;Pubmed 2005:15792754;Pubmed central 2015:4306940;Pubmed central 2015:4381339;Pubmed central 2015:4598686;Pubmed central 2015:459967…	<b>Lysyl oxidase</b> initiates the enzymatic stage of collagen and <b>elastin</b> cross-linking.[Pubmed 2006:16533769];Furthermore, inhibition of <b>LOX</b> in wild-type lean mice caused <b>elastin</b> fragmentation and induced a significant increase in pulse wave velocity.[Pubmed 2013:23413430];<b>Lysyl oxidase</b> (LOX) initiates the enzymatic stage of collagen and <b>elastin</b> cross-linking.…	4343074	Gene	LOX	AAT10;LOX;lysyl oxidase;EC 1.4.3.13;lox-isoform;LYOX;lysyl oxidase-type;lysyl-oxidase;oxidase lysyl;Protein-lysine 6-oxidase;	SWISSPROT_AC:P28300;SWISSPROT_ID:LYOX_HUMAN;GeneID:4015;Ensembl:ENSG00000113083;HGNC:HGNC:6664;MIM:153455;Vega:OTTHUMG00000128914;protein_accession:AAA16870.1;protein_accession:AAA59525.1;protein_accession:AAA59541.1;protein_accession:AAB21243.1;protein_accession:AAB23549.1;protein_accession:AAD02130.1;protein_accession:AAD10703.1;protein_accession:AAH74820.1;protein_accession:AAH74872.1;protein_…	120225	Protein	Elastin	Elastin;ELN;Tropoelastin;elastin-type;SVAS;WBS;WS;	SWISSPROT_AC:P15502;SWISSPROT_ID:ELN_HUMAN;EMBL:AC005056;EMBL:AK095990;EMBL:AK122731;EMBL:AK225659;EMBL:BC065566;EMBL:BX537939;EMBL:BX538199;EMBL:CH471200;EMBL:M16983;EMBL:M17265;EMBL:M17266;EMBL:M17267;EMBL:M17268;EMBL:M17270;EMBL:M17271;EMBL:M17272;EMBL:M17273;EMBL:M17274;EMBL:M17275;EMBL:M17276;EMBL:M17277;EMBL:M17278;EMBL:M17279;EMBL:M17280;EMBL:M17281;EMBL:M17282;EMBL:M24782;EMBL:M36860;EMBL…	2006	4015
553782	GDF15 -- Adiponectin	association	Pubmed 2009:19074584;Pubmed central 2017:5535745;	<b>MIC-1</b> mRNA levels were positively correlated with <b>adiponectin</b> mRNA.[Pubmed 2009:19074584];Furthermore, <b>GDF15</b> mRNA levels were positively correlated with <b>adiponectin</b> mRNA, and recombinant GDF15 increased adiponectin secretion by differentiated human adipocytes [17].[Pubmed central 2017:5535745];	4347309	Gene	GDF15	GDF-15;GDF15;growth differentiation factor 15;MIC-1;MIC1;NAG-1;PDF;PLAB;PTGFB;gdf 15;growth differentiation factor 15--an;growth differentiation factor-15;growth-differentiation factor 15;growth-differentiation factor-15;Growth/differentiation factor 15;growth/differentiation factor-15;Macrophage inhibitory cytokine 1;macrophage inhibitory cytokine- 1;macrophage inhibitory cytokine-1;macrophage-i…	SWISSPROT_AC:Q99988;SWISSPROT_ID:GDF15_HUMAN;GeneID:9518;Ensembl:ENSG00000130513;HGNC:HGNC:30142;MIM:605312;Vega:OTTHUMG00000183360;protein_accession:AAB88673.1;protein_accession:AAB88913.1;protein_accession:AAC24456.1;protein_accession:AAC39537.1;protein_accession:AAF89834.1;protein_accession:AAH00529.1;protein_accession:AAH08962.1;protein_accession:AAV38272.1;protein_accession:BAA19151.1;protei…	11281	Protein	Adiponectin	30 kDa adipocyte complement-related protein;ACDC;ACRP30;ADIPO;Adipocyte complement-related 30 kDa protein;Adipocyte, C1q and collagen domain-containing protein;Adiponectin;ADIPOQ;Adipose most abundant gene transcript 1 protein;apM-1;APM1;GBP28;Gelatin-binding protein;30-kda adipocyte complement-related protein;acrp 30;acrp-30;adiponectin, C1Q and collagen domain containing;adiponectin--an;adipone…	SWISSPROT_AC:Q15848;SWISSPROT_ID:ADIPO_HUMAN;EMBL:AB012165;EMBL:AJ131460;EMBL:AJ131461;EMBL:BC054496;EMBL:BC096308;EMBL:BC096309;EMBL:BC096310;EMBL:BC096311;EMBL:D45371;RefSeq:NP_001171271.1;RefSeq:NP_004788.1;ProteinModelPortal:Q15848;STRING:9606.ENSP00000320709;SWISSPROT_AC_OLD:Q58EX9;SMR:Q15848;GeneID:9370;KEGG:hsa:9370;PIR:JC4708;eggNOG:ENOG410IHSJ;eggNOG:ENOG4111F5K;UniGene:Hs.80485;GO:GO:00…	9370	9518
557748	SERPINA1 -- DNMT1	association	Pubmed 2009:19484794;	<b>DNMT1</b> protein expression levels were correlated with <b>GSTP1</b> promoter methylation and patient prognosis (P &lt; .05).[Pubmed 2009:19484794];	4344025	Gene	SERPINA1	A1A;A1AT;AAT;alpha1AT;PI;PI1;PRO2275;serpin family A member 1;SERPINA1;a-1 antitrypsin;a-1-antitrypsin;a-1at;a-i antitrypsin;a1 antitrypsin;a1- antitrypsin;a1-antitrypsin;a1-protease inhibitor;alpha - 1 antitrypsin;alpha 1 -antitrypsin;alpha 1 -protease inhibitor;alpha 1 antiproteinase;alpha 1 antitrypsin;alpha 1 inhibitor of protease;alpha 1 protease inhibitor;alpha 1- antitrypsin;alpha 1--antit…	SWISSPROT_AC:P01009;SWISSPROT_ID:A1AT_HUMAN;GeneID:5265;Ensembl:ENSG00000197249;HGNC:HGNC:8941;MIM:107400;Vega:OTTHUMG00000150355;protein_accession:AAA51545.1;protein_accession:AAA51546.1;protein_accession:AAA51547.1;protein_accession:AAB59369.1;protein_accession:AAB59370.1;protein_accession:AAB59371.1;protein_accession:AAB59375.1;protein_accession:AAB59495.1;protein_accession:AAF15128.1;protein_…	107258	Protein	DNMT1	AIM;CXXC-type zinc finger protein 9;CXXC9;DNA (cytosine-5)-methyltransferase 1;DNA methyltransferase HsaI;DNA MTase HsaI;DNMT;DNMT1;EC 2.1.1.37;M.HsaI;MCMT;(dna cytosine-5-methyltransferase 1);ADCADN;dna (cytosine-5) methyltransferase 1;dna (cytosine-5)-methyltransferase-1;dna (cytosine-5-) methyltransferase 1;DNA methyltransferase 1;dna methyltransferase isoform 1;dna methyltransferase- 1;dna me…	SWISSPROT_AC:P26358;SWISSPROT_ID:DNMT1_HUMAN;EMBL:AC010077;EMBL:AC011511;EMBL:AC020931;EMBL:AF180682;EMBL:AH008119;EMBL:BC126227;EMBL:BC144093;EMBL:X63692;RefSeq:NP_001124295.1;RefSeq:NP_001305659.1;RefSeq:NP_001305660.1;RefSeq:NP_001370.1;ProteinModelPortal:P26358;STRING:9606.ENSP00000352516;SWISSPROT_AC_OLD:A0AV63;SWISSPROT_AC_OLD:B7ZLW6;SWISSPROT_AC_OLD:Q9UHG5;SWISSPROT_AC_OLD:Q9ULA2;SWISSPROT…	5265	1786
558858	HMOX1 -- HO-1	association	Pubmed 2001:11593038;Pubmed 2004:15474356;Pubmed 2002:11948696;Pubmed 2012:22438807;Pubmed 2012:22753217;Pubmed 2015:26516175;Pubmed 2008:18641963;Pubmed 2007:17525251;Pubmed 2000:10773020;Pubmed 2014:25111043;Pubmed 2011:21157922;Pubmed 2010:21030713;Pubmed 2009:19874266;Pubmed 2003:12933701;Pubmed 2005:15688187;Pubmed 2017:28287466;Pubmed central 2015:4394483;Pubmed central 2015:4438933;Pubmed …	RLMV cells transduced with HHO-1 S expressed human <b>HO-1</b> mRNA and HO-1 protein associated with elevation in total <b>HO</b> activity compared with nontransduced cells.[Pubmed 2001:11593038];RLMV cells transduced with HHO-1 S expressed human HO-1 mRNA and <b>HO-1</b> protein associated with elevation in total <b>HO</b> activity compared with nontransduced cells.[Pubmed 2001:11593038];Incubat…	4342405	Gene	HMOX1	bK286B10;heme oxygenase 1;HMOX1;HMOX1D;HO-1;HSP32;EC 1.14.14.18;heme oxygenase - 1;heme oxygenase -1;heme oxygenase i;heme oxygenase isoform 1;heme oxygenase isoform-1;heme oxygenase type 1;heme oxygenase type i;heme oxygenase type-1;heme oxygenase- 1;heme oxygenase--1;heme oxygenase-1;heme oxygenase1;heme-oxygenase 1;heme-oxygenase i;heme-oxygenase isoform 1;heme-oxygenase- 1;heme-oxygenase-1;he…	SWISSPROT_AC:P09601;SWISSPROT_ID:HMOX1_HUMAN;GeneID:3162;Ensembl:ENSG00000100292;HGNC:HGNC:5013;MIM:141250;Vega:OTTHUMG00000150960;protein_accession:AAA50403.1;protein_accession:AAH01491.1;protein_accession:AAR23262.1;protein_accession:AAV38588.1;protein_accession:ABM83236.1;protein_accession:ABM86436.1;protein_accession:ACZ72606.1;protein_accession:ACZ72607.1;protein_accession:ADZ76424.1;protein…	184299	Protein	HO-1	EC 1.14.14.18;Heme oxygenase 1;HMOX1;HO;HO-1;HO1;bK286B10;heme oxygenase - 1;heme oxygenase -1;heme oxygenase i;heme oxygenase isoform 1;heme oxygenase isoform-1;heme oxygenase type 1;heme oxygenase type i;heme oxygenase type-1;heme oxygenase- 1;heme oxygenase--1;heme oxygenase-1;heme oxygenase1;heme-oxygenase 1;heme-oxygenase i;heme-oxygenase isoform 1;heme-oxygenase- 1;heme-oxygenase-1;heme-oxy…	SWISSPROT_AC:P09601;SWISSPROT_ID:HMOX1_HUMAN;EMBL:AY460337;EMBL:CR456505;EMBL:M23041;EMBL:X06985;EMBL:X14782;EMBL:Z82244;RefSeq:NP_002124.1;ProteinModelPortal:P09601;STRING:9606.ENSP00000216117;SMR:P09601;GeneID:3162;KEGG:hsa:3162;PIR:S00325;eggNOG:COG5398;eggNOG:KOG4480;UniGene:Hs.517581;UniGene:Hs.727017;GO:GO:0001525;GO:GO:0001935;GO:GO:0002246;GO:GO:0002686;GO:GO:0004392;GO:GO:0004630;GO:GO:0…	3162	3162
558858	HMOX1 -- HO-1	association	Pubmed 2001:11593038;Pubmed 2004:15474356;Pubmed 2002:11948696;Pubmed 2012:22438807;Pubmed 2012:22753217;Pubmed 2015:26516175;Pubmed 2008:18641963;Pubmed 2007:17525251;Pubmed 2000:10773020;Pubmed 2014:25111043;Pubmed 2011:21157922;Pubmed 2010:21030713;Pubmed 2009:19874266;Pubmed 2003:12933701;Pubmed 2005:15688187;Pubmed 2017:28287466;Pubmed central 2015:4394483;Pubmed central 2015:4438933;Pubmed …	RLMV cells transduced with HHO-1 S expressed human <b>HO-1</b> mRNA and HO-1 protein associated with elevation in total <b>HO</b> activity compared with nontransduced cells.[Pubmed 2001:11593038];RLMV cells transduced with HHO-1 S expressed human HO-1 mRNA and <b>HO-1</b> protein associated with elevation in total <b>HO</b> activity compared with nontransduced cells.[Pubmed 2001:11593038];Incubat…	4342405	Gene	HMOX1	bK286B10;heme oxygenase 1;HMOX1;HMOX1D;HO-1;HSP32;EC 1.14.14.18;heme oxygenase - 1;heme oxygenase -1;heme oxygenase i;heme oxygenase isoform 1;heme oxygenase isoform-1;heme oxygenase type 1;heme oxygenase type i;heme oxygenase type-1;heme oxygenase- 1;heme oxygenase--1;heme oxygenase-1;heme oxygenase1;heme-oxygenase 1;heme-oxygenase i;heme-oxygenase isoform 1;heme-oxygenase- 1;heme-oxygenase-1;he…	SWISSPROT_AC:P09601;SWISSPROT_ID:HMOX1_HUMAN;GeneID:3162;Ensembl:ENSG00000100292;HGNC:HGNC:5013;MIM:141250;Vega:OTTHUMG00000150960;protein_accession:AAA50403.1;protein_accession:AAH01491.1;protein_accession:AAR23262.1;protein_accession:AAV38588.1;protein_accession:ABM83236.1;protein_accession:ABM86436.1;protein_accession:ACZ72606.1;protein_accession:ACZ72607.1;protein_accession:ADZ76424.1;protein…	184299	Protein	HO-1	EC 1.14.14.18;Heme oxygenase 1;HMOX1;HO;HO-1;HO1;bK286B10;heme oxygenase - 1;heme oxygenase -1;heme oxygenase i;heme oxygenase isoform 1;heme oxygenase isoform-1;heme oxygenase type 1;heme oxygenase type i;heme oxygenase type-1;heme oxygenase- 1;heme oxygenase--1;heme oxygenase-1;heme oxygenase1;heme-oxygenase 1;heme-oxygenase i;heme-oxygenase isoform 1;heme-oxygenase- 1;heme-oxygenase-1;heme-oxy…	SWISSPROT_AC:P09601;SWISSPROT_ID:HMOX1_HUMAN;EMBL:AY460337;EMBL:CR456505;EMBL:M23041;EMBL:X06985;EMBL:X14782;EMBL:Z82244;RefSeq:NP_002124.1;ProteinModelPortal:P09601;STRING:9606.ENSP00000216117;SMR:P09601;GeneID:3162;KEGG:hsa:3162;PIR:S00325;eggNOG:COG5398;eggNOG:KOG4480;UniGene:Hs.517581;UniGene:Hs.727017;GO:GO:0001525;GO:GO:0001935;GO:GO:0002246;GO:GO:0002686;GO:GO:0004392;GO:GO:0004630;GO:GO:0…	3162	3162
563070	DNMT1 -- P53	association	Pubmed 2006:16807237;Pubmed 2008:18555750;Pubmed 2007:17152048;Pubmed 2014:25231260;Pubmed 2010:20570896;Pubmed 2005:15657147;Pubmed 2016:27022290;Pubmed 2017:28277545;Pubmed 2017:28814964;Pubmed central 2015:4393630;Pubmed central 2015:4646358;Pubmed central 2014:4055305;Pubmed central 2014:4166711;Pubmed central 2012:3292948;Pubmed central 2012:3386927;Pubmed central 2017:5355333;Pubmed central…	DNA damage-induced down-regulation of human Cdc25C and Cdc2 is mediated by cooperation between <b>p53</b> and maintenance <b>DNA (cytosine-5) methyltransferase 1</b>.[Pubmed 2006:16807237];Previous work showed that <b>p53</b> modulates <b>DNA-methyltransferase 1</b> (DNMT1) expression;[Pubmed 2008:18555750];As a possible link between p53 status and p16(INK4a) loss, we found that increased <b>DNA …	4341248	Gene	DNMT1	ADCADN;AIM;CXXC9;DNA methyltransferase 1;DNMT;DNMT1;HSN1E;m.HsaI;MCMT;(dna cytosine-5-methyltransferase 1);CXXC-type zinc finger protein 9;dna (cytosine-5) methyltransferase 1;DNA (cytosine-5)-methyltransferase 1;dna (cytosine-5)-methyltransferase-1;dna (cytosine-5-) methyltransferase 1;DNA methyltransferase HsaI;dna methyltransferase isoform 1;dna methyltransferase- 1;dna methyltransferase-1;dna…	SWISSPROT_AC:P26358;SWISSPROT_ID:DNMT1_HUMAN;GeneID:1786;Ensembl:ENSG00000130816;HGNC:HGNC:2976;MIM:126375;Vega:OTTHUMG00000180397;protein_accession:AAD51619.1;protein_accession:AAD54507.1;protein_accession:AAF23609.1;protein_accession:AAH92517.1;protein_accession:AAI26228.1;protein_accession:AAI44094.1;protein_accession:BAD92650.1;protein_accession:BAG53712.1;protein_accession:CAA45219.1;protein…	297203	Protein	P53	Antigen NY-CO-13;Cellular tumor antigen p53;P53;Phosphoprotein p53;TP53;Tumor suppressor p53;BCC7;LFS1;p 53;p 53 tumor suppressor;p-53;p-53 tumor suppressor;p5-3;p53 phosphoprotein;p53 the tumor suppressor;p53 tumor protein;p53 tumor suppressor;p53 tumor-suppressor;p53's tumor suppressor;p53--an;p53-tumor suppressor;p53-tumor-suppressor;p53-type;protein of the p53 tumor;protein p53 tumor;tp 53;tp…	SWISSPROT_AC:P04637;SWISSPROT_ID:P53_HUMAN;EMBL:AB082923;EMBL:AC007421;EMBL:AC087388;EMBL:AF135120;EMBL:AF135121;EMBL:AF136270;EMBL:AF136271;EMBL:AF209128;EMBL:AF209129;EMBL:AF209130;EMBL:AF209131;EMBL:AF209132;EMBL:AF209133;EMBL:AF209134;EMBL:AF209135;EMBL:AF209136;EMBL:AF209148;EMBL:AF209149;EMBL:AF209150;EMBL:AF209151;EMBL:AF209152;EMBL:AF209153;EMBL:AF209154;EMBL:AF209155;EMBL:AF209156;EMBL:A…	7157	1786
563633	NOX4 -- GRASP65	association	Pubmed 2010:20622120;Pubmed central 2017:5488022;	The role of NF-ÃŽÂºB in Nox4 regulation was further supported by demonstrating that overexpression of <b>p65</b> stimulated <b>Nox4</b> promoter activity, whereas siRNA to p50 or p65 attenuated hypoxic stimulation of Nox4 promoter activity.[Pubmed 2010:20622120];The role of NF-ÃŽÂºB in Nox4 regulation was further supported by demonstrating that overexpression of p65 stimulated Nox4 promoter activ…	4351300	Gene	NOX4	KOX;KOX-1;NADPH oxidase 4;NOX4;RENOX;EC 1.6.3.-;Kidney oxidase-1;Kidney superoxide-producing NADPH oxidase;kox 1;nadph oxidase isoform 4;nadph oxidase type 4;nadph oxidase-4;nadph-oxidase 4;nadph-oxidase-4;nox 4;nox isoform 4;nox-4;oxidase 4-nadph;renal nad(p)h oxidase;Renal NAD(P)H-oxidase;	SWISSPROT_AC:Q9NPH5;SWISSPROT_ID:NOX4_HUMAN;GeneID:50507;Ensembl:ENSG00000086991;HGNC:HGNC:7891;MIM:605261;Vega:OTTHUMG00000167298;protein_accession:AAF68973.1;protein_accession:AAF87572.1;protein_accession:AAH40105.1;protein_accession:AAH51371.1;protein_accession:AAP41109.1;protein_accession:ADZ15621.1;protein_accession:BAA95695.1;protein_accession:BAF84519.1;protein_accession:BAG51879.1;protein…	162866	Protein	GRASP65	Golgi peripheral membrane protein p65;Golgi phosphoprotein 5;Golgi reassembly-stacking protein 1;Golgi reassembly-stacking protein of 65 kDa;GOLPH5;GORASP1;GORS1;GRASP65;golgi reassembly stacking protein 1;grasp-65;p 65;p-65;p6-5;P65;	SWISSPROT_AC:Q9BQQ3;SWISSPROT_ID:GORS1_HUMAN;EMBL:AJ409349;EMBL:AK091168;EMBL:AK124755;EMBL:BC008928;EMBL:BC075854;EMBL:BC103826;EMBL:BC103827;EMBL:CH471055;RefSeq:NP_001265718.1;RefSeq:NP_001265719.1;RefSeq:NP_114105.1;ProteinModelPortal:Q9BQQ3;STRING:9606.ENSP00000313869;SWISSPROT_AC_OLD:B3KWC8;SWISSPROT_AC_OLD:Q3SYG7;SWISSPROT_AC_OLD:Q8N272;SWISSPROT_AC_OLD:Q96H42;SMR:Q9BQQ3;GeneID:64689;KEGG:…	50507	64689
567736	SELENOS -- Insulin	association	Pubmed 2011:20619427;Pubmed central 2017:5553675;Pubmed central 2016:4849094;Pubmed central 2011:3004038;	In vitro studies demonstrated that the <b>SELS</b> gene is regulated by <b>insulin</b> in human subcutaneous adipocytes.[Pubmed 2011:20619427];The expression of <b>SELS</b> increased after <b>insulin</b> stimulation in isolated human adipocytes (P = .008).[Pubmed 2011:20619427];In addition, they also found that high <b>SELENOS</b> expression attenuated the inhibitory function of <b>insulin</b> on…	4353034	Gene	SELENOS	AD-015;ADO15;SBBI8;selenoprotein S;SELENOS;SELS;SEPS1;VIMP;selenoprotein-s;seps-i;VCP-interacting membrane protein;	SWISSPROT_AC:Q9BQE4;SWISSPROT_ID:SELS_HUMAN;GeneID:55829;Ensembl:ENSG00000131871;HGNC:HGNC:30396;MIM:607918;Vega:OTTHUMG00000166441;protein_accession:AAF67483.1;protein_accession:AAH05840.2;protein_accession:AAI07775.1;protein_accession:AAK15708.1;protein_accession:AAP85541.1;protein_accession:AAT46592.1;protein_accession:EAX02295.1;protein_accession:NP_060915.2;protein_accession:NP_982298.2;prot…	200308	Protein	Insulin	INS;Insulin;an-ins;IDDM;iddm 1;iddm 2;iddm type 1;iddm-1;iddm-2;iddm-type;IDDM1;IDDM2;ILPR;ins-type;insulin--an;insulin-chain;insulin-type;IRDN;mody-x;MODY10;type-insulin;	SWISSPROT_AC:P01308;SWISSPROT_ID:INS_HUMAN;EMBL:AJ009655;EMBL:AY138590;EMBL:AY899304;EMBL:BC005255;EMBL:BT006808;EMBL:CH471158;EMBL:J00265;EMBL:L15440;EMBL:M10039;EMBL:V00565;EMBL:X70508;RefSeq:NP_000198.1;RefSeq:NP_001172026.1;RefSeq:NP_001172027.1;RefSeq:NP_001278826.1;ProteinModelPortal:P01308;STRING:9606.ENSP00000250971;SWISSPROT_AC_OLD:Q5EEX2;SMR:P01308;GeneID:3630;KEGG:hsa:3630;PIR:A93222;e…	3630	55829
569664	LOX -- Caldesmon	association	Pubmed 2011:21612403;Pubmed central 2008:2322963;	Our data suggest that the G473A polymorphism of <b>LOX</b> gene is associated with increased susceptibility to <b>CAD</b>.[Pubmed 2011:21612403];In our discovery sample (ADVANCE), we found nominally significant associations of a non-synonymous coding SNP (LOX 1.2) and an intronic SNP (<b>LOX</b> 1.3) with clinical <b>CAD</b>.[Pubmed central 2008:2322963];The "C" allele of the <b>LOX</b> 1.3 SNP w…	4343074	Gene	LOX	AAT10;LOX;lysyl oxidase;EC 1.4.3.13;lox-isoform;LYOX;lysyl oxidase-type;lysyl-oxidase;oxidase lysyl;Protein-lysine 6-oxidase;	SWISSPROT_AC:P28300;SWISSPROT_ID:LYOX_HUMAN;GeneID:4015;Ensembl:ENSG00000113083;HGNC:HGNC:6664;MIM:153455;Vega:OTTHUMG00000128914;protein_accession:AAA16870.1;protein_accession:AAA59525.1;protein_accession:AAA59541.1;protein_accession:AAB21243.1;protein_accession:AAB23549.1;protein_accession:AAD02130.1;protein_accession:AAD10703.1;protein_accession:AAH74820.1;protein_accession:AAH74872.1;protein_…	51678	Protein	Caldesmon	CAD;CALD1;Caldesmon;CDM;cad-h;cad-l;cad-type;caldesmon 1;caldesmon-1;h cad;H-CAD;HCAD;L-CAD;LCAD;NAG22;	SWISSPROT_AC:Q05682;SWISSPROT_ID:CALD1_HUMAN;EMBL:AC019014;EMBL:AC083870;EMBL:AK289686;EMBL:BC040354;EMBL:D90452;EMBL:D90453;EMBL:M64110;EMBL:M83216;RefSeq:NP_004333.1;RefSeq:NP_149129.2;RefSeq:NP_149130.1;RefSeq:NP_149131.1;RefSeq:NP_149347.2;RefSeq:XP_016868140.1;RefSeq:XP_016868141.1;ProteinModelPortal:Q05682;STRING:9606.ENSP00000354826;SWISSPROT_AC_OLD:A8K0X1;SWISSPROT_AC_OLD:Q13978;SWISSPROT…	800	4015
569680	LOX -- DFF40	association	Pubmed 2011:21612403;Pubmed central 2008:2322963;	Our data suggest that the G473A polymorphism of <b>LOX</b> gene is associated with increased susceptibility to <b>CAD</b>.[Pubmed 2011:21612403];In our discovery sample (ADVANCE), we found nominally significant associations of a non-synonymous coding SNP (LOX 1.2) and an intronic SNP (<b>LOX</b> 1.3) with clinical <b>CAD</b>.[Pubmed central 2008:2322963];The "C" allele of the <b>LOX</b> 1.3 SNP w…	4343074	Gene	LOX	AAT10;LOX;lysyl oxidase;EC 1.4.3.13;lox-isoform;LYOX;lysyl oxidase-type;lysyl-oxidase;oxidase lysyl;Protein-lysine 6-oxidase;	SWISSPROT_AC:P28300;SWISSPROT_ID:LYOX_HUMAN;GeneID:4015;Ensembl:ENSG00000113083;HGNC:HGNC:6664;MIM:153455;Vega:OTTHUMG00000128914;protein_accession:AAA16870.1;protein_accession:AAA59525.1;protein_accession:AAA59541.1;protein_accession:AAB21243.1;protein_accession:AAB23549.1;protein_accession:AAD02130.1;protein_accession:AAD10703.1;protein_accession:AAH74820.1;protein_accession:AAH74872.1;protein_…	100815	Protein	DFF40	CAD;Caspase-activated deoxyribonuclease;Caspase-activated DNase;Caspase-activated nuclease;CPAN;DFF-40;DFF2;DFF40;DFFB;DNA fragmentation factor 40 kDa subunit;DNA fragmentation factor subunit beta;EC 3.-.-.-;cad-type;caspase activated deoxyribonuclease;caspase activated dnase;dff 40;dff-b;nuclease caspase-activated;	SWISSPROT_AC:O76075;SWISSPROT_ID:DFFB_HUMAN;EMBL:AB013918;EMBL:AB028911;EMBL:AB028912;EMBL:AB028913;EMBL:AF039210;EMBL:AF064019;EMBL:AK290877;EMBL:AL691523;EMBL:BC048797;RefSeq:NP_001307061.1;RefSeq:NP_004393.1;ProteinModelPortal:O76075;STRING:9606.ENSP00000367454;SWISSPROT_AC_OLD:O60521;SWISSPROT_AC_OLD:Q5SR22;SWISSPROT_AC_OLD:Q9BYI4;SWISSPROT_AC_OLD:Q9BYI5;SWISSPROT_AC_OLD:Q9BYI6;SMR:O76075;Gen…	1677	4015
569708	LOX -- IRG1	association	Pubmed 2011:21612403;Pubmed central 2008:2322963;	Our data suggest that the G473A polymorphism of <b>LOX</b> gene is associated with increased susceptibility to <b>CAD</b>.[Pubmed 2011:21612403];In our discovery sample (ADVANCE), we found nominally significant associations of a non-synonymous coding SNP (LOX 1.2) and an intronic SNP (<b>LOX</b> 1.3) with clinical <b>CAD</b>.[Pubmed central 2008:2322963];The "C" allele of the <b>LOX</b> 1.3 SNP w…	4343074	Gene	LOX	AAT10;LOX;lysyl oxidase;EC 1.4.3.13;lox-isoform;LYOX;lysyl oxidase-type;lysyl-oxidase;oxidase lysyl;Protein-lysine 6-oxidase;	SWISSPROT_AC:P28300;SWISSPROT_ID:LYOX_HUMAN;GeneID:4015;Ensembl:ENSG00000113083;HGNC:HGNC:6664;MIM:153455;Vega:OTTHUMG00000128914;protein_accession:AAA16870.1;protein_accession:AAA59525.1;protein_accession:AAA59541.1;protein_accession:AAB21243.1;protein_accession:AAB23549.1;protein_accession:AAD02130.1;protein_accession:AAD10703.1;protein_accession:AAH74820.1;protein_accession:AAH74872.1;protein_…	201926	Protein	IRG1	ACOD1;Aconitate decarboxylase;Aconitate decarboxylase 1;CAD;Cis-aconitate decarboxylase;Cis-aconitic acid decarboxylase;EC 4.1.1.6;Immune-responsive gene 1 protein;IRG1;cad-type;	SWISSPROT_AC:A6NK06;SWISSPROT_ID:IRG1_HUMAN;EMBL:AC000403;RefSeq:NP_001245335.1;ProteinModelPortal:A6NK06;STRING:9606.ENSP00000366682;SMR:A6NK06;GeneID:730249;KEGG:hsa:730249;eggNOG:COG2079;eggNOG:ENOG410IEAF;UniGene:Hs.160789;GO:GO:0002760;GO:GO:0005739;GO:GO:0006952;GO:GO:0006954;GO:GO:0007566;GO:GO:0008152;GO:GO:0032088;GO:GO:0032480;GO:GO:0034136;GO:GO:0034144;GO:GO:0035458;GO:GO:0045824;GO:G…	730249	4015
569721	LOX -- PYR1	association	Pubmed 2011:21612403;Pubmed central 2008:2322963;	Our data suggest that the G473A polymorphism of <b>LOX</b> gene is associated with increased susceptibility to <b>CAD</b>.[Pubmed 2011:21612403];In our discovery sample (ADVANCE), we found nominally significant associations of a non-synonymous coding SNP (LOX 1.2) and an intronic SNP (<b>LOX</b> 1.3) with clinical <b>CAD</b>.[Pubmed central 2008:2322963];The "C" allele of the <b>LOX</b> 1.3 SNP w…	4343074	Gene	LOX	AAT10;LOX;lysyl oxidase;EC 1.4.3.13;lox-isoform;LYOX;lysyl oxidase-type;lysyl-oxidase;oxidase lysyl;Protein-lysine 6-oxidase;	SWISSPROT_AC:P28300;SWISSPROT_ID:LYOX_HUMAN;GeneID:4015;Ensembl:ENSG00000113083;HGNC:HGNC:6664;MIM:153455;Vega:OTTHUMG00000128914;protein_accession:AAA16870.1;protein_accession:AAA59525.1;protein_accession:AAA59541.1;protein_accession:AAB21243.1;protein_accession:AAB23549.1;protein_accession:AAD02130.1;protein_accession:AAD10703.1;protein_accession:AAH74820.1;protein_accession:AAH74872.1;protein_…	345101	Protein	PYR1	CAD;CAD protein;PYR1;cad-type;carbamoyl-phosphate synthetase 2, aspartate transcarbamylase, and dihydroorotase;CDG1Z;protein cad;protein of the cad;	SWISSPROT_AC:P27708;SWISSPROT_ID:PYR1_HUMAN;EMBL:BC014178;EMBL:BC065510;EMBL:CH471053;EMBL:D78586;EMBL:M38561;RefSeq:NP_001293008.1;RefSeq:NP_004332.2;ProteinModelPortal:P27708;STRING:9606.ENSP00000264705;SWISSPROT_AC_OLD:D6W552;SWISSPROT_AC_OLD:Q6P0Q0;SWISSPROT_AC_OLD:Q96CK3;SMR:P27708;GeneID:790;KEGG:hsa:790;PIR:A36240;eggNOG:COG0458;eggNOG:COG0505;eggNOG:COG0540;eggNOG:KOG0370;UniGene:Hs.37701…	790	4015
571423	ICAM1 -- GRASP65	association	Pubmed 2011:21826597;Pubmed central 2014:4004456;Pubmed central 2017:5278565;	and nuclear factor ÃŽÂº B (NF-ÃŽÂº B) expression and activation and <b>p65</b> interaction with the promoter of <b>ICAM-1</b> gene were assessed by Western blotting and chromatin immunoprecipitation assay.[Pubmed 2011:21826597];and nuclear factor ÃƒÂŽÃ‚Âº B (NF-ÃƒÂŽÃ‚Âº B) expression and activation and <b>p65</b> interaction with the promoter of <b>ICAM-1</b> gene were assessed by Western blottin…	4342578	Gene	ICAM1	BB2;CD54;ICAM1;intercellular adhesion molecule 1;P3.58;b beta 2;bb-2;bbeta2;beta chain beta 2;beta chain of the beta 2;beta chain of the beta2;beta-chain beta 2;beta-chain of beta 2;cd 54;cd-54;CD54 antigen;icam - 1;icam -1;icam 1;icam i;icam- 1;icam- i;ICAM-1;icam-i;intercellular adhesion molecule -1;intercellular adhesion molecule i;intercellular adhesion molecule type 1;intercellular adhesion …	SWISSPROT_AC:P05362;SWISSPROT_ID:ICAM1_HUMAN;GeneID:3383;Ensembl:ENSG00000090339;HGNC:HGNC:5344;MIM:147840;Vega:OTTHUMG00000180403;protein_accession:AAA52708.1;protein_accession:AAA52709.1;protein_accession:AAA52710.1;protein_accession:AAA60392.1;protein_accession:AAA60393.1;protein_accession:AAB46863.1;protein_accession:AAB51145.1;protein_accession:AAH15969.1;protein_accession:AAO30128.1;protein…	162866	Protein	GRASP65	Golgi peripheral membrane protein p65;Golgi phosphoprotein 5;Golgi reassembly-stacking protein 1;Golgi reassembly-stacking protein of 65 kDa;GOLPH5;GORASP1;GORS1;GRASP65;golgi reassembly stacking protein 1;grasp-65;p 65;p-65;p6-5;P65;	SWISSPROT_AC:Q9BQQ3;SWISSPROT_ID:GORS1_HUMAN;EMBL:AJ409349;EMBL:AK091168;EMBL:AK124755;EMBL:BC008928;EMBL:BC075854;EMBL:BC103826;EMBL:BC103827;EMBL:CH471055;RefSeq:NP_001265718.1;RefSeq:NP_001265719.1;RefSeq:NP_114105.1;ProteinModelPortal:Q9BQQ3;STRING:9606.ENSP00000313869;SWISSPROT_AC_OLD:B3KWC8;SWISSPROT_AC_OLD:Q3SYG7;SWISSPROT_AC_OLD:Q8N272;SWISSPROT_AC_OLD:Q96H42;SMR:Q9BQQ3;GeneID:64689;KEGG:…	3383	64689
571737	RIPK1 -- P53	association	Pubmed 2011:22025929;Pubmed 2009:19339267;	Cisplatin treatment and ectopic expression of <b>p53</b> led to enhanced <b>ATIP1</b> expression.[Pubmed 2011:22025929];Knockdown of <b>p53</b> reduced the <b>ATIP1</b> expression.[Pubmed 2011:22025929];The results suggest that the <b>ATIP1</b> gene is regulated by <b>p53</b> at the transcriptional level, and that it may play an important role in cancer initiation and progression.[Pubmed 2011:220…	4346712	Gene	RIPK1	receptor interacting serine/threonine kinase 1;RIP;RIP-1;RIP1;RIPK1;Cell death protein RIP;EC 2.7.11.1;receptor interacting protein 1;receptor interacting protein i;receptor interacting protein-1;receptor interacting protein1;receptor interacting serine/threonine protein kinase 1;Receptor-interacting protein 1;receptor-interacting protein i;receptor-interacting protein serine/threonine kinase 1;r…	SWISSPROT_AC:Q13546;SWISSPROT_ID:RIPK1_HUMAN;GeneID:8737;Ensembl:ENSG00000137275;HGNC:HGNC:10019;MIM:603453;Vega:OTTHUMG00000014134;protein_accession:AAC32232.1;protein_accession:AAC50137.1;protein_accession:AAI26255.1;protein_accession:AAI26257.1;protein_accession:AAT74626.1;protein_accession:ADR83242.1;protein_accession:BAD92163.1;protein_accession:BAG36858.1;protein_accession:BAG53315.1;protei…	297203	Protein	P53	Antigen NY-CO-13;Cellular tumor antigen p53;P53;Phosphoprotein p53;TP53;Tumor suppressor p53;BCC7;LFS1;p 53;p 53 tumor suppressor;p-53;p-53 tumor suppressor;p5-3;p53 phosphoprotein;p53 the tumor suppressor;p53 tumor protein;p53 tumor suppressor;p53 tumor-suppressor;p53's tumor suppressor;p53--an;p53-tumor suppressor;p53-tumor-suppressor;p53-type;protein of the p53 tumor;protein p53 tumor;tp 53;tp…	SWISSPROT_AC:P04637;SWISSPROT_ID:P53_HUMAN;EMBL:AB082923;EMBL:AC007421;EMBL:AC087388;EMBL:AF135120;EMBL:AF135121;EMBL:AF136270;EMBL:AF136271;EMBL:AF209128;EMBL:AF209129;EMBL:AF209130;EMBL:AF209131;EMBL:AF209132;EMBL:AF209133;EMBL:AF209134;EMBL:AF209135;EMBL:AF209136;EMBL:AF209148;EMBL:AF209149;EMBL:AF209150;EMBL:AF209151;EMBL:AF209152;EMBL:AF209153;EMBL:AF209154;EMBL:AF209155;EMBL:AF209156;EMBL:A…	7157	8737
574261	PARP1 -- DNMT1	association	Pubmed 2012:22265868;Pubmed central 2015:4519911;Pubmed central 2015:4595840;Pubmed central 2008:2494936;Pubmed central 2012:3258657;Pubmed central 2017:5240105;Pubmed central 2017:5533939;Pubmed central 2009:2650799;	Further, the expression and promoter methylation of PARP-1 in HaCaT cells were restored following DNMT1 knock down, suggesting that the effects of <b>PARP-1</b> promoter hypermethylation are mediated at least in part by <b>DNMT1</b>.[Pubmed 2012:22265868];This translocation of <b>Parp1</b> to <b>Dnmt1</b> maintains the unmethylated state of the Dnmt1 promoter and enhances a genome-wild hypermethy…	4339917	Gene	PARP1	ADPRT;ADPRT 1;ADPRT1;ARTD1;pADPRT-1;PARP;PARP-1;PARP1;poly(ADP-ribose) polymerase 1;PPOL;ADP-ribosyltransferase diphtheria toxin-like 1;artd-1;EC 2.4.2.30;NAD(+) ADP-ribosyltransferase 1;parp 1;parp i;parp-i;parp-type;poly [adp ribose] polymerase 1;Poly [ADP-ribose] polymerase 1;poly [adp-ribose] polymerase-1;poly [adp-ribose] polymerase1;poly(adp ribose) polymerase 1;poly(adp ribose) polymerase-…	SWISSPROT_AC:P09874;SWISSPROT_ID:PARP1_HUMAN;GeneID:142;Ensembl:ENSG00000143799;HGNC:HGNC:270;MIM:173870;Vega:OTTHUMG00000037556;protein_accession:AAA51599.1;protein_accession:AAA51663.1;protein_accession:AAA60000.1;protein_accession:AAA60137.1;protein_accession:AAA60155.1;protein_accession:AAB59447.1;protein_accession:AAH14206.1;protein_accession:AAH18620.1;protein_accession:AAH37545.1;protein_a…	107258	Protein	DNMT1	AIM;CXXC-type zinc finger protein 9;CXXC9;DNA (cytosine-5)-methyltransferase 1;DNA methyltransferase HsaI;DNA MTase HsaI;DNMT;DNMT1;EC 2.1.1.37;M.HsaI;MCMT;(dna cytosine-5-methyltransferase 1);ADCADN;dna (cytosine-5) methyltransferase 1;dna (cytosine-5)-methyltransferase-1;dna (cytosine-5-) methyltransferase 1;DNA methyltransferase 1;dna methyltransferase isoform 1;dna methyltransferase- 1;dna me…	SWISSPROT_AC:P26358;SWISSPROT_ID:DNMT1_HUMAN;EMBL:AC010077;EMBL:AC011511;EMBL:AC020931;EMBL:AF180682;EMBL:AH008119;EMBL:BC126227;EMBL:BC144093;EMBL:X63692;RefSeq:NP_001124295.1;RefSeq:NP_001305659.1;RefSeq:NP_001305660.1;RefSeq:NP_001370.1;ProteinModelPortal:P26358;STRING:9606.ENSP00000352516;SWISSPROT_AC_OLD:A0AV63;SWISSPROT_AC_OLD:B7ZLW6;SWISSPROT_AC_OLD:Q9UHG5;SWISSPROT_AC_OLD:Q9ULA2;SWISSPROT…	142	1786
576112	MIR23A -- GRASP65	association	Pubmed 2012:22634383;Pubmed central 2016:4884964;Pubmed central 2016:4989230;	Here we show that in human leukemic Jurkat cells the NF-ÃŽÂºB <b>p65</b> subunit binds to <b>miR-23a</b> promoter and inhibits miR-23a expression.[Pubmed 2012:22634383];Here we show that in human leukemic Jurkat cells the NF-ÃƒÂŽÃ‚ÂºB <b>p65</b> subunit binds to <b>miR-23a</b> promoter and inhibits miR-23a expression.[Pubmed 2012:22634383];Here we show that in human leukemic Jurkat cells the NF-?…	4364709	Gene	MIR23A	hsa-mir-23a;microRNA 23a;mir-23a;MIR23A;MIRN23A;miRNA23A;microrna-23a;mir 23a;mir-23 a;	GeneID:407010;Ensembl:ENSG00000207980;HGNC:HGNC:31605;MIM:607962;miRBase:MI0000079;RNA_nucleotide_accession:AF480526.1;RNA_nucleotide_accession:AF480558.1;RNA_nucleotide_accession:AJ421743.1;RNA_nucleotide_accession:LM608168.1;RNA_nucleotide_accession:NR_029495.1;genomic_nucleotide_accession:AC020916.8;genomic_nucleotide_accession:AMYH02035589.1;genomic_nucleotide_accession:NC_000019.10;genomic_n…	162866	Protein	GRASP65	Golgi peripheral membrane protein p65;Golgi phosphoprotein 5;Golgi reassembly-stacking protein 1;Golgi reassembly-stacking protein of 65 kDa;GOLPH5;GORASP1;GORS1;GRASP65;golgi reassembly stacking protein 1;grasp-65;p 65;p-65;p6-5;P65;	SWISSPROT_AC:Q9BQQ3;SWISSPROT_ID:GORS1_HUMAN;EMBL:AJ409349;EMBL:AK091168;EMBL:AK124755;EMBL:BC008928;EMBL:BC075854;EMBL:BC103826;EMBL:BC103827;EMBL:CH471055;RefSeq:NP_001265718.1;RefSeq:NP_001265719.1;RefSeq:NP_114105.1;ProteinModelPortal:Q9BQQ3;STRING:9606.ENSP00000313869;SWISSPROT_AC_OLD:B3KWC8;SWISSPROT_AC_OLD:Q3SYG7;SWISSPROT_AC_OLD:Q8N272;SWISSPROT_AC_OLD:Q96H42;SMR:Q9BQQ3;GeneID:64689;KEGG:…	407010	64689
580013	GGCX -- Osteocalcin	association	Pubmed 2013:24231026;Pubmed 2004:15102014;Pubmed central 2015:4362468;Pubmed central 2016:5061807;	Effects of <b>gamma-glutamyl carboxylase</b> gene polymorphism (R325Q) on the association between dietary vitamin K intake and gamma-carboxylation of <b>osteocalcin</b> in young adults.[Pubmed 2013:24231026];Additionally, we demonstrate that the affinity between descarboxy <b>osteocalcin</b> (d-OC) and <b>VKC</b> remains unaffected by the W501S mutation.[Pubmed 2004:15102014];Consequences of a mo…	4341985	Gene	GGCX	gamma-glutamyl carboxylase;GGCX;VKCFD1;EC 4.1.1.90;gamma glutamyl carboxylase;gamma-glutamyl-carboxylase;gammaglutamyl carboxylase;GC;Peptidyl-glutamate 4-carboxylase;Vitamin K gamma glutamyl carboxylase;vitamin k-dependent gamma carboxylase;Vitamin K-dependent gamma-carboxylase;vitamin-k-dependent gamma-carboxylase;vkcfd type 1;VKGC;	SWISSPROT_AC:P38435;SWISSPROT_ID:VKGC_HUMAN;GeneID:2677;Ensembl:ENSG00000115486;HGNC:HGNC:4247;MIM:137167;Vega:OTTHUMG00000130173;protein_accession:AAA58643.1;protein_accession:AAA91834.1;protein_accession:AAB39832.1;protein_accession:AAF64245.1;protein_accession:AAH13979.1;protein_accession:AAY24340.1;protein_accession:ABM83874.1;protein_accession:ABM87195.1;protein_accession:ABV02114.1;protein_…	295556	Protein	Osteocalcin	BGLAP;BGP;Bone Gla protein;Gamma-carboxyglutamic acid-containing protein;OSTCN;Osteocalcin;bone gamma-carboxyglutamate protein;bone gla-protein;bone-gla protein;bone-gla-protein;gamma carboxyglutamic acid containing protein;gamma-carboxyglutamic acid containing protein;OC;OCN;protein bone gla;	SWISSPROT_AC:P02818;SWISSPROT_ID:OSTCN_HUMAN;EMBL:AL135927;EMBL:BC113432;EMBL:BC113434;EMBL:CH471121;EMBL:DQ007079;EMBL:X04143;EMBL:X51699;EMBL:X53698;RefSeq:NP_954642.1;ProteinModelPortal:P02818;STRING:9606.ENSP00000357255;SWISSPROT_AC_OLD:Q5TCK6;SMR:P02818;GeneID:632;KEGG:hsa:632;PIR:S12652;eggNOG:ENOG410J11Z;eggNOG:ENOG410ZS6W;UniGene:Hs.654541;GO:GO:0001501;GO:GO:0001649;GO:GO:0002076;GO:GO:0…	632	2677
583674	SERPINF1 -- FKBP65	association	Pubmed 2013:23413146;Pubmed 2012:22669302;Pubmed 2015:25554599;Pubmed 2015:26693895;Pubmed 2014:25127091;Pubmed 2014:25257953;Pubmed 2014:25565926;Pubmed 2016:26693895;Pubmed central 2014:4180531;Pubmed central 2016:4883593;Pubmed central 2016:4986704;	Osteogenesis imperfecta type VI (<b>OI type VI</b>) has recently be linked to a mutation in the <b>SERPINF1</b> gene, which encodes pigment epithelium-derived factor (PEDF), a ubiquitously expressed protein originally described for its neurotrophic and antiangiogenic properties.[Pubmed 2013:23413146];The objective of the study was to assess whether lack of circulating <b>PEDF</b> is a specific ma…	4343956	Gene	SERPINF1	EPC-1;OI12;OI6;PEDF;PIG35;serpin family F member 1;SERPINF1;Cell proliferation-inducing gene 35 protein;factor of pigment epithelium-derived;factor pigment epithelium-derived;factor-pigment epithelium derived;factor-pigment epithelium-derived;oi 6;oi type vi;oi-vi;pigment epithelium derived factor;pigment epithelium derived factor--the;pigment epithelium- derived factor;pigment epithelium--derive…	SWISSPROT_AC:P36955;SWISSPROT_ID:PEDF_HUMAN;GeneID:5176;Ensembl:ENSG00000132386;HGNC:HGNC:8824;MIM:172860;Vega:OTTHUMG00000090571;protein_accession:AAA60058.1;protein_accession:AAA84914.1;protein_accession:AAA93524.1;protein_accession:AAB38685.1;protein_accession:AAH00522.1;protein_accession:AAH13984.1;protein_accession:AAK92491.1;protein_accession:AAP35886.1;protein_accession:AAT08033.1;protein_…	136914	Protein	FKBP65	65 kDa FK506-binding protein;65 kDa FKBP;EC 5.2.1.8;FK506-binding protein 10;FKB10;FKBP-10;FKBP-65;FKBP10;FKBP65;Immunophilin FKBP65;Peptidyl-prolyl cis-trans isomerase FKBP10;PPIase FKBP10;Rotamase;65-kda fk506-binding protein;BRKS1;FK506 binding protein 10;fkbp 65;hFKBP65;oi 6;oi type vi;oi-vi;OI11;OI6;PPIASE;	SWISSPROT_AC:Q96AY3;SWISSPROT_ID:FKB10_HUMAN;EMBL:AB045981;EMBL:AC091172;EMBL:AF337909;EMBL:AK025694;EMBL:AK025874;EMBL:AL133116;EMBL:BC016467;EMBL:BX537452;RefSeq:NP_068758.3;ProteinModelPortal:Q96AY3;STRING:9606.ENSP00000317232;SWISSPROT_AC_OLD:Q7Z3R4;SWISSPROT_AC_OLD:Q9H3N3;SWISSPROT_AC_OLD:Q9H6J3;SWISSPROT_AC_OLD:Q9H6N5;SWISSPROT_AC_OLD:Q9UF89;SMR:Q96AY3;GeneID:60681;KEGG:hsa:60681;PIR:T42709…	5176	60681
585380	NOS2 -- BRD4	association	Pubmed 2014:24248598;	Here we show that infection of macrophages with the intracellular bacterial pathogen Listeria monocytogenes caused binding of the BET proteins Brd2, Brd3, and, most prominently, <b>Brd4</b> to the <b>Nos2</b> promoter and that a profound reduction of Nos2 expression occurred in the presence of the BET inhibitor JQ1.[Pubmed 2014:24248598];	4343687	Gene	NOS2	HEP-NOS;INOS;nitric oxide synthase 2;NOS;NOS2;NOS2A;an-nos;EC 1.14.13.39;Hepatocyte NOS;inducible isoform of no synthase;inducible isoform of no-synthase;inducible isoform of nos;inducible isoform of the no synthase;Inducible NO synthase;inducible no-synthase;Inducible NOS;inducible type no synthase;inducible type of no synthase;inducible type of nos;inducible type of the no synthase;inducible-no…	SWISSPROT_AC:P35228;SWISSPROT_ID:NOS2_HUMAN;GeneID:4843;Ensembl:ENSG00000007171;HGNC:HGNC:7873;MIM:163730;Vega:OTTHUMG00000132445;protein_accession:AAA36375.1;protein_accession:AAA56666.1;protein_accession:AAA59171.1;protein_accession:AAB49041.1;protein_accession:AAB60366.1;protein_accession:AAC19133.1;protein_accession:AAD14179.1;protein_accession:AAD14226.1;protein_accession:AAI30284.1;protein_…	47861	Protein	BRD4	BRD4;Bromodomain-containing protein 4;HUNK1;Protein HUNK1;brd 4;brd-4;bromodomain containing 4;bromodomain containing protein 4;bromodomain-containing 4;bromodomain-containing protein-4;CAP;HUNKI;MCAP;	SWISSPROT_AC:O60885;SWISSPROT_ID:BRD4_HUMAN;EMBL:AC003111;EMBL:AC004798;EMBL:AC005776;EMBL:AF386649;EMBL:AY166680;EMBL:BC035266;EMBL:CH471106;EMBL:Y12059;RefSeq:NP_001317313.1;RefSeq:NP_055114.1;RefSeq:NP_490597.1;RefSeq:XP_011526156.1;RefSeq:XP_011526158.1;ProteinModelPortal:O60885;STRING:9606.ENSP00000263377;SWISSPROT_AC_OLD:O60433;SWISSPROT_AC_OLD:Q4G0X8;SWISSPROT_AC_OLD:Q86YS8;SWISSPROT_AC_OL…	4843	23476
588359	LOX -- OPG	association	Pubmed 2014:24588843;	Within the lesion, <b>LOX</b> mRNA levels correlated positively with levels of <b>osteoprotegerin</b> (OPG) and negatively with markers of immune activation.[Pubmed 2014:24588843];	4343074	Gene	LOX	AAT10;LOX;lysyl oxidase;EC 1.4.3.13;lox-isoform;LYOX;lysyl oxidase-type;lysyl-oxidase;oxidase lysyl;Protein-lysine 6-oxidase;	SWISSPROT_AC:P28300;SWISSPROT_ID:LYOX_HUMAN;GeneID:4015;Ensembl:ENSG00000113083;HGNC:HGNC:6664;MIM:153455;Vega:OTTHUMG00000128914;protein_accession:AAA16870.1;protein_accession:AAA59525.1;protein_accession:AAA59541.1;protein_accession:AAB21243.1;protein_accession:AAB23549.1;protein_accession:AAD02130.1;protein_accession:AAD10703.1;protein_accession:AAH74820.1;protein_accession:AAH74872.1;protein_…	495231	Protein	OPG	OCIF;OPG;Osteoclastogenesis inhibitory factor;Osteoprotegerin;TNFRSF11B;TR11B;Tumor necrosis factor receptor superfamily member 11B;op gamma;op-g;osteoclastogenesis-inhibitory factor;PDB5;TNF receptor superfamily member 11b;TR1;	SWISSPROT_AC:O00300;SWISSPROT_ID:TR11B_HUMAN;EMBL:AB002146;EMBL:AB008822;EMBL:AC107953;EMBL:AF134187;EMBL:AK223155;EMBL:AK313710;EMBL:AP004283;EMBL:AY466112;EMBL:BC030155;EMBL:U94332;RefSeq:NP_002537.3;ProteinModelPortal:O00300;STRING:9606.ENSP00000297350;SWISSPROT_AC_OLD:B2R9A8;SWISSPROT_AC_OLD:O60236;SWISSPROT_AC_OLD:Q53FX6;SWISSPROT_AC_OLD:Q9UHP4;SMR:O00300;GeneID:4982;KEGG:hsa:4982;eggNOG:ENO…	4982	4015
590422	SIRT5 -- GABPA	association	Pubmed 2014:25070488;	<b>SIRT5</b> mRNA level is positively correlated with the expression of <b>Nrf2</b> in lung cancer tissues and SIRT5 knockdown reduces the expression of Nrf2 and its downstream drug-resistance genes.[Pubmed 2014:25070488];SIRT5 mRNA level is positively correlated with the expression of Nrf2 in lung cancer tissues and <b>SIRT5</b> knockdown reduces the expression of <b>Nrf2</b> and its downstream …	4349323	Gene	SIRT5	SIR2L5;SIRT5;sirtuin 5;EC 3.5.1.-;NAD-dependent protein deacylase sirtuin-5, mitochondrial;Regulatory protein SIR2 homolog 5;SIR2-like protein 5;SIR5;sirt-5;sirtuin-5;sirtuin5;	SWISSPROT_AC:Q9NXA8;SWISSPROT_ID:SIR5_HUMAN;GeneID:23408;Ensembl:ENSG00000124523;HGNC:HGNC:14933;MIM:604483;Vega:OTTHUMG00000014278;protein_accession:AAD40853.1;protein_accession:AAH00126.1;protein_accession:BAA91107.1;protein_accession:BAG57485.1;protein_accession:BAG63757.1;protein_accession:CAD97975.1;protein_accession:CAL00159.1;protein_accession:CAL00160.1;protein_accession:CAL38292.1;protei…	146487	Protein	GABPA	E4TF1A;GA-binding protein alpha chain;GABP subunit alpha;GABPA;Nuclear respiratory factor 2 subunit alpha;Transcription factor E4TF1-60;E4TF1-60;e4tf1-60 transcription factor;GA binding protein transcription factor alpha subunit;ga-binding protein a;ga-binding protein alpha;ga-binding protein-alpha;gabp alpha;gabp-alpha;NFT2;NRF2;nrf2 a;nrf2--a;nrf2-a;NRF2A;nrf2alpha;RCH04A07;	SWISSPROT_AC:Q06546;SWISSPROT_ID:GABPA_HUMAN;EMBL:D13318;EMBL:U13044;RefSeq:NP_001184226.1;RefSeq:NP_002031.2;RefSeq:XP_005260995.1;RefSeq:XP_011527822.1;RefSeq:XP_011527823.1;RefSeq:XP_016883802.1;ProteinModelPortal:Q06546;STRING:9606.ENSP00000346886;SWISSPROT_AC_OLD:Q12939;SMR:Q06546;GeneID:2551;KEGG:hsa:2551;PIR:A48146;PIR:I38739;eggNOG:ENOG410Z0ZF;eggNOG:KOG3806;UniGene:Hs.473470;GO:GO:000012…	2551	23408
590455	SIRT5 -- NRF2	association	Pubmed 2014:25070488;	<b>SIRT5</b> mRNA level is positively correlated with the expression of <b>Nrf2</b> in lung cancer tissues and SIRT5 knockdown reduces the expression of Nrf2 and its downstream drug-resistance genes.[Pubmed 2014:25070488];SIRT5 mRNA level is positively correlated with the expression of Nrf2 in lung cancer tissues and <b>SIRT5</b> knockdown reduces the expression of <b>Nrf2</b> and its downstream …	4349323	Gene	SIRT5	SIR2L5;SIRT5;sirtuin 5;EC 3.5.1.-;NAD-dependent protein deacylase sirtuin-5, mitochondrial;Regulatory protein SIR2 homolog 5;SIR2-like protein 5;SIR5;sirt-5;sirtuin-5;sirtuin5;	SWISSPROT_AC:Q9NXA8;SWISSPROT_ID:SIR5_HUMAN;GeneID:23408;Ensembl:ENSG00000124523;HGNC:HGNC:14933;MIM:604483;Vega:OTTHUMG00000014278;protein_accession:AAD40853.1;protein_accession:AAH00126.1;protein_accession:BAA91107.1;protein_accession:BAG57485.1;protein_accession:BAG63757.1;protein_accession:CAD97975.1;protein_accession:CAL00159.1;protein_accession:CAL00160.1;protein_accession:CAL38292.1;protei…	275155	Protein	NRF2	HEBP1;NF-E2-related factor 2;NF2L2;NFE2-related factor 2;NFE2L2;NRF2;Nuclear factor erythroid 2-related factor 2;Nuclear factor, erythroid derived 2, like 2;erythroid 2-related factor 2 nuclear factor;factor erythroid 2-related factor 2 nuclear;factor nuclear erythroid 2-related factor 2;factor nuclear erythroid-2-related factor-2;nf e2 related factor 2;nf e2-related factor 2;nf-e2 related factor…	SWISSPROT_AC:Q16236;SWISSPROT_ID:NF2L2_HUMAN;EMBL:AB208786;EMBL:AC019080;EMBL:AC079305;EMBL:AK304555;EMBL:AK314816;EMBL:AL135266;EMBL:BC011558;EMBL:CH471058;EMBL:S74017;RefSeq:NP_001138884.1;RefSeq:NP_001138885.1;RefSeq:NP_001300829.1;RefSeq:NP_001300830.1;RefSeq:NP_006155.2;ProteinModelPortal:Q16236;STRING:9606.ENSP00000380252;SWISSPROT_AC_OLD:B2RBU2;SWISSPROT_AC_OLD:B4E338;SWISSPROT_AC_OLD:E9PG…	4780	23408
594232	ACKR3 -- ETFA	association	Pubmed 2015:25854358;	Surprisingly, knock down of <b>MADD</b> lead to inhibition of TRAIL-induced <b>CXCR7</b> mRNA and protein expression and overexpression of CXCR7 lead to the reduction of MADD expression, indicating that MADD is an upstream regulatory factor of TRAIL-triggered CXCR7 production and a negative feedback mechanism between MADD and CXCR7.[Pubmed 2015:25854358];Surprisingly, knock down of MADD lead to i…	4353393	Gene	ACKR3	ACKR3;atypical chemokine receptor 3;CMKOR1;CXC-R7;CXCR-7;CXCR7;GPR159;RDC-1;RDC1;c-x-c chemokine receptor 7;C-X-C chemokine receptor type 7;Chemokine orphan receptor 1;G-protein coupled receptor 159;G-protein coupled receptor RDC1 homolog;	SWISSPROT_AC:P25106;SWISSPROT_ID:ACKR3_HUMAN;GeneID:57007;Ensembl:ENSG00000144476;HGNC:HGNC:23692;MIM:610376;Vega:OTTHUMG00000133295;protein_accession:AAA62370.1;protein_accession:AAB16913.1;protein_accession:AAB18130.1;protein_accession:AAB94130.1;protein_accession:AAH36661.1;protein_accession:AAX93086.1;protein_accession:ABH01258.1;protein_accession:ABM82167.1;protein_accession:ABM85352.1;prote…	126264	Protein	ETFA	Alpha-ETF;Electron transfer flavoprotein subunit alpha, mitochondrial;ETFA;electron transfer flavoprotein alpha subunit;electron transfer flavoprotein alpha-subunit;em a;em-a;EMA;ema--an;ema-type;etf alpha;etf-alpha;GA2;MADD;	SWISSPROT_AC:P13804;SWISSPROT_ID:ETFA_HUMAN;EMBL:AC027243;EMBL:AC091100;EMBL:AF436646;EMBL:AF436647;EMBL:AF436648;EMBL:AF436649;EMBL:AF436650;EMBL:AF436651;EMBL:AF436652;EMBL:AF436653;EMBL:AF436654;EMBL:AF436655;EMBL:AF436656;EMBL:AF436657;EMBL:AJ224002;EMBL:AK292979;EMBL:AK300044;EMBL:BC015526;EMBL:BC095457;EMBL:BT009796;EMBL:CH471136;EMBL:J04058;EMBL:S55815;EMBL:S55816;RefSeq:NP_000117.1;RefSeq…	57007	2108
594888	HPSE -- GRASP65	association	Pubmed 2015:25727320;Pubmed central 2017:5601663;	Using bioinformatics and the ChIP assay, <b>p65</b> was observed to bind to the <b>HPA</b> promoter.[Pubmed 2015:25727320];In addition, <b>HPA1</b> expression was significantly correlated with <b>p65</b> expression (p=0.006), further suggesting that HPA1 expression might be regulated by NF-ÃŽÂºB signaling.[Pubmed central 2017:5601663];In addition, <b>HPA1</b> expression was significantly correlat…	4348440	Gene	HPSE	heparanase;HPA;HPA1;HPR1;HPSE;HPSE1;HSE1;EC 3.2.1.166;Endo-glucoronidase;HEP;heparanase 1;heparanase isoform 1;Heparanase-1;hp a;hp alpha;hp alpha-chain;hp-a;hp-alpha;hpa-type;hpalpha;hpse-1;hse type 1;hse-1;	SWISSPROT_AC:Q9Y251;SWISSPROT_ID:HPSE_HUMAN;GeneID:10855;Ensembl:ENSG00000173083;HGNC:HGNC:5164;MIM:604724;Vega:OTTHUMG00000130425;protein_accession:AAD41342.1;protein_accession:AAD45379.1;protein_accession:AAD45669.1;protein_accession:AAD54516.1;protein_accession:AAD54941.1;protein_accession:AAH51321.1;protein_accession:AAX47106.1;protein_accession:ACT98237.1;protein_accession:ACT98238.1;protein…	162866	Protein	GRASP65	Golgi peripheral membrane protein p65;Golgi phosphoprotein 5;Golgi reassembly-stacking protein 1;Golgi reassembly-stacking protein of 65 kDa;GOLPH5;GORASP1;GORS1;GRASP65;golgi reassembly stacking protein 1;grasp-65;p 65;p-65;p6-5;P65;	SWISSPROT_AC:Q9BQQ3;SWISSPROT_ID:GORS1_HUMAN;EMBL:AJ409349;EMBL:AK091168;EMBL:AK124755;EMBL:BC008928;EMBL:BC075854;EMBL:BC103826;EMBL:BC103827;EMBL:CH471055;RefSeq:NP_001265718.1;RefSeq:NP_001265719.1;RefSeq:NP_114105.1;ProteinModelPortal:Q9BQQ3;STRING:9606.ENSP00000313869;SWISSPROT_AC_OLD:B3KWC8;SWISSPROT_AC_OLD:Q3SYG7;SWISSPROT_AC_OLD:Q8N272;SWISSPROT_AC_OLD:Q96H42;SMR:Q9BQQ3;GeneID:64689;KEGG:…	10855	64689
594920	CCL2 -- GRASP65	association	Pubmed 2012:23208443;Pubmed 2015:25713326;Pubmed 2016:27486225;Pubmed central 2015:4380804;Pubmed central 2015:4393206;Pubmed central 2015:4496708;Pubmed central 2008:2556800;Pubmed central 2012:3467264;Pubmed central 2017:5580849;Pubmed central 2017:5706435;Pubmed central 2016:4768879;Pubmed central 2016:4811476;	The methylmercury-induced increase in <b>CCL2</b> expression was significantly decreased by suppression of <b>p65</b> expression by RNA interference.[Pubmed 2012:23208443];Selective silencing of these signaling molecules revealed that <b>p65</b> NFÃŽÂºB/RelA is involved in IL-1ÃŽÂ²-mediated stimulation of <b>CCL2</b> mRNA, and that superinduction of CCL2 mRNA expression in the presence of both OS…	4344914	Gene	CCL2	C-C motif chemokine ligand 2;CCL2;GDCF-2;HC11;HSMCR30;MCAF;MCP-1;MCP1;SCYA2;SMC-CF;c-c chemokine motif ligand 2;C-C motif chemokine 2;c-c motif chemokine ligand-2;c-c motif ligand 2 chemokine;chemokine c-c motif ligand 2;chemokine c-c motif ligand-2;hc 11;hc-11;mcp -1;mcp 1;mcp i;mcp- 1;mcp- i;mcp--1;monocyte chemoattractant protein -1;Monocyte chemoattractant protein 1;monocyte chemoattractant p…	SWISSPROT_AC:P13500;SWISSPROT_ID:CCL2_HUMAN;GeneID:6347;Ensembl:ENSG00000108691;HGNC:HGNC:10618;MIM:158105;Vega:OTTHUMG00000132887;protein_accession:AAA18102.1;protein_accession:AAA18164.1;protein_accession:AAA36330.1;protein_accession:AAA60308.1;protein_accession:AAA60309.1;protein_accession:AAA96708.1;protein_accession:AAB20651.1;protein_accession:AAB29926.1;protein_accession:AAH09716.1;protein…	162866	Protein	GRASP65	Golgi peripheral membrane protein p65;Golgi phosphoprotein 5;Golgi reassembly-stacking protein 1;Golgi reassembly-stacking protein of 65 kDa;GOLPH5;GORASP1;GORS1;GRASP65;golgi reassembly stacking protein 1;grasp-65;p 65;p-65;p6-5;P65;	SWISSPROT_AC:Q9BQQ3;SWISSPROT_ID:GORS1_HUMAN;EMBL:AJ409349;EMBL:AK091168;EMBL:AK124755;EMBL:BC008928;EMBL:BC075854;EMBL:BC103826;EMBL:BC103827;EMBL:CH471055;RefSeq:NP_001265718.1;RefSeq:NP_001265719.1;RefSeq:NP_114105.1;ProteinModelPortal:Q9BQQ3;STRING:9606.ENSP00000313869;SWISSPROT_AC_OLD:B3KWC8;SWISSPROT_AC_OLD:Q3SYG7;SWISSPROT_AC_OLD:Q8N272;SWISSPROT_AC_OLD:Q96H42;SMR:Q9BQQ3;GeneID:64689;KEGG:…	6347	64689
598412	PTGS2 -- GRASP65	association	Pubmed 2015:26035123;Pubmed 2014:24804677;Pubmed 2017:28892097;Pubmed central 2015:4439527;Pubmed central 2015:4500655;Pubmed central 2014:4013119;Pubmed central 2017:5508758;	Also, MUC1-CT associated with the COX-2 promoter at Ã¢ÂˆÂ¼1000 base pairs upstream of the transcription start site, the same gene locus where nuclear factor ÃŽÂºB <b>p65</b> associates with the <b>COX-2</b> promoter.[Pubmed 2015:26035123];Also, MUC1-CT associated with the COX-2 promoter at ÃƒÂ¢Ã‚ÂˆÃ‚Â¼1000 base pairs upstream of the transcription start site, the same gene locus where nuclear fact…	4344429	Gene	PTGS2	COX-2;COX2;GRIPGHS;hCox-2;PGG/HS;PGHS-2;PHS-2;prostaglandin-endoperoxide synthase 2;PTGS2;cox - 2;cox -2;cox 2;cox ii;cox type 2;cox type-2;cox- 2;cox-2--an;cox-2-type;cyclooxygenase -2;cyclooxygenase -ii;cyclooxygenase 2;cyclooxygenase 2-an;cyclooxygenase ii;cyclooxygenase isoform 2;cyclooxygenase isoform-2;cyclooxygenase of type 2;cyclooxygenase type 2;cyclooxygenase type ii;cyclooxygenase type…	SWISSPROT_AC:P35354;SWISSPROT_ID:PGH2_HUMAN;GeneID:5743;Ensembl:ENSG00000073756;HGNC:HGNC:9605;MIM:600262;Vega:OTTHUMG00000035473;protein_accession:AAA35803.1;protein_accession:AAA57317.1;protein_accession:AAA58433.1;protein_accession:AAD14842.1;protein_accession:AAF85977.1;protein_accession:AAH13734.1;protein_accession:AAN52932.1;protein_accession:AAN87129.1;protein_accession:AAO38056.1;protein_…	162866	Protein	GRASP65	Golgi peripheral membrane protein p65;Golgi phosphoprotein 5;Golgi reassembly-stacking protein 1;Golgi reassembly-stacking protein of 65 kDa;GOLPH5;GORASP1;GORS1;GRASP65;golgi reassembly stacking protein 1;grasp-65;p 65;p-65;p6-5;P65;	SWISSPROT_AC:Q9BQQ3;SWISSPROT_ID:GORS1_HUMAN;EMBL:AJ409349;EMBL:AK091168;EMBL:AK124755;EMBL:BC008928;EMBL:BC075854;EMBL:BC103826;EMBL:BC103827;EMBL:CH471055;RefSeq:NP_001265718.1;RefSeq:NP_001265719.1;RefSeq:NP_114105.1;ProteinModelPortal:Q9BQQ3;STRING:9606.ENSP00000313869;SWISSPROT_AC_OLD:B3KWC8;SWISSPROT_AC_OLD:Q3SYG7;SWISSPROT_AC_OLD:Q8N272;SWISSPROT_AC_OLD:Q96H42;SMR:Q9BQQ3;GeneID:64689;KEGG:…	5743	64689
599427	HMOX1 -- GABPA	association	Pubmed 2013:23403272;Pubmed 2013:24035498;Pubmed 2012:22021391;Pubmed 2012:22107958;Pubmed 2015:25921464;Pubmed 2015:26393425;Pubmed 2015:26473898;Pubmed 2007:17420218;Pubmed 2014:25031697;Pubmed 2011:21399873;Pubmed 2011:21868703;Pubmed 2011:22033923;Pubmed 2016:27071063;Pubmed 2016:27582105;Pubmed central 2015:4365816;Pubmed central 2015:4438879;Pubmed central 2015:4523873;Pubmed central 2015:4…	The paeoniflorin-induced <b>HO-1</b> expression was abrogated by <b>Nrf2</b> siRNA.[Pubmed 2013:23403272];We demonstrate that FBXL17 controls the transcription of the <b>NRF2</b> target <b>HMOX1</b> via turnover of the transcriptional repressor BACH1 in the absence or presence of extrinsic oxidative stress.[Pubmed 2013:24035498];In the aortas of IGF-1-deficient mice, there was a trend for decreas…	4342405	Gene	HMOX1	bK286B10;heme oxygenase 1;HMOX1;HMOX1D;HO-1;HSP32;EC 1.14.14.18;heme oxygenase - 1;heme oxygenase -1;heme oxygenase i;heme oxygenase isoform 1;heme oxygenase isoform-1;heme oxygenase type 1;heme oxygenase type i;heme oxygenase type-1;heme oxygenase- 1;heme oxygenase--1;heme oxygenase-1;heme oxygenase1;heme-oxygenase 1;heme-oxygenase i;heme-oxygenase isoform 1;heme-oxygenase- 1;heme-oxygenase-1;he…	SWISSPROT_AC:P09601;SWISSPROT_ID:HMOX1_HUMAN;GeneID:3162;Ensembl:ENSG00000100292;HGNC:HGNC:5013;MIM:141250;Vega:OTTHUMG00000150960;protein_accession:AAA50403.1;protein_accession:AAH01491.1;protein_accession:AAR23262.1;protein_accession:AAV38588.1;protein_accession:ABM83236.1;protein_accession:ABM86436.1;protein_accession:ACZ72606.1;protein_accession:ACZ72607.1;protein_accession:ADZ76424.1;protein…	146487	Protein	GABPA	E4TF1A;GA-binding protein alpha chain;GABP subunit alpha;GABPA;Nuclear respiratory factor 2 subunit alpha;Transcription factor E4TF1-60;E4TF1-60;e4tf1-60 transcription factor;GA binding protein transcription factor alpha subunit;ga-binding protein a;ga-binding protein alpha;ga-binding protein-alpha;gabp alpha;gabp-alpha;NFT2;NRF2;nrf2 a;nrf2--a;nrf2-a;NRF2A;nrf2alpha;RCH04A07;	SWISSPROT_AC:Q06546;SWISSPROT_ID:GABPA_HUMAN;EMBL:D13318;EMBL:U13044;RefSeq:NP_001184226.1;RefSeq:NP_002031.2;RefSeq:XP_005260995.1;RefSeq:XP_011527822.1;RefSeq:XP_011527823.1;RefSeq:XP_016883802.1;ProteinModelPortal:Q06546;STRING:9606.ENSP00000346886;SWISSPROT_AC_OLD:Q12939;SMR:Q06546;GeneID:2551;KEGG:hsa:2551;PIR:A48146;PIR:I38739;eggNOG:ENOG410Z0ZF;eggNOG:KOG3806;UniGene:Hs.473470;GO:GO:000012…	2551	3162
599437	HMOX1 -- NRF2	association	Pubmed 2013:23403272;Pubmed 2013:23738042;Pubmed 2013:24035498;Pubmed 2012:22021391;Pubmed 2012:22107958;Pubmed 2015:25484350;Pubmed 2015:25921464;Pubmed 2015:26187356;Pubmed 2015:26393425;Pubmed 2015:26473898;Pubmed 2015:26524181;Pubmed 2007:17420218;Pubmed 2014:24505412;Pubmed 2014:24651515;Pubmed 2014:25031697;Pubmed 2014:25105464;Pubmed 2011:21037234;Pubmed 2011:21399873;Pubmed 2011:21868703;…	The paeoniflorin-induced <b>HO-1</b> expression was abrogated by <b>Nrf2</b> siRNA.[Pubmed 2013:23403272];Chromatin Immunoprecipitation (ChIP) assays revealed an increased recruitment of <b>NRF2</b> to the endogenous <b>HMOX1</b> and NQO1 promoters in AECs exposed to acute or chronic hyperoxia.[Pubmed 2013:23738042];To test this hypothesis, we exposed nonmalignant small airway epithelial cells (A…	4342405	Gene	HMOX1	bK286B10;heme oxygenase 1;HMOX1;HMOX1D;HO-1;HSP32;EC 1.14.14.18;heme oxygenase - 1;heme oxygenase -1;heme oxygenase i;heme oxygenase isoform 1;heme oxygenase isoform-1;heme oxygenase type 1;heme oxygenase type i;heme oxygenase type-1;heme oxygenase- 1;heme oxygenase--1;heme oxygenase-1;heme oxygenase1;heme-oxygenase 1;heme-oxygenase i;heme-oxygenase isoform 1;heme-oxygenase- 1;heme-oxygenase-1;he…	SWISSPROT_AC:P09601;SWISSPROT_ID:HMOX1_HUMAN;GeneID:3162;Ensembl:ENSG00000100292;HGNC:HGNC:5013;MIM:141250;Vega:OTTHUMG00000150960;protein_accession:AAA50403.1;protein_accession:AAH01491.1;protein_accession:AAR23262.1;protein_accession:AAV38588.1;protein_accession:ABM83236.1;protein_accession:ABM86436.1;protein_accession:ACZ72606.1;protein_accession:ACZ72607.1;protein_accession:ADZ76424.1;protein…	275155	Protein	NRF2	HEBP1;NF-E2-related factor 2;NF2L2;NFE2-related factor 2;NFE2L2;NRF2;Nuclear factor erythroid 2-related factor 2;Nuclear factor, erythroid derived 2, like 2;erythroid 2-related factor 2 nuclear factor;factor erythroid 2-related factor 2 nuclear;factor nuclear erythroid 2-related factor 2;factor nuclear erythroid-2-related factor-2;nf e2 related factor 2;nf e2-related factor 2;nf-e2 related factor…	SWISSPROT_AC:Q16236;SWISSPROT_ID:NF2L2_HUMAN;EMBL:AB208786;EMBL:AC019080;EMBL:AC079305;EMBL:AK304555;EMBL:AK314816;EMBL:AL135266;EMBL:BC011558;EMBL:CH471058;EMBL:S74017;RefSeq:NP_001138884.1;RefSeq:NP_001138885.1;RefSeq:NP_001300829.1;RefSeq:NP_001300830.1;RefSeq:NP_006155.2;ProteinModelPortal:Q16236;STRING:9606.ENSP00000380252;SWISSPROT_AC_OLD:B2RBU2;SWISSPROT_AC_OLD:B4E338;SWISSPROT_AC_OLD:E9PG…	4780	3162
601667	TPA -- PAI-1	association	Pubmed:17689411;Pubmed:9159836;Pubmed 2006:16409470;Pubmed 2006:16585319;Pubmed 2006:16874588;Pubmed 2006:17047299;Pubmed 2001:11345366;Pubmed 2001:11441982;Pubmed 2001:11816722;Pubmed 2004:15033993;Pubmed 1994:7811690;Pubmed 1994:7865673;Pubmed 1994:7947598;Pubmed 1994:8029817;Pubmed 1994:8163691;Pubmed 1994:8176842;Pubmed 1993:7685759;Pubmed 1993:8136276;Pubmed 1993:8174965;Pubmed 1993:8237997;…	We investigated the association of PAI-1 and <b>tPA</b> levels with stroke as a function of <b>PAI-1</b> 4G/5G and -844G/A genotypes, as well as the link between these PAI-1 gene variants and stroke risk, in a case-control study of 135 ischemic stroke patient, diagnosed according to clinical and radiologic findings and confirmed by computed tomography scan.[Pubmed:17689411];<b>PAI-1</b> level was…	493753	Protein	TPA	Alteplase;EC 3.4.21.68;PLAT;Reteplase;t-PA;t-plasminogen activator;Tissue-type plasminogen activator;TPA;activator tissue plasminogen;activator tissue-type plasminogen;pa t;plasminogen activator - tissue-type;plasminogen activator of the tissue-type;plasminogen activator of tissue-type;plasminogen activator tissue;plasminogen activator, tissue type;plasminogen tissue activator;t- pa;t--pa;tissue …	SWISSPROT_AC:P00750;SWISSPROT_ID:TPA_HUMAN;EMBL:AF260825;EMBL:AK289387;EMBL:AK290575;EMBL:AK313342;EMBL:AY221101;EMBL:AY291060;EMBL:BC002795;EMBL:BC007231;EMBL:BC013968;EMBL:BC018636;EMBL:BC095403;EMBL:BT007060;EMBL:CH471080;EMBL:D01096;EMBL:K03021;EMBL:L00141;EMBL:L00142;EMBL:L00143;EMBL:L00144;EMBL:L00145;EMBL:L00146;EMBL:L00147;EMBL:L00148;EMBL:L00149;EMBL:L00150;EMBL:L00151;EMBL:L00153;EMBL:M…	298674	Protein	PAI-1	Endothelial plasminogen activator inhibitor;PAI;PAI-1;PAI1;PLANH1;Plasminogen activator inhibitor 1;Serpin E1;SERPINE1;activator inhibitor type-1-plasminogen;activator plasminogen inhibitor-1;endothelial type of plasminogen activator inhibitor;endothelial type plasminogen activator inhibitor;endothelial-type plasminogen activator inhibitor;inhibitor of type 1 plasminogen activator;inhibitor type …	SWISSPROT_AC:P05121;SWISSPROT_ID:PAI1_HUMAN;EMBL:AC004876;EMBL:AF386492;EMBL:AK297728;EMBL:BC010860;EMBL:J03764;EMBL:M14083;EMBL:M16006;EMBL:M22314;EMBL:M22315;EMBL:M22316;EMBL:M22317;EMBL:M22318;EMBL:M22319;EMBL:M22320;EMBL:M22321;EMBL:X04429;EMBL:X04729;EMBL:X04731;EMBL:X04744;EMBL:X12701;EMBL:X13323;EMBL:X13338;EMBL:X13339;EMBL:X13340;EMBL:X13341;EMBL:X13342;EMBL:X13343;EMBL:X13344;EMBL:X13345…	5054	5327
658333	IL-6 -- BRD2	association	Pubmed 2006:16930264;Pubmed 1990:2107652;	LH and <b>FSH</b> were positively correlated with IL-1beta, <b>IL-6</b> and TNF-alpha, and CRP concentrations and ESR.[Pubmed 2006:16930264];IL-1 and <b>IL-6</b> induced significant releases of <b>FSH</b>, LH and PRL within 3 h.[Pubmed 1990:2107652];The abilities of recombinant human interleukin 1 (IL-1) and <b>IL-6</b> to induce release of <b>FSH</b>, LH and PRL from rat pituitary cells in vitro…	197638	Protein	IL-6	B-cell stimulatory factor 2;BSF-2;CDF;CTL differentiation factor;Hybridoma growth factor;IFN-beta-2;IFNB2;IL-6;IL6;Interferon beta-2;Interleukin-6;b cell stimulatory factor 2;b cell stimulatory factor-2;b-cell stimulatory factor-2;bsf- 2;BSF2;HGF;HSF;hsf-type;ifn beta 2;ifn-beta 2;ifn-beta2;il - 6;il -- 6;il -6;il 6;il- 6;il--6;il-6-type;il-vi;il6-type;interferon beta 2;interferon beta2;interfero…	SWISSPROT_AC:P05231;SWISSPROT_ID:IL6_HUMAN;EMBL:AF372214;EMBL:BC015511;EMBL:M14584;EMBL:M18403;EMBL:M29150;EMBL:M54894;EMBL:S56892;EMBL:X04402;EMBL:X04403;EMBL:X04430;EMBL:X04602;EMBL:Y00081;RefSeq:NP_000591.1;RefSeq:XP_011513692.1;ProteinModelPortal:P05231;STRING:9606.ENSP00000258743;SWISSPROT_AC_OLD:Q9UCU2;SWISSPROT_AC_OLD:Q9UCU3;SWISSPROT_AC_OLD:Q9UCU4;SMR:P05231;GeneID:3569;KEGG:hsa:3569;PIR:…	47854	Protein	BRD2	BRD2;Bromodomain-containing protein 2;KIAA9001;O27.1.1;Really interesting new gene 3 protein;RING3;brd 2;brd ii;brd-2;brd-ii;bromodomain containing 2;bromodomain containing protein 2;bromodomain-containing 2;D6S113E;FSH;fsh-type;FSRG1;NAT;nat-type;ring 3;ring iii;ring of type iii;ring type iii;ring-3;RNF3;	SWISSPROT_AC:P25440;SWISSPROT_ID:BRD2_HUMAN;EMBL:AL645941;EMBL:AL662845;EMBL:AL805913;EMBL:AL832722;EMBL:AL935042;EMBL:BC063840;EMBL:BX005422;EMBL:BX647233;EMBL:BX648109;EMBL:BX908719;EMBL:CH471081;EMBL:CR936909;EMBL:D42040;EMBL:M80613;EMBL:X62083;EMBL:X96670;EMBL:Z96104;RefSeq:NP_001106653.1;RefSeq:NP_001186384.1;RefSeq:NP_001186385.1;RefSeq:NP_001278915.1;RefSeq:NP_005095.1;ProteinModelPortal:P…	3569	6046
661502	TPA -- Plasminogen	association	Pubmed:11208392;Pubmed:18160581;Pubmed 2006:16788320;Pubmed 2006:16953275;Pubmed 2001:11380816;Pubmed 2001:11562773;Pubmed 2001:11852811;Pubmed 2013:23381911;Pubmed 1994:7523120;Pubmed 1994:7804168;Pubmed 1994:7807964;Pubmed 1994:7843688;Pubmed 1994:7919567;Pubmed 1994:8176842;Pubmed 1993:7689759;Pubmed 1993:8218853;Pubmed 1993:8375393;Pubmed 1993:8400293;Pubmed 1993:8447474;Pubmed 1993:8485140;P…	<b>Plasminogen</b> activators (<b>t-PA</b> and u-PA) and plasminogen activators inhibitors (PAI-1 and PAI-2) in some myeloproliferative syndromes.[Pubmed:11208392];Functional <b>plasminogen</b> decreased within 2 minutes of <b>reteplase</b> treatment by about 40% and by about 80% after 60 minutes.[Pubmed:18160581];Moreover, purified porcine <b>plasminogen</b> was activated very slowly by added <b…	493753	Protein	TPA	Alteplase;EC 3.4.21.68;PLAT;Reteplase;t-PA;t-plasminogen activator;Tissue-type plasminogen activator;TPA;activator tissue plasminogen;activator tissue-type plasminogen;pa t;plasminogen activator - tissue-type;plasminogen activator of the tissue-type;plasminogen activator of tissue-type;plasminogen activator tissue;plasminogen activator, tissue type;plasminogen tissue activator;t- pa;t--pa;tissue …	SWISSPROT_AC:P00750;SWISSPROT_ID:TPA_HUMAN;EMBL:AF260825;EMBL:AK289387;EMBL:AK290575;EMBL:AK313342;EMBL:AY221101;EMBL:AY291060;EMBL:BC002795;EMBL:BC007231;EMBL:BC013968;EMBL:BC018636;EMBL:BC095403;EMBL:BT007060;EMBL:CH471080;EMBL:D01096;EMBL:K03021;EMBL:L00141;EMBL:L00142;EMBL:L00143;EMBL:L00144;EMBL:L00145;EMBL:L00146;EMBL:L00147;EMBL:L00148;EMBL:L00149;EMBL:L00150;EMBL:L00151;EMBL:L00153;EMBL:M…	315492	Protein	Plasminogen	EC 3.4.21.7;Plasminogen;PLG;PLMN;pl-g;plasminogen-type;type-plasminogen;	SWISSPROT_AC:P00747;SWISSPROT_ID:PLMN_HUMAN;EMBL:AL109933;EMBL:AY192161;EMBL:BC060513;EMBL:K02922;EMBL:M33272;EMBL:M33274;EMBL:M33275;EMBL:M33278;EMBL:M33279;EMBL:M33280;EMBL:M33282;EMBL:M33283;EMBL:M33284;EMBL:M33285;EMBL:M33286;EMBL:M33287;EMBL:M33288;EMBL:M33289;EMBL:M33290;EMBL:M34272;EMBL:M34273;EMBL:M34275;EMBL:M34276;EMBL:M74220;EMBL:X05199;RefSeq:NP_000292.1;ProteinModelPortal:P00747;STRI…	5340	5327
694729	IGF-I -- BRD2	association	Pubmed 2001:11232020;Pubmed 1994:7921230;Pubmed 1993:7684393;Pubmed 1993:7920895;Pubmed 2002:11956166;Pubmed 2002:12208670;Pubmed 1995:8552446;Pubmed 1995:8580664;Pubmed 1999:10505058;Pubmed 1990:2113875;Pubmed 2017:27746005;Pubmed central 2014:4127291;Pubmed central 2012:3479238;Pubmed central 2012:3493831;Pubmed central 2016:4928796;	Further, <b>FSH</b> in combination with <b>IGF-I</b> results in a greater degree of stimulation of inhibin A than of inhibin B.[Pubmed 2001:11232020];However, <b>FSH</b> in combination with <b>IGF-I</b> resulted in greater stimulation of inhibin A (340%) than inhibin B (65%).[Pubmed 2001:11232020];Circulating <b>IGF-I</b> levels were increased independently by hCG (p = 0.01) and <b>FSH</b> (p &lt…	196367	Protein	IGF-I	IBP1;IGF-I;IGF1;Insulin-like growth factor I;Mechano growth factor;MGF;Somatomedin-C;factor 1-insulin-like growth;factor i-insulin-like growth;factor-1-insulin-like growth;growth factor 1-insulin-like;growth factor i-insulin-like;growth factor-1-insulin-like;IGFI;insulin - like growth factor 1;insulin growth like factor 1;insulin growth like factor-i;insulin growth-like factor 1;insulin like grow…	SWISSPROT_AC:P05019;SWISSPROT_ID:IGF1_HUMAN;EMBL:AC010202;EMBL:AC068648;EMBL:AY260957;EMBL:BC148266;EMBL:CH471054;EMBL:M11568;EMBL:M12659;EMBL:M14153;EMBL:M14154;EMBL:M14155;EMBL:M14156;EMBL:M27544;EMBL:M37484;EMBL:X00173;EMBL:X03420;EMBL:X03421;EMBL:X03422;EMBL:X03563;EMBL:X56773;EMBL:X56774;EMBL:X57025;RefSeq:NP_000609.1;RefSeq:NP_001104754.1;RefSeq:NP_001104755.1;ProteinModelPortal:P05019;STRI…	47854	Protein	BRD2	BRD2;Bromodomain-containing protein 2;KIAA9001;O27.1.1;Really interesting new gene 3 protein;RING3;brd 2;brd ii;brd-2;brd-ii;bromodomain containing 2;bromodomain containing protein 2;bromodomain-containing 2;D6S113E;FSH;fsh-type;FSRG1;NAT;nat-type;ring 3;ring iii;ring of type iii;ring type iii;ring-3;RNF3;	SWISSPROT_AC:P25440;SWISSPROT_ID:BRD2_HUMAN;EMBL:AL645941;EMBL:AL662845;EMBL:AL805913;EMBL:AL832722;EMBL:AL935042;EMBL:BC063840;EMBL:BX005422;EMBL:BX647233;EMBL:BX648109;EMBL:BX908719;EMBL:CH471081;EMBL:CR936909;EMBL:D42040;EMBL:M80613;EMBL:X62083;EMBL:X96670;EMBL:Z96104;RefSeq:NP_001106653.1;RefSeq:NP_001186384.1;RefSeq:NP_001186385.1;RefSeq:NP_001278915.1;RefSeq:NP_005095.1;ProteinModelPortal:P…	3479	6046
704616	Prolactin -- BRD2	association	Pubmed:2125674;Pubmed 2006:16899563;Pubmed 2001:11403898;Pubmed 1994:7859890;Pubmed 1994:7890021;Pubmed 1994:7908423;Pubmed 1993:8116455;Pubmed 1995:7589676;Pubmed 2000:10774816;Pubmed 2009:19609106;Pubmed 1991:2058950;Pubmed central 2012:3693613;	The relations of gonadotrophins were changed and the value of <b>FSH</b> was significantly lower than LH when <b>prolactin</b> was up to 4000 mIU/l.[Pubmed:2125674];The preovulatory Prl surge commenced 2-6 h prior to, and had returned to baseline close to the onset of, the preovulatory LH surge, and a second surge of <b>Prl</b> occurred concomitantly with the delayed preovulatory <b>FSH</b> surge…	328109	Protein	Prolactin	PRL;Prolactin;gha-1;GHA1;prl-type;prolactin--an;prolactin-type;	SWISSPROT_AC:P01236;SWISSPROT_ID:PRL_HUMAN;EMBL:BC015850;EMBL:D00411;EMBL:M29386;EMBL:U75583;EMBL:V00566;EMBL:X00540;EMBL:X00541;EMBL:X00543;EMBL:X00544;EMBL:X54393;RefSeq:NP_000939.1;RefSeq:NP_001157030.1;ProteinModelPortal:P01236;STRING:9606.ENSP00000302150;SWISSPROT_AC_OLD:Q15199;SWISSPROT_AC_OLD:Q92996;SMR:P01236;GeneID:5617;KEGG:hsa:5617;PIR:A61402;PIR:A90998;eggNOG:ENOG410II74;eggNOG:ENOG41…	47854	Protein	BRD2	BRD2;Bromodomain-containing protein 2;KIAA9001;O27.1.1;Really interesting new gene 3 protein;RING3;brd 2;brd ii;brd-2;brd-ii;bromodomain containing 2;bromodomain containing protein 2;bromodomain-containing 2;D6S113E;FSH;fsh-type;FSRG1;NAT;nat-type;ring 3;ring iii;ring of type iii;ring type iii;ring-3;RNF3;	SWISSPROT_AC:P25440;SWISSPROT_ID:BRD2_HUMAN;EMBL:AL645941;EMBL:AL662845;EMBL:AL805913;EMBL:AL832722;EMBL:AL935042;EMBL:BC063840;EMBL:BX005422;EMBL:BX647233;EMBL:BX648109;EMBL:BX908719;EMBL:CH471081;EMBL:CR936909;EMBL:D42040;EMBL:M80613;EMBL:X62083;EMBL:X96670;EMBL:Z96104;RefSeq:NP_001106653.1;RefSeq:NP_001186384.1;RefSeq:NP_001186385.1;RefSeq:NP_001278915.1;RefSeq:NP_005095.1;ProteinModelPortal:P…	5617	6046
747634	CPR -- C-reactive protein	association	Pubmed 1990:2215507;Pubmed central 2014:4191174;Pubmed central 2017:5314474;	Determination of <b>C-reactive protein</b> (CRP) in capillary blood--a comparison with the <b>CPR</b> level in venous serum.[Pubmed 1990:2215507];Between May 2013-May 2014, new cases of JIA & DA attending the <b>NCPR</b> had blood drawn to measure their <b>CRP</b>, ESR & MRP 8/14 levels at dx.[Pubmed central 2014:4191174];Another point to consider is the fact that the included studies used incons…	271631	Protein	CPR	CPR;CYPOR;EC 1.6.2.4;NADPH--cytochrome P450 reductase;NCPR;P450R;POR;cpr-type;cytochrome p-450 oxidoreductase;cytochrome p-450 type of oxidoreductase;cytochrome p450 nadph reductase;cytochrome p450 nadph-reductase;cytochrome p450 oxidoreductase;cytochrome p450 reductase-nadph;cytochrome p450-oxidoreductase;cytochrome-p450 oxidoreductase;nadph cytochrome p-450 reductase;nadph cytochrome p450 reduc…	SWISSPROT_AC:P16435;SWISSPROT_ID:NCPR_HUMAN;EMBL:AB051763;EMBL:AC005067;EMBL:AC006330;EMBL:AF258341;EMBL:BC034277;EMBL:DQ640499;EMBL:S90469;RefSeq:NP_000932.3;ProteinModelPortal:P16435;STRING:9606.ENSP00000419970;SWISSPROT_AC_OLD:Q16455;SWISSPROT_AC_OLD:Q197M5;SWISSPROT_AC_OLD:Q8N181;SWISSPROT_AC_OLD:Q9H3M8;SWISSPROT_AC_OLD:Q9UDT3;SMR:P16435;GeneID:5447;KEGG:hsa:5447;PIR:A33421;eggNOG:COG0369;egg…	81364	Protein	C-reactive protein	C-reactive protein;CRP;PTX1;c - reactive protein;c -reactive protein;c reactive protein;c reactive protein--an;c reactive-protein;c- reactive protein;c-- reactive protein;c--reactive protein;c-protein reactive;c-protein-reactive;c-reactive of protein;c-reactive protein--an;c-reactive- protein;c-reactive-protein;crp-type;protein c reactive;protein c-reactive;protein-c reactive;protein-c-reactive;r…	SWISSPROT_AC:P02741;SWISSPROT_ID:CRP_HUMAN;EMBL:AF442818;EMBL:AF449713;EMBL:AK289443;EMBL:AL445528;EMBL:BC020766;EMBL:BC125135;EMBL:CH471121;EMBL:K00518;EMBL:M11725;EMBL:M11880;EMBL:M35163;EMBL:X56214;EMBL:X56692;RefSeq:NP_000558.2;RefSeq:NP_001315986.1;RefSeq:NP_001315987.1;ProteinModelPortal:P02741;STRING:9606.ENSP00000255030;SWISSPROT_AC_OLD:A8K078;SWISSPROT_AC_OLD:D3DVD9;SWISSPROT_AC_OLD:D3DV…	1401	5447
753448	ITGB1 -- Fibronectin	association	Pubmed:15083887;Pubmed 1990:1695644;Pubmed central 2017:5482253;Pubmed central 2013:3713603;	Intracellular tyrosin-phosphorylation induced by <b>fibronectin</b> by <b>CD29</b> stimulation in H9 cells was analyzed by immunoblotting.[Pubmed:15083887];Enhancement of anti-CD3 induced proliferation by immobilized <b>fibronectin</b> was completely inhibited by a mAb to <b>CD29</b>, the integrin beta 1-chain (4B4) and not by a variety of other mAb.[Pubmed 1990:1695644];<b>ITGB1</b>, ALP, and DM…	205361	Protein	ITGB1	CD29 antigen;Fibronectin receptor subunit beta;FNRB;Glycoprotein IIa;GPIIA;Integrin beta-1;ITB1;ITGB1;MDF2;MSK12;VLA-4 subunit beta;antigen cd29;cd 29;cd-29;CD29;fnr-b;integrin beta -1;integrin beta 1;integrin beta 1-chain;integrin beta1;integrin beta1-chain;integrin chain beta 1;integrin chain beta1;integrin of the beta 1;integrin subunit beta 1;integrin subunit beta1;integrin subunit-beta1;inte…	SWISSPROT_AC:P05556;SWISSPROT_ID:ITB1_HUMAN;EMBL:AK291697;EMBL:AL365203;EMBL:BC020057;EMBL:BC113901;EMBL:BX537407;EMBL:CH471072;EMBL:M34189;EMBL:M84237;EMBL:U28252;EMBL:U33879;EMBL:U33880;EMBL:U33881;EMBL:U33882;EMBL:X07979;RefSeq:NP_002202.2;RefSeq:NP_391988.1;RefSeq:NP_596867.1;ProteinModelPortal:P05556;STRING:9606.ENSP00000303351;SWISSPROT_AC_OLD:A8K6N2;SWISSPROT_AC_OLD:D3DRX9;SWISSPROT_AC_OLD…	136502	Protein	Fibronectin	CIG;Cold-insoluble globulin;Fibronectin;FINC;FN;FN1;cold insoluble globulin;ed b;ED-B;fibronectin 1;fibronectin i;fibronectin type 1;fibronectin type i;fibronectin--an;fibronectin-1;fibronectin-type;fibronectin1;FNZ;GFND;GFND2;LETS;MSF;	SWISSPROT_AC:P02751;SWISSPROT_ID:FINC_HUMAN;EMBL:AB191261;EMBL:AB209840;EMBL:AC012462;EMBL:AC073284;EMBL:AF312399;EMBL:AJ276395;EMBL:AJ320525;EMBL:AJ320526;EMBL:AJ320527;EMBL:AJ535086;EMBL:AJ849445;EMBL:AL832202;EMBL:BC117176;EMBL:BC143763;EMBL:BX537590;EMBL:BX538017;EMBL:BX538018;EMBL:BX538045;EMBL:BX640608;EMBL:BX640731;EMBL:BX640875;EMBL:BX640920;EMBL:CH471063;EMBL:CR749281;EMBL:CR749316;EMBL:…	2335	3688
782608	SCN5A -- BRD2	association	Pubmed 2006:16155077;Pubmed 2006:16172149;Pubmed 2006:16253978;Pubmed 2006:16454933;Pubmed 2006:16517559;Pubmed 2001:11287020;Pubmed 2013:23433095;Pubmed 2013:23448396;Pubmed 2013:23953069;Pubmed 2013:24043846;Pubmed 2004:15533354;Pubmed 1993:7920930;Pubmed 2002:11756373;Pubmed 2002:12151428;Pubmed 2002:12186987;Pubmed 2012:23346527;Pubmed 2015:25542251;Pubmed 2015:26209525;Pubmed 2008:18368475;P…	Repeated testing of basal FSH levels has no predictive value for <b>IVF</b> outcome in women with elevated basal <b>FSH</b>.[Pubmed 2006:16155077];The effect of recombinant human LH (r-hLH; lutropin alfa) in women undergoing controlled ovarian stimulation with recombinant human <b>FSH</b> (r-hFSH) prior to <b>IVF</b> was investigated.[Pubmed 2006:16172149];This randomized controlled trial was des…	443519	Protein	SCN5A	HH1;SCN5A;Sodium channel protein cardiac muscle subunit alpha;Sodium channel protein type 5 subunit alpha;Sodium channel protein type V subunit alpha;Voltage-gated sodium channel subunit alpha Nav1.5;CDCD2;CMD1E;cmpd ii;CMPD2;HB1;HB2;HBBD;ICCD;IVF;lqt 3;lqt iii;lqt-3;LQT3;nav 1.5;nav 1.5-type;nav1 .5;Nav1.5;pfhb type i;pfhb-i;PFHB1;sodium voltage-gated channel alpha subunit 5;SSS1;vf 1;vf-1;vf-i;…	SWISSPROT_AC:Q14524;SWISSPROT_ID:SCN5A_HUMAN;EMBL:AB158469;EMBL:AB158470;EMBL:AB208866;EMBL:AF482988;EMBL:AP006241;EMBL:AY038064;EMBL:AY148488;EMBL:BC140813;EMBL:BC144621;EMBL:DQ784809;EMBL:EF179185;EMBL:EF629346;EMBL:EF629347;EMBL:M77235;RefSeq:NP_000326.2;RefSeq:NP_001092874.1;RefSeq:NP_001092875.1;RefSeq:NP_001153632.1;RefSeq:NP_001153633.1;RefSeq:NP_932173.1;ProteinModelPortal:Q14524;STRING:9…	47854	Protein	BRD2	BRD2;Bromodomain-containing protein 2;KIAA9001;O27.1.1;Really interesting new gene 3 protein;RING3;brd 2;brd ii;brd-2;brd-ii;bromodomain containing 2;bromodomain containing protein 2;bromodomain-containing 2;D6S113E;FSH;fsh-type;FSRG1;NAT;nat-type;ring 3;ring iii;ring of type iii;ring type iii;ring-3;RNF3;	SWISSPROT_AC:P25440;SWISSPROT_ID:BRD2_HUMAN;EMBL:AL645941;EMBL:AL662845;EMBL:AL805913;EMBL:AL832722;EMBL:AL935042;EMBL:BC063840;EMBL:BX005422;EMBL:BX647233;EMBL:BX648109;EMBL:BX908719;EMBL:CH471081;EMBL:CR936909;EMBL:D42040;EMBL:M80613;EMBL:X62083;EMBL:X96670;EMBL:Z96104;RefSeq:NP_001106653.1;RefSeq:NP_001186384.1;RefSeq:NP_001186385.1;RefSeq:NP_001278915.1;RefSeq:NP_005095.1;ProteinModelPortal:P…	6331	6046
859606	Thrombomodulin -- TPA	association	Pubmed 1993:8394402;Pubmed 2012:22704462;Pubmed 1991:1664094;	A positive correlation between <b>TMp</b> and <b>t-PA</b> (p = 0.034) was found only in the subgroup with POAD.[Pubmed 1993:8394402];A positive correlation was pointed out in all patients between <b>TMp</b> and <b>t-PA</b> (p = 0.047), TMp and PG12 (p = 0.008).[Pubmed 1993:8394402];The effect of <b>rhTM</b> on <b>tissue plasminogen activator</b> (tPA) induced clot lysis was measured by turbidimet…	495604	Protein	Thrombomodulin	CD141 antigen;Fetomodulin;THBD;THRM;Thrombomodulin;TM;TRBM;AHUS6;BDCA3;cd 141;CD141;THPH12;tm chain-chain;tm-an;tm-type;	SWISSPROT_AC:P07204;SWISSPROT_ID:TRBM_HUMAN;EMBL:AF495471;EMBL:AL049651;EMBL:BC035602;EMBL:BC053357;EMBL:D00210;EMBL:J02973;EMBL:M16552;EMBL:X05495;RefSeq:NP_000352.1;ProteinModelPortal:P07204;STRING:9606.ENSP00000366307;SWISSPROT_AC_OLD:Q8IV29;SWISSPROT_AC_OLD:Q9UC32;SMR:P07204;GeneID:7056;KEGG:hsa:7056;PIR:A41442;eggNOG:ENOG410IF0T;eggNOG:ENOG410Y5JS;UniGene:Hs.2030;GO:GO:0004872;GO:GO:0004888;…	493753	Protein	TPA	Alteplase;EC 3.4.21.68;PLAT;Reteplase;t-PA;t-plasminogen activator;Tissue-type plasminogen activator;TPA;activator tissue plasminogen;activator tissue-type plasminogen;pa t;plasminogen activator - tissue-type;plasminogen activator of the tissue-type;plasminogen activator of tissue-type;plasminogen activator tissue;plasminogen activator, tissue type;plasminogen tissue activator;t- pa;t--pa;tissue …	SWISSPROT_AC:P00750;SWISSPROT_ID:TPA_HUMAN;EMBL:AF260825;EMBL:AK289387;EMBL:AK290575;EMBL:AK313342;EMBL:AY221101;EMBL:AY291060;EMBL:BC002795;EMBL:BC007231;EMBL:BC013968;EMBL:BC018636;EMBL:BC095403;EMBL:BT007060;EMBL:CH471080;EMBL:D01096;EMBL:K03021;EMBL:L00141;EMBL:L00142;EMBL:L00143;EMBL:L00144;EMBL:L00145;EMBL:L00146;EMBL:L00147;EMBL:L00148;EMBL:L00149;EMBL:L00150;EMBL:L00151;EMBL:L00153;EMBL:M…	7056	5327
865413	TPA -- Insulin	association	Pubmed 2013:23117722;Pubmed 2000:10831182;Pubmed 2010:20920820;Pubmed 1999:10527036;Pubmed 1997:9250449;Pubmed 2005:15935829;Pubmed 1991:1905068;Pubmed central 2014:4113172;Pubmed central 2011:3087975;	All rats were treated with <b>insulin</b> or saline at 1 hour followed by <b>tPA</b> or saline at 1.5 hour after stroke.[Pubmed 2013:23117722];On the other hand, <b>t-PA</b> was correlated with <b>insulin</b> and PAI-1 but not with the BMI.[Pubmed 2000:10831182];In GHD adults on replacement therapy with recombinant human GH (r-HGH), %ÃŽÂ” PAI-1 and %ÃŽÂ” <b>t-PA</b> are related to %ÃŽÂ” <b>insuli…	493753	Protein	TPA	Alteplase;EC 3.4.21.68;PLAT;Reteplase;t-PA;t-plasminogen activator;Tissue-type plasminogen activator;TPA;activator tissue plasminogen;activator tissue-type plasminogen;pa t;plasminogen activator - tissue-type;plasminogen activator of the tissue-type;plasminogen activator of tissue-type;plasminogen activator tissue;plasminogen activator, tissue type;plasminogen tissue activator;t- pa;t--pa;tissue …	SWISSPROT_AC:P00750;SWISSPROT_ID:TPA_HUMAN;EMBL:AF260825;EMBL:AK289387;EMBL:AK290575;EMBL:AK313342;EMBL:AY221101;EMBL:AY291060;EMBL:BC002795;EMBL:BC007231;EMBL:BC013968;EMBL:BC018636;EMBL:BC095403;EMBL:BT007060;EMBL:CH471080;EMBL:D01096;EMBL:K03021;EMBL:L00141;EMBL:L00142;EMBL:L00143;EMBL:L00144;EMBL:L00145;EMBL:L00146;EMBL:L00147;EMBL:L00148;EMBL:L00149;EMBL:L00150;EMBL:L00151;EMBL:L00153;EMBL:M…	200308	Protein	Insulin	INS;Insulin;an-ins;IDDM;iddm 1;iddm 2;iddm type 1;iddm-1;iddm-2;iddm-type;IDDM1;IDDM2;ILPR;ins-type;insulin--an;insulin-chain;insulin-type;IRDN;mody-x;MODY10;type-insulin;	SWISSPROT_AC:P01308;SWISSPROT_ID:INS_HUMAN;EMBL:AJ009655;EMBL:AY138590;EMBL:AY899304;EMBL:BC005255;EMBL:BT006808;EMBL:CH471158;EMBL:J00265;EMBL:L15440;EMBL:M10039;EMBL:V00565;EMBL:X70508;RefSeq:NP_000198.1;RefSeq:NP_001172026.1;RefSeq:NP_001172027.1;RefSeq:NP_001278826.1;ProteinModelPortal:P01308;STRING:9606.ENSP00000250971;SWISSPROT_AC_OLD:Q5EEX2;SMR:P01308;GeneID:3630;KEGG:hsa:3630;PIR:A93222;e…	3630	5327
886967	KCNA5 -- HOOK1	association	Pubmed 1997:9368023;Pubmed 1997:9428664;Pubmed 1991:2001794;Pubmed central 2015:4381708;Pubmed central 2015:4905284;Pubmed central 2017:5483027;Pubmed central 2011:3161244;Pubmed central 2018:5774810;	The main difference between specificities of <b>hK1</b> and <b>hK2</b> arise because hK2 can accommodate positively charged as well as small residues at P2 and requires an arginyl residue at P1.[Pubmed 1997:9368023];Those derived from antithrombin III and alpha2-antiplasmin were more specific for <b>hK2</b> while a kallistatin-derived substrate was specifically cleaved by <b>hK1</b>.[Pubmed 1997:…	209048	Protein	KCNA5	HPCN1;KCNA5;Potassium voltage-gated channel subfamily A member 5;Voltage-gated potassium channel HK2;Voltage-gated potassium channel subunit Kv1.5;ATFB7;hck-1;HCK1;HK2;kv 1.5;kv-1.5;KV1.5;kv1.5-type;PCN1;	SWISSPROT_AC:P22460;SWISSPROT_ID:KCNA5_HUMAN;EMBL:BC096357;EMBL:BC096358;EMBL:BC099665;EMBL:BC099666;EMBL:M55513;EMBL:M60451;EMBL:M83254;RefSeq:NP_002225.2;ProteinModelPortal:P22460;STRING:9606.ENSP00000252321;SWISSPROT_AC_OLD:Q4KKT8;SWISSPROT_AC_OLD:Q4VAJ1;SWISSPROT_AC_OLD:Q4VAJ2;SWISSPROT_AC_OLD:Q9UDA4;SMR:P22460;GeneID:3741;KEGG:hsa:3741;PIR:A56031;eggNOG:COG1226;eggNOG:KOG1545;UniGene:Hs.1502…	185067	Protein	HOOK1	h-hook1;hHK1;HOOK1;Protein Hook homolog 1;hhk-1;HK1;hook 1;hook microtubule tethering protein 1;hook-1;	SWISSPROT_AC:Q9UJC3;SWISSPROT_ID:HOOK1_HUMAN;EMBL:AC113175;EMBL:AF044923;EMBL:AK292314;EMBL:AK301768;EMBL:AL035416;EMBL:BC011621;EMBL:CH471059;RefSeq:NP_056972.1;ProteinModelPortal:Q9UJC3;STRING:9606.ENSP00000360252;SWISSPROT_AC_OLD:A8K8E9;SWISSPROT_AC_OLD:A8MU44;SWISSPROT_AC_OLD:B4DX15;SWISSPROT_AC_OLD:O60561;SWISSPROT_AC_OLD:Q5TG44;SMR:Q9UJC3;GeneID:51361;KEGG:hsa:51361;eggNOG:ENOG410IG1M;eggNO…	3741	51361
888798	Aromatase -- BRD2	association	Pubmed 2006:16684841;Pubmed 2006:16760380;Pubmed 2006:16973759;Pubmed 2013:23340251;Pubmed 2002:11874703;Pubmed 2002:11937133;Pubmed 2012:22467494;Pubmed 2015:26066673;Pubmed 2007:17698904;Pubmed 2014:25057110;Pubmed 2010:20207725;Pubmed 2009:19345689;Pubmed 2003:14623515;Pubmed 1991:1903105;Pubmed 1991:2069861;Pubmed 2016:26621853;Pubmed 2017:28397811;Pubmed central 2014:3895028;Pubmed central 2…	The increased <b>aromatase</b> is probably driven by increased <b>FSH</b> in the early follicular phase and compensates for the decreased follicle number in older reproductive-aged women.[Pubmed 2006:16684841];It also decreased the levels of the HSD3B, CYP11A1, STAR, and <b>CYP19A1</b> proteins in response to <b>FSH</b> (10(-8) M) and of HSD3B in the basal state only.[Pubmed 2006:16760380];Phorbo…	78823	Protein	Aromatase	ARO1;Aromatase;CP19A;CYAR;CYP19;CYP19A1;CYPXIX;Cytochrome P-450AROM;Cytochrome P450 19A1;EC 1.14.14.14;Estrogen synthase;ARO;aromatase--an;CPV1;cytochrome P450 family 19 subfamily A member 1;P-450AROM;	SWISSPROT_AC:P11511;SWISSPROT_ID:CP19A_HUMAN;EMBL:AC012169;EMBL:AC020891;EMBL:AY957953;EMBL:BC035714;EMBL:BC107785;EMBL:J04127;EMBL:M18856;EMBL:M22246;EMBL:M28420;EMBL:M30796;EMBL:M30797;EMBL:M30798;EMBL:M30800;EMBL:M30801;EMBL:M30802;EMBL:M30803;EMBL:M30804;EMBL:X13589;EMBL:Y07508;RefSeq:NP_000094.2;RefSeq:NP_112503.1;RefSeq:XP_005254248.1;ProteinModelPortal:P11511;STRING:9606.ENSP00000260433;SW…	47854	Protein	BRD2	BRD2;Bromodomain-containing protein 2;KIAA9001;O27.1.1;Really interesting new gene 3 protein;RING3;brd 2;brd ii;brd-2;brd-ii;bromodomain containing 2;bromodomain containing protein 2;bromodomain-containing 2;D6S113E;FSH;fsh-type;FSRG1;NAT;nat-type;ring 3;ring iii;ring of type iii;ring type iii;ring-3;RNF3;	SWISSPROT_AC:P25440;SWISSPROT_ID:BRD2_HUMAN;EMBL:AL645941;EMBL:AL662845;EMBL:AL805913;EMBL:AL832722;EMBL:AL935042;EMBL:BC063840;EMBL:BX005422;EMBL:BX647233;EMBL:BX648109;EMBL:BX908719;EMBL:CH471081;EMBL:CR936909;EMBL:D42040;EMBL:M80613;EMBL:X62083;EMBL:X96670;EMBL:Z96104;RefSeq:NP_001106653.1;RefSeq:NP_001186384.1;RefSeq:NP_001186385.1;RefSeq:NP_001278915.1;RefSeq:NP_005095.1;ProteinModelPortal:P…	1588	6046
890802	Insulin -- IDE	association	Pubmed 2013:23188819;Pubmed 2013:23959080;Pubmed 2004:15277398;Pubmed 1994:7806544;Pubmed 2012:22307032;Pubmed 2012:22740246;Pubmed 2008:18448515;Pubmed 2007:17964527;Pubmed 2014:24059301;Pubmed 2014:25071716;Pubmed 2011:20053478;Pubmed 2011:21185309;Pubmed 2010:20082125;Pubmed 2010:21036154;Pubmed 2009:19321446;Pubmed 2009:19396426;Pubmed 2003:12634421;Pubmed 2005:15850385;Pubmed 2005:15985623;P…	<b>IDE</b> activity has been historically associated with <b>insulin</b> and ÃŽÂ²-amyloid catabolism.[Pubmed 2013:23188819];<b>IDE</b> activity has been historically associated with <b>insulin</b> and ÃƒÂŽÃ‚Â²-amyloid catabolism.[Pubmed 2013:23188819];<b>IDE</b> activity has been historically associated with <b>insulin</b> and ?-amyloid catabolism.[Pubmed 2013:23188819];Cafeteria diet inhibits <b…	200308	Protein	Insulin	INS;Insulin;an-ins;IDDM;iddm 1;iddm 2;iddm type 1;iddm-1;iddm-2;iddm-type;IDDM1;IDDM2;ILPR;ins-type;insulin--an;insulin-chain;insulin-type;IRDN;mody-x;MODY10;type-insulin;	SWISSPROT_AC:P01308;SWISSPROT_ID:INS_HUMAN;EMBL:AJ009655;EMBL:AY138590;EMBL:AY899304;EMBL:BC005255;EMBL:BT006808;EMBL:CH471158;EMBL:J00265;EMBL:L15440;EMBL:M10039;EMBL:V00565;EMBL:X70508;RefSeq:NP_000198.1;RefSeq:NP_001172026.1;RefSeq:NP_001172027.1;RefSeq:NP_001278826.1;ProteinModelPortal:P01308;STRING:9606.ENSP00000250971;SWISSPROT_AC_OLD:Q5EEX2;SMR:P01308;GeneID:3630;KEGG:hsa:3630;PIR:A93222;e…	193086	Protein	IDE	Abeta-degrading protease;EC 3.4.24.56;IDE;Insulin protease;Insulin-degrading enzyme;Insulinase;Insulysin;abeta degrading protease;insulin degrading enzyme;insulin- degrading enzyme;insulin-degrading-enzyme;	SWISSPROT_AC:P14735;SWISSPROT_ID:IDE_HUMAN;EMBL:AK312810;EMBL:AK316407;EMBL:AL356128;EMBL:BC096336;EMBL:BC096337;EMBL:BC096339;EMBL:CH471066;EMBL:M21188;RefSeq:NP_001159418.1;RefSeq:NP_004960.2;ProteinModelPortal:P14735;STRING:9606.ENSP00000265986;SWISSPROT_AC_OLD:B2R721;SWISSPROT_AC_OLD:B7ZAU2;SWISSPROT_AC_OLD:D3DR35;SWISSPROT_AC_OLD:Q5T5N2;SMR:P14735;GeneID:3416;KEGG:hsa:3416;PIR:A40119;eggNOG:…	3630	3416
966627	PRB1 -- BRD2	association	Pubmed 1991:1906804;	In cultures of rat anterior pituitary cells, rhFS-315 (ED50, 115.2 +/- 16.2 pM) is equipotent to native porcine FS (ED50, 86.7 +/- 14.1 <b>pM</b>) on the suppression of <b>FSH</b> release, but, surprisingly, rhFS-288 (ED50, 9.6 +/- 2.2 pM) is 8-10 times more potent than the native protein, similar to the potency of inhibin-A (ED50, 8.6 +/- 0.9 pM).[Pubmed 1991:1906804];	330447	Protein	PRB1	Basic salivary proline-rich protein 1;PRB1;PRP1;Salivary proline-rich protein;an-pm;PM;pm-type;PMF;PMS;pms-type;prb 1;prb-1;PRB1L;PRB1M;proline rich protein BstNI subfamily 1;proline-rich salivary protein;	SWISSPROT_AC:P04280;SWISSPROT_ID:PRP1_HUMAN;EMBL:K02575;EMBL:K02576;EMBL:K03204;EMBL:K03205;EMBL:K03206;EMBL:M97220;EMBL:S52986;EMBL:S62928;EMBL:S62941;EMBL:X07516;EMBL:X07517;RefSeq:NP_005030.2;RefSeq:NP_955385.1;RefSeq:NP_955386.1;ProteinModelPortal:P04280;SWISSPROT_AC_OLD:Q08805;SWISSPROT_AC_OLD:Q15186;SWISSPROT_AC_OLD:Q15187;SWISSPROT_AC_OLD:Q15214;SWISSPROT_AC_OLD:Q15215;SWISSPROT_AC_OLD:Q16…	47854	Protein	BRD2	BRD2;Bromodomain-containing protein 2;KIAA9001;O27.1.1;Really interesting new gene 3 protein;RING3;brd 2;brd ii;brd-2;brd-ii;bromodomain containing 2;bromodomain containing protein 2;bromodomain-containing 2;D6S113E;FSH;fsh-type;FSRG1;NAT;nat-type;ring 3;ring iii;ring of type iii;ring type iii;ring-3;RNF3;	SWISSPROT_AC:P25440;SWISSPROT_ID:BRD2_HUMAN;EMBL:AL645941;EMBL:AL662845;EMBL:AL805913;EMBL:AL832722;EMBL:AL935042;EMBL:BC063840;EMBL:BX005422;EMBL:BX647233;EMBL:BX648109;EMBL:BX908719;EMBL:CH471081;EMBL:CR936909;EMBL:D42040;EMBL:M80613;EMBL:X62083;EMBL:X96670;EMBL:Z96104;RefSeq:NP_001106653.1;RefSeq:NP_001186384.1;RefSeq:NP_001186385.1;RefSeq:NP_001278915.1;RefSeq:NP_005095.1;ProteinModelPortal:P…	5542	6046
1003530	Cathepsin G -- BRD2	association	Pubmed 2002:11875118;Pubmed 1991:1717239;Pubmed central 2017:5303291;	In contrast, FSH and LH/human <b>CG</b> (via <b>cAMP</b>, PKA, and PI3K pathways) terminate FKHR expression as granulosa cells differentiate to luteal cells.[Pubmed 2002:11875118];In addition, the expression of ER and PR in the granulosa cells of animals pretreated with FSH followed by RU486 and hCG was almost the same as that of animals pretreated with <b>FSH</b> followed by <b>hCG</b> administr…	54888	Protein	Cathepsin G	CATG;Cathepsin G;CG;CTSG;EC 3.4.21.20;c - g;c gamma;c gamma-isoform;c isoform gamma;c isoform of g;c type gamma;c- gamma;c----g;c--g;c-gamma;cat g;cat gamma;cat-g;cathepsin--g;cathepsin-g;cathepsing;cg-type;cgamma;	SWISSPROT_AC:P08311;SWISSPROT_ID:CATG_HUMAN;EMBL:BC014460;EMBL:CH471078;EMBL:CR456807;EMBL:CR541704;EMBL:J04990;EMBL:M16117;RefSeq:NP_001902.1;ProteinModelPortal:P08311;STRING:9606.ENSP00000216336;SWISSPROT_AC_OLD:Q6IBJ6;SWISSPROT_AC_OLD:Q9UCA5;SWISSPROT_AC_OLD:Q9UCU6;SMR:P08311;GeneID:1511;KEGG:hsa:1511;PIR:A32627;eggNOG:COG5640;eggNOG:KOG3627;UniGene:Hs.421724;GO:GO:0002003;GO:GO:0004252;GO:GO:…	47854	Protein	BRD2	BRD2;Bromodomain-containing protein 2;KIAA9001;O27.1.1;Really interesting new gene 3 protein;RING3;brd 2;brd ii;brd-2;brd-ii;bromodomain containing 2;bromodomain containing protein 2;bromodomain-containing 2;D6S113E;FSH;fsh-type;FSRG1;NAT;nat-type;ring 3;ring iii;ring of type iii;ring type iii;ring-3;RNF3;	SWISSPROT_AC:P25440;SWISSPROT_ID:BRD2_HUMAN;EMBL:AL645941;EMBL:AL662845;EMBL:AL805913;EMBL:AL832722;EMBL:AL935042;EMBL:BC063840;EMBL:BX005422;EMBL:BX647233;EMBL:BX648109;EMBL:BX908719;EMBL:CH471081;EMBL:CR936909;EMBL:D42040;EMBL:M80613;EMBL:X62083;EMBL:X96670;EMBL:Z96104;RefSeq:NP_001106653.1;RefSeq:NP_001186384.1;RefSeq:NP_001186385.1;RefSeq:NP_001278915.1;RefSeq:NP_005095.1;ProteinModelPortal:P…	1511	6046
1031375	NFKB1 -- POLA	association	Pubmed 1991:1808501;	Aging delayed peaks <b>P50</b> to <b>P180</b>.[Pubmed 1991:1808501];	275384	Protein	NFKB1	DNA-binding factor KBF1;EBP-1;NFKB1;Nuclear factor NF-kappa-B p105 subunit;Nuclear factor of kappa light polypeptide gene enhancer in B-cells 1;CVID12;ebp-i;KBF1;nf - kappab;nf -kappa b;nf kappa b;nf kappa beta;nf kappa-b;nf kappa-beta;nf kappab;nf- kappa b;nf- kappab;nf--kappab;nf-kappa b;nf-kappa beta;NF-kappa-B;NF-kappaB;nf-kappabeta;nf-kb 1;nf-kb i;NF-kB1;nfkappa b;nfkappa-b;nfkappa-beta;NFka…	SWISSPROT_AC:P19838;SWISSPROT_ID:NFKB1_HUMAN;EMBL:AF213884;EMBL:AK122850;EMBL:AK291450;EMBL:AY223820;EMBL:BC033210;EMBL:BC051765;EMBL:CR749522;EMBL:M55643;EMBL:M58603;EMBL:Z47734;EMBL:Z47735;EMBL:Z47736;EMBL:Z47737;EMBL:Z47738;EMBL:Z47739;EMBL:Z47740;EMBL:Z47741;EMBL:Z47742;EMBL:Z47743;EMBL:Z47744;EMBL:Z47748;EMBL:Z47749;EMBL:Z47750;EMBL:Z47751;EMBL:Z47752;EMBL:Z47753;EMBL:Z47754;EMBL:Z47755;RefS…	108616	Protein	POLA	DNA polymerase alpha catalytic subunit;DNA polymerase alpha catalytic subunit p180;DPOLA;EC 2.7.7.7;POLA;POLA1;catalytic subunit of dna polymerase alpha;catalytic subunit of dna polymerase-alpha;catalytic subunit of the dna polymerase alpha;dna polymerase a catalytic subunit;DNA polymerase alpha 1, catalytic subunit;NSX;p 180;p-180;p180;pola-1;	SWISSPROT_AC:P09884;SWISSPROT_ID:DPOLA_HUMAN;EMBL:AY275833;EMBL:M64481;EMBL:X06745;RefSeq:NP_058633.2;ProteinModelPortal:P09884;STRING:9606.ENSP00000368349;SWISSPROT_AC_OLD:Q86UQ7;SMR:P09884;GeneID:5422;KEGG:hsa:5422;PIR:S00257;eggNOG:COG0417;eggNOG:KOG0970;UniGene:Hs.567319;GO:GO:0000082;GO:GO:0000083;GO:GO:0000166;GO:GO:0000722;GO:GO:0001882;GO:GO:0003677;GO:GO:0003682;GO:GO:0003887;GO:GO:00056…	4790	5422
1058303	VWF -- TPA	association	Pubmed:15608477;Pubmed 1994:8075304;Pubmed 1993:7691234;Pubmed 1995:8578951;Pubmed 1992:1459797;Pubmed 1992:1523100;Pubmed 1999:10616019;Pubmed 1997:9434059;Pubmed central 1997:2139817;	<b>vWF</b> activity was negatively correlated with plasma <b>t-PA</b> levels.[Pubmed:15608477];Some well-described similarities exist between <b>tissue plasminogen activator</b> (t-PA) and <b>von Willebrand factor</b> (vWf) which may suggest a link in either the synthesis or release of both proteins from endothelial cells.[Pubmed 1994:8075304];This increase of <b>vWF</b> was accompanied by an inc…	525858	Protein	VWF	F8VWF;von Willebrand factor;VWF;factor of von willebrand;factor von willebrand;factor-von willebrand;von -willebrand factor;von willebrand factor-type;von willebrand-factor;von-willebrand factor;von-willebrand's factor;von-willebrand-factor;VWD;vwd-subtype;vwd-type;	SWISSPROT_AC:P04275;SWISSPROT_ID:VWF_HUMAN;EMBL:AC005845;EMBL:AC005846;EMBL:AC005904;EMBL:BC022258;EMBL:CH471116;EMBL:K03028;EMBL:M10321;EMBL:M16945;EMBL:M16946;EMBL:M17588;EMBL:M25828;EMBL:M25829;EMBL:M25830;EMBL:M25831;EMBL:M25832;EMBL:M25833;EMBL:M25834;EMBL:M25835;EMBL:M25836;EMBL:M25837;EMBL:M25838;EMBL:M25839;EMBL:M25840;EMBL:M25841;EMBL:M25842;EMBL:M25843;EMBL:M25844;EMBL:M25845;EMBL:M2584…	493753	Protein	TPA	Alteplase;EC 3.4.21.68;PLAT;Reteplase;t-PA;t-plasminogen activator;Tissue-type plasminogen activator;TPA;activator tissue plasminogen;activator tissue-type plasminogen;pa t;plasminogen activator - tissue-type;plasminogen activator of the tissue-type;plasminogen activator of tissue-type;plasminogen activator tissue;plasminogen activator, tissue type;plasminogen tissue activator;t- pa;t--pa;tissue …	SWISSPROT_AC:P00750;SWISSPROT_ID:TPA_HUMAN;EMBL:AF260825;EMBL:AK289387;EMBL:AK290575;EMBL:AK313342;EMBL:AY221101;EMBL:AY291060;EMBL:BC002795;EMBL:BC007231;EMBL:BC013968;EMBL:BC018636;EMBL:BC095403;EMBL:BT007060;EMBL:CH471080;EMBL:D01096;EMBL:K03021;EMBL:L00141;EMBL:L00142;EMBL:L00143;EMBL:L00144;EMBL:L00145;EMBL:L00146;EMBL:L00147;EMBL:L00148;EMBL:L00149;EMBL:L00150;EMBL:L00151;EMBL:L00153;EMBL:M…	7450	5327
1112214	DQ2 -- Cathepsin G	association	Pubmed 2015:25646453;Pubmed 1992:1346975;Pubmed 2005:15582195;Pubmed 2005:16245217;Pubmed central 2015:4381076;Pubmed central 2017:5239786;Pubmed central 2017:5473483;Pubmed central 2011:3154481;Pubmed central 2013:3588047;Pubmed central 2013:3855555;	The observed mutations were primarily <b>CG</b> to <b>TA</b> transitions, with a higher frequency of transitions at CpG than non-CpGs sites.[Pubmed 2015:25646453];Thus, this patient has a double base-pair substitution of <b>TA</b> to <b>CG</b> at nucleotides 31,213 and 31,214 but only a single amino acid change of Ser-365 to Gly.[Pubmed 1992:1346975];<b>CG</b> to <b>TA</b> and CG to AT changes.[P…	493435	Protein	DQ2	DQ2;Dystonia 1 protein;DYT1;EC 3.6.4.-;TA;TOR1A;TORA;Torsin ATPase-1A;Torsin family 1 member A;Torsin-1A;dq -2;dq 2;dq-2;dq2-type;dyt 1;dyt-1;tor--a;tor1-a;torsin 1a;	SWISSPROT_AC:O14656;SWISSPROT_ID:TOR1A_HUMAN;EMBL:AF007871;EMBL:AK314505;EMBL:AL158207;EMBL:BC000674;EMBL:BC014484;EMBL:BT006931;RefSeq:NP_000104.1;ProteinModelPortal:O14656;STRING:9606.ENSP00000345719;SWISSPROT_AC_OLD:B2RB58;SWISSPROT_AC_OLD:Q53Y64;SWISSPROT_AC_OLD:Q96CA0;SMR:O14656;GeneID:1861;KEGG:hsa:1861;eggNOG:ENOG410XR06;eggNOG:KOG2170;UniGene:Hs.534312;GO:GO:0000338;GO:GO:0005524;GO:GO:00…	54888	Protein	Cathepsin G	CATG;Cathepsin G;CG;CTSG;EC 3.4.21.20;c - g;c gamma;c gamma-isoform;c isoform gamma;c isoform of g;c type gamma;c- gamma;c----g;c--g;c-gamma;cat g;cat gamma;cat-g;cathepsin--g;cathepsin-g;cathepsing;cg-type;cgamma;	SWISSPROT_AC:P08311;SWISSPROT_ID:CATG_HUMAN;EMBL:BC014460;EMBL:CH471078;EMBL:CR456807;EMBL:CR541704;EMBL:J04990;EMBL:M16117;RefSeq:NP_001902.1;ProteinModelPortal:P08311;STRING:9606.ENSP00000216336;SWISSPROT_AC_OLD:Q6IBJ6;SWISSPROT_AC_OLD:Q9UCA5;SWISSPROT_AC_OLD:Q9UCU6;SMR:P08311;GeneID:1511;KEGG:hsa:1511;PIR:A32627;eggNOG:COG5640;eggNOG:KOG3627;UniGene:Hs.421724;GO:GO:0002003;GO:GO:0004252;GO:GO:…	1511	1861
1196563	TPA -- TNF	association	Pubmed 2006:16309383;Pubmed 1994:8084301;Pubmed 1992:1328751;Pubmed 1992:1433370;Pubmed 2005:16100155;Pubmed central 2013:3724046;	Intra-arterial <b>TNF-alpha</b> caused a rise in <b>t-PA</b> concentrations (P&lt;0.001) without affecting blood flow or PAI-1 concentrations.[Pubmed 2006:16309383];Treatment of HUVEC with LPS or <b>TNF</b> accentuated this ratio by decreasing <b>tPA</b> and increasing PAI-1 expression.[Pubmed 1994:8084301];In this study, we report the effects of recombinant human <b>TNF alpha</b> on the synthesi…	493753	Protein	TPA	Alteplase;EC 3.4.21.68;PLAT;Reteplase;t-PA;t-plasminogen activator;Tissue-type plasminogen activator;TPA;activator tissue plasminogen;activator tissue-type plasminogen;pa t;plasminogen activator - tissue-type;plasminogen activator of the tissue-type;plasminogen activator of tissue-type;plasminogen activator tissue;plasminogen activator, tissue type;plasminogen tissue activator;t- pa;t--pa;tissue …	SWISSPROT_AC:P00750;SWISSPROT_ID:TPA_HUMAN;EMBL:AF260825;EMBL:AK289387;EMBL:AK290575;EMBL:AK313342;EMBL:AY221101;EMBL:AY291060;EMBL:BC002795;EMBL:BC007231;EMBL:BC013968;EMBL:BC018636;EMBL:BC095403;EMBL:BT007060;EMBL:CH471080;EMBL:D01096;EMBL:K03021;EMBL:L00141;EMBL:L00142;EMBL:L00143;EMBL:L00144;EMBL:L00145;EMBL:L00146;EMBL:L00147;EMBL:L00148;EMBL:L00149;EMBL:L00150;EMBL:L00151;EMBL:L00153;EMBL:M…	492131	Protein	TNF	Cachectin;TNF;TNF-a;TNF-alpha;TNFA;TNFSF2;Tumor necrosis factor;Tumor necrosis factor ligand superfamily member 2;chain-tnf;DIF;dif-type;factor - tumor necrosis;factor of the tumor necrosis;factor of the tumor-necrosis;factor of tumor necrosis;factor tumor necrosis;factor-tumor necrosis;necrosis factor-tumor;necrosis tumor factor;tnf - a;tnf - alpha;tnf -a;tnf -alpha;tnf a;tnf alpha;tnf- a;tnf- a…	SWISSPROT_AC:P01375;SWISSPROT_ID:TNFA_HUMAN;EMBL:AB088112;EMBL:AF043342;EMBL:AF098751;EMBL:AF129756;EMBL:AY066019;EMBL:AY214167;EMBL:BA000025;EMBL:BC028148;EMBL:M10988;EMBL:M16441;EMBL:M26331;EMBL:X01394;EMBL:X02910;EMBL:Y14768;EMBL:Z15026;RefSeq:NP_000585.2;ProteinModelPortal:P01375;STRING:9606.ENSP00000398698;SWISSPROT_AC_OLD:O43647;SWISSPROT_AC_OLD:Q9P1Q2;SWISSPROT_AC_OLD:Q9UIV3;SMR:P01375;Gen…	7124	5327
1229151	IGFBP-3 -- BRD2	association	Pubmed 2004:14715717;Pubmed 1992:1383254;	The site for <b>FSH</b> stimulation of the <b>IGFBP-3</b> gene was localized to the sequence between -61 and -48 relative to the transcription start site.[Pubmed 2004:14715717];Using RT-PCR we demonstrated that <b>FSH</b> regulates <b>IGFBP-3</b> mRNA expression in a biphasic manner, with an early induction (maximal at 3 h) and an inhibition at 24 h after FSH treatment.[Pubmed 2004:14715717];<b>F…	192552	Protein	IGFBP-3	IBP-3;IBP3;IGF-binding protein 3;IGFBP-3;IGFBP3;Insulin-like growth factor-binding protein 3;binding protein 3-igf;binding protein-3-igf;bp -53;BP-53;igf binding protein -3;igf binding protein 3;igf binding protein iii;igf binding protein-3;igf binding-protein 3;igf binding-protein-3;igf- binding protein 3;igf-binding protein -3;igf-binding protein-3;igf-binding protein3;igf-binding-protein-3;igf…	SWISSPROT_AC:P17936;SWISSPROT_ID:IBP3_HUMAN;EMBL:AC091524;EMBL:BC000013;EMBL:BC018962;EMBL:BC064987;EMBL:CH236958;EMBL:CH471128;EMBL:DQ301819;EMBL:M31159;EMBL:M35878;EMBL:X64875;RefSeq:NP_000589.2;RefSeq:NP_001013416.1;RefSeq:XP_016867641.1;ProteinModelPortal:P17936;STRING:9606.ENSP00000370473;SWISSPROT_AC_OLD:A4D2F5;SWISSPROT_AC_OLD:D3DVM0;SWISSPROT_AC_OLD:Q2V509;SWISSPROT_AC_OLD:Q6P1M6;SWISSPRO…	47854	Protein	BRD2	BRD2;Bromodomain-containing protein 2;KIAA9001;O27.1.1;Really interesting new gene 3 protein;RING3;brd 2;brd ii;brd-2;brd-ii;bromodomain containing 2;bromodomain containing protein 2;bromodomain-containing 2;D6S113E;FSH;fsh-type;FSRG1;NAT;nat-type;ring 3;ring iii;ring of type iii;ring type iii;ring-3;RNF3;	SWISSPROT_AC:P25440;SWISSPROT_ID:BRD2_HUMAN;EMBL:AL645941;EMBL:AL662845;EMBL:AL805913;EMBL:AL832722;EMBL:AL935042;EMBL:BC063840;EMBL:BX005422;EMBL:BX647233;EMBL:BX648109;EMBL:BX908719;EMBL:CH471081;EMBL:CR936909;EMBL:D42040;EMBL:M80613;EMBL:X62083;EMBL:X96670;EMBL:Z96104;RefSeq:NP_001106653.1;RefSeq:NP_001186384.1;RefSeq:NP_001186385.1;RefSeq:NP_001278915.1;RefSeq:NP_005095.1;ProteinModelPortal:P…	3486	6046
1305098	LOX -- Elastin	association	Pubmed 2006:16533769;Pubmed 2013:23413430;Pubmed 2013:23425977;Pubmed 2013:24065528;Pubmed 1993:7505730;Pubmed 1993:8098038;Pubmed 2012:22911823;Pubmed 2008:19087518;Pubmed 1999:10424889;Pubmed 1999:10616214;Pubmed 1997:9402968;Pubmed 1990:1975633;Pubmed 1998:9706222;Pubmed 2005:15792754;Pubmed central 2015:4306940;Pubmed central 2015:4381339;Pubmed central 2015:4598686;Pubmed central 2015:459967…	<b>Lysyl oxidase</b> initiates the enzymatic stage of collagen and <b>elastin</b> cross-linking.[Pubmed 2006:16533769];Furthermore, inhibition of <b>LOX</b> in wild-type lean mice caused <b>elastin</b> fragmentation and induced a significant increase in pulse wave velocity.[Pubmed 2013:23413430];<b>Lysyl oxidase</b> (LOX) initiates the enzymatic stage of collagen and <b>elastin</b> cross-linking.…	232143	Protein	LOX	EC 1.4.3.13;LOX;LYOX;Lysyl oxidase;Protein-lysine 6-oxidase;AAT10;lox-isoform;lysyl oxidase-type;lysyl-oxidase;oxidase lysyl;	SWISSPROT_AC:P28300;SWISSPROT_ID:LYOX_HUMAN;EMBL:AF039291;EMBL:AK312269;EMBL:BC074820;EMBL:BC074872;EMBL:BC089436;EMBL:L16895;EMBL:M84150;EMBL:M94054;EMBL:S45875;EMBL:S78694;RefSeq:NP_002308.2;ProteinModelPortal:P28300;STRING:9606.ENSP00000231004;SWISSPROT_AC_OLD:B2R5Q3;SWISSPROT_AC_OLD:Q5FWF0;GeneID:4015;KEGG:hsa:4015;PIR:A47529;eggNOG:ENOG410IHTH;eggNOG:ENOG41101E4;UniGene:Hs.102267;GO:GO:00047…	120225	Protein	Elastin	Elastin;ELN;Tropoelastin;elastin-type;SVAS;WBS;WS;	SWISSPROT_AC:P15502;SWISSPROT_ID:ELN_HUMAN;EMBL:AC005056;EMBL:AK095990;EMBL:AK122731;EMBL:AK225659;EMBL:BC065566;EMBL:BX537939;EMBL:BX538199;EMBL:CH471200;EMBL:M16983;EMBL:M17265;EMBL:M17266;EMBL:M17267;EMBL:M17268;EMBL:M17270;EMBL:M17271;EMBL:M17272;EMBL:M17273;EMBL:M17274;EMBL:M17275;EMBL:M17276;EMBL:M17277;EMBL:M17278;EMBL:M17279;EMBL:M17280;EMBL:M17281;EMBL:M17282;EMBL:M24782;EMBL:M36860;EMBL…	2006	4015
1328403	CDK5RAP2 -- ALBU	association	Pubmed 1993:8468584;	Both the CSF protein content and the CSF-to-serum <b>albumin</b> ratio correlated with C24 h/C5 h and <b>C48</b> h/C24 h.[Pubmed 1993:8468584];	67285	Protein	CDK5RAP2	CDK5 activator-binding protein C48;CDK5 regulatory subunit-associated protein 2;CDK5RAP2;Centrosome-associated protein 215;CEP215;CK5P2;KIAA1633;c - 48;c 48;c-48;c4-8;C48;CDK5 regulatory subunit associated protein 2;cep 215;mcph type 3;MCPH3;	SWISSPROT_AC:Q96SN8;SWISSPROT_ID:CK5P2_HUMAN;EMBL:AB046853;EMBL:AF448860;EMBL:AK001729;EMBL:AK025867;EMBL:AK027636;EMBL:AL133161;EMBL:AL138836;EMBL:AL353736;EMBL:AL391870;EMBL:AL590642;EMBL:BC004526;EMBL:BX537421;EMBL:BX537759;RefSeq:NP_001011649.1;RefSeq:NP_001258968.1;RefSeq:NP_060719.4;RefSeq:XP_006717245.1;ProteinModelPortal:Q96SN8;STRING:9606.ENSP00000343818;SWISSPROT_AC_OLD:Q5JV18;SWISSPROT…	14021	Protein	ALBU	ALB;ALBU;Serum albumin;albumin;hs a;hs-a;HSA;hsalpha;PRO0883;PRO0903;PRO1341;	SWISSPROT_AC:P02768;SWISSPROT_ID:ALBU_HUMAN;EMBL:A06977;EMBL:AC108157;EMBL:AF116645;EMBL:AF118090;EMBL:AF119840;EMBL:AF119890;EMBL:AF130077;EMBL:AF190168;EMBL:AF542069;EMBL:AH002596;EMBL:AY358313;EMBL:AY544124;EMBL:AY550967;EMBL:AY728024;EMBL:BC014308;EMBL:BC034023;EMBL:BC035969;EMBL:BC036003;EMBL:BC041789;EMBL:CH471057;EMBL:CR749331;EMBL:DQ986150;EMBL:EF649953;EMBL:M12523;EMBL:U22961;EMBL:V00494…	213	55755
1330534	NFKB1 -- GRASP65	association	Pubmed 2006:17016654;Pubmed 2006:17075836;Pubmed 2001:11342635;Pubmed 2004:14654915;Pubmed 2004:15093710;Pubmed 2004:15481028;Pubmed 1994:8021507;Pubmed 1994:8289784;Pubmed 1993:8246997;Pubmed 1993:8253816;Pubmed 1993:8413217;Pubmed 1993:8450395;Pubmed 2002:12360479;Pubmed 2002:12391248;Pubmed 2002:12444129;Pubmed 1995:7536741;Pubmed 1995:7706314;Pubmed 2015:25882704;Pubmed 2015:25915462;Pubmed 2…	In addition, treatment with Danshen alone resulted in a pronounced reduction in the expression of Rb, cyclin D1, and p53, and also led to a diminution of <b>p65</b> and p50 forms of <b>NF-kappaB</b>.[Pubmed 2006:17016654];TNFalpha also hastened <b>NF-kappaB</b> nuclear translocation of subunit <b>p65</b> and increased DNA binding activity, luciferase reporter gene expression, degradation of Ikapp…	275384	Protein	NFKB1	DNA-binding factor KBF1;EBP-1;NFKB1;Nuclear factor NF-kappa-B p105 subunit;Nuclear factor of kappa light polypeptide gene enhancer in B-cells 1;CVID12;ebp-i;KBF1;nf - kappab;nf -kappa b;nf kappa b;nf kappa beta;nf kappa-b;nf kappa-beta;nf kappab;nf- kappa b;nf- kappab;nf--kappab;nf-kappa b;nf-kappa beta;NF-kappa-B;NF-kappaB;nf-kappabeta;nf-kb 1;nf-kb i;NF-kB1;nfkappa b;nfkappa-b;nfkappa-beta;NFka…	SWISSPROT_AC:P19838;SWISSPROT_ID:NFKB1_HUMAN;EMBL:AF213884;EMBL:AK122850;EMBL:AK291450;EMBL:AY223820;EMBL:BC033210;EMBL:BC051765;EMBL:CR749522;EMBL:M55643;EMBL:M58603;EMBL:Z47734;EMBL:Z47735;EMBL:Z47736;EMBL:Z47737;EMBL:Z47738;EMBL:Z47739;EMBL:Z47740;EMBL:Z47741;EMBL:Z47742;EMBL:Z47743;EMBL:Z47744;EMBL:Z47748;EMBL:Z47749;EMBL:Z47750;EMBL:Z47751;EMBL:Z47752;EMBL:Z47753;EMBL:Z47754;EMBL:Z47755;RefS…	162866	Protein	GRASP65	Golgi peripheral membrane protein p65;Golgi phosphoprotein 5;Golgi reassembly-stacking protein 1;Golgi reassembly-stacking protein of 65 kDa;GOLPH5;GORASP1;GORS1;GRASP65;golgi reassembly stacking protein 1;grasp-65;p 65;p-65;p6-5;P65;	SWISSPROT_AC:Q9BQQ3;SWISSPROT_ID:GORS1_HUMAN;EMBL:AJ409349;EMBL:AK091168;EMBL:AK124755;EMBL:BC008928;EMBL:BC075854;EMBL:BC103826;EMBL:BC103827;EMBL:CH471055;RefSeq:NP_001265718.1;RefSeq:NP_001265719.1;RefSeq:NP_114105.1;ProteinModelPortal:Q9BQQ3;STRING:9606.ENSP00000313869;SWISSPROT_AC_OLD:B3KWC8;SWISSPROT_AC_OLD:Q3SYG7;SWISSPROT_AC_OLD:Q8N272;SWISSPROT_AC_OLD:Q96H42;SMR:Q9BQQ3;GeneID:64689;KEGG:…	4790	64689
1463211	CPR -- Aromatase	association	Pubmed 1993:8218277;Pubmed 2015:26087061;	However, conditions of low pH (5.5) or high ionic strength (1 M KCl) resulted in minor changes in metabolite ratios, suggesting little or no effect on electron flux between <b>NADPH-cytochrome P450 reductase</b> and <b>aromatase</b>.[Pubmed 1993:8218277];Relatively greater amounts of the minor metabolites result after limitation of electron flux from <b>NADPH-cytochrome P450 reductase</b> to <b>a…	271631	Protein	CPR	CPR;CYPOR;EC 1.6.2.4;NADPH--cytochrome P450 reductase;NCPR;P450R;POR;cpr-type;cytochrome p-450 oxidoreductase;cytochrome p-450 type of oxidoreductase;cytochrome p450 nadph reductase;cytochrome p450 nadph-reductase;cytochrome p450 oxidoreductase;cytochrome p450 reductase-nadph;cytochrome p450-oxidoreductase;cytochrome-p450 oxidoreductase;nadph cytochrome p-450 reductase;nadph cytochrome p450 reduc…	SWISSPROT_AC:P16435;SWISSPROT_ID:NCPR_HUMAN;EMBL:AB051763;EMBL:AC005067;EMBL:AC006330;EMBL:AF258341;EMBL:BC034277;EMBL:DQ640499;EMBL:S90469;RefSeq:NP_000932.3;ProteinModelPortal:P16435;STRING:9606.ENSP00000419970;SWISSPROT_AC_OLD:Q16455;SWISSPROT_AC_OLD:Q197M5;SWISSPROT_AC_OLD:Q8N181;SWISSPROT_AC_OLD:Q9H3M8;SWISSPROT_AC_OLD:Q9UDT3;SMR:P16435;GeneID:5447;KEGG:hsa:5447;PIR:A33421;eggNOG:COG0369;egg…	78823	Protein	Aromatase	ARO1;Aromatase;CP19A;CYAR;CYP19;CYP19A1;CYPXIX;Cytochrome P-450AROM;Cytochrome P450 19A1;EC 1.14.14.14;Estrogen synthase;ARO;aromatase--an;CPV1;cytochrome P450 family 19 subfamily A member 1;P-450AROM;	SWISSPROT_AC:P11511;SWISSPROT_ID:CP19A_HUMAN;EMBL:AC012169;EMBL:AC020891;EMBL:AY957953;EMBL:BC035714;EMBL:BC107785;EMBL:J04127;EMBL:M18856;EMBL:M22246;EMBL:M28420;EMBL:M30796;EMBL:M30797;EMBL:M30798;EMBL:M30800;EMBL:M30801;EMBL:M30802;EMBL:M30803;EMBL:M30804;EMBL:X13589;EMBL:Y07508;RefSeq:NP_000094.2;RefSeq:NP_112503.1;RefSeq:XP_005254248.1;ProteinModelPortal:P11511;STRING:9606.ENSP00000260433;SW…	1588	5447
1541858	TPA -- Fibronectin	association	Pubmed 1994:7885228;Pubmed 1994:8308001;Pubmed 2002:11928812;Pubmed 2008:18925455;	The binding of plasminogen and <b>t-PA</b> to curli-expressing E. coli was only partially inhibited by <b>fibronectin</b> and laminin.[Pubmed 1994:7885228];Assignment of the binding site for <b>tissue plasminogen activator</b> on human <b>fibronectin</b>.[Pubmed 1994:8308001];Both the 10-kDa fragment and the synthetic peptide could competitively inhibit the binding of <b>Fn</b> to <b>t-PA</b>.[Pu…	493753	Protein	TPA	Alteplase;EC 3.4.21.68;PLAT;Reteplase;t-PA;t-plasminogen activator;Tissue-type plasminogen activator;TPA;activator tissue plasminogen;activator tissue-type plasminogen;pa t;plasminogen activator - tissue-type;plasminogen activator of the tissue-type;plasminogen activator of tissue-type;plasminogen activator tissue;plasminogen activator, tissue type;plasminogen tissue activator;t- pa;t--pa;tissue …	SWISSPROT_AC:P00750;SWISSPROT_ID:TPA_HUMAN;EMBL:AF260825;EMBL:AK289387;EMBL:AK290575;EMBL:AK313342;EMBL:AY221101;EMBL:AY291060;EMBL:BC002795;EMBL:BC007231;EMBL:BC013968;EMBL:BC018636;EMBL:BC095403;EMBL:BT007060;EMBL:CH471080;EMBL:D01096;EMBL:K03021;EMBL:L00141;EMBL:L00142;EMBL:L00143;EMBL:L00144;EMBL:L00145;EMBL:L00146;EMBL:L00147;EMBL:L00148;EMBL:L00149;EMBL:L00150;EMBL:L00151;EMBL:L00153;EMBL:M…	136502	Protein	Fibronectin	CIG;Cold-insoluble globulin;Fibronectin;FINC;FN;FN1;cold insoluble globulin;ed b;ED-B;fibronectin 1;fibronectin i;fibronectin type 1;fibronectin type i;fibronectin--an;fibronectin-1;fibronectin-type;fibronectin1;FNZ;GFND;GFND2;LETS;MSF;	SWISSPROT_AC:P02751;SWISSPROT_ID:FINC_HUMAN;EMBL:AB191261;EMBL:AB209840;EMBL:AC012462;EMBL:AC073284;EMBL:AF312399;EMBL:AJ276395;EMBL:AJ320525;EMBL:AJ320526;EMBL:AJ320527;EMBL:AJ535086;EMBL:AJ849445;EMBL:AL832202;EMBL:BC117176;EMBL:BC143763;EMBL:BX537590;EMBL:BX538017;EMBL:BX538018;EMBL:BX538045;EMBL:BX640608;EMBL:BX640731;EMBL:BX640875;EMBL:BX640920;EMBL:CH471063;EMBL:CR749281;EMBL:CR749316;EMBL:…	2335	5327
1600296	CPR -- CYP1A2	association	Pubmed 2013:23295917;Pubmed 1994:8200084;Pubmed 1998:9643585;	An approach, as used in our former study was applied, coexpressing these polymorphic <b>CYP1A2</b> variants separately with <b>CYPOR</b> and b5 in the bacterial cell model BTC-CYP.[Pubmed 2013:23295917];Interestingly, co-expression of <b>CYP1A2</b> with <b>oxidoreductase</b> resulted in a decrease of 7-ethoxyresorufin-O-deethylase activity, a problem which is related to this specific substrate.[P…	271631	Protein	CPR	CPR;CYPOR;EC 1.6.2.4;NADPH--cytochrome P450 reductase;NCPR;P450R;POR;cpr-type;cytochrome p-450 oxidoreductase;cytochrome p-450 type of oxidoreductase;cytochrome p450 nadph reductase;cytochrome p450 nadph-reductase;cytochrome p450 oxidoreductase;cytochrome p450 reductase-nadph;cytochrome p450-oxidoreductase;cytochrome-p450 oxidoreductase;nadph cytochrome p-450 reductase;nadph cytochrome p450 reduc…	SWISSPROT_AC:P16435;SWISSPROT_ID:NCPR_HUMAN;EMBL:AB051763;EMBL:AC005067;EMBL:AC006330;EMBL:AF258341;EMBL:BC034277;EMBL:DQ640499;EMBL:S90469;RefSeq:NP_000932.3;ProteinModelPortal:P16435;STRING:9606.ENSP00000419970;SWISSPROT_AC_OLD:Q16455;SWISSPROT_AC_OLD:Q197M5;SWISSPROT_AC_OLD:Q8N181;SWISSPROT_AC_OLD:Q9H3M8;SWISSPROT_AC_OLD:Q9UDT3;SMR:P16435;GeneID:5447;KEGG:hsa:5447;PIR:A33421;eggNOG:COG0369;egg…	78870	Protein	CYP1A2	Cholesterol 25-hydroxylase;CP1A2;CYP1A2;CYPIA2;Cytochrome P(3)450;Cytochrome P450 1A2;Cytochrome P450 4;Cytochrome P450-P3;EC 1.14.14.1;cholesterol 25 hydroxylase;cholesterol-25-hydroxylase;cp - 12;cp 1-2;cp 12;cp-12;CP12;cytochrome p-450 1a2;cytochrome p-450 4;cytochrome p-450 iv;cytochrome P450 family 1 subfamily A member 2;cytochrome p450 isoform 1a2;cytochrome p450 iv;cytochrome p450 subtype …	SWISSPROT_AC:P05177;SWISSPROT_ID:CP1A2_HUMAN;EMBL:AF182274;EMBL:AF253322;EMBL:BC067424;EMBL:BC067425;EMBL:BC067426;EMBL:BC067427;EMBL:BC067428;EMBL:DQ022432;EMBL:L00384;EMBL:L00385;EMBL:L00386;EMBL:L00387;EMBL:L00388;EMBL:L00389;EMBL:M12078;EMBL:M31664;EMBL:M31665;EMBL:M31666;EMBL:M31667;EMBL:M55053;EMBL:Z00036;RefSeq:NP_000752.2;ProteinModelPortal:P05177;STRING:9606.ENSP00000342007;SWISSPROT_AC_…	1544	5447
1603377	TGFB1 -- HO-1	association	Pubmed 1994:8163576;Pubmed 2002:12376363;Pubmed 2007:17307160;Pubmed 2007:17567933;Pubmed 2000:11018038;Pubmed central 2017:5397058;	Antibodies specific for heme oxygenase-1 (HO-1) were produced in rabbits, using the multiple antigen peptide (MAP) technique, and were employed to investigate the ability of transforming growth factor-beta 1 (<b>TGF-beta 1</b>) to induce the <b>HO-1</b> protein in cultured human retinal pigment epithelial (RPE) cells.[Pubmed 1994:8163576];The induction of <b>HO-1</b> by <b>TGF-beta 1</b> was also…	484813	Protein	TGFB1	TGF-beta-1;TGFB;TGFB1;Transforming growth factor beta-1;CED;DPD1;LAP;lap-type;tgf -beta 1;tgf -beta1;tgf b 1;tgf b-1;tgf beta 1;tgf beta i;tgf beta type 1;tgf beta type i;tgf beta-1;tgf beta-type 1;tgf beta1;tgf- b 1;tgf- beta 1;tgf- beta1;tgf-b 1;tgf-beta 1;tgf-beta i;tgf-beta isoform 1;tgf-beta type 1;tgf-beta type i;tgf-beta type-i;tgf-beta's 1;tgf-beta-i;tgf-beta1;tgf-beta1-type;tgf-betai;tgf…	SWISSPROT_AC:P01137;SWISSPROT_ID:TGFB1_HUMAN;EMBL:AK291907;EMBL:BC000125;EMBL:BC001180;EMBL:BC022242;EMBL:BT007245;EMBL:CH471126;EMBL:M38449;EMBL:X02812;EMBL:X05839;EMBL:X05840;EMBL:X05843;EMBL:X05844;EMBL:X05849;EMBL:X05850;RefSeq:NP_000651.3;ProteinModelPortal:P01137;STRING:9606.ENSP00000221930;SWISSPROT_AC_OLD:A8K792;SWISSPROT_AC_OLD:Q9UCG4;SMR:P01137;GeneID:7040;KEGG:hsa:7040;PIR:A27513;eggNO…	184299	Protein	HO-1	EC 1.14.14.18;Heme oxygenase 1;HMOX1;HO;HO-1;HO1;bK286B10;heme oxygenase - 1;heme oxygenase -1;heme oxygenase i;heme oxygenase isoform 1;heme oxygenase isoform-1;heme oxygenase type 1;heme oxygenase type i;heme oxygenase type-1;heme oxygenase- 1;heme oxygenase--1;heme oxygenase-1;heme oxygenase1;heme-oxygenase 1;heme-oxygenase i;heme-oxygenase isoform 1;heme-oxygenase- 1;heme-oxygenase-1;heme-oxy…	SWISSPROT_AC:P09601;SWISSPROT_ID:HMOX1_HUMAN;EMBL:AY460337;EMBL:CR456505;EMBL:M23041;EMBL:X06985;EMBL:X14782;EMBL:Z82244;RefSeq:NP_002124.1;ProteinModelPortal:P09601;STRING:9606.ENSP00000216117;SMR:P09601;GeneID:3162;KEGG:hsa:3162;PIR:S00325;eggNOG:COG5398;eggNOG:KOG4480;UniGene:Hs.517581;UniGene:Hs.727017;GO:GO:0001525;GO:GO:0001935;GO:GO:0002246;GO:GO:0002686;GO:GO:0004392;GO:GO:0004630;GO:GO:0…	7040	3162
1620024	Tissue factor -- GRASP65	association	Pubmed 1994:8196620;	In vitro binding studies demonstrated that the <b>TF</b> site bound translated c-Rel and <b>p65</b> homodimers but not p50/p65 heterodimers or p50 homodimers.[Pubmed 1994:8196620];	484648	Protein	Tissue factor	CD142 antigen;Coagulation factor III;F3;TF;Thromboplastin;Tissue factor;CD142;coagulation factor 3;coagulation factor III, tissue factor;factor of the tissue;factor of tissue;factor tissue;factor--tissue;factor-tissue;TFA;tissue-factor;	SWISSPROT_AC:P13726;SWISSPROT_ID:TF_HUMAN;EMBL:AC093117;EMBL:AF487337;EMBL:AF540377;EMBL:BC011029;EMBL:BT019808;EMBL:CH471097;EMBL:CR541792;EMBL:J02846;EMBL:J02931;EMBL:M16553;EMBL:M27436;RefSeq:NP_001171567.1;RefSeq:NP_001984.1;ProteinModelPortal:P13726;STRING:9606.ENSP00000334145;SWISSPROT_AC_OLD:D3DT47;SWISSPROT_AC_OLD:Q6FHG2;SWISSPROT_AC_OLD:Q86WH4;SMR:P13726;GeneID:2152;KEGG:hsa:2152;PIR:A43…	162866	Protein	GRASP65	Golgi peripheral membrane protein p65;Golgi phosphoprotein 5;Golgi reassembly-stacking protein 1;Golgi reassembly-stacking protein of 65 kDa;GOLPH5;GORASP1;GORS1;GRASP65;golgi reassembly stacking protein 1;grasp-65;p 65;p-65;p6-5;P65;	SWISSPROT_AC:Q9BQQ3;SWISSPROT_ID:GORS1_HUMAN;EMBL:AJ409349;EMBL:AK091168;EMBL:AK124755;EMBL:BC008928;EMBL:BC075854;EMBL:BC103826;EMBL:BC103827;EMBL:CH471055;RefSeq:NP_001265718.1;RefSeq:NP_001265719.1;RefSeq:NP_114105.1;ProteinModelPortal:Q9BQQ3;STRING:9606.ENSP00000313869;SWISSPROT_AC_OLD:B3KWC8;SWISSPROT_AC_OLD:Q3SYG7;SWISSPROT_AC_OLD:Q8N272;SWISSPROT_AC_OLD:Q96H42;SMR:Q9BQQ3;GeneID:64689;KEGG:…	2152	64689
1633516	Stomatin -- IL-6	association	Pubmed 1994:8055910;	In UAC cells both metallothionein and <b>stomatin</b> are induced by dexamethasone and <b>IL-6</b> in a more than additive manner.[Pubmed 1994:8055910];Induction of metallothionein and <b>stomatin</b> by <b>interleukin-6</b> and glucocorticoids in a human amniotic cell line.[Pubmed 1994:8055910];	462263	Protein	Stomatin	BND7;EPB72;Erythrocyte band 7 integral membrane protein;Protein 7.2b;STOM;Stomatin;7.2b protein;EPB7;erythrocyte integral membrane protein band 7;stomatin-type;	SWISSPROT_AC:P27105;SWISSPROT_ID:STOM_HUMAN;EMBL:AL161784;EMBL:AL359644;EMBL:BC010703;EMBL:BI603242;EMBL:CR542100;EMBL:M81635;EMBL:U33925;EMBL:U33926;EMBL:U33927;EMBL:U33928;EMBL:U33929;EMBL:U33930;EMBL:U33931;EMBL:X60067;EMBL:X85116;EMBL:X85117;RefSeq:NP_004090.4;RefSeq:NP_937837.1;ProteinModelPortal:P27105;STRING:9606.ENSP00000286713;SWISSPROT_AC_OLD:B1AM77;SWISSPROT_AC_OLD:Q14087;SWISSPROT_AC_…	197638	Protein	IL-6	B-cell stimulatory factor 2;BSF-2;CDF;CTL differentiation factor;Hybridoma growth factor;IFN-beta-2;IFNB2;IL-6;IL6;Interferon beta-2;Interleukin-6;b cell stimulatory factor 2;b cell stimulatory factor-2;b-cell stimulatory factor-2;bsf- 2;BSF2;HGF;HSF;hsf-type;ifn beta 2;ifn-beta 2;ifn-beta2;il - 6;il -- 6;il -6;il 6;il- 6;il--6;il-6-type;il-vi;il6-type;interferon beta 2;interferon beta2;interfero…	SWISSPROT_AC:P05231;SWISSPROT_ID:IL6_HUMAN;EMBL:AF372214;EMBL:BC015511;EMBL:M14584;EMBL:M18403;EMBL:M29150;EMBL:M54894;EMBL:S56892;EMBL:X04402;EMBL:X04403;EMBL:X04430;EMBL:X04602;EMBL:Y00081;RefSeq:NP_000591.1;RefSeq:XP_011513692.1;ProteinModelPortal:P05231;STRING:9606.ENSP00000258743;SWISSPROT_AC_OLD:Q9UCU2;SWISSPROT_AC_OLD:Q9UCU3;SWISSPROT_AC_OLD:Q9UCU4;SMR:P05231;GeneID:3569;KEGG:hsa:3569;PIR:…	3569	2040
1634155	IL-1 beta -- GRASP65	association	Pubmed 2006:16617094;Pubmed 2013:23391827;Pubmed 2013:24118362;Pubmed 1994:8021507;Pubmed 1997:9041934;Pubmed 2017:28355270;Pubmed central 2015:4693255;Pubmed central 2014:4064300;Pubmed central 2012:3509141;Pubmed central 2017:5331242;Pubmed central 2017:5386326;Pubmed central 2017:5617436;Pubmed central 2016:4879264;Pubmed central 2011:3169548;	AS-602868 but not PD-98059 or SP-600125 inhibited <b>p65</b> DNA-binding induced by <b>IL-1beta</b> and TNF-alpha.[Pubmed 2006:16617094];We previously demonstrated that though the human SAA1 gene shows no typical STAT3 response element (STAT3-RE) in its promoter region, STAT3 and the nuclear factor (NF-ÃŽÂºB) <b>p65</b> first form a complex following interleukin <b>IL-1</b> and IL-6 (IL-1+6) stim…	197391	Protein	IL-1 beta	Catabolin;IL-1 beta;IL1B;IL1F2;Interleukin-1 beta;1 beta interleukin;1 beta-interleukin;1-beta interleukin;il - 1beta;il -1;il -1b;il -1beta;il 1;il 1 beta;il 1-beta;il 1b;il 1beta;il type i;il- 1;il- 1 beta;il- 1b;il- 1beta;il- i;il--1;il--1 beta;IL-1;il-1 -beta;il-1 b;il-1-b;il-1-type;il-1beta;il-i;il-i beta;il-ibeta;il-type 1;IL1-BETA;interleukin - 1 beta;interleukin -1 b;interleukin -1 beta;i…	SWISSPROT_AC:P01584;SWISSPROT_ID:IL1B_HUMAN;EMBL:AC079753;EMBL:AY137079;EMBL:BC008678;EMBL:BN000002;EMBL:BT007213;EMBL:CH471217;EMBL:CR407679;EMBL:K02770;EMBL:M15330;EMBL:M15840;EMBL:M54933;EMBL:X02532;EMBL:X04500;EMBL:X56087;RefSeq:NP_000567.1;ProteinModelPortal:P01584;STRING:9606.ENSP00000263341;SWISSPROT_AC_OLD:Q53X59;SWISSPROT_AC_OLD:Q53XX2;SWISSPROT_AC_OLD:Q7M4S7;SWISSPROT_AC_OLD:Q7RU01;SWIS…	162866	Protein	GRASP65	Golgi peripheral membrane protein p65;Golgi phosphoprotein 5;Golgi reassembly-stacking protein 1;Golgi reassembly-stacking protein of 65 kDa;GOLPH5;GORASP1;GORS1;GRASP65;golgi reassembly stacking protein 1;grasp-65;p 65;p-65;p6-5;P65;	SWISSPROT_AC:Q9BQQ3;SWISSPROT_ID:GORS1_HUMAN;EMBL:AJ409349;EMBL:AK091168;EMBL:AK124755;EMBL:BC008928;EMBL:BC075854;EMBL:BC103826;EMBL:BC103827;EMBL:CH471055;RefSeq:NP_001265718.1;RefSeq:NP_001265719.1;RefSeq:NP_114105.1;ProteinModelPortal:Q9BQQ3;STRING:9606.ENSP00000313869;SWISSPROT_AC_OLD:B3KWC8;SWISSPROT_AC_OLD:Q3SYG7;SWISSPROT_AC_OLD:Q8N272;SWISSPROT_AC_OLD:Q96H42;SMR:Q9BQQ3;GeneID:64689;KEGG:…	3553	64689
1640129	TPA -- AAP	association	Pubmed:8770837;Pubmed 1994:8026028;Pubmed 1996:8840003;Pubmed 2005:15634278;	Fragment X, a high-molecular-weight clottable fibrinogen degradation product, accumulates after treatment with t-PA but not with <b>t-PA</b> given with <b>alpha 2-antiplasmin</b> or with b-PA.[Pubmed:8770837];Plasma levels of <b>alpha 2-antiplasmin</b> decreased significantly only with 125 micrograms/kg <b>TPA</b>.[Pubmed 1994:8026028];Incubation with monoclonal antibody against <b>alpha 2-antipl…	493753	Protein	TPA	Alteplase;EC 3.4.21.68;PLAT;Reteplase;t-PA;t-plasminogen activator;Tissue-type plasminogen activator;TPA;activator tissue plasminogen;activator tissue-type plasminogen;pa t;plasminogen activator - tissue-type;plasminogen activator of the tissue-type;plasminogen activator of tissue-type;plasminogen activator tissue;plasminogen activator, tissue type;plasminogen tissue activator;t- pa;t--pa;tissue …	SWISSPROT_AC:P00750;SWISSPROT_ID:TPA_HUMAN;EMBL:AF260825;EMBL:AK289387;EMBL:AK290575;EMBL:AK313342;EMBL:AY221101;EMBL:AY291060;EMBL:BC002795;EMBL:BC007231;EMBL:BC013968;EMBL:BC018636;EMBL:BC095403;EMBL:BT007060;EMBL:CH471080;EMBL:D01096;EMBL:K03021;EMBL:L00141;EMBL:L00142;EMBL:L00143;EMBL:L00144;EMBL:L00145;EMBL:L00146;EMBL:L00147;EMBL:L00148;EMBL:L00149;EMBL:L00150;EMBL:L00151;EMBL:L00153;EMBL:M…	3035	Protein	AAP	A2AP;AAP;Alpha-2-antiplasmin;Alpha-2-AP;Alpha-2-PI;Alpha-2-plasmin inhibitor;PLI;Serpin F2;SERPINF2;a2 antiplasmin;a2 pi;a2-antiplasmin;a2-ap;a2-pi;alpha 2 -antiplasmin;alpha 2 -plasmin inhibitor;alpha 2 antiplasmin;alpha 2 ap;alpha 2 pi;alpha 2 plasmin inhibitor;alpha 2 plasmin-inhibitor;alpha 2-antiplasmin;alpha 2-ap;alpha 2-pi;alpha 2-plasmin inhibitor;alpha 2-plasmin-inhibitor;alpha ii antipl…	SWISSPROT_AC:P08697;SWISSPROT_ID:A2AP_HUMAN;EMBL:AC130343;EMBL:AK303763;EMBL:BC031592;EMBL:D00116;EMBL:D00174;EMBL:J02654;EMBL:M20782;EMBL:M20783;EMBL:M20784;EMBL:M20785;EMBL:M20786;RefSeq:NP_000925.2;RefSeq:NP_001159392.1;RefSeq:NP_001159393.1;ProteinModelPortal:P08697;STRING:9606.ENSP00000321853;SWISSPROT_AC_OLD:B4E1B7;SWISSPROT_AC_OLD:Q8N5U7;SWISSPROT_AC_OLD:Q9UCG2;SWISSPROT_AC_OLD:Q9UCG3;SMR:…	5345	5327
1668327	Cytochrome c -- Phosvitin	association	Pubmed 1994:7918531;	Polyglutamate and <b>phosvitin</b> complexes of <b>cytochrome c</b> show changes in the circular dichroism spectrum similar to those observed with cytochrome c peroxidase.[Pubmed 1994:7918531];	88737	Protein	Cytochrome c	CYC;CYCS;Cytochrome c;c - cytochrome;c -type cytochrome;c cytochrome;c type cytochrome;c- cytochrome;c-cytochrome;c-type cytochrome;cytochrome -c;cytochrome c, somatic;cytochrome c-type;cytochrome- c;cytochrome-c;cytochrome-c-type;HCS;thc 4;THC4;	SWISSPROT_AC:P99999;SWISSPROT_ID:CYC_HUMAN;EMBL:AC007487;EMBL:AK311836;EMBL:AL713681;EMBL:BC005299;EMBL:BC008475;EMBL:BC008477;EMBL:BC009578;EMBL:BC009579;EMBL:BC009582;EMBL:BC009587;EMBL:BC009602;EMBL:BC009607;EMBL:BC014359;EMBL:BC014361;EMBL:BC015130;EMBL:BC016006;EMBL:BC021994;EMBL:BC022330;EMBL:BC067222;EMBL:BC068464;EMBL:BC070156;EMBL:BC070346;EMBL:BC071761;EMBL:BT006946;EMBL:CH236948;EMBL:C…	82347	Protein	Phosvitin	Casein kinase II subunit beta;CK II beta;CK2N;CSK2B;CSNK2B;G5A;Phosvitin;Protein G5a;casein kinase 2 beta;casein kinase 2b;casein kinase 2beta;casein kinase ii beta;casein kinase iibeta;casein kinase-2 beta;ck-2 beta;ck-2-beta;CK2B;csnk2 beta;g5 a;g5 alpha;g5alpha;type-ii b-ck;	SWISSPROT_AC:P67870;SWISSPROT_ID:CSK2B_HUMAN;EMBL:AF129756;EMBL:AK311860;EMBL:AL662899;EMBL:AL670886;EMBL:AL805934;EMBL:AY113186;EMBL:BA000025;EMBL:BC112017;EMBL:BC112019;EMBL:BX511262;EMBL:CH471081;EMBL:CR354443;EMBL:CR541699;EMBL:CR753842;EMBL:CR759761;EMBL:DQ314868;EMBL:M30448;EMBL:X16312;EMBL:X16937;EMBL:X57152;RefSeq:NP_001269314.1;RefSeq:NP_001311.3;ProteinModelPortal:P67870;STRING:9606.ENS…	54205	1460
1692358	DQ2 -- ADRB2	association	Pubmed 1994:7965739;	Approximately 64% of the <b>TA</b> 2005 chronotropic response was exerted via the <b>beta-2 adrenoceptor</b>.[Pubmed 1994:7965739];	493435	Protein	DQ2	DQ2;Dystonia 1 protein;DYT1;EC 3.6.4.-;TA;TOR1A;TORA;Torsin ATPase-1A;Torsin family 1 member A;Torsin-1A;dq -2;dq 2;dq-2;dq2-type;dyt 1;dyt-1;tor--a;tor1-a;torsin 1a;	SWISSPROT_AC:O14656;SWISSPROT_ID:TOR1A_HUMAN;EMBL:AF007871;EMBL:AK314505;EMBL:AL158207;EMBL:BC000674;EMBL:BC014484;EMBL:BT006931;RefSeq:NP_000104.1;ProteinModelPortal:O14656;STRING:9606.ENSP00000345719;SWISSPROT_AC_OLD:B2RB58;SWISSPROT_AC_OLD:Q53Y64;SWISSPROT_AC_OLD:Q96CA0;SMR:O14656;GeneID:1861;KEGG:hsa:1861;eggNOG:ENOG410XR06;eggNOG:KOG2170;UniGene:Hs.534312;GO:GO:0000338;GO:GO:0005524;GO:GO:00…	11451	Protein	ADRB2	ADRB2;ADRB2R;B2AR;Beta-2 adrenergic receptor;Beta-2 adrenoceptor;Beta-2 adrenoreceptor;ADRBR;adrenoceptor beta 2;b-2 adrenergic receptor;b-2-adrenergic receptor;b2 adrenergic receptor;b2 adrenoceptor;b2 adrenoreceptor;b2-adrenergic receptor;b2-adrenoceptor;b2-adrenoreceptor;BAR;beta -2 adrenergic receptor;beta 2 -adrenergic receptor;beta 2 -adrenoceptor;beta 2 adrenergic receptor;beta 2 adrenocep…	SWISSPROT_AC:P07550;SWISSPROT_ID:ADRB2_HUMAN;EMBL:AF022953;EMBL:AF022954;EMBL:AF022955;EMBL:AF022956;EMBL:AF169225;EMBL:AF202305;EMBL:AF203386;EMBL:AK223025;EMBL:AK313151;EMBL:AY136741;EMBL:BC012481;EMBL:BC063486;EMBL:BC073856;EMBL:CH471062;EMBL:DQ094845;EMBL:EU332834;EMBL:J02960;EMBL:M15169;EMBL:X04827;EMBL:Y00106;RefSeq:NP_000015.1;ProteinModelPortal:P07550;STRING:9606.ENSP00000305372;SWISSPROT…	154	1861
1793191	Protein CAN -- EGFR	association	Pubmed 1995:7815495;	A minor tyrosine phosphorylation site located within the <b>CAIN</b> domain plays a critical role in regulating tissue-specific transformation by <b>erbB</b> kinase.[Pubmed 1995:7815495];	284420	Protein	Protein CAN	214 kDa nucleoporin;CAIN;CAN;KIAA0023;NU214;Nuclear pore complex protein Nup214;Nucleoporin Nup214;NUP214;Protein CAN;nucleoporin 214;nucleoporin of 214;nup214 nucleoporin;	SWISSPROT_AC:P35658;SWISSPROT_ID:NU214_HUMAN;EMBL:AB159230;EMBL:AL157938;EMBL:BC045620;EMBL:BC105998;EMBL:D14689;EMBL:X64228;RefSeq:NP_001305253.1;RefSeq:NP_001305254.1;RefSeq:NP_005076.3;ProteinModelPortal:P35658;STRING:9606.ENSP00000352400;SWISSPROT_AC_OLD:A6NFQ0;SWISSPROT_AC_OLD:Q15010;SWISSPROT_AC_OLD:Q3KQZ0;SWISSPROT_AC_OLD:Q5JUP7;SWISSPROT_AC_OLD:Q75R47;SWISSPROT_AC_OLD:Q86XD3;SMR:P35658;Ge…	118933	Protein	EGFR	EC 2.7.10.1;EGFR;Epidermal growth factor receptor;ERBB;ERBB1;HER1;Proto-oncogene c-ErbB-1;Receptor tyrosine-protein kinase erbB-1;c-erb-b-1 proto-oncogene;c-erbb1 proto-oncogene;egfr-type;epidermal growth factor - receptor;epidermal growth factor -receptor;epidermal growth factor receptor-type;epidermal growth factor's receptor;epidermal growth factor-receptor;epidermal growth receptor factor;epi…	SWISSPROT_AC:P00533;SWISSPROT_ID:EGFR_HUMAN;EMBL:AF125253;EMBL:AF125538;EMBL:AF125539;EMBL:AF277897;EMBL:AF288738;EMBL:AY588246;EMBL:AY698024;EMBL:M11234;EMBL:M38425;EMBL:U48722;EMBL:U48723;EMBL:U48724;EMBL:U48725;EMBL:U48726;EMBL:U48727;EMBL:U48728;EMBL:U48729;EMBL:U95089;EMBL:X00588;EMBL:X00663;EMBL:X06370;RefSeq:NP_005219.2;RefSeq:NP_958439.1;RefSeq:NP_958440.1;RefSeq:NP_958441.1;ProteinModelP…	1956	8021
1806903	p10 -- Caspase-1	association	Pubmed 1995:7876192;Pubmed central 2015:4388824;Pubmed central 2015:4430126;Pubmed central 2015:4464681;Pubmed central 2015:4575031;Pubmed central 2014:4278538;Pubmed central 2012:3266924;Pubmed central 2012:3511578;Pubmed central 2017:5319029;Pubmed central 2017:5337514;Pubmed central 2017:5450200;Pubmed central 2017:5669850;Pubmed central 2016:4877585;Pubmed central 2016:4931848;Pubmed central …	We show that ICE epsilon can bind to the p20 subunit of ICE and potentially may compete with the <b>p10</b> subunit to form an inactive <b>ICE</b> complex.[Pubmed 1995:7876192];post-translational modification of the constitutively expressed pro-enzyme, procaspase, generates the subunits <b>p10</b> and p20 to form the active <b>caspase-1</b> enzyme.[Pubmed central 2015:4388824];Immunoblot analysis…	127888	Protein	p10	EXOS3;EXOSC3;Exosome complex component RRP40;Exosome component 3;p10;Ribosomal RNA-processing protein 40;RRP40;bA3J10.7;CGI-102;hRrp-40;hrrp40;p 10;p--x;p-10;PCH1B;Rrp40p;	SWISSPROT_AC:Q9NQT5;SWISSPROT_ID:EXOS3_HUMAN;EMBL:AF151860;EMBL:AF281132;EMBL:AK289571;EMBL:AK290864;EMBL:AL138752;EMBL:BC002437;EMBL:BC008880;EMBL:CH471071;RefSeq:NP_001002269.1;RefSeq:NP_057126.2;ProteinModelPortal:Q9NQT5;STRING:9606.ENSP00000323046;SWISSPROT_AC_OLD:A8K0K6;SWISSPROT_AC_OLD:Q5QP85;SWISSPROT_AC_OLD:Q9Y3A8;SMR:Q9NQT5;GeneID:51010;KEGG:hsa:51010;eggNOG:COG1097;eggNOG:KOG1004;UniGen…	54331	Protein	Caspase-1	CASP-1;CASP1;Caspase-1;EC 3.4.22.36;ICE;IL-1 beta-converting enzyme;IL-1BC;IL1BC;IL1BCE;Interleukin-1 beta convertase;Interleukin-1 beta-converting enzyme;p45;casp 1;caspase - 1;caspase -1;caspase 1;caspase i;caspase- 1;caspase-1 --an;caspase-i;converting enzyme il-1 beta;ice--an;ice-type;il 1betaconverting enzyme;il- 1 beta converting enzyme;il-1 beta -converting enzyme;il-1 beta converting enzy…	SWISSPROT_AC:P29466;SWISSPROT_ID:CASP1_HUMAN;EMBL:AK223503;EMBL:AP001153;EMBL:AY660536;EMBL:BC041689;EMBL:BC062327;EMBL:M87507;EMBL:U13697;EMBL:U13698;EMBL:U13699;EMBL:U13700;EMBL:X65019;RefSeq:NP_001214.1;RefSeq:NP_001244047.1;RefSeq:NP_001244048.1;RefSeq:NP_150634.1;RefSeq:NP_150635.1;RefSeq:NP_150636.1;RefSeq:NP_150637.1;ProteinModelPortal:P29466;STRING:9606.ENSP00000410076;SWISSPROT_AC_OLD:B5…	834	51010
1812149	PVS -- PRB1	association	Pubmed 1995:7796602;	Patients with PDR and PVR showed significantly lower concentrations of glutamine in vitreous (PDR: 655 +/- 230 nmoles/ml, <b>PVR</b>: 683 +/- 302 nmoles/ml) than those with <b>PMF</b> (PMF: 975 +/- 247 nmoles/ml; significance level, PDR: p &lt; 0.01, PVR: p &lt; 0.05).[Pubmed 1995:7796602];	344785	Protein	PVS	CD155 antigen;NECL-5;Nectin-like protein 5;Poliovirus receptor;PVR;PVS;cd 155;CD155;HVED;NECL5;poliovirus-receptor;TAGE4;	SWISSPROT_AC:P15151;SWISSPROT_ID:PVR_HUMAN;EMBL:AC068948;EMBL:AK300349;EMBL:BC015542;EMBL:M24406;EMBL:M24407;EMBL:X64116;EMBL:X64117;EMBL:X64118;EMBL:X64119;EMBL:X64120;EMBL:X64121;EMBL:X64122;EMBL:X64123;RefSeq:NP_001129240.1;RefSeq:NP_001129241.1;RefSeq:NP_001129242.2;RefSeq:NP_006496.4;ProteinModelPortal:P15151;STRING:9606.ENSP00000402060;SWISSPROT_AC_OLD:B4DTS9;SWISSPROT_AC_OLD:P15152;SWISSPR…	330447	Protein	PRB1	Basic salivary proline-rich protein 1;PRB1;PRP1;Salivary proline-rich protein;an-pm;PM;pm-type;PMF;PMS;pms-type;prb 1;prb-1;PRB1L;PRB1M;proline rich protein BstNI subfamily 1;proline-rich salivary protein;	SWISSPROT_AC:P04280;SWISSPROT_ID:PRP1_HUMAN;EMBL:K02575;EMBL:K02576;EMBL:K03204;EMBL:K03205;EMBL:K03206;EMBL:M97220;EMBL:S52986;EMBL:S62928;EMBL:S62941;EMBL:X07516;EMBL:X07517;RefSeq:NP_005030.2;RefSeq:NP_955385.1;RefSeq:NP_955386.1;ProteinModelPortal:P04280;SWISSPROT_AC_OLD:Q08805;SWISSPROT_AC_OLD:Q15186;SWISSPROT_AC_OLD:Q15187;SWISSPROT_AC_OLD:Q15214;SWISSPROT_AC_OLD:Q15215;SWISSPROT_AC_OLD:Q16…	5542	5817
1845236	Insulin -- BRD2	association	Pubmed:9420856;Pubmed 1995:7588248;Pubmed 2015:25904635;Pubmed 1997:9024269;Pubmed 2003:14671144;Pubmed central 2016:4928247;Pubmed central 2013:4075729;	Progesterone production was not affected by <b>insulin</b> alone but increased threefold in the presence of <b>FSH</b> (50 ng/microL) alone.[Pubmed:9420856];The already high basal levels of 3 beta HSD activity were unaffected by <b>insulin</b> alone but increased 1.7-fold in the presence of <b>FSH</b>.[Pubmed:9420856];The combination of FSH (50 ng/mL) and <b>insulin</b> (100 nmol/L) increased act…	200308	Protein	Insulin	INS;Insulin;an-ins;IDDM;iddm 1;iddm 2;iddm type 1;iddm-1;iddm-2;iddm-type;IDDM1;IDDM2;ILPR;ins-type;insulin--an;insulin-chain;insulin-type;IRDN;mody-x;MODY10;type-insulin;	SWISSPROT_AC:P01308;SWISSPROT_ID:INS_HUMAN;EMBL:AJ009655;EMBL:AY138590;EMBL:AY899304;EMBL:BC005255;EMBL:BT006808;EMBL:CH471158;EMBL:J00265;EMBL:L15440;EMBL:M10039;EMBL:V00565;EMBL:X70508;RefSeq:NP_000198.1;RefSeq:NP_001172026.1;RefSeq:NP_001172027.1;RefSeq:NP_001278826.1;ProteinModelPortal:P01308;STRING:9606.ENSP00000250971;SWISSPROT_AC_OLD:Q5EEX2;SMR:P01308;GeneID:3630;KEGG:hsa:3630;PIR:A93222;e…	47854	Protein	BRD2	BRD2;Bromodomain-containing protein 2;KIAA9001;O27.1.1;Really interesting new gene 3 protein;RING3;brd 2;brd ii;brd-2;brd-ii;bromodomain containing 2;bromodomain containing protein 2;bromodomain-containing 2;D6S113E;FSH;fsh-type;FSRG1;NAT;nat-type;ring 3;ring iii;ring of type iii;ring type iii;ring-3;RNF3;	SWISSPROT_AC:P25440;SWISSPROT_ID:BRD2_HUMAN;EMBL:AL645941;EMBL:AL662845;EMBL:AL805913;EMBL:AL832722;EMBL:AL935042;EMBL:BC063840;EMBL:BX005422;EMBL:BX647233;EMBL:BX648109;EMBL:BX908719;EMBL:CH471081;EMBL:CR936909;EMBL:D42040;EMBL:M80613;EMBL:X62083;EMBL:X96670;EMBL:Z96104;RefSeq:NP_001106653.1;RefSeq:NP_001186384.1;RefSeq:NP_001186385.1;RefSeq:NP_001278915.1;RefSeq:NP_005095.1;ProteinModelPortal:P…	3630	6046
1888453	MPO -- ABCC1	association	Pubmed 1995:7790822;	A similar staining pattern was observed for other proteins present in neutrophils such as <b>myeloperoxidase</b>, elastase, and the L-1 protein complex (<b>MRP</b> 8/MRP 14), indicating that neutrophils, macrophages, and their proteins predominate in the environment adjacent to the worms.[Pubmed 1995:7790822];	308194	Protein	MPO	EC 1.11.2.2;MPO;Myeloperoxidase;PERM;myeloperoxidase--an;myeloperoxidase-type;	SWISSPROT_AC:P05164;SWISSPROT_ID:PERM_HUMAN;EMBL:BC130476;EMBL:CH471109;EMBL:D14466;EMBL:DQ088846;EMBL:J02694;EMBL:M17170;EMBL:M17171;EMBL:M17172;EMBL:M17173;EMBL:M17174;EMBL:M17175;EMBL:M17176;EMBL:M19507;EMBL:M19508;EMBL:S56200;EMBL:X04876;EMBL:X15377;RefSeq:NP_000241.1;ProteinModelPortal:P05164;STRING:9606.ENSP00000225275;SWISSPROT_AC_OLD:A1L4B8;SWISSPROT_AC_OLD:Q14862;SWISSPROT_AC_OLD:Q4PJH5;…	254893	Protein	ABCC1	ABCC1;ATP-binding cassette sub-family C member 1;Leukotriene C(4) transporter;LTC4 transporter;MRP;MRP1;Multidrug resistance-associated protein 1;ABC29;ABCC;abcc 1;abcc-1;abcc-type;ATP binding cassette subfamily C member 1;gs 10;GS-X;gs10;mrp-type;multidrug resistance associated protein 1;multidrug resistance associated protein-1;multidrug resistance associated-protein 1;multidrug resistance-asso…	SWISSPROT_AC:P33527;SWISSPROT_ID:MRP1_HUMAN;EMBL:AB209120;EMBL:AC003026;EMBL:AC025778;EMBL:AC130651;EMBL:AC136624;EMBL:AF022824;EMBL:AF022825;EMBL:AF022826;EMBL:AF022827;EMBL:AF022828;EMBL:AF022829;EMBL:AF022830;EMBL:AF022831;EMBL:AF022832;EMBL:AF022833;EMBL:AF022834;EMBL:AF022835;EMBL:AF022836;EMBL:AF022837;EMBL:AF022838;EMBL:AF022839;EMBL:AF022840;EMBL:AF022841;EMBL:AF022842;EMBL:AF022843;EMBL:…	4353	4363
1975191	P53 -- MIB1	association	Pubmed:26204652;Pubmed 2001:11332695;Pubmed 1995:8555026;Pubmed 2007:17448025;Pubmed 1997:9117215;	A statistically significant correlation between <b>P53</b> and <b>MIB1</b> expression correlated with tumor grade and Figo stage (p &lt; 0.005) and a statistically significant correlation between BCL2 expression and tumor grade but no with the Figo stage was found (p &lt; 0.005).[Pubmed:26204652];There was a positive correlation between <b>P53</b> and <b>MIB1</b>.[Pubmed:26204652];<b>MIB1</b> was…	297203	Protein	P53	Antigen NY-CO-13;Cellular tumor antigen p53;P53;Phosphoprotein p53;TP53;Tumor suppressor p53;BCC7;LFS1;p 53;p 53 tumor suppressor;p-53;p-53 tumor suppressor;p5-3;p53 phosphoprotein;p53 the tumor suppressor;p53 tumor protein;p53 tumor suppressor;p53 tumor-suppressor;p53's tumor suppressor;p53--an;p53-tumor suppressor;p53-tumor-suppressor;p53-type;protein of the p53 tumor;protein p53 tumor;tp 53;tp…	SWISSPROT_AC:P04637;SWISSPROT_ID:P53_HUMAN;EMBL:AB082923;EMBL:AC007421;EMBL:AC087388;EMBL:AF135120;EMBL:AF135121;EMBL:AF136270;EMBL:AF136271;EMBL:AF209128;EMBL:AF209129;EMBL:AF209130;EMBL:AF209131;EMBL:AF209132;EMBL:AF209133;EMBL:AF209134;EMBL:AF209135;EMBL:AF209136;EMBL:AF209148;EMBL:AF209149;EMBL:AF209150;EMBL:AF209151;EMBL:AF209152;EMBL:AF209153;EMBL:AF209154;EMBL:AF209155;EMBL:AF209156;EMBL:A…	245791	Protein	MIB1	DAPK-interacting protein 1;DIP-1;DIP1;E3 ubiquitin-protein ligase MIB1;EC 2.3.2.27;KIAA1323;MIB1;Mind bomb homolog 1;RING-type E3 ubiquitin transferase MIB1;Zinc finger ZZ type with ankyrin repeat domain protein 2;ZZANK2;dip 1;dip-i;lvnc 7;LVNC7;mi-b;MIB;mibeta;mind bomb homolog-1;mindbomb E3 ubiquitin protein ligase 1;ZZZ6;	SWISSPROT_AC:Q86YT6;SWISSPROT_ID:MIB1_HUMAN;EMBL:AB037744;EMBL:AK075157;EMBL:AL713705;EMBL:AY147849;EMBL:AY149908;EMBL:BC022403;EMBL:BC110581;EMBL:BC110582;EMBL:CR749635;EMBL:EF444995;RefSeq:NP_065825.1;ProteinModelPortal:Q86YT6;STRING:9606.ENSP00000261537;SWISSPROT_AC_OLD:B0YJ38;SWISSPROT_AC_OLD:Q2TB37;SWISSPROT_AC_OLD:Q68D01;SWISSPROT_AC_OLD:Q6YI51;SWISSPROT_AC_OLD:Q8NBY0;SWISSPROT_AC_OLD:Q8TCB…	7157	57534
2097586	TPA -- IL-1 beta	association	Pubmed 2002:11858187;Pubmed 2000:10743860;Pubmed 1996:8691730;Pubmed 1996:8874752;Pubmed 2003:14635202;	<b>IL-1beta</b> was significantly associated with <b>t-PA</b> (p &lt; 0.03).[Pubmed 2002:11858187];Our previous studies had demonstrated that in inflamed gingival tissues, tissue-type plasminogen activator (t-PA) is significantly increased in the extracellular matrix of the connective tissue and that <b>interleukin 1beta</b>(IL-1beta) can up regulate the level of <b>t-PA</b> and plasminogen activ…	493753	Protein	TPA	Alteplase;EC 3.4.21.68;PLAT;Reteplase;t-PA;t-plasminogen activator;Tissue-type plasminogen activator;TPA;activator tissue plasminogen;activator tissue-type plasminogen;pa t;plasminogen activator - tissue-type;plasminogen activator of the tissue-type;plasminogen activator of tissue-type;plasminogen activator tissue;plasminogen activator, tissue type;plasminogen tissue activator;t- pa;t--pa;tissue …	SWISSPROT_AC:P00750;SWISSPROT_ID:TPA_HUMAN;EMBL:AF260825;EMBL:AK289387;EMBL:AK290575;EMBL:AK313342;EMBL:AY221101;EMBL:AY291060;EMBL:BC002795;EMBL:BC007231;EMBL:BC013968;EMBL:BC018636;EMBL:BC095403;EMBL:BT007060;EMBL:CH471080;EMBL:D01096;EMBL:K03021;EMBL:L00141;EMBL:L00142;EMBL:L00143;EMBL:L00144;EMBL:L00145;EMBL:L00146;EMBL:L00147;EMBL:L00148;EMBL:L00149;EMBL:L00150;EMBL:L00151;EMBL:L00153;EMBL:M…	197391	Protein	IL-1 beta	Catabolin;IL-1 beta;IL1B;IL1F2;Interleukin-1 beta;1 beta interleukin;1 beta-interleukin;1-beta interleukin;il - 1beta;il -1;il -1b;il -1beta;il 1;il 1 beta;il 1-beta;il 1b;il 1beta;il type i;il- 1;il- 1 beta;il- 1b;il- 1beta;il- i;il--1;il--1 beta;IL-1;il-1 -beta;il-1 b;il-1-b;il-1-type;il-1beta;il-i;il-i beta;il-ibeta;il-type 1;IL1-BETA;interleukin - 1 beta;interleukin -1 b;interleukin -1 beta;i…	SWISSPROT_AC:P01584;SWISSPROT_ID:IL1B_HUMAN;EMBL:AC079753;EMBL:AY137079;EMBL:BC008678;EMBL:BN000002;EMBL:BT007213;EMBL:CH471217;EMBL:CR407679;EMBL:K02770;EMBL:M15330;EMBL:M15840;EMBL:M54933;EMBL:X02532;EMBL:X04500;EMBL:X56087;RefSeq:NP_000567.1;ProteinModelPortal:P01584;STRING:9606.ENSP00000263341;SWISSPROT_AC_OLD:Q53X59;SWISSPROT_AC_OLD:Q53XX2;SWISSPROT_AC_OLD:Q7M4S7;SWISSPROT_AC_OLD:Q7RU01;SWIS…	3553	5327
2107248	MEL -- GCK	association	Pubmed 1996:8643544;Pubmed central 2002:2174006;	Here we report the identification and the complete cDNA-derived amino acid sequence of a murine <b>rab8-interacting protein</b> (rab8ip) that specifically interacts with <b>rab8</b> in a GTP-dependent manner.[Pubmed 1996:8643544];<b>Rab8</b> binds to a <b>GC kinase</b> in a GTP-dependent manner (Ren et al., 1996), and Rab3d copurifies with a ser/thr kinase in the RBL-2H3 mast cell line (Pombo et …	352869	Protein	MEL	MEL;Oncogene c-mel;RAB8;RAB8A;Ras-related protein Rab-8A;mel-type;RAB8A, member RAS oncogene family;	SWISSPROT_AC:P61006;SWISSPROT_ID:RAB8A_HUMAN;EMBL:AC008894;EMBL:AF498943;EMBL:AK293676;EMBL:BC002977;EMBL:BT007184;EMBL:CH471106;EMBL:CR536583;EMBL:CR542274;EMBL:S53268;EMBL:X56741;RefSeq:NP_005361.2;ProteinModelPortal:P61006;STRING:9606.ENSP00000300935;SWISSPROT_AC_OLD:B4DEK7;SWISSPROT_AC_OLD:P24407;SWISSPROT_AC_OLD:Q6FHV5;SMR:P61006;GeneID:4218;KEGG:hsa:4218;PIR:B49647;eggNOG:ENOG410XPUI;eggNOG…	233374	Protein	GCK	B lymphocyte serine/threonine-protein kinase;EC 2.7.11.1;GC kinase;GCK;Germinal center kinase;M4K2;MAP4K2;MAPK/ERK kinase kinase kinase 2;MEK kinase kinase 2;MEKKK 2;Mitogen-activated protein kinase kinase kinase kinase 2;Rab8-interacting protein;RAB8IP;BL44;gc-kinase;kinase gc;kinase germinal center;kinase of the germinal center;kinase-gc;rab8 interacting protein;	SWISSPROT_AC:Q12851;SWISSPROT_ID:M4K2_HUMAN;EMBL:AP001462;EMBL:BC047865;EMBL:CH471076;EMBL:U07349;RefSeq:NP_001294919.1;RefSeq:NP_004570.2;ProteinModelPortal:Q12851;STRING:9606.ENSP00000294066;SWISSPROT_AC_OLD:Q86VU3;SMR:Q12851;GeneID:5871;KEGG:hsa:5871;PIR:A53714;eggNOG:ENOG410XP9G;eggNOG:KOG0576;UniGene:Hs.534341;GO:GO:0000139;GO:GO:0004674;GO:GO:0004702;GO:GO:0005524;GO:GO:0006468;GO:GO:000690…	5871	4218
2168156	CPR -- Cytochrome c	association	Pubmed 2015:26361974;Pubmed 2014:24713513;Pubmed 1996:8806738;Pubmed central 2012:3544689;Pubmed central 2017:5575293;Pubmed central 2011:3105092;	While all three <b>CPR</b> forms elicit comparable rates for <b>cytochrome c</b>(3+) turnover, NADPH reduction of the FAD cofactor is Ã¢ÂˆÂ¼50-fold faster in aaCPR and ATR2 compared to hCPR, with a kobs of Ã¢ÂˆÂ¼500Ã‚Â s(-1) (6Ã‚Â Ã‚Â°C).[Pubmed 2015:26361974];While all three <b>CPR</b> forms elicit comparable rates for <b>cytochrome c</b>(3+) turnover, NADPH reduction of the FAD cofactor is ÃƒÂ¢…	271631	Protein	CPR	CPR;CYPOR;EC 1.6.2.4;NADPH--cytochrome P450 reductase;NCPR;P450R;POR;cpr-type;cytochrome p-450 oxidoreductase;cytochrome p-450 type of oxidoreductase;cytochrome p450 nadph reductase;cytochrome p450 nadph-reductase;cytochrome p450 oxidoreductase;cytochrome p450 reductase-nadph;cytochrome p450-oxidoreductase;cytochrome-p450 oxidoreductase;nadph cytochrome p-450 reductase;nadph cytochrome p450 reduc…	SWISSPROT_AC:P16435;SWISSPROT_ID:NCPR_HUMAN;EMBL:AB051763;EMBL:AC005067;EMBL:AC006330;EMBL:AF258341;EMBL:BC034277;EMBL:DQ640499;EMBL:S90469;RefSeq:NP_000932.3;ProteinModelPortal:P16435;STRING:9606.ENSP00000419970;SWISSPROT_AC_OLD:Q16455;SWISSPROT_AC_OLD:Q197M5;SWISSPROT_AC_OLD:Q8N181;SWISSPROT_AC_OLD:Q9H3M8;SWISSPROT_AC_OLD:Q9UDT3;SMR:P16435;GeneID:5447;KEGG:hsa:5447;PIR:A33421;eggNOG:COG0369;egg…	88737	Protein	Cytochrome c	CYC;CYCS;Cytochrome c;c - cytochrome;c -type cytochrome;c cytochrome;c type cytochrome;c- cytochrome;c-cytochrome;c-type cytochrome;cytochrome -c;cytochrome c, somatic;cytochrome c-type;cytochrome- c;cytochrome-c;cytochrome-c-type;HCS;thc 4;THC4;	SWISSPROT_AC:P99999;SWISSPROT_ID:CYC_HUMAN;EMBL:AC007487;EMBL:AK311836;EMBL:AL713681;EMBL:BC005299;EMBL:BC008475;EMBL:BC008477;EMBL:BC009578;EMBL:BC009579;EMBL:BC009582;EMBL:BC009587;EMBL:BC009602;EMBL:BC009607;EMBL:BC014359;EMBL:BC014361;EMBL:BC015130;EMBL:BC016006;EMBL:BC021994;EMBL:BC022330;EMBL:BC067222;EMBL:BC068464;EMBL:BC070156;EMBL:BC070346;EMBL:BC071761;EMBL:BT006946;EMBL:CH236948;EMBL:C…	54205	5447
2182725	APP1 -- APPS	association	Pubmed 1996:8760386;	The biotinylated APP-I bound to APP-I and APP-II coated on to microtitre wells in a concentration-dependent manner, indicating that <b>APP-I</b> interacts with <b>APPs</b>.[Pubmed 1996:8760386];	298149	Protein	APP1	Activated-platelet protein 1;APP-1;APP1;Inducible poly(A)-binding protein;iPABP;PABP-4;PABP4;PABPC4;Poly(A)-binding protein 4;Polyadenylate-binding protein 4;activated-platelet protein-1;app 1;app-i;inducible poly(a) binding protein;poly(A) binding protein cytoplasmic 4;	SWISSPROT_AC:Q13310;SWISSPROT_ID:PABP4_HUMAN;EMBL:AL365277;EMBL:AL845289;EMBL:BC065540;EMBL:BC094755;EMBL:CH471059;EMBL:U33818;EMBL:U75686;RefSeq:NP_001129125.1;RefSeq:NP_001129126.1;RefSeq:NP_003810.1;ProteinModelPortal:Q13310;STRING:9606.ENSP00000361949;SWISSPROT_AC_OLD:B1ANQ8;SWISSPROT_AC_OLD:Q4VC03;SWISSPROT_AC_OLD:Q6P0N3;SMR:Q13310;GeneID:8761;KEGG:hsa:8761;eggNOG:ENOG410XR5X;eggNOG:KOG0123;…	54781	Protein	APPS	APP secretase;APPS;CATB;Cathepsin B;Cathepsin B1;CPSB;CTSB;EC 3.4.22.1;app-secretase;cathepsin b-type;cathepsin-b;cathepsinb;cps b;cps-b;cts-b;secretase of app;	SWISSPROT_AC:P07858;SWISSPROT_ID:CATB_HUMAN;EMBL:AK075393;EMBL:AK092070;EMBL:BC010240;EMBL:BC095408;EMBL:CH471157;EMBL:L16510;EMBL:M13230;EMBL:M14221;RefSeq:NP_001899.1;RefSeq:NP_680090.1;RefSeq:NP_680091.1;RefSeq:NP_680092.1;RefSeq:NP_680093.1;RefSeq:XP_006716307.1;RefSeq:XP_006716308.1;RefSeq:XP_011542114.1;RefSeq:XP_016868586.1;RefSeq:XP_016868587.1;RefSeq:XP_016868588.1;RefSeq:XP_016868589.1;…	1508	8761
2184843	SR-BI -- CD36	association	Pubmed 2012:24970143;Pubmed 1996:8696941;Pubmed 2016:26592663;Pubmed central 2012:4030837;Pubmed central 2016:4731823;Pubmed central 2013:3798921;	Phylogenetic analyses examined the relationships and potential evolutionary origins of the vertebrate <b>CD36</b> gene with vertebrate <b>SCARB1</b> and SCARB2 genes.[Pubmed 2012:24970143];The downregulation of <b>CD36</b> mRNA was associated with the disappearance of surface expression of <b>CD36 antigen</b> and loss of TSP-1 surface-binding capacity.[Pubmed 1996:8696941];expression of macrophag…	444077	Protein	SR-BI	CD36 and LIMPII analogous 1;CD36 antigen;CD36 antigen-like 1;CD36L1;CLA-1;CLA1;Collagen type I receptor, thrombospondin receptor-like 1;SCARB1;Scavenger receptor class B member 1;SCRB1;SR-BI;SRB1;antigen cd36;cla 1;cla i;cla-i;class b member i scavenger receptor;HDLQTL6;scarb-1;scavenger receptor class b member i;scavenger receptor class-b member 1;sr - bi;	SWISSPROT_AC:Q8WTV0;SWISSPROT_ID:SCRB1_HUMAN;EMBL:AC073593;EMBL:AC126309;EMBL:AF515445;EMBL:BC022087;EMBL:BC080647;EMBL:BC093732;EMBL:BC112037;EMBL:CH471054;EMBL:Z22555;RefSeq:NP_001076428.1;RefSeq:NP_005496.4;ProteinModelPortal:Q8WTV0;STRING:9606.ENSP00000261693;SWISSPROT_AC_OLD:F8W8N0;SWISSPROT_AC_OLD:Q14016;SWISSPROT_AC_OLD:Q52LZ5;SWISSPROT_AC_OLD:Q6KFX4;SMR:Q8WTV0;GeneID:949;KEGG:hsa:949;PIR:…	59178	Protein	CD36	CD36;CD36 antigen;FAT;Fatty acid translocase;Glycoprotein IIIb;GP3B;GP4;GPIIIB;GPIV;Leukocyte differentiation antigen CD36;PAS IV;PAS-4;Platelet collagen receptor;Platelet glycoprotein 4;Platelet glycoprotein IV;Thrombospondin receptor;antigen cd36;BDPLT10;cd 36;cd 36 molecule;cd-36;cd-36 molecule;CD36 molecule;CHDS7;collagen platelet receptor;collagen receptor of platelet;collagen-platelet recep…	SWISSPROT_AC:P16671;SWISSPROT_ID:CD36_HUMAN;EMBL:AC004862;EMBL:AC073182;EMBL:AC073850;EMBL:AC092108;EMBL:AC124834;EMBL:AF300626;EMBL:AF300627;EMBL:AF300628;EMBL:AF300633;EMBL:AF300634;EMBL:AF300635;EMBL:AF300639;EMBL:AF300640;EMBL:AY095373;EMBL:BC008406;EMBL:HM217023;EMBL:HM217024;EMBL:HM217025;EMBL:HM217026;EMBL:L06850;EMBL:M24795;EMBL:M98398;EMBL:M98399;EMBL:S67044;EMBL:S67532;EMBL:Z22924;EMBL:…	948	949
2237800	ABCC1 -- BCL2	association	Pubmed:9042217;Pubmed 2002:12455884;	In contrast, the DR-H69 cells exhibited a 34-fold overexpression of the <b>MRP</b> gene accompanied by significant down-regulation of both DNA topoisomerase II alpha and <b>bcl-2</b> mRNA gene expression, by factors of 43 and 13 respectively.[Pubmed:9042217];The correlation coefficients between <b>Bcl-2</b> and <b>MRP</b>, Bcl-2 and Bax, p53 and p21, as well as Ki67 and PCNA were positive and sig…	254893	Protein	ABCC1	ABCC1;ATP-binding cassette sub-family C member 1;Leukotriene C(4) transporter;LTC4 transporter;MRP;MRP1;Multidrug resistance-associated protein 1;ABC29;ABCC;abcc 1;abcc-1;abcc-type;ATP binding cassette subfamily C member 1;gs 10;GS-X;gs10;mrp-type;multidrug resistance associated protein 1;multidrug resistance associated protein-1;multidrug resistance associated-protein 1;multidrug resistance-asso…	SWISSPROT_AC:P33527;SWISSPROT_ID:MRP1_HUMAN;EMBL:AB209120;EMBL:AC003026;EMBL:AC025778;EMBL:AC130651;EMBL:AC136624;EMBL:AF022824;EMBL:AF022825;EMBL:AF022826;EMBL:AF022827;EMBL:AF022828;EMBL:AF022829;EMBL:AF022830;EMBL:AF022831;EMBL:AF022832;EMBL:AF022833;EMBL:AF022834;EMBL:AF022835;EMBL:AF022836;EMBL:AF022837;EMBL:AF022838;EMBL:AF022839;EMBL:AF022840;EMBL:AF022841;EMBL:AF022842;EMBL:AF022843;EMBL:…	43291	Protein	BCL2	Apoptosis regulator Bcl-2;BCL2;apoptosis regulator bcl2;apoptosis regulator of the bcl-2;apoptosis-regulator bcl-2;bcl - 2;bcl -2;bcl 2;bcl- 2;Bcl-2;bcl-2-type;bcl2 apoptosis regulator;BCL2, apoptosis regulator;bcl2--an;PPP1R50;regulator of apoptosis bcl-2;	SWISSPROT_AC:P10415;SWISSPROT_ID:BCL2_HUMAN;EMBL:AC021803;EMBL:AC022726;EMBL:AY220759;EMBL:BC027258;EMBL:CH471096;EMBL:M13994;EMBL:M13995;EMBL:M14745;EMBL:S72602;EMBL:X06487;RefSeq:NP_000624.2;RefSeq:NP_000648.2;ProteinModelPortal:P10415;STRING:9606.ENSP00000329623;SWISSPROT_AC_OLD:C9JHD5;SWISSPROT_AC_OLD:P10416;SWISSPROT_AC_OLD:Q13842;SWISSPROT_AC_OLD:Q16197;SMR:P10415;GeneID:596;KEGG:hsa:596;PI…	596	4363
2337342	MOP3 -- AHR	association	Pubmed 1997:9079689;	<b>MOP3</b> was found to associate with the <b>AHR</b> in vitro but not in vivo.[Pubmed 1997:9079689];This observation, coupled with the fact that <b>MOP3</b> formed tighter associations with the 90-kDa heat shock protein than the human <b>AHR</b>, suggests that MOP3 may be a conditionally active bHLH-PAS protein that requires activation by an unknown ligand.[Pubmed 1997:9079689];	442606	Protein	MOP3	Monocyte protein 3;MOP-3;MOP3;Protein strawberry notch homolog 1;SBNO1;mop 3;Sno;strawberry notch homolog 1;	SWISSPROT_AC:A3KN83;SWISSPROT_ID:SBNO1_HUMAN;EMBL:AB014772;EMBL:AK001695;EMBL:AY364255;EMBL:BC030544;EMBL:BC133704;RefSeq:NP_001161328.1;RefSeq:NP_060653.3;RefSeq:XP_005253629.1;RefSeq:XP_005253630.1;RefSeq:XP_005253632.1;RefSeq:XP_005253633.1;RefSeq:XP_006719536.1;RefSeq:XP_006719537.1;RefSeq:XP_011536835.1;RefSeq:XP_016875045.1;ProteinModelPortal:A3KN83;STRING:9606.ENSP00000387361;SWISSPROT_AC_…	12872	Protein	AHR	Ah receptor;AHR;Aryl hydrocarbon receptor;BHLHE76;Class E basic helix-loop-helix protein 76;ah-receptor;aryl hydrocarbon-receptor;aryl- hydrocarbon receptor;aryl-hydrocarbon-receptor;hydrocarbon receptor-aryl;receptor - aryl hydrocarbon;receptor ah;receptor aryl hydrocarbon;receptor-aryl hydrocarbon;	SWISSPROT_AC:P35869;SWISSPROT_ID:AHR_HUMAN;EMBL:AC003075;EMBL:BC069390;EMBL:BC070080;EMBL:CH236948;EMBL:CH471073;EMBL:D16354;EMBL:D38044;EMBL:L19872;EMBL:U27656;EMBL:U27657;EMBL:U28060;EMBL:U28061;EMBL:U28062;EMBL:U28063;EMBL:U28064;EMBL:U28065;EMBL:U28066;RefSeq:NP_001612.1;ProteinModelPortal:P35869;STRING:9606.ENSP00000242057;SWISSPROT_AC_OLD:A4D130;SWISSPROT_AC_OLD:Q13728;SWISSPROT_AC_OLD:Q138…	196	55206
2344309	STD -- MARK	association	Pubmed 1997:9282527;	It is suggested that to make the system cost-effective the health workers should spend time with <b>STD</b> patients in the clinic to <b>mark</b> out the correct location and time for meeting the patient either in the work place or at home in case of a follow-up.[Pubmed 1997:9282527];	461464	Protein	STD	Bile salt sulfotransferase;Dehydroepiandrosterone sulfotransferase;DHEA-ST;EC 2.8.2.14;HST;Hydroxysteroid Sulfotransferase;ST2;ST2A1;ST2A3;STD;Sulfotransferase 2A1;SULT2A1;dehydroepiandrosterone-sulfotransferase;dhea st;DHEAS;hst a;hst-a;hst-alpha;hSTa;std--an;sulfotransferase family 2A member 1;sulfotransferase-2a1;	SWISSPROT_AC:Q06520;SWISSPROT_ID:ST2A1_HUMAN;EMBL:BC020755;EMBL:L20000;EMBL:L36191;EMBL:L36192;EMBL:L36193;EMBL:L36194;EMBL:L36195;EMBL:L36196;EMBL:S43859;EMBL:U08024;EMBL:U08025;EMBL:U13056;EMBL:U13057;EMBL:U13058;EMBL:U13059;EMBL:U13060;EMBL:U13061;EMBL:X70222;EMBL:X84816;RefSeq:NP_003158.2;ProteinModelPortal:Q06520;STRING:9606.ENSP00000222002;SMR:Q06520;GeneID:6822;KEGG:hsa:6822;PIR:I53037;egg…	235062	Protein	MARK	EC 2.7.11.1;EC 2.7.11.26;KIAA1477;MAP/microtubule affinity-regulating kinase 1;MARK;MARK1;Par-1c;PAR1 homolog c;Par1c;Serine/threonine-protein kinase MARK1;mark 1;mark i;mark of type i;mark type 1;mark-1;mark-type;microtubule affinity regulating kinase 1;	SWISSPROT_AC:Q9P0L2;SWISSPROT_ID:MARK1_HUMAN;EMBL:AB040910;EMBL:AC096640;EMBL:AF154845;EMBL:AK027493;EMBL:AL592406;EMBL:BC113869;EMBL:BC114478;EMBL:CH471100;RefSeq:NP_001273057.1;RefSeq:NP_061120.3;ProteinModelPortal:Q9P0L2;STRING:9606.ENSP00000355884;SWISSPROT_AC_OLD:D3DTB0;SWISSPROT_AC_OLD:D3DTB1;SWISSPROT_AC_OLD:Q2HIY1;SWISSPROT_AC_OLD:Q5VTF9;SWISSPROT_AC_OLD:Q5VTG0;SWISSPROT_AC_OLD:Q96SW9;SWI…	6822	4139
2361586	CPR -- CYP2D6	association	Pubmed 1997:9109653;	These observations show that <b>NADPH-cytochrome P450 reductase</b> has an allosteric effect on the active site of <b>cytochrome P450 2D6</b> that affects the binding of some substrates but not others.[Pubmed 1997:9109653];	271631	Protein	CPR	CPR;CYPOR;EC 1.6.2.4;NADPH--cytochrome P450 reductase;NCPR;P450R;POR;cpr-type;cytochrome p-450 oxidoreductase;cytochrome p-450 type of oxidoreductase;cytochrome p450 nadph reductase;cytochrome p450 nadph-reductase;cytochrome p450 oxidoreductase;cytochrome p450 reductase-nadph;cytochrome p450-oxidoreductase;cytochrome-p450 oxidoreductase;nadph cytochrome p-450 reductase;nadph cytochrome p450 reduc…	SWISSPROT_AC:P16435;SWISSPROT_ID:NCPR_HUMAN;EMBL:AB051763;EMBL:AC005067;EMBL:AC006330;EMBL:AF258341;EMBL:BC034277;EMBL:DQ640499;EMBL:S90469;RefSeq:NP_000932.3;ProteinModelPortal:P16435;STRING:9606.ENSP00000419970;SWISSPROT_AC_OLD:Q16455;SWISSPROT_AC_OLD:Q197M5;SWISSPROT_AC_OLD:Q8N181;SWISSPROT_AC_OLD:Q9H3M8;SWISSPROT_AC_OLD:Q9UDT3;SMR:P16435;GeneID:5447;KEGG:hsa:5447;PIR:A33421;eggNOG:COG0369;egg…	79014	Protein	CYP2D6	Cholesterol 25-hydroxylase;CP2D6;CYP2D6;CYP2DL1;CYPIID6;Cytochrome P450 2D6;Cytochrome P450-DB1;Debrisoquine 4-hydroxylase;EC 1.14.14.1;2d6 isoform of cytochrome p-450;cholesterol 25 hydroxylase;cholesterol-25-hydroxylase;cpd 6;CPD6;CYP2D;cyp2d6--an;cyp2d6-type;CYP2D7AP;CYP2D7BP;CYP2D7P2;CYP2D8P2;cytochrome p 450 2d6;cytochrome p-450 2d6;cytochrome p-450 db1;cytochrome p-450 isoform 2d6;cytochrom…	SWISSPROT_AC:P10635;SWISSPROT_ID:CP2D6_HUMAN;EMBL:AY545216;EMBL:BC066877;EMBL:BC075023;EMBL:BC075024;EMBL:BX247885;EMBL:DQ282144;EMBL:DQ282145;EMBL:DQ282146;EMBL:DQ282151;EMBL:DQ282154;EMBL:DQ282155;EMBL:M20403;EMBL:M33388;EMBL:X08006;RefSeq:NP_000097.3;RefSeq:NP_001020332.2;ProteinModelPortal:P10635;STRING:9606.ENSP00000353820;SWISSPROT_AC_OLD:Q16752;SWISSPROT_AC_OLD:Q2XND6;SWISSPROT_AC_OLD:Q2XN…	1565	5447
2421015	Parathyroid hormone -- CLN1	association	Pubmed 1997:9340191;	It activates osteoblasts, increases bone mineralization, and enhances the sensitivity of target tissues (<b>incl</b>. bone) to <b>PTH</b> and 1,25(OH)2 vitamin D3, Under certain conditions however, magnesium can stimulate bone resorption.[Pubmed 1997:9340191];	339035	Protein	Parathyroid hormone	Parathormone;Parathyrin;Parathyroid hormone;PTH;PTHY;hormone parathyroid;hormone-parathyroid;parathyroid hormone--an;parathyroid-hormone;parathyroid-hormone-type;PTH1;	SWISSPROT_AC:P01270;SWISSPROT_ID:PTHY_HUMAN;EMBL:BC096142;EMBL:BC096143;EMBL:BC096144;EMBL:BC096145;EMBL:J00301;EMBL:V00597;RefSeq:NP_000306.1;ProteinModelPortal:P01270;STRING:9606.ENSP00000282091;SWISSPROT_AC_OLD:Q4VB48;SWISSPROT_AC_OLD:Q9UD38;SMR:P01270;GeneID:5741;KEGG:hsa:5741;PIR:A19339;eggNOG:ENOG410J02X;eggNOG:ENOG410ZH2H;UniGene:Hs.37045;GO:GO:0000122;GO:GO:0001501;GO:GO:0003705;GO:GO:000…	326864	Protein	CLN1	CLN1;EC 3.1.2.22;Palmitoyl-protein hydrolase 1;Palmitoyl-protein thioesterase 1;PPT;PPT-1;PPT1;cln 1;cln-1;INCL;palmitoyl protein thioesterase 1;palmitoyl protein thioesterase-1;palmitoyl protein thioesterase1;palmitoyl-protein thioesterase i;palmitoyl-protein thioesterase-1;palmitoyl-protein-thioesterase-1;ppt 1;ppt i;ppt-i;ppt-type;ppt1-type;protein palmitoyl thioesterase-1;	SWISSPROT_AC:P50897;SWISSPROT_ID:PPT1_HUMAN;EMBL:AF022203;EMBL:AF022204;EMBL:AF022205;EMBL:AF022206;EMBL:AF022207;EMBL:AF022208;EMBL:AF022209;EMBL:AF022210;EMBL:AF022211;EMBL:AK302232;EMBL:AK312287;EMBL:AL512599;EMBL:BC008426;EMBL:CH471059;EMBL:CR542053;EMBL:L42809;EMBL:U44772;RefSeq:NP_000301.1;RefSeq:NP_001136076.1;ProteinModelPortal:P50897;STRING:9606.ENSP00000394863;SWISSPROT_AC_OLD:B4DY24;SW…	5741	5538
2421036	Thioredoxin -- HPO	association	Pubmed 1997:9247308;	Based on similarities in structure and expression pattern, <b>ALR</b> is likely to play a similar role to ALL-1 and <b>trx</b>, although its target genes have yet to be identified.[Pubmed 1997:9247308];	487707	Protein	Thioredoxin	ADF;ATL-derived factor;SASP;Surface-associated sulphydryl protein;THIO;Thioredoxin;TRDX;TRX;TRX1;TXN;atl derived factor;thioredoxin-type;	SWISSPROT_AC:P10599;SWISSPROT_ID:THIO_HUMAN;EMBL:AF065241;EMBL:AF276919;EMBL:AF313911;EMBL:AF548001;EMBL:AK289508;EMBL:AL158158;EMBL:AY004872;EMBL:BC003377;EMBL:BC054866;EMBL:CH471105;EMBL:CR407665;EMBL:J04026;EMBL:X54539;EMBL:X54540;EMBL:X54541;EMBL:X77584;RefSeq:NP_001231867.1;RefSeq:NP_003320.2;ProteinModelPortal:P10599;STRING:9606.ENSP00000363641;SWISSPROT_AC_OLD:B1ALW1;SWISSPROT_AC_OLD:O6074…	15370	Protein	HPO	ALR;Augmenter of liver regeneration;EC 1.8.3.2;FAD-linked sulfhydryl oxidase ALR;GFER;Hepatopoietin;HERV1;HPO;augmenter liver regeneration;ERV1;growth factor, augmenter of liver regeneration;herv-i;HPO1;HPO2;HSS;liver regeneration augmenter;	SWISSPROT_AC:P55789;SWISSPROT_ID:ALR_HUMAN;EMBL:AC005606;EMBL:AF124604;EMBL:AF146394;EMBL:AF183892;EMBL:AF306863;EMBL:AY550027;EMBL:BC002429;EMBL:BC028348;EMBL:U31176;RefSeq:NP_005253.3;ProteinModelPortal:P55789;STRING:9606.ENSP00000248114;SWISSPROT_AC_OLD:Q53YM6;SWISSPROT_AC_OLD:Q8TAH6;SWISSPROT_AC_OLD:Q9H290;SWISSPROT_AC_OLD:Q9UK40;SMR:P55789;GeneID:2671;KEGG:hsa:2671;eggNOG:COG5054;eggNOG:KOG3…	7295	2671
2424054	TGFB1 -- p10	association	Pubmed 1997:9230210;	<b>Transforming growth factor beta1</b> induces the expression of <b>p10</b> similarly to p15 in human HaCaT keratinocytes.[Pubmed 1997:9230210];	484813	Protein	TGFB1	TGF-beta-1;TGFB;TGFB1;Transforming growth factor beta-1;CED;DPD1;LAP;lap-type;tgf -beta 1;tgf -beta1;tgf b 1;tgf b-1;tgf beta 1;tgf beta i;tgf beta type 1;tgf beta type i;tgf beta-1;tgf beta-type 1;tgf beta1;tgf- b 1;tgf- beta 1;tgf- beta1;tgf-b 1;tgf-beta 1;tgf-beta i;tgf-beta isoform 1;tgf-beta type 1;tgf-beta type i;tgf-beta type-i;tgf-beta's 1;tgf-beta-i;tgf-beta1;tgf-beta1-type;tgf-betai;tgf…	SWISSPROT_AC:P01137;SWISSPROT_ID:TGFB1_HUMAN;EMBL:AK291907;EMBL:BC000125;EMBL:BC001180;EMBL:BC022242;EMBL:BT007245;EMBL:CH471126;EMBL:M38449;EMBL:X02812;EMBL:X05839;EMBL:X05840;EMBL:X05843;EMBL:X05844;EMBL:X05849;EMBL:X05850;RefSeq:NP_000651.3;ProteinModelPortal:P01137;STRING:9606.ENSP00000221930;SWISSPROT_AC_OLD:A8K792;SWISSPROT_AC_OLD:Q9UCG4;SMR:P01137;GeneID:7040;KEGG:hsa:7040;PIR:A27513;eggNO…	127888	Protein	p10	EXOS3;EXOSC3;Exosome complex component RRP40;Exosome component 3;p10;Ribosomal RNA-processing protein 40;RRP40;bA3J10.7;CGI-102;hRrp-40;hrrp40;p 10;p--x;p-10;PCH1B;Rrp40p;	SWISSPROT_AC:Q9NQT5;SWISSPROT_ID:EXOS3_HUMAN;EMBL:AF151860;EMBL:AF281132;EMBL:AK289571;EMBL:AK290864;EMBL:AL138752;EMBL:BC002437;EMBL:BC008880;EMBL:CH471071;RefSeq:NP_001002269.1;RefSeq:NP_057126.2;ProteinModelPortal:Q9NQT5;STRING:9606.ENSP00000323046;SWISSPROT_AC_OLD:A8K0K6;SWISSPROT_AC_OLD:Q5QP85;SWISSPROT_AC_OLD:Q9Y3A8;SMR:Q9NQT5;GeneID:51010;KEGG:hsa:51010;eggNOG:COG1097;eggNOG:KOG1004;UniGen…	7040	51010
2480758	Leptin -- BRD2	association	Pubmed:10452592;Pubmed 2001:11422113;Pubmed 2004:15474084;Pubmed 2002:12009346;Pubmed 2012:22703959;Pubmed 2008:18164562;Pubmed 2007:17389812;Pubmed 2007:19070042;Pubmed 2000:11218147;Pubmed 2009:19332528;Pubmed 1997:9284709;Pubmed 2003:12535619;Pubmed 2003:12658369;Pubmed 1998:9724077;Pubmed 2005:16136023;Pubmed 2016:26489908;Pubmed central 2017:5640086;Pubmed central 2016:5053677;	A statistically significant negative correlation was present between <b>leptin</b> and serum <b>FSH</b> and alpha-inhibin.[Pubmed:10452592];In vitro <b>leptin</b> stimulation of pituitary tumours caused stimulation of <b>FSH</b> and alpha-subunit secretion from a non-functioning adenoma and TSH secretion from a somatotroph adenoma.[Pubmed 2001:11422113];To determine the changes in endometrium and…	219985	Protein	Leptin	LEP;Leptin;OB;Obese protein;Obesity factor;OBS;factor obesity;factor of obesity;LEPD;leptin--an;leptin-type;obesity--factor;protein obese;	SWISSPROT_AC:P41159;SWISSPROT_ID:LEP_HUMAN;EMBL:AF008123;EMBL:AY996373;EMBL:BC060830;EMBL:BC069452;EMBL:BC069527;EMBL:D49487;EMBL:D63519;EMBL:D63710;EMBL:U18915;EMBL:U43415;EMBL:U43653;RefSeq:NP_000221.1;RefSeq:XP_005250397.1;ProteinModelPortal:P41159;STRING:9606.ENSP00000312652;SWISSPROT_AC_OLD:O15158;SWISSPROT_AC_OLD:Q56A88;SMR:P41159;GeneID:3952;KEGG:hsa:3952;PIR:A38952;PIR:I53166;eggNOG:ENOG4…	47854	Protein	BRD2	BRD2;Bromodomain-containing protein 2;KIAA9001;O27.1.1;Really interesting new gene 3 protein;RING3;brd 2;brd ii;brd-2;brd-ii;bromodomain containing 2;bromodomain containing protein 2;bromodomain-containing 2;D6S113E;FSH;fsh-type;FSRG1;NAT;nat-type;ring 3;ring iii;ring of type iii;ring type iii;ring-3;RNF3;	SWISSPROT_AC:P25440;SWISSPROT_ID:BRD2_HUMAN;EMBL:AL645941;EMBL:AL662845;EMBL:AL805913;EMBL:AL832722;EMBL:AL935042;EMBL:BC063840;EMBL:BX005422;EMBL:BX647233;EMBL:BX648109;EMBL:BX908719;EMBL:CH471081;EMBL:CR936909;EMBL:D42040;EMBL:M80613;EMBL:X62083;EMBL:X96670;EMBL:Z96104;RefSeq:NP_001106653.1;RefSeq:NP_001186384.1;RefSeq:NP_001186385.1;RefSeq:NP_001278915.1;RefSeq:NP_005095.1;ProteinModelPortal:P…	3952	6046
2520326	IL-1 beta -- GCP-2	association	Pubmed 1997:9365109;Pubmed 2003:12533683;	Quantitative studies of mRNA expression in diploid fibroblasts revealed <b>GCP-2</b> induction by <b>IL-1beta</b>.[Pubmed 1997:9365109];IFN-gamma down-regulated the <b>GCP-2</b> production in fibroblasts induced by <b>IL-1beta</b>, TNF-alpha, LPS, or dsRNA.[Pubmed 2003:12533683];The kinetics of <b>GCP-2</b> induction by <b>IL-1beta</b>, LPS, or dsRNA in fibroblasts differed from those of IL-8.[Pu…	197391	Protein	IL-1 beta	Catabolin;IL-1 beta;IL1B;IL1F2;Interleukin-1 beta;1 beta interleukin;1 beta-interleukin;1-beta interleukin;il - 1beta;il -1;il -1b;il -1beta;il 1;il 1 beta;il 1-beta;il 1b;il 1beta;il type i;il- 1;il- 1 beta;il- 1b;il- 1beta;il- i;il--1;il--1 beta;IL-1;il-1 -beta;il-1 b;il-1-b;il-1-type;il-1beta;il-i;il-i beta;il-ibeta;il-type 1;IL1-BETA;interleukin - 1 beta;interleukin -1 b;interleukin -1 beta;i…	SWISSPROT_AC:P01584;SWISSPROT_ID:IL1B_HUMAN;EMBL:AC079753;EMBL:AY137079;EMBL:BC008678;EMBL:BN000002;EMBL:BT007213;EMBL:CH471217;EMBL:CR407679;EMBL:K02770;EMBL:M15330;EMBL:M15840;EMBL:M54933;EMBL:X02532;EMBL:X04500;EMBL:X56087;RefSeq:NP_000567.1;ProteinModelPortal:P01584;STRING:9606.ENSP00000263341;SWISSPROT_AC_OLD:Q53X59;SWISSPROT_AC_OLD:Q53XX2;SWISSPROT_AC_OLD:Q7M4S7;SWISSPROT_AC_OLD:Q7RU01;SWIS…	151402	Protein	GCP-2	Gamma-ring complex protein 103 kDa;Gamma-tubulin complex component 2;GCP-2;GCP2;h103p;hGCP2;hGrip103;hSpc97;Spindle pole body protein Spc97 homolog;TUBGCP2;gcp 2;gcp ii;gcp type 2;gcp-ii;Grip103;hgcp ii;hgcp-ii;SPBC97;Spc97p;tubulin gamma complex associated protein 2;	SWISSPROT_AC:Q9BSJ2;SWISSPROT_ID:GCP2_HUMAN;EMBL:AF042379;EMBL:AK297251;EMBL:AL360181;EMBL:AL592071;EMBL:BC005011;EMBL:BC093770;EMBL:BC111957;EMBL:BC143247;RefSeq:NP_001243546.1;RefSeq:NP_001243547.1;RefSeq:NP_006650.1;ProteinModelPortal:Q9BSJ2;STRING:9606.ENSP00000252936;SWISSPROT_AC_OLD:B4DM18;SWISSPROT_AC_OLD:B7ZKL8;SWISSPROT_AC_OLD:F5H4E0;SWISSPROT_AC_OLD:F5H4L0;SWISSPROT_AC_OLD:O43632;SWISSP…	3553	10844
2577559	PON1 -- MARK	association	Pubmed 1998:9443862;	However, these findings have not been reported consistently in all Caucasian and non-Caucasian populations, suggesting that this is not a functional mutation but may <b>mark</b> a functional mutation present in either <b>PON1</b> or a nearby gene.[Pubmed 1998:9443862];	324295	Protein	PON1	A-esterase 1;Aromatic esterase 1;EC 3.1.1.2;EC 3.1.1.81;EC 3.1.8.1;K-45;PON;PON 1;PON1;Serum aryldialkylphosphatase 1;Serum paraoxonase/arylesterase 1;es a;es-a;ESA;MVCD5;paraoxonase -1;paraoxonase 1;paraoxonase i;paraoxonase type 1;paraoxonase type-1;paraoxonase-1;paraoxonase-i;paraoxonase1;pon i;pon-1;pon-i;serum paraoxonase /arylesterase 1;serum paraoxonase/arylesterase-1;	SWISSPROT_AC:P27169;SWISSPROT_ID:PON1_HUMAN;EMBL:AC004022;EMBL:AF539592;EMBL:AK314027;EMBL:BC074719;EMBL:CH236949;EMBL:CH471091;EMBL:D84371;EMBL:M63012;EMBL:M63013;EMBL:M63014;EMBL:S56546;EMBL:S56548;EMBL:S56555;EMBL:S64615;EMBL:S64696;EMBL:U53784;EMBL:U55877;EMBL:U55878;EMBL:U55879;EMBL:U55880;EMBL:U55881;EMBL:U55882;EMBL:U55883;EMBL:U55885;EMBL:Z70723;RefSeq:NP_000437.3;ProteinModelPortal:P2716…	235062	Protein	MARK	EC 2.7.11.1;EC 2.7.11.26;KIAA1477;MAP/microtubule affinity-regulating kinase 1;MARK;MARK1;Par-1c;PAR1 homolog c;Par1c;Serine/threonine-protein kinase MARK1;mark 1;mark i;mark of type i;mark type 1;mark-1;mark-type;microtubule affinity regulating kinase 1;	SWISSPROT_AC:Q9P0L2;SWISSPROT_ID:MARK1_HUMAN;EMBL:AB040910;EMBL:AC096640;EMBL:AF154845;EMBL:AK027493;EMBL:AL592406;EMBL:BC113869;EMBL:BC114478;EMBL:CH471100;RefSeq:NP_001273057.1;RefSeq:NP_061120.3;ProteinModelPortal:Q9P0L2;STRING:9606.ENSP00000355884;SWISSPROT_AC_OLD:D3DTB0;SWISSPROT_AC_OLD:D3DTB1;SWISSPROT_AC_OLD:Q2HIY1;SWISSPROT_AC_OLD:Q5VTF9;SWISSPROT_AC_OLD:Q5VTG0;SWISSPROT_AC_OLD:Q96SW9;SWI…	5444	4139
2606714	TPA -- P-selectin	association	Pubmed 1998:9489975;Pubmed 1998:9783645;Pubmed 1998:9799011;	The presence of urokinase and <b>tissue-type plasminogen activator</b> increased platelet surface <b>P-selectin</b> expression in a concentration-dependent manner.[Pubmed 1998:9489975];Increased P-selectin activity in AMI appeared to be attenuated by direct PTCA, but augmented by thrombolysis, possibly due to direct stimulatory effects of <b>TPA</b> on <b>P-selectin</b> expression.[Pubmed 1998:97…	493753	Protein	TPA	Alteplase;EC 3.4.21.68;PLAT;Reteplase;t-PA;t-plasminogen activator;Tissue-type plasminogen activator;TPA;activator tissue plasminogen;activator tissue-type plasminogen;pa t;plasminogen activator - tissue-type;plasminogen activator of the tissue-type;plasminogen activator of tissue-type;plasminogen activator tissue;plasminogen activator, tissue type;plasminogen tissue activator;t- pa;t--pa;tissue …	SWISSPROT_AC:P00750;SWISSPROT_ID:TPA_HUMAN;EMBL:AF260825;EMBL:AK289387;EMBL:AK290575;EMBL:AK313342;EMBL:AY221101;EMBL:AY291060;EMBL:BC002795;EMBL:BC007231;EMBL:BC013968;EMBL:BC018636;EMBL:BC095403;EMBL:BT007060;EMBL:CH471080;EMBL:D01096;EMBL:K03021;EMBL:L00141;EMBL:L00142;EMBL:L00143;EMBL:L00144;EMBL:L00145;EMBL:L00146;EMBL:L00147;EMBL:L00148;EMBL:L00149;EMBL:L00150;EMBL:L00151;EMBL:L00153;EMBL:M…	232074	Protein	P-selectin	CD62 antigen-like family member P;CD62P antigen;GMP-140;GMRP;Granule membrane protein 140;GRMP;LECAM3;Leukocyte-endothelial cell adhesion molecule 3;LYAM3;P-selectin;PADGEM;Platelet activation dependent granule-external membrane protein;SELP;antigen cd62p;cd 62;cd-62;CD62;CD62P;cd62p-antigen;gmp 140;GMP140;granule membrane protein-140;leukocyte endothelial cell adhesion molecule-3;p -selectin;p s…	SWISSPROT_AC:P16109;SWISSPROT_ID:LYAM3_HUMAN;EMBL:AF542391;EMBL:AL022146;EMBL:CH471067;EMBL:M25322;EMBL:M60217;EMBL:M60218;EMBL:M60219;EMBL:M60222;EMBL:M60223;EMBL:M60224;EMBL:M60225;EMBL:M60226;EMBL:M60227;EMBL:M60228;EMBL:M60229;EMBL:M60231;EMBL:M60232;EMBL:M60233;EMBL:M60234;EMBL:Z99572;RefSeq:NP_002996.2;RefSeq:XP_005245492.1;RefSeq:XP_005245493.1;ProteinModelPortal:P16109;STRING:9606.ENSP000…	6403	5327
2631462	RHOA -- IL-1 beta	association	Pubmed 1998:9510209;	Cotransfection of A549 cells with an expression vector encoding a constitutively active form of <b>RhoA</b> (Q63L) along with the <b>IL-1beta</b> promoter-CAT reporter plasmid resulted in a marked increase in NF-kappaB activity compared with transfection with the IL-1beta promoter-CAT reporter plasmid alone.[Pubmed 1998:9510209];	364855	Protein	RHOA	ARH12;ARHA;h12;Rho cDNA clone 12;RHO12;RHOA;Transforming protein RhoA;ras homolog family member A;rho 1-2;rho1-2;RHOH12;	SWISSPROT_AC:P61586;SWISSPROT_ID:RHOA_HUMAN;EMBL:AC104452;EMBL:AC121247;EMBL:AC137114;EMBL:AF498970;EMBL:AK222556;EMBL:BC001360;EMBL:BC005976;EMBL:BT019870;EMBL:BX647063;EMBL:L09159;EMBL:L25080;EMBL:M83094;EMBL:X05026;RefSeq:NP_001300870.1;RefSeq:NP_001655.1;ProteinModelPortal:P61586;STRING:9606.ENSP00000400175;SWISSPROT_AC_OLD:P06749;SWISSPROT_AC_OLD:Q53HM4;SWISSPROT_AC_OLD:Q5U024;SWISSPROT_AC_O…	197391	Protein	IL-1 beta	Catabolin;IL-1 beta;IL1B;IL1F2;Interleukin-1 beta;1 beta interleukin;1 beta-interleukin;1-beta interleukin;il - 1beta;il -1;il -1b;il -1beta;il 1;il 1 beta;il 1-beta;il 1b;il 1beta;il type i;il- 1;il- 1 beta;il- 1b;il- 1beta;il- i;il--1;il--1 beta;IL-1;il-1 -beta;il-1 b;il-1-b;il-1-type;il-1beta;il-i;il-i beta;il-ibeta;il-type 1;IL1-BETA;interleukin - 1 beta;interleukin -1 b;interleukin -1 beta;i…	SWISSPROT_AC:P01584;SWISSPROT_ID:IL1B_HUMAN;EMBL:AC079753;EMBL:AY137079;EMBL:BC008678;EMBL:BN000002;EMBL:BT007213;EMBL:CH471217;EMBL:CR407679;EMBL:K02770;EMBL:M15330;EMBL:M15840;EMBL:M54933;EMBL:X02532;EMBL:X04500;EMBL:X56087;RefSeq:NP_000567.1;ProteinModelPortal:P01584;STRING:9606.ENSP00000263341;SWISSPROT_AC_OLD:Q53X59;SWISSPROT_AC_OLD:Q53XX2;SWISSPROT_AC_OLD:Q7M4S7;SWISSPROT_AC_OLD:Q7RU01;SWIS…	3553	387
2644432	P-selectin -- GRASP65	association	Pubmed 1998:9545354;Pubmed central 2016:4726835;Pubmed central 2007:1925137;	Co-overexpression of p50 and <b>p65</b> enhanced murine <b>P-selectin</b> promoter activity in a kappaB site-dependent manner.[Pubmed 1998:9545354];Indeed, TNF-ÃŽÂ± stimulation promoted the binding of <b>p65</b> on the <b>P-selectin</b> promoter in EAhy926 cells in a time course-dependent manner: significant p65 binding started to appear on the P-selectin promoter as early as three hours post-tre…	232074	Protein	P-selectin	CD62 antigen-like family member P;CD62P antigen;GMP-140;GMRP;Granule membrane protein 140;GRMP;LECAM3;Leukocyte-endothelial cell adhesion molecule 3;LYAM3;P-selectin;PADGEM;Platelet activation dependent granule-external membrane protein;SELP;antigen cd62p;cd 62;cd-62;CD62;CD62P;cd62p-antigen;gmp 140;GMP140;granule membrane protein-140;leukocyte endothelial cell adhesion molecule-3;p -selectin;p s…	SWISSPROT_AC:P16109;SWISSPROT_ID:LYAM3_HUMAN;EMBL:AF542391;EMBL:AL022146;EMBL:CH471067;EMBL:M25322;EMBL:M60217;EMBL:M60218;EMBL:M60219;EMBL:M60222;EMBL:M60223;EMBL:M60224;EMBL:M60225;EMBL:M60226;EMBL:M60227;EMBL:M60228;EMBL:M60229;EMBL:M60231;EMBL:M60232;EMBL:M60233;EMBL:M60234;EMBL:Z99572;RefSeq:NP_002996.2;RefSeq:XP_005245492.1;RefSeq:XP_005245493.1;ProteinModelPortal:P16109;STRING:9606.ENSP000…	162866	Protein	GRASP65	Golgi peripheral membrane protein p65;Golgi phosphoprotein 5;Golgi reassembly-stacking protein 1;Golgi reassembly-stacking protein of 65 kDa;GOLPH5;GORASP1;GORS1;GRASP65;golgi reassembly stacking protein 1;grasp-65;p 65;p-65;p6-5;P65;	SWISSPROT_AC:Q9BQQ3;SWISSPROT_ID:GORS1_HUMAN;EMBL:AJ409349;EMBL:AK091168;EMBL:AK124755;EMBL:BC008928;EMBL:BC075854;EMBL:BC103826;EMBL:BC103827;EMBL:CH471055;RefSeq:NP_001265718.1;RefSeq:NP_001265719.1;RefSeq:NP_114105.1;ProteinModelPortal:Q9BQQ3;STRING:9606.ENSP00000313869;SWISSPROT_AC_OLD:B3KWC8;SWISSPROT_AC_OLD:Q3SYG7;SWISSPROT_AC_OLD:Q8N272;SWISSPROT_AC_OLD:Q96H42;SMR:Q9BQQ3;GeneID:64689;KEGG:…	6403	64689
2652489	TPA -- E-selectin	association	Pubmed 1998:9562351;Pubmed central 2017:5825380;	<b>E-selectin</b> levels correlated with triglycerides, <b>tissue-plasminogen activator</b> and plasminogen activator inhibitor-1 activity in all groups.[Pubmed 1998:9562351];Physical activity has also been reported to improve the endothelium's ability to release <b>tissue-plasminogen activator</b> (t-PA) but its effects on <b>E-selectin</b> are unclear [9].[Pubmed central 2017:5825380];	493753	Protein	TPA	Alteplase;EC 3.4.21.68;PLAT;Reteplase;t-PA;t-plasminogen activator;Tissue-type plasminogen activator;TPA;activator tissue plasminogen;activator tissue-type plasminogen;pa t;plasminogen activator - tissue-type;plasminogen activator of the tissue-type;plasminogen activator of tissue-type;plasminogen activator tissue;plasminogen activator, tissue type;plasminogen tissue activator;t- pa;t--pa;tissue …	SWISSPROT_AC:P00750;SWISSPROT_ID:TPA_HUMAN;EMBL:AF260825;EMBL:AK289387;EMBL:AK290575;EMBL:AK313342;EMBL:AY221101;EMBL:AY291060;EMBL:BC002795;EMBL:BC007231;EMBL:BC013968;EMBL:BC018636;EMBL:BC095403;EMBL:BT007060;EMBL:CH471080;EMBL:D01096;EMBL:K03021;EMBL:L00141;EMBL:L00142;EMBL:L00143;EMBL:L00144;EMBL:L00145;EMBL:L00146;EMBL:L00147;EMBL:L00148;EMBL:L00149;EMBL:L00150;EMBL:L00151;EMBL:L00153;EMBL:M…	232068	Protein	E-selectin	CD62 antigen-like family member E;CD62E antigen;E-selectin;ELAM-1;ELAM1;Endothelial leukocyte adhesion molecule 1;LECAM2;Leukocyte-endothelial cell adhesion molecule 2;LYAM2;SELE;CD62E;e selectin;e- selectin;e-selectin-type;ELAM;elam 1;elam-i;endothelial leukocyte adhesion molecule i;endothelial leukocyte adhesion molecule type 1;endothelial leukocyte adhesion molecule-1;endothelial leukocyte adh…	SWISSPROT_AC:P16581;SWISSPROT_ID:LYAM2_HUMAN;EMBL:AF540378;EMBL:AL021940;EMBL:BC131551;EMBL:BC142677;EMBL:BC142711;EMBL:CH471067;EMBL:M24736;EMBL:M30640;EMBL:M61887;EMBL:M61888;EMBL:M61890;EMBL:M61891;EMBL:M61892;EMBL:M61893;EMBL:M61895;RefSeq:NP_000441.2;ProteinModelPortal:P16581;STRING:9606.ENSP00000331736;SWISSPROT_AC_OLD:A2RRD6;SWISSPROT_AC_OLD:P16111;SMR:P16581;GeneID:6401;KEGG:hsa:6401;PIR:…	6401	5327
2727058	HO-1 -- CHD	association	Pubmed 1998:9789163;	However, a significant relationship between <b>Ho</b> scale cynicism and <b>CHD</b> did not survive adjustment for traditional risk factors.[Pubmed 1998:9789163];	184299	Protein	HO-1	EC 1.14.14.18;Heme oxygenase 1;HMOX1;HO;HO-1;HO1;bK286B10;heme oxygenase - 1;heme oxygenase -1;heme oxygenase i;heme oxygenase isoform 1;heme oxygenase isoform-1;heme oxygenase type 1;heme oxygenase type i;heme oxygenase type-1;heme oxygenase- 1;heme oxygenase--1;heme oxygenase-1;heme oxygenase1;heme-oxygenase 1;heme-oxygenase i;heme-oxygenase isoform 1;heme-oxygenase- 1;heme-oxygenase-1;heme-oxy…	SWISSPROT_AC:P09601;SWISSPROT_ID:HMOX1_HUMAN;EMBL:AY460337;EMBL:CR456505;EMBL:M23041;EMBL:X06985;EMBL:X14782;EMBL:Z82244;RefSeq:NP_002124.1;ProteinModelPortal:P09601;STRING:9606.ENSP00000216117;SMR:P09601;GeneID:3162;KEGG:hsa:3162;PIR:S00325;eggNOG:COG5398;eggNOG:KOG4480;UniGene:Hs.517581;UniGene:Hs.727017;GO:GO:0001525;GO:GO:0001935;GO:GO:0002246;GO:GO:0002686;GO:GO:0004392;GO:GO:0004630;GO:GO:0…	64249	Protein	CHD	CDH;CHD;CHDH;Choline dehydrogenase, mitochondrial;EC 1.1.99.1;chd-type;choline dehydrogenase;	SWISSPROT_AC:Q8NE62;SWISSPROT_ID:CHDH_HUMAN;EMBL:AC012467;EMBL:AJ272267;EMBL:BC034502;RefSeq:NP_060867.2;RefSeq:XP_016862286.1;RefSeq:XP_016862287.1;ProteinModelPortal:Q8NE62;STRING:9606.ENSP00000319851;SWISSPROT_AC_OLD:Q9NY17;SMR:Q8NE62;GeneID:55349;KEGG:hsa:55349;eggNOG:COG2303;eggNOG:KOG1238;UniGene:Hs.126688;UniGene:Hs.729536;GO:GO:0005743;GO:GO:0008812;GO:GO:0019285;GO:GO:0042426;GO:GO:00506…	55349	3162
2830138	ABCC1 -- ABCB6	association	Pubmed 2013:23663308;Pubmed 1998:9835508;Pubmed central 2015:4414134;Pubmed central 2012:3520705;	A phylogenetic analysis revealed that the high number of ABC genes in T. urticae is due primarily to lineage-specific expansions of <b>ABC</b> genes within the <b>ABCC</b>, ABCG and ABCH subfamilies.[Pubmed 2013:23663308];The human immunodeficiency virus type 1 (HIV-1) protease inhibitors (PIs)-saquinavir, ritonavir, nelfinavir, and indinavir-interact with the <b>ABC-type</b> multidrug transporte…	254893	Protein	ABCC1	ABCC1;ATP-binding cassette sub-family C member 1;Leukotriene C(4) transporter;LTC4 transporter;MRP;MRP1;Multidrug resistance-associated protein 1;ABC29;ABCC;abcc 1;abcc-1;abcc-type;ATP binding cassette subfamily C member 1;gs 10;GS-X;gs10;mrp-type;multidrug resistance associated protein 1;multidrug resistance associated protein-1;multidrug resistance associated-protein 1;multidrug resistance-asso…	SWISSPROT_AC:P33527;SWISSPROT_ID:MRP1_HUMAN;EMBL:AB209120;EMBL:AC003026;EMBL:AC025778;EMBL:AC130651;EMBL:AC136624;EMBL:AF022824;EMBL:AF022825;EMBL:AF022826;EMBL:AF022827;EMBL:AF022828;EMBL:AF022829;EMBL:AF022830;EMBL:AF022831;EMBL:AF022832;EMBL:AF022833;EMBL:AF022834;EMBL:AF022835;EMBL:AF022836;EMBL:AF022837;EMBL:AF022838;EMBL:AF022839;EMBL:AF022840;EMBL:AF022841;EMBL:AF022842;EMBL:AF022843;EMBL:…	4380	Protein	ABCB6	ABCB6;ATP-binding cassette sub-family B member 6, mitochondrial;Mitochondrial ABC transporter 3;Mt-ABC transporter 3;MTABC3;P-glycoprotein-related protein;PRP;Ubiquitously-expressed mammalian ABC half transporter;UMAT;ABC;abc-subtype;abc-type;ABC14;ATP binding cassette subfamily B member 6 (Langereis blood group);DUH3;LAN;lan-type;MCOPCB7;prp-type;PSHK2;related protein p-glycoprotein;ubiquitously…	SWISSPROT_AC:Q9NP58;SWISSPROT_ID:ABCB6_HUMAN;EMBL:AB039371;EMBL:AB209054;EMBL:AF070598;EMBL:AF076775;EMBL:AF308472;EMBL:AF308473;EMBL:AJ289233;EMBL:AK057026;EMBL:AK172812;EMBL:BC000559;EMBL:BC043423;RefSeq:NP_005680.1;ProteinModelPortal:Q9NP58;STRING:9606.ENSP00000265316;SWISSPROT_AC_OLD:O75542;SWISSPROT_AC_OLD:Q49A66;SWISSPROT_AC_OLD:Q59GQ5;SWISSPROT_AC_OLD:Q6ZME6;SWISSPROT_AC_OLD:Q96ME8;SWISSPR…	10058	4363
2830871	BRD2 -- ADM	association	Pubmed 1998:9832468;	Additionally, <b>AM</b> enhanced the effects of <b>FSH</b>, acting additionally to produce cAMP in the cells.[Pubmed 1998:9832468];	47854	Protein	BRD2	BRD2;Bromodomain-containing protein 2;KIAA9001;O27.1.1;Really interesting new gene 3 protein;RING3;brd 2;brd ii;brd-2;brd-ii;bromodomain containing 2;bromodomain containing protein 2;bromodomain-containing 2;D6S113E;FSH;fsh-type;FSRG1;NAT;nat-type;ring 3;ring iii;ring of type iii;ring type iii;ring-3;RNF3;	SWISSPROT_AC:P25440;SWISSPROT_ID:BRD2_HUMAN;EMBL:AL645941;EMBL:AL662845;EMBL:AL805913;EMBL:AL832722;EMBL:AL935042;EMBL:BC063840;EMBL:BX005422;EMBL:BX647233;EMBL:BX648109;EMBL:BX908719;EMBL:CH471081;EMBL:CR936909;EMBL:D42040;EMBL:M80613;EMBL:X62083;EMBL:X96670;EMBL:Z96104;RefSeq:NP_001106653.1;RefSeq:NP_001186384.1;RefSeq:NP_001186385.1;RefSeq:NP_001278915.1;RefSeq:NP_005095.1;ProteinModelPortal:P…	11330	Protein	ADM	ADM;ADML;AM;adrenomedullin;am-an;am-type;PAMP;pamp-type;	SWISSPROT_AC:P35318;SWISSPROT_ID:ADML_HUMAN;EMBL:AK312893;EMBL:BC015961;EMBL:BT006902;EMBL:CH471064;EMBL:CR541995;EMBL:D14874;EMBL:D43639;EMBL:DQ143945;EMBL:S73906;RefSeq:NP_001115.1;ProteinModelPortal:P35318;STRING:9606.ENSP00000278175;SWISSPROT_AC_OLD:B2R793;SWISSPROT_AC_OLD:D3DQV3;SWISSPROT_AC_OLD:Q6FGW2;SMR:P35318;GeneID:133;KEGG:hsa:133;PIR:JC2351;eggNOG:ENOG410IK4C;eggNOG:ENOG41120TV;UniGen…	133	6046
2841608	MIB1 -- BCL2	association	Pubmed 2001:11332695;Pubmed 1999:10607921;	<b>MIB1</b> was associated directly with p53 (p=0.045) and inversely with <b>bcl-2</b> (p=0.0002).[Pubmed 2001:11332695];The aim of the study was twofold: 1) to investigate any correlation between <b>MIB1</b> and <b>bcl-2</b> immunostaining expression in colonic adenomas and carcinomas, 2) to identify any relationship between either marker and several histopathologic parameters including tumor si…	245791	Protein	MIB1	DAPK-interacting protein 1;DIP-1;DIP1;E3 ubiquitin-protein ligase MIB1;EC 2.3.2.27;KIAA1323;MIB1;Mind bomb homolog 1;RING-type E3 ubiquitin transferase MIB1;Zinc finger ZZ type with ankyrin repeat domain protein 2;ZZANK2;dip 1;dip-i;lvnc 7;LVNC7;mi-b;MIB;mibeta;mind bomb homolog-1;mindbomb E3 ubiquitin protein ligase 1;ZZZ6;	SWISSPROT_AC:Q86YT6;SWISSPROT_ID:MIB1_HUMAN;EMBL:AB037744;EMBL:AK075157;EMBL:AL713705;EMBL:AY147849;EMBL:AY149908;EMBL:BC022403;EMBL:BC110581;EMBL:BC110582;EMBL:CR749635;EMBL:EF444995;RefSeq:NP_065825.1;ProteinModelPortal:Q86YT6;STRING:9606.ENSP00000261537;SWISSPROT_AC_OLD:B0YJ38;SWISSPROT_AC_OLD:Q2TB37;SWISSPROT_AC_OLD:Q68D01;SWISSPROT_AC_OLD:Q6YI51;SWISSPROT_AC_OLD:Q8NBY0;SWISSPROT_AC_OLD:Q8TCB…	43291	Protein	BCL2	Apoptosis regulator Bcl-2;BCL2;apoptosis regulator bcl2;apoptosis regulator of the bcl-2;apoptosis-regulator bcl-2;bcl - 2;bcl -2;bcl 2;bcl- 2;Bcl-2;bcl-2-type;bcl2 apoptosis regulator;BCL2, apoptosis regulator;bcl2--an;PPP1R50;regulator of apoptosis bcl-2;	SWISSPROT_AC:P10415;SWISSPROT_ID:BCL2_HUMAN;EMBL:AC021803;EMBL:AC022726;EMBL:AY220759;EMBL:BC027258;EMBL:CH471096;EMBL:M13994;EMBL:M13995;EMBL:M14745;EMBL:S72602;EMBL:X06487;RefSeq:NP_000624.2;RefSeq:NP_000648.2;ProteinModelPortal:P10415;STRING:9606.ENSP00000329623;SWISSPROT_AC_OLD:C9JHD5;SWISSPROT_AC_OLD:P10416;SWISSPROT_AC_OLD:Q13842;SWISSPROT_AC_OLD:Q16197;SMR:P10415;GeneID:596;KEGG:hsa:596;PI…	596	57534
[truncated: 7,204 more rows]

## Sheet: Diabetic neuropathy
Symbol	GeneID	description
ACAT1	38	acetyl-CoA acetyltransferase 1
ADCYAP1	116	adenylate cyclase activating polypeptide 1
ADIPOQ	9370	adiponectin, C1Q and collagen domain containing
ADM	133	adrenomedullin
AKR1B1	231	aldo-keto reductase family 1 member B
ALOX15	246	arachidonate 15-lipoxygenase
AOPEP	84909	aminopeptidase O (putative)
APOA1	335	apolipoprotein A1
APOE	348	apolipoprotein E
APRT	353	adenine phosphoribosyltransferase
AR	367	androgen receptor
ARC	23237	activity regulated cytoskeleton associated protein
AREG	374	amphiregulin
ARIH1	25820	ariadne RBR E3 ubiquitin protein ligase 1
BCAM	4059	basal cell adhesion molecule (Lutheran blood group)
BDNF	627	brain derived neurotrophic factor
CARD8	22900	caspase recruitment domain family member 8
CASP3	836	caspase 3
CAT	847	catalase
CCK	885	cholecystokinin
CEP170	9859	centrosomal protein 170
CNBP	7555	CCHC-type zinc finger nucleic acid binding protein
CRP	1401	C-reactive protein
CSF3	1440	colony stimulating factor 3
CSRP1	1465	cysteine and glycine rich protein 1
CWC22	57703	CWC22 spliceosome associated protein homolog
CXCL12	6387	C-X-C motif chemokine ligand 12
DDX4	54514	DEAD-box helicase 4
EDN1	1906	endothelin 1
ELAVL1	1994	ELAV like RNA binding protein 1
ENO2	2026	enolase 2
EPHB2	2048	EPH receptor B2
EPO	2056	erythropoietin
ERMAP	114625	erythroblast membrane associated protein (Scianna blood group)
FDXR	2232	ferredoxin reductase
FGF2	2247	fibroblast growth factor 2
GABPA	2551	GA binding protein transcription factor subunit alpha
GCG	2641	glucagon
GLP1R	2740	glucagon like peptide 1 receptor
GNB3	2784	G protein subunit beta 3
HEY2	23493	hes related family bHLH transcription factor with YRPW motif 2
[truncated: 69 more rows]

## Sheet: Diabetic neuropathy links
IntId	IntSchema	IntType	IntLinks	Sentences	ObjId1	ObjType1	ObjName1	ObjSymonyms1	ObjLinks1	ObjId2	ObjType2	ObjName2	ObjSymonyms2	ObjLinks2	GeneID1	GeneID2
[truncated: 2,764 more rows]

[truncated: 4 more sheets: Diabetic nephropathy, Diabetic nephropathy links, Diabetic retinopathy, Diabetic retinopathy links]
