# Supplementary material for: Gene Networks of Hyperglycemia, Diabetic Complications, and Human Proteins Targeted by SARS-CoV-2: What Is the Molecular Basis for Comorbidity?
Source: Int J Mol Sci. 2022 Jun 29;23(13):7247. doi: 10.3390/ijms23137247 (PMC9266766; doi:10.3390/ijms23137247)
Supplement: Supplementary file 1 [file ijms-23-07247-s001.zip › Table S23.xlsx]

## Sheet: GOEA_CVD_SARS-CoV-2-targeted
Category	Term	Count	%	PValue	Genes	List Total	Pop Hits	Pop Total	Fold Enrichment	Bonferroni	Benjamini	FDR
GOTERM_BP_DIRECT	GO:0006954~inflammatory response	55	13.349514563106796	2.093669182303525E-28	50507, 6352, 7124, 4210, 7040, 2194, 25824, 1536, 3553, 6347, 5733, 4843, 7099, 5196, 4780, 6401, 7293, 6280, 6283, 3569, 2475, 4973, 5743, 3606, 3605, 4790, 10392, 6696, 5320, 9447, 6376, 6774, 133, 177, 1116, 5919, 1234, 3576, 6403, 730249, 5879, 5294, 22900, 9734, 185, 5293, 186, 5806, 171389, 1401, 2852, 27035, 3146, 153090, 54106	400	403	19349	6.601705955334989	8.079469374509303E-25	8.079469374509303E-25	7.233627024858679E-25
GOTERM_BP_DIRECT	GO:0019221~cytokine-mediated signaling pathway	48	11.650485436893204	2.1922003929727474E-26	3082, 6352, 6773, 7124, 6376, 6772, 6775, 6774, 9402, 1440, 2152, 7040, 3383, 3162, 11009, 3717, 596, 1511, 1234, 1398, 3576, 3553, 834, 6347, 4843, 2309, 3934, 5196, 9235, 7076, 6288, 7157, 7412, 3497, 5290, 5291, 5293, 3569, 2335, 3586, 8835, 4312, 4313, 5743, 948, 3606, 4318, 3605	400	323	19349	7.188482972136222	8.459701316481833E-23	4.2298506582409164E-23	3.787026178860421E-23
GOTERM_BP_DIRECT	GO:0071222~cellular response to lipopolysaccharide	35	8.495145631067961	2.6023090279989844E-22	4790, 7124, 1440, 3383, 11009, 3717, 27063, 1511, 1234, 1432, 3576, 3553, 5599, 834, 6347, 4843, 730249, 55829, 3934, 7099, 7494, 5196, 7035, 5054, 19, 3297, 406991, 3569, 27250, 3586, 3146, 153090, 57817, 706, 948	400	190	19349	8.910723684210526	1.004231053904808E-18	3.34743684634936E-19	2.996992563912164E-19
GOTERM_BP_DIRECT	GO:0010628~positive regulation of gene expression	53	12.864077669902912	1.441490150127788E-21	7124, 2551, 2152, 7040, 551, 3479, 3553, 3630, 4205, 4846, 7099, 9235, 5196, 4780, 5594, 59, 3297, 3371, 407024, 1191, 3569, 367, 2475, 5468, 90865, 6774, 100048912, 9682, 8074, 1432, 3576, 4301, 338, 5599, 26291, 3934, 4088, 7157, 407008, 407040, 5291, 1490, 406991, 5293, 57658, 3949, 1401, 2335, 2852, 54106, 948, 4317, 2934	400	516	19349	4.968493217054264	5.562710489343134E-18	1.3906776223357835E-18	1.245087117172877E-18
GOTERM_BP_DIRECT	GO:0014068~positive regulation of phosphatidylinositol 3-kinase signaling	25	6.067961165048544	6.482142441759662E-20	3082, 6352, 7124, 2056, 1440, 3717, 2688, 3479, 56034, 4908, 6403, 406913, 3630, 3952, 5294, 23411, 5290, 183, 5291, 406991, 5293, 2335, 2852, 3643, 3606	400	94	19349	12.86502659574468	2.5014587682750533E-16	5.0029175365501065E-17	4.4791604272559266E-17
GOTERM_BP_DIRECT	GO:0048661~positive regulation of smooth muscle cell proliferation	22	5.339805825242718	1.7479609014368834E-19	7099, 6352, 6198, 6376, 6772, 7124, 5345, 3156, 7040, 5290, 3162, 231, 3569, 3479, 2475, 27035, 5743, 1906, 4313, 10135, 1956, 3606	400	68	19349	15.649926470588234	6.745381118644933E-16	1.1242301864408222E-16	1.0065341524107388E-16
GOTERM_BP_DIRECT	GO:0007568~aging	32	7.766990291262135	2.3132606801540216E-19	7486, 9365, 6198, 4353, 6376, 2056, 7040, 133, 6647, 2309, 10135, 1636, 7076, 7351, 5594, 4780, 5176, 7412, 3156, 23410, 183, 1490, 2876, 1543, 3586, 57817, 4313, 56729, 5743, 4852, 706, 2934	400	188	19349	8.233617021276595	8.92687296471437E-16	1.2752675663877673E-16	1.141759378561735E-16
GOTERM_BP_DIRECT	GO:0051897~positive regulation of protein kinase B signaling	32	7.766990291262135	5.941442870745336E-19	3082, 50507, 9365, 7124, 4254, 6376, 1440, 2152, 7040, 8074, 10855, 1116, 406913, 3630, 9518, 3952, 283120, 5879, 1956, 5294, 7494, 407007, 5290, 5291, 406991, 7295, 5293, 2876, 2475, 3643, 3667, 3606	400	194	19349	7.978969072164949	2.292802803820625E-15	2.866003504775781E-16	2.565960639803142E-16
GOTERM_BP_DIRECT	GO:0001666~response to hypoxia	31	7.524271844660194	9.012239722490596E-19	50507, 4151, 7124, 5465, 2056, 7040, 3162, 133, 177, 834, 4842, 94, 4843, 4524, 3952, 1636, 7351, 4088, 6387, 7412, 9370, 283, 285, 3329, 1543, 6513, 4313, 3741, 5327, 1803, 4878	400	182	19349	8.239271978021977	3.4778233089091213E-15	3.53092002383431E-16	3.161266826210817E-16
GOTERM_BP_DIRECT	GO:0008217~regulation of blood pressure	22	5.339805825242718	9.149831624343898E-19	59, 4882, 183, 3162, 186, 10911, 2643, 1113, 27035, 3784, 5743, 1906, 4852, 5468, 6647, 3952, 94, 4878, 10699, 4846, 4879, 1636	400	73	19349	14.578013698630137	3.5309200238343103E-15	3.53092002383431E-16	3.161266826210817E-16
GOTERM_BP_DIRECT	GO:0050729~positive regulation of inflammatory response	24	5.825242718446602	9.970360890870812E-18	7099, 5054, 5320, 6376, 7124, 183, 6280, 4192, 406991, 6283, 185, 3329, 3717, 27250, 3949, 3553, 2167, 406913, 834, 90865, 54106, 1956, 3606, 1636	400	103	19349	11.27126213592233	3.8475622677870463E-14	3.497783879806406E-15	3.1315997161780595E-15
GOTERM_BP_DIRECT	GO:0070374~positive regulation of ERK1 and ERK2 cascade	32	7.766990291262135	6.004169946759377E-17	50507, 6352, 5320, 10392, 7124, 6376, 5345, 2056, 7040, 3383, 407010, 8074, 57007, 177, 1116, 3479, 56034, 406913, 6347, 1956, 26291, 7099, 59, 407007, 3156, 1490, 406991, 2852, 3146, 348, 4852, 948	400	227	19349	6.819030837004405	4.284350652028479E-13	1.9308409853787027E-14	1.7287005971711373E-14
GOTERM_BP_DIRECT	GO:0045429~positive regulation of nitric oxide biosynthetic process	17	4.12621359223301	9.423128377761027E-16	7099, 4088, 7124, 23564, 183, 3383, 1191, 186, 5806, 3717, 3553, 2475, 5743, 1906, 3643, 948, 4317	400	48	19349	17.131927083333334	3.4274805216227833E-12	2.797219416136908E-13	2.504377580397258E-13
GOTERM_BP_DIRECT	GO:0044267~cellular protein metabolic process	25	6.067961165048544	6.3740515470246636E-15	5340, 5265, 6696, 5069, 3486, 1462, 197, 8074, 354, 1511, 213, 3479, 335, 336, 57104, 338, 255738, 7076, 1471, 3371, 3569, 2335, 348, 4312, 4313	400	150	19349	8.062083333333334	2.442079871656233E-11	1.7569617799977271E-12	1.5730248639264438E-12
GOTERM_BP_DIRECT	GO:0050728~negative regulation of inflammatory response	23	5.582524271844661	1.8678237701956262E-14	3082, 8399, 4790, 5176, 4088, 6288, 4210, 5465, 407007, 407008, 9370, 406890, 2852, 335, 3586, 348, 406913, 57817, 5468, 6647, 406937, 730249, 55829	400	128	19349	8.69193359375	7.197709095407845E-11	4.805287952789947E-12	4.3022207506839255E-12
GOTERM_BP_DIRECT	GO:0043065~positive regulation of apoptotic process	37	8.980582524271846	2.1681811105038247E-14	50507, 8794, 7124, 3486, 3164, 7040, 3162, 407010, 6609, 133, 27063, 355, 5599, 6647, 2309, 1636, 406971, 8743, 7157, 23411, 407024, 406991, 1191, 3329, 1843, 3569, 10628, 2852, 51330, 3146, 153090, 4313, 5743, 4217, 706, 805, 4318	400	378	19349	4.734874338624339	8.354483771455534E-11	5.229381815896412E-12	4.681916085494196E-12
GOTERM_BP_DIRECT	GO:0045766~positive regulation of angiogenesis	25	6.067961165048544	3.2437310802639885E-14	3082, 6376, 6774, 2152, 3162, 27329, 1536, 133, 1116, 3576, 3553, 406913, 5335, 94, 4846, 7494, 406992, 5054, 4780, 8742, 23411, 406890, 406991, 285, 5293	400	161	19349	7.511257763975156	1.251030390392316E-10	7.363269552199253E-12	6.592406401360048E-12
GOTERM_BP_DIRECT	GO:0001525~angiogenesis	30	7.281553398058252	3.9457350115302605E-14	3162, 27329, 57007, 1432, 3576, 634, 6347, 94, 3952, 4846, 5294, 7494, 5054, 8742, 23411, 5290, 1490, 283, 285, 682, 2335, 51330, 302, 27035, 153090, 800, 4313, 5743, 6899, 3606	400	247	19349	5.875202429149797	1.52094448147011E-10	8.459217449719597E-12	7.573619147131694E-12
GOTERM_BP_DIRECT	GO:0030335~positive regulation of cell migration	30	7.281553398058252	1.2255412871421768E-13	3082, 58191, 6352, 6774, 100048912, 2152, 7040, 4192, 27329, 3717, 3479, 56034, 4908, 3553, 3630, 1956, 7494, 406992, 5594, 4088, 6387, 407024, 406991, 5293, 2852, 4313, 1906, 6317, 3643, 4318	400	258	19349	5.624709302325582	4.729923119839441E-10	2.2788607139691435E-11	2.0402860240381938E-11
GOTERM_BP_DIRECT	GO:0008284~positive regulation of cell proliferation	43	10.436893203883495	1.2288800796902596E-13	4254, 6376, 2056, 1440, 7040, 8074, 11009, 133, 551, 596, 3479, 56034, 4908, 3553, 3630, 3952, 10135, 5319, 1956, 5617, 26291, 7494, 7076, 7432, 3276, 3297, 23411, 1490, 3371, 406991, 186, 3569, 2335, 2852, 367, 27035, 1906, 4852, 6317, 3643, 6899, 3667, 1803	400	537	19349	3.873403165735568	4.742776171795526E-10	2.2788607139691435E-11	2.0402860240381938E-11
GOTERM_BP_DIRECT	GO:0032496~response to lipopolysaccharide	24	5.825242718446602	1.240115962512361E-13	7099, 7056, 6198, 4353, 6401, 7412, 2056, 3164, 6280, 3329, 133, 3717, 1544, 1543, 2643, 3553, 6403, 338, 5743, 1906, 4842, 4843, 4846, 1636	400	155	19349	7.489935483870967	4.785619678315811E-10	2.2788607139691435E-11	2.0402860240381938E-11
GOTERM_BP_DIRECT	GO:0071356~cellular response to tumor necrosis factor	23	5.582524271844661	1.4841340214041404E-13	4790, 4780, 6352, 5594, 11173, 6376, 7412, 23411, 3383, 27063, 1116, 2852, 1432, 3576, 2167, 153090, 338, 57817, 6347, 1906, 730249, 4217, 3934	400	141	19349	7.890549645390071	5.728176821762077E-10	2.6033059948175353E-11	2.3307650199778657E-11
GOTERM_BP_DIRECT	GO:0032757~positive regulation of interleukin-8 production	17	4.12621359223301	1.5712110964549248E-13	7099, 5054, 10392, 7124, 6774, 9370, 2152, 3569, 1116, 336, 3553, 3146, 4843, 3952, 54106, 1649, 5319	400	64	19349	12.848945312500001	6.062356172620298E-10	2.6362189657476326E-11	2.3602323209790282E-11
GOTERM_BP_DIRECT	GO:0010629~negative regulation of gene expression	33	8.009708737864079	1.6885478710560362E-13	4790, 7124, 5741, 100048912, 7040, 9682, 3479, 3576, 3630, 94, 4843, 1636, 5176, 406996, 3297, 407040, 23411, 5290, 183, 1490, 407024, 406991, 5293, 3949, 2852, 51651, 348, 3784, 5468, 1906, 406947, 4317, 948	400	320	19349	4.9884140625	6.516497341735317E-10	2.715044264335518E-11	2.4308053727077524E-11
GOTERM_BP_DIRECT	GO:0043410~positive regulation of MAPK cascade	24	5.825242718446602	2.1622962543296543E-13	3082, 6376, 7124, 3486, 151, 154, 3717, 3569, 2852, 367, 3479, 3146, 153090, 5478, 406913, 5610, 3630, 9518, 6647, 3643, 3952, 6899, 54106, 4317	400	159	19349	7.301509433962263	8.345915070151477E-10	3.337720498183255E-11	2.988293423483582E-11
GOTERM_BP_DIRECT	GO:0042632~cholesterol homeostasis	20	4.854368932038835	2.564149883505312E-13	9388, 7494, 8399, 9734, 19, 3156, 407040, 23411, 1071, 27329, 3949, 345, 29116, 335, 336, 2167, 348, 338, 255738, 3606	400	102	19349	9.484803921568629	9.896850006185787E-10	3.805790154018077E-11	3.407360710581097E-11
GOTERM_BP_DIRECT	GO:0014823~response to activity	16	3.8834951456310676	3.0046689875476285E-13	9365, 7124, 9370, 3297, 5290, 285, 3329, 3569, 5919, 632, 3586, 2475, 1906, 4313, 3952, 26291	400	56	19349	13.820714285714287	1.1593452864389064E-9	4.294450971461592E-11	3.844863463695206E-11
GOTERM_BP_DIRECT	GO:0002576~platelet degranulation	21	5.097087378640777	1.1890269676129466E-12	3082, 7076, 5196, 7450, 5340, 5054, 5265, 5345, 7040, 197, 1191, 1675, 213, 3479, 2335, 5919, 335, 6403, 801, 6647, 948	400	125	19349	8.126579999999999	4.588539548322501E-9	1.6387339528637006E-10	1.4671743475366896E-10
GOTERM_BP_DIRECT	GO:0045944~positive regulation of transcription from RNA polymerase II promoter	65	15.776699029126215	1.9404653408701845E-12	3082, 22877, 6597, 7124, 5465, 5345, 5741, 2551, 3164, 7040, 196, 154, 3717, 3479, 3553, 4842, 155061, 94, 4205, 2309, 10135, 7099, 7494, 5196, 4780, 3297, 23411, 3569, 367, 58487, 602, 5468, 90865, 1906, 6910, 3606, 5308, 3605, 4790, 6773, 6376, 6772, 6775, 6774, 1440, 29843, 1432, 51741, 100125288, 1956, 5319, 4040, 5054, 4088, 7157, 142, 57658, 2852, 3586, 3146, 153090, 57817, 54106, 6899, 1649	400	1198	19349	2.6245513355592656	7.488188069615376E-9	2.543319733658726E-10	2.2770587405521892E-10
GOTERM_BP_DIRECT	GO:0006915~apoptotic process	43	10.436893203883495	1.9771855923752727E-12	4790, 6198, 10392, 9447, 7126, 2056, 3486, 3002, 3164, 196, 25824, 11009, 551, 3717, 596, 1116, 355, 1432, 3553, 5478, 834, 51741, 4205, 255738, 2309, 3934, 7494, 5594, 8743, 7157, 8742, 4982, 6280, 142, 80013, 27250, 51330, 51651, 7965, 54205, 1649, 3605, 2934	400	584	19349	3.561673801369863	7.630000076197518E-9	2.543319733658726E-10	2.2770587405521892E-10
GOTERM_BP_DIRECT	GO:0007165~signal transduction	65	15.776699029126215	2.41179505559141E-12	6198, 58191, 8654, 3164, 27329, 551, 3717, 156, 355, 3479, 3553, 5335, 834, 6347, 94, 10135, 9235, 5594, 8743, 8742, 4982, 285, 252995, 367, 5468, 726, 6717, 10392, 6696, 6773, 6772, 6455, 6774, 2056, 4192, 11009, 6609, 133, 10911, 1432, 4908, 1234, 1398, 3576, 4301, 9518, 4306, 1956, 5319, 26291, 7076, 5891, 6387, 4882, 9370, 5291, 1490, 5293, 57658, 3586, 2695, 27035, 3146, 56729, 3667	400	1204	19349	2.6114721760797344	9.307323356466668E-9	3.002295845008791E-10	2.687984489376878E-10
GOTERM_BP_DIRECT	GO:0006952~defense response	17	4.12621359223301	5.230343687944409E-12	50507, 9235, 5790, 6773, 10392, 4353, 6376, 6387, 6772, 6775, 6774, 3297, 1471, 3240, 1536, 27035, 730249	400	79	19349	10.409272151898735	2.0184004134726763E-8	6.30746759118046E-10	5.647136700577479E-10
GOTERM_BP_DIRECT	GO:0051092~positive regulation of NF-kappaB transcription factor activity	23	5.582524271844661	9.072999659167123E-12	7099, 4790, 9447, 10392, 6376, 7124, 6774, 7040, 183, 3383, 6280, 6283, 1191, 177, 367, 3553, 5478, 5610, 3630, 54106, 948, 5319, 3606	400	172	19349	6.468415697674419	3.501256973237332E-8	1.060991081355331E-9	9.499155703764367E-10
GOTERM_BP_DIRECT	GO:0034374~low-density lipoprotein particle remodeling	10	2.4271844660194173	1.29524998948543E-11	8399, 5320, 4353, 336, 348, 338, 4018, 183, 185, 1071	400	17	19349	28.45441176470588	4.998380409571013E-8	1.470108738065963E-9	1.3162025628447532E-9
GOTERM_BP_DIRECT	GO:0009410~response to xenobiotic stimulus	26	6.310679611650485	2.5549795141189484E-11	6198, 7124, 6772, 5741, 1361, 3162, 196, 4192, 1536, 6609, 596, 632, 336, 6647, 4524, 2309, 1636, 4982, 2876, 10628, 3586, 2695, 4015, 4313, 5743, 706	400	237	19349	5.3066877637130805	9.859661354028049E-8	2.8170474128528634E-9	2.5221297775088477E-9
GOTERM_BP_DIRECT	GO:0043312~neutrophil degranulation	37	8.980582524271846	2.869050035512722E-11	9861, 4790, 5265, 4353, 3240, 197, 1536, 3417, 10855, 3958, 1116, 1511, 1675, 2720, 1432, 634, 5478, 5879, 3934, 10159, 5594, 5476, 1471, 6280, 6283, 5806, 302, 3146, 56729, 4973, 6317, 1508, 4317, 948, 1604, 4318, 2934	400	482	19349	3.7132417012448133	1.1071661187855852E-7	3.0754622464009983E-9	2.7534910757490155E-9
GOTERM_BP_DIRECT	GO:0032755~positive regulation of interleukin-6 production	18	4.368932038834951	3.043022995264191E-11	7099, 7494, 10392, 7124, 6774, 3329, 682, 177, 3569, 3553, 3146, 90865, 4843, 3952, 54106, 948, 4317, 3605	400	102	19349	8.536323529411765	1.1743018857313103E-7	3.173790740195814E-9	2.841525526658859E-9
GOTERM_BP_DIRECT	GO:0032731~positive regulation of interleukin-1 beta production	15	3.640776699029126	3.760377313219815E-11	7099, 22900, 9447, 10392, 4088, 4210, 7124, 6774, 177, 3717, 3569, 3146, 834, 948, 3605	400	64	19349	11.3373046875	1.4511308821241187E-7	3.818762118872439E-9	3.418974636098542E-9
GOTERM_BP_DIRECT	GO:0042542~response to hydrogen peroxide	14	3.3980582524271843	4.0024574284014866E-11	4151, 6772, 23411, 3240, 3162, 3329, 1843, 596, 2876, 10628, 1398, 4313, 3741, 6647	400	53	19349	12.777641509433963	1.5445468504182713E-7	3.960380311846496E-9	3.545766773109522E-9
GOTERM_BP_DIRECT	GO:0032868~response to insulin	16	3.8834951456310676	4.397988227428931E-11	5350, 8743, 5465, 23411, 3383, 790, 133, 1432, 3586, 2475, 3784, 6513, 56729, 3952, 3667, 4878	400	77	19349	10.05142857142857	1.6971853855629604E-7	4.242959142412061E-9	3.798762331441739E-9
GOTERM_BP_DIRECT	GO:0051000~positive regulation of nitric-oxide synthase activity	11	2.669902912621359	4.919050123375222E-11	808, 2643, 10392, 7124, 348, 3630, 801, 805, 5291, 186, 6271	400	26	19349	20.465288461538464	1.8982627791874762E-7	4.629905957586581E-9	4.145199555185705E-9
GOTERM_BP_DIRECT	GO:0051384~response to glucocorticoid	15	3.640776699029126	5.859428565969971E-11	7124, 5069, 9370, 4192, 3329, 133, 1843, 3569, 596, 189, 632, 336, 3586, 3146, 5743	400	66	19349	10.99375	2.2611514882697747E-7	5.3836987704947905E-9	4.8200775465300594E-9
GOTERM_BP_DIRECT	GO:0043406~positive regulation of MAP kinase activity	16	3.8834951456310676	6.473839209771384E-11	50507, 5294, 7099, 7124, 4254, 8654, 7040, 6283, 2688, 56034, 4908, 3553, 1906, 3643, 1956, 5319	400	79	19349	9.796962025316455	2.4982559654329606E-7	5.8098943047692494E-9	5.2016545278511935E-9
GOTERM_BP_DIRECT	GO:0043407~negative regulation of MAP kinase activity	13	3.1553398058252426	7.808265183464592E-11	5770, 3156, 9370, 183, 5291, 6609, 1843, 10636, 3553, 348, 153090, 5468, 5997	400	45	19349	13.974277777777777	3.0132090655943244E-7	6.84820348704315E-9	6.1312627747432186E-9
GOTERM_BP_DIRECT	GO:0007565~female pregnancy	17	4.12621359223301	9.908548146328543E-11	7351, 7056, 5069, 7040, 183, 151, 790, 133, 596, 2695, 6513, 3952, 4878, 10135, 10699, 1636, 5617	400	95	19349	8.656131578947369	3.823709392447583E-7	8.497130510373745E-9	7.607563076792248E-9
GOTERM_BP_DIRECT	GO:0042311~vasodilation	12	2.912621359223301	1.320914766280183E-10	2876, 2643, 2852, 7124, 348, 3630, 4842, 183, 4878, 4846, 4879, 186	400	37	19349	15.688378378378378	5.097407713705593E-7	1.108132626755484E-8	9.921218516300069E-9
GOTERM_BP_DIRECT	GO:0045471~response to ethanol	19	4.611650485436893	1.690456625782861E-10	6198, 7124, 5465, 5741, 7412, 5950, 1440, 3156, 9370, 3383, 3371, 551, 632, 57817, 5997, 6647, 3952, 2539, 2934	400	129	19349	7.124631782945737	6.523470137409504E-7	1.387972791254481E-8	1.2426654557616564E-8
GOTERM_BP_DIRECT	GO:0001934~positive regulation of protein phosphorylation	23	5.582524271844661	2.9307394944146513E-10	3082, 7494, 7124, 9370, 23411, 7040, 1490, 406991, 8074, 177, 355, 2852, 5919, 302, 3553, 5478, 3643, 3952, 6899, 5879, 1956, 4318, 26291	400	205	19349	5.427158536585366	1.130971534868408E-6	2.356192439363779E-8	2.109521865250546E-8
GOTERM_BP_DIRECT	GO:0071347~cellular response to interleukin-1	16	3.8834951456310676	3.218250195101595E-10	4790, 7035, 6352, 11173, 6376, 3383, 27063, 1116, 3576, 153090, 6347, 1906, 4313, 730249, 3605, 3934	400	88	19349	8.795	1.2419219468373655E-6	2.534536225081032E-8	2.269194780423676E-8
GOTERM_BP_DIRECT	GO:0000187~activation of MAPK activity	18	4.368932038834951	3.7548448146721506E-10	3082, 7099, 5594, 10392, 6288, 7124, 183, 5291, 151, 3479, 4908, 1432, 3553, 5478, 9518, 6647, 3643, 5319	400	119	19349	7.316848739495798	1.4489937608663794E-6	2.897989227963966E-8	2.5945977669384557E-8
GOTERM_BP_DIRECT	GO:1904707~positive regulation of vascular smooth muscle cell proliferation	13	3.1553398058252426	3.854961422827156E-10	7494, 406996, 7124, 407007, 183, 406991, 3717, 3479, 3586, 1906, 4313, 4217, 4318	400	51	19349	12.330245098039217	1.48762869300878E-6	2.916920809939215E-8	2.611547395268201E-8
GOTERM_BP_DIRECT	GO:0007267~cell-cell signaling	24	5.825242718446602	4.3293265154199566E-10	6352, 8743, 6376, 5125, 5741, 9402, 183, 6280, 151, 551, 2701, 367, 4908, 1234, 3553, 4301, 3630, 9518, 1906, 6910, 10135, 3606, 26291, 3605	400	229	19349	5.069606986899563	1.6706858543269476E-6	3.212859812116464E-8	2.8765044443799906E-8
GOTERM_BP_DIRECT	GO:0032760~positive regulation of tumor necrosis factor production	17	4.12621359223301	4.658654931287386E-10	7099, 5196, 10392, 6774, 1191, 1536, 3329, 177, 3717, 3569, 3146, 90865, 3952, 54106, 948, 4317, 3605	400	105	19349	7.831738095238095	1.7977731842089284E-6	3.392028184875099E-8	3.036915620301494E-8
GOTERM_BP_DIRECT	GO:0032869~cellular response to insulin stimulus	17	4.12621359223301	8.234191345389687E-10	7494, 7351, 6198, 9734, 6772, 9370, 142, 2645, 5919, 634, 5468, 3643, 3952, 3667, 55829, 255738, 5319	400	109	19349	7.5443348623853215	3.17756930090507E-6	5.884397111455334E-8	5.268357610800254E-8
GOTERM_BP_DIRECT	GO:0008203~cholesterol metabolic process	15	3.640776699029126	1.0422986195347226E-9	5444, 19, 1071, 27329, 6609, 1544, 3949, 1565, 335, 336, 348, 338, 6822, 3952, 255738	400	81	19349	8.957870370370369	4.022222136135234E-6	7.18255423711517E-8	6.430610233022262E-8
GOTERM_BP_DIRECT	GO:0030593~neutrophil chemotaxis	15	3.640776699029126	1.0422986195347226E-9	5294, 5196, 6352, 6376, 6288, 6280, 6283, 5293, 682, 3958, 3576, 3553, 5478, 6347, 5319	400	81	19349	8.957870370370369	4.022222136135234E-6	7.18255423711517E-8	6.430610233022262E-8
GOTERM_BP_DIRECT	GO:1901224~positive regulation of NIK/NF-kappaB signaling	14	3.3980582524271843	1.6441128862468705E-9	7099, 10392, 7124, 177, 27250, 3553, 3146, 5610, 1906, 54106, 4306, 4317, 1956, 3606	400	70	19349	6745-09-01	6.344611350295182E-6	1.1130932680748551E-7	9.965631617513927E-8
GOTERM_BP_DIRECT	GO:0046718~viral entry into host cell	16	3.8834951456310676	1.7770258666370784E-9	59272, 3383, 7293, 185, 682, 6609, 551, 5818, 156, 3949, 1234, 6317, 3643, 1508, 1604, 1956	400	99	19349	7.817777777777778	6.8575192861963785E-6	1.1823349688538767E-7	1.058555925729501E-7
GOTERM_BP_DIRECT	GO:0010744~positive regulation of macrophage derived foam cell differentiation	9	2.1844660194174756	1.8894953505828343E-9	5196, 8399, 4790, 5320, 338, 183, 948, 3606, 185	400	19	19349	22.91328947368421	7.2915359327074825E-6	1.2221425676967122E-7	1.0941960537424569E-7
GOTERM_BP_DIRECT	GO:0008285~negative regulation of cell proliferation	33	8.009708737864079	1.900195751795873E-9	50507, 5340, 6774, 3486, 7040, 407010, 11009, 133, 57007, 3717, 3576, 3553, 5610, 94, 51548, 4846, 406971, 4088, 406996, 7157, 407024, 406991, 1843, 2117, 3569, 2852, 367, 3586, 153090, 7965, 10220, 5743, 6910	400	457	19349	3.492981400437637	7.332828630857158E-6	1.2221425676967122E-7	1.0941960537424569E-7
GOTERM_BP_DIRECT	GO:0032148~activation of protein kinase B activity	11	2.669902912621359	1.958094352485122E-9	3479, 4908, 2475, 5478, 3630, 3643, 151, 283, 3606, 406991, 7295	400	36	19349	14.780486111111111	7.5562575682086575E-6	1.2387354272524729E-7	1.1090518012846058E-7
GOTERM_BP_DIRECT	GO:0045454~cell redox homeostasis	12	2.912621359223301	2.2360928079044357E-9	1536, 2876, 4780, 4353, 4688, 4842, 4843, 55829, 1649, 25824, 4846, 7295	400	47	19349	12.350425531914894	8.629044722319179E-6	1.3917874428553576E-7	1.2460807502112623E-7
GOTERM_BP_DIRECT	GO:0007507~heart development	22	5.339805825242718	3.8303864877523744E-9	4151, 9734, 5465, 7137, 5125, 5950, 7040, 790, 133, 156, 2335, 3784, 4015, 1906, 4313, 5468, 4633, 4205, 6899, 94, 6910, 6717	400	214	19349	4.9728738317757015	1.4781352103088174E-5	2.346263723212129E-7	2.100632589711818E-7
GOTERM_BP_DIRECT	GO:0009612~response to mechanical stimulus	13	3.1553398058252426	4.275436879160408E-9	6198, 4353, 6772, 3371, 285, 1116, 10628, 632, 5599, 4313, 56729, 5468, 3741	400	62	19349	10.142620967741935	1.6498774900619573E-5	2.543989062936303E-7	2.2776579975239508E-7
GOTERM_BP_DIRECT	GO:0007569~cell aging	10	2.4271844660194173	4.28502951777299E-9	50507, 27250, 596, 7486, 7157, 632, 2475, 6647, 23411, 3383	400	29	19349	16.680172413793102	1.6535792364269497E-5	2.543989062936303E-7	2.2776579975239508E-7
GOTERM_BP_DIRECT	GO:0046326~positive regulation of glucose import	11	2.669902912621359	4.634394596829924E-9	4780, 3479, 1432, 407008, 5741, 3630, 9370, 3643, 4205, 3667, 26291	400	39	19349	13.643525641025642	1.788396905955114E-5	2.709716477146466E-7	2.4260353533405135E-7
GOTERM_BP_DIRECT	GO:0030198~extracellular matrix organization	24	5.825242718446602	5.150207921174257E-9	7450, 5054, 11173, 6696, 7124, 5212, 7412, 4982, 1462, 3384, 3383, 3371, 682, 5806, 1302, 2006, 2335, 27035, 4015, 4312, 602, 4313, 4317, 4318	400	260	19349	4.465153846153846	1.9874454941115616E-5	2.966366025046486E-7	2.655816174277173E-7
GOTERM_BP_DIRECT	GO:0006955~immune response	33	8.009708737864079	5.577410659241668E-9	6352, 9447, 407977, 7124, 6376, 7126, 1440, 220972, 1513, 57007, 5818, 355, 1511, 1234, 3576, 3553, 6347, 7099, 7494, 9235, 8743, 4088, 5871, 6387, 8742, 3497, 7293, 3586, 57817, 54106, 948, 3606, 3605	400	478	19349	3.3395240585774064	2.152299611390962E-5	3.1651805491196465E-7	2.8338167393647007E-7
GOTERM_BP_DIRECT	GO:0006953~acute-phase response	11	2.669902912621359	6.066573111038536E-9	3569, 1401, 5265, 2335, 6288, 5345, 2056, 57817, 3630, 3240, 197	400	40	19349	13.3024375	2.341063175714808E-5	3.392884874709813E-7	3.037682622991035E-7
GOTERM_BP_DIRECT	GO:0043066~negative regulation of apoptotic process	35	8.495145631067961	6.196385302706853E-9	3082, 4790, 6198, 4353, 6376, 23564, 25824, 231, 551, 596, 355, 213, 3479, 5599, 5610, 3952, 10730, 1956, 7494, 7076, 7351, 4088, 7432, 7157, 407007, 23411, 406991, 3329, 1843, 3569, 27250, 3586, 8835, 602, 4318	400	533	19349	3.1764305816135083	2.391156503667169E-5	3.415978697592249E-7	3.058358745836025E-7
GOTERM_BP_DIRECT	GO:0042493~response to drug	25	6.067961165048544	6.753490476984893E-9	6198, 6772, 5741, 1361, 7040, 3383, 3162, 1536, 6609, 596, 335, 632, 6647, 4524, 3934, 7157, 4982, 3329, 10628, 1543, 3586, 2695, 4015, 5468, 706	400	286	19349	4.228365384615385	2.606138006744363E-5	3.670664753617564E-7	3.2863816335187047E-7
GOTERM_BP_DIRECT	GO:0007566~embryo implantation	11	2.669902912621359	7.87731622366247E-9	682, 6696, 3553, 5125, 2056, 4313, 5743, 6647, 730249, 406991, 4318	400	41	19349	12.977987804878047	3.039810147265065E-5	4.222022681543538E-7	3.780017715660255E-7
GOTERM_BP_DIRECT	GO:0050731~positive regulation of peptidyl-tyrosine phosphorylation	15	3.640776699029126	1.0333907843489886E-8	3082, 7157, 4254, 1440, 9370, 7040, 183, 3383, 3717, 3569, 2688, 3479, 4908, 2475, 948	400	96	19349	7.5582031249999995	3.987775542391159E-5	5.462815118907873E-7	4.890911177980487E-7
GOTERM_BP_DIRECT	GO:0043280~positive regulation of cysteine-type endopeptidase activity involved in apoptotic process	12	2.912621359223301	1.0796813920487126E-8	22900, 2852, 8743, 10392, 7124, 3146, 834, 3297, 23411, 54205, 4217, 1490	400	54	19349	10.749444444444444	4.1664037046196256E-5	5.630392556643218E-7	5.040944877740948E-7
GOTERM_BP_DIRECT	GO:0071260~cellular response to mechanical stimulus	14	3.3980582524271843	1.4378395279552926E-8	7099, 4790, 7040, 183, 27063, 355, 3553, 6513, 5599, 834, 5743, 4878, 5879, 1956	400	83	19349	8.159216867469882	5.5484688344931143E-5	7.398163651172632E-7	6.623647425447381E-7
GOTERM_BP_DIRECT	GO:0050830~defense response to Gram-positive bacterium	16	3.8834951456310676	1.4655916186063435E-8	5320, 10392, 7432, 7124, 283, 133, 3569, 1511, 1401, 5919, 1113, 57817, 4852, 948, 5319, 3605	400	115	19349	6.730086956521739	5.655558149986195E-5	7.441734284476157E-7	6.662656634585416E-7
GOTERM_BP_DIRECT	GO:0043388~positive regulation of DNA binding	10	2.4271844660194173	1.533919850007457E-8	808, 3717, 3479, 3146, 801, 5468, 805, 4317, 4318, 7295	400	33	19349	14.658333333333335	5.91922154097313E-5	7.676294017927008E-7	6.872660231131851E-7
GOTERM_BP_DIRECT	GO:0042060~wound healing	15	3.640776699029126	1.5515701824262934E-8	6385, 4088, 5465, 7040, 3371, 11009, 6609, 171389, 3479, 2475, 3630, 4015, 4217, 1956, 2934	400	99	19349	7.329166666666667	5.9873301365920284E-5	7.676294017927008E-7	6.872660231131851E-7
GOTERM_BP_DIRECT	GO:0045893~positive regulation of transcription, DNA-templated	39	9.466019417475728	1.6765618879792347E-8	4790, 6597, 6696, 7124, 6772, 5465, 6774, 2056, 7040, 196, 4192, 8074, 27063, 3479, 3553, 4842, 94, 2309, 1956, 4040, 5594, 4088, 59, 7157, 183, 186, 3569, 57658, 367, 3586, 348, 602, 55835, 5468, 3643, 6899, 6910, 4217, 1649	400	667	19349	2.8283770614692654	6.46964309468645E-5	8.189686488242869E-7	7.332305472111716E-7
GOTERM_BP_DIRECT	GO:1904646~cellular response to beta-amyloid	11	2.669902912621359	2.6126659496386715E-8	154, 7099, 177, 3479, 7124, 7412, 3383, 948, 2309, 10135, 142	400	46	19349	11.567336956521741	1.0081769789160866E-4	1.260284737456954E-6	1.1283451070002013E-6
GOTERM_BP_DIRECT	GO:2000379~positive regulation of reactive oxygen species metabolic process	10	2.4271844660194173	2.7076039516386678E-8	50507, 4780, 7157, 1432, 3952, 730249, 183, 59272, 706, 185	400	35	19349	13.820714285714287	1.0448097941051504E-4	1.2899560060955085E-6	1.15491008060637E-6
GOTERM_BP_DIRECT	GO:0043691~reverse cholesterol transport	8	1.9417475728155338	3.936153934185942E-8	9388, 345, 335, 336, 348, 19, 1071, 1191	400	18	19349	21.49888888888889	1.5188464774329447E-4	1.8300744616895842E-6	1.638483354531618E-6
GOTERM_BP_DIRECT	GO:0007263~nitric oxide mediated signal transduction	8	1.9417475728155338	3.936153934185942E-8	348, 4842, 23564, 4843, 183, 948, 4846, 186	400	18	19349	21.49888888888889	1.5188464774329447E-4	1.8300744616895842E-6	1.638483354531618E-6
GOTERM_BP_DIRECT	GO:0045087~innate immune response	36	8.737864077669903	4.135904185194292E-8	10392, 9447, 4210, 1536, 177, 3958, 5919, 1113, 5610, 4688, 3934, 5294, 7099, 7432, 6288, 5871, 3497, 6280, 283, 6283, 384, 1191, 5293, 5806, 171389, 1401, 2852, 3146, 153090, 5468, 4852, 54106, 4217, 55718, 1604, 3605	400	604	19349	2.8831291390728473	1.5959180970259723E-4	1.900054077460092E-6	1.701136780934081E-6
GOTERM_BP_DIRECT	GO:0046427~positive regulation of JAK-STAT cascade	10	2.4271844660194173	4.599614032621231E-8	231, 3569, 3717, 6352, 2688, 7124, 3586, 55835, 3952, 5617	400	37	19349	13.07364864864865	1.7748335762290957E-4	2.0639430874285266E-6	1.8478681956635295E-6
GOTERM_BP_DIRECT	GO:0031663~lipopolysaccharide-mediated signaling pathway	10	2.4271844660194173	4.599614032621231E-8	7099, 6352, 5594, 7124, 1432, 3553, 6347, 7040, 3606, 4846	400	37	19349	13.07364864864865	1.7748335762290957E-4	2.0639430874285266E-6	1.8478681956635295E-6
GOTERM_BP_DIRECT	GO:0050829~defense response to Gram-negative bacterium	14	3.3980582524271843	5.132391839999992E-8	7099, 5054, 7432, 133, 3569, 1511, 5919, 1113, 6403, 57817, 4852, 4843, 54106, 3605	400	92	19349	7.361032608695654	1.9803939398532755E-4	2.2765402425931E-6	2.0382084835862038E-6
GOTERM_BP_DIRECT	GO:0046330~positive regulation of JNK cascade	14	3.3980582524271843	7.585823294604317E-8	7099, 10392, 5871, 7124, 5345, 1490, 177, 3553, 3146, 27035, 153090, 54106, 4217, 4317	400	95	19349	7.128578947368422	2.9269408865673086E-4	3.3265559197588703E-6	2.978297668506581E-6
GOTERM_BP_DIRECT	GO:0032355~response to estradiol	15	3.640776699029126	7.694707542702405E-8	7035, 6774, 7040, 183, 1490, 1843, 2876, 2688, 1544, 1588, 10628, 8835, 338, 5743, 3952	400	112	19349	6.478459821428571	2.9689469335347773E-4	3.336390607560515E-6	2.987102759554698E-6
GOTERM_BP_DIRECT	GO:0035690~cellular response to drug	12	2.912621359223301	8.238541211333231E-8	27063, 4780, 9447, 7157, 3553, 3784, 1906, 9370, 4843, 1956, 790, 26291	400	65	19349	8.930307692307691	3.1787478571898564E-4	3.5325033927261047E-6	3.1626844316840348E-6
GOTERM_BP_DIRECT	GO:0033574~response to testosterone	10	2.4271844660194173	9.571692539146959E-8	1843, 5350, 551, 6198, 632, 2056, 1906, 3297, 706, 790	400	40	19349	12.093125	3.6930342343777234E-4	4.059028737205288E-6	3.6340876618409607E-6
GOTERM_BP_DIRECT	GO:0001819~positive regulation of cytokine production	12	2.912621359223301	9.705335074373477E-8	5294, 6288, 7124, 3586, 5610, 3630, 90865, 6647, 183, 406991, 186, 5293	400	66	19349	8.795	3.7445877129238525E-4	4.070966092609483E-6	3.6447752915174305E-6
GOTERM_BP_DIRECT	GO:0071333~cellular response to glucose stimulus	13	3.1553398058252426	9.837107022932511E-8	50507, 7494, 7351, 5176, 1361, 5290, 406890, 3383, 2876, 2852, 2309, 1636, 26291	400	81	19349	7.763487654320987	3.7954193422073956E-4	4.081870537795328E-6	3.654538146691594E-6
GOTERM_BP_DIRECT	GO:0031667~response to nutrient levels	11	2.669902912621359	1.0989519475280824E-7	2688, 6198, 7124, 5444, 2475, 6647, 51548, 9682, 5617, 26291, 1636	400	53	19349	10.039575471698113	4.239956681558743E-4	4.511548473947734E-6	4.039232956073963E-6
GOTERM_BP_DIRECT	GO:0071276~cellular response to cadmium ion	10	2.4271844660194173	1.2042181555621645E-7	1536, 1544, 5594, 5599, 3297, 6647, 3162, 1956, 4318, 2934	400	41	19349	11.798170731707316	4.6459985411717586E-4	4.891660907699361E-6	4.37955129207082E-6
GOTERM_BP_DIRECT	GO:0050900~leukocyte migration	19	4.611650485436893	1.3869535617817183E-7	7056, 6385, 6401, 7040, 5290, 3383, 5291, 285, 682, 2335, 634, 6403, 5478, 338, 5335, 4312, 4973, 3897, 4318	400	196	19349	4.689170918367347	5.35082209119353E-4	5.575264369703803E-6	4.9915880791206635E-6
GOTERM_BP_DIRECT	GO:0007204~positive regulation of cytosolic calcium ion concentration	17	4.12621359223301	1.5156967636944442E-7	4040, 5294, 6288, 183, 185, 133, 551, 57007, 3717, 2852, 1234, 2740, 3146, 1906, 5733, 948, 1604	400	156	19349	5.2713621794871806	5.847364004193389E-4	6.029973001130783E-6	5.398693111921963E-6
GOTERM_BP_DIRECT	GO:0050796~regulation of insulin secretion	12	2.912621359223301	1.816029329535909E-7	3569, 2645, 6352, 7124, 2740, 3553, 2695, 6513, 3741, 3952, 4843, 1803	400	70	19349	8.292428571428571	7.005602747309769E-4	7.151078757835788E-6	6.402429932190373E-6
GOTERM_BP_DIRECT	GO:0032735~positive regulation of interleukin-12 production	10	2.4271844660194173	1.8689555421860724E-7	3329, 7099, 177, 1432, 3146, 3952, 54106, 948, 4192, 3605	400	43	19349	11.249418604651163	7.209699874188846E-4	7.285150946763691E-6	6.522466058841293E-6
GOTERM_BP_DIRECT	GO:0043434~response to peptide hormone	11	2.669902912621359	1.8992432581941964E-7	4040, 682, 7076, 6773, 6387, 6772, 6775, 6774, 2695, 3667, 1490	400	56	19349	9.501741071428572	7.326495241219977E-4	7.329179733371405E-6	6.561885457060948E-6
GOTERM_BP_DIRECT	GO:0042531~positive regulation of tyrosine phosphorylation of STAT protein	12	2.912621359223301	2.109663490068166E-7	11009, 3569, 3717, 6352, 2688, 3479, 7124, 6774, 2056, 3297, 3952, 3606	400	71	19349	8.175633802816902	8.137879217416932E-4	8.060585552646586E-6	7.2167201566193206E-6
GOTERM_BP_DIRECT	GO:0034599~cellular response to oxidative stress	14	3.3980582524271843	2.519487336714958E-7	50507, 7494, 4780, 25824, 142, 1536, 2876, 5478, 4688, 6647, 54205, 55829, 2309, 2539	400	105	19349	6.449666666666667	9.717977840426606E-4	9.532060423904925E-6	8.534145831715862E-6
GOTERM_BP_DIRECT	GO:0097746~regulation of blood vessel diameter	8	1.9417475728155338	2.7735378031855033E-7	154, 10911, 5029, 59272, 185, 4846, 4879, 1636	400	23	19349	16.82521739130435	0.0010697358107860655	1.0391342118925104E-5	9.303469038840694E-6
GOTERM_BP_DIRECT	GO:0016525~negative regulation of angiogenesis	15	3.640776699029126	3.0778589961557106E-7	5196, 5176, 406996, 6772, 407007, 407040, 183, 406991, 285, 354, 153090, 5468, 406937, 4879, 5617	400	125	19349	5.8046999999999995	0.001187040878497525	1.1420632563620085E-5	1.022500272280575E-5
GOTERM_BP_DIRECT	GO:1902895~positive regulation of pri-miRNA transcription from RNA polymerase II promoter	10	2.4271844660194173	3.4571058901878874E-7	6597, 4088, 7124, 7157, 3586, 6774, 5468, 7040, 2309, 5617	400	46	19349	10.515760869565218	0.0013332078814108916	1.2705687266890531E-5	1.1375524619618239E-5
GOTERM_BP_DIRECT	GO:0033138~positive regulation of peptidyl-serine phosphorylation	13	3.1553398058252426	3.6456168084202824E-7	7124, 1440, 7040, 5290, 7295, 551, 3569, 596, 4908, 5743, 4842, 627, 1956	400	91	19349	6.910357142857142	0.0014058546420107065	1.3272108739333841E-5	1.1882647238766108E-5
GOTERM_BP_DIRECT	GO:0071466~cellular response to xenobiotic stimulus	11	2.669902912621359	3.7368305432219234E-7	27063, 4780, 9447, 7157, 3553, 3784, 1906, 9370, 3297, 4843, 26291	400	60	19349	8.868291666666666	0.00144100393123614	1.347703651055458E-5	1.2066121053113779E-5
GOTERM_BP_DIRECT	GO:0000165~MAPK cascade	23	5.582524271844661	3.8969941985989145E-7	9861, 3082, 6352, 9365, 5594, 7124, 4254, 3297, 7040, 5290, 5291, 8074, 3717, 1234, 3553, 153090, 801, 6347, 4205, 3667, 4217, 1956, 3606	400	304	19349	3.6597615131578944	0.0015027201378920996	1.3924537604067787E-5	1.2466773107554861E-5
GOTERM_BP_DIRECT	GO:0060452~positive regulation of cardiac muscle contraction	6	1.4563106796116505	4.2807759823028785E-7	1113, 3784, 5997, 59272, 1490, 4878	400	9	19349	32.248333333333335	0.0016505880839129405	1.5155517904318174E-5	1.3568881668675638E-5
GOTERM_BP_DIRECT	GO:0048662~negative regulation of smooth muscle cell proliferation	9	2.1844660194174756	4.4065489117585174E-7	7432, 348, 3486, 5468, 406937, 59272, 3162, 283, 4846	400	35	19349	12.438642857142856	0.0016990425896933337	1.5319704730158666E-5	1.3715879720833945E-5
GOTERM_BP_DIRECT	GO:0034612~response to tumor necrosis factor	9	2.1844660194174756	4.4065489117585174E-7	6609, 3717, 1116, 6198, 58191, 2643, 6401, 9370, 5743	400	35	19349	12.438642857142856	0.0016990425896933337	1.5319704730158666E-5	1.3715879720833945E-5
GOTERM_BP_DIRECT	GO:0007584~response to nutrient	12	2.912621359223301	4.928152248581292E-7	1536, 9388, 6198, 6772, 335, 7412, 4982, 2475, 3156, 9370, 5468, 3297	400	77	19349	7.538571428571427	0.00189996719416341	1.6980124577924294E-5	1.520246965968604E-5
GOTERM_BP_DIRECT	GO:0070328~triglyceride homeostasis	9	2.1844660194174756	5.564280922002477E-7	345, 335, 2695, 348, 3156, 407040, 3606, 1071, 27329	400	36	19349	12.093124999999999	0.0021449528987476096	1.9002265555758903E-5	1.7012912022582793E-5
GOTERM_BP_DIRECT	GO:0030522~intracellular receptor signaling pathway	12	2.912621359223301	7.311957734112835E-7	29116, 367, 5465, 6774, 348, 19, 3164, 2194, 9682, 196, 1071, 27329	400	80	19349	7.255875	0.002817708308155198	2.4751618329773187E-5	2.2160363132771795E-5
GOTERM_BP_DIRECT	GO:0030336~negative regulation of cell migration	16	3.8834951456310676	8.545630048221957E-7	5054, 6376, 406996, 9370, 407040, 406890, 407024, 406991, 11009, 596, 406913, 4301, 406937, 94, 6910, 2309	400	156	19349	4.961282051282052	0.00329232840634186	2.8676162048772632E-5	2.567404505791901E-5
GOTERM_BP_DIRECT	GO:0007259~JAK-STAT cascade	9	2.1844660194174756	8.673850221930778E-7	3717, 2688, 6773, 6772, 6775, 6774, 8835, 57817, 6347	400	38	19349	11.456644736842104	0.0033416444886579244	2.8855506902095576E-5	2.583461423859555E-5
GOTERM_BP_DIRECT	GO:0071346~cellular response to interferon-gamma	13	3.1553398058252426	9.20964347919953E-7	7099, 6352, 6198, 6376, 6772, 7124, 3383, 834, 6347, 1906, 4843, 730249, 2934	400	99	19349	6.351944444444444	0.0035476950613121394	3.0376080501052122E-5	2.719599847917468E-5
GOTERM_BP_DIRECT	GO:2001238~positive regulation of extrinsic apoptotic signaling pathway	8	1.9417475728155338	9.355594812755487E-7	2852, 8743, 51330, 7124, 8742, 51741, 183, 186	400	27	19349	14.332592592592594	0.003603816337389709	3.059596642578257E-5	2.7392864472940854E-5
GOTERM_BP_DIRECT	GO:0001975~response to amphetamine	9	2.1844660194174756	1.0717306804572806E-6	808, 9734, 801, 1906, 6647, 5997, 3164, 3383, 805	400	39	19349	11.162884615384616	0.004127270224325241	3.446507246570538E-5	3.0856912508165875E-5
GOTERM_BP_DIRECT	GO:0097421~liver regeneration	9	2.1844660194174756	1.0717306804572806E-6	7351, 3569, 7124, 3586, 57817, 1361, 7040, 3162, 1956	400	39	19349	11.162884615384616	0.004127270224325241	3.446507246570538E-5	3.0856912508165875E-5
GOTERM_BP_DIRECT	GO:0035994~response to muscle stretch	7	1.6990291262135921	1.1145533488134446E-6	4790, 27063, 1432, 1906, 5290, 4878, 2934	400	18	19349	18.81152777777778	0.004291827442018947	3.496797864285433E-5	3.130716926951586E-5
GOTERM_BP_DIRECT	GO:0051770~positive regulation of nitric-oxide synthase biosynthetic process	7	1.6990291262135921	1.1145533488134446E-6	7099, 3717, 6772, 90865, 6347, 54106, 10135	400	18	19349	18.81152777777778	0.004291827442018947	3.496797864285433E-5	3.130716926951586E-5
GOTERM_BP_DIRECT	GO:0034375~high-density lipoprotein particle remodeling	7	1.6990291262135921	1.1145533488134446E-6	9388, 213, 345, 335, 336, 348, 1071	400	18	19349	18.81152777777778	0.004291827442018947	3.496797864285433E-5	3.130716926951586E-5
GOTERM_BP_DIRECT	GO:0009611~response to wounding	11	2.669902912621359	1.2444706408695968E-6	177, 133, 7450, 6198, 1543, 2335, 7040, 1490, 5879, 3371, 4192	400	68	19349	7.824963235294117	0.004790902033214306	3.87291306702885E-5	3.467456503390691E-5
GOTERM_BP_DIRECT	GO:0035094~response to nicotine	9	2.1844660194174756	1.3157341192152636E-6	551, 596, 2876, 5594, 7412, 3784, 1906, 4313, 3162	400	40	19349	10.8838125	0.005064552991243421	4.061934372841362E-5	3.636689105510989E-5
GOTERM_BP_DIRECT	GO:0070373~negative regulation of ERK1 and ERK2 cascade	12	2.912621359223301	1.5285095480812832E-6	7099, 1843, 7494, 171389, 5770, 10636, 2852, 153090, 9370, 23410, 59272, 406991	400	86	19349	6.749651162790697	0.005881160721696643	4.681363766702914E-5	4.1912702290641536E-5
GOTERM_BP_DIRECT	GO:0006935~chemotaxis	14	3.3980582524271843	1.5858540154573939E-6	58191, 6352, 5594, 6376, 6387, 5291, 57007, 5919, 1234, 1432, 3576, 3146, 6347, 3897	400	123	19349	5.505813008130082	0.006101127568945985	4.802830028742073E-5	4.3000201475262656E-5
GOTERM_BP_DIRECT	GO:0043491~protein kinase B signaling	9	2.1844660194174756	1.6055067989316594E-6	6352, 6198, 3479, 7124, 3553, 4015, 6347, 7040, 5290	400	41	19349	10.618353658536584	0.0061765022124717905	4.802830028742073E-5	4.3000201475262656E-5
GOTERM_BP_DIRECT	GO:0032733~positive regulation of interleukin-10 production	9	2.1844660194174756	1.6055067989316594E-6	3329, 3082, 7099, 3569, 6774, 3146, 602, 406937, 54106	400	41	19349	10.618353658536584	0.0061765022124717905	4.802830028742073E-5	4.3000201475262656E-5
GOTERM_BP_DIRECT	GO:0010976~positive regulation of neuron projection development	14	3.3980582524271843	2.085162962959984E-6	4780, 5176, 6376, 9896, 2056, 183, 6280, 4192, 27063, 2475, 348, 153090, 5997, 627	400	126	19349	5.374722222222222	0.008014364617564662	6.189726056971214E-5	5.54172156694365E-5
GOTERM_BP_DIRECT	GO:1904706~negative regulation of vascular smooth muscle cell proliferation	9	2.1844660194174756	2.3503690232527914E-6	27250, 2852, 406996, 3586, 407008, 9370, 5468, 407040, 3162	400	43	19349	10.124476744186046	0.009029075580626489	6.923720657047726E-5	6.198874026975873E-5
GOTERM_BP_DIRECT	GO:0006919~activation of cysteine-type endopeptidase activity involved in apoptotic process	12	2.912621359223301	2.414748436204823E-6	3329, 22900, 3717, 355, 8743, 10392, 4088, 7124, 5468, 29843, 2152, 6280	400	90	19349	6.449666666666666	0.009275242556481933	7.059480466147282E-5	6.320421096278534E-5
GOTERM_BP_DIRECT	GO:0045348~positive regulation of MHC class II biosynthetic process	6	1.4563106796116505	2.556371093688674E-6	7099, 7494, 3717, 3586, 90865, 23411	400	12	19349	24.186249999999998	0.009816548683318493	7.416285130096346E-5	6.63987176068486E-5
GOTERM_BP_DIRECT	GO:0003081~regulation of systemic arterial blood pressure by renin-angiotensin	5	1.2135922330097086	2.586024564759614E-6	27035, 183, 59272, 185, 1636	400	6	19349	40.31041666666667	0.009929851901747444	7.416285130096346E-5	6.63987176068486E-5
GOTERM_BP_DIRECT	GO:0061844~antimicrobial humoral immune response mediated by antimicrobial peptide	13	3.1553398058252426	2.5944506156076877E-6	5196, 7432, 6387, 6280, 283, 6283, 133, 3958, 3576, 57817, 4852, 5319, 4879	400	109	19349	5.769197247706423	0.009962044711638307	7.416285130096346E-5	6.63987176068486E-5
GOTERM_BP_DIRECT	GO:0001938~positive regulation of endothelial cell proliferation	11	2.669902912621359	2.754855982144128E-6	6387, 7432, 3586, 8742, 2475, 23411, 2152, 3164, 94, 283, 5293	400	74	19349	7.190506756756757	0.010574694475168789	7.816903849333964E-5	6.998549572285267E-5
GOTERM_BP_DIRECT	GO:0071456~cellular response to hypoxia	14	3.3980582524271843	2.9660242415497894E-6	406996, 7157, 407040, 23411, 3383, 3162, 596, 27063, 2475, 406913, 5743, 1906, 5468, 2309	400	130	19349	5.2093461538461545	0.011380649362781381	8.354662443898276E-5	7.48001003982082E-5
GOTERM_BP_DIRECT	GO:0032722~positive regulation of chemokine production	9	2.1844660194174756	3.3702084057388434E-6	7099, 177, 3569, 7124, 5610, 90865, 54106, 3162, 3606	400	45	19349	6745-09-01	0.012921448063242247	9.424372636047968E-5	8.437731914367902E-5
GOTERM_BP_DIRECT	GO:0010745~negative regulation of macrophage derived foam cell differentiation	6	1.4563106796116505	4.083818182815088E-6	1401, 5465, 19, 9370, 5468, 1071	400	13	19349	22.32576923076923	0.01563595561827591	1.1337736955024046E-4	1.0150785483184266E-4
GOTERM_BP_DIRECT	GO:0042157~lipoprotein metabolic process	7	1.6990291262135921	4.1769818150392276E-6	345, 335, 336, 5465, 348, 4973, 255738	400	22	19349	15.391250000000003	0.015989790512664692	1.14318956200258E-4	1.0235086646071299E-4
GOTERM_BP_DIRECT	GO:0010613~positive regulation of cardiac muscle hypertrophy	7	1.6990291262135921	4.1769818150392276E-6	3479, 8654, 1906, 4205, 183, 406991, 142	400	22	19349	15.391250000000003	0.015989790512664692	1.14318956200258E-4	1.0235086646071299E-4
GOTERM_BP_DIRECT	GO:0031100~animal organ regeneration	9	2.1844660194174756	4.742754539218672E-6	3082, 133, 6387, 335, 336, 5468, 790, 1636, 285	400	47	19349	9.26281914893617	0.018135862615813347	1.2840824841210045E-4	1.1496514596107983E-4
GOTERM_BP_DIRECT	GO:1901215~negative regulation of neuron death	10	2.4271844660194173	4.75832586756423E-6	5176, 1113, 5465, 348, 1440, 2056, 4852, 3297, 23411, 26291	400	62	19349	7.802016129032259	0.018194861099963267	1.2840824841210045E-4	1.1496514596107983E-4
GOTERM_BP_DIRECT	GO:0050832~defense response to fungus	8	1.9417475728155338	5.004009182791307E-6	1511, 4353, 1113, 57817, 7040, 6280, 6283, 3605	400	34	19349	11.381764705882352	0.019125266029900168	1.3317566507856313E-4	1.1923346018306184E-4
GOTERM_BP_DIRECT	GO:0008015~blood circulation	8	1.9417475728155338	5.004009182791307E-6	5350, 2006, 6387, 6772, 2056, 4973, 4018, 94	400	34	19349	11.381764705882352	0.019125266029900168	1.3317566507856313E-4	1.1923346018306184E-4
GOTERM_BP_DIRECT	GO:0014911~positive regulation of smooth muscle cell migration	7	1.6990291262135921	5.5533211213980645E-6	50507, 7099, 596, 6352, 6198, 3479, 1398	400	23	19349	14.722065217391307	0.021202327875952887	1.4575070917065058E-4	1.3049201870551897E-4
GOTERM_BP_DIRECT	GO:0010718~positive regulation of epithelial to mesenchymal transition	9	2.1844660194174756	5.589817299107615E-6	3569, 4088, 407007, 3553, 2475, 6317, 7040, 4192, 406991	400	48	19349	9.069843749999999	0.021340171577434064	1.4575070917065058E-4	1.3049201870551897E-4
GOTERM_BP_DIRECT	GO:0002224~toll-like receptor signaling pathway	9	2.1844660194174756	5.589817299107615E-6	7099, 1513, 3146, 338, 1508, 54106, 948, 6280, 6271	400	48	19349	9.069843749999999	0.021340171577434064	1.4575070917065058E-4	1.3049201870551897E-4
GOTERM_BP_DIRECT	GO:0042127~regulation of cell proliferation	15	3.640776699029126	6.023254093784878E-6	5196, 6773, 6772, 6775, 6774, 23411, 7040, 59272, 183, 3371, 185, 1191, 10628, 4843, 706	400	160	19349	4.534921874999999	0.022975751155499102	1.559982385766164E-4	1.3966673083239432E-4
GOTERM_BP_DIRECT	GO:0001878~response to yeast	6	1.4563106796116505	6.245173719270202E-6	5806, 4353, 7432, 1398, 4852, 283	400	14	19349	20.73107142857143	0.023812109791950586	1.606675025510914E-4	1.4384716800052366E-4
GOTERM_BP_DIRECT	GO:0051091~positive regulation of sequence-specific DNA binding transcription factor activity	13	3.1553398058252426	6.529531502383237E-6	4040, 6597, 4088, 7124, 1440, 3297, 3717, 3569, 3553, 3586, 1906, 5468, 1649	400	119	19349	5.284390756302521	0.024882735887692076	1.657727767611639E-4	1.4841796934693475E-4
GOTERM_BP_DIRECT	GO:0006979~response to oxidative stress	13	3.1553398058252426	6.529531502383237E-6	7486, 4353, 7157, 23411, 3162, 25824, 3417, 2876, 10636, 348, 5445, 5599, 5743	400	119	19349	5.284390756302521	0.024882735887692076	1.657727767611639E-4	1.4841796934693475E-4
GOTERM_BP_DIRECT	GO:0070542~response to fatty acid	7	1.6990291262135921	7.276214109719038E-6	7351, 5444, 5743, 5327, 1490, 948, 2309	400	24	19349	14.108645833333334	0.02768846090584265	1.8352228921180238E-4	1.6430927940574693E-4
GOTERM_BP_DIRECT	GO:0071549~cellular response to dexamethasone stimulus	8	1.9417475728155338	7.493776640205708E-6	3717, 6198, 5176, 5327, 7040, 3383, 1956, 186	400	36	19349	10.749444444444444	0.028504451640667283	1.8778236399060927E-4	1.681233655318878E-4
GOTERM_BP_DIRECT	GO:0043536~positive regulation of blood vessel endothelial cell migration	9	2.1844660194174756	7.671972791174391E-6	406992, 5340, 4780, 3146, 5335, 406913, 23411, 7040, 4846	400	50	19349	8.707049999999999	0.029172284663083525	1.9100737420091598E-4	1.710107483452098E-4
GOTERM_BP_DIRECT	GO:1905564~positive regulation of vascular endothelial cell proliferation	7	1.6990291262135921	9.408242273768966E-6	6774, 3146, 5335, 406913, 51548, 4192, 406991	400	25	19349	13.544300000000002	0.035655398415295525	2.3273337778509254E-4	2.0836844266584472E-4
GOTERM_BP_DIRECT	GO:0048146~positive regulation of fibroblast proliferation	9	2.1844660194174756	1.037391636336247E-5	56034, 3479, 2335, 302, 7040, 183, 51548, 1956, 5319	400	52	19349	8.372163461538461	0.03924241135140616	2.549868996574253E-4	2.2829223589437793E-4
GOTERM_BP_DIRECT	GO:0019722~calcium-mediated signaling	11	2.669902912621359	1.0901774707113008E-5	808, 57007, 1234, 7124, 6401, 3576, 5335, 801, 1906, 805, 185	400	86	19349	6.1871802325581395	0.041197508548199924	2.637147777643619E-4	2.3610638952471376E-4
GOTERM_BP_DIRECT	GO:0014065~phosphatidylinositol 3-kinase signaling	8	1.9417475728155338	1.093401514441511E-5	5294, 7494, 3479, 1906, 3667, 5290, 5291, 5293	400	38	19349	10.183684210526316	0.041316792654632395	2.637147777643619E-4	2.3610638952471376E-4
GOTERM_BP_DIRECT	GO:1902042~negative regulation of extrinsic apoptotic signaling pathway via death domain receptors	8	1.9417475728155338	1.093401514441511E-5	3082, 2876, 5054, 355, 8743, 3383, 3162, 4846	400	38	19349	10.183684210526316	0.041316792654632395	2.637147777643619E-4	2.3610638952471376E-4
GOTERM_BP_DIRECT	GO:1901841~regulation of high voltage-gated calcium channel activity	5	1.2135922330097086	1.1677701490952966E-5	808, 801, 805, 4878, 6717	400	8	19349	30.2328125	0.04406419061410449	2.7714800103752023E-4	2.4813328416290034E-4
GOTERM_BP_DIRECT	GO:0072577~endothelial cell apoptotic process	5	1.2135922330097086	1.1677701490952966E-5	7124, 3586, 153090, 4217, 26291	400	8	19349	30.2328125	0.04406419061410449	2.7714800103752023E-4	2.4813328416290034E-4
GOTERM_BP_DIRECT	GO:0043627~response to estrogen	10	2.4271844660194173	1.1706432798423374E-5	3329, 5594, 632, 335, 336, 4982, 2056, 4313, 5468, 3162	400	69	19349	7.010507246376812	0.04417017451541183	2.7714800103752023E-4	2.4813328416290034E-4
GOTERM_BP_DIRECT	GO:0071407~cellular response to organic cyclic compound	9	2.1844660194174756	1.2000526875469604E-5	27063, 6352, 1543, 6772, 7124, 3553, 6347, 7040, 3606	400	53	19349	8.214198113207546	0.0452543519415084	2.794073517241525E-4	2.5015610267088543E-4
GOTERM_BP_DIRECT	GO:0035590~purinergic nucleotide receptor signaling pathway	7	1.6990291262135921	1.2019077581292903E-5	1511, 10628, 4210, 3553, 834, 3606, 7295	400	26	19349	13.023365384615387	0.045322697858706795	2.794073517241525E-4	2.5015610267088543E-4
GOTERM_BP_DIRECT	GO:0002639~positive regulation of immunoglobulin production	7	1.6990291262135921	1.2019077581292903E-5	7494, 3569, 3586, 5950, 90865, 54106, 7293	400	26	19349	13.023365384615387	0.045322697858706795	2.794073517241525E-4	2.5015610267088543E-4
GOTERM_BP_DIRECT	GO:0033209~tumor necrosis factor-mediated signaling pathway	13	3.1553398058252426	1.2763152153888162E-5	9861, 9447, 6772, 7124, 7157, 8742, 4982, 407040, 7293, 3717, 355, 51330, 2309	400	127	19349	4.951515748031497	0.04806004482632542	2.949281686338588E-4	2.6405204006996164E-4
GOTERM_BP_DIRECT	GO:0045725~positive regulation of glycogen biosynthetic process	6	1.4563106796116505	1.3169179704854368E-5	2645, 3479, 5741, 3630, 3643, 3667	400	16	19349	18.1396875	0.04955045315725948	2.971921899475614E-4	2.660790402355078E-4
GOTERM_BP_DIRECT	GO:0006809~nitric oxide biosynthetic process	6	1.4563106796116505	1.3169179704854368E-5	2643, 4842, 23564, 4843, 4846, 384	400	16	19349	18.1396875	0.04955045315725948	2.971921899475614E-4	2.660790402355078E-4
GOTERM_BP_DIRECT	GO:0032516~positive regulation of phosphoprotein phosphatase activity	6	1.4563106796116505	1.3169179704854368E-5	808, 3717, 2475, 801, 805, 186	400	16	19349	18.1396875	0.04955045315725948	2.971921899475614E-4	2.660790402355078E-4
GOTERM_BP_DIRECT	GO:0055091~phospholipid homeostasis	6	1.4563106796116505	1.3169179704854368E-5	9388, 335, 19, 7040, 1071, 27329	400	16	19349	18.1396875	0.04955045315725948	2.971921899475614E-4	2.660790402355078E-4
GOTERM_BP_DIRECT	GO:0030308~negative regulation of cell growth	13	3.1553398058252426	1.4964870996230995E-5	6597, 4088, 7157, 23411, 7040, 183, 186, 596, 5468, 4633, 94, 4878, 4879	400	129	19349	4.874748062015504	0.0561139872051486	3.3575254171195007E-4	3.0060249588359354E-4
GOTERM_BP_DIRECT	GO:0010875~positive regulation of cholesterol efflux	7	1.6990291262135921	1.5185797039052853E-5	335, 5444, 348, 19, 9370, 5468, 23411	400	27	19349	12.54101851851852	0.05691836981050491	3.3679305042359173E-4	3.015340733903886E-4
GOTERM_BP_DIRECT	GO:0045776~negative regulation of blood pressure	7	1.6990291262135921	1.5185797039052853E-5	2643, 5465, 4852, 9370, 4842, 4843, 4846	400	27	19349	12.54101851851852	0.05691836981050491	3.3679305042359173E-4	3.015340733903886E-4
GOTERM_BP_DIRECT	GO:0043537~negative regulation of blood vessel endothelial cell migration	8	1.9417475728155338	1.5589256241922838E-5	7124, 3146, 348, 5468, 94, 7040, 186, 285	400	40	19349	6745-09-01	0.05838557996622551	3.4376537050045844E-4	3.0777645894767663E-4
GOTERM_BP_DIRECT	GO:0048015~phosphatidylinositol-mediated signaling	9	2.1844660194174756	1.5903571618266623E-5	5294, 6198, 3479, 767, 3667, 5290, 5291, 2934, 5293	400	55	19349	9155-07-01	0.05952703019776073	3.48703879970971E-4	3.12197954210859E-4
GOTERM_BP_DIRECT	GO:0006508~proteolysis	25	6.067961165048544	1.6218050053367327E-5	9861, 5340, 5069, 1361, 29843, 1513, 354, 1511, 1675, 834, 10730, 1636, 5476, 84909, 59272, 4312, 4313, 4973, 5327, 726, 1508, 4018, 1803, 4317, 4318	400	440	19349	2.7484375	0.060667688169332434	3.535901421239803E-4	3.16572671945673E-4
GOTERM_BP_DIRECT	GO:0042981~regulation of apoptotic process	18	4.368932038834951	1.7590463704375888E-5	8794, 22900, 7486, 10392, 6772, 7157, 3486, 23411, 183, 1191, 3717, 355, 4908, 348, 4015, 602, 834, 1508	400	249	19349	3.496807228915663	0.06562946076444476	3.8135730019767724E-4	3.41432876958532E-4
GOTERM_BP_DIRECT	GO:0007186~G-protein coupled receptor signaling pathway	47	11.407766990291263	1.813912111091969E-5	808, 58191, 6352, 6376, 5741, 151, 153, 154, 133, 551, 57007, 3717, 156, 10636, 10911, 335, 1234, 2740, 3576, 3630, 6347, 5733, 5997, 5294, 5196, 7432, 6288, 6387, 19, 29899, 5290, 183, 5291, 185, 186, 171389, 345, 2852, 2695, 348, 5468, 801, 1906, 4852, 5029, 3643, 805	400	1165	19349	1.9515085836909871	0.06760571691212802	3.910551305421178E-4	3.5011543820238846E-4
GOTERM_BP_DIRECT	GO:0030168~platelet activation	12	2.912621359223301	1.866532838203012E-5	5294, 7450, 5196, 3569, 1511, 5594, 6288, 1432, 5478, 5290, 151, 5291	400	111	19349	5.229459459459459	0.06949718203407473	4.0016390125696796E-4	3.582706086661892E-4
GOTERM_BP_DIRECT	GO:0010873~positive regulation of cholesterol esterification	5	1.2135922330097086	2.067740060533373E-5	335, 336, 348, 183, 185	400	9	19349	26.873611111111114	0.07669431588070807	4.360332728742233E-4	3.9038480377829525E-4
GOTERM_BP_DIRECT	GO:0001542~ovulation from ovarian follicle	5	1.2135922330097086	2.067740060533373E-5	4313, 3952, 23411, 2309, 4846	400	9	19349	26.873611111111114	0.07669431588070807	4.360332728742233E-4	3.9038480377829525E-4
GOTERM_BP_DIRECT	GO:0034371~chylomicron remodeling	5	1.2135922330097086	2.067740060533373E-5	345, 335, 336, 348, 338	400	9	19349	26.873611111111114	0.07669431588070807	4.360332728742233E-4	3.9038480377829525E-4
GOTERM_BP_DIRECT	GO:1900017~positive regulation of cytokine production involved in inflammatory response	7	1.6990291262135921	2.3533969214353733E-5	7099, 3569, 7124, 6774, 283120, 406991, 3605	400	29	19349	11.676120689655173	0.08681670367952554	4.935738434684297E-4	4.419014328021312E-4
GOTERM_BP_DIRECT	GO:0019222~regulation of metabolic process	9	2.1844660194174756	2.3723656419988884E-5	27063, 1543, 335, 336, 19, 3156, 6822, 183, 948	400	58	19349	7.506077586206896	0.08748492771334282	4.948626493229033E-4	4.430553131408735E-4
GOTERM_BP_DIRECT	GO:0060252~positive regulation of glial cell proliferation	6	1.4563106796116505	2.4966934241934822E-5	3569, 7124, 3553, 2475, 706, 1956	400	18	19349	16.124166666666667	0.09185262111918047	5.152267339017458E-4	4.6128747489777974E-4
GOTERM_BP_DIRECT	GO:0033280~response to vitamin D	6	1.4563106796116505	2.4966934241934822E-5	9365, 6696, 632, 5741, 5743, 7040	400	18	19349	16.124166666666667	0.09185262111918047	5.152267339017458E-4	4.6128747489777974E-4
GOTERM_BP_DIRECT	GO:0097191~extrinsic apoptotic signaling pathway	8	1.9417475728155338	2.5548838788386157E-5	3717, 355, 4088, 7124, 8742, 90865, 51741, 7040	400	43	19349	8.99953488372093	0.09388969270914005	5.216559200231861E-4	4.6704358737499564E-4
GOTERM_BP_DIRECT	GO:0042307~positive regulation of protein import into nucleus	8	1.9417475728155338	2.5548838788386157E-5	7494, 3717, 5594, 4088, 1432, 5743, 3952, 7040	400	43	19349	8.99953488372093	0.09388969270914005	5.216559200231861E-4	4.6704358737499564E-4
GOTERM_BP_DIRECT	GO:0016477~cell migration	18	4.368932038834951	2.77625654494714E-5	5294, 6385, 6198, 7126, 7040, 5290, 5291, 1490, 283, 5293, 1398, 634, 27035, 5335, 4313, 3897, 10278, 5879	400	258	19349	3.3748255813953487	0.10159762078259571	5.638723161553165E-4	5.048403348838089E-4
GOTERM_BP_DIRECT	GO:0032720~negative regulation of tumor necrosis factor production	10	2.4271844660194173	2.8824482826106784E-5	7099, 406971, 3479, 6376, 3586, 602, 9370, 55829, 706, 384	400	77	19349	6.282142857142857	0.10527178962398065	5.810437838913536E-4	5.202141159224221E-4
GOTERM_BP_DIRECT	GO:0010575~positive regulation of vascular endothelial growth factor production	7	1.6990291262135921	2.8909149133749648E-5	10855, 682, 3569, 3553, 27035, 5743, 7040	400	30	19349	11.286916666666668	0.10556408242447113	5.810437838913536E-4	5.202141159224221E-4
GOTERM_BP_DIRECT	GO:0043507~positive regulation of JUN kinase activity	8	1.9417475728155338	2.98486237581826E-5	177, 5770, 7124, 5871, 153090, 1906, 54106, 4217	400	44	19349	8.795	0.10880102343336273	5.968178190820034E-4	5.343367620959631E-4
GOTERM_BP_DIRECT	GO:0007155~cell adhesion	28	6.796116504854369	3.244286360951128E-5	6696, 4254, 6376, 1462, 3384, 3383, 57007, 5818, 632, 634, 6403, 4301, 6347, 3897, 10278, 5879, 9235, 7450, 6387, 6401, 7412, 1490, 3371, 682, 2335, 51330, 1803, 948	400	551	19349	2.4581306715063524	0.11767873352000391	6.453454158201239E-4	5.777839885095953E-4
GOTERM_BP_DIRECT	GO:0046470~phosphatidylcholine metabolic process	6	1.4563106796116505	3.331201536476415E-5	8399, 5320, 335, 5444, 5319, 1071	400	19	19349	15.275526315789472	0.12063322860232883	6.558727923093104E-4	5.872092504350007E-4
GOTERM_BP_DIRECT	GO:0010666~positive regulation of cardiac muscle cell apoptotic process	6	1.4563106796116505	3.331201536476415E-5	406971, 7157, 3156, 407040, 183, 4217	400	19	19349	15.275526315789472	0.12063322860232883	6.558727923093104E-4	5.872092504350007E-4
GOTERM_BP_DIRECT	GO:0010888~negative regulation of lipid storage	5	1.2135922330097086	3.390123460586386E-5	3569, 1401, 7124, 5468, 3952	400	10	19349	24.18625	0.122630525712213	6.607316381011547E-4	5.915594220366648E-4
GOTERM_BP_DIRECT	GO:0051918~negative regulation of fibrinolysis	5	1.2135922330097086	3.390123460586386E-5	5340, 5054, 7056, 5345, 1361	400	10	19349	24.18625	0.122630525712213	6.607316381011547E-4	5.915594220366648E-4
GOTERM_BP_DIRECT	GO:0035813~regulation of renal sodium excretion	4	0.9708737864077669	3.4283032406411413E-5	551, 183, 185, 10699	400	4	19349	48.3725	0.12392229697846702	6.648151862127721E-4	5.952154621314143E-4
GOTERM_BP_DIRECT	GO:0009725~response to hormone	8	1.9417475728155338	3.472622658764006E-5	7076, 4151, 2876, 4842, 4843, 283, 4846, 27329	400	45	19349	8.599555555555556	0.12541941175643512	6.70042542008515E-4	5.99895564301482E-4
GOTERM_BP_DIRECT	GO:0050873~brown fat cell differentiation	7	1.6990291262135921	3.5228150436384956E-5	154, 4151, 2167, 9370, 5743, 5997, 153	400	31	19349	10.922822580645162	0.12711182762993445	6.763454354925848E-4	6.055386057597514E-4
GOTERM_BP_DIRECT	GO:0009408~response to heat	8	1.9417475728155338	4.023994383176679E-5	6198, 3479, 6387, 2475, 1361, 6647, 4842, 4846	400	46	19349	8.412608695652175	0.14383234868661976	7.687422933009308E-4	6.882624056373973E-4
GOTERM_BP_DIRECT	GO:0042730~fibrinolysis	6	1.4563106796116505	4.366699610944691E-5	5340, 5054, 302, 5345, 1361, 5327	400	20	19349	14.51175	0.15508108708494617	8.208985521041854E-4	7.349584082715628E-4
GOTERM_BP_DIRECT	GO:0043032~positive regulation of macrophage activation	6	1.4563106796116505	4.366699610944691E-5	3329, 7099, 3586, 57817, 90865, 406937	400	20	19349	14.51175	0.15508108708494617	8.208985521041854E-4	7.349584082715628E-4
GOTERM_BP_DIRECT	GO:0019229~regulation of vasoconstriction	6	1.4563106796116505	4.366699610944691E-5	1906, 3741, 183, 59272, 185, 1636	400	20	19349	14.51175	0.15508108708494617	8.208985521041854E-4	7.349584082715628E-4
GOTERM_BP_DIRECT	GO:0006006~glucose metabolic process	9	2.1844660194174756	4.382096442950562E-5	2645, 7124, 1432, 3784, 3630, 9370, 3952, 5290, 2539	400	63	19349	6.910357142857142	0.1555829801087093	8.208985521041854E-4	7.349584082715628E-4
GOTERM_BP_DIRECT	GO:0001523~retinoid metabolic process	9	2.1844660194174756	4.919119485336814E-5	231, 6385, 345, 5919, 335, 336, 348, 5950, 338	400	64	19349	6.8023828125	0.1729031576642761	9.170474441504718E-4	8.210414406685357E-4
GOTERM_BP_DIRECT	GO:0034378~chylomicron assembly	5	1.2135922330097086	5.240657254917604E-5	345, 335, 336, 348, 338	400	11	19349	21.9875	0.1831029998889746	9.722930935926459E-4	8.705034046029E-4
GOTERM_BP_DIRECT	GO:0050999~regulation of nitric-oxide synthase activity	6	1.4563106796116505	5.634687869683751E-5	3553, 801, 23564, 3952, 1956, 4846	400	21	19349	13.820714285714285	0.1954311468798312	0.0010403952387133778	9.314759133855197E-4
GOTERM_BP_DIRECT	GO:0007202~activation of phospholipase C activity	7	1.6990291262135921	6.10734672883479E-5	6401, 5741, 5335, 627, 183, 283, 1956	400	34	19349	9.959044117647059	0.2099742250487978	0.0011222976679320692	0.0010048039499106762
GOTERM_BP_DIRECT	GO:0022617~extracellular matrix disassembly	9	2.1844660194174756	6.869353589555703E-5	682, 7076, 1513, 5340, 1511, 4312, 4313, 4317, 4318	400	67	19349	6.4977985074626865	0.23286881855340924	0.001256342914791254	0.0011248159550670594
GOTERM_BP_DIRECT	GO:0030301~cholesterol transport	6	1.4563106796116505	7.169096601257954E-5	3949, 335, 336, 338, 948, 1071	400	22	19349	13.1925	0.24169178141590097	0.0013049784803893607	0.0011683598470446333
GOTERM_BP_DIRECT	GO:0045930~negative regulation of mitotic cell cycle	7	1.6990291262135921	7.243800926037392E-5	406971, 4088, 7124, 3586, 7040, 1956, 406991	400	35	19349	6745-09-01	0.24387487166129007	0.0013123862804496854	0.0011749921220403374
GOTERM_BP_DIRECT	GO:0002003~angiotensin maturation	5	1.2135922330097086	7.733167327770192E-5	1511, 84909, 59272, 1636, 10159	400	12	19349	20.155208333333334	0.25802109530255724	0.0013880136147844267	0.0012427020054626052
GOTERM_BP_DIRECT	GO:0033700~phospholipid efflux	5	1.2135922330097086	7.733167327770192E-5	345, 335, 336, 348, 19	400	12	19349	20.155208333333334	0.25802109530255724	0.0013880136147844267	0.0012427020054626052
GOTERM_BP_DIRECT	GO:0010507~negative regulation of autophagy	8	1.9417475728155338	7.966805085593844E-5	3082, 596, 3586, 6774, 2475, 3952, 9682, 10135	400	51	19349	7.587843137254903	0.2646812905363748	0.0014233287419123445	0.0012743199801262374
GOTERM_BP_DIRECT	GO:0030512~negative regulation of transforming growth factor beta receptor signaling pathway	10	2.4271844660194173	8.36588161407298E-5	7494, 4088, 7157, 407975, 5465, 5468, 23411, 7040, 406890, 407024	400	88	19349	5.496875	0.2759196241710653	0.001487091391471296	0.001331407296588061
GOTERM_BP_DIRECT	GO:0051702~interaction with symbiont	4	0.9708737864077669	8.439311084016942E-5	3329, 5340, 2876, 2335	400	5	19349	38.698	0.2779686772968034	0.001487091391471296	0.001331407296588061
GOTERM_BP_DIRECT	GO:0031622~positive regulation of fever generation	4	0.9708737864077669	8.439311084016942E-5	7124, 3553, 5743, 5733	400	5	19349	38.698	0.2779686772968034	0.001487091391471296	0.001331407296588061
GOTERM_BP_DIRECT	GO:0042554~superoxide anion generation	6	1.4563106796116505	9.006253403902682E-5	1536, 50507, 27035, 1906, 4688, 6647	400	23	19349	12.618913043478262	0.2935952959113589	0.001579778722075475	0.001414391159567444
GOTERM_BP_DIRECT	GO:0000122~negative regulation of transcription from RNA polymerase II promoter	39	9.466019417475728	9.130977663513821E-5	4790, 6597, 7124, 6772, 5465, 6774, 2056, 2551, 7040, 9242, 27063, 51741, 4205, 3952, 155061, 51548, 100125288, 2309, 7494, 6045, 4088, 9734, 7157, 3297, 23411, 7295, 142, 2117, 10628, 367, 3146, 153090, 57817, 5468, 90865, 1906, 1649, 948, 5308	400	958	19349	1.9692353862212943	0.296987436575905	0.0015929360603151043	0.0014261710516684856
GOTERM_BP_DIRECT	GO:0042742~defense response to bacterium	16	3.8834951456310676	9.16381978206668E-5	7099, 10392, 4353, 407008, 3497, 3240, 6280, 6283, 1113, 3586, 57817, 602, 6779, 4843, 54106, 3934	400	230	19349	3.3650434782608696	0.29787793581789845	0.0015929360603151043	0.0014261710516684856
GOTERM_BP_DIRECT	GO:0060326~cell chemotaxis	9	2.1844660194174756	1.0430634300963301E-4	3082, 57007, 1234, 6387, 6376, 1398, 7412, 4015, 185	400	71	19349	6.131725352112676	0.3313798525970897	0.0018050142496599724	0.001616046704476601
GOTERM_BP_DIRECT	GO:0043687~post-translational protein modification	20	4.854368932038835	1.0925874095587893E-4	9861, 7076, 6696, 5265, 1462, 3486, 1471, 3371, 197, 8074, 3569, 213, 2335, 335, 336, 57104, 348, 8835, 338, 255738	400	345	19349	2.8042028985507246	0.3440380641758558	0.001882274470306861	0.0016852185267971504
GOTERM_BP_DIRECT	GO:0061049~cell growth involved in cardiac muscle cell development	5	1.2135922330097086	1.0988627553948497E-4	406971, 183, 4878, 407010, 186	400	13	19349	18.604807692307695	0.34562483009592604	0.0018846717213638776	0.001687364808839647
GOTERM_BP_DIRECT	GO:0045861~negative regulation of proteolysis	6	1.4563106796116505	1.118484077047585E-4	7157, 406913, 3630, 6317, 1471, 5327	400	24	19349	12.093124999999999	0.3505615063184586	0.0019014229309808944	0.0017023623287222053
GOTERM_BP_DIRECT	GO:0034383~low-density lipoprotein particle clearance	6	1.4563106796116505	1.118484077047585E-4	3949, 338, 9370, 255738, 948, 3162	400	24	19349	12.093124999999999	0.3505615063184586	0.0019014229309808944	0.0017023623287222053
GOTERM_BP_DIRECT	GO:0009615~response to virus	11	2.669902912621359	1.2573840283673535E-4	6609, 6352, 1543, 59, 6387, 7124, 58487, 338, 5610, 602, 1191	400	114	19349	4.667521929824561	0.38445978894751665	0.0021188842643972126	0.001897057562449435
GOTERM_BP_DIRECT	GO:0042593~glucose homeostasis	11	2.669902912621359	1.2573840283673535E-4	3569, 2645, 6774, 5950, 3630, 9370, 5468, 3643, 3952, 3667, 51548	400	114	19349	4.667521929824561	0.38445978894751665	0.0021188842643972126	0.001897057562449435
GOTERM_BP_DIRECT	GO:0051496~positive regulation of stress fiber assembly	8	1.9417475728155338	1.301077387344804E-4	50507, 6385, 4088, 335, 5345, 2475, 1490, 5879	400	55	19349	7.036	0.3947528725504502	0.002173531444919307	0.0019459837113750208
GOTERM_BP_DIRECT	GO:0098586~cellular response to virus	8	1.9417475728155338	1.301077387344804E-4	3569, 4790, 6352, 4088, 1432, 283120, 407024, 406991	400	55	19349	7.036	0.3947528725504502	0.002173531444919307	0.0019459837113750208
GOTERM_BP_DIRECT	GO:2000353~positive regulation of endothelial cell apoptotic process	6	1.4563106796116505	1.3745844906412188E-4	7494, 27250, 2852, 5335, 6347, 2309	400	25	19349	11.609399999999999	0.4116825617842782	0.0022668895510190015	0.0020295681261390647
GOTERM_BP_DIRECT	GO:1904753~negative regulation of vascular associated smooth muscle cell migration	6	1.4563106796116505	1.3745844906412188E-4	4780, 406996, 407008, 9370, 407040, 406991	400	25	19349	11.609399999999999	0.4116825617842782	0.0022668895510190015	0.0020295681261390647
GOTERM_BP_DIRECT	GO:0033344~cholesterol efflux	6	1.4563106796116505	1.3745844906412188E-4	345, 335, 336, 348, 338, 19	400	25	19349	11.609399999999999	0.4116825617842782	0.0022668895510190015	0.0020295681261390647
GOTERM_BP_DIRECT	GO:0009749~response to glucose	9	2.1844660194174756	1.4003937925738733E-4	6198, 10628, 336, 2695, 9370, 7040, 55829, 1490, 285	400	74	19349	5.883141891891892	0.4175138132547622	0.0022996253810819473	0.0020588768312096734
GOTERM_BP_DIRECT	GO:1904996~positive regulation of leukocyte adhesion to vascular endothelial cell	5	1.2135922330097086	1.5134271626679197E-4	3569, 7124, 3383, 4192, 406991	400	14	19349	17.27589285714286	0.44237899004880243	0.0024133534796427695	0.0021606986971147366
GOTERM_BP_DIRECT	GO:0051926~negative regulation of calcium ion transport	5	1.2135922330097086	1.5134271626679197E-4	5350, 5743, 4842, 3383, 4846	400	14	19349	17.27589285714286	0.44237899004880243	0.0024133534796427695	0.0021606986971147366
GOTERM_BP_DIRECT	GO:1902176~negative regulation of oxidative stress-induced intrinsic apoptotic signaling pathway	5	1.2135922330097086	1.5134271626679197E-4	2876, 4780, 5478, 3630, 23411	400	14	19349	17.27589285714286	0.44237899004880243	0.0024133534796427695	0.0021606986971147366
GOTERM_BP_DIRECT	GO:0055119~relaxation of cardiac muscle	5	1.2135922330097086	1.5134271626679197E-4	5350, 8654, 5997, 5290, 2934	400	14	19349	17.27589285714286	0.44237899004880243	0.0024133534796427695	0.0021606986971147366
GOTERM_BP_DIRECT	GO:0048246~macrophage chemotaxis	5	1.2135922330097086	1.5134271626679197E-4	3958, 6352, 6288, 6376, 6347	400	14	19349	17.27589285714286	0.44237899004880243	0.0024133534796427695	0.0021606986971147366
GOTERM_BP_DIRECT	GO:0060397~JAK-STAT cascade involved in growth hormone signaling pathway	5	1.2135922330097086	1.5134271626679197E-4	3717, 2688, 5770, 6774, 5617	400	14	19349	17.27589285714286	0.44237899004880243	0.0024133534796427695	0.0021606986971147366
GOTERM_BP_DIRECT	GO:0030195~negative regulation of blood coagulation	5	1.2135922330097086	1.5134271626679197E-4	7035, 5054, 7056, 348, 1906	400	14	19349	17.27589285714286	0.44237899004880243	0.0024133534796427695	0.0021606986971147366
GOTERM_BP_DIRECT	GO:0045599~negative regulation of fat cell differentiation	8	1.9417475728155338	1.6362883899093014E-4	3569, 2852, 4088, 7124, 9370, 23411, 7040, 1649	400	57	19349	6.789122807017544	0.46820401843993786	0.0025985337023292157	0.002326492340385447
GOTERM_BP_DIRECT	GO:0002719~negative regulation of cytokine production involved in immune response	4	0.9708737864077669	1.6620019711645332E-4	7124, 335, 336, 3586	400	6	19349	32.248333333333335	0.47345572833121374	0.0026071811409446883	0.00233423447576157
GOTERM_BP_DIRECT	GO:0060372~regulation of atrial cardiac muscle cell membrane repolarization	4	0.9708737864077669	1.6620019711645332E-4	6331, 3784, 3741, 4878	400	6	19349	32.248333333333335	0.47345572833121374	0.0026071811409446883	0.00233423447576157
GOTERM_BP_DIRECT	GO:0031279~regulation of cyclase activity	4	0.9708737864077669	1.6620019711645332E-4	808, 801, 5997, 805	400	6	19349	32.248333333333335	0.47345572833121374	0.0026071811409446883	0.00233423447576157
GOTERM_BP_DIRECT	GO:0098869~cellular oxidant detoxification	9	2.1844660194174756	1.8530595001549764E-4	2876, 213, 348, 5743, 55829, 3240, 6280, 25824, 7295	400	77	19349	5.653928571428571	0.5108870942413628	0.0028951241340477952	0.002592032620662123
GOTERM_BP_DIRECT	GO:0032270~positive regulation of cellular protein metabolic process	5	1.2135922330097086	2.030275545141359E-4	8399, 3630, 7040, 183, 185	400	15	19349	16.124166666666667	0.54322432730929	0.0031592069873792356	0.0028284685517997563
GOTERM_BP_DIRECT	GO:1901216~positive regulation of neuron death	7	1.6990291262135921	2.0730107264628378E-4	2475, 348, 7965, 155061, 4217, 1191, 142	400	42	19349	8.062083333333334	0.5506969922491999	0.0032127503588032496	0.0028764064497707248
GOTERM_BP_DIRECT	GO:0022900~electron transport chain	8	1.9417475728155338	2.2669855357127387E-4	1536, 231, 50507, 1588, 1544, 314, 217, 4688	400	60	19349	6.449666666666666	0.58310833810049	0.0034993188729261836	0.003132974010355005
GOTERM_BP_DIRECT	GO:0035307~positive regulation of protein dephosphorylation	6	1.4563106796116505	2.4166484833448967E-4	6609, 808, 5478, 801, 7040, 805	400	28	19349	10.365535714285715	0.6065091067518824	0.003700732736995221	0.0033133017896653247
GOTERM_BP_DIRECT	GO:0042104~positive regulation of activated T cell proliferation	6	1.4563106796116505	2.4166484833448967E-4	177, 3479, 3146, 2056, 3606, 406991	400	28	19349	10.365535714285715	0.6065091067518824	0.003700732736995221	0.0033133017896653247
GOTERM_BP_DIRECT	GO:0071548~response to dexamethasone	5	1.2135922330097086	2.6631367945652886E-4	2056, 1906, 5290, 2309, 1636	400	16	19349	15.11640625	0.6422215572649521	0.004062073079141284	0.003636813290602005
GOTERM_BP_DIRECT	GO:0060048~cardiac muscle contraction	7	1.6990291262135921	2.694469000885782E-4	6331, 156, 7137, 2475, 3784, 4633, 5290	400	44	19349	7.6956250000000015	0.6465225892764185	0.004093683415125289	0.0036651143299450306
GOTERM_BP_DIRECT	GO:0034382~chylomicron remnant clearance	4	0.9708737864077669	2.863986304132728E-4	3949, 345, 348, 338	400	7	19349	27.641428571428573	0.668911845290225	0.004311100341422853	0.0038597698055496126
GOTERM_BP_DIRECT	GO:0006527~arginine catabolic process	4	0.9708737864077669	2.863986304132728E-4	4842, 23564, 4843, 4846	400	7	19349	27.641428571428573	0.668911845290225	0.004311100341422853	0.0038597698055496126
GOTERM_BP_DIRECT	GO:0001774~microglial cell activation	6	1.4563106796116505	2.871087814837194E-4	177, 3717, 7124, 6376, 10135, 1191	400	29	19349	10.008103448275861	0.669818200844517	0.004311100341422853	0.0038597698055496126
GOTERM_BP_DIRECT	GO:0010951~negative regulation of endopeptidase activity	12	2.912621359223301	3.0426281622538407E-4	7076, 7035, 5054, 5176, 5265, 302, 5345, 6317, 1471, 4018, 183, 197	400	151	19349	3.8441721854304634	0.6909736928125305	0.004550969797727741	0.004074527248289542
GOTERM_BP_DIRECT	GO:0002548~monocyte chemotaxis	7	1.6990291262135921	3.0555777293902726E-4	3958, 3569, 6352, 1511, 6376, 6347, 6283	400	45	19349	7.524611111111112	0.692514587323508	0.004552692840817399	0.004076069905422159
GOTERM_BP_DIRECT	GO:0043524~negative regulation of neuron apoptotic process	12	2.912621359223301	3.220612888040096E-4	3329, 596, 3717, 4908, 3586, 348, 6347, 6647, 627, 5290, 3162, 4192	400	152	19349	3.818881578947368	0.7114926425456802	0.0047801327442102805	0.004279699049299435
GOTERM_BP_DIRECT	GO:0007159~leukocyte cell-cell adhesion	6	1.4563106796116505	3.387487079599658E-4	6352, 6401, 7412, 6403, 4973, 3383	400	30	19349	6745-09-01	0.7294917617394757	0.004951633575823894	0.004433245401521522
GOTERM_BP_DIRECT	GO:0010800~positive regulation of peptidyl-threonine phosphorylation	6	1.4563106796116505	3.387487079599658E-4	808, 1116, 5594, 801, 7040, 805	400	30	19349	6745-09-01	0.7294917617394757	0.004951633575823894	0.004433245401521522
GOTERM_BP_DIRECT	GO:0045840~positive regulation of mitotic nuclear division	6	1.4563106796116505	3.387487079599658E-4	3479, 7124, 3553, 3630, 1906, 3643	400	30	19349	6745-09-01	0.7294917617394757	0.004951633575823894	0.004433245401521522
GOTERM_BP_DIRECT	GO:0043200~response to amino acid	6	1.4563106796116505	3.387487079599658E-4	2695, 2475, 1906, 4524, 3383, 1490	400	30	19349	6745-09-01	0.7294917617394757	0.004951633575823894	0.004433245401521522
GOTERM_BP_DIRECT	GO:0050995~negative regulation of lipid catabolic process	5	1.2135922330097086	3.426128814705534E-4	345, 7124, 336, 3553, 3630	400	17	19349	14.22720588235294	0.7334969665717253	0.004951846852415227	0.0044334363501152135
GOTERM_BP_DIRECT	GO:1903428~positive regulation of reactive oxygen species biosynthetic process	5	1.2135922330097086	3.426128814705534E-4	7099, 283120, 948, 2309, 4317	400	17	19349	14.22720588235294	0.7334969665717253	0.004951846852415227	0.0044334363501152135
GOTERM_BP_DIRECT	GO:0046325~negative regulation of glucose import	5	1.2135922330097086	3.426128814705534E-4	7124, 3952, 55829, 51548, 1636	400	17	19349	14.22720588235294	0.7334969665717253	0.004951846852415227	0.0044334363501152135
GOTERM_BP_DIRECT	GO:0051898~negative regulation of protein kinase B signaling	8	1.9417475728155338	3.741808385449893E-4	2852, 5465, 406937, 23411, 407040, 1649, 407024, 5291	400	65	19349	5.953538461538462	0.764073290500844	0.005367895375260646	0.004805928614025792
GOTERM_BP_DIRECT	GO:0071560~cellular response to transforming growth factor beta stimulus	8	1.9417475728155338	3.741808385449893E-4	50507, 27063, 4088, 1398, 1906, 51741, 94, 7040	400	65	19349	5.953538461538462	0.764073290500844	0.005367895375260646	0.004805928614025792
GOTERM_BP_DIRECT	GO:0035722~interleukin-12-mediated signaling pathway	7	1.6990291262135921	3.890974222343155E-4	27250, 3717, 302, 6775, 3586, 5478, 6647	400	47	19349	7.204414893617022	0.7772753777318935	0.00556121093482305	0.004979005903035408
GOTERM_BP_DIRECT	GO:0035556~intracellular signal transduction	22	5.339805825242718	3.9738645628347444E-4	5891, 5594, 10392, 5871, 4882, 1490, 3162, 186, 6271, 1843, 3717, 10636, 1432, 3576, 8835, 5335, 5599, 1906, 3952, 10278, 5879, 5319	400	445	19349	2.391449438202247	0.7842897300349592	0.00565872448264918	0.005066310724942452
GOTERM_BP_DIRECT	GO:0010595~positive regulation of endothelial cell migration	8	1.9417475728155338	4.1126849315117897E-4	682, 5294, 1906, 183, 5879, 5291, 406991, 5293	400	66	19349	5.863333333333334	0.7955458560548615	0.005813498590001464	0.005204881479257594
GOTERM_BP_DIRECT	GO:0048010~vascular endothelial growth factor receptor signaling pathway	8	1.9417475728155338	4.1126849315117897E-4	1536, 7494, 1432, 1398, 4688, 5290, 5879, 5291	400	66	19349	5.863333333333334	0.7955458560548615	0.005813498590001464	0.005204881479257594
GOTERM_BP_DIRECT	GO:0002526~acute inflammatory response	5	1.2135922330097086	4.3336886640823287E-4	9365, 7124, 336, 7412, 3240	400	18	19349	13.436805555555557	0.8122666993390859	0.006059313244454241	0.00542496171536393
GOTERM_BP_DIRECT	GO:0002026~regulation of the force of heart contraction	5	1.2135922330097086	4.3336886640823287E-4	133, 5350, 156, 1113, 4633	400	18	19349	13.436805555555557	0.8122666993390859	0.006059313244454241	0.00542496171536393
GOTERM_BP_DIRECT	GO:0046889~positive regulation of lipid biosynthetic process	5	1.2135922330097086	4.3336886640823287E-4	335, 5465, 2475, 348, 3630	400	18	19349	13.436805555555557	0.8122666993390859	0.006059313244454241	0.00542496171536393
GOTERM_BP_DIRECT	GO:0050766~positive regulation of phagocytosis	7	1.6990291262135921	4.370501376926908E-4	5806, 7124, 335, 336, 3553, 6647, 197	400	48	19349	7.054322916666667	0.8149159343169695	0.006088723759408282	0.005451293233675981
GOTERM_BP_DIRECT	GO:0007589~body fluid secretion	4	0.9708737864077669	4.512311877746643E-4	7432, 302, 1906, 4879	400	8	19349	24.18625	0.8247767031686534	0.006218932691508677	0.00556787054914809
GOTERM_BP_DIRECT	GO:0014012~peripheral nervous system axon regeneration	4	0.9708737864077669	4.512311877746643E-4	335, 4313, 706, 3371	400	8	19349	24.18625	0.8247767031686534	0.006218932691508677	0.00556787054914809
GOTERM_BP_DIRECT	GO:0032489~regulation of Cdc42 protein signal transduction	4	0.9708737864077669	4.512311877746643E-4	345, 335, 348, 19	400	8	19349	24.18625	0.8247767031686534	0.006218932691508677	0.00556787054914809
GOTERM_BP_DIRECT	GO:0002862~negative regulation of inflammatory response to antigenic stimulus	14	3.3980582524271843	4.600968185233989E-4	7432, 5741, 153, 154, 133, 551, 3569, 2876, 171389, 1432, 2740, 3586, 2695, 5335	400	211	19349	3.2095497630331757	0.8306727764457627	0.006318553817372941	0.005657062306043926
GOTERM_BP_DIRECT	GO:0050727~regulation of inflammatory response	9	2.1844660194174756	5.020627811815406E-4	177, 3717, 171389, 6401, 834, 5743, 59272, 185, 197	400	89	19349	4.891601123595506	0.8560006939878	0.006846149373072668	0.0061294237066509645
GOTERM_BP_DIRECT	GO:0030324~lung development	9	2.1844660194174756	5.020627811815406E-4	1116, 1544, 3146, 5950, 4015, 6910, 1490, 1956, 4846	400	89	19349	4.891601123595506	0.8560006939878	0.006846149373072668	0.0061294237066509645
GOTERM_BP_DIRECT	GO:0010667~negative regulation of cardiac muscle cell apoptotic process	6	1.4563106796116505	5.362658917163818E-4	3717, 4780, 3297, 406937, 4192, 406991	400	33	19349	8.795	0.8738148697067957	0.007216598491845897	0.006461090383344797
GOTERM_BP_DIRECT	GO:0045648~positive regulation of erythrocyte differentiation	6	1.4563106796116505	5.362658917163818E-4	6772, 1432, 407007, 6774, 3276, 2309	400	33	19349	8.795	0.8738148697067957	0.007216598491845897	0.006461090383344797
GOTERM_BP_DIRECT	GO:0060314~regulation of ryanodine-sensitive calcium-release channel activity	5	1.2135922330097086	5.400506933277424E-4	808, 5350, 801, 4842, 805	400	19	19349	12.729605263157895	0.8756454570822558	0.007216598491845897	0.006461090383344797
GOTERM_BP_DIRECT	GO:0001935~endothelial cell proliferation	5	1.2135922330097086	5.400506933277424E-4	7494, 335, 3146, 3162, 5291	400	19	19349	12.729605263157895	0.8756454570822558	0.007216598491845897	0.006461090383344797
GOTERM_BP_DIRECT	GO:0042310~vasoconstriction	5	1.2135922330097086	5.400506933277424E-4	551, 1401, 1906, 183, 1636	400	19	19349	12.729605263157895	0.8756454570822558	0.007216598491845897	0.006461090383344797
GOTERM_BP_DIRECT	GO:0032715~negative regulation of interleukin-6 production	8	1.9417475728155338	5.404501073188557E-4	3082, 7099, 406971, 7124, 6376, 3586, 54106, 55829	400	69	19349	5.608405797101449	0.875837085345573	0.007216598491845897	0.006461090383344797
GOTERM_BP_DIRECT	GO:0042149~cellular response to glucose starvation	7	1.6990291262135921	5.466973105388512E-4	7494, 596, 4780, 7157, 6513, 23411, 2309	400	50	19349	6.772150000000001	0.8787961956290324	0.0072748445564462996	0.006513238647971486
GOTERM_BP_DIRECT	GO:0006898~receptor-mediated endocytosis	12	2.912621359223301	5.82934933167069E-4	154, 3949, 58191, 213, 6288, 335, 348, 338, 3643, 3240, 948, 1956	400	163	19349	3.561165644171779	0.8946220461706912	0.007730398306157111	0.006921100323340974
GOTERM_BP_DIRECT	GO:0031640~killing of cells of other organism	8	1.9417475728155338	5.900306607132429E-4	3958, 5196, 6387, 1113, 3576, 57817, 6283, 4879	400	70	19349	5.5282857142857145	0.8974700484450928	0.007771086415332438	0.006957528780765372
GOTERM_BP_DIRECT	GO:0070098~chemokine-mediated signaling pathway	8	1.9417475728155338	5.900306607132429E-4	5196, 57007, 6352, 1234, 6387, 6376, 3576, 6347	400	70	19349	5.5282857142857145	0.8974700484450928	0.007771086415332438	0.006957528780765372
GOTERM_BP_DIRECT	GO:0035924~cellular response to vascular endothelial growth factor stimulus	6	1.4563106796116505	6.181956200753954E-4	7494, 1432, 7412, 153090, 3164, 407010	400	34	19349	8.536323529411764	0.9080356788621176	0.008114343190037248	0.007264849888981262
GOTERM_BP_DIRECT	GO:0032088~negative regulation of NF-kappaB transcription factor activity	9	2.1844660194174756	6.272659045764673E-4	22900, 9447, 153090, 602, 23411, 54106, 730249, 1649, 406991	400	92	19349	4.732092391304348	0.9112008880242648	0.008205488561900297	0.007346453221395575
GOTERM_BP_DIRECT	GO:0060047~heart contraction	5	1.2135922330097086	6.641466176544295E-4	2876, 7137, 6647, 4633, 1636	400	20	19349	12.093125	0.922987941008347	0.008545032179690708	0.007650449904335682
GOTERM_BP_DIRECT	GO:0071404~cellular response to low-density lipoprotein particle stimulus	5	1.2135922330097086	6.641466176544295E-4	3949, 19, 5468, 948, 26291	400	20	19349	12.093125	0.922987941008347	0.008545032179690708	0.007650449904335682
GOTERM_BP_DIRECT	GO:0050901~leukocyte tethering or rolling	5	1.2135922330097086	6.641466176544295E-4	7124, 6401, 7412, 6403, 3952	400	20	19349	12.093125	0.922987941008347	0.008545032179690708	0.007650449904335682
GOTERM_BP_DIRECT	GO:0046146~tetrahydrobiopterin metabolic process	4	0.9708737864077669	6.665080813907497E-4	5805, 2643, 801, 4846	400	9	19349	21.49888888888889	0.9236870182870603	0.008545032179690708	0.007650449904335682
GOTERM_BP_DIRECT	GO:1901844~regulation of cell communication by electrical coupling involved in cardiac conduction	4	0.9708737864077669	6.665080813907497E-4	808, 801, 805, 6717	400	9	19349	21.49888888888889	0.9236870182870603	0.008545032179690708	0.007650449904335682
GOTERM_BP_DIRECT	GO:0006739~NADP metabolic process	4	0.9708737864077669	6.665080813907497E-4	3417, 2645, 27035, 2539	400	9	19349	21.49888888888889	0.9236870182870603	0.008545032179690708	0.007650449904335682
GOTERM_BP_DIRECT	GO:0050714~positive regulation of protein secretion	7	1.6990291262135921	6.766010184888864E-4	27063, 3479, 5478, 3630, 7040, 283, 5319	400	52	19349	6.511682692307693	0.9266040874863073	0.008645706391882823	0.007740584499599677
GOTERM_BP_DIRECT	GO:0007166~cell surface receptor signaling pathway	17	4.12621359223301	7.084447951305173E-4	5594, 8743, 3276, 183, 186, 682, 154, 177, 1234, 1432, 2740, 6347, 1906, 948, 1956, 4879, 5617	400	308	19349	2.6699107142857144	0.9350967335839067	0.009022734205969196	0.008078141145795173
GOTERM_BP_DIRECT	GO:0001649~osteoblast differentiation	10	2.4271844660194173	7.169678595211371E-4	1302, 6696, 1432, 632, 1462, 3486, 4015, 51741, 2194, 3371	400	117	19349	4.13440170940171	0.9371981840814819	0.009101246611487066	0.008148434061333976
GOTERM_BP_DIRECT	GO:0043124~negative regulation of I-kappaB kinase/NF-kappaB signaling	7	1.6990291262135921	7.499052336997006E-4	406971, 22900, 171389, 6772, 153090, 9370, 23411	400	53	19349	6.388820754716981	0.9446993108833058	0.009488145235564408	0.008494828139122838
GOTERM_BP_DIRECT	GO:0032930~positive regulation of superoxide anion generation	5	1.2135922330097086	8.071583209390518E-4	1401, 6647, 7040, 183, 1956	400	21	19349	11.517261904761906	0.9556694718123486	0.010047751152678142	0.008995848725706912
GOTERM_BP_DIRECT	GO:0036092~phosphatidylinositol-3-phosphate biosynthetic process	5	1.2135922330097086	8.071583209390518E-4	5294, 9896, 5290, 5291, 5293	400	21	19349	11.517261904761906	0.9556694718123486	0.010047751152678142	0.008995848725706912
GOTERM_BP_DIRECT	GO:0006801~superoxide metabolic process	5	1.2135922330097086	8.071583209390518E-4	1536, 50507, 4688, 6647, 4843	400	21	19349	11.517261904761906	0.9556694718123486	0.010047751152678142	0.008995848725706912
GOTERM_BP_DIRECT	GO:0090201~negative regulation of release of cytochrome c from mitochondria	5	1.2135922330097086	8.071583209390518E-4	3082, 551, 2876, 3479, 1191	400	21	19349	11.517261904761906	0.9556694718123486	0.010047751152678142	0.008995848725706912
GOTERM_BP_DIRECT	GO:2000352~negative regulation of endothelial cell apoptotic process	6	1.4563106796116505	8.097565712575542E-4	5054, 4780, 3586, 406913, 3383, 26291	400	36	19349	8.062083333333334	0.9561120935367512	0.010047751152678142	0.008995848725706912
GOTERM_BP_DIRECT	GO:0006641~triglyceride metabolic process	6	1.4563106796116505	8.097565712575542E-4	2876, 345, 336, 348, 255738, 1071	400	36	19349	8.062083333333334	0.9561120935367512	0.010047751152678142	0.008995848725706912
GOTERM_BP_DIRECT	GO:0030968~endoplasmic reticulum unfolded protein response	7	1.6990291262135921	8.291968050188052E-4	7494, 5770, 4780, 5610, 55829, 1649, 26291	400	54	19349	6.27050925925926	0.9592865944301369	0.010255995097972977	0.009182291542756321
GOTERM_BP_DIRECT	GO:0034614~cellular response to reactive oxygen species	6	1.4563106796116505	9.206242015939054E-4	5594, 5599, 4313, 25824, 1956, 4318	400	37	19349	7.844189189189189	0.9713993302608891	0.011350443431152974	0.01016216171407969
GOTERM_BP_DIRECT	GO:0044320~cellular response to leptin stimulus	4	0.9708737864077669	9.376253013766736E-4	2645, 6774, 3952, 8074	400	10	19349	19.349	0.9732171467959188	0.011414183085213197	0.010219228442449236
GOTERM_BP_DIRECT	GO:0034384~high-density lipoprotein particle clearance	4	0.9708737864077669	9.376253013766736E-4	3949, 335, 336, 348	400	10	19349	19.349	0.9732171467959188	0.011414183085213197	0.010219228442449236
GOTERM_BP_DIRECT	GO:0034392~negative regulation of smooth muscle cell apoptotic process	4	0.9708737864077669	9.376253013766736E-4	4040, 3479, 1906, 406991	400	10	19349	19.349	0.9732171467959188	0.011414183085213197	0.010219228442449236
GOTERM_BP_DIRECT	GO:0050665~hydrogen peroxide biosynthetic process	4	0.9708737864077669	9.376253013766736E-4	1536, 1544, 1543, 6647	400	10	19349	19.349	0.9732171467959188	0.011414183085213197	0.010219228442449236
GOTERM_BP_DIRECT	GO:1903589~positive regulation of blood vessel endothelial cell proliferation involved in sprouting angiogenesis	5	1.2135922330097086	9.705955108878018E-4	406913, 3162, 407010, 185, 406991	400	22	19349	10.99375	0.9764197775460307	0.011778390177723357	0.010545306572696084
GOTERM_BP_DIRECT	GO:0019730~antimicrobial humoral response	7	1.6990291262135921	0.0010070445558932111	1511, 5320, 1113, 602, 6280, 1191, 3934	400	56	19349	6.046562500000001	0.97951665242974	0.012182397934770852	0.010907018622605154
GOTERM_BP_DIRECT	GO:0001558~regulation of cell growth	8	1.9417475728155338	0.0011298811556880717	7494, 634, 2475, 8835, 3486, 183, 3371, 185	400	78	19349	4.961282051282052	0.9872557679398017	0.013625660561875839	0.01219918560281965
GOTERM_BP_DIRECT	GO:0010460~positive regulation of heart rate	5	1.2135922330097086	0.001155970874442855	133, 2643, 3784, 1906, 4878	400	23	19349	10.515760869565218	0.9884777107468707	0.013853700635015457	0.012403352084472248
GOTERM_BP_DIRECT	GO:0019934~cGMP-mediated signaling	5	1.2135922330097086	0.001155970874442855	4882, 348, 948, 4878, 4879	400	23	19349	10.515760869565218	0.9884777107468707	0.013853700635015457	0.012403352084472248
GOTERM_BP_DIRECT	GO:0001937~negative regulation of endothelial cell proliferation	6	1.4563106796116505	0.0011757134604092148	6772, 7124, 348, 94, 406991, 5617	400	39	19349	7.441923076923077	0.989323897943819	0.014003327912713456	0.012537314832450115
GOTERM_BP_DIRECT	GO:0046627~negative regulation of insulin receptor signaling pathway	6	1.4563106796116505	0.0011757134604092148	406971, 6198, 5770, 3553, 3667, 197	400	39	19349	7.441923076923077	0.989323897943819	0.014003327912713456	0.012537314832450115
GOTERM_BP_DIRECT	GO:0032729~positive regulation of interferon-gamma production	8	1.9417475728155338	0.0012181780680782003	3329, 7099, 3717, 7124, 3553, 602, 54106, 3606	400	79	19349	4.898481012658228	0.9909393533632367	0.014464458968350077	0.012950169923723637
GOTERM_BP_DIRECT	GO:0002034~regulation of blood vessel diameter by renin-angiotensin	3	0.7281553398058253	0.001255163973606109	5345, 183, 185	400	3	19349	48.372499999999995	0.9921459041984709	0.01462483042178338	0.013093752036087477
GOTERM_BP_DIRECT	GO:0002679~respiratory burst involved in defense response	3	0.7281553398058253	0.001255163973606109	5294, 4353, 5293	400	3	19349	48.372499999999995	0.9921459041984709	0.01462483042178338	0.013093752036087477
GOTERM_BP_DIRECT	GO:0090151~establishment of protein localization to mitochondrial membrane	3	0.7281553398058253	0.001255163973606109	808, 801, 805	400	3	19349	48.372499999999995	0.9921459041984709	0.01462483042178338	0.013093752036087477
GOTERM_BP_DIRECT	GO:0061771~response to caloric restriction	3	0.7281553398058253	0.001255163973606109	3949, 5919, 348	400	3	19349	48.372499999999995	0.9921459041984709	0.01462483042178338	0.013093752036087477
GOTERM_BP_DIRECT	GO:0071492~cellular response to UV-A	4	0.9708737864077669	0.0012695823247725919	7076, 4312, 4313, 4318	400	11	19349	17.59	0.9925714966208756	0.01462483042178338	0.013093752036087477
GOTERM_BP_DIRECT	GO:0030518~intracellular steroid hormone receptor signaling pathway	4	0.9708737864077669	0.0012695823247725919	57658, 2852, 367, 4306	400	11	19349	17.59	0.9925714966208756	0.01462483042178338	0.013093752036087477
GOTERM_BP_DIRECT	GO:0070757~interleukin-35-mediated signaling pathway	4	0.9708737864077669	0.0012695823247725919	3717, 6772, 6775, 6774	400	11	19349	17.59	0.9925714966208756	0.01462483042178338	0.013093752036087477
GOTERM_BP_DIRECT	GO:0060055~angiogenesis involved in wound healing	4	0.9708737864077669	0.0012695823247725919	10855, 2876, 6376, 5291	400	11	19349	17.59	0.9925714966208756	0.01462483042178338	0.013093752036087477
GOTERM_BP_DIRECT	GO:0038166~angiotensin-activated signaling pathway	4	0.9708737864077669	0.0012695823247725919	406937, 183, 185, 186	400	11	19349	17.59	0.9925714966208756	0.01462483042178338	0.013093752036087477
GOTERM_BP_DIRECT	GO:0060315~negative regulation of ryanodine-sensitive calcium-release channel activity	4	0.9708737864077669	0.0012695823247725919	808, 801, 805, 6717	400	11	19349	17.59	0.9925714966208756	0.01462483042178338	0.013093752036087477
GOTERM_BP_DIRECT	GO:0007189~adenylate cyclase-activating G-protein coupled receptor signaling pathway	10	2.4271844660194173	0.0012856853900347037	154, 133, 5196, 2852, 7432, 2740, 2695, 5741, 19, 5733	400	127	19349	3.808858267716536	0.9930196212031577	0.0147662497623331	0.013220366138600897
GOTERM_BP_DIRECT	GO:0070555~response to interleukin-1	6	1.4563106796116505	0.0013212380192754941	6609, 1116, 6401, 3553, 2056, 4524	400	40	19349	7.255875	0.993915609709096	0.01512954752636241	0.01354563013826953
GOTERM_BP_DIRECT	GO:0032727~positive regulation of interferon-alpha production	5	1.2135922330097086	0.0013647953678519733	3329, 7099, 6772, 3146, 54106	400	24	19349	10.077604166666667	0.9948581513917623	0.015399840130236153	0.013787625719089378
GOTERM_BP_DIRECT	GO:0046628~positive regulation of insulin receptor signaling pathway	5	1.2135922330097086	0.0013647953678519733	3630, 3952, 23411, 3667, 183	400	24	19349	10.077604166666667	0.9948581513917623	0.015399840130236153	0.013787625719089378
GOTERM_BP_DIRECT	GO:0048844~artery morphogenesis	5	1.2135922330097086	0.0013647953678519733	3949, 348, 338, 6899, 27329	400	24	19349	10.077604166666667	0.9948581513917623	0.015399840130236153	0.013787625719089378
GOTERM_BP_DIRECT	GO:0030325~adrenal gland development	5	1.2135922330097086	0.0013647953678519733	4088, 335, 3643, 706, 4192	400	24	19349	10.077604166666667	0.9948581513917623	0.015399840130236153	0.013787625719089378
GOTERM_BP_DIRECT	GO:0031954~positive regulation of protein autophosphorylation	5	1.2135922330097086	0.0013647953678519733	808, 56034, 3630, 801, 805	400	24	19349	10.077604166666667	0.9948581513917623	0.015399840130236153	0.013787625719089378
GOTERM_BP_DIRECT	GO:0042475~odontogenesis of dentin-containing tooth	7	1.6990291262135921	0.0014493086071743493	4040, 682, 133, 6331, 6899, 7040, 3371	400	60	19349	5.643458333333334	0.9962907988212143	0.016305778178092752	0.014598720809875735
GOTERM_BP_DIRECT	GO:0009409~response to cold	6	1.4563106796116505	0.0014796326096625735	3329, 154, 133, 7351, 5468, 153	400	41	19349	7.0789024390243895	0.9967009828592711	0.01659855302525544	0.014860844960419162
GOTERM_BP_DIRECT	GO:0010596~negative regulation of endothelial cell migration	5	1.2135922330097086	0.0015985738285293819	5176, 348, 153090, 94, 406991	400	25	19349	6745-09-01	0.9979167630803045	0.017777799436008313	0.01591663567022771
GOTERM_BP_DIRECT	GO:0060135~maternal process involved in female pregnancy	5	1.2135922330097086	0.0015985738285293819	231, 2475, 5997, 59272, 285	400	25	19349	6745-09-01	0.9979167630803045	0.017777799436008313	0.01591663567022771
GOTERM_BP_DIRECT	GO:0040014~regulation of multicellular organism growth	5	1.2135922330097086	0.0015985738285293819	3479, 6774, 6647, 5290, 5617	400	25	19349	6745-09-01	0.9979167630803045	0.017777799436008313	0.01591663567022771
GOTERM_BP_DIRECT	GO:0001503~ossification	8	1.9417475728155338	0.0016266978204749526	596, 6696, 4882, 6779, 1490, 1956, 4318, 197	400	83	19349	4.662409638554217	0.9981313483879697	0.01803858301497943	0.016150117729140694
GOTERM_BP_DIRECT	GO:0042594~response to starvation	6	1.4563106796116505	0.0016515693038282714	133, 2695, 5468, 1649, 2309, 790	400	42	19349	6.910357142857142	0.998302629188093	0.01807008411801085	0.016178320971165457
GOTERM_BP_DIRECT	GO:0010942~positive regulation of cell death	6	1.4563106796116505	0.0016515693038282714	7351, 10392, 407040, 3240, 1490, 948	400	42	19349	6.910357142857142	0.998302629188093	0.01807008411801085	0.016178320971165457
GOTERM_BP_DIRECT	GO:0007190~activation of adenylate cyclase activity	6	1.4563106796116505	0.0016515693038282714	808, 154, 2740, 801, 805, 153	400	42	19349	6.910357142857142	0.998302629188093	0.01807008411801085	0.016178320971165457
GOTERM_BP_DIRECT	GO:1903800~positive regulation of production of miRNAs involved in gene silencing by miRNA	4	0.9708737864077669	0.0016669992086063392	3569, 7157, 7040, 1956	400	12	19349	16.124166666666667	0.9984009055417031	0.01807008411801085	0.016178320971165457
GOTERM_BP_DIRECT	GO:0019732~antifungal humoral response	4	0.9708737864077669	0.0016669992086063392	5919, 7432, 4852, 283	400	12	19349	16.124166666666667	0.9984009055417031	0.01807008411801085	0.016178320971165457
GOTERM_BP_DIRECT	GO:0036499~PERK-mediated unfolded protein response	4	0.9708737864077669	0.0016669992086063392	4780, 3576, 6347, 1649	400	12	19349	16.124166666666667	0.9984009055417031	0.01807008411801085	0.016178320971165457
GOTERM_BP_DIRECT	GO:0040015~negative regulation of multicellular organism growth	4	0.9708737864077669	0.0016669992086063392	154, 8835, 9518, 153	400	12	19349	16.124166666666667	0.9984009055417031	0.01807008411801085	0.016178320971165457
GOTERM_BP_DIRECT	GO:0061051~positive regulation of cell growth involved in cardiac muscle cell development	4	0.9708737864077669	0.0016669992086063392	3479, 2475, 57817, 1906	400	12	19349	16.124166666666667	0.9984009055417031	0.01807008411801085	0.016178320971165457
GOTERM_BP_DIRECT	GO:0006874~cellular calcium ion homeostasis	9	2.1844660194174756	0.0016825994975859773	5350, 6352, 6387, 7137, 348, 5741, 1906, 7040, 5291	400	107	19349	4.068714953271028	0.99849448505521	0.01813729458431365	0.01623849515128366
GOTERM_BP_DIRECT	GO:0007179~transforming growth factor beta receptor signaling pathway	9	2.1844660194174756	0.0016825994975859773	4088, 7157, 6774, 9518, 23411, 94, 7040, 406991, 142	400	107	19349	4.068714953271028	0.99849448505521	0.01813729458431365	0.01623849515128366
GOTERM_BP_DIRECT	GO:0002931~response to ischemia	7	1.6990291262135921	0.0017193910247918465	3329, 406971, 596, 7157, 6376, 4217, 5291	400	62	19349	5.461411290322581	0.998694071116205	0.01848225616900205	0.01654734259235607
GOTERM_BP_DIRECT	GO:0032691~negative regulation of interleukin-1 beta production	6	1.4563106796116505	0.0018377265270080095	406971, 22900, 3479, 4210, 6376, 335	400	43	19349	6.749651162790697	0.9991735003337691	0.019644838414747668	0.01758821371416253
GOTERM_BP_DIRECT	GO:0030574~collagen catabolic process	6	1.4563106796116505	0.0018377265270080095	1513, 4312, 4313, 1508, 4317, 4318	400	43	19349	6.749651162790697	0.9991735003337691	0.019644838414747668	0.01758821371416253
GOTERM_BP_DIRECT	GO:0002092~positive regulation of receptor internalization	5	1.2135922330097086	0.0018588008943881357	4908, 6401, 57817, 3643, 255738	400	26	19349	9.302403846153847	0.9992381703764774	0.019760640913068363	0.017691892810223164
GOTERM_BP_DIRECT	GO:0051924~regulation of calcium ion transport	5	1.2135922330097086	0.0018588008943881357	5350, 596, 7439, 183, 6717	400	26	19349	9.302403846153847	0.9992381703764774	0.019760640913068363	0.017691892810223164
GOTERM_BP_DIRECT	GO:0006468~protein phosphorylation	22	5.339805825242718	0.001972415935180642	5294, 5891, 6352, 5594, 5871, 4882, 3486, 7040, 5290, 5293, 551, 3717, 156, 1511, 2475, 5610, 5599, 6347, 1906, 3643, 94, 4217	400	505	19349	2.107316831683168	0.9995090015335618	0.020910860147972797	0.018721695208926147
GOTERM_BP_DIRECT	GO:0007254~JNK cascade	7	1.6990291262135921	0.002026038406367838	4790, 10392, 4088, 7124, 5871, 5599, 4217	400	64	19349	5.2907421875	0.9996009457545973	0.021420499205954756	0.01917797998356405
GOTERM_BP_DIRECT	GO:0050918~positive chemotaxis	6	1.4563106796116505	0.0020387880175672824	3082, 3958, 6352, 6376, 4908, 3146	400	44	19349	6.59625	0.9996201424129639	0.02149640152948673	0.01924593606747257
GOTERM_BP_DIRECT	GO:0043123~positive regulation of I-kappaB kinase/NF-kappaB signaling	12	2.912621359223301	0.002116617021556507	7099, 8743, 10392, 7124, 6376, 3553, 834, 9370, 54106, 948, 3162, 6283	400	191	19349	3.039109947643979	0.9997188666915459	0.022079409084539914	0.019767908366697437
GOTERM_BP_DIRECT	GO:0016032~viral process	21	5.097087378640777	0.0021258635234368516	4780, 5594, 6773, 4088, 6387, 6772, 7157, 6774, 3297, 23411, 9682, 3329, 57007, 302, 336, 3146, 5335, 4312, 801, 10598, 4217	400	474	19349	2.1430854430379744	0.9997287418740392	0.022079409084539914	0.019767908366697437
GOTERM_BP_DIRECT	GO:0034380~high-density lipoprotein particle assembly	4	0.9708737864077669	0.0021341330885030806	335, 336, 348, 19	400	13	19349	14.883846153846154	0.9997372795623405	0.022079409084539914	0.019767908366697437
GOTERM_BP_DIRECT	GO:0033993~response to lipid	4	0.9708737864077669	0.0021341330885030806	5465, 2695, 5468, 948	400	13	19349	14.883846153846154	0.9997372795623405	0.022079409084539914	0.019767908366697437
GOTERM_BP_DIRECT	GO:0010459~negative regulation of heart rate	4	0.9708737864077669	0.0021341330885030806	5350, 7124, 6717, 186	400	13	19349	14.883846153846154	0.9997372795623405	0.022079409084539914	0.019767908366697437
GOTERM_BP_DIRECT	GO:0043568~positive regulation of insulin-like growth factor receptor signaling pathway	4	0.9708737864077669	0.0021341330885030806	2688, 3479, 367, 3486	400	13	19349	14.883846153846154	0.9997372795623405	0.022079409084539914	0.019767908366697437
GOTERM_BP_DIRECT	GO:0060396~growth hormone receptor signaling pathway	4	0.9708737864077669	0.0021341330885030806	3717, 2688, 6774, 8835	400	13	19349	14.883846153846154	0.9997372795623405	0.022079409084539914	0.019767908366697437
GOTERM_BP_DIRECT	GO:0046697~decidualization	5	1.2135922330097086	0.0021469572152864862	682, 5594, 6696, 5743, 1508	400	27	19349	8.95787037037037	0.9997499912223883	0.022093621050108134	0.01978063247683949
GOTERM_BP_DIRECT	GO:0045453~bone resorption	5	1.2135922330097086	0.0021469572152864862	154, 50507, 1513, 5741, 5879	400	27	19349	8.95787037037037	0.9997499912223883	0.022093621050108134	0.01978063247683949
GOTERM_BP_DIRECT	GO:0032689~negative regulation of interferon-gamma production	6	1.4563106796116505	0.0022554417982363116	7099, 171389, 3586, 3146, 90865, 1649	400	45	19349	6.449666666666666	0.9998356611468124	0.023025793384640017	0.02061521537805941
GOTERM_BP_DIRECT	GO:0032024~positive regulation of insulin secretion	6	1.4563106796116505	0.0022554417982363116	2645, 3717, 2852, 2695, 5950, 23410	400	45	19349	6.449666666666666	0.9998356611468124	0.023025793384640017	0.02061521537805941
GOTERM_BP_DIRECT	GO:0001541~ovarian follicle development	6	1.4563106796116505	0.0022554417982363116	596, 4254, 4313, 6647, 3383, 283	400	45	19349	6.449666666666666	0.9998356611468124	0.023025793384640017	0.02061521537805941
GOTERM_BP_DIRECT	GO:0007596~blood coagulation	12	2.912621359223301	0.002296314042590523	7450, 3717, 7035, 5340, 7056, 5265, 6521, 1361, 2152, 5327, 948, 5879	400	193	19349	3.0076165803108807	0.9998596913415155	0.023381202876930945	0.020933416931794874
GOTERM_BP_DIRECT	GO:0017144~drug metabolic process	5	1.2135922330097086	0.002464505942993086	1557, 1544, 1543, 1565, 790	400	28	19349	8.63794642857143	0.9999267964837228	0.02456312937255457	0.021991607147493143
GOTERM_BP_DIRECT	GO:0018158~protein oxidation	3	0.7281553398058253	0.0024760449147249878	2876, 335, 336	400	4	19349	36.279375	0.999929992365986	0.02456312937255457	0.021991607147493143
GOTERM_BP_DIRECT	GO:0010903~negative regulation of very-low-density lipoprotein particle remodeling	3	0.7281553398058253	0.0024760449147249878	345, 335, 336	400	4	19349	36.279375	0.999929992365986	0.02456312937255457	0.021991607147493143
GOTERM_BP_DIRECT	GO:0060312~regulation of blood vessel remodeling	3	0.7281553398058253	0.0024760449147249878	634, 7040, 407024	400	4	19349	36.279375	0.999929992365986	0.02456312937255457	0.021991607147493143
GOTERM_BP_DIRECT	GO:1990911~response to psychosocial stress	3	0.7281553398058253	0.0024760449147249878	154, 2740, 3297	400	4	19349	36.279375	0.999929992365986	0.02456312937255457	0.021991607147493143
GOTERM_BP_DIRECT	GO:0031664~regulation of lipopolysaccharide-mediated signaling pathway	3	0.7281553398058253	0.0024760449147249878	6376, 948, 1604	400	4	19349	36.279375	0.999929992365986	0.02456312937255457	0.021991607147493143
GOTERM_BP_DIRECT	GO:0051450~myoblast proliferation	3	0.7281553398058253	0.0024760449147249878	3082, 2876, 3479	400	4	19349	36.279375	0.999929992365986	0.02456312937255457	0.021991607147493143
GOTERM_BP_DIRECT	GO:0090080~positive regulation of MAPKKK cascade by fibroblast growth factor receptor signaling pathway	3	0.7281553398058253	0.0024760449147249878	9365, 26291, 8074	400	4	19349	36.279375	0.999929992365986	0.02456312937255457	0.021991607147493143
GOTERM_BP_DIRECT	GO:0006778~porphyrin-containing compound metabolic process	3	0.7281553398058253	0.0024760449147249878	1544, 1543, 10058	400	4	19349	36.279375	0.999929992365986	0.02456312937255457	0.021991607147493143
GOTERM_BP_DIRECT	GO:0002018~renin-angiotensin regulation of aldosterone production	3	0.7281553398058253	0.0024760449147249878	183, 185, 186	400	4	19349	36.279375	0.999929992365986	0.02456312937255457	0.021991607147493143
GOTERM_BP_DIRECT	GO:1990000~amyloid fibril formation	8	1.9417475728155338	0.0025899035921167005	6288, 335, 3630, 1471, 948, 4878, 5617, 2934	400	90	19349	4.299777777777778	0.9999549349099214	0.025626764005072685	0.022943889514777438
GOTERM_BP_DIRECT	GO:1904385~cellular response to angiotensin	4	0.9708737864077669	0.0026748940990434277	4790, 4780, 3297, 183	400	14	19349	13.820714285714287	0.9999675641635175	0.02619902621372738	0.02345624140151026
GOTERM_BP_DIRECT	GO:0045744~negative regulation of G-protein coupled receptor protein signaling pathway	4	0.9708737864077669	0.0026748940990434277	6352, 10636, 3576, 5997	400	14	19349	13.820714285714287	0.9999675641635175	0.02619902621372738	0.02345624140151026
GOTERM_BP_DIRECT	GO:0030595~leukocyte chemotaxis	4	0.9708737864077669	0.0026748940990434277	5196, 6376, 3586, 5478	400	14	19349	13.820714285714287	0.9999675641635175	0.02619902621372738	0.02345624140151026
GOTERM_BP_DIRECT	GO:0045730~respiratory burst	4	0.9708737864077669	0.0026748940990434277	1536, 27035, 4688, 1604	400	14	19349	13.820714285714287	0.9999675641635175	0.02619902621372738	0.02345624140151026
GOTERM_BP_DIRECT	GO:0051591~response to cAMP	6	1.4563106796116505	0.002738293650367527	682, 1843, 189, 7056, 6772, 5327	400	47	19349	6.175212765957447	0.9999746205188745	0.02668453332517244	0.023890920611161125
GOTERM_BP_DIRECT	GO:2000272~negative regulation of receptor activity	6	1.4563106796116505	0.002738293650367527	7124, 5465, 5468, 59272, 255738, 186	400	47	19349	6.175212765957447	0.9999746205188745	0.02668453332517244	0.023890920611161125
GOTERM_BP_DIRECT	GO:0010033~response to organic substance	5	1.2135922330097086	0.0028128894888363783	10855, 7076, 5345, 3741, 6647	400	29	19349	8.340086206896551	0.9999809841192959	0.027002339645322348	0.024175455681417133
GOTERM_BP_DIRECT	GO:0051403~stress-activated MAPK cascade	5	1.2135922330097086	0.0028128894888363783	4790, 5594, 5599, 183, 4217	400	29	19349	8.340086206896551	0.9999809841192959	0.027002339645322348	0.024175455681417133
GOTERM_BP_DIRECT	GO:0019433~triglyceride catabolic process	5	1.2135922330097086	0.0028128894888363783	9388, 345, 57104, 2167, 338	400	29	19349	8.340086206896551	0.9999809841192959	0.027002339645322348	0.024175455681417133
GOTERM_BP_DIRECT	GO:0070372~regulation of ERK1 and ERK2 cascade	5	1.2135922330097086	0.0028128894888363783	2335, 3553, 634, 406937, 1956	400	29	19349	8.340086206896551	0.9999809841192959	0.027002339645322348	0.024175455681417133
GOTERM_BP_DIRECT	GO:0009314~response to radiation	5	1.2135922330097086	0.0028128894888363783	596, 6387, 7124, 7295, 285	400	29	19349	8.340086206896551	0.9999809841192959	0.027002339645322348	0.024175455681417133
GOTERM_BP_DIRECT	GO:0051090~regulation of sequence-specific DNA binding transcription factor activity	5	1.2135922330097086	0.0028128894888363783	5594, 58487, 1432, 5599, 3162	400	29	19349	8.340086206896551	0.9999809841192959	0.027002339645322348	0.024175455681417133
GOTERM_BP_DIRECT	GO:0038095~Fc-epsilon receptor signaling pathway	11	2.669902912621359	0.003092237730956446	9861, 4790, 5594, 9402, 5335, 3497, 5599, 801, 5290, 5879, 5291	400	172	19349	3.0935901162790698	0.9999935500183893	0.029610286361689636	0.026510375584254394
GOTERM_BP_DIRECT	GO:1900087~positive regulation of G1/S transition of mitotic cell cycle	6	1.4563106796116505	0.003291833660551003	1543, 406996, 407007, 55835, 3741, 1956	400	49	19349	5.923163265306123	0.9999970216481534	0.03061963753537287	0.027414057446155292
GOTERM_BP_DIRECT	GO:0010989~negative regulation of low-density lipoprotein particle clearance	4	0.9708737864077669	0.0032928607352111275	3949, 345, 29116, 255738	400	15	19349	12.899333333333333	0.9999970334682707	0.03061963753537287	0.027414057446155292
GOTERM_BP_DIRECT	GO:0010818~T cell chemotaxis	4	0.9708737864077669	0.0032928607352111275	5294, 58191, 6387, 5293	400	15	19349	12.899333333333333	0.9999970334682707	0.03061963753537287	0.027414057446155292
GOTERM_BP_DIRECT	GO:0010884~positive regulation of lipid storage	4	0.9708737864077669	0.0032928607352111275	8399, 4790, 338, 407040	400	15	19349	12.899333333333333	0.9999970334682707	0.03061963753537287	0.027414057446155292
GOTERM_BP_DIRECT	GO:2000279~negative regulation of DNA biosynthetic process	4	0.9708737864077669	0.0032928607352111275	1843, 27063, 9370, 94	400	15	19349	12.899333333333333	0.9999970334682707	0.03061963753537287	0.027414057446155292
GOTERM_BP_DIRECT	GO:0016242~negative regulation of macroautophagy	4	0.9708737864077669	0.0032928607352111275	26073, 2475, 5290, 3162	400	15	19349	12.899333333333333	0.9999970334682707	0.03061963753537287	0.027414057446155292
GOTERM_BP_DIRECT	GO:0002523~leukocyte migration involved in inflammatory response	4	0.9708737864077669	0.0032928607352111275	7124, 6376, 6401, 6280	400	15	19349	12.899333333333333	0.9999970334682707	0.03061963753537287	0.027414057446155292
GOTERM_BP_DIRECT	GO:0050930~induction of positive chemotaxis	4	0.9708737864077669	0.0032928607352111275	177, 6387, 4908, 3576	400	15	19349	12.899333333333333	0.9999970334682707	0.03061963753537287	0.027414057446155292
GOTERM_BP_DIRECT	GO:0035815~positive regulation of renal sodium excretion	4	0.9708737864077669	0.0032928607352111275	1906, 183, 4879, 186	400	15	19349	12.899333333333333	0.9999970334682707	0.03061963753537287	0.027414057446155292
GOTERM_BP_DIRECT	GO:0071498~cellular response to fluid shear stress	4	0.9708737864077669	0.0032928607352111275	7494, 4780, 4313, 5743	400	15	19349	12.899333333333333	0.9999970334682707	0.03061963753537287	0.027414057446155292
GOTERM_BP_DIRECT	GO:0009395~phospholipid catabolic process	4	0.9708737864077669	0.0032928607352111275	9388, 336, 5335, 27329	400	15	19349	12.899333333333333	0.9999970334682707	0.03061963753537287	0.027414057446155292
GOTERM_BP_DIRECT	GO:0030194~positive regulation of blood coagulation	4	0.9708737864077669	0.0032928607352111275	10855, 5054, 4780, 948	400	15	19349	12.899333333333333	0.9999970334682707	0.03061963753537287	0.027414057446155292
GOTERM_BP_DIRECT	GO:0007005~mitochondrion organization	8	1.9417475728155338	0.0035102976600401574	2551, 1906, 23277, 23410, 54205, 10730, 4846, 142	400	95	19349	4.073473684210526	0.9999987218158521	0.03256307372618983	0.029154034652496982
GOTERM_BP_DIRECT	GO:0001932~regulation of protein phosphorylation	6	1.4563106796116505	0.0035968488105099228	5294, 6773, 2335, 7124, 335, 4015	400	50	19349	5.8046999999999995	0.9999990858417505	0.033285946186469524	0.029801229353265665
GOTERM_BP_DIRECT	GO:0071480~cellular response to gamma radiation	5	1.2135922330097086	0.0036078092707402098	50507, 7486, 7157, 3297, 406991	400	31	19349	7.802016129032259	0.9999991238350577	0.03330750233441739	0.02982052878087901
GOTERM_BP_DIRECT	GO:0043154~negative regulation of cysteine-type endopeptidase activity involved in apoptotic process	7	1.6990291262135921	0.0039416382770769195	3082, 551, 2876, 7124, 5743, 3164, 25824	400	73	19349	4.638458904109589	0.9999997595704735	0.03529883191034734	0.03160338539783624
GOTERM_BP_DIRECT	GO:0070301~cellular response to hydrogen peroxide	7	1.6990291262135921	0.0039416382770769195	3569, 4780, 1906, 3297, 23411, 4217, 3934	400	73	19349	4.638458904109589	0.9999997595704735	0.03529883191034734	0.03160338539783624
GOTERM_BP_DIRECT	GO:0071300~cellular response to retinoic acid	7	1.6990291262135921	0.0039416382770769195	5176, 7124, 19, 5468, 3952, 6899, 3371	400	73	19349	4.638458904109589	0.9999997595704735	0.03529883191034734	0.03160338539783624
GOTERM_BP_DIRECT	GO:0034116~positive regulation of heterotypic cell-cell adhesion	4	0.9708737864077669	0.003991294671112437	177, 7124, 3553, 3586	400	16	19349	12.093125	0.9999998016486614	0.03529883191034734	0.03160338539783624
GOTERM_BP_DIRECT	GO:0071639~positive regulation of monocyte chemotactic protein-1 production	4	0.9708737864077669	0.003991294671112437	177, 3553, 3146, 9370	400	16	19349	12.093125	0.9999998016486614	0.03529883191034734	0.03160338539783624
GOTERM_BP_DIRECT	GO:0008631~intrinsic apoptotic signaling pathway in response to oxidative stress	4	0.9708737864077669	0.003991294671112437	596, 3717, 2876, 4217	400	16	19349	12.093125	0.9999998016486614	0.03529883191034734	0.03160338539783624
GOTERM_BP_DIRECT	GO:0019372~lipoxygenase pathway	4	0.9708737864077669	0.003991294671112437	2876, 5444, 5445, 5743	400	16	19349	12.093125	0.9999998016486614	0.03529883191034734	0.03160338539783624
GOTERM_BP_DIRECT	GO:0090336~positive regulation of brown fat cell differentiation	4	0.9708737864077669	0.003991294671112437	252995, 1432, 3630, 5743	400	16	19349	12.093125	0.9999998016486614	0.03529883191034734	0.03160338539783624
GOTERM_BP_DIRECT	GO:0048566~embryonic digestive tract development	4	0.9708737864077669	0.003991294671112437	5919, 7124, 3576, 5125	400	16	19349	12.093125	0.9999998016486614	0.03529883191034734	0.03160338539783624
GOTERM_BP_DIRECT	GO:0048008~platelet-derived growth factor receptor signaling pathway	5	1.2135922330097086	0.00405710090137578	3717, 10636, 56034, 10628, 5327	400	32	19349	7.558203125	0.9999998462900178	0.03529883191034734	0.03160338539783624
GOTERM_BP_DIRECT	GO:1900745~positive regulation of p38MAPK cascade	5	1.2135922330097086	0.00405710090137578	177, 3553, 3276, 3952, 4217	400	32	19349	7.558203125	0.9999998462900178	0.03529883191034734	0.03160338539783624
GOTERM_BP_DIRECT	GO:2001234~negative regulation of apoptotic signaling pathway	5	1.2135922330097086	0.00405710090137578	406992, 596, 7124, 6376, 627	400	32	19349	7.558203125	0.9999998462900178	0.03529883191034734	0.03160338539783624
GOTERM_BP_DIRECT	GO:0010523~negative regulation of calcium ion transport into cytosol	3	0.7281553398058253	0.004070479450661976	596, 2056, 4842	400	5	19349	29.0235	0.999999854055106	0.03529883191034734	0.03160338539783624
GOTERM_BP_DIRECT	GO:0051343~positive regulation of cyclic-nucleotide phosphodiesterase activity	3	0.7281553398058253	0.004070479450661976	808, 801, 805	400	5	19349	29.0235	0.999999854055106	0.03529883191034734	0.03160338539783624
GOTERM_BP_DIRECT	GO:0002551~mast cell chemotaxis	3	0.7281553398058253	0.004070479450661976	1113, 5879, 5293	400	5	19349	29.0235	0.999999854055106	0.03529883191034734	0.03160338539783624
GOTERM_BP_DIRECT	GO:0090335~regulation of brown fat cell differentiation	3	0.7281553398058253	0.004070479450661976	2475, 3952, 23411	400	5	19349	29.0235	0.999999854055106	0.03529883191034734	0.03160338539783624
GOTERM_BP_DIRECT	GO:0055118~negative regulation of cardiac muscle contraction	3	0.7281553398058253	0.004070479450661976	5294, 8654, 6717	400	5	19349	29.0235	0.999999854055106	0.03529883191034734	0.03160338539783624
GOTERM_BP_DIRECT	GO:0018119~peptidyl-cysteine S-nitrosylation	3	0.7281553398058253	0.004070479450661976	4842, 4843, 6280	400	5	19349	29.0235	0.999999854055106	0.03529883191034734	0.03160338539783624
GOTERM_BP_DIRECT	GO:0045923~positive regulation of fatty acid metabolic process	3	0.7281553398058253	0.004070479450661976	5465, 9370, 5468	400	5	19349	29.0235	0.999999854055106	0.03529883191034734	0.03160338539783624
GOTERM_BP_DIRECT	GO:0030300~regulation of intestinal cholesterol absorption	3	0.7281553398058253	0.004070479450661976	335, 336, 3952	400	5	19349	29.0235	0.999999854055106	0.03529883191034734	0.03160338539783624
GOTERM_BP_DIRECT	GO:1905913~negative regulation of calcium ion export from cell	3	0.7281553398058253	0.004070479450661976	808, 801, 805	400	5	19349	29.0235	0.999999854055106	0.03529883191034734	0.03160338539783624
GOTERM_BP_DIRECT	GO:1905599~positive regulation of low-density lipoprotein receptor activity	3	0.7281553398058253	0.004070479450661976	302, 5468, 26291	400	5	19349	29.0235	0.999999854055106	0.03529883191034734	0.03160338539783624
GOTERM_BP_DIRECT	GO:0010716~negative regulation of extracellular matrix disassembly	3	0.7281553398058253	0.004070479450661976	1471, 7040, 1803	400	5	19349	29.0235	0.999999854055106	0.03529883191034734	0.03160338539783624
GOTERM_BP_DIRECT	GO:0016202~regulation of striated muscle tissue development	3	0.7281553398058253	0.004070479450661976	4088, 4015, 7040	400	5	19349	29.0235	0.999999854055106	0.03529883191034734	0.03160338539783624
GOTERM_BP_DIRECT	GO:0042159~lipoprotein catabolic process	3	0.7281553398058253	0.004070479450661976	3949, 348, 338	400	5	19349	29.0235	0.999999854055106	0.03529883191034734	0.03160338539783624
GOTERM_BP_DIRECT	GO:0071677~positive regulation of mononuclear cell migration	3	0.7281553398058253	0.004070479450661976	3958, 7124, 7040	400	5	19349	29.0235	0.999999854055106	0.03529883191034734	0.03160338539783624
GOTERM_BP_DIRECT	GO:0042158~lipoprotein biosynthetic process	3	0.7281553398058253	0.004070479450661976	335, 348, 338	400	5	19349	29.0235	0.999999854055106	0.03529883191034734	0.03160338539783624
GOTERM_BP_DIRECT	GO:0006869~lipid transport	8	1.9417475728155338	0.0041708813368062075	345, 335, 336, 348, 19, 4018, 706, 1071	400	98	19349	3.948775510204082	0.9999999010934896	0.03608841049043757	0.03231030273243374
GOTERM_BP_DIRECT	GO:0034097~response to cytokine	6	1.4563106796116505	0.0042668331004558375	7076, 596, 58191, 6772, 6401, 6403	400	52	19349	5.581442307692307	0.9999999318079191	0.03675381458629259	0.03290604545106009
GOTERM_BP_DIRECT	GO:0042572~retinol metabolic process	6	1.4563106796116505	0.0042668331004558375	231, 1544, 1543, 1565, 57104, 5950	400	52	19349	5.581442307692307	0.9999999318079191	0.03675381458629259	0.03290604545106009
GOTERM_BP_DIRECT	GO:0097192~extrinsic apoptotic signaling pathway in absence of ligand	5	1.2135922330097086	0.004542733316639325	596, 355, 4254, 3553, 2309	400	33	19349	7.3291666666666675	0.9999999765957183	0.03887008396654358	0.03480076188245869
GOTERM_BP_DIRECT	GO:0060045~positive regulation of cardiac muscle cell proliferation	5	1.2135922330097086	0.004542733316639325	5594, 1432, 407975, 407007, 6910	400	33	19349	7.3291666666666675	0.9999999765957183	0.03887008396654358	0.03480076188245869
GOTERM_BP_DIRECT	GO:0044344~cellular response to fibroblast growth factor stimulus	5	1.2135922330097086	0.004542733316639325	6352, 3576, 6347, 6899, 3164	400	33	19349	7.3291666666666675	0.9999999765957183	0.03887008396654358	0.03480076188245869
GOTERM_BP_DIRECT	GO:0002407~dendritic cell chemotaxis	4	0.9708737864077669	0.004773155054568772	5294, 6352, 1234, 3146	400	17	19349	11.381764705882352	0.9999999904211238	0.04004262033821932	0.03585054502942415
GOTERM_BP_DIRECT	GO:1903427~negative regulation of reactive oxygen species biosynthetic process	4	0.9708737864077669	0.004773155054568772	3329, 5465, 3630, 406991	400	17	19349	11.381764705882352	0.9999999904211238	0.04004262033821932	0.03585054502942415
GOTERM_BP_DIRECT	GO:0071310~cellular response to organic substance	4	0.9708737864077669	0.004773155054568772	596, 3553, 834, 1906	400	17	19349	11.381764705882352	0.9999999904211238	0.04004262033821932	0.03585054502942415
GOTERM_BP_DIRECT	GO:0015909~long-chain fatty acid transport	4	0.9708737864077669	0.004773155054568772	2167, 348, 5468, 948	400	17	19349	11.381764705882352	0.9999999904211238	0.04004262033821932	0.03585054502942415
GOTERM_BP_DIRECT	GO:0048143~astrocyte activation	4	0.9708737864077669	0.004773155054568772	177, 7124, 3553, 1956	400	17	19349	11.381764705882352	0.9999999904211238	0.04004262033821932	0.03585054502942415
GOTERM_BP_DIRECT	GO:0048245~eosinophil chemotaxis	4	0.9708737864077669	0.004773155054568772	3958, 6352, 6376, 6347	400	17	19349	11.381764705882352	0.9999999904211238	0.04004262033821932	0.03585054502942415
GOTERM_BP_DIRECT	GO:0003085~negative regulation of systemic arterial blood pressure	4	0.9708737864077669	0.004773155054568772	9365, 7124, 4878, 4879	400	17	19349	11.381764705882352	0.9999999904211238	0.04004262033821932	0.03585054502942415
GOTERM_BP_DIRECT	GO:0055089~fatty acid homeostasis	4	0.9708737864077669	0.004773155054568772	7494, 348, 3630, 23411	400	17	19349	11.381764705882352	0.9999999904211238	0.04004262033821932	0.03585054502942415
GOTERM_BP_DIRECT	GO:0042119~neutrophil activation	4	0.9708737864077669	0.004773155054568772	6352, 1511, 3576, 3606	400	17	19349	11.381764705882352	0.9999999904211238	0.04004262033821932	0.03585054502942415
GOTERM_BP_DIRECT	GO:0019233~sensory perception of pain	6	1.4563106796116505	0.005021341278531069	5594, 2695, 1906, 6347, 5743, 1636	400	54	19349	5.374722222222222	0.9999999963413427	0.04203331018189023	0.03763282888790639
GOTERM_BP_DIRECT	GO:0008016~regulation of heart contraction	5	1.2135922330097086	0.0050660050095694	5350, 2740, 3784, 6717, 6271	400	34	19349	7.11360294117647	0.9999999969232768	0.04213300287053516	0.03772208471565146
GOTERM_BP_DIRECT	GO:0048247~lymphocyte chemotaxis	5	1.2135922330097086	0.0050660050095694	6352, 58191, 6288, 6376, 6347	400	34	19349	7.11360294117647	0.9999999969232768	0.04213300287053516	0.03772208471565146
GOTERM_BP_DIRECT	GO:0070059~intrinsic apoptotic signaling pathway in response to endoplasmic reticulum stress	5	1.2135922330097086	0.0050660050095694	596, 7157, 153090, 4217, 1649	400	34	19349	7.11360294117647	0.9999999969232768	0.04213300287053516	0.03772208471565146
GOTERM_BP_DIRECT	GO:0030509~BMP signaling pathway	7	1.6990291262135921	0.005126521904512876	27250, 4088, 5468, 9518, 94, 7040, 406991	400	77	19349	3975-04-01	0.9999999975669778	0.04254461941831224	0.038090608989445135
GOTERM_BP_DIRECT	GO:0071230~cellular response to amino acid stimulus	6	1.4563106796116505	0.005431995451543624	7494, 56034, 7124, 2475, 4313, 1956	400	55	19349	5.277	0.9999999992561713	0.04469524615673102	0.040016085895699834
GOTERM_BP_DIRECT	GO:0010467~gene expression	6	1.4563106796116505	0.005431995451543624	50507, 6045, 348, 3784, 9370, 285	400	55	19349	5.277	0.9999999992561713	0.04469524615673102	0.040016085895699834
GOTERM_BP_DIRECT	GO:1903779~regulation of cardiac conduction	6	1.4563106796116505	0.005431995451543624	4882, 4842, 183, 59272, 4878, 10699	400	55	19349	5.277	0.9999999992561713	0.04469524615673102	0.040016085895699834
GOTERM_BP_DIRECT	GO:0031334~positive regulation of protein complex assembly	6	1.4563106796116505	0.005431995451543624	3958, 7124, 153090, 4312, 7040, 1191	400	55	19349	5.277	0.9999999992561713	0.04469524615673102	0.040016085895699834
GOTERM_BP_DIRECT	GO:0002027~regulation of heart rate	5	1.2135922330097086	0.005628179175514847	808, 6331, 801, 183, 805	400	35	19349	6.910357142857143	0.9999999996525823	0.04611283107921824	0.04128526337877664
GOTERM_BP_DIRECT	GO:0090050~positive regulation of cell migration involved in sprouting angiogenesis	5	1.2135922330097086	0.005628179175514847	9734, 406913, 5743, 3162, 407010	400	35	19349	6.910357142857143	0.9999999996525823	0.04611283107921824	0.04128526337877664
GOTERM_BP_DIRECT	GO:0055093~response to hyperoxia	4	0.9708737864077669	0.005641112292307629	1543, 2056, 4313, 3741	400	18	19349	10.749444444444444	0.9999999996695894	0.04612087359325242	0.04129246391932809
GOTERM_BP_DIRECT	GO:0006805~xenobiotic metabolic process	8	1.9417475728155338	0.0057695205802501285	1557, 1544, 1543, 1565, 314, 6822, 196, 6283	400	104	19349	3.7209615384615384	0.9999999997992691	0.047070993486649566	0.0421431154434761
GOTERM_BP_DIRECT	GO:0070508~cholesterol import	3	0.7281553398058253	0.006022619077471868	3949, 335, 948	400	6	19349	24.186249999999998	0.9999999999248516	0.04801918805777674	0.042992043207986164
GOTERM_BP_DIRECT	GO:1903598~positive regulation of gap junction assembly	3	0.7281553398058253	0.006022619077471868	6910, 183, 59272	400	6	19349	24.186249999999998	0.9999999999248516	0.04801918805777674	0.042992043207986164
GOTERM_BP_DIRECT	GO:0032269~negative regulation of cellular protein metabolic process	3	0.7281553398058253	0.006022619077471868	4790, 348, 1906	400	6	19349	24.186249999999998	0.9999999999248516	0.04801918805777674	0.042992043207986164
GOTERM_BP_DIRECT	GO:2000481~positive regulation of cAMP-dependent protein kinase activity	3	0.7281553398058253	0.006022619077471868	154, 9370, 23411	400	6	19349	24.186249999999998	0.9999999999248516	0.04801918805777674	0.042992043207986164
GOTERM_BP_DIRECT	GO:0010891~negative regulation of sequestering of triglyceride	3	0.7281553398058253	0.006022619077471868	5465, 57104, 5468	400	6	19349	24.186249999999998	0.9999999999248516	0.04801918805777674	0.042992043207986164
GOTERM_BP_DIRECT	GO:0051101~regulation of DNA binding	3	0.7281553398058253	0.006022619077471868	177, 602, 7040	400	6	19349	24.186249999999998	0.9999999999248516	0.04801918805777674	0.042992043207986164
GOTERM_BP_DIRECT	GO:0046483~heterocycle metabolic process	3	0.7281553398058253	0.006022619077471868	1557, 1544, 1565	400	6	19349	24.186249999999998	0.9999999999248516	0.04801918805777674	0.042992043207986164
GOTERM_BP_DIRECT	GO:0045906~negative regulation of vasoconstriction	3	0.7281553398058253	0.006022619077471868	133, 4313, 3952	400	6	19349	24.186249999999998	0.9999999999248516	0.04801918805777674	0.042992043207986164
GOTERM_BP_DIRECT	GO:1905460~negative regulation of vascular associated smooth muscle cell apoptotic process	3	0.7281553398058253	0.006022619077471868	406992, 3479, 406991	400	6	19349	24.186249999999998	0.9999999999248516	0.04801918805777674	0.042992043207986164
GOTERM_BP_DIRECT	GO:0016098~monoterpenoid metabolic process	3	0.7281553398058253	0.006022619077471868	1557, 1544, 1565	400	6	19349	24.186249999999998	0.9999999999248516	0.04801918805777674	0.042992043207986164
GOTERM_BP_DIRECT	GO:0010757~negative regulation of plasminogen activation	3	0.7281553398058253	0.006022619077471868	5054, 5345, 1361	400	6	19349	24.186249999999998	0.9999999999248516	0.04801918805777674	0.042992043207986164
GOTERM_BP_DIRECT	GO:0034198~cellular response to amino acid starvation	7	1.6990291262135921	0.006172755846455284	7351, 355, 5594, 2475, 5610, 5599, 4217	400	80	19349	4.23259375	0.9999999999580477	0.04911477280715658	0.04397293082371753
GOTERM_BP_DIRECT	GO:2001240~negative regulation of extrinsic apoptotic signaling pathway in absence of ligand	5	1.2135922330097086	0.006230482001300214	5196, 596, 7124, 6376, 3553	400	36	19349	6.718402777777778	0.9999999999664722	0.049269323858642466	0.04411130187395951
GOTERM_BP_DIRECT	GO:0001974~blood vessel remodeling	5	1.2135922330097086	0.006230482001300214	94, 183, 4846, 1636, 186	400	36	19349	6.718402777777778	0.9999999999664722	0.049269323858642466	0.04411130187395951
GOTERM_BP_DIRECT	GO:0001657~ureteric bud development	5	1.2135922330097086	0.006230482001300214	6385, 4088, 10220, 7040, 384	400	36	19349	6.718402777777778	0.9999999999664722	0.049269323858642466	0.04411130187395951
GOTERM_BP_DIRECT	GO:0071345~cellular response to cytokine stimulus	6	1.4563106796116505	0.006323462650696373	4088, 6772, 6774, 1440, 5599, 834	400	57	19349	5.091842105263158	0.9999999999766336	0.049902336133000616	0.044678043881709546
GOTERM_BP_DIRECT	GO:0002028~regulation of sodium ion transport	4	0.9708737864077669	0.006597561342035222	154, 4842, 7040, 4846	400	19	19349	10.183684210526316	0.9999999999919419	0.05143432165437156	0.04604964532673069
GOTERM_BP_DIRECT	GO:0070102~interleukin-6-mediated signaling pathway	4	0.9708737864077669	0.006597561342035222	3569, 3717, 6772, 6774	400	19	19349	10.183684210526316	0.9999999999919419	0.05143432165437156	0.04604964532673069
GOTERM_BP_DIRECT	GO:0003161~cardiac conduction system development	4	0.9708737864077669	0.006597561342035222	6331, 9242, 4878, 4879	400	19	19349	10.183684210526316	0.9999999999919419	0.05143432165437156	0.04604964532673069
GOTERM_BP_DIRECT	GO:0010759~positive regulation of macrophage chemotaxis	4	0.9708737864077669	0.006597561342035222	6352, 5594, 5919, 4192	400	19	19349	10.183684210526316	0.9999999999919419	0.05143432165437156	0.04604964532673069
GOTERM_BP_DIRECT	GO:0060391~positive regulation of SMAD protein import into nucleus	4	0.9708737864077669	0.006597561342035222	3717, 5468, 7040, 142	400	19	19349	10.183684210526316	0.9999999999919419	0.05143432165437156	0.04604964532673069
GOTERM_BP_DIRECT	GO:0032695~negative regulation of interleukin-12 production	4	0.9708737864077669	0.006597561342035222	4790, 4210, 3586, 406991	400	19	19349	10.183684210526316	0.9999999999919419	0.05143432165437156	0.04604964532673069
GOTERM_BP_DIRECT	GO:0001501~skeletal system development	9	2.1844660194174756	0.006675790425759471	1302, 3479, 632, 4982, 5741, 1462, 10220, 4318, 197	400	134	19349	3.2488992537313433	0.9999999999940536	0.051939264622995564	0.04650172564717535
GOTERM_BP_DIRECT	GO:0071363~cellular response to growth factor stimulus	6	1.4563106796116505	0.006805598700645385	6198, 632, 4842, 3643, 94, 285	400	58	19349	5.0040517241379305	0.999999999996409	0.05263087251661431	0.047120928879218045
GOTERM_BP_DIRECT	GO:0014070~response to organic cyclic compound	6	1.4563106796116505	0.006805598700645385	1543, 5465, 2695, 10135, 2539, 285	400	58	19349	5.0040517241379305	0.999999999996409	0.05263087251661431	0.047120928879218045
GOTERM_BP_DIRECT	GO:0019731~antibacterial humoral response	6	1.4563106796116505	0.006805598700645385	133, 1511, 7432, 4852, 283, 5319	400	58	19349	5.0040517241379305	0.999999999996409	0.05263087251661431	0.047120928879218045
GOTERM_BP_DIRECT	GO:0007616~long-term memory	5	1.2135922330097086	0.006874101128271661	6198, 10636, 3949, 2475, 348	400	37	19349	6.536824324324325	0.9999999999972482	0.05294841567664738	0.04740522833967782
GOTERM_BP_DIRECT	GO:0045907~positive regulation of vasoconstriction	5	1.2135922330097086	0.006874101128271661	551, 5743, 3383, 1956, 1636	400	37	19349	6.536824324324325	0.9999999999972482	0.05294841567664738	0.04740522833967782
GOTERM_BP_DIRECT	GO:0071320~cellular response to cAMP	6	1.4563106796116505	0.007312871950293989	50507, 5294, 3784, 9370, 3753, 196	400	59	19349	4.9192372881355935	0.9999999999995	0.056215882183634464	0.05033062268578831
GOTERM_BP_DIRECT	GO:0042177~negative regulation of protein catabolic process	5	1.2135922330097086	0.0075601842891905155	4088, 3156, 3630, 4843, 1956	400	38	19349	6.364802631578947	0.9999999999998088	0.05777178449898257	0.05172363706763016
GOTERM_BP_DIRECT	GO:0045597~positive regulation of cell differentiation	5	1.2135922330097086	0.0075601842891905155	3717, 367, 5345, 3630, 1490	400	38	19349	6.364802631578947	0.9999999999998088	0.05777178449898257	0.05172363706763016
GOTERM_BP_DIRECT	GO:0070371~ERK1 and ERK2 cascade	5	1.2135922330097086	0.0075601842891905155	551, 5594, 3479, 1906, 183	400	38	19349	6.364802631578947	0.9999999999998088	0.05777178449898257	0.05172363706763016
GOTERM_BP_DIRECT	GO:0061045~negative regulation of wound healing	4	0.9708737864077669	0.007644634528755359	5054, 4088, 1398, 3156	400	20	19349	6745-09-01	0.9999999999998623	0.05830166926179235	0.05219804801748966
GOTERM_BP_DIRECT	GO:0090090~negative regulation of canonical Wnt signaling pathway	11	2.669902912621359	0.007972213179466062	9861, 4040, 27130, 1432, 348, 153090, 1649, 2309, 407024, 4878, 4192	400	197	19349	2.701002538071066	0.9999999999999615	0.06068002102477226	0.054327409339359464
GOTERM_BP_DIRECT	GO:0061098~positive regulation of protein tyrosine kinase activity	5	1.2135922330097086	0.008289838098393332	50507, 6352, 5770, 183, 1636	400	39	19349	6.201602564102565	0.9999999999999888	0.061134698857922776	0.05473448679816615
GOTERM_BP_DIRECT	GO:0001890~placenta development	5	1.2135922330097086	0.008289838098393332	1432, 5468, 6647, 3952, 283	400	39	19349	6.201602564102565	0.9999999999999888	0.061134698857922776	0.05473448679816615
GOTERM_BP_DIRECT	GO:1900016~negative regulation of cytokine production involved in inflammatory response	5	1.2135922330097086	0.008289838098393332	8399, 27250, 4210, 5465, 407007	400	39	19349	6.201602564102565	0.9999999999999888	0.061134698857922776	0.05473448679816615
GOTERM_BP_DIRECT	GO:0000186~activation of MAPKK activity	5	1.2135922330097086	0.008289838098393332	3717, 5594, 1398, 5610, 4217	400	39	19349	6.201602564102565	0.9999999999999888	0.061134698857922776	0.05473448679816615
GOTERM_BP_DIRECT	GO:1904685~positive regulation of metalloendopeptidase activity	3	0.7281553398058253	0.008317107255871847	6774, 407024, 406991	400	7	19349	20.73107142857143	0.9999999999999899	0.061134698857922776	0.05473448679816615
GOTERM_BP_DIRECT	GO:0051005~negative regulation of lipoprotein lipase activity	3	0.7281553398058253	0.008317107255871847	345, 9734, 27329	400	7	19349	20.73107142857143	0.9999999999999899	0.061134698857922776	0.05473448679816615
GOTERM_BP_DIRECT	GO:1900744~regulation of p38MAPK cascade	3	0.7281553398058253	0.008317107255871847	3082, 177, 153090	400	7	19349	20.73107142857143	0.9999999999999899	0.061134698857922776	0.05473448679816615
GOTERM_BP_DIRECT	GO:0010742~macrophage derived foam cell differentiation	3	0.7281553398058253	0.008317107255871847	6772, 5468, 7040	400	7	19349	20.73107142857143	0.9999999999999899	0.061134698857922776	0.05473448679816615
GOTERM_BP_DIRECT	GO:0051055~negative regulation of lipid biosynthetic process	3	0.7281553398058253	0.008317107255871847	2852, 634, 348	400	7	19349	20.73107142857143	0.9999999999999899	0.061134698857922776	0.05473448679816615
GOTERM_BP_DIRECT	GO:0034616~response to laminar fluid shear stress	3	0.7281553398058253	0.008317107255871847	19, 7040, 1636	400	7	19349	20.73107142857143	0.9999999999999899	0.061134698857922776	0.05473448679816615
GOTERM_BP_DIRECT	GO:0061037~negative regulation of cartilage development	3	0.7281553398058253	0.008317107255871847	1513, 3952, 406991	400	7	19349	20.73107142857143	0.9999999999999899	0.061134698857922776	0.05473448679816615
GOTERM_BP_DIRECT	GO:0031394~positive regulation of prostaglandin biosynthetic process	3	0.7281553398058253	0.008317107255871847	551, 3553, 5743	400	7	19349	20.73107142857143	0.9999999999999899	0.061134698857922776	0.05473448679816615
GOTERM_BP_DIRECT	GO:1990776~response to angiotensin	3	0.7281553398058253	0.008317107255871847	1536, 9365, 5743	400	7	19349	20.73107142857143	0.9999999999999899	0.061134698857922776	0.05473448679816615
GOTERM_BP_DIRECT	GO:0010573~vascular endothelial growth factor production	3	0.7281553398058253	0.008317107255871847	3569, 7124, 3553	400	7	19349	20.73107142857143	0.9999999999999899	0.061134698857922776	0.05473448679816615
GOTERM_BP_DIRECT	GO:0071455~cellular response to hyperoxia	3	0.7281553398058253	0.008317107255871847	355, 27035, 5468	400	7	19349	20.73107142857143	0.9999999999999899	0.061134698857922776	0.05473448679816615
GOTERM_BP_DIRECT	GO:0050996~positive regulation of lipid catabolic process	3	0.7281553398058253	0.008317107255871847	336, 3553, 27329	400	7	19349	20.73107142857143	0.9999999999999899	0.061134698857922776	0.05473448679816615
GOTERM_BP_DIRECT	GO:2000121~regulation of removal of superoxide radicals	3	0.7281553398058253	0.008317107255871847	4780, 2643, 948	400	7	19349	20.73107142857143	0.9999999999999899	0.061134698857922776	0.05473448679816615
GOTERM_BP_DIRECT	GO:0010536~positive regulation of activation of Janus kinase activity	3	0.7281553398058253	0.008317107255871847	6352, 2688, 183	400	7	19349	20.73107142857143	0.9999999999999899	0.061134698857922776	0.05473448679816615
GOTERM_BP_DIRECT	GO:0051592~response to calcium ion	6	1.4563106796116505	0.008405383551879187	808, 1843, 10628, 801, 805, 1956	400	61	19349	4.757950819672131	0.9999999999999929	0.06166611240817829	0.05521026648620264
GOTERM_BP_DIRECT	GO:0000902~cell morphogenesis	7	1.6990291262135921	0.008718233946510577	3082, 50507, 1432, 118, 7040, 1956, 1191	400	86	19349	3.937296511627907	0.9999999999999979	0.06383997115670648	0.05715654323566232
GOTERM_BP_DIRECT	GO:0033189~response to vitamin A	4	0.9708737864077669	0.00878421389671491	1543, 2056, 57817, 5468	400	21	19349	9.213809523809525	0.9999999999999983	0.06395902156117517	0.057263130213490596
GOTERM_BP_DIRECT	GO:0071354~cellular response to interleukin-6	4	0.9708737864077669	0.00878421389671491	4790, 57817, 3383, 8074	400	21	19349	9.213809523809525	0.9999999999999983	0.06395902156117517	0.057263130213490596
GOTERM_BP_DIRECT	GO:0010880~regulation of release of sequestered calcium ion into cytosol by sarcoplasmic reticulum	4	0.9708737864077669	0.00878421389671491	808, 801, 805, 6717	400	21	19349	9.213809523809525	0.9999999999999983	0.06395902156117517	0.057263130213490596
GOTERM_BP_DIRECT	GO:0071479~cellular response to ionizing radiation	5	1.2135922330097086	0.009064126995736221	7157, 1432, 23411, 7040, 10135	400	40	19349	6.0465625	0.9999999999999994	0.06574899638448511	0.05886571197418918
GOTERM_BP_DIRECT	GO:0030501~positive regulation of bone mineralization	5	1.2135922330097086	0.009064126995736221	154, 9365, 4088, 5741, 7040	400	40	19349	6.0465625	0.9999999999999994	0.06574899638448511	0.05886571197418918
GOTERM_BP_DIRECT	GO:0009636~response to toxic substance	7	1.6990291262135921	0.009205909506695528	596, 6352, 6198, 5594, 5444, 5445, 196	400	87	19349	3.8920402298850583	0.9999999999999997	0.06652734978714989	0.05956257929893829
GOTERM_BP_DIRECT	GO:0030307~positive regulation of cell growth	7	1.6990291262135921	0.009205909506695528	551, 596, 58191, 1398, 3630, 6280, 1956	400	87	19349	3.8920402298850583	0.9999999999999997	0.06652734978714989	0.05956257929893829
GOTERM_BP_DIRECT	GO:2001244~positive regulation of intrinsic apoptotic signaling pathway	5	1.2135922330097086	0.009884072334769454	596, 7157, 1649, 6280, 1191	400	41	19349	5.899085365853658	1.0	0.07129464512126228	0.06383078489089432
GOTERM_BP_DIRECT	GO:0046716~muscle cell cellular homeostasis	4	0.9708737864077669	0.010017943115124248	5340, 4015, 6647, 7040	400	22	19349	8.795	1.0	0.0715911897801194	0.0640962841902857
GOTERM_BP_DIRECT	GO:0055117~regulation of cardiac muscle contraction	4	0.9708737864077669	0.010017943115124248	808, 801, 4842, 805	400	22	19349	8.795	1.0	0.0715911897801194	0.0640962841902857
GOTERM_BP_DIRECT	GO:0042178~xenobiotic catabolic process	4	0.9708737864077669	0.010017943115124248	1557, 1544, 1565, 4842	400	22	19349	8.795	1.0	0.0715911897801194	0.0640962841902857
GOTERM_BP_DIRECT	GO:0070266~necroptotic process	4	0.9708737864077669	0.010017943115124248	7099, 171389, 7157, 54822	400	22	19349	8.795	1.0	0.0715911897801194	0.0640962841902857
GOTERM_BP_DIRECT	GO:0070269~pyroptosis	4	0.9708737864077669	0.010017943115124248	171389, 9447, 3002, 834	400	22	19349	8.795	1.0	0.0715911897801194	0.0640962841902857
GOTERM_BP_DIRECT	GO:0006367~transcription initiation from RNA polymerase II promoter	9	2.1844660194174756	0.01051553149782699	367, 9734, 5465, 5468, 3164, 6910, 4306, 1490, 4878	400	145	19349	3.0024310344827585	1.0	0.07500819972294705	0.06715556621994871
GOTERM_BP_DIRECT	GO:0071392~cellular response to estradiol stimulus	5	1.2135922330097086	0.010750651601272757	2852, 3586, 4313, 3297, 1956	400	42	19349	5.758630952380953	1.0	0.0753818847949479	0.06749013007684504
GOTERM_BP_DIRECT	GO:0042102~positive regulation of T cell proliferation	6	1.4563106796116505	0.010919571049696852	3569, 3717, 6352, 3553, 7412, 3952	400	65	19349	4.465153846153846	1.0	0.0753818847949479	0.06749013007684504
GOTERM_BP_DIRECT	GO:0033210~leptin-mediated signaling pathway	3	0.7281553398058253	0.010939065945885158	6774, 3952, 23411	400	8	19349	18.1396875	1.0	0.0753818847949479	0.06749013007684504
GOTERM_BP_DIRECT	GO:0044321~response to leptin	3	0.7281553398058253	0.010939065945885158	6774, 1906, 23411	400	8	19349	18.1396875	1.0	0.0753818847949479	0.06749013007684504
GOTERM_BP_DIRECT	GO:0051152~positive regulation of smooth muscle cell differentiation	3	0.7281553398058253	0.010939065945885158	23411, 407040, 7040	400	8	19349	18.1396875	1.0	0.0753818847949479	0.06749013007684504
GOTERM_BP_DIRECT	GO:0001955~blood vessel maturation	3	0.7281553398058253	0.010939065945885158	4313, 94, 1649	400	8	19349	18.1396875	1.0	0.0753818847949479	0.06749013007684504
GOTERM_BP_DIRECT	GO:0035425~autocrine signaling	3	0.7281553398058253	0.010939065945885158	6376, 6317, 6280	400	8	19349	18.1396875	1.0	0.0753818847949479	0.06749013007684504
GOTERM_BP_DIRECT	GO:0060740~prostate gland epithelium morphogenesis	3	0.7281553398058253	0.010939065945885158	367, 4313, 3371	400	8	19349	18.1396875	1.0	0.0753818847949479	0.06749013007684504
GOTERM_BP_DIRECT	GO:0051354~negative regulation of oxidoreductase activity	3	0.7281553398058253	0.010939065945885158	6521, 3240, 25824	400	8	19349	18.1396875	1.0	0.0753818847949479	0.06749013007684504
GOTERM_BP_DIRECT	GO:0061044~negative regulation of vascular wound healing	3	0.7281553398058253	0.010939065945885158	5054, 7124, 407040	400	8	19349	18.1396875	1.0	0.0753818847949479	0.06749013007684504
GOTERM_BP_DIRECT	GO:0010544~negative regulation of platelet activation	3	0.7281553398058253	0.010939065945885158	7056, 348, 4846	400	8	19349	18.1396875	1.0	0.0753818847949479	0.06749013007684504
GOTERM_BP_DIRECT	GO:0022898~regulation of transmembrane transporter activity	3	0.7281553398058253	0.010939065945885158	596, 3630, 59272	400	8	19349	18.1396875	1.0	0.0753818847949479	0.06749013007684504
GOTERM_BP_DIRECT	GO:0051346~negative regulation of hydrolase activity	3	0.7281553398058253	0.010939065945885158	335, 4842, 4846	400	8	19349	18.1396875	1.0	0.0753818847949479	0.06749013007684504
GOTERM_BP_DIRECT	GO:0061518~microglial cell proliferation	3	0.7281553398058253	0.010939065945885158	6376, 90865, 1191	400	8	19349	18.1396875	1.0	0.0753818847949479	0.06749013007684504
GOTERM_BP_DIRECT	GO:0050667~homocysteine metabolic process	3	0.7281553398058253	0.010939065945885158	50507, 875, 4524	400	8	19349	18.1396875	1.0	0.0753818847949479	0.06749013007684504
GOTERM_BP_DIRECT	GO:0009308~amine metabolic process	3	0.7281553398058253	0.010939065945885158	1543, 314, 7412	400	8	19349	18.1396875	1.0	0.0753818847949479	0.06749013007684504
GOTERM_BP_DIRECT	GO:0038114~interleukin-21-mediated signaling pathway	3	0.7281553398058253	0.010939065945885158	6772, 6775, 6774	400	8	19349	18.1396875	1.0	0.0753818847949479	0.06749013007684504
GOTERM_BP_DIRECT	GO:0060965~negative regulation of gene silencing by miRNA	3	0.7281553398058253	0.010939065945885158	1994, 5468, 7040	400	8	19349	18.1396875	1.0	0.0753818847949479	0.06749013007684504
GOTERM_BP_DIRECT	GO:0034983~peptidyl-lysine deacetylation	3	0.7281553398058253	0.010939065945885158	9734, 23410, 23411	400	8	19349	18.1396875	1.0	0.0753818847949479	0.06749013007684504
GOTERM_BP_DIRECT	GO:0090026~positive regulation of monocyte chemotaxis	4	0.9708737864077669	0.011347238951793771	5054, 6352, 6387, 3146	400	23	19349	8.412608695652175	1.0	0.07750264622118966	0.06938886828043803
GOTERM_BP_DIRECT	GO:0032700~negative regulation of interleukin-17 production	4	0.9708737864077669	0.011347238951793771	7099, 7040, 1649, 384	400	23	19349	8.412608695652175	1.0	0.07750264622118966	0.06938886828043803
GOTERM_BP_DIRECT	GO:2000378~negative regulation of reactive oxygen species metabolic process	4	0.9708737864077669	0.011347238951793771	596, 7157, 23410, 2539	400	23	19349	8.412608695652175	1.0	0.07750264622118966	0.06938886828043803
GOTERM_BP_DIRECT	GO:0010881~regulation of cardiac muscle contraction by regulation of the release of sequestered calcium ion	4	0.9708737864077669	0.011347238951793771	808, 5350, 801, 805	400	23	19349	8.412608695652175	1.0	0.07750264622118966	0.06938886828043803
GOTERM_BP_DIRECT	GO:0050709~negative regulation of protein secretion	4	0.9708737864077669	0.011347238951793771	348, 3156, 3630, 407024	400	23	19349	8.412608695652175	1.0	0.07750264622118966	0.06938886828043803
GOTERM_BP_DIRECT	GO:0006629~lipid metabolic process	11	2.669902912621359	0.011415600869498756	9388, 3949, 1312, 1398, 27034, 5468, 3952, 4018, 948, 2539, 1191	400	208	19349	2.558161057692308	1.0	0.07783180875511607	0.06968357067865406
GOTERM_BP_DIRECT	GO:0008283~cell proliferation	9	2.1844660194174756	0.011800615507882273	9388, 596, 3479, 1543, 6774, 6899, 10730, 5879, 3606	400	148	19349	2.941570945945946	1.0	0.08031494752190069	0.07190674881787171
GOTERM_BP_DIRECT	GO:0006644~phospholipid metabolic process	6	1.4563106796116505	0.012350724381052823	8399, 5320, 335, 255738, 5319, 27329	400	67	19349	4.331865671641791	1.0	0.0839109953987374	0.07512632524038293
GOTERM_BP_DIRECT	GO:0042738~exogenous drug catabolic process	4	0.9708737864077669	0.012773302320996332	1557, 1544, 1565, 4842	400	24	19349	8.062083333333334	1.0	0.08647749764337692	0.0774241395070918
GOTERM_BP_DIRECT	GO:0090023~positive regulation of neutrophil chemotaxis	4	0.9708737864077669	0.012773302320996332	3576, 1906, 5879, 4192	400	24	19349	8.062083333333334	1.0	0.08647749764337692	0.0774241395070918
GOTERM_BP_DIRECT	GO:0001568~blood vessel development	5	1.2135922330097086	0.013639296975526101	2701, 634, 6899, 196, 406991	400	45	19349	5.374722222222222	1.0	0.09120968361962532	0.0816609113515951
GOTERM_BP_DIRECT	GO:0070527~platelet aggregation	5	1.2135922330097086	0.013639296975526101	5294, 2335, 1465, 5478, 5291	400	45	19349	5.374722222222222	1.0	0.09120968361962532	0.0816609113515951
GOTERM_BP_DIRECT	GO:1902514~regulation of calcium ion transmembrane transport via high voltage-gated calcium channel	3	0.7281553398058253	0.013874082478548865	4842, 4878, 406991	400	9	19349	16.124166666666667	1.0	0.09120968361962532	0.0816609113515951
GOTERM_BP_DIRECT	GO:0071875~adrenergic receptor signaling pathway	3	0.7281553398058253	0.013874082478548865	154, 3784, 151	400	9	19349	16.124166666666667	1.0	0.09120968361962532	0.0816609113515951
GOTERM_BP_DIRECT	GO:0060316~positive regulation of ryanodine-sensitive calcium-release channel activity	3	0.7281553398058253	0.013874082478548865	808, 801, 805	400	9	19349	16.124166666666667	1.0	0.09120968361962532	0.0816609113515951
GOTERM_BP_DIRECT	GO:0034372~very-low-density lipoprotein particle remodeling	3	0.7281553398058253	0.013874082478548865	335, 348, 1071	400	9	19349	16.124166666666667	1.0	0.09120968361962532	0.0816609113515951
GOTERM_BP_DIRECT	GO:0046888~negative regulation of hormone secretion	3	0.7281553398058253	0.013874082478548865	1906, 9370, 8074	400	9	19349	16.124166666666667	1.0	0.09120968361962532	0.0816609113515951
GOTERM_BP_DIRECT	GO:0061154~endothelial tube morphogenesis	3	0.7281553398058253	0.013874082478548865	682, 94, 406991	400	9	19349	16.124166666666667	1.0	0.09120968361962532	0.0816609113515951
GOTERM_BP_DIRECT	GO:1900242~regulation of synaptic vesicle endocytosis	3	0.7281553398058253	0.013874082478548865	808, 801, 805	400	9	19349	16.124166666666667	1.0	0.09120968361962532	0.0816609113515951
GOTERM_BP_DIRECT	GO:0031343~positive regulation of cell killing	3	0.7281553398058253	0.013874082478548865	27035, 5599, 5879	400	9	19349	16.124166666666667	1.0	0.09120968361962532	0.0816609113515951
GOTERM_BP_DIRECT	GO:0010898~positive regulation of triglyceride catabolic process	3	0.7281553398058253	0.013874082478548865	335, 57104, 26291	400	9	19349	16.124166666666667	1.0	0.09120968361962532	0.0816609113515951
GOTERM_BP_DIRECT	GO:0010572~positive regulation of platelet activation	3	0.7281553398058253	0.013874082478548865	7099, 3717, 6403	400	9	19349	16.124166666666667	1.0	0.09120968361962532	0.0816609113515951
GOTERM_BP_DIRECT	GO:1903243~negative regulation of cardiac muscle hypertrophy in response to stress	3	0.7281553398058253	0.013874082478548865	4088, 406996, 5468	400	9	19349	16.124166666666667	1.0	0.09120968361962532	0.0816609113515951
GOTERM_BP_DIRECT	GO:0042088~T-helper 1 type immune response	3	0.7281553398058253	0.013874082478548865	7099, 602, 3606	400	9	19349	16.124166666666667	1.0	0.09120968361962532	0.0816609113515951
GOTERM_BP_DIRECT	GO:0038155~interleukin-23-mediated signaling pathway	3	0.7281553398058253	0.013874082478548865	3717, 6775, 6774	400	9	19349	16.124166666666667	1.0	0.09120968361962532	0.0816609113515951
GOTERM_BP_DIRECT	GO:0086014~atrial cardiac muscle cell action potential	3	0.7281553398058253	0.013874082478548865	6331, 3784, 3741	400	9	19349	16.124166666666667	1.0	0.09120968361962532	0.0816609113515951
GOTERM_BP_DIRECT	GO:0071499~cellular response to laminar fluid shear stress	3	0.7281553398058253	0.013874082478548865	7494, 4780, 406913	400	9	19349	16.124166666666667	1.0	0.09120968361962532	0.0816609113515951
GOTERM_BP_DIRECT	GO:0042759~long-chain fatty acid biosynthetic process	4	0.9708737864077669	0.014297128933007497	1544, 1543, 1565, 5743	400	25	19349	7396-07-01	1.0	0.09335468790605066	0.08358135442223504
GOTERM_BP_DIRECT	GO:1905563~negative regulation of vascular endothelial cell proliferation	4	0.9708737864077669	0.014297128933007497	406913, 6347, 5468, 407040	400	25	19349	7396-07-01	1.0	0.09335468790605066	0.08358135442223504
GOTERM_BP_DIRECT	GO:0019915~lipid storage	4	0.9708737864077669	0.014297128933007497	335, 57104, 948, 27329	400	25	19349	7396-07-01	1.0	0.09335468790605066	0.08358135442223504
GOTERM_BP_DIRECT	GO:0050482~arachidonic acid secretion	4	0.9708737864077669	0.014297128933007497	8399, 5320, 5319, 1636	400	25	19349	7396-07-01	1.0	0.09335468790605066	0.08358135442223504
GOTERM_BP_DIRECT	GO:0031623~receptor internalization	5	1.2135922330097086	0.01470128914776554	133, 57007, 156, 3576, 948	400	46	19349	5.257880434782609	1.0	0.09583154530612706	0.08579890879312489
GOTERM_BP_DIRECT	GO:0097190~apoptotic signaling pathway	6	1.4563106796116505	0.014727569758122635	7099, 355, 8742, 834, 29843, 4217	400	70	19349	4.146214285714286	1.0	0.09584096407520278	0.08580734150811754
GOTERM_BP_DIRECT	GO:0007517~muscle organ development	7	1.6990291262135921	0.015200311206376313	7494, 3479, 7402, 6899, 23411, 4205, 6717	400	97	19349	3.4907989690721655	1.0	0.09875084334243467	0.08841258454213832
GOTERM_BP_DIRECT	GO:0018107~peptidyl-threonine phosphorylation	6	1.4563106796116505	0.015583306299837897	596, 156, 5594, 2475, 5599, 790	400	71	19349	4.087816901408451	1.0	0.10106887228752008	0.09048793826208393
GOTERM_BP_DIRECT	GO:0008202~steroid metabolic process	5	1.2135922330097086	0.015814125938767493	1557, 1543, 1565, 6822, 706	400	47	19349	5.146010638297873	1.0	0.10239381207668416	0.09167416966181491
GOTERM_BP_DIRECT	GO:0035902~response to immobilization stress	4	0.9708737864077669	0.01591951954693711	1544, 1543, 5468, 7040	400	26	19349	7.441923076923077	1.0	0.10273148149102057	0.09197648835228714
GOTERM_BP_DIRECT	GO:1900740~positive regulation of protein insertion into mitochondrial membrane involved in apoptotic signaling pathway	4	0.9708737864077669	0.01591951954693711	596, 7157, 3002, 5599	400	26	19349	7.441923076923077	1.0	0.10273148149102057	0.09197648835228714
GOTERM_BP_DIRECT	GO:0016042~lipid catabolic process	7	1.6990291262135921	0.016662131241629782	9388, 8399, 5320, 57104, 5335, 6822, 5319	400	99	19349	3.420277777777778	1.0	0.10734418107086699	0.09610628287117011
GOTERM_BP_DIRECT	GO:0007157~heterophilic cell-cell adhesion via plasma membrane cell adhesion molecules	5	1.2135922330097086	0.016978511923669018	5818, 6401, 7412, 6403, 3383	400	48	19349	5.038802083333334	1.0	0.10823037925193783	0.09689970466842321
GOTERM_BP_DIRECT	GO:0021762~substantia nigra development	5	1.2135922330097086	0.016978511923669018	808, 801, 805, 2539, 6271	400	48	19349	5.038802083333334	1.0	0.10823037925193783	0.09689970466842321
GOTERM_BP_DIRECT	GO:0033622~integrin activation	3	0.7281553398058253	0.017108196772138397	2335, 6387, 6376	400	10	19349	14.51175	1.0	0.10823037925193783	0.09689970466842321
GOTERM_BP_DIRECT	GO:0097267~omega-hydroxylase P450 pathway	3	0.7281553398058253	0.017108196772138397	1557, 1544, 1543	400	10	19349	14.51175	1.0	0.10823037925193783	0.09689970466842321
GOTERM_BP_DIRECT	GO:0051593~response to folic acid	3	0.7281553398058253	0.017108196772138397	2876, 4524, 2934	400	10	19349	14.51175	1.0	0.10823037925193783	0.09689970466842321
GOTERM_BP_DIRECT	GO:1901731~positive regulation of platelet aggregation	3	0.7281553398058253	0.017108196772138397	3569, 3717, 1511	400	10	19349	14.51175	1.0	0.10823037925193783	0.09689970466842321
GOTERM_BP_DIRECT	GO:0007168~receptor guanylyl cyclase signaling pathway	3	0.7281553398058253	0.017108196772138397	4882, 4878, 4879	400	10	19349	14.51175	1.0	0.10823037925193783	0.09689970466842321
GOTERM_BP_DIRECT	GO:0090281~negative regulation of calcium ion import	3	0.7281553398058253	0.017108196772138397	5350, 407040, 1636	400	10	19349	14.51175	1.0	0.10823037925193783	0.09689970466842321
GOTERM_BP_DIRECT	GO:0009651~response to salt stress	3	0.7281553398058253	0.017108196772138397	7124, 7157, 2056	400	10	19349	14.51175	1.0	0.10823037925193783	0.09689970466842321
GOTERM_BP_DIRECT	GO:0043267~negative regulation of potassium ion transport	3	0.7281553398058253	0.017108196772138397	7432, 4842, 4846	400	10	19349	14.51175	1.0	0.10823037925193783	0.09689970466842321
GOTERM_BP_DIRECT	GO:0002237~response to molecule of bacterial origin	3	0.7281553398058253	0.017108196772138397	3576, 3586, 54106	400	10	19349	14.51175	1.0	0.10823037925193783	0.09689970466842321
GOTERM_BP_DIRECT	GO:0051607~defense response to virus	11	2.669902912621359	0.01734273616308938	22900, 8399, 3569, 596, 6773, 6772, 5610, 90865, 54106, 730249, 55718	400	222	19349	2.3968355855855856	1.0	0.10953456440812097	0.09806735424463797
GOTERM_BP_DIRECT	GO:0045662~negative regulation of myoblast differentiation	4	0.9708737864077669	0.017641089839063064	7124, 7040, 1649, 3606	400	27	19349	7.166296296296297	1.0	0.11105540895423224	0.09942898106682364
GOTERM_BP_DIRECT	GO:0030878~thyroid gland development	4	0.9708737864077669	0.017641089839063064	5594, 4088, 1906, 6899	400	27	19349	7.166296296296297	1.0	0.11105540895423224	0.09942898106682364
GOTERM_BP_DIRECT	GO:0035987~endodermal cell differentiation	4	0.9708737864077669	0.019462279905747504	2335, 4313, 4317, 4318	400	28	19349	6.910357142857143	1.0	0.12115093467652284	0.10846760282648
GOTERM_BP_DIRECT	GO:0051894~positive regulation of focal adhesion assembly	4	0.9708737864077669	0.019462279905747504	26073, 6385, 4088, 5879	400	28	19349	6.910357142857143	1.0	0.12115093467652284	0.10846760282648
GOTERM_BP_DIRECT	GO:0032967~positive regulation of collagen biosynthetic process	4	0.9708737864077669	0.019462279905747504	5345, 7040, 1490, 25824	400	28	19349	6.910357142857143	1.0	0.12115093467652284	0.10846760282648
GOTERM_BP_DIRECT	GO:0048873~homeostasis of number of cells within a tissue	4	0.9708737864077669	0.019462279905747504	596, 5741, 118, 4846	400	28	19349	6.910357142857143	1.0	0.12115093467652284	0.10846760282648
GOTERM_BP_DIRECT	GO:0090200~positive regulation of release of cytochrome c from mitochondria	4	0.9708737864077669	0.019462279905747504	2852, 8743, 7157, 4318	400	28	19349	6.910357142857143	1.0	0.12115093467652284	0.10846760282648
GOTERM_BP_DIRECT	GO:0034620~cellular response to unfolded protein	4	0.9708737864077669	0.019462279905747504	5770, 153090, 3297, 51182	400	28	19349	6.910357142857143	1.0	0.12115093467652284	0.10846760282648
GOTERM_BP_DIRECT	GO:0010862~positive regulation of pathway-restricted SMAD protein phosphorylation	5	1.2135922330097086	0.01946451917580828	10220, 5468, 9518, 94, 7040	400	50	19349	4.83725	1.0	0.12115093467652284	0.10846760282648
GOTERM_BP_DIRECT	GO:0007623~circadian rhythm	6	1.4563106796116505	0.020359548572694036	5054, 7124, 9370, 3952, 4843, 1956	400	76	19349	3.818881578947368	1.0	0.12457437114230638	0.11153263858426238
GOTERM_BP_DIRECT	GO:0009267~cellular response to starvation	6	1.4563106796116505	0.020359548572694036	7486, 213, 5465, 2475, 23411, 255738	400	76	19349	3.818881578947368	1.0	0.12457437114230638	0.11153263858426238
GOTERM_BP_DIRECT	GO:0071223~cellular response to lipoteichoic acid	3	0.7281553398058253	0.020627888872747805	7099, 1432, 948	400	11	19349	13.1925	1.0	0.12457437114230638	0.11153263858426238
GOTERM_BP_DIRECT	GO:2000347~positive regulation of hepatocyte proliferation	3	0.7281553398058253	0.020627888872747805	7494, 7124, 4192	400	11	19349	13.1925	1.0	0.12457437114230638	0.11153263858426238
GOTERM_BP_DIRECT	GO:0010887~negative regulation of cholesterol storage	3	0.7281553398058253	0.020627888872747805	5465, 19, 5468	400	11	19349	13.1925	1.0	0.12457437114230638	0.11153263858426238
GOTERM_BP_DIRECT	GO:0006182~cGMP biosynthetic process	3	0.7281553398058253	0.020627888872747805	4882, 4878, 4879	400	11	19349	13.1925	1.0	0.12457437114230638	0.11153263858426238
GOTERM_BP_DIRECT	GO:0070723~response to cholesterol	3	0.7281553398058253	0.020627888872747805	1234, 3156, 7040	400	11	19349	13.1925	1.0	0.12457437114230638	0.11153263858426238
GOTERM_BP_DIRECT	GO:0097011~cellular response to granulocyte macrophage colony-stimulating factor stimulus	3	0.7281553398058253	0.020627888872747805	2117, 5594, 4882	400	11	19349	13.1925	1.0	0.12457437114230638	0.11153263858426238
GOTERM_BP_DIRECT	GO:0006983~ER overload response	3	0.7281553398058253	0.020627888872747805	7157, 55829, 1649	400	11	19349	13.1925	1.0	0.12457437114230638	0.11153263858426238
GOTERM_BP_DIRECT	GO:0002446~neutrophil mediated immunity	3	0.7281553398058253	0.020627888872747805	3569, 5319, 1636	400	11	19349	13.1925	1.0	0.12457437114230638	0.11153263858426238
GOTERM_BP_DIRECT	GO:0034115~negative regulation of heterotypic cell-cell adhesion	3	0.7281553398058253	0.020627888872747805	335, 3586, 9370	400	11	19349	13.1925	1.0	0.12457437114230638	0.11153263858426238
GOTERM_BP_DIRECT	GO:0002021~response to dietary excess	3	0.7281553398058253	0.020627888872747805	1432, 348, 3952	400	11	19349	13.1925	1.0	0.12457437114230638	0.11153263858426238
GOTERM_BP_DIRECT	GO:0097066~response to thyroid hormone	3	0.7281553398058253	0.020627888872747805	231, 302, 1636	400	11	19349	13.1925	1.0	0.12457437114230638	0.11153263858426238
GOTERM_BP_DIRECT	GO:1900222~negative regulation of beta-amyloid clearance	3	0.7281553398058253	0.020627888872747805	7124, 3156, 407040	400	11	19349	13.1925	1.0	0.12457437114230638	0.11153263858426238
GOTERM_BP_DIRECT	GO:0032308~positive regulation of prostaglandin secretion	3	0.7281553398058253	0.020627888872747805	8399, 3553, 1906	400	11	19349	13.1925	1.0	0.12457437114230638	0.11153263858426238
GOTERM_BP_DIRECT	GO:1903799~negative regulation of production of miRNAs involved in gene silencing by miRNA	3	0.7281553398058253	0.020627888872747805	7124, 7157, 7040	400	11	19349	13.1925	1.0	0.12457437114230638	0.11153263858426238
GOTERM_BP_DIRECT	GO:0031284~positive regulation of guanylate cyclase activity	3	0.7281553398058253	0.020627888872747805	4842, 4843, 4846	400	11	19349	13.1925	1.0	0.12457437114230638	0.11153263858426238
GOTERM_BP_DIRECT	GO:1900015~regulation of cytokine production involved in inflammatory response	3	0.7281553398058253	0.020627888872747805	1432, 3952, 4843	400	11	19349	13.1925	1.0	0.12457437114230638	0.11153263858426238
GOTERM_BP_DIRECT	GO:1905205~positive regulation of connective tissue replacement	3	0.7281553398058253	0.020627888872747805	406971, 406996, 407040	400	11	19349	13.1925	1.0	0.12457437114230638	0.11153263858426238
GOTERM_BP_DIRECT	GO:0042110~T cell activation	5	1.2135922330097086	0.020787319236545712	3329, 5294, 4088, 1803, 5293	400	51	19349	4.742401960784314	1.0	0.12495056843275686	0.11186945165461905
GOTERM_BP_DIRECT	GO:0031648~protein destabilization	5	1.2135922330097086	0.020787319236545712	7494, 29116, 23411, 51548, 2934	400	51	19349	4.742401960784314	1.0	0.12495056843275686	0.11186945165461905
GOTERM_BP_DIRECT	GO:0007162~negative regulation of cell adhesion	5	1.2135922330097086	0.020787319236545712	1843, 4313, 94, 3371, 4192	400	51	19349	4.742401960784314	1.0	0.12495056843275686	0.11186945165461905
GOTERM_BP_DIRECT	GO:0071280~cellular response to copper ion	4	0.9708737864077669	0.02138336341543271	1544, 4780, 1543, 3297	400	29	19349	6.672068965517242	1.0	0.12773746040271647	0.1143645829726316
GOTERM_BP_DIRECT	GO:1903672~positive regulation of sprouting angiogenesis	4	0.9708737864077669	0.02138336341543271	3586, 3146, 406913, 6271	400	29	19349	6.672068965517242	1.0	0.12773746040271647	0.1143645829726316
GOTERM_BP_DIRECT	GO:0010332~response to gamma radiation	4	0.9708737864077669	0.02138336341543271	596, 2876, 7157, 142	400	29	19349	6.672068965517242	1.0	0.12773746040271647	0.1143645829726316
GOTERM_BP_DIRECT	GO:1902430~negative regulation of beta-amyloid formation	4	0.9708737864077669	0.02138336341543271	3479, 348, 407024, 1191	400	29	19349	6.672068965517242	1.0	0.12773746040271647	0.1143645829726316
GOTERM_BP_DIRECT	GO:0045600~positive regulation of fat cell differentiation	5	1.2135922330097086	0.022164026413423986	7494, 5919, 5468, 407024, 406991	400	52	19349	4.651201923076924	1.0	0.13199224989105426	0.11817393712712944
GOTERM_BP_DIRECT	GO:0045785~positive regulation of cell adhesion	5	1.2135922330097086	0.022164026413423986	6352, 6288, 6387, 7124, 4192	400	52	19349	4.651201923076924	1.0	0.13199224989105426	0.11817393712712944
GOTERM_BP_DIRECT	GO:0007160~cell-matrix adhesion	7	1.6990291262135921	0.022536226027942228	10855, 2335, 7412, 3897, 1490, 5879, 27329	400	106	19349	3.1944103773584906	1.0	0.13400199729095386	0.11997328339990815
GOTERM_BP_DIRECT	GO:0051281~positive regulation of release of sequestered calcium ion into cytosol	4	0.9708737864077669	0.023404456402904426	2852, 6376, 5335, 6717	400	30	19349	6.449666666666666	1.0	0.13831209381134482	0.12383215447478528
GOTERM_BP_DIRECT	GO:2001235~positive regulation of apoptotic signaling pathway	4	0.9708737864077669	0.023404456402904426	406992, 3717, 355, 153090	400	30	19349	6.449666666666666	1.0	0.13831209381134482	0.12383215447478528
GOTERM_BP_DIRECT	GO:0038111~interleukin-7-mediated signaling pathway	4	0.9708737864077669	0.023404456402904426	6597, 6774, 8835, 3667	400	30	19349	6.449666666666666	1.0	0.13831209381134482	0.12383215447478528
GOTERM_BP_DIRECT	GO:0042327~positive regulation of phosphorylation	4	0.9708737864077669	0.023404456402904426	6352, 367, 283, 1956	400	30	19349	6.449666666666666	1.0	0.13831209381134482	0.12383215447478528
GOTERM_BP_DIRECT	GO:0045786~negative regulation of cell cycle	5	1.2135922330097086	0.02359511593728115	27250, 5743, 23411, 3164, 7040	400	53	19349	4.563443396226415	1.0	0.13922561529352898	0.12465003908762443
GOTERM_BP_DIRECT	GO:1990440~positive regulation of transcription from RNA polymerase II promoter in response to endoplasmic reticulum stress	3	0.7281553398058253	0.024420066805924658	7494, 7157, 1649	400	12	19349	12.093124999999999	1.0	0.14268976269850303	0.12775152374276447
GOTERM_BP_DIRECT	GO:0090557~establishment of endothelial intestinal barrier	3	0.7281553398058253	0.024420066805924658	4301, 3383, 2194	400	12	19349	12.093124999999999	1.0	0.14268976269850303	0.12775152374276447
GOTERM_BP_DIRECT	GO:2000273~positive regulation of receptor activity	3	0.7281553398058253	0.024420066805924658	3717, 3586, 1906	400	12	19349	12.093124999999999	1.0	0.14268976269850303	0.12775152374276447
GOTERM_BP_DIRECT	GO:0010269~response to selenium ion	3	0.7281553398058253	0.024420066805924658	2876, 2695, 338	400	12	19349	12.093124999999999	1.0	0.14268976269850303	0.12775152374276447
GOTERM_BP_DIRECT	GO:0007252~I-kappaB phosphorylation	3	0.7281553398058253	0.024420066805924658	7099, 153090, 54106	400	12	19349	12.093124999999999	1.0	0.14268976269850303	0.12775152374276447
GOTERM_BP_DIRECT	GO:2000343~positive regulation of chemokine (C-X-C motif) ligand 2 production	3	0.7281553398058253	0.024420066805924658	7099, 7124, 3146	400	12	19349	12.093124999999999	1.0	0.14268976269850303	0.12775152374276447
GOTERM_BP_DIRECT	GO:0006936~muscle contraction	7	1.6990291262135921	0.0244410295785723	10911, 59, 7402, 7137, 800, 801, 4842	400	108	19349	3.13525462962963	1.0	0.14268976269850303	0.12775152374276447
GOTERM_BP_DIRECT	GO:0007411~axon guidance	11	2.669902912621359	0.02449032602925686	682, 8399, 5818, 5594, 6387, 5335, 627, 3897, 5290, 5291, 5293	400	235	19349	2.2642446808510637	1.0	0.14276158330347768	0.12781582542459585
GOTERM_BP_DIRECT	GO:0001662~behavioral fear response	4	0.9708737864077669	0.025525525738021932	596, 6198, 1803, 4192	400	31	19349	6.241612903225807	1.0	0.1483478973238353	0.13281730636274966
GOTERM_BP_DIRECT	GO:0046677~response to antibiotic	4	0.9708737864077669	0.025525525738021932	3717, 1543, 7157, 6647	400	31	19349	6.241612903225807	1.0	0.1483478973238353	0.13281730636274966
GOTERM_BP_DIRECT	GO:0001933~negative regulation of protein phosphorylation	6	1.4563106796116505	0.02600397270565539	4040, 2475, 153090, 5478, 3486, 7040	400	81	19349	3.583148148148148	1.0	0.15090124912950997	0.13510334691434492
GOTERM_BP_DIRECT	GO:0045727~positive regulation of translation	6	1.4563106796116505	0.027241150865570267	3569, 6198, 5594, 1994, 2475, 602	400	82	19349	3.5394512195121948	1.0	0.15760659848611044	0.14110671100531524
GOTERM_BP_DIRECT	GO:0032880~regulation of protein localization	6	1.4563106796116505	0.027241150865570267	596, 7432, 4301, 3630, 5599, 142	400	82	19349	3.5394512195121948	1.0	0.15760659848611044	0.14110671100531524
GOTERM_BP_DIRECT	GO:0009617~response to bacterium	7	1.6990291262135921	0.027495259738114453	171389, 1675, 2167, 9370, 6347, 28755, 4843	400	111	19349	3.050518018018018	1.0	0.15883863372662227	0.14220976406464886
GOTERM_BP_DIRECT	GO:0003180~aortic valve morphogenesis	4	0.9708737864077669	0.02774639727333301	2006, 7040, 4878, 4846	400	32	19349	6.0465625	1.0	0.1598109657877494	0.14308030235726202
GOTERM_BP_DIRECT	GO:0060325~face morphogenesis	4	0.9708737864077669	0.02774639727333301	4040, 4313, 6899, 7040	400	32	19349	6.0465625	1.0	0.1598109657877494	0.14308030235726202
GOTERM_BP_DIRECT	GO:0046854~phosphatidylinositol phosphorylation	5	1.2135922330097086	0.02821875644351148	5294, 8835, 5290, 5291, 5293	400	56	19349	4.318973214285715	1.0	0.16205554468195707	0.14508989553670942
GOTERM_BP_DIRECT	GO:0060907~positive regulation of macrophage cytokine production	3	0.7281553398058253	0.02847205475365817	7099, 23411, 948	400	13	19349	11.162884615384614	1.0	0.16205554468195707	0.14508989553670942
GOTERM_BP_DIRECT	GO:0032732~positive regulation of interleukin-1 production	3	0.7281553398058253	0.02847205475365817	7099, 6288, 3146	400	13	19349	11.162884615384614	1.0	0.16205554468195707	0.14508989553670942
GOTERM_BP_DIRECT	GO:0045670~regulation of osteoclast differentiation	3	0.7281553398058253	0.02847205475365817	7124, 632, 2475	400	13	19349	11.162884615384614	1.0	0.16205554468195707	0.14508989553670942
GOTERM_BP_DIRECT	GO:0019430~removal of superoxide radicals	3	0.7281553398058253	0.02847205475365817	4353, 6647, 4846	400	13	19349	11.162884615384614	1.0	0.16205554468195707	0.14508989553670942
GOTERM_BP_DIRECT	GO:0033689~negative regulation of osteoblast proliferation	3	0.7281553398058253	0.02847205475365817	596, 4088, 5610	400	13	19349	11.162884615384614	1.0	0.16205554468195707	0.14508989553670942
GOTERM_BP_DIRECT	GO:0071305~cellular response to vitamin D	3	0.7281553398058253	0.02847205475365817	632, 3371, 8074	400	13	19349	11.162884615384614	1.0	0.16205554468195707	0.14508989553670942
GOTERM_BP_DIRECT	GO:0003084~positive regulation of systemic arterial blood pressure	3	0.7281553398058253	0.02847205475365817	551, 5919, 1636	400	13	19349	11.162884615384614	1.0	0.16205554468195707	0.14508989553670942
GOTERM_BP_DIRECT	GO:0008286~insulin receptor signaling pathway	6	1.4563106796116505	0.02851517699892958	9365, 5770, 5919, 3630, 3643, 3667	400	83	19349	3.496807228915663	1.0	0.16206195587462335	0.1450956355394723
GOTERM_BP_DIRECT	GO:0043525~positive regulation of neuron apoptotic process	5	1.2135922330097086	0.02987123144791036	7124, 7157, 255738, 1649, 2309	400	57	19349	4.243201754385965	1.0	0.1695192384668913	0.15177221272430927
GOTERM_BP_DIRECT	GO:0072593~reactive oxygen species metabolic process	4	0.9708737864077669	0.030066763669773452	50507, 596, 6647, 1490	400	33	19349	5.863333333333334	1.0	0.16963105409598792	0.15187232233781764
GOTERM_BP_DIRECT	GO:0043542~endothelial cell migration	4	0.9708737864077669	0.030066763669773452	8742, 5290, 1803, 4846	400	33	19349	5.863333333333334	1.0	0.16963105409598792	0.15187232233781764
GOTERM_BP_DIRECT	GO:0002755~MyD88-dependent toll-like receptor signaling pathway	4	0.9708737864077669	0.030066763669773452	3329, 7099, 54106, 948	400	33	19349	5.863333333333334	1.0	0.16963105409598792	0.15187232233781764
GOTERM_BP_DIRECT	GO:0050769~positive regulation of neurogenesis	4	0.9708737864077669	0.030066763669773452	5176, 10636, 2852, 1636	400	33	19349	5.863333333333334	1.0	0.16963105409598792	0.15187232233781764
GOTERM_BP_DIRECT	GO:0001701~in utero embryonic development	10	2.4271844660194173	0.030907589285473658	4088, 367, 7157, 338, 118, 5335, 1906, 3276, 94, 4846	400	210	19349	2.3034523809523813	1.0	0.1741202730695516	0.15589156347636715
GOTERM_BP_DIRECT	GO:1903078~positive regulation of protein localization to plasma membrane	5	1.2135922330097086	0.03157979683684425	3958, 2852, 7124, 407008, 1956	400	58	19349	4.1700431034482754	1.0	0.17764786587956552	0.15904985141588465
GOTERM_BP_DIRECT	GO:0046579~positive regulation of Ras protein signal transduction	4	0.9708737864077669	0.032486191926616906	3717, 3479, 4254, 2056	400	34	19349	5.690882352941176	1.0	0.18196479585951	0.16291484055315034
GOTERM_BP_DIRECT	GO:0050892~intestinal absorption	3	0.7281553398058253	0.03277158152950491	3784, 3952, 948	400	14	19349	10.365535714285715	1.0	0.18196479585951	0.16291484055315034
GOTERM_BP_DIRECT	GO:1905907~negative regulation of amyloid fibril formation	3	0.7281553398058253	0.03277158152950491	3949, 348, 1191	400	14	19349	10.365535714285715	1.0	0.18196479585951	0.16291484055315034
GOTERM_BP_DIRECT	GO:0086004~regulation of cardiac muscle cell contraction	3	0.7281553398058253	0.03277158152950491	5350, 6331, 6717	400	14	19349	10.365535714285715	1.0	0.18196479585951	0.16291484055315034
GOTERM_BP_DIRECT	GO:0003376~sphingosine-1-phosphate signaling pathway	3	0.7281553398058253	0.03277158152950491	5294, 5879, 5291	400	14	19349	10.365535714285715	1.0	0.18196479585951	0.16291484055315034
GOTERM_BP_DIRECT	GO:0005513~detection of calcium ion	3	0.7281553398058253	0.03277158152950491	808, 801, 805	400	14	19349	10.365535714285715	1.0	0.18196479585951	0.16291484055315034
GOTERM_BP_DIRECT	GO:0010466~negative regulation of peptidase activity	3	0.7281553398058253	0.03277158152950491	6317, 1471, 1508	400	14	19349	10.365535714285715	1.0	0.18196479585951	0.16291484055315034
GOTERM_BP_DIRECT	GO:0070166~enamel mineralization	3	0.7281553398058253	0.03277158152950491	5818, 5465, 6899	400	14	19349	10.365535714285715	1.0	0.18196479585951	0.16291484055315034
GOTERM_BP_DIRECT	GO:0061052~negative regulation of cell growth involved in cardiac muscle cell development	3	0.7281553398058253	0.03277158152950491	5465, 5997, 2539	400	14	19349	10.365535714285715	1.0	0.18196479585951	0.16291484055315034
GOTERM_BP_DIRECT	GO:0010043~response to zinc ion	4	0.9708737864077669	0.035004130621481354	5350, 632, 7412, 57817	400	35	19349	5.5282857142857145	1.0	0.19380335734332357	0.17351401907778777
GOTERM_BP_DIRECT	GO:0048678~response to axon injury	4	0.9708737864077669	0.035004130621481354	2695, 2056, 6647, 407040	400	35	19349	5.5282857142857145	1.0	0.19380335734332357	0.17351401907778777
GOTERM_BP_DIRECT	GO:0006816~calcium ion transport	6	1.4563106796116505	0.035447406234470444	5350, 2701, 6352, 1234, 54822, 6717	400	88	19349	3.298125	1.0	0.19597641928197915	0.17545958243566676
GOTERM_BP_DIRECT	GO:0001889~liver development	6	1.4563106796116505	0.03694789538609565	3082, 7494, 4088, 255738, 5290, 790	400	89	19349	3.261067415730337	1.0	0.201634205736041	0.1805250533345482
GOTERM_BP_DIRECT	GO:0071902~positive regulation of protein serine/threonine kinase activity	5	1.2135922330097086	0.03704394092746753	808, 154, 153090, 801, 805	400	61	19349	3.964959016393443	1.0	0.201634205736041	0.1805250533345482
GOTERM_BP_DIRECT	GO:1904645~response to beta-amyloid	3	0.7281553398058253	0.03730676934323225	177, 4313, 4318	400	15	19349	6745-09-01	1.0	0.201634205736041	0.1805250533345482
GOTERM_BP_DIRECT	GO:0043249~erythrocyte maturation	3	0.7281553398058253	0.03730676934323225	8399, 2056, 2539	400	15	19349	6745-09-01	1.0	0.201634205736041	0.1805250533345482
GOTERM_BP_DIRECT	GO:1902230~negative regulation of intrinsic apoptotic signaling pathway in response to DNA damage	3	0.7281553398058253	0.03730676934323225	57007, 6387, 1191	400	15	19349	6745-09-01	1.0	0.201634205736041	0.1805250533345482
GOTERM_BP_DIRECT	GO:0060354~negative regulation of cell adhesion molecule production	3	0.7281553398058253	0.03730676934323225	335, 3576, 407007	400	15	19349	6745-09-01	1.0	0.201634205736041	0.1805250533345482
GOTERM_BP_DIRECT	GO:0050848~regulation of calcium-mediated signaling	3	0.7281553398058253	0.03730676934323225	808, 801, 805	400	15	19349	6745-09-01	1.0	0.201634205736041	0.1805250533345482
GOTERM_BP_DIRECT	GO:0046685~response to arsenic-containing substance	3	0.7281553398058253	0.03730676934323225	5176, 1543, 4982	400	15	19349	6745-09-01	1.0	0.201634205736041	0.1805250533345482
GOTERM_BP_DIRECT	GO:0006476~protein deacetylation	3	0.7281553398058253	0.03730676934323225	23410, 23411, 51548	400	15	19349	6745-09-01	1.0	0.201634205736041	0.1805250533345482
GOTERM_BP_DIRECT	GO:0010838~positive regulation of keratinocyte proliferation	3	0.7281553398058253	0.03730676934323225	7099, 4192, 406991	400	15	19349	6745-09-01	1.0	0.201634205736041	0.1805250533345482
GOTERM_BP_DIRECT	GO:0032725~positive regulation of granulocyte macrophage colony-stimulating factor production	3	0.7281553398058253	0.03730676934323225	3553, 54106, 3606	400	15	19349	6745-09-01	1.0	0.201634205736041	0.1805250533345482
GOTERM_BP_DIRECT	GO:0045820~negative regulation of glycolytic process	3	0.7281553398058253	0.03730676934323225	5465, 6774, 51548	400	15	19349	6745-09-01	1.0	0.201634205736041	0.1805250533345482
GOTERM_BP_DIRECT	GO:0003073~regulation of systemic arterial blood pressure	3	0.7281553398058253	0.03730676934323225	133, 354, 367	400	15	19349	6745-09-01	1.0	0.201634205736041	0.1805250533345482
GOTERM_BP_DIRECT	GO:2000679~positive regulation of transcription regulatory region DNA binding	3	0.7281553398058253	0.03730676934323225	3479, 7040, 142	400	15	19349	6745-09-01	1.0	0.201634205736041	0.1805250533345482
GOTERM_BP_DIRECT	GO:0006112~energy reserve metabolic process	3	0.7281553398058253	0.03730676934323225	9365, 2475, 3952	400	15	19349	6745-09-01	1.0	0.201634205736041	0.1805250533345482
GOTERM_BP_DIRECT	GO:0070106~interleukin-27-mediated signaling pathway	3	0.7281553398058253	0.03730676934323225	3717, 6772, 6774	400	15	19349	6745-09-01	1.0	0.201634205736041	0.1805250533345482
GOTERM_BP_DIRECT	GO:0030041~actin filament polymerization	4	0.9708737864077669	0.03761991686006062	3717, 5879, 283, 2934	400	36	19349	5.374722222222222	1.0	0.202758741847729	0.18153186138478974
GOTERM_BP_DIRECT	GO:0061337~cardiac conduction	4	0.9708737864077669	0.03761991686006062	6331, 3784, 3753, 4205	400	36	19349	5.374722222222222	1.0	0.202758741847729	0.18153186138478974
GOTERM_BP_DIRECT	GO:0007611~learning or memory	5	1.2135922330097086	0.03897856622421812	177, 5594, 7432, 2740, 1956	400	62	19349	3.9010080645161294	1.0	0.20978840594038733	0.18782558759368703
GOTERM_BP_DIRECT	GO:0007219~Notch signaling pathway	7	1.6990291262135921	0.039458291109345955	5350, 189, 1675, 3741, 7040, 4192, 3605	400	121	19349	2.798409090909091	1.0	0.21030391039298055	0.18828712371281361
GOTERM_BP_DIRECT	GO:0050852~T cell receptor signaling pathway	9	2.1844660194174756	0.03964035257614501	9861, 4790, 5594, 9402, 5335, 28755, 5290, 5291, 5293	400	186	19349	2.3406048387096776	1.0	0.21030391039298055	0.18828712371281361
GOTERM_BP_DIRECT	GO:0043433~negative regulation of sequence-specific DNA binding transcription factor activity	6	1.4563106796116505	0.04006444767370399	8399, 6045, 23411, 7293, 1649, 3162	400	91	19349	3.189395604395604	1.0	0.21030391039298055	0.18828712371281361
GOTERM_BP_DIRECT	GO:0006631~fatty acid metabolic process	6	1.4563106796116505	0.04006444767370399	1543, 5465, 5468, 2194, 948, 27329	400	91	19349	3.189395604395604	1.0	0.21030391039298055	0.18828712371281361
GOTERM_BP_DIRECT	GO:2001237~negative regulation of extrinsic apoptotic signaling pathway	4	0.9708737864077669	0.04033278295335505	3958, 6198, 3479, 367	400	37	19349	5.22945945945946	1.0	0.21030391039298055	0.18828712371281361
GOTERM_BP_DIRECT	GO:0043122~regulation of I-kappaB kinase/NF-kappaB signaling	4	0.9708737864077669	0.04033278295335505	22900, 7124, 3553, 153090	400	37	19349	5.22945945945946	1.0	0.21030391039298055	0.18828712371281361
GOTERM_BP_DIRECT	GO:0007605~sensory perception of sound	8	1.9417475728155338	0.040754223876820615	2876, 1302, 3784, 6647, 3753, 6899, 3383, 1649	400	154	19349	2.5128571428571425	1.0	0.21030391039298055	0.18828712371281361
GOTERM_BP_DIRECT	GO:0033594~response to hydroxyisoflavone	2	0.48543689320388345	0.04081825055308174	632, 1956	400	2	19349	48.3725	1.0	0.21030391039298055	0.18828712371281361
GOTERM_BP_DIRECT	GO:0032707~negative regulation of interleukin-23 production	2	0.48543689320388345	0.04081825055308174	7099, 5879	400	2	19349	48.3725	1.0	0.21030391039298055	0.18828712371281361
GOTERM_BP_DIRECT	GO:0002019~regulation of renal output by angiotensin	2	0.48543689320388345	0.04081825055308174	183, 1636	400	2	19349	48.3725	1.0	0.21030391039298055	0.18828712371281361
GOTERM_BP_DIRECT	GO:0032431~activation of phospholipase A2 activity	2	0.48543689320388345	0.04081825055308174	283, 5319	400	2	19349	48.3725	1.0	0.21030391039298055	0.18828712371281361
GOTERM_BP_DIRECT	GO:0007199~G-protein coupled receptor signaling pathway coupled to cGMP nucleotide second messenger	2	0.48543689320388345	0.04081825055308174	183, 186	400	2	19349	48.3725	1.0	0.21030391039298055	0.18828712371281361
GOTERM_BP_DIRECT	GO:0014806~smooth muscle hyperplasia	2	0.48543689320388345	0.04081825055308174	3162, 4846	400	2	19349	48.3725	1.0	0.21030391039298055	0.18828712371281361
GOTERM_BP_DIRECT	GO:0070946~neutrophil mediated killing of gram-positive bacterium	2	0.48543689320388345	0.04081825055308174	171389, 1511	400	2	19349	48.3725	1.0	0.21030391039298055	0.18828712371281361
GOTERM_BP_DIRECT	GO:2000334~positive regulation of blood microparticle formation	2	0.48543689320388345	0.04081825055308174	7124, 948	400	2	19349	48.3725	1.0	0.21030391039298055	0.18828712371281361
GOTERM_BP_DIRECT	GO:1903489~positive regulation of lactation	2	0.48543689320388345	0.04081825055308174	7494, 5617	400	2	19349	48.3725	1.0	0.21030391039298055	0.18828712371281361
GOTERM_BP_DIRECT	GO:1990619~histone H3-K9 deacetylation	2	0.48543689320388345	0.04081825055308174	23411, 51548	400	2	19349	48.3725	1.0	0.21030391039298055	0.18828712371281361
GOTERM_BP_DIRECT	GO:0035747~natural killer cell chemotaxis	2	0.48543689320388345	0.04081825055308174	5294, 5293	400	2	19349	48.3725	1.0	0.21030391039298055	0.18828712371281361
GOTERM_BP_DIRECT	GO:0060621~negative regulation of cholesterol import	2	0.48543689320388345	0.04081825055308174	345, 336	400	2	19349	48.3725	1.0	0.21030391039298055	0.18828712371281361
GOTERM_BP_DIRECT	GO:0002246~wound healing involved in inflammatory response	2	0.48543689320388345	0.04081825055308174	7099, 3162	400	2	19349	48.3725	1.0	0.21030391039298055	0.18828712371281361
GOTERM_BP_DIRECT	GO:0061647~histone H3-K9 modification	2	0.48543689320388345	0.04081825055308174	23411, 51548	400	2	19349	48.3725	1.0	0.21030391039298055	0.18828712371281361
GOTERM_BP_DIRECT	GO:1903597~negative regulation of gap junction assembly	2	0.48543689320388345	0.04081825055308174	3553, 1636	400	2	19349	48.3725	1.0	0.21030391039298055	0.18828712371281361
GOTERM_BP_DIRECT	GO:1904016~response to Thyroglobulin triiodothyronine	2	0.48543689320388345	0.04081825055308174	2720, 6513	400	2	19349	48.3725	1.0	0.21030391039298055	0.18828712371281361
GOTERM_BP_DIRECT	GO:0009820~alkaloid metabolic process	2	0.48543689320388345	0.04081825055308174	1544, 1565	400	2	19349	48.3725	1.0	0.21030391039298055	0.18828712371281361
GOTERM_BP_DIRECT	GO:1904270~pyroptosome complex assembly	2	0.48543689320388345	0.04081825055308174	9447, 4210	400	2	19349	48.3725	1.0	0.21030391039298055	0.18828712371281361
GOTERM_BP_DIRECT	GO:1904762~positive regulation of myofibroblast differentiation	2	0.48543689320388345	0.04081825055308174	406991, 142	400	2	19349	48.3725	1.0	0.21030391039298055	0.18828712371281361
GOTERM_BP_DIRECT	GO:0032943~mononuclear cell proliferation	2	0.48543689320388345	0.04081825055308174	7040, 1636	400	2	19349	48.3725	1.0	0.21030391039298055	0.18828712371281361
GOTERM_BP_DIRECT	GO:2000866~positive regulation of estradiol secretion	2	0.48543689320388345	0.04081825055308174	1588, 6696	400	2	19349	48.3725	1.0	0.21030391039298055	0.18828712371281361
GOTERM_BP_DIRECT	GO:0031649~heat generation	2	0.48543689320388345	0.04081825055308174	154, 153	400	2	19349	48.3725	1.0	0.21030391039298055	0.18828712371281361
GOTERM_BP_DIRECT	GO:1902998~positive regulation of neurofibrillary tangle assembly	2	0.48543689320388345	0.04081825055308174	348, 1191	400	2	19349	48.3725	1.0	0.21030391039298055	0.18828712371281361
GOTERM_BP_DIRECT	GO:0010519~negative regulation of phospholipase activity	2	0.48543689320388345	0.04081825055308174	5997, 27329	400	2	19349	48.3725	1.0	0.21030391039298055	0.18828712371281361
GOTERM_BP_DIRECT	GO:1990268~response to gold nanoparticle	2	0.48543689320388345	0.04081825055308174	4353, 7124	400	2	19349	48.3725	1.0	0.21030391039298055	0.18828712371281361
GOTERM_BP_DIRECT	GO:0050804~modulation of synaptic transmission	5	1.2135922330097086	0.04096992630320788	3717, 2852, 4908, 5335, 627	400	63	19349	3.8390873015873015	1.0	0.2108039274721056	0.18873479383677763
GOTERM_BP_DIRECT	GO:0032966~negative regulation of collagen biosynthetic process	3	0.7281553398058253	0.042066122868085296	3569, 5468, 407024	400	16	19349	9.06984375	1.0	0.21444275845170563	0.19199267438472217
GOTERM_BP_DIRECT	GO:0045651~positive regulation of macrophage differentiation	3	0.7281553398058253	0.042066122868085296	5196, 3297, 406937	400	16	19349	9.06984375	1.0	0.21444275845170563	0.19199267438472217
GOTERM_BP_DIRECT	GO:0060394~negative regulation of pathway-restricted SMAD protein phosphorylation	3	0.7281553398058253	0.042066122868085296	7494, 5468, 406890	400	16	19349	9.06984375	1.0	0.21444275845170563	0.19199267438472217
GOTERM_BP_DIRECT	GO:0090399~replicative senescence	3	0.7281553398058253	0.042066122868085296	7486, 5054, 7157	400	16	19349	9.06984375	1.0	0.21444275845170563	0.19199267438472217
GOTERM_BP_DIRECT	GO:0097623~potassium ion export across plasma membrane	3	0.7281553398058253	0.042066122868085296	3784, 3741, 3753	400	16	19349	9.06984375	1.0	0.21444275845170563	0.19199267438472217
GOTERM_BP_DIRECT	GO:0043508~negative regulation of JUN kinase activity	3	0.7281553398058253	0.042066122868085296	27250, 6317, 4878	400	16	19349	9.06984375	1.0	0.21444275845170563	0.19199267438472217
GOTERM_BP_DIRECT	GO:0030278~regulation of ossification	3	0.7281553398058253	0.042066122868085296	4040, 5594, 1432	400	16	19349	9.06984375	1.0	0.21444275845170563	0.19199267438472217
GOTERM_BP_DIRECT	GO:0031175~neuron projection development	7	1.6990291262135921	0.04219144243487542	177, 3569, 3146, 348, 4852, 3276, 3897	400	123	19349	2.752906504065041	1.0	0.214797857989689	0.19231059843337017
GOTERM_BP_DIRECT	GO:0050679~positive regulation of epithelial cell proliferation	5	1.2135922330097086	0.04301802971489583	6331, 3479, 6899, 7040, 1956	400	64	19349	3.7791015625	1.0	0.2184297061444513	0.19556222719074356
GOTERM_BP_DIRECT	GO:0007200~phospholipase C-activating G-protein coupled receptor signaling pathway	5	1.2135922330097086	0.04301802971489583	7432, 5733, 5029, 183, 185	400	64	19349	3.7791015625	1.0	0.2184297061444513	0.19556222719074356
GOTERM_BP_DIRECT	GO:0008219~cell death	4	0.9708737864077669	0.04314186284001699	4973, 5733, 3162, 3605	400	38	19349	5.091842105263158	1.0	0.21848352847719887	0.19561041484548386
GOTERM_BP_DIRECT	GO:0010811~positive regulation of cell-substrate adhesion	4	0.9708737864077669	0.04314186284001699	3717, 5212, 4852, 5879	400	38	19349	5.091842105263158	1.0	0.21848352847719887	0.19561041484548386
GOTERM_BP_DIRECT	GO:0006879~cellular iron ion homeostasis	5	1.2135922330097086	0.045122846678746005	57817, 6647, 3162, 10058, 3934	400	65	19349	3.7209615384615384	1.0	0.2279906559185875	0.20412223793695772
GOTERM_BP_DIRECT	GO:0098609~cell-cell adhesion	9	2.1844660194174756	0.04513730529199297	4040, 596, 5818, 6376, 302, 7412, 3384, 3383, 1956	400	191	19349	2.2793324607329843	1.0	0.2279906559185875	0.20412223793695772
GOTERM_BP_DIRECT	GO:0007281~germ cell development	4	0.9708737864077669	0.046046198234955496	6045, 6198, 2475, 285	400	39	19349	4.961282051282052	1.0	0.23197425455442983	0.20768879229996243
GOTERM_BP_DIRECT	GO:0086091~regulation of heart rate by cardiac conduction	4	0.9708737864077669	0.046046198234955496	6331, 3784, 3741, 3753	400	39	19349	4.961282051282052	1.0	0.23197425455442983	0.20768879229996243
GOTERM_BP_DIRECT	GO:0043303~mast cell degranulation	3	0.7281553398058253	0.04703851857549231	5294, 1113, 5293	400	17	19349	8.536323529411764	1.0	0.23272005536259593	0.20835651497221275
GOTERM_BP_DIRECT	GO:0086005~ventricular cardiac muscle cell action potential	3	0.7281553398058253	0.04703851857549231	6331, 3784, 3753	400	17	19349	8.536323529411764	1.0	0.23272005536259593	0.20835651497221275
GOTERM_BP_DIRECT	GO:0030330~DNA damage response, signal transduction by p53 class mediator	3	0.7281553398058253	0.04703851857549231	7157, 602, 2309	400	17	19349	8.536323529411764	1.0	0.23272005536259593	0.20835651497221275
GOTERM_BP_DIRECT	GO:0043116~negative regulation of vascular permeability	3	0.7281553398058253	0.04703851857549231	133, 634, 407010	400	17	19349	8.536323529411764	1.0	0.23272005536259593	0.20835651497221275
GOTERM_BP_DIRECT	GO:0090280~positive regulation of calcium ion import	3	0.7281553398058253	0.04703851857549231	3958, 6387, 6347	400	17	19349	8.536323529411764	1.0	0.23272005536259593	0.20835651497221275
GOTERM_BP_DIRECT	GO:0045779~negative regulation of bone resorption	3	0.7281553398058253	0.04703851857549231	3569, 4982, 57817	400	17	19349	8.536323529411764	1.0	0.23272005536259593	0.20835651497221275
GOTERM_BP_DIRECT	GO:0050708~regulation of protein secretion	3	0.7281553398058253	0.04703851857549231	6288, 7124, 3630	400	17	19349	8.536323529411764	1.0	0.23272005536259593	0.20835651497221275
GOTERM_BP_DIRECT	GO:0019395~fatty acid oxidation	3	0.7281553398058253	0.04703851857549231	1432, 9370, 5468	400	17	19349	8.536323529411764	1.0	0.23272005536259593	0.20835651497221275
GOTERM_BP_DIRECT	GO:0050872~white fat cell differentiation	3	0.7281553398058253	0.04703851857549231	2167, 5468, 23411	400	17	19349	8.536323529411764	1.0	0.23272005536259593	0.20835651497221275
GOTERM_BP_DIRECT	GO:0010614~negative regulation of cardiac muscle hypertrophy	3	0.7281553398058253	0.04703851857549231	5997, 406937, 406991	400	17	19349	8.536323529411764	1.0	0.23272005536259593	0.20835651497221275
GOTERM_BP_DIRECT	GO:0071901~negative regulation of protein serine/threonine kinase activity	3	0.7281553398058253	0.04703851857549231	4040, 153090, 407040	400	17	19349	8.536323529411764	1.0	0.23272005536259593	0.20835651497221275
GOTERM_BP_DIRECT	GO:1902041~regulation of extrinsic apoptotic signaling pathway via death domain receptors	3	0.7281553398058253	0.04703851857549231	3958, 355, 8743	400	17	19349	8.536323529411764	1.0	0.23272005536259593	0.20835651497221275
GOTERM_BP_DIRECT	GO:1990869~cellular response to chemokine	3	0.7281553398058253	0.04703851857549231	1843, 6387, 4015	400	17	19349	8.536323529411764	1.0	0.23272005536259593	0.20835651497221275
GOTERM_BP_DIRECT	GO:0030502~negative regulation of bone mineralization	3	0.7281553398058253	0.04703851857549231	6779, 197, 8074	400	17	19349	8.536323529411764	1.0	0.23272005536259593	0.20835651497221275
GOTERM_BP_DIRECT	GO:0006909~phagocytosis	5	1.2135922330097086	0.0472843098775909	7099, 3949, 4688, 3952, 5290	400	66	19349	3.6645833333333337	1.0	0.23363655802512584	0.20917706866463068
GOTERM_BP_DIRECT	GO:0006606~protein import into nucleus	6	1.4563106796116505	0.04853621321898991	10628, 1994, 7157, 6774, 602, 183	400	96	19349	3.0232812499999997	1.0	0.23951566088501544	0.2144406862808314
GOTERM_BP_DIRECT	GO:0097009~energy homeostasis	4	0.9708737864077669	0.049044744549792796	6774, 23411, 5290, 948	400	40	19349	4.83725	1.0	0.2417160526406774	0.21641071828803846
GOTERM_BP_DIRECT	GO:0007257~activation of JUN kinase activity	4	0.9708737864077669	0.052136376567924726	5770, 5871, 153090, 4217	400	41	19349	4.719268292682926	1.0	0.25281143920830557	0.22634452512689704
GOTERM_BP_DIRECT	GO:0045721~negative regulation of gluconeogenesis	3	0.7281553398058253	0.052213194363570754	2645, 3630, 9370	400	18	19349	8.062083333333334	1.0	0.25281143920830557	0.22634452512689704
GOTERM_BP_DIRECT	GO:0036148~phosphatidylglycerol acyl-chain remodeling	3	0.7281553398058253	0.052213194363570754	8399, 5320, 5319	400	18	19349	8.062083333333334	1.0	0.25281143920830557	0.22634452512689704
GOTERM_BP_DIRECT	GO:0045653~negative regulation of megakaryocyte differentiation	3	0.7281553398058253	0.052213194363570754	5196, 2551, 3276	400	18	19349	8.062083333333334	1.0	0.25281143920830557	0.22634452512689704
GOTERM_BP_DIRECT	GO:0048738~cardiac muscle tissue development	3	0.7281553398058253	0.052213194363570754	5350, 5950, 3276	400	18	19349	8.062083333333334	1.0	0.25281143920830557	0.22634452512689704
GOTERM_BP_DIRECT	GO:0006940~regulation of smooth muscle contraction	3	0.7281553398058253	0.052213194363570754	154, 7137, 406937	400	18	19349	8.062083333333334	1.0	0.25281143920830557	0.22634452512689704
GOTERM_BP_DIRECT	GO:0051044~positive regulation of membrane protein ectodomain proteolysis	3	0.7281553398058253	0.052213194363570754	7124, 3553, 348	400	18	19349	8.062083333333334	1.0	0.25281143920830557	0.22634452512689704
GOTERM_BP_DIRECT	GO:0071318~cellular response to ATP	3	0.7281553398058253	0.052213194363570754	5743, 5029, 6647	400	18	19349	8.062083333333334	1.0	0.25281143920830557	0.22634452512689704
GOTERM_BP_DIRECT	GO:2000811~negative regulation of anoikis	3	0.7281553398058253	0.052213194363570754	596, 51651, 5290	400	18	19349	8.062083333333334	1.0	0.25281143920830557	0.22634452512689704
GOTERM_BP_DIRECT	GO:0036149~phosphatidylinositol acyl-chain remodeling	3	0.7281553398058253	0.052213194363570754	8399, 5320, 5319	400	18	19349	8.062083333333334	1.0	0.25281143920830557	0.22634452512689704
GOTERM_BP_DIRECT	GO:0031065~positive regulation of histone deacetylation	3	0.7281553398058253	0.052213194363570754	7157, 23411, 7040	400	18	19349	8.062083333333334	1.0	0.25281143920830557	0.22634452512689704
GOTERM_BP_DIRECT	GO:0048545~response to steroid hormone	3	0.7281553398058253	0.052213194363570754	3417, 6696, 4015	400	18	19349	8.062083333333334	1.0	0.25281143920830557	0.22634452512689704
GOTERM_BP_DIRECT	GO:0071880~adenylate cyclase-activating adrenergic receptor signaling pathway	3	0.7281553398058253	0.052213194363570754	154, 151, 153	400	18	19349	8.062083333333334	1.0	0.25281143920830557	0.22634452512689704
GOTERM_BP_DIRECT	GO:0031669~cellular response to nutrient levels	3	0.7281553398058253	0.052213194363570754	2475, 3383, 3934	400	18	19349	8.062083333333334	1.0	0.25281143920830557	0.22634452512689704
GOTERM_BP_DIRECT	GO:0010508~positive regulation of autophagy	5	1.2135922330097086	0.054107358413843794	7494, 4210, 3146, 2309, 5291	400	69	19349	3.505253623188406	1.0	0.261654506414816	0.23426180867146656
GOTERM_BP_DIRECT	GO:0045892~negative regulation of transcription, DNA-templated	19	4.611650485436893	0.05632470089291827	6597, 9734, 7124, 7157, 9370, 23411, 7040, 7293, 9682, 196, 27250, 27063, 58487, 2167, 153090, 602, 5468, 155061, 1649	400	580	19349	1.5846163793103447	1.0	0.27203632133388184	0.24355674791618603
GOTERM_BP_DIRECT	GO:0007249~I-kappaB kinase/NF-kappaB signaling	5	1.2135922330097086	0.05649401227007626	7099, 7124, 602, 1906, 54106	400	70	19349	3.4551785714285717	1.0	0.2725129916877804	0.24398351549139183
GOTERM_BP_DIRECT	GO:0010812~negative regulation of cell-substrate adhesion	3	0.7281553398058253	0.057579739422898166	5340, 6376, 285	400	19	19349	7.637763157894736	1.0	0.2756826481798561	0.24682133958574834
GOTERM_BP_DIRECT	GO:0001516~prostaglandin biosynthetic process	3	0.7281553398058253	0.057579739422898166	8399, 1906, 5743	400	19	19349	7.637763157894736	1.0	0.2756826481798561	0.24682133958574834
GOTERM_BP_DIRECT	GO:2000573~positive regulation of DNA biosynthetic process	3	0.7281553398058253	0.057579739422898166	3082, 50507, 7124	400	19	19349	7.637763157894736	1.0	0.2756826481798561	0.24682133958574834
GOTERM_BP_DIRECT	GO:1902236~negative regulation of endoplasmic reticulum stress-induced intrinsic apoptotic signaling pathway	3	0.7281553398058253	0.057579739422898166	7494, 5770, 55829	400	19	19349	7.637763157894736	1.0	0.2756826481798561	0.24682133958574834
GOTERM_BP_DIRECT	GO:0090190~positive regulation of branching involved in ureteric bud morphogenesis	3	0.7281553398058253	0.057579739422898166	7040, 183, 186	400	19	19349	7.637763157894736	1.0	0.2756826481798561	0.24682133958574834
GOTERM_BP_DIRECT	GO:0042953~lipoprotein transport	3	0.7281553398058253	0.057579739422898166	338, 5468, 948	400	19	19349	7.637763157894736	1.0	0.2756826481798561	0.24682133958574834
GOTERM_BP_DIRECT	GO:0007399~nervous system development	14	3.3980582524271843	0.058424908387149706	9771, 6597, 6774, 3156, 4192, 6609, 29116, 2335, 4908, 10220, 338, 4205, 627, 3897	400	386	19349	1.7544430051813473	1.0	0.2777370599139854	0.2486606742686757
GOTERM_BP_DIRECT	GO:0030890~positive regulation of B cell proliferation	4	0.9708737864077669	0.05859402608128624	7099, 596, 54106, 7293	400	43	19349	4.499767441860465	1.0	0.2777370599139854	0.2486606742686757
GOTERM_BP_DIRECT	GO:1900026~positive regulation of substrate adhesion-dependent cell spreading	4	0.9708737864077669	0.05859402608128624	335, 1398, 5879, 4192	400	43	19349	4.499767441860465	1.0	0.2777370599139854	0.2486606742686757
GOTERM_BP_DIRECT	GO:2000170~positive regulation of peptidyl-cysteine S-nitrosylation	2	0.48543689320388345	0.06059979384492763	7295, 1636	400	3	19349	32.248333333333335	1.0	0.2777370599139854	0.2486606742686757
GOTERM_BP_DIRECT	GO:0060559~positive regulation of calcidiol 1-monooxygenase activity	2	0.48543689320388345	0.06059979384492763	7124, 3553	400	3	19349	32.248333333333335	1.0	0.2777370599139854	0.2486606742686757
GOTERM_BP_DIRECT	GO:0061448~connective tissue development	2	0.48543689320388345	0.06059979384492763	4015, 7040	400	3	19349	32.248333333333335	1.0	0.2777370599139854	0.2486606742686757
GOTERM_BP_DIRECT	GO:0032805~positive regulation of low-density lipoprotein particle receptor catabolic process	2	0.48543689320388345	0.06059979384492763	348, 255738	400	3	19349	32.248333333333335	1.0	0.2777370599139854	0.2486606742686757
GOTERM_BP_DIRECT	GO:1905555~positive regulation blood vessel branching	2	0.48543689320388345	0.06059979384492763	51548, 4192	400	3	19349	32.248333333333335	1.0	0.2777370599139854	0.2486606742686757
GOTERM_BP_DIRECT	GO:1904466~positive regulation of matrix metallopeptidase secretion	2	0.48543689320388345	0.06059979384492763	682, 7099	400	3	19349	32.248333333333335	1.0	0.2777370599139854	0.2486606742686757
GOTERM_BP_DIRECT	GO:0071674~mononuclear cell migration	2	0.48543689320388345	0.06059979384492763	3958, 5340	400	3	19349	32.248333333333335	1.0	0.2777370599139854	0.2486606742686757
GOTERM_BP_DIRECT	GO:0003051~angiotensin-mediated drinking behavior	2	0.48543689320388345	0.06059979384492763	183, 59272	400	3	19349	32.248333333333335	1.0	0.2777370599139854	0.2486606742686757
GOTERM_BP_DIRECT	GO:0071641~negative regulation of macrophage inflammatory protein 1 alpha production	2	0.48543689320388345	0.06059979384492763	4210, 384	400	3	19349	32.248333333333335	1.0	0.2777370599139854	0.2486606742686757
GOTERM_BP_DIRECT	GO:0032310~prostaglandin secretion	2	0.48543689320388345	0.06059979384492763	3952, 4843	400	3	19349	32.248333333333335	1.0	0.2777370599139854	0.2486606742686757
GOTERM_BP_DIRECT	GO:0014916~regulation of lung blood pressure	2	0.48543689320388345	0.06059979384492763	2643, 10135	400	3	19349	32.248333333333335	1.0	0.2777370599139854	0.2486606742686757
GOTERM_BP_DIRECT	GO:1900039~positive regulation of cellular response to hypoxia	2	0.48543689320388345	0.06059979384492763	406937, 406991	400	3	19349	32.248333333333335	1.0	0.2777370599139854	0.2486606742686757
GOTERM_BP_DIRECT	GO:0034465~response to carbon monoxide	2	0.48543689320388345	0.06059979384492763	3586, 6647	400	3	19349	32.248333333333335	1.0	0.2777370599139854	0.2486606742686757
GOTERM_BP_DIRECT	GO:0031281~positive regulation of cyclase activity	2	0.48543689320388345	0.06059979384492763	1432, 5599	400	3	19349	32.248333333333335	1.0	0.2777370599139854	0.2486606742686757
GOTERM_BP_DIRECT	GO:2000635~negative regulation of primary miRNA processing	2	0.48543689320388345	0.06059979384492763	3569, 6774	400	3	19349	32.248333333333335	1.0	0.2777370599139854	0.2486606742686757
GOTERM_BP_DIRECT	GO:1904597~negative regulation of connective tissue replacement involved in inflammatory response wound healing	2	0.48543689320388345	0.06059979384492763	177, 5468	400	3	19349	32.248333333333335	1.0	0.2777370599139854	0.2486606742686757
GOTERM_BP_DIRECT	GO:1902947~regulation of tau-protein kinase activity	2	0.48543689320388345	0.06059979384492763	3082, 348	400	3	19349	32.248333333333335	1.0	0.2777370599139854	0.2486606742686757
GOTERM_BP_DIRECT	GO:0071389~cellular response to mineralocorticoid stimulus	2	0.48543689320388345	0.06059979384492763	2852, 1906	400	3	19349	32.248333333333335	1.0	0.2777370599139854	0.2486606742686757
GOTERM_BP_DIRECT	GO:0090118~receptor-mediated endocytosis involved in cholesterol transport	2	0.48543689320388345	0.06059979384492763	4040, 3949	400	3	19349	32.248333333333335	1.0	0.2777370599139854	0.2486606742686757
GOTERM_BP_DIRECT	GO:1904845~cellular response to L-glutamine	2	0.48543689320388345	0.06059979384492763	1536, 3297	400	3	19349	32.248333333333335	1.0	0.2777370599139854	0.2486606742686757
GOTERM_BP_DIRECT	GO:1903901~negative regulation of viral life cycle	2	0.48543689320388345	0.06059979384492763	9235, 5478	400	3	19349	32.248333333333335	1.0	0.2777370599139854	0.2486606742686757
GOTERM_BP_DIRECT	GO:0060940~epithelial to mesenchymal transition involved in cardiac fibroblast development	2	0.48543689320388345	0.06059979384492763	27250, 406991	400	3	19349	32.248333333333335	1.0	0.2777370599139854	0.2486606742686757
GOTERM_BP_DIRECT	GO:0051097~negative regulation of helicase activity	2	0.48543689320388345	0.06059979384492763	7157, 23411	400	3	19349	32.248333333333335	1.0	0.2777370599139854	0.2486606742686757
GOTERM_BP_DIRECT	GO:0045726~positive regulation of integrin biosynthetic process	2	0.48543689320388345	0.06059979384492763	367, 27035	400	3	19349	32.248333333333335	1.0	0.2777370599139854	0.2486606742686757
GOTERM_BP_DIRECT	GO:2001258~negative regulation of cation channel activity	2	0.48543689320388345	0.06059979384492763	2056, 4318	400	3	19349	32.248333333333335	1.0	0.2777370599139854	0.2486606742686757
GOTERM_BP_DIRECT	GO:1901077~regulation of relaxation of muscle	2	0.48543689320388345	0.06059979384492763	5350, 6717	400	3	19349	32.248333333333335	1.0	0.2777370599139854	0.2486606742686757
GOTERM_BP_DIRECT	GO:1902033~regulation of hematopoietic stem cell proliferation	2	0.48543689320388345	0.06059979384492763	5610, 1636	400	3	19349	32.248333333333335	1.0	0.2777370599139854	0.2486606742686757
GOTERM_BP_DIRECT	GO:1901670~negative regulation of superoxide dismutase activity	2	0.48543689320388345	0.06059979384492763	283120, 406991	400	3	19349	32.248333333333335	1.0	0.2777370599139854	0.2486606742686757
GOTERM_BP_DIRECT	GO:1900100~positive regulation of plasma cell differentiation	2	0.48543689320388345	0.06059979384492763	7494, 3586	400	3	19349	32.248333333333335	1.0	0.2777370599139854	0.2486606742686757
GOTERM_BP_DIRECT	GO:0045069~regulation of viral genome replication	2	0.48543689320388345	0.06059979384492763	596, 5478	400	3	19349	32.248333333333335	1.0	0.2777370599139854	0.2486606742686757
GOTERM_BP_DIRECT	GO:0031328~positive regulation of cellular biosynthetic process	2	0.48543689320388345	0.06059979384492763	6352, 3576	400	3	19349	32.248333333333335	1.0	0.2777370599139854	0.2486606742686757
GOTERM_BP_DIRECT	GO:0010041~response to iron(III) ion	2	0.48543689320388345	0.06059979384492763	1543, 2539	400	3	19349	32.248333333333335	1.0	0.2777370599139854	0.2486606742686757
GOTERM_BP_DIRECT	GO:0070543~response to linoleic acid	2	0.48543689320388345	0.06059979384492763	9370, 948	400	3	19349	32.248333333333335	1.0	0.2777370599139854	0.2486606742686757
GOTERM_BP_DIRECT	GO:0021987~cerebral cortex development	5	1.2135922330097086	0.0614343745015751	4040, 1398, 6513, 4852, 4192	400	72	19349	3.359201388888889	1.0	0.28089484739523496	0.25148787192291705
GOTERM_BP_DIRECT	GO:0060333~interferon-gamma-mediated signaling pathway	5	1.2135922330097086	0.0614343745015751	3717, 6772, 7157, 7412, 3383	400	72	19349	3.359201388888889	1.0	0.28089484739523496	0.25148787192291705
GOTERM_BP_DIRECT	GO:0070932~histone H3 deacetylation	3	0.7281553398058253	0.06312808441155854	9734, 23411, 51548	400	20	19349	7.255875	1.0	0.2855935260776136	0.2556946443633467
GOTERM_BP_DIRECT	GO:0051412~response to corticosterone	3	0.7281553398058253	0.06312808441155854	808, 801, 805	400	20	19349	7.255875	1.0	0.2855935260776136	0.2556946443633467
GOTERM_BP_DIRECT	GO:0055075~potassium ion homeostasis	3	0.7281553398058253	0.06312808441155854	3784, 3741, 3766	400	20	19349	7.255875	1.0	0.2855935260776136	0.2556946443633467
GOTERM_BP_DIRECT	GO:0045777~positive regulation of blood pressure	3	0.7281553398058253	0.06312808441155854	2740, 183, 151	400	20	19349	7.255875	1.0	0.2855935260776136	0.2556946443633467
GOTERM_BP_DIRECT	GO:0045445~myoblast differentiation	3	0.7281553398058253	0.06312808441155854	5340, 3479, 3156	400	20	19349	7.255875	1.0	0.2855935260776136	0.2556946443633467
GOTERM_BP_DIRECT	GO:0033198~response to ATP	3	0.7281553398058253	0.06312808441155854	3329, 3553, 834	400	20	19349	7.255875	1.0	0.2855935260776136	0.2556946443633467
GOTERM_BP_DIRECT	GO:0030279~negative regulation of ossification	3	0.7281553398058253	0.06312808441155854	596, 7040, 4192	400	20	19349	7.255875	1.0	0.2855935260776136	0.2556946443633467
GOTERM_BP_DIRECT	GO:0060044~negative regulation of cardiac muscle cell proliferation	3	0.7281553398058253	0.06312808441155854	407975, 5950, 6910	400	20	19349	7.255875	1.0	0.2855935260776136	0.2556946443633467
GOTERM_BP_DIRECT	GO:0048514~blood vessel morphogenesis	3	0.7281553398058253	0.06312808441155854	5345, 4015, 6899	400	20	19349	7.255875	1.0	0.2855935260776136	0.2556946443633467
GOTERM_BP_DIRECT	GO:0005975~carbohydrate metabolic process	8	1.9417475728155338	0.06605763092731652	231, 1116, 3938, 9365, 2720, 28, 217, 3643	400	172	19349	2.2498837209302325	1.0	0.298496952867113	0.2672472070888508
GOTERM_BP_DIRECT	GO:0018105~peptidyl-serine phosphorylation	8	1.9417475728155338	0.06768972625340527	596, 156, 6198, 5594, 1432, 2475, 2056, 5599	400	173	19349	2.236878612716763	1.0	0.30551421475074964	0.27352982948013477
GOTERM_BP_DIRECT	GO:0030334~regulation of cell migration	6	1.4563106796116505	0.06841857845276075	634, 7040, 5879, 406991, 26291, 8074	400	106	19349	2.738066037735849	1.0	0.30687935179408365	0.2747520498700593
GOTERM_BP_DIRECT	GO:1901214~regulation of neuron death	3	0.7281553398058253	0.06884849183374142	6352, 348, 1191	400	21	19349	6.910357142857142	1.0	0.30687935179408365	0.2747520498700593
GOTERM_BP_DIRECT	GO:0071375~cellular response to peptide hormone stimulus	3	0.7281553398058253	0.06884849183374142	7494, 2852, 1906	400	21	19349	6.910357142857142	1.0	0.30687935179408365	0.2747520498700593
GOTERM_BP_DIRECT	GO:1902894~negative regulation of pri-miRNA transcription from RNA polymerase II promoter	3	0.7281553398058253	0.06884849183374142	5465, 5468, 7040	400	21	19349	6.910357142857142	1.0	0.30687935179408365	0.2747520498700593
GOTERM_BP_DIRECT	GO:1902004~positive regulation of beta-amyloid formation	3	0.7281553398058253	0.06884849183374142	7124, 348, 1191	400	21	19349	6.910357142857142	1.0	0.30687935179408365	0.2747520498700593
GOTERM_BP_DIRECT	GO:2000774~positive regulation of cellular senescence	3	0.7281553398058253	0.06884849183374142	23411, 407040, 384	400	21	19349	6.910357142857142	1.0	0.30687935179408365	0.2747520498700593
GOTERM_BP_DIRECT	GO:0019373~epoxygenase P450 pathway	3	0.7281553398058253	0.06884849183374142	1557, 1544, 1543	400	21	19349	6.910357142857142	1.0	0.30687935179408365	0.2747520498700593
GOTERM_BP_DIRECT	GO:0035066~positive regulation of histone acetylation	3	0.7281553398058253	0.06884849183374142	3553, 4842, 7040	400	21	19349	6.910357142857142	1.0	0.30687935179408365	0.2747520498700593
GOTERM_BP_DIRECT	GO:0010801~negative regulation of peptidyl-threonine phosphorylation	3	0.7281553398058253	0.06884849183374142	808, 801, 805	400	21	19349	6.910357142857142	1.0	0.30687935179408365	0.2747520498700593
GOTERM_BP_DIRECT	GO:0048538~thymus development	4	0.9708737864077669	0.06894646229734919	596, 5594, 6647, 6899	400	46	19349	4.206304347826087	1.0	0.30687935179408365	0.2747520498700593
GOTERM_BP_DIRECT	GO:0002062~chondrocyte differentiation	4	0.9708737864077669	0.06894646229734919	1302, 11173, 1432, 7040	400	46	19349	4.206304347826087	1.0	0.30687935179408365	0.2747520498700593
GOTERM_BP_DIRECT	GO:0042130~negative regulation of T cell proliferation	4	0.9708737864077669	0.06894646229734919	6385, 3586, 8654, 7040	400	46	19349	4.206304347826087	1.0	0.30687935179408365	0.2747520498700593
GOTERM_BP_DIRECT	GO:0006749~glutathione metabolic process	4	0.9708737864077669	0.07256912159431204	3417, 2876, 6647, 2539	400	47	19349	4.116808510638298	1.0	0.3215203676606776	0.28786029289132964
GOTERM_BP_DIRECT	GO:0051603~proteolysis involved in cellular protein catabolic process	4	0.9708737864077669	0.07256912159431204	1513, 11173, 3002, 1508	400	47	19349	4.116808510638298	1.0	0.3215203676606776	0.28786029289132964
GOTERM_BP_DIRECT	GO:0008630~intrinsic apoptotic signaling pathway in response to DNA damage	4	0.9708737864077669	0.07256912159431204	596, 7124, 23411, 3162	400	47	19349	4.116808510638298	1.0	0.3215203676606776	0.28786029289132964
GOTERM_BP_DIRECT	GO:0071364~cellular response to epidermal growth factor stimulus	4	0.9708737864077669	0.07256912159431204	153090, 5335, 1956, 790	400	47	19349	4.116808510638298	1.0	0.3215203676606776	0.28786029289132964
GOTERM_BP_DIRECT	GO:0001894~tissue homeostasis	3	0.7281553398058253	0.07473154670584178	231, 1302, 1490	400	22	19349	6.59625	1.0	0.32851958828442396	0.2941267627682521
GOTERM_BP_DIRECT	GO:0036150~phosphatidylserine acyl-chain remodeling	3	0.7281553398058253	0.07473154670584178	8399, 5320, 5319	400	22	19349	6.59625	1.0	0.32851958828442396	0.2941267627682521
GOTERM_BP_DIRECT	GO:0016486~peptide hormone processing	3	0.7281553398058253	0.07473154670584178	5125, 1803, 10699	400	22	19349	6.59625	1.0	0.32851958828442396	0.2941267627682521
GOTERM_BP_DIRECT	GO:0001836~release of cytochrome c from mitochondria	3	0.7281553398058253	0.07473154670584178	596, 7157, 1191	400	22	19349	6.59625	1.0	0.32851958828442396	0.2941267627682521
GOTERM_BP_DIRECT	GO:0030225~macrophage differentiation	3	0.7281553398058253	0.07473154670584178	23411, 4318, 142	400	22	19349	6.59625	1.0	0.32851958828442396	0.2941267627682521
GOTERM_BP_DIRECT	GO:0030879~mammary gland development	3	0.7281553398058253	0.07473154670584178	1588, 2194, 5617	400	22	19349	6.59625	1.0	0.32851958828442396	0.2941267627682521
GOTERM_BP_DIRECT	GO:0045669~positive regulation of osteoblast differentiation	5	1.2135922330097086	0.07474480396831414	3082, 406992, 3569, 3479, 406991	400	77	19349	3.1410714285714283	1.0	0.32851958828442396	0.2941267627682521
GOTERM_BP_DIRECT	GO:0008584~male gonad development	6	1.4563106796116505	0.07514377049829479	596, 8743, 367, 4254, 3643, 1636	400	109	19349	2.6627064220183487	1.0	0.3298973951682817	0.29536032658886063
GOTERM_BP_DIRECT	GO:0051781~positive regulation of cell division	4	0.9708737864077669	0.07627516223849053	56034, 3553, 7040, 4192	400	48	19349	4.031041666666667	1.0	0.33410425775066394	0.2991267713212086
GOTERM_BP_DIRECT	GO:0030282~bone mineralization	4	0.9708737864077669	0.07627516223849053	632, 5741, 4015, 5743	400	48	19349	4.031041666666667	1.0	0.33410425775066394	0.2991267713212086
GOTERM_BP_DIRECT	GO:0048511~rhythmic process	5	1.2135922330097086	0.07756828530894233	7157, 2475, 5599, 5468, 196	400	78	19349	3.1008012820512825	1.0	0.33473006522679466	0.299687062803466
GOTERM_BP_DIRECT	GO:0006661~phosphatidylinositol biosynthetic process	5	1.2135922330097086	0.07756828530894233	5294, 9896, 5290, 5291, 5293	400	78	19349	3.1008012820512825	1.0	0.33473006522679466	0.299687062803466
GOTERM_BP_DIRECT	GO:0046777~protein autophosphorylation	8	1.9417475728155338	0.07839636814855055	3717, 2475, 5610, 54822, 3643, 805, 1956, 790	400	179	19349	2.161899441340782	1.0	0.33473006522679466	0.299687062803466
GOTERM_BP_DIRECT	GO:2000346~negative regulation of hepatocyte proliferation	2	0.48543689320388345	0.07997437681759643	634, 1361	400	4	19349	24.18625	1.0	0.33473006522679466	0.299687062803466
GOTERM_BP_DIRECT	GO:1902952~positive regulation of dendritic spine maintenance	2	0.48543689320388345	0.07997437681759643	348, 3630	400	4	19349	24.18625	1.0	0.33473006522679466	0.299687062803466
GOTERM_BP_DIRECT	GO:0019448~L-cysteine catabolic process	2	0.48543689320388345	0.07997437681759643	189, 875	400	4	19349	24.18625	1.0	0.33473006522679466	0.299687062803466
GOTERM_BP_DIRECT	GO:1905908~positive regulation of amyloid fibril formation	2	0.48543689320388345	0.07997437681759643	348, 1191	400	4	19349	24.18625	1.0	0.33473006522679466	0.299687062803466
GOTERM_BP_DIRECT	GO:0051098~regulation of binding	2	0.48543689320388345	0.07997437681759643	4088, 7040	400	4	19349	24.18625	1.0	0.33473006522679466	0.299687062803466
GOTERM_BP_DIRECT	GO:1902995~positive regulation of phospholipid efflux	2	0.48543689320388345	0.07997437681759643	335, 348	400	4	19349	24.18625	1.0	0.33473006522679466	0.299687062803466
GOTERM_BP_DIRECT	GO:0051387~negative regulation of neurotrophin TRK receptor signaling pathway	2	0.48543689320388345	0.07997437681759643	183, 186	400	4	19349	24.18625	1.0	0.33473006522679466	0.299687062803466
GOTERM_BP_DIRECT	GO:1902177~positive regulation of oxidative stress-induced intrinsic apoptotic signaling pathway	2	0.48543689320388345	0.07997437681759643	27035, 6647	400	4	19349	24.18625	1.0	0.33473006522679466	0.299687062803466
GOTERM_BP_DIRECT	GO:1904044~response to aldosterone	2	0.48543689320388345	0.07997437681759643	1536, 142	400	4	19349	24.18625	1.0	0.33473006522679466	0.299687062803466
GOTERM_BP_DIRECT	GO:1903766~positive regulation of potassium ion export across plasma membrane	2	0.48543689320388345	0.07997437681759643	4878, 406991	400	4	19349	24.18625	1.0	0.33473006522679466	0.299687062803466
GOTERM_BP_DIRECT	GO:2000724~positive regulation of cardiac vascular smooth muscle cell differentiation	2	0.48543689320388345	0.07997437681759643	2852, 406937	400	4	19349	24.18625	1.0	0.33473006522679466	0.299687062803466
GOTERM_BP_DIRECT	GO:0030730~sequestering of triglyceride	2	0.48543689320388345	0.07997437681759643	7124, 3553	400	4	19349	24.18625	1.0	0.33473006522679466	0.299687062803466
GOTERM_BP_DIRECT	GO:0060571~morphogenesis of an epithelial fold	2	0.48543689320388345	0.07997437681759643	367, 1956	400	4	19349	24.18625	1.0	0.33473006522679466	0.299687062803466
GOTERM_BP_DIRECT	GO:0071866~negative regulation of apoptotic process in bone marrow	2	0.48543689320388345	0.07997437681759643	3329, 5741	400	4	19349	24.18625	1.0	0.33473006522679466	0.299687062803466
GOTERM_BP_DIRECT	GO:0045986~negative regulation of smooth muscle contraction	2	0.48543689320388345	0.07997437681759643	154, 5743	400	4	19349	24.18625	1.0	0.33473006522679466	0.299687062803466
GOTERM_BP_DIRECT	GO:1903978~regulation of microglial cell activation	2	0.48543689320388345	0.07997437681759643	3569, 4317	400	4	19349	24.18625	1.0	0.33473006522679466	0.299687062803466
GOTERM_BP_DIRECT	GO:1901299~negative regulation of hydrogen peroxide-mediated programmed cell death	2	0.48543689320388345	0.07997437681759643	3082, 406991	400	4	19349	24.18625	1.0	0.33473006522679466	0.299687062803466
GOTERM_BP_DIRECT	GO:1900221~regulation of beta-amyloid clearance	2	0.48543689320388345	0.07997437681759643	348, 1191	400	4	19349	24.18625	1.0	0.33473006522679466	0.299687062803466
GOTERM_BP_DIRECT	GO:1901671~positive regulation of superoxide dismutase activity	2	0.48543689320388345	0.07997437681759643	7124, 23410	400	4	19349	24.18625	1.0	0.33473006522679466	0.299687062803466
GOTERM_BP_DIRECT	GO:0044793~negative regulation by host of viral process	2	0.48543689320388345	0.07997437681759643	5806, 1401	400	4	19349	24.18625	1.0	0.33473006522679466	0.299687062803466
GOTERM_BP_DIRECT	GO:0036335~intestinal stem cell homeostasis	2	0.48543689320388345	0.07997437681759643	8399, 5320	400	4	19349	24.18625	1.0	0.33473006522679466	0.299687062803466
GOTERM_BP_DIRECT	GO:2000264~negative regulation of blood coagulation, extrinsic pathway	2	0.48543689320388345	0.07997437681759643	7035, 2152	400	4	19349	24.18625	1.0	0.33473006522679466	0.299687062803466
GOTERM_BP_DIRECT	GO:1902219~negative regulation of intrinsic apoptotic signaling pathway in response to osmotic stress	2	0.48543689320388345	0.07997437681759643	2056, 5743	400	4	19349	24.18625	1.0	0.33473006522679466	0.299687062803466
GOTERM_BP_DIRECT	GO:2001200~positive regulation of dendritic cell differentiation	2	0.48543689320388345	0.07997437681759643	177, 3146	400	4	19349	24.18625	1.0	0.33473006522679466	0.299687062803466
GOTERM_BP_DIRECT	GO:0097296~activation of cysteine-type endopeptidase activity involved in apoptotic signaling pathway	2	0.48543689320388345	0.07997437681759643	3717, 4088	400	4	19349	24.18625	1.0	0.33473006522679466	0.299687062803466
GOTERM_BP_DIRECT	GO:0070829~heterochromatin maintenance	2	0.48543689320388345	0.07997437681759643	23411, 4524	400	4	19349	24.18625	1.0	0.33473006522679466	0.299687062803466
GOTERM_BP_DIRECT	GO:0034381~plasma lipoprotein particle clearance	2	0.48543689320388345	0.07997437681759643	3949, 948	400	4	19349	24.18625	1.0	0.33473006522679466	0.299687062803466
GOTERM_BP_DIRECT	GO:0002025~norepinephrine-epinephrine-mediated vasodilation involved in regulation of systemic arterial blood pressure	2	0.48543689320388345	0.07997437681759643	154, 153	400	4	19349	24.18625	1.0	0.33473006522679466	0.299687062803466
GOTERM_BP_DIRECT	GO:0090400~stress-induced premature senescence	2	0.48543689320388345	0.07997437681759643	1432, 23411	400	4	19349	24.18625	1.0	0.33473006522679466	0.299687062803466
GOTERM_BP_DIRECT	GO:0019439~aromatic compound catabolic process	2	0.48543689320388345	0.07997437681759643	5444, 5445	400	4	19349	24.18625	1.0	0.33473006522679466	0.299687062803466
GOTERM_BP_DIRECT	GO:0046337~phosphatidylethanolamine metabolic process	2	0.48543689320388345	0.07997437681759643	8399, 5320	400	4	19349	24.18625	1.0	0.33473006522679466	0.299687062803466
GOTERM_BP_DIRECT	GO:0042482~positive regulation of odontogenesis	2	0.48543689320388345	0.07997437681759643	1906, 7040	400	4	19349	24.18625	1.0	0.33473006522679466	0.299687062803466
GOTERM_BP_DIRECT	GO:0044409~entry into host	2	0.48543689320388345	0.07997437681759643	1234, 5478	400	4	19349	24.18625	1.0	0.33473006522679466	0.299687062803466
GOTERM_BP_DIRECT	GO:0035809~regulation of urine volume	2	0.48543689320388345	0.07997437681759643	231, 133	400	4	19349	24.18625	1.0	0.33473006522679466	0.299687062803466
GOTERM_BP_DIRECT	GO:0015911~plasma membrane long-chain fatty acid transport	2	0.48543689320388345	0.07997437681759643	6513, 948	400	4	19349	24.18625	1.0	0.33473006522679466	0.299687062803466
GOTERM_BP_DIRECT	GO:0051447~negative regulation of meiotic cell cycle	2	0.48543689320388345	0.07997437681759643	1843, 4882	400	4	19349	24.18625	1.0	0.33473006522679466	0.299687062803466
GOTERM_BP_DIRECT	GO:0006642~triglyceride mobilization	2	0.48543689320388345	0.07997437681759643	338, 23411	400	4	19349	24.18625	1.0	0.33473006522679466	0.299687062803466
GOTERM_BP_DIRECT	GO:0032375~negative regulation of cholesterol transport	2	0.48543689320388345	0.07997437681759643	4790, 336	400	4	19349	24.18625	1.0	0.33473006522679466	0.299687062803466
GOTERM_BP_DIRECT	GO:0045732~positive regulation of protein catabolic process	5	1.2135922330097086	0.08044451773731097	29116, 7124, 7432, 8742, 153090	400	79	19349	3.0615506329113926	1.0	0.33622899783291105	0.3010290716539797
GOTERM_BP_DIRECT	GO:0043254~regulation of protein complex assembly	3	0.7281553398058253	0.08076814744522118	348, 153090, 948	400	23	19349	6.309456521739131	1.0	0.33622899783291105	0.3010290716539797
GOTERM_BP_DIRECT	GO:0048714~positive regulation of oligodendrocyte differentiation	3	0.7281553398058253	0.08076814744522118	2475, 5468, 4192	400	23	19349	6.309456521739131	1.0	0.33622899783291105	0.3010290716539797
GOTERM_BP_DIRECT	GO:0060307~regulation of ventricular cardiac muscle cell membrane repolarization	3	0.7281553398058253	0.08076814744522118	6331, 3784, 3753	400	23	19349	6.309456521739131	1.0	0.33622899783291105	0.3010290716539797
GOTERM_BP_DIRECT	GO:0030031~cell projection assembly	3	0.7281553398058253	0.08076814744522118	5879, 92154, 2934	400	23	19349	6.309456521739131	1.0	0.33622899783291105	0.3010290716539797
GOTERM_BP_DIRECT	GO:0030218~erythrocyte differentiation	4	0.9708737864077669	0.08393097965394683	3717, 118, 2056, 3784	400	50	19349	8698-03-01	1.0	0.3486433266787738	0.31214374026306385
GOTERM_BP_DIRECT	GO:0007173~epidermal growth factor receptor signaling pathway	4	0.9708737864077669	0.08393097965394683	5335, 7040, 5290, 1956	400	50	19349	8698-03-01	1.0	0.3486433266787738	0.31214374026306385
GOTERM_BP_DIRECT	GO:0001843~neural tube closure	5	1.2135922330097086	0.0863532100977065	4040, 133, 6385, 4524, 7040	400	81	19349	2.9859567901234567	1.0	0.35831939544844016	0.3208068181586838
GOTERM_BP_DIRECT	GO:0032740~positive regulation of interleukin-17 production	3	0.7281553398058253	0.08694949700114918	3569, 7040, 3606	400	24	19349	6.046562499999999	1.0	0.35848088560623365	0.3209514018578744
GOTERM_BP_DIRECT	GO:0050768~negative regulation of neurogenesis	3	0.7281553398058253	0.08694949700114918	3569, 7124, 3553	400	24	19349	6.046562499999999	1.0	0.35848088560623365	0.3209514018578744
GOTERM_BP_DIRECT	GO:0035458~cellular response to interferon-beta	3	0.7281553398058253	0.08694949700114918	9447, 6772, 730249	400	24	19349	6.046562499999999	1.0	0.35848088560623365	0.3209514018578744
GOTERM_BP_DIRECT	GO:0006471~protein ADP-ribosylation	3	0.7281553398058253	0.08694949700114918	23410, 51548, 142	400	24	19349	6.046562499999999	1.0	0.35848088560623365	0.3209514018578744
GOTERM_BP_DIRECT	GO:0010906~regulation of glucose metabolic process	3	0.7281553398058253	0.08694949700114918	3486, 9370, 23411	400	24	19349	6.046562499999999	1.0	0.35848088560623365	0.3209514018578744
GOTERM_BP_DIRECT	GO:0032094~response to food	3	0.7281553398058253	0.08694949700114918	1543, 4353, 2539	400	24	19349	6.046562499999999	1.0	0.35848088560623365	0.3209514018578744
GOTERM_BP_DIRECT	GO:0009966~regulation of signal transduction	4	0.9708737864077669	0.08787745842917813	156, 5770, 1398, 8835	400	51	19349	3.7939215686274514	1.0	0.36192007692443795	0.32403054308731105
GOTERM_BP_DIRECT	GO:0006633~fatty acid biosynthetic process	4	0.9708737864077669	0.09190072977701015	9388, 7494, 2194, 5319	400	52	19349	3.7209615384615384	1.0	0.3772818257547682	0.337784065297415
GOTERM_BP_DIRECT	GO:0045668~negative regulation of osteoblast differentiation	4	0.9708737864077669	0.09190072977701015	4088, 7124, 5468, 8074	400	52	19349	3.7209615384615384	1.0	0.3772818257547682	0.337784065297415
GOTERM_BP_DIRECT	GO:0048167~regulation of synaptic plasticity	4	0.9708737864077669	0.09190072977701015	177, 6376, 3630, 5327	400	52	19349	3.7209615384615384	1.0	0.3772818257547682	0.337784065297415
GOTERM_BP_DIRECT	GO:0008543~fibroblast growth factor receptor signaling pathway	5	1.2135922330097086	0.0924665937370992	9365, 5594, 1490, 26291, 8074	400	83	19349	2.914006024096386	1.0	0.37920147208444827	0.33950274321113466
GOTERM_BP_DIRECT	GO:0014066~regulation of phosphatidylinositol 3-kinase signaling	3	0.7281553398058253	0.09326709422378157	5594, 634, 1956	400	25	19349	5.8046999999999995	1.0	0.38006094678941194	0.3402722392219275
GOTERM_BP_DIRECT	GO:0050807~regulation of synapse organization	3	0.7281553398058253	0.09326709422378157	7124, 3586, 348	400	25	19349	5.8046999999999995	1.0	0.38006094678941194	0.3402722392219275
GOTERM_BP_DIRECT	GO:0045821~positive regulation of glycolytic process	3	0.7281553398058253	0.09326709422378157	3479, 3630, 3643	400	25	19349	5.8046999999999995	1.0	0.38006094678941194	0.3402722392219275
GOTERM_BP_DIRECT	GO:0017015~regulation of transforming growth factor beta receptor signaling pathway	3	0.7281553398058253	0.09326709422378157	4088, 4015, 7040	400	25	19349	5.8046999999999995	1.0	0.38006094678941194	0.3402722392219275
GOTERM_BP_DIRECT	GO:0042246~tissue regeneration	3	0.7281553398058253	0.09326709422378157	5340, 4192, 2934	400	25	19349	5.8046999999999995	1.0	0.38006094678941194	0.3402722392219275
GOTERM_BP_DIRECT	GO:0055010~ventricular cardiac muscle tissue morphogenesis	3	0.7281553398058253	0.09326709422378157	7137, 4633, 7040	400	25	19349	5.8046999999999995	1.0	0.38006094678941194	0.3402722392219275
GOTERM_BP_DIRECT	GO:0034605~cellular response to heat	4	0.9708737864077669	0.09599906660597894	3329, 5743, 3297, 3162	400	53	19349	3.650754716981132	1.0	0.38299840032658033	0.34290216976634746
GOTERM_BP_DIRECT	GO:0017038~protein import	2	0.48543689320388345	0.09895035115978247	348, 1191	400	5	19349	19.349	1.0	0.38299840032658033	0.34290216976634746
GOTERM_BP_DIRECT	GO:0010750~positive regulation of nitric oxide mediated signal transduction	2	0.48543689320388345	0.09895035115978247	3630, 1956	400	5	19349	19.349	1.0	0.38299840032658033	0.34290216976634746
GOTERM_BP_DIRECT	GO:1904000~positive regulation of eating behavior	2	0.48543689320388345	0.09895035115978247	2475, 4852	400	5	19349	19.349	1.0	0.38299840032658033	0.34290216976634746
GOTERM_BP_DIRECT	GO:0022614~membrane to membrane docking	2	0.48543689320388345	0.09895035115978247	7412, 3383	400	5	19349	19.349	1.0	0.38299840032658033	0.34290216976634746
GOTERM_BP_DIRECT	GO:2001170~negative regulation of ATP biosynthetic process	2	0.48543689320388345	0.09895035115978247	283120, 142	400	5	19349	19.349	1.0	0.38299840032658033	0.34290216976634746
GOTERM_BP_DIRECT	GO:0002248~connective tissue replacement involved in inflammatory response wound healing	2	0.48543689320388345	0.09895035115978247	7076, 7040	400	5	19349	19.349	1.0	0.38299840032658033	0.34290216976634746
GOTERM_BP_DIRECT	GO:0042743~hydrogen peroxide metabolic process	2	0.48543689320388345	0.09895035115978247	27035, 1956	400	5	19349	19.349	1.0	0.38299840032658033	0.34290216976634746
GOTERM_BP_DIRECT	GO:0090024~negative regulation of neutrophil chemotaxis	2	0.48543689320388345	0.09895035115978247	407008, 1803	400	5	19349	19.349	1.0	0.38299840032658033	0.34290216976634746
GOTERM_BP_DIRECT	GO:0001920~negative regulation of receptor recycling	2	0.48543689320388345	0.09895035115978247	3949, 255738	400	5	19349	19.349	1.0	0.38299840032658033	0.34290216976634746
GOTERM_BP_DIRECT	GO:0043243~positive regulation of protein complex disassembly	2	0.48543689320388345	0.09895035115978247	7124, 3643	400	5	19349	19.349	1.0	0.38299840032658033	0.34290216976634746
GOTERM_BP_DIRECT	GO:0006710~androgen catabolic process	2	0.48543689320388345	0.09895035115978247	1588, 6696	400	5	19349	19.349	1.0	0.38299840032658033	0.34290216976634746
GOTERM_BP_DIRECT	GO:0002865~negative regulation of acute inflammatory response to antigenic stimulus	2	0.48543689320388345	0.09895035115978247	4852, 55829	400	5	19349	19.349	1.0	0.38299840032658033	0.34290216976634746
GOTERM_BP_DIRECT	GO:0010897~negative regulation of triglyceride catabolic process	2	0.48543689320388345	0.09895035115978247	5294, 345	400	5	19349	19.349	1.0	0.38299840032658033	0.34290216976634746
GOTERM_BP_DIRECT	GO:0048639~positive regulation of developmental growth	2	0.48543689320388345	0.09895035115978247	3643, 3952	400	5	19349	19.349	1.0	0.38299840032658033	0.34290216976634746
GOTERM_BP_DIRECT	GO:0032705~negative regulation of interleukin-21 production	2	0.48543689320388345	0.09895035115978247	407007, 406991	400	5	19349	19.349	1.0	0.38299840032658033	0.34290216976634746
GOTERM_BP_DIRECT	GO:0034197~triglyceride transport	2	0.48543689320388345	0.09895035115978247	948, 1071	400	5	19349	19.349	1.0	0.38299840032658033	0.34290216976634746
GOTERM_BP_DIRECT	GO:0033031~positive regulation of neutrophil apoptotic process	2	0.48543689320388345	0.09895035115978247	5291, 5293	400	5	19349	19.349	1.0	0.38299840032658033	0.34290216976634746
GOTERM_BP_DIRECT	GO:0003331~positive regulation of extracellular matrix constituent secretion	2	0.48543689320388345	0.09895035115978247	1361, 183	400	5	19349	19.349	1.0	0.38299840032658033	0.34290216976634746
GOTERM_BP_DIRECT	GO:0051246~regulation of protein metabolic process	2	0.48543689320388345	0.09895035115978247	3949, 348	400	5	19349	19.349	1.0	0.38299840032658033	0.34290216976634746
GOTERM_BP_DIRECT	GO:0000303~response to superoxide	2	0.48543689320388345	0.09895035115978247	7351, 6647	400	5	19349	19.349	1.0	0.38299840032658033	0.34290216976634746
GOTERM_BP_DIRECT	GO:2000646~positive regulation of receptor catabolic process	2	0.48543689320388345	0.09895035115978247	5770, 57817	400	5	19349	19.349	1.0	0.38299840032658033	0.34290216976634746
GOTERM_BP_DIRECT	GO:0043266~regulation of potassium ion transport	2	0.48543689320388345	0.09895035115978247	2645, 3741	400	5	19349	19.349	1.0	0.38299840032658033	0.34290216976634746
GOTERM_BP_DIRECT	GO:1905049~negative regulation of metallopeptidase activity	2	0.48543689320388345	0.09895035115978247	7076, 407024	400	5	19349	19.349	1.0	0.38299840032658033	0.34290216976634746
GOTERM_BP_DIRECT	GO:0086003~cardiac muscle cell contraction	2	0.48543689320388345	0.09895035115978247	5290, 2934	400	5	19349	19.349	1.0	0.38299840032658033	0.34290216976634746
GOTERM_BP_DIRECT	GO:0098901~regulation of cardiac muscle cell action potential	2	0.48543689320388345	0.09895035115978247	808, 801	400	5	19349	19.349	1.0	0.38299840032658033	0.34290216976634746
GOTERM_BP_DIRECT	GO:0051771~negative regulation of nitric-oxide synthase biosynthetic process	2	0.48543689320388345	0.09895035115978247	1906, 55829	400	5	19349	19.349	1.0	0.38299840032658033	0.34290216976634746
GOTERM_BP_DIRECT	GO:0060192~negative regulation of lipase activity	2	0.48543689320388345	0.09895035115978247	335, 336	400	5	19349	19.349	1.0	0.38299840032658033	0.34290216976634746
GOTERM_BP_DIRECT	GO:0050867~positive regulation of cell activation	2	0.48543689320388345	0.09895035115978247	3717, 1490	400	5	19349	19.349	1.0	0.38299840032658033	0.34290216976634746
GOTERM_BP_DIRECT	GO:0030263~apoptotic chromosome condensation	2	0.48543689320388345	0.09895035115978247	1677, 2852	400	5	19349	19.349	1.0	0.38299840032658033	0.34290216976634746
GOTERM_BP_DIRECT	GO:0006873~cellular ion homeostasis	2	0.48543689320388345	0.09895035115978247	6521, 5029	400	5	19349	19.349	1.0	0.38299840032658033	0.34290216976634746
GOTERM_BP_DIRECT	GO:1902512~positive regulation of apoptotic DNA fragmentation	2	0.48543689320388345	0.09895035115978247	3569, 3297	400	5	19349	19.349	1.0	0.38299840032658033	0.34290216976634746
GOTERM_BP_DIRECT	GO:0002326~B cell lineage commitment	2	0.48543689320388345	0.09895035115978247	596, 7157	400	5	19349	19.349	1.0	0.38299840032658033	0.34290216976634746
GOTERM_BP_DIRECT	GO:1901020~negative regulation of calcium ion transmembrane transporter activity	2	0.48543689320388345	0.09895035115978247	5350, 805	400	5	19349	19.349	1.0	0.38299840032658033	0.34290216976634746
GOTERM_BP_DIRECT	GO:0060729~intestinal epithelial structure maintenance	2	0.48543689320388345	0.09895035115978247	7099, 3605	400	5	19349	19.349	1.0	0.38299840032658033	0.34290216976634746
GOTERM_BP_DIRECT	GO:2000491~positive regulation of hepatic stellate cell activation	2	0.48543689320388345	0.09895035115978247	59, 3952	400	5	19349	19.349	1.0	0.38299840032658033	0.34290216976634746
GOTERM_BP_DIRECT	GO:0098914~membrane repolarization during atrial cardiac muscle cell action potential	2	0.48543689320388345	0.09895035115978247	3784, 3741	400	5	19349	19.349	1.0	0.38299840032658033	0.34290216976634746
GOTERM_BP_DIRECT	GO:0051345~positive regulation of hydrolase activity	2	0.48543689320388345	0.09895035115978247	7486, 335	400	5	19349	19.349	1.0	0.38299840032658033	0.34290216976634746
GOTERM_BP_DIRECT	GO:0043201~response to leucine	2	0.48543689320388345	0.09895035115978247	6198, 5290	400	5	19349	19.349	1.0	0.38299840032658033	0.34290216976634746
GOTERM_BP_DIRECT	GO:0045639~positive regulation of myeloid cell differentiation	2	0.48543689320388345	0.09895035115978247	3146, 1440	400	5	19349	19.349	1.0	0.38299840032658033	0.34290216976634746
GOTERM_BP_DIRECT	GO:0006740~NADPH regeneration	2	0.48543689320388345	0.09895035115978247	3417, 2539	400	5	19349	19.349	1.0	0.38299840032658033	0.34290216976634746
GOTERM_BP_DIRECT	GO:0045833~negative regulation of lipid metabolic process	2	0.48543689320388345	0.09895035115978247	345, 3553	400	5	19349	19.349	1.0	0.38299840032658033	0.34290216976634746
GOTERM_BP_DIRECT	GO:0098735~positive regulation of the force of heart contraction	2	0.48543689320388345	0.09895035115978247	4633, 4842	400	5	19349	19.349	1.0	0.38299840032658033	0.34290216976634746
GOTERM_BP_DIRECT	GO:1901203~positive regulation of extracellular matrix assembly	2	0.48543689320388345	0.09895035115978247	4088, 7040	400	5	19349	19.349	1.0	0.38299840032658033	0.34290216976634746
GOTERM_BP_DIRECT	GO:0032692~negative regulation of interleukin-1 production	2	0.48543689320388345	0.09895035115978247	3586, 634	400	5	19349	19.349	1.0	0.38299840032658033	0.34290216976634746
GOTERM_BP_DIRECT	GO:0014042~positive regulation of neuron maturation	2	0.48543689320388345	0.09895035115978247	596, 2475	400	5	19349	19.349	1.0	0.38299840032658033	0.34290216976634746
GOTERM_BP_DIRECT	GO:0097411~hypoxia-inducible factor-1alpha signaling pathway	2	0.48543689320388345	0.09895035115978247	1536, 406992	400	5	19349	19.349	1.0	0.38299840032658033	0.34290216976634746
GOTERM_BP_DIRECT	GO:1903845~negative regulation of cellular response to transforming growth factor beta stimulus	2	0.48543689320388345	0.09895035115978247	5468, 407024	400	5	19349	19.349	1.0	0.38299840032658033	0.34290216976634746
GOTERM_BP_DIRECT	GO:0045636~positive regulation of melanocyte differentiation	2	0.48543689320388345	0.09895035115978247	596, 4254	400	5	19349	19.349	1.0	0.38299840032658033	0.34290216976634746
GOTERM_BP_DIRECT	GO:0060023~soft palate development	2	0.48543689320388345	0.09895035115978247	1302, 6899	400	5	19349	19.349	1.0	0.38299840032658033	0.34290216976634746
GOTERM_BP_DIRECT	GO:0036152~phosphatidylethanolamine acyl-chain remodeling	3	0.7281553398058253	0.09971272544612401	8399, 5320, 5319	400	26	19349	5.581442307692307	1.0	0.3832583740005902	0.3431349267095204
GOTERM_BP_DIRECT	GO:0034341~response to interferon-gamma	3	0.7281553398058253	0.09971272544612401	58191, 2643, 4210	400	26	19349	5.581442307692307	1.0	0.3832583740005902	0.3431349267095204
GOTERM_BP_DIRECT	GO:0006027~glycosaminoglycan catabolic process	3	0.7281553398058253	0.09971272544612401	10855, 6385, 2720	400	26	19349	5.581442307692307	1.0	0.3832583740005902	0.3431349267095204
GOTERM_BP_DIRECT	GO:1904754~positive regulation of vascular associated smooth muscle cell migration	3	0.7281553398058253	0.09971272544612401	7494, 183, 406991	400	26	19349	5.581442307692307	1.0	0.3832583740005902	0.3431349267095204
GOTERM_BP_DIRECT	GO:0045742~positive regulation of epidermal growth factor receptor signaling pathway	3	0.7281553398058253	0.09971272544612401	2852, 183, 4318	400	26	19349	5.581442307692307	1.0	0.3832583740005902	0.3431349267095204
GOTERM_BP_DIRECT	GO:0045663~positive regulation of myoblast differentiation	3	0.7281553398058253	0.09971272544612401	1432, 3486, 4217	400	26	19349	5.581442307692307	1.0	0.3832583740005902	0.3431349267095204
GOTERM_BP_DIRECT	GO:0071353~cellular response to interleukin-4	3	0.7281553398058253	0.09971272544612401	11009, 7494, 2194	400	26	19349	5.581442307692307	1.0	0.3832583740005902	0.3431349267095204

## Sheet: GOEA_D.neur_SARS-CoV-2-targeted
Category	Term	Count	%	PValue	Genes	List Total	Pop Hits	Pop Total	Fold Enrichment	Bonferroni	Benjamini	FDR
GOTERM_BP_DIRECT	GO:0019221~cytokine-mediated signaling pathway	20	18.181818181818183	9.976204871990145E-15	3082, 7133, 7422, 7124, 7157, 6654, 1440, 7040, 3162, 3569, 2247, 246, 3553, 3575, 5743, 4313, 836, 3953, 4988, 4318	106	323	19349	11.302646182604123	2.0873303085977568E-11	2.0840291977587412E-11	1.919421817370904E-11
GOTERM_BP_DIRECT	GO:0007568~aging	16	14.545454545454545	9.592183228539069E-14	4780, 5594, 7133, 4311, 2056, 7040, 133, 2247, 5743, 5105, 4852, 4313, 6647, 847, 5428, 3725	106	188	19349	15.53512645523886	2.0038370962538465E-10	1.0019035382209057E-10	9.227680265854584E-11
GOTERM_BP_DIRECT	GO:0001666~response to hypoxia	15	13.636363636363635	1.1162056835052313E-12	7200, 8996, 7422, 6387, 7124, 2056, 9370, 7040, 3162, 133, 4313, 836, 847, 5327, 6649	106	182	19349	15.04431888865851	2.3317798802935386E-9	7.772512242808094E-10	7.158599116880217E-10
GOTERM_BP_DIRECT	GO:0050731~positive regulation of peptidyl-tyrosine phosphorylation	12	10.909090909090908	4.227205469732856E-12	374, 3082, 3569, 3479, 7422, 885, 7157, 4908, 1440, 9370, 7040, 8829	106	96	19349	22.817216981132074	8.830566833317732E-9	1.8544832734769109E-9	1.708006614729333E-9
GOTERM_BP_DIRECT	GO:0010628~positive regulation of gene expression	21	19.090909090909093	4.438686628714483E-12	7099, 4780, 5594, 7422, 7124, 7157, 9027, 2551, 7040, 3569, 1401, 2247, 367, 3479, 2048, 23493, 3553, 3575, 3630, 406938, 4803	106	516	19349	7.428861342694165	9.272385081970924E-9	1.8544832734769109E-9	1.708006614729333E-9
GOTERM_BP_DIRECT	GO:0043065~positive regulation of apoptotic process	18	16.363636363636363	2.106254184811701E-11	7442, 7124, 7157, 6654, 7040, 3162, 133, 3569, 885, 5743, 4313, 6647, 836, 4217, 406938, 4318, 4803, 3725	106	378	19349	8.692273135669362	4.399976227809077E-8	6.675934433874749E-9	6.148634682036867E-9
GOTERM_BP_DIRECT	GO:0070374~positive regulation of ERK1 and ERK2 cascade	15	13.636363636363635	2.2370292502213135E-11	7099, 7422, 7124, 2056, 7040, 2247, 246, 3479, 2641, 116, 348, 4852, 4988, 8829, 3725	106	227	19349	12.061964923946471	4.673161368984324E-8	6.675934433874749E-9	6.148634682036867E-9
GOTERM_BP_DIRECT	GO:0008284~positive regulation of cell proliferation	20	18.181818181818183	7.749019233038106E-11	7422, 7555, 1440, 2056, 7040, 374, 133, 3569, 2247, 367, 3479, 4908, 885, 116, 3553, 3575, 3630, 1906, 4852, 3643	106	537	19349	6.798425916165982	1.6187709084292123E-7	2.0234626472270752E-8	1.8636391255456645E-8
GOTERM_BP_DIRECT	GO:0014068~positive regulation of phosphatidylinositol 3-kinase signaling	11	10.0	8.855173431942443E-11	3082, 3479, 2247, 7422, 7124, 4908, 1440, 2056, 3630, 3643, 847	106	94	19349	21.360798875953435	1.8498452913906505E-7	2.0553841443697516E-8	1.8930392981174733E-8
GOTERM_BP_DIRECT	GO:0048661~positive regulation of smooth muscle cell proliferation	10	9.090909090909092	1.0875191788536006E-10	231, 7099, 3569, 3479, 7124, 1906, 4313, 5743, 7040, 3162	106	68	19349	26.843784683684795	2.2718268577470724E-7	2.271827564625172E-8	2.0923869001143277E-8
GOTERM_BP_DIRECT	GO:0030335~positive regulation of cell migration	15	13.636363636363635	1.2304845878799725E-10	3082, 8650, 5594, 7422, 6387, 7040, 3479, 2048, 4908, 3553, 3630, 1906, 4313, 3643, 4318	106	258	19349	10.612659060991662	2.570482006136743E-7	2.3368020946193295E-8	2.1522294064373336E-8
GOTERM_BP_DIRECT	GO:0045429~positive regulation of nitric oxide biosynthetic process	9	8.181818181818182	1.8086099181527448E-10	7099, 5806, 7442, 7124, 3553, 1906, 5743, 3643, 4988	106	48	19349	34.22582547169811	3.7781854267393555E-7	3.14848843251757E-8	2.8998045687715675E-8
GOTERM_BP_DIRECT	GO:0043406~positive regulation of MAP kinase activity	10	9.090909090909092	4.3235952574313027E-10	7099, 2247, 7422, 7124, 4908, 120892, 3553, 1906, 3643, 7040	106	79	19349	23.106042512538814	9.031985492846673E-7	6.947684994441531E-8	6.398920980998328E-8
GOTERM_BP_DIRECT	GO:0000187~activation of MAPK activity	11	10.0	9.31660708204103E-10	3082, 7099, 5594, 3479, 2247, 7124, 4908, 120892, 3553, 6647, 3643	106	119	19349	16.873236086887587	1.9462374106771207E-6	1.3901708710274079E-7	1.2803680018462098E-7
GOTERM_BP_DIRECT	GO:0033138~positive regulation of peptidyl-serine phosphorylation	10	9.090909090909092	1.5603722974446012E-9	3569, 7422, 7124, 4908, 2641, 1440, 5743, 627, 7040, 4803	106	91	19349	20.059091851544682	3.259612374240106E-6	2.1730784862411816E-7	2.0014375335222753E-7
GOTERM_BP_DIRECT	GO:1904707~positive regulation of vascular smooth muscle cell proliferation	8	7.2727272727272725	1.0770487124386209E-8	3479, 2247, 7124, 1906, 4313, 4217, 4318, 3725	106	51	19349	28.633370329263784	2.2499294703881567E-5	1.4062217251776744E-6	1.2951510767074416E-6
GOTERM_BP_DIRECT	GO:0014823~response to activity	8	7.2727272727272725	2.1101673165071317E-8	3569, 7124, 2641, 5105, 1906, 4313, 9370, 847	106	56	19349	26.076819407008088	4.4080424181469624E-5	2.5930232495196458E-6	2.3882128923292477E-6
GOTERM_BP_DIRECT	GO:0006954~inflammatory response	15	13.636363636363635	3.791583269578164E-8	7099, 22900, 4780, 7133, 7124, 6335, 7040, 83737, 133, 5806, 3569, 1401, 246, 3553, 5743	106	403	19349	6.794208530361908	7.920303927666517E-5	4.400343027860436E-6	4.0527812281491045E-6
GOTERM_BP_DIRECT	GO:0007165~signal transduction	24	21.818181818181817	9.487245194213753E-8	7200, 7276, 5594, 6387, 6654, 9028, 4982, 2056, 9370, 374, 133, 2247, 367, 3479, 4908, 885, 2784, 120892, 3553, 3575, 4059, 2908, 4306, 8829	106	1204	19349	3.6386259637685705	1.9816892335344782E-4	1.0430976426690804E-5	9.607084080877506E-6
GOTERM_BP_DIRECT	GO:0032496~response to lipopolysaccharide	10	9.090909090909092	1.6790262543625472E-7	7099, 133, 3553, 2056, 5105, 1906, 5743, 836, 4988, 3725	106	155	19349	11.776628119293974	3.506871089481445E-4	1.712480014382942E-5	1.5772195058270846E-5
GOTERM_BP_DIRECT	GO:0001934~positive regulation of protein phosphorylation	11	10.0	1.721497381619999E-7	3082, 2247, 7422, 7124, 120892, 3553, 9370, 3643, 7040, 3953, 4318	106	205	19349	9.794707777266453	3.5955617808924867E-4	1.712480014382942E-5	1.5772195058270846E-5
GOTERM_BP_DIRECT	GO:0043410~positive regulation of MAPK cascade	10	9.090909090909092	2.0869050440114898E-7	3082, 3569, 3479, 2247, 7422, 367, 7124, 3630, 6647, 3643	106	159	19349	11.480360745223685	4.3585949489099995E-4	1.981611198609092E-5	1.82509332030823E-5
GOTERM_BP_DIRECT	GO:0045944~positive regulation of transcription from RNA polymerase II promoter	23	20.909090909090907	3.749144284931476E-7	3082, 7099, 4780, 7158, 7422, 7124, 7157, 7555, 1440, 2551, 7040, 142, 3569, 2247, 367, 3479, 23493, 116, 3553, 2908, 1906, 100125288, 3725	106	1198	19349	3.5044807383374805	7.828897697192971E-4	3.405201048357327E-5	3.1362406974818085E-5
GOTERM_BP_DIRECT	GO:0042542~response to hydrogen peroxide	7	6.363636363636363	4.127122671691971E-7	374, 4313, 6647, 836, 847, 3162, 3725	106	53	19349	24.10875756496974	8.617845541771807E-4	3.5923163588185534E-5	3.3085766751397304E-5
GOTERM_BP_DIRECT	GO:0019233~sensory perception of pain	7	6.363636363636363	4.622690933299462E-7	5594, 116, 6335, 4311, 1906, 5743, 4988	106	54	19349	23.662299091544376	9.652142399591002E-4	3.8627205438650305E-5	3.557622942267266E-5
GOTERM_BP_DIRECT	GO:0045840~positive regulation of mitotic nuclear division	6	5.454545454545454	5.469120557916737E-7	3479, 7124, 3553, 3630, 1906, 3643	106	30	19349	36.50754716981132	0.001141847192710821	4.394228017495409E-5	4.0471492128583855E-5
GOTERM_BP_DIRECT	GO:0045893~positive regulation of transcription, DNA-templated	17	15.454545454545453	6.006268092735273E-7	5594, 7158, 7124, 7157, 7555, 2056, 7040, 3569, 2247, 367, 3479, 23493, 3553, 348, 3643, 4217, 3725	106	667	19349	4.6523860711153855	0.0012539229622029469	4.647071868786661E-5	4.2800221520083943E-5
GOTERM_BP_DIRECT	GO:0009410~response to xenobiotic stimulus	11	10.0	6.55867074470637E-7	7124, 2026, 9027, 4982, 4313, 5743, 6647, 836, 847, 3162, 3725	106	237	19349	8.472215587930897	0.0013691686000194547	4.893236852032717E-5	4.506743754576805E-5
GOTERM_BP_DIRECT	GO:1901215~negative regulation of neuron death	7	6.363636363636363	1.062371611408895E-6	7133, 2026, 120892, 348, 1440, 2056, 4852	106	62	19349	20.609099208764455	0.002216834659757305	7.589551532831441E-5	6.990089587921346E-5
GOTERM_BP_DIRECT	GO:0042060~wound healing	8	7.2727272727272725	1.119372269714352E-6	246, 3479, 2247, 3630, 836, 7040, 4217, 4988	106	99	19349	14.750524109014675	0.002335638122988315	7.589551532831441E-5	6.990089587921346E-5
GOTERM_BP_DIRECT	GO:0043066~negative regulation of apoptotic process	15	13.636363636363635	1.126261835891693E-6	3082, 8996, 7422, 7157, 9027, 83737, 231, 3569, 3479, 389643, 2641, 836, 847, 4318, 4803	106	533	19349	5.137084498566321	0.002349996724236414	7.589551532831441E-5	6.990089587921346E-5
GOTERM_BP_DIRECT	GO:0090050~positive regulation of cell migration involved in sprouting angiogenesis	6	5.454545454545454	1.219330390587006E-6	2247, 7422, 5743, 3162, 406938, 8829	106	35	19349	31.292183288409703	0.002543941421485063	7.959941206050798E-5	7.331223973404374E-5
GOTERM_BP_DIRECT	GO:0051384~response to glucocorticoid	7	6.363636363636363	1.5428799483155297E-6	374, 133, 3569, 7124, 9370, 5743, 836	106	66	19349	19.36006289308176	0.0032178901562395223	9.76689761221558E-5	8.995457638057815E-5
GOTERM_BP_DIRECT	GO:0007566~embryo implantation	6	5.454545454545454	2.742979944245546E-6	3553, 2056, 4313, 5743, 6647, 4318	106	41	19349	26.71283939254487	0.005713707291794101	1.6732034398553693E-4	1.5410451978371137E-4
GOTERM_BP_DIRECT	GO:0008217~regulation of blood pressure	7	6.363636363636363	2.8033566488720886E-6	2784, 1906, 4852, 6446, 5743, 6647, 3162	106	73	19349	17.50361850607392	0.0058391060146611995	1.6732034398553693E-4	1.5410451978371137E-4
GOTERM_BP_DIRECT	GO:1902895~positive regulation of pri-miRNA transcription from RNA polymerase II promoter	6	5.454545454545454	4.910480494110477E-6	2247, 7124, 7157, 2908, 7040, 3725	106	46	19349	23.80926989335521	0.010205584904784626	2.7724307438369694E-4	2.553449856937448E-4
GOTERM_BP_DIRECT	GO:1904646~cellular response to beta-amyloid	6	5.454545454545454	4.910480494110477E-6	7099, 3479, 2048, 7124, 406938, 142	106	46	19349	23.80926989335521	0.010205584904784626	2.7724307438369694E-4	2.553449856937448E-4
GOTERM_BP_DIRECT	GO:0071222~cellular response to lipopolysaccharide	9	8.181818181818182	9.227818903416974E-6	7099, 3569, 7133, 2048, 7124, 389643, 3553, 1440, 406938	106	190	19349	8.646524329692154	0.019092389383087327	5.0728720234837E-4	4.672190413203752E-4
GOTERM_BP_DIRECT	GO:0051897~positive regulation of protein kinase B signaling	9	8.181818181818182	1.0742314965925892E-5	374, 3082, 2247, 7422, 7124, 1440, 3630, 3643, 7040	106	194	19349	8.468245477533554	0.022190894351098334	5.754024606107484E-4	5.299542049856773E-4
GOTERM_BP_DIRECT	GO:0043524~negative regulation of neuron apoptotic process	8	7.2727272727272725	1.922399331131336E-5	4908, 348, 6647, 627, 3162, 8829, 4803, 3725	106	152	19349	9.607249255213505	0.039363610138525296	0.0010039730506833404	9.246740782741727E-4
GOTERM_BP_DIRECT	GO:0042493~response to drug	10	9.090909090909092	2.5842198975056688E-5	7157, 335, 9027, 4982, 6647, 836, 847, 7040, 3162, 3725	106	286	19349	6.382438316400581	0.05255373042695677	0.0013166915526559371	0.0012126924592197334
GOTERM_BP_DIRECT	GO:0045766~positive regulation of angiogenesis	8	7.2727272727272725	2.7853545697922507E-5	3082, 133, 4780, 2247, 7422, 3553, 3162, 8829	106	161	19349	9.070198054611508	0.05652637342692468	0.0013853823086419077	0.0012759576648286406
GOTERM_BP_DIRECT	GO:0007267~cell-cell signaling	9	8.181818181818182	3.543835060777483E-5	374, 7200, 367, 4908, 116, 3553, 3630, 1906, 8829	106	229	19349	7.173972151272967	0.07135804752079933	0.0017038766000089208	0.001569295633517072
GOTERM_BP_DIRECT	GO:0043627~response to estrogen	6	5.454545454545454	3.64699489321577E-5	5594, 335, 4982, 2056, 4313, 3162	106	69	19349	15.87284659557014	0.07335719620522296	0.0017038766000089208	0.001569295633517072
GOTERM_BP_DIRECT	GO:0042593~glucose homeostasis	7	6.363636363636363	3.670389995232237E-5	3569, 2641, 3630, 5105, 9370, 3643, 3953	106	114	19349	11.208457464415757	0.07380997440252934	0.0017038766000089208	0.001569295633517072
GOTERM_BP_DIRECT	GO:0000165~MAPK cascade	10	9.090909090909092	4.161394941490504E-5	374, 3082, 5594, 2247, 7124, 120892, 6654, 3553, 7040, 4217	106	304	19349	6.004530784508441	0.0832618050325834	0.001889816094081231	0.0017405486668321153
GOTERM_BP_DIRECT	GO:0031663~lipopolysaccharide-mediated signaling pathway	5	4.545454545454546	4.71132687154455E-5	7099, 5594, 7124, 3553, 7040	106	37	19349	24.667261601223867	0.09373356413816925	0.002094034432905652	0.0019286367874152583
GOTERM_BP_DIRECT	GO:0046326~positive regulation of glucose import	5	4.545454545454546	5.818692784573733E-5	4780, 3479, 3630, 9370, 3643	106	39	19349	23.402273826802134	0.11445856385630304	0.002532343588953027	0.0023323260244833047
GOTERM_BP_DIRECT	GO:0002576~platelet degranulation	7	6.363636363636363	6.152505030961359E-5	3082, 5265, 3479, 7422, 335, 6647, 7040	106	125	19349	10.222113207547169	0.12061262967859787	0.0025837200591724285	0.0023796445159635004
GOTERM_BP_DIRECT	GO:0010629~negative regulation of gene expression	10	9.090909090909092	6.184107369967517E-5	3479, 2247, 7422, 7124, 23493, 348, 3630, 1906, 7040, 406938	106	320	19349	5.704304245283019	0.12119302155522182	0.0025837200591724285	0.0023796445159635004
GOTERM_BP_DIRECT	GO:0006953~acute-phase response	5	4.545454545454546	6.43833797366823E-5	3569, 1401, 5265, 2056, 3630	106	40	19349	22.817216981132077	0.12584817896809597	0.0025864784667294096	0.0023821850502572448
GOTERM_BP_DIRECT	GO:0035094~response to nicotine	5	4.545454545454546	6.43833797366823E-5	5594, 1906, 4313, 836, 3162	106	40	19349	22.817216981132077	0.12584817896809597	0.0025864784667294096	0.0023821850502572448
GOTERM_BP_DIRECT	GO:0021675~nerve development	4	3.6363636363636362	6.738134865435121E-5	4908, 627, 8829, 4803	106	15	19349	48.67672955974842	0.13130603060117474	0.002655842213942258	0.0024460700907730517
GOTERM_BP_DIRECT	GO:0071276~cellular response to cadmium ion	5	4.545454545454546	7.104720674150644E-5	5594, 6647, 3162, 4318, 3725	106	41	19349	22.26069949378739	0.13793351925768116	0.002748474349685314	0.0025313856624196
GOTERM_BP_DIRECT	GO:0045471~response to ethanol	7	6.363636363636363	7.331704666341054E-5	7200, 7124, 116, 1440, 9370, 6647, 847	106	129	19349	9.905148456925552	0.14201179386182805	0.0027847147359975387	0.002564763596007307
GOTERM_BP_DIRECT	GO:0071456~cellular response to hypoxia	7	6.363636363636363	7.652962039312655E-5	7422, 7157, 5105, 1906, 5743, 3162, 406938	106	130	19349	9.828955007256894	0.1477509602797935	0.002854828160736453	0.0026293391006495617
GOTERM_BP_DIRECT	GO:0050918~positive chemotaxis	5	4.545454545454546	9.4055471994394E-5	3082, 2247, 7422, 4908, 8829	106	44	19349	20.742924528301888	0.17839137422765305	0.0034470505437945447	0.003174784703810773
GOTERM_BP_DIRECT	GO:0051044~positive regulation of membrane protein ectodomain proteolysis	4	3.6363636363636362	1.1941843721903063E-4	7133, 7124, 3553, 348	106	18	19349	40.56394129979036	0.22079414448472667	0.004228222294077203	0.003894255478125677
GOTERM_BP_DIRECT	GO:0055093~response to hyperoxia	4	3.6363636363636362	1.1941843721903063E-4	2056, 4313, 847, 5428	106	18	19349	40.56394129979036	0.22079414448472667	0.004228222294077203	0.003894255478125677
GOTERM_BP_DIRECT	GO:0007613~memory	6	5.454545454545454	1.303316085850539E-4	885, 4908, 5743, 3643, 627, 4803	106	90	19349	12.169182389937108	0.23835938933191303	0.004467411686416161	0.00411455245795342
GOTERM_BP_DIRECT	GO:0051781~positive regulation of cell division	5	4.545454545454546	1.3258952827084825E-4	2247, 7422, 3553, 847, 7040	106	48	19349	19.01434748427673	0.24194390223556328	0.004467411686416161	0.00411455245795342
GOTERM_BP_DIRECT	GO:0050766~positive regulation of phagocytosis	5	4.545454545454546	1.3258952827084825E-4	5806, 7124, 335, 3553, 6647	106	48	19349	19.01434748427673	0.24194390223556328	0.004467411686416161	0.00411455245795342
GOTERM_BP_DIRECT	GO:2000573~positive regulation of DNA biosynthetic process	4	3.6363636363636362	1.4125053206530053E-4	3082, 2247, 7422, 7124	106	19	19349	38.42899702085402	0.25553780188610586	0.004683688277530362	0.004313746407835528
GOTERM_BP_DIRECT	GO:0008285~negative regulation of cell proliferation	11	10.0	1.9087616253273733E-4	133, 3569, 2247, 367, 7157, 3553, 5743, 7040, 4988, 4803, 3725	106	457	19349	4.393687296147971	0.3288605660562355	0.00618179215390778	0.0056935223092956285
GOTERM_BP_DIRECT	GO:0048011~neurotrophin TRK receptor signaling pathway	4	3.6363636363636362	1.9234872666539285E-4	6654, 627, 836, 4803	106	21	19349	34.76909254267745	0.3309223383415192	0.00618179215390778	0.0056935223092956285
GOTERM_BP_DIRECT	GO:0000122~negative regulation of transcription from RNA polymerase II promoter	16	14.545454545454545	2.0214205095492587E-4	7442, 7422, 7124, 7157, 7555, 2056, 2551, 7040, 9242, 142, 367, 23493, 2908, 1906, 100125288, 3725	106	958	19349	3.048646945286958	0.3444740771895489	0.006398102188558184	0.00589274706117087
GOTERM_BP_DIRECT	GO:0034599~cellular response to oxidative stress	6	5.454545454545454	2.6853166821320023E-4	4780, 120892, 6647, 847, 6649, 142	106	105	19349	10.430727762803235	0.42938353584101663	0.008372576938766795	0.007711267606599959
GOTERM_BP_DIRECT	GO:0031622~positive regulation of fever generation	3	2.727272727272727	2.8860076825704356E-4	7124, 3553, 5743	106	5	19349	109.52264150943397	0.45281811518488635	0.008865985366014175	0.00816570409009635
GOTERM_BP_DIRECT	GO:0071466~cellular response to xenobiotic stimulus	5	4.545454545454546	3.1611163414619025E-4	4780, 7157, 3553, 1906, 9370	106	60	19349	15.211477987421384	0.48338718852764995	0.009433674339019878	0.008688554058532428
GOTERM_BP_DIRECT	GO:0045860~positive regulation of protein kinase activity	5	4.545454545454546	3.1611163414619025E-4	7124, 2641, 116, 120892, 4217	106	60	19349	15.211477987421384	0.48338718852764995	0.009433674339019878	0.008688554058532428
GOTERM_BP_DIRECT	GO:0007612~learning	5	4.545454545454546	3.3689276662534826E-4	2048, 5743, 3643, 23237, 3725	106	61	19349	14.962109495824313	0.5053414554609141	0.009912239288455669	0.009129319478692536
GOTERM_BP_DIRECT	GO:0051092~positive regulation of NF-kappaB transcription factor activity	7	6.363636363636363	3.518157387586997E-4	7099, 367, 7124, 3553, 3630, 847, 7040	106	172	19349	7.428861342694163	0.5205292515853103	0.010207542753707272	0.009401298352385252
GOTERM_BP_DIRECT	GO:0007611~learning or memory	5	4.545454545454546	3.586343380497283E-4	5594, 2048, 2740, 4311, 836	106	62	19349	14.72078514911747	0.5273128408378338	0.010221081996561243	0.009413768195971199
GOTERM_BP_DIRECT	GO:0032355~response to estradiol	6	5.454545454545454	3.620680075373538E-4	374, 2026, 5743, 836, 847, 7040	106	112	19349	9.778807277628033	0.5306924777718589	0.010221081996561243	0.009413768195971199
GOTERM_BP_DIRECT	GO:0001525~angiogenesis	8	7.2727272727272725	3.9924871564492044E-4	7422, 2048, 4313, 5743, 3953, 3162, 8829, 3725	106	247	19349	5.912153387823695	0.565777022652002	0.01095216607259667	0.010087107479021539
GOTERM_BP_DIRECT	GO:0032757~positive regulation of interleukin-8 production	5	4.545454545454546	4.051006000011613E-4	7099, 3569, 7124, 3553, 9370	106	64	19349	14.260760613207548	0.5710550152457661	0.01095216607259667	0.010087107479021539
GOTERM_BP_DIRECT	GO:0048812~neuron projection morphogenesis	5	4.545454545454546	4.051006000011613E-4	4908, 120892, 6446, 627, 4803	106	64	19349	14.260760613207548	0.5710550152457661	0.01095216607259667	0.010087107479021539
GOTERM_BP_DIRECT	GO:0050830~defense response to Gram-positive bacterium	6	5.454545454545454	4.0893678969006235E-4	133, 3569, 1401, 7124, 3575, 4852	106	115	19349	9.523707957342083	0.5744801462726923	0.01095216607259667	0.010087107479021539
GOTERM_BP_DIRECT	GO:0035690~cellular response to drug	5	4.545454545454546	4.2987647323164104E-4	4780, 7157, 3553, 1906, 9370	106	65	19349	14.041364296081278	0.592699902529944	0.011124997062712626	0.010246287385667349
GOTERM_BP_DIRECT	GO:1904894~positive regulation of STAT cascade	3	2.727272727272727	4.313665687313177E-4	3569, 3575, 7040	106	6	19349	91.2688679245283	0.593966323403793	0.011124997062712626	0.010246287385667349
GOTERM_BP_DIRECT	GO:0061419~positive regulation of transcription from RNA polymerase II promoter in response to hypoxia	3	2.727272727272727	4.313665687313177E-4	4780, 7422, 7157	106	6	19349	91.2688679245283	0.593966323403793	0.011124997062712626	0.010246287385667349
GOTERM_BP_DIRECT	GO:0010804~negative regulation of tumor necrosis factor-mediated signaling pathway	4	3.6363636363636362	4.608862434855818E-4	22900, 8996, 335, 9370	106	28	19349	26.076819407008088	0.6182591483762878	0.011741358080992444	0.010813965030076336
GOTERM_BP_DIRECT	GO:0051091~positive regulation of sequence-specific DNA binding transcription factor activity	6	5.454545454545454	4.783850935647788E-4	3569, 7158, 7124, 3553, 1440, 1906	106	119	19349	9.2035833201205	0.6319680680386169	0.012040318800684614	0.011089312289381138
GOTERM_BP_DIRECT	GO:0007422~peripheral nervous system development	4	3.6363636363636362	5.120441787231892E-4	4908, 6334, 627, 4803	106	29	19349	25.17761873780091	0.6569689254401243	0.012437910341310955	0.011455499998411814
GOTERM_BP_DIRECT	GO:0009314~response to radiation	4	3.6363636363636362	5.120441787231892E-4	6387, 7124, 4988, 3725	106	29	19349	25.17761873780091	0.6569689254401243	0.012437910341310955	0.011455499998411814
GOTERM_BP_DIRECT	GO:0051090~regulation of sequence-specific DNA binding transcription factor activity	4	3.6363636363636362	5.120441787231892E-4	5594, 6446, 3162, 3725	106	29	19349	25.17761873780091	0.6569689254401243	0.012437910341310955	0.011455499998411814
GOTERM_BP_DIRECT	GO:0007186~G-protein coupled receptor signaling pathway	17	15.454545454545453	5.289753836540157E-4	7200, 6387, 6654, 374, 133, 335, 885, 2784, 2641, 116, 2740, 348, 3630, 1906, 4852, 3643, 4988	106	1165	19349	2.6636407806300104	0.6688957327077818	0.012701489384519987	0.01169826020862444
GOTERM_BP_DIRECT	GO:0010575~positive regulation of vascular endothelial growth factor production	4	3.6363636363636362	5.667014956242563E-4	3569, 3553, 5743, 7040	106	30	19349	24.33836477987421	0.6940014736617082	0.013235341703580735	0.012189946116653581
GOTERM_BP_DIRECT	GO:0050796~regulation of insulin secretion	5	4.545454545454546	5.702157746875376E-4	3569, 7124, 2641, 2740, 3553	106	70	19349	13.038409703504044	0.6962409521188782	0.013235341703580735	0.012189946116653581
GOTERM_BP_DIRECT	GO:1901224~positive regulation of NIK/NF-kappaB signaling	5	4.545454545454546	5.702157746875376E-4	7099, 7124, 3553, 1906, 4306	106	70	19349	13.038409703504044	0.6962409521188782	0.013235341703580735	0.012189946116653581
GOTERM_BP_DIRECT	GO:0048842~positive regulation of axon extension involved in axon guidance	3	2.727272727272727	6.017732688541888E-4	7422, 6387, 8829	106	7	19349	78.23045822102426	0.7156310477595724	0.013664177811265221	0.012584910535602819
GOTERM_BP_DIRECT	GO:0010573~vascular endothelial growth factor production	3	2.727272727272727	6.017732688541888E-4	3569, 7124, 3553	106	7	19349	78.23045822102426	0.7156310477595724	0.013664177811265221	0.012584910535602819
GOTERM_BP_DIRECT	GO:0050728~negative regulation of inflammatory response	6	5.454545454545454	6.668412885542222E-4	3082, 335, 348, 9370, 6647, 406938	106	128	19349	8.556456367924529	0.7517939730373171	0.01485689428961887	0.013683420111645144
GOTERM_BP_DIRECT	GO:0043154~negative regulation of cysteine-type endopeptidase activity involved in apoptotic process	5	4.545454545454546	6.685246832092742E-4	3082, 7422, 7124, 5743, 4803	106	73	19349	12.502584647195658	0.7526658653851162	0.01485689428961887	0.013683420111645144
GOTERM_BP_DIRECT	GO:0001938~positive regulation of endothelial cell proliferation	5	4.545454545454546	7.038024291420471E-4	2247, 7422, 6387, 8829, 3725	106	74	19349	12.333630800611934	0.7702493980563471	0.01547624499450249	0.014253851301782092
GOTERM_BP_DIRECT	GO:0032489~regulation of Cdc42 protein signal transduction	3	2.727272727272727	7.995223945186169E-4	335, 348, 8829	106	8	19349	68.45165094339623	0.8119166983321588	0.017397940439056153	0.01602376132347728
GOTERM_BP_DIRECT	GO:0071549~cellular response to dexamethasone stimulus	4	3.6363636363636362	9.733555758712518E-4	2908, 5105, 5327, 7040	106	36	19349	20.28197064989518	0.8692319351016478	0.020748365285663723	0.019109552326288658
GOTERM_BP_DIRECT	GO:0032148~activation of protein kinase B activity	4	3.6363636363636362	9.733555758712518E-4	3479, 4908, 3630, 3643	106	36	19349	20.28197064989518	0.8692319351016478	0.020748365285663723	0.019109552326288658
GOTERM_BP_DIRECT	GO:0008203~cholesterol metabolic process	5	4.545454545454546	9.885688288009755E-4	335, 348, 2232, 847, 3953	106	81	19349	11.267761472163988	0.8733264169456454	0.02085980084207311	0.01921218612740482
GOTERM_BP_DIRECT	GO:0071356~cellular response to tumor necrosis factor	6	5.454545454545454	0.0010307924961189098	7442, 5594, 4780, 5105, 1906, 4217	106	141	19349	7.76756322761943	0.8840314335572008	0.021398718923696592	0.01970853767792831
GOTERM_BP_DIRECT	GO:2001237~negative regulation of extrinsic apoptotic signaling pathway	4	3.6363636363636362	0.0010550828382674719	8996, 3479, 367, 8829	106	37	19349	19.73380928097909	0.8897750062930685	0.021398718923696592	0.01970853767792831
GOTERM_BP_DIRECT	GO:0046427~positive regulation of JAK-STAT cascade	4	3.6363636363636362	0.0010550828382674719	231, 3569, 7124, 3575	106	37	19349	19.73380928097909	0.8897750062930685	0.021398718923696592	0.01970853767792831
GOTERM_BP_DIRECT	GO:0034614~cellular response to reactive oxygen species	4	3.6363636363636362	0.0010550828382674719	5594, 4313, 4318, 3725	106	37	19349	19.73380928097909	0.8897750062930685	0.021398718923696592	0.01970853767792831
GOTERM_BP_DIRECT	GO:0097421~liver regeneration	4	3.6363636363636362	0.0012312603205331557	3569, 7124, 7040, 3162	106	39	19349	18.721819061441703	0.9237461653777304	0.024496217234226306	0.022561379587674204
GOTERM_BP_DIRECT	GO:0000186~activation of MAPKK activity	4	3.6363636363636362	0.0012312603205331557	5594, 120892, 4217, 4803	106	39	19349	18.721819061441703	0.9237461653777304	0.024496217234226306	0.022561379587674204
GOTERM_BP_DIRECT	GO:0010888~negative regulation of lipid storage	3	2.727272727272727	0.0012758658684812988	3569, 1401, 7124	106	10	19349	54.761320754716984	0.9305387002178704	0.024810582111359083	0.022850914304573897
GOTERM_BP_DIRECT	GO:0009651~response to salt stress	3	2.727272727272727	0.0012758658684812988	7124, 7157, 2056	106	10	19349	54.761320754716984	0.9305387002178704	0.024810582111359083	0.022850914304573897
GOTERM_BP_DIRECT	GO:0006915~apoptotic process	11	10.0	0.001282691655350302	5594, 7157, 3553, 4982, 7126, 2056, 2908, 6446, 836, 83737, 142	106	584	19349	3.438210777978806	0.9315233763560744	0.024810582111359083	0.022850914304573897
GOTERM_BP_DIRECT	GO:0043537~negative regulation of blood vessel endothelial cell migration	4	3.6363636363636362	0.0013258719643290922	2247, 7124, 348, 7040	106	40	19349	18.25377358490566	0.9374371934957868	0.025410518655811683	0.023403464764854803
GOTERM_BP_DIRECT	GO:0044267~cellular protein metabolic process	6	5.454545454545454	0.0013575469345868427	3569, 5265, 3479, 335, 348, 4313	106	150	19349	7.301509433962265	0.9414481290372015	0.02578105042138104	0.023744730019500778
GOTERM_BP_DIRECT	GO:0043491~protein kinase B signaling	4	3.6363636363636362	0.001424937076811934	3479, 7124, 3553, 7040	106	41	19349	17.80855959502991	0.9491470106595385	0.026817059040181352	0.024698909331406855
GOTERM_BP_DIRECT	GO:0042594~response to starvation	4	3.6363636363636362	0.0015285322738588733	133, 38, 116, 5105	106	42	19349	17.384546271338724	0.9590558686260341	0.02822647829934713	0.025997005384367583
GOTERM_BP_DIRECT	GO:1903799~negative regulation of production of miRNAs involved in gene silencing by miRNA	3	2.727272727272727	0.0015538750619554426	7124, 7157, 7040	106	11	19349	49.78301886792453	0.9611702896311635	0.02822647829934713	0.025997005384367583
GOTERM_BP_DIRECT	GO:0071492~cellular response to UV-A	3	2.727272727272727	0.0015538750619554426	4311, 4313, 4318	106	11	19349	49.78301886792453	0.9611702896311635	0.02822647829934713	0.025997005384367583
GOTERM_BP_DIRECT	GO:0030518~intracellular steroid hormone receptor signaling pathway	3	2.727272727272727	0.0015538750619554426	367, 2908, 4306	106	11	19349	49.78301886792453	0.9611702896311635	0.02822647829934713	0.025997005384367583
GOTERM_BP_DIRECT	GO:0007265~Ras protein signal transduction	5	4.545454545454546	0.0015863759588758595	3479, 2247, 7157, 6654, 3725	106	92	19349	9.920529122231338	0.9637229779030154	0.028568442914583363	0.02631195986963063
GOTERM_BP_DIRECT	GO:0071679~commissural neuron axon guidance	3	2.727272727272727	0.0018580563380805612	7422, 2048, 8829	106	12	19349	45.63443396226415	0.9794540238957706	0.03223690527509213	0.029690668142306014
GOTERM_BP_DIRECT	GO:1903800~positive regulation of production of miRNAs involved in gene silencing by miRNA	3	2.727272727272727	0.0018580563380805612	3569, 7157, 7040	106	12	19349	45.63443396226415	0.9794540238957706	0.03223690527509213	0.029690668142306014
GOTERM_BP_DIRECT	GO:0038180~nerve growth factor signaling pathway	3	2.727272727272727	0.0018580563380805612	4908, 627, 4803	106	12	19349	45.63443396226415	0.9794540238957706	0.03223690527509213	0.029690668142306014
GOTERM_BP_DIRECT	GO:0001541~ovarian follicle development	4	3.6363636363636362	0.0018672405640431538	7422, 116, 4313, 6647	106	45	19349	16.225576519916142	0.9798451801048452	0.03223690527509213	0.029690668142306014
GOTERM_BP_DIRECT	GO:0032722~positive regulation of chemokine production	4	3.6363636363636362	0.0018672405640431538	7099, 3569, 7124, 3162	106	45	19349	16.225576519916142	0.9798451801048452	0.03223690527509213	0.029690668142306014
GOTERM_BP_DIRECT	GO:0031100~animal organ regeneration	4	3.6363636363636362	0.0021170297393108936	3082, 133, 6387, 335	106	47	19349	15.53512645523886	0.9880516609095895	0.03624979611000374	0.03338660015109966
GOTERM_BP_DIRECT	GO:0032755~positive regulation of interleukin-6 production	5	4.545454545454546	0.002315051562080725	7099, 3569, 7124, 116, 3553	106	102	19349	8.947928227894932	0.9921067658865277	0.03931823344054175	0.036212676467018826
GOTERM_BP_DIRECT	GO:0043536~positive regulation of blood vessel endothelial cell migration	4	3.6363636363636362	0.0025290494308201016	4780, 2247, 7422, 7040	106	50	19349	14.603018867924527	0.9949576158513121	0.04251182369733687	0.03915402048524468
GOTERM_BP_DIRECT	GO:1902176~negative regulation of oxidative stress-induced intrinsic apoptotic signaling pathway	3	2.727272727272727	0.0025437903121910527	4780, 8996, 3630	106	14	19349	39.11522911051213	0.9951109060009445	0.04251182369733687	0.03915402048524468
GOTERM_BP_DIRECT	GO:0050930~induction of positive chemotaxis	3	2.727272727272727	0.0029247763065445	7422, 6387, 4908	106	15	19349	36.50754716981132	0.9977989266430796	0.04706409984635291	0.043346734372610336
GOTERM_BP_DIRECT	GO:0071498~cellular response to fluid shear stress	3	2.727272727272727	0.0029247763065445	4780, 4313, 5743	106	15	19349	36.50754716981132	0.9977989266430796	0.04706409984635291	0.043346734372610336
GOTERM_BP_DIRECT	GO:1902287~semaphorin-plexin signaling pathway involved in axon guidance	3	2.727272727272727	0.0029247763065445	5362, 1906, 8829	106	15	19349	36.50754716981132	0.9977989266430796	0.04706409984635291	0.043346734372610336
GOTERM_BP_DIRECT	GO:2000679~positive regulation of transcription regulatory region DNA binding	3	2.727272727272727	0.0029247763065445	3479, 7040, 142	106	15	19349	36.50754716981132	0.9977989266430796	0.04706409984635291	0.043346734372610336
GOTERM_BP_DIRECT	GO:0032869~cellular response to insulin stimulus	5	4.545454545454546	0.0029444341843693745	353, 5105, 9370, 3643, 142	106	109	19349	8.373290635277826	0.9978877389552067	0.04706409984635291	0.043346734372610336
GOTERM_BP_DIRECT	GO:0030198~extracellular matrix organization	7	6.363636363636363	0.0029513628912744044	5806, 7276, 2247, 7124, 4982, 4313, 4318	106	260	19349	4.914477503628447	0.9979181808642197	0.04706409984635291	0.043346734372610336
GOTERM_BP_DIRECT	GO:0071407~cellular response to organic cyclic compound	4	3.6363636363636362	0.002987406326332446	7124, 120892, 3553, 7040	106	53	19349	13.77643289426842	0.9980696079533772	0.047277968300821815	0.04354371039290626
GOTERM_BP_DIRECT	GO:0031334~positive regulation of protein complex assembly	4	3.6363636363636362	0.0033195245047955625	7422, 7124, 885, 7040	106	55	19349	13.275471698113206	0.999037543631521	0.051162082155114676	0.047121036891546494
GOTERM_BP_DIRECT	GO:0045725~positive regulation of glycogen biosynthetic process	3	2.727272727272727	0.0033308009445168004	3479, 3630, 3643	106	16	19349	34.225825471698116	0.9990600246414214	0.051162082155114676	0.047121036891546494
GOTERM_BP_DIRECT	GO:1903351~cellular response to dopamine	3	2.727272727272727	0.0033308009445168004	5594, 120892, 2551	106	16	19349	34.225825471698116	0.9990600246414214	0.051162082155114676	0.047121036891546494
GOTERM_BP_DIRECT	GO:0034116~positive regulation of heterotypic cell-cell adhesion	3	2.727272727272727	0.0033308009445168004	246, 7124, 3553	106	16	19349	34.225825471698116	0.9990600246414214	0.051162082155114676	0.047121036891546494
GOTERM_BP_DIRECT	GO:0043525~positive regulation of neuron apoptotic process	4	3.6363636363636362	0.0036734101906100583	7124, 7157, 836, 3725	106	57	19349	12.809665673618007	0.9995416524976648	0.055606912233220375	0.05121479135314313
GOTERM_BP_DIRECT	GO:0045599~negative regulation of fat cell differentiation	4	3.6363636363636362	0.0036734101906100583	3569, 7124, 9370, 7040	106	57	19349	12.809665673618007	0.9995416524976648	0.055606912233220375	0.05121479135314313
GOTERM_BP_DIRECT	GO:0050995~negative regulation of lipid catabolic process	3	2.727272727272727	0.0037615865116939415	7124, 3553, 3630	106	17	19349	32.21254162042175	0.9996190226285947	0.05653204476927082	0.05206685214747585
GOTERM_BP_DIRECT	GO:0006979~response to oxidative stress	5	4.545454545454546	0.004033121521458978	7157, 120892, 348, 5743, 3162	106	119	19349	7.669652766767085	0.9997844303691938	0.06017993470234147	0.05542661290919338
GOTERM_BP_DIRECT	GO:0071318~cellular response to ATP	3	2.727272727272727	0.004216857521028721	7442, 5743, 6647	106	18	19349	30.42295597484277	0.999853376271396	0.06075183007882068	0.05595333703765007
GOTERM_BP_DIRECT	GO:0046889~positive regulation of lipid biosynthetic process	3	2.727272727272727	0.004216857521028721	335, 348, 3630	106	18	19349	30.42295597484277	0.999853376271396	0.06075183007882068	0.05595333703765007
GOTERM_BP_DIRECT	GO:0060749~mammary gland alveolus development	3	2.727272727272727	0.004216857521028721	374, 7422, 367	106	18	19349	30.42295597484277	0.999853376271396	0.06075183007882068	0.05595333703765007
GOTERM_BP_DIRECT	GO:0045721~negative regulation of gluconeogenesis	3	2.727272727272727	0.004216857521028721	3630, 9370, 3953	106	18	19349	30.42295597484277	0.999853376271396	0.06075183007882068	0.05595333703765007
GOTERM_BP_DIRECT	GO:0060252~positive regulation of glial cell proliferation	3	2.727272727272727	0.004216857521028721	3569, 7124, 3553	106	18	19349	30.42295597484277	0.999853376271396	0.06075183007882068	0.05595333703765007
GOTERM_BP_DIRECT	GO:0031175~neuron projection development	5	4.545454545454546	0.004535764742042241	374, 3569, 116, 348, 4852	106	123	19349	7.420233164595798	0.99992490573852	0.06489871606935782	0.05977268057321419
GOTERM_BP_DIRECT	GO:0001570~vasculogenesis	4	3.6363636363636362	0.00465612435903565	133, 7422, 23493, 7040	106	62	19349	11.776628119293974	0.9999416679313661	0.06540437142736928	0.060238396661684304
GOTERM_BP_DIRECT	GO:2000251~positive regulation of actin cytoskeleton reorganization	3	2.727272727272727	0.004696340696077259	4908, 1440, 8829	106	19	19349	28.821747765640517	0.9999463894771131	0.06540437142736928	0.060238396661684304
GOTERM_BP_DIRECT	GO:0007413~axonal fasciculation	3	2.727272727272727	0.004696340696077259	2048, 836, 8829	106	19	19349	28.821747765640517	0.9999463894771131	0.06540437142736928	0.060238396661684304
GOTERM_BP_DIRECT	GO:0048168~regulation of neuronal synaptic plasticity	3	2.727272727272727	0.004696340696077259	2048, 348, 23237	106	19	19349	28.821747765640517	0.9999463894771131	0.06540437142736928	0.060238396661684304
GOTERM_BP_DIRECT	GO:0043312~neutrophil degranulation	9	8.181818181818182	0.0047418219167460595	353, 5806, 5594, 7276, 7133, 5265, 4311, 847, 4318	106	482	19349	3.4083809598371566	0.9999512704991192	0.06560043698067893	0.06041897594582397
GOTERM_BP_DIRECT	GO:0050804~modulation of synaptic transmission	4	3.6363636363636362	0.004869862488652957	4908, 627, 23237, 4803	106	63	19349	11.589697514225815	0.9999627550561296	0.06649112901173873	0.06123931652397574
GOTERM_BP_DIRECT	GO:0006006~glucose metabolic process	4	3.6363636363636362	0.004869862488652957	7124, 3630, 5105, 9370	106	63	19349	11.589697514225815	0.9999627550561296	0.06649112901173873	0.06123931652397574
GOTERM_BP_DIRECT	GO:0010976~positive regulation of neuron projection development	5	4.545454545454546	0.004939319767288546	4780, 116, 348, 2056, 627	106	126	19349	7.243560946391136	0.9999678084241048	0.06700155190821931	0.06170942358612444
GOTERM_BP_DIRECT	GO:0001523~retinoid metabolic process	4	3.6363636363636362	0.005089440942247112	231, 7276, 335, 348	106	64	19349	11.408608490566039	0.9999765112586538	0.06771873967104597	0.06236996415849327
GOTERM_BP_DIRECT	GO:0050679~positive regulation of epithelial cell proliferation	4	3.6363636363636362	0.005089440942247112	3479, 2247, 7422, 7040	106	64	19349	11.408608490566039	0.9999765112586538	0.06771873967104597	0.06236996415849327
GOTERM_BP_DIRECT	GO:0032731~positive regulation of interleukin-1 beta production	4	3.6363636363636362	0.005089440942247112	7099, 22900, 3569, 7124	106	64	19349	11.408608490566039	0.9999765112586538	0.06771873967104597	0.06236996415849327
GOTERM_BP_DIRECT	GO:0010595~positive regulation of endothelial cell migration	4	3.6363636363636362	0.005546293672602839	2247, 7422, 1906, 8829	106	66	19349	11.062893081761006	0.9999910015393634	0.07333042710169196	0.06753841155751811
GOTERM_BP_DIRECT	GO:0002042~cell migration involved in sprouting angiogenesis	3	2.727272727272727	0.005726861401839821	2247, 7422, 8829	106	21	19349	26.076819407008088	0.9999938422630489	0.07384823128668756	0.06801531689592479
GOTERM_BP_DIRECT	GO:0090201~negative regulation of release of cytochrome c from mitochondria	3	2.727272727272727	0.005726861401839821	3082, 8996, 3479	106	21	19349	26.076819407008088	0.9999938422630489	0.07384823128668756	0.06801531689592479
GOTERM_BP_DIRECT	GO:1902004~positive regulation of beta-amyloid formation	3	2.727272727272727	0.005726861401839821	7124, 348, 836	106	21	19349	26.076819407008088	0.9999938422630489	0.07384823128668756	0.06801531689592479
GOTERM_BP_DIRECT	GO:0032930~positive regulation of superoxide anion generation	3	2.727272727272727	0.005726861401839821	1401, 6647, 7040	106	21	19349	26.076819407008088	0.9999938422630489	0.07384823128668756	0.06801531689592479
GOTERM_BP_DIRECT	GO:0007169~transmembrane receptor protein tyrosine kinase signaling pathway	5	4.545454545454546	0.0058173797103058785	2048, 4908, 3643, 627, 4803	106	132	19349	6.91430817610063	0.9999949087734059	0.07455525285171154	0.06866649424925465
GOTERM_BP_DIRECT	GO:0032715~negative regulation of interleukin-6 production	4	3.6363636363636362	0.006276436142866212	3082, 7099, 7124, 406938	106	69	19349	10.581897730380092	0.9999980599460088	0.07805602336696721	0.07189075584396597
GOTERM_BP_DIRECT	GO:0001836~release of cytochrome c from mitochondria	3	2.727272727272727	0.006277363296146716	885, 7157, 3725	106	22	19349	24.891509433962266	0.9999980637236024	0.07805602336696721	0.07189075584396597
GOTERM_BP_DIRECT	GO:1903589~positive regulation of blood vessel endothelial cell proliferation involved in sprouting angiogenesis	3	2.727272727272727	0.006277363296146716	7422, 3162, 406938	106	22	19349	24.891509433962266	0.9999980637236024	0.07805602336696721	0.07189075584396597
GOTERM_BP_DIRECT	GO:0030225~macrophage differentiation	3	2.727272727272727	0.006277363296146716	7422, 4318, 142	106	22	19349	24.891509433962266	0.9999980637236024	0.07805602336696721	0.07189075584396597
GOTERM_BP_DIRECT	GO:0010613~positive regulation of cardiac muscle hypertrophy	3	2.727272727272727	0.006277363296146716	3479, 1906, 142	106	22	19349	24.891509433962266	0.9999980637236024	0.07805602336696721	0.07189075584396597
GOTERM_BP_DIRECT	GO:0042531~positive regulation of tyrosine phosphorylation of STAT protein	4	3.6363636363636362	0.006793564175326077	3569, 3479, 7124, 2056	106	71	19349	10.283816104172203	0.9999993460149272	0.08320785841408387	0.07663567237371822
GOTERM_BP_DIRECT	GO:0010460~positive regulation of heart rate	3	2.727272727272727	0.006851006054199342	133, 23493, 1906	106	23	19349	23.80926989335521	0.9999994204429118	0.08320785841408387	0.07663567237371822
GOTERM_BP_DIRECT	GO:0014911~positive regulation of smooth muscle cell migration	3	2.727272727272727	0.006851006054199342	7099, 3479, 8829	106	23	19349	23.80926989335521	0.9999994204429118	0.08320785841408387	0.07663567237371822
GOTERM_BP_DIRECT	GO:1900273~positive regulation of long-term synaptic potentiation	3	2.727272727272727	0.006851006054199342	2048, 4311, 3630	106	23	19349	23.80926989335521	0.9999994204429118	0.08320785841408387	0.07663567237371822
GOTERM_BP_DIRECT	GO:0070301~cellular response to hydrogen peroxide	4	3.6363636363636362	0.007335326944098804	3569, 4780, 1906, 4217	106	73	19349	10.002067717756525	0.9999997908001409	0.0878976518199545	0.08095504169535302
GOTERM_BP_DIRECT	GO:0045861~negative regulation of proteolysis	3	2.727272727272727	0.007447527224572497	7157, 3630, 5327	106	24	19349	22.817216981132074	0.9999998347997586	0.0878976518199545	0.08095504169535302
GOTERM_BP_DIRECT	GO:0070542~response to fatty acid	3	2.727272727272727	0.007447527224572497	5743, 847, 5327	106	24	19349	22.817216981132074	0.9999998347997586	0.0878976518199545	0.08095504169535302
GOTERM_BP_DIRECT	GO:0048844~artery morphogenesis	3	2.727272727272727	0.007447527224572497	7422, 348, 8829	106	24	19349	22.817216981132074	0.9999998347997586	0.0878976518199545	0.08095504169535302
GOTERM_BP_DIRECT	GO:0050768~negative regulation of neurogenesis	3	2.727272727272727	0.007447527224572497	3569, 7124, 3553	106	24	19349	22.817216981132074	0.9999998347997586	0.0878976518199545	0.08095504169535302
GOTERM_BP_DIRECT	GO:0009749~response to glucose	4	3.6363636363636362	0.0076155322052058275	7200, 9370, 836, 7040	106	74	19349	9.866904640489546	0.9999998840066834	0.08937554368918525	0.08231620203829221
GOTERM_BP_DIRECT	GO:0045821~positive regulation of glycolytic process	3	2.727272727272727	0.00806666647510065	3479, 3630, 3643	106	25	19349	21.904528301886792	0.9999999551346823	0.09414115232673329	0.08670539831337234
GOTERM_BP_DIRECT	GO:0045669~positive regulation of osteoblast differentiation	4	3.6363636363636362	0.008493829158859625	3082, 3569, 3479, 2247	106	77	19349	9.482479784366575	0.9999999817553535	0.09857560618254309	0.0907895961202551
GOTERM_BP_DIRECT	GO:0071385~cellular response to glucocorticoid stimulus	3	2.727272727272727	0.008708165578593812	116, 2908, 1906	106	26	19349	21.062046444121915	0.9999999883856847	0.09940632728788236	0.09155470258587156
GOTERM_BP_DIRECT	GO:0051000~positive regulation of nitric-oxide synthase activity	3	2.727272727272727	0.008708165578593812	7124, 348, 3630	106	26	19349	21.062046444121915	0.9999999883856847	0.09940632728788236	0.09155470258587156
GOTERM_BP_DIRECT	GO:0002092~positive regulation of receptor internalization	3	2.727272727272727	0.008708165578593812	7422, 4908, 3643	106	26	19349	21.062046444121915	0.9999999883856847	0.09940632728788236	0.09155470258587156
GOTERM_BP_DIRECT	GO:0007411~axon guidance	6	5.454545454545454	0.009155403807126997	5594, 2048, 6387, 6654, 627, 8829	106	235	19349	4.660537936571658	0.9999999954753612	0.10394368778852334	0.095733678939741
GOTERM_BP_DIRECT	GO:0010875~positive regulation of cholesterol efflux	3	2.727272727272727	0.00937176839897314	335, 348, 9370	106	27	19349	20.28197064989518	0.9999999971328287	0.10582499559705345	0.09746639134932066
GOTERM_BP_DIRECT	GO:0042755~eating behavior	3	2.727272727272727	0.010057220871984563	7200, 885, 4988	106	28	19349	19.557614555256066	0.9999999993247222	0.11235045134532488	0.10347643292886792
GOTERM_BP_DIRECT	GO:0071377~cellular response to glucagon stimulus	3	2.727272727272727	0.010057220871984563	2641, 2740, 5105	106	28	19349	19.557614555256066	0.9999999993247222	0.11235045134532488	0.10347643292886792
GOTERM_BP_DIRECT	GO:0007204~positive regulation of cytosolic calcium ion concentration	5	4.545454545454546	0.010358070303126108	133, 116, 2740, 1906, 4988	106	156	19349	5.850568456700533	0.9999999996421305	0.1147794648834844	0.10571359044319001
GOTERM_BP_DIRECT	GO:0071260~cellular response to mechanical stimulus	4	3.6363636363636362	0.010422593699203377	7099, 3553, 5743, 7040	106	83	19349	8.796999318026824	0.9999999996877001	0.1147794648834844	0.10571359044319001
GOTERM_BP_DIRECT	GO:1900017~positive regulation of cytokine production involved in inflammatory response	3	2.727272727272727	0.010764270997414059	7099, 3569, 7124	106	29	19349	18.88321405335068	0.999999999848201	0.1147794648834844	0.10571359044319001
GOTERM_BP_DIRECT	GO:0001774~microglial cell activation	3	2.727272727272727	0.010764270997414059	7442, 7124, 3725	106	29	19349	18.88321405335068	0.999999999848201	0.1147794648834844	0.10571359044319001
GOTERM_BP_DIRECT	GO:0010332~response to gamma radiation	3	2.727272727272727	0.010764270997414059	7157, 5428, 142	106	29	19349	18.88321405335068	0.999999999848201	0.1147794648834844	0.10571359044319001
GOTERM_BP_DIRECT	GO:0045664~regulation of neuron differentiation	3	2.727272727272727	0.010764270997414059	4908, 627, 4803	106	29	19349	18.88321405335068	0.999999999848201	0.1147794648834844	0.10571359044319001
GOTERM_BP_DIRECT	GO:0097475~motor neuron migration	2	1.8181818181818181	0.010824104634775693	7422, 8829	106	2	19349	182.53773584905662	0.9999999998662193	0.1147794648834844	0.10571359044319001
GOTERM_BP_DIRECT	GO:0002246~wound healing involved in inflammatory response	2	1.8181818181818181	0.010824104634775693	7099, 3162	106	2	19349	182.53773584905662	0.9999999998662193	0.1147794648834844	0.10571359044319001
GOTERM_BP_DIRECT	GO:1902336~positive regulation of retinal ganglion cell axon guidance	2	1.8181818181818181	0.010824104634775693	7422, 8829	106	2	19349	182.53773584905662	0.9999999998662193	0.1147794648834844	0.10571359044319001
GOTERM_BP_DIRECT	GO:0038190~VEGF-activated neuropilin signaling pathway	2	1.8181818181818181	0.010824104634775693	7422, 8829	106	2	19349	182.53773584905662	0.9999999998662193	0.1147794648834844	0.10571359044319001
GOTERM_BP_DIRECT	GO:0042327~positive regulation of phosphorylation	3	2.727272727272727	0.01149266881920575	7422, 367, 8829	106	30	19349	18.25377358490566	0.9999999999674164	0.12064414654935081	0.11111504928719529
GOTERM_BP_DIRECT	GO:0010800~positive regulation of peptidyl-threonine phosphorylation	3	2.727272727272727	0.01149266881920575	5594, 2641, 7040	106	30	19349	18.25377358490566	0.9999999999674164	0.12064414654935081	0.11111504928719529
GOTERM_BP_DIRECT	GO:0042981~regulation of apoptotic process	6	5.454545454545454	0.0115540683731824	22900, 8996, 7157, 4908, 348, 6446	106	249	19349	4.398499659013413	0.9999999999713816	0.12068224415789018	0.11115013775001469
GOTERM_BP_DIRECT	GO:0046677~response to antibiotic	3	2.727272727272727	0.012242166412388057	7157, 6647, 836	106	31	19349	17.66494217894096	0.9999999999933188	0.12660339423504283	0.11660360483878525
GOTERM_BP_DIRECT	GO:0001569~branching involved in blood vessel morphogenesis	3	2.727272727272727	0.012242166412388057	7422, 1906, 8829	106	31	19349	17.66494217894096	0.9999999999933188	0.12660339423504283	0.11660360483878525
GOTERM_BP_DIRECT	GO:1990000~amyloid fibril formation	4	3.6363636363636362	0.012968937561172057	7276, 335, 9027, 3630	106	90	19349	8.112788259958071	0.9999999999985643	0.13260073088793628	0.12212724089439415
GOTERM_BP_DIRECT	GO:0006919~activation of cysteine-type endopeptidase activity involved in apoptotic process	4	3.6363636363636362	0.012968937561172057	22900, 7124, 885, 4803	106	90	19349	8.112788259958071	0.9999999999985643	0.13260073088793628	0.12212724089439415
GOTERM_BP_DIRECT	GO:1900745~positive regulation of p38MAPK cascade	3	2.727272727272727	0.013012517870764451	7422, 3553, 4217	106	32	19349	17.112912735849058	0.9999999999986907	0.13260073088793628	0.12212724089439415
GOTERM_BP_DIRECT	GO:0050829~defense response to Gram-negative bacterium	4	3.6363636363636362	0.013755950418903838	7099, 133, 3569, 4852	106	92	19349	7.93642329778507	0.9999999999997288	0.1366609868945861	0.12586679692924063
GOTERM_BP_DIRECT	GO:0050769~positive regulation of neurogenesis	3	2.727272727272727	0.013803479289017553	8650, 4311, 4988	106	33	19349	16.59433962264151	0.9999999999997548	0.1366609868945861	0.12586679692924063
GOTERM_BP_DIRECT	GO:0010667~negative regulation of cardiac muscle cell apoptotic process	3	2.727272727272727	0.013803479289017553	4780, 8996, 23493	106	33	19349	16.59433962264151	0.9999999999997548	0.1366609868945861	0.12586679692924063
GOTERM_BP_DIRECT	GO:0045765~regulation of angiogenesis	3	2.727272727272727	0.013803479289017553	3569, 2247, 3162	106	33	19349	16.59433962264151	0.9999999999997548	0.1366609868945861	0.12586679692924063
GOTERM_BP_DIRECT	GO:0043388~positive regulation of DNA binding	3	2.727272727272727	0.013803479289017553	3479, 4318, 4803	106	33	19349	16.59433962264151	0.9999999999997548	0.1366609868945861	0.12586679692924063
GOTERM_BP_DIRECT	GO:0060045~positive regulation of cardiac muscle cell proliferation	3	2.727272727272727	0.013803479289017553	5594, 2247, 23493	106	33	19349	16.59433962264151	0.9999999999997548	0.1366609868945861	0.12586679692924063
GOTERM_BP_DIRECT	GO:0006974~cellular response to DNA damage stimulus	6	5.454545454545454	0.014565426353500804	5594, 7158, 7157, 6446, 836, 142	106	264	19349	4.148584905660377	0.9999999999999512	0.14188750410295653	0.13068049683776367
GOTERM_BP_DIRECT	GO:0019933~cAMP-mediated signaling	3	2.727272727272727	0.014614808751919455	133, 116, 2740	106	34	19349	16.106270810210876	0.999999999999956	0.14188750410295653	0.13068049683776367
GOTERM_BP_DIRECT	GO:0046579~positive regulation of Ras protein signal transduction	3	2.727272727272727	0.014614808751919455	3479, 2056, 4803	106	34	19349	16.106270810210876	0.999999999999956	0.14188750410295653	0.13068049683776367
GOTERM_BP_DIRECT	GO:1900182~positive regulation of protein localization to nucleus	3	2.727272727272727	0.014614808751919455	3630, 7040, 142	106	34	19349	16.106270810210876	0.999999999999956	0.14188750410295653	0.13068049683776367
GOTERM_BP_DIRECT	GO:0018105~peptidyl-serine phosphorylation	5	4.545454545454546	0.014670991328979708	5594, 120892, 2056, 5105, 6446	106	173	19349	5.275657105464064	0.999999999999961	0.14188750410295653	0.13068049683776367
GOTERM_BP_DIRECT	GO:0045666~positive regulation of neuron differentiation	4	3.6363636363636362	0.014986526624502877	6387, 2056, 406938, 4803	106	95	19349	7.685799404170804	0.99999999999998	0.14295367177436763	0.13166245308467367
GOTERM_BP_DIRECT	GO:0007005~mitochondrion organization	4	3.6363636363636362	0.014986526624502877	120892, 2551, 1906, 142	106	95	19349	7.685799404170804	0.99999999999998	0.14295367177436763	0.13166245308467367
GOTERM_BP_DIRECT	GO:0046330~positive regulation of JNK cascade	4	3.6363636363636362	0.014986526624502877	7099, 7124, 3553, 4217	106	95	19349	7.685799404170804	0.99999999999998	0.14295367177436763	0.13166245308467367
GOTERM_BP_DIRECT	GO:0006955~immune response	8	7.2727272727272725	0.01537639315232756	7099, 7133, 6387, 7124, 3553, 7126, 3575, 1440	106	478	19349	3.0550248677666376	0.9999999999999912	0.1453479744984228	0.13386764142410984
GOTERM_BP_DIRECT	GO:0048678~response to axon injury	3	2.727272727272727	0.015446266318166521	2247, 2056, 6647	106	35	19349	15.646091644204851	0.9999999999999925	0.1453479744984228	0.13386764142410984
GOTERM_BP_DIRECT	GO:0034612~response to tumor necrosis factor	3	2.727272727272727	0.015446266318166521	9370, 5743, 836	106	35	19349	15.646091644204851	0.9999999999999925	0.1453479744984228	0.13386764142410984
GOTERM_BP_DIRECT	GO:0051365~cellular response to potassium ion starvation	2	1.8181818181818181	0.016192558090831487	5105, 3725	106	3	19349	121.69182389937106	0.9999999999999984	0.14771289891592568	0.13604577190724795
GOTERM_BP_DIRECT	GO:0060559~positive regulation of calcidiol 1-monooxygenase activity	2	1.8181818181818181	0.016192558090831487	7124, 3553	106	3	19349	121.69182389937106	0.9999999999999984	0.14771289891592568	0.13604577190724795
GOTERM_BP_DIRECT	GO:0060948~cardiac vascular smooth muscle cell development	2	1.8181818181818181	0.016192558090831487	7422, 23493	106	3	19349	121.69182389937106	0.9999999999999984	0.14771289891592568	0.13604577190724795
GOTERM_BP_DIRECT	GO:0001660~fever generation	2	1.8181818181818181	0.016192558090831487	7442, 3553	106	3	19349	121.69182389937106	0.9999999999999984	0.14771289891592568	0.13604577190724795
GOTERM_BP_DIRECT	GO:0090259~regulation of retinal ganglion cell axon guidance	2	1.8181818181818181	0.016192558090831487	7422, 8829	106	3	19349	121.69182389937106	0.9999999999999984	0.14771289891592568	0.13604577190724795
GOTERM_BP_DIRECT	GO:2001258~negative regulation of cation channel activity	2	1.8181818181818181	0.016192558090831487	2056, 4318	106	3	19349	121.69182389937106	0.9999999999999984	0.14771289891592568	0.13604577190724795
GOTERM_BP_DIRECT	GO:1902947~regulation of tau-protein kinase activity	2	1.8181818181818181	0.016192558090831487	3082, 348	106	3	19349	121.69182389937106	0.9999999999999984	0.14771289891592568	0.13604577190724795
GOTERM_BP_DIRECT	GO:0042311~vasodilation	3	2.727272727272727	0.017168615790772317	7124, 348, 3630	106	37	19349	14.80035696073432	0.9999999999999998	0.15459154477122142	0.1423811068165773
GOTERM_BP_DIRECT	GO:0043122~regulation of I-kappaB kinase/NF-kappaB signaling	3	2.727272727272727	0.017168615790772317	22900, 7124, 3553	106	37	19349	14.80035696073432	0.9999999999999998	0.15459154477122142	0.1423811068165773
GOTERM_BP_DIRECT	GO:0007616~long-term memory	3	2.727272727272727	0.017168615790772317	348, 6446, 23237	106	37	19349	14.80035696073432	0.9999999999999998	0.15459154477122142	0.1423811068165773
GOTERM_BP_DIRECT	GO:0070371~ERK1 and ERK2 cascade	3	2.727272727272727	0.018059037562277263	5594, 3479, 1906	106	38	19349	14.410873882820258	1.0	0.1619112852686575	0.14912269643700196
GOTERM_BP_DIRECT	GO:0001937~negative regulation of endothelial cell proliferation	3	2.727272727272727	0.018968647142843815	7124, 348, 406938	106	39	19349	14.041364296081278	1.0	0.1693397601769262	0.15596443206338245
GOTERM_BP_DIRECT	GO:0032760~positive regulation of tumor necrosis factor production	4	3.6363636363636362	0.019526010624543268	7099, 3569, 2048, 120892	106	105	19349	6.953818508535489	1.0	0.1735737710411527	0.15986401890051594
GOTERM_BP_DIRECT	GO:0030334~regulation of cell migration	4	3.6363636363636362	0.020017196630901103	5362, 2247, 6446, 7040	106	106	19349	6.88821644713421	1.0	0.17718611763539155	0.16319104371971918
GOTERM_BP_DIRECT	GO:0043123~positive regulation of I-kappaB kinase/NF-kappaB signaling	5	4.545454545454546	0.020323406252465887	7099, 7124, 3553, 9370, 3162	106	191	19349	4.7784747604465085	1.0	0.17849470345705926	0.16439627068041265
GOTERM_BP_DIRECT	GO:0006874~cellular calcium ion homeostasis	4	3.6363636363636362	0.02051517485899383	6387, 348, 1906, 7040	106	107	19349	6.823840592488097	1.0	0.17849470345705926	0.16439627068041265
GOTERM_BP_DIRECT	GO:0007179~transforming growth factor beta receptor signaling pathway	4	3.6363636363636362	0.02051517485899383	7157, 7040, 3725, 142	106	107	19349	6.823840592488097	1.0	0.17849470345705926	0.16439627068041265
GOTERM_BP_DIRECT	GO:0032733~positive regulation of interleukin-10 production	3	2.727272727272727	0.02084451052296549	3082, 7099, 3569	106	41	19349	13.356419696272434	1.0	0.17849470345705926	0.16439627068041265
GOTERM_BP_DIRECT	GO:2000822~regulation of behavioral fear response	2	1.8181818181818181	0.021532151877060285	2048, 348	106	4	19349	91.26886792452831	1.0	0.17849470345705926	0.16439627068041265
GOTERM_BP_DIRECT	GO:1902995~positive regulation of phospholipid efflux	2	1.8181818181818181	0.021532151877060285	335, 348	106	4	19349	91.26886792452831	1.0	0.17849470345705926	0.16439627068041265
GOTERM_BP_DIRECT	GO:1902952~positive regulation of dendritic spine maintenance	2	1.8181818181818181	0.021532151877060285	348, 3630	106	4	19349	91.26886792452831	1.0	0.17849470345705926	0.16439627068041265
GOTERM_BP_DIRECT	GO:0030730~sequestering of triglyceride	2	1.8181818181818181	0.021532151877060285	7124, 3553	106	4	19349	91.26886792452831	1.0	0.17849470345705926	0.16439627068041265
GOTERM_BP_DIRECT	GO:0042482~positive regulation of odontogenesis	2	1.8181818181818181	0.021532151877060285	1906, 7040	106	4	19349	91.26886792452831	1.0	0.17849470345705926	0.16439627068041265
GOTERM_BP_DIRECT	GO:0051450~myoblast proliferation	2	1.8181818181818181	0.021532151877060285	3082, 3479	106	4	19349	91.26886792452831	1.0	0.17849470345705926	0.16439627068041265
GOTERM_BP_DIRECT	GO:0060978~angiogenesis involved in coronary vascular morphogenesis	2	1.8181818181818181	0.021532151877060285	2247, 8829	106	4	19349	91.26886792452831	1.0	0.17849470345705926	0.16439627068041265
GOTERM_BP_DIRECT	GO:0035809~regulation of urine volume	2	1.8181818181818181	0.021532151877060285	231, 133	106	4	19349	91.26886792452831	1.0	0.17849470345705926	0.16439627068041265
GOTERM_BP_DIRECT	GO:0032100~positive regulation of appetite	2	1.8181818181818181	0.021532151877060285	4852, 4988	106	4	19349	91.26886792452831	1.0	0.17849470345705926	0.16439627068041265
GOTERM_BP_DIRECT	GO:0044793~negative regulation by host of viral process	2	1.8181818181818181	0.021532151877060285	5806, 1401	106	4	19349	91.26886792452831	1.0	0.17849470345705926	0.16439627068041265
GOTERM_BP_DIRECT	GO:1902219~negative regulation of intrinsic apoptotic signaling pathway in response to osmotic stress	2	1.8181818181818181	0.021532151877060285	2056, 5743	106	4	19349	91.26886792452831	1.0	0.17849470345705926	0.16439627068041265
GOTERM_BP_DIRECT	GO:0001821~histamine secretion	2	1.8181818181818181	0.021532151877060285	116, 1906	106	4	19349	91.26886792452831	1.0	0.17849470345705926	0.16439627068041265
GOTERM_BP_DIRECT	GO:1901216~positive regulation of neuron death	3	2.727272727272727	0.02181030943526725	348, 4217, 142	106	42	19349	13.038409703504044	1.0	0.1800859146651118	0.16586179981602445
GOTERM_BP_DIRECT	GO:0032691~negative regulation of interleukin-1 beta production	3	2.727272727272727	0.022794386355300164	22900, 3479, 335	106	43	19349	12.735190873189994	1.0	0.18600575428211735	0.1713140599515528
GOTERM_BP_DIRECT	GO:0042307~positive regulation of protein import into nucleus	3	2.727272727272727	0.022794386355300164	5594, 5743, 7040	106	43	19349	12.735190873189994	1.0	0.18600575428211735	0.1713140599515528
GOTERM_BP_DIRECT	GO:0097191~extrinsic apoptotic signaling pathway	3	2.727272727272727	0.022794386355300164	7133, 7124, 7040	106	43	19349	12.735190873189994	1.0	0.18600575428211735	0.1713140599515528
GOTERM_BP_DIRECT	GO:0043507~positive regulation of JUN kinase activity	3	2.727272727272727	0.023796518497036137	7124, 1906, 4217	106	44	19349	12.445754716981133	1.0	0.19342773206345715	0.17814981162761684
GOTERM_BP_DIRECT	GO:0043407~negative regulation of MAP kinase activity	3	2.727272727272727	0.024816484913553802	3553, 348, 9370	106	45	19349	12.169182389937108	1.0	0.2001607605575826	0.18435103078639967
GOTERM_BP_DIRECT	GO:0051402~neuron apoptotic process	3	2.727272727272727	0.024816484913553802	7157, 836, 4803	106	45	19349	12.169182389937108	1.0	0.2001607605575826	0.18435103078639967
GOTERM_BP_DIRECT	GO:0009408~response to heat	3	2.727272727272727	0.025854066479778885	3479, 6387, 6647	106	46	19349	11.904634946677605	1.0	0.20772748029330038	0.19132009195036376
GOTERM_BP_DIRECT	GO:0007166~cell surface receptor signaling pathway	6	5.454545454545454	0.026317211126528236	7442, 5594, 2740, 3575, 1906, 3953	106	308	19349	3.555929919137466	1.0	0.20897024857333185	0.1924646999785019
GOTERM_BP_DIRECT	GO:0043243~positive regulation of protein complex disassembly	2	1.8181818181818181	0.026843039654908998	7124, 3643	106	5	19349	73.01509433962264	1.0	0.20897024857333185	0.1924646999785019
GOTERM_BP_DIRECT	GO:0060744~mammary gland branching involved in thelarche	2	1.8181818181818181	0.026843039654908998	374, 7040	106	5	19349	73.01509433962264	1.0	0.20897024857333185	0.1924646999785019
GOTERM_BP_DIRECT	GO:0071677~positive regulation of mononuclear cell migration	2	1.8181818181818181	0.026843039654908998	7124, 7040	106	5	19349	73.01509433962264	1.0	0.20897024857333185	0.1924646999785019
GOTERM_BP_DIRECT	GO:0002865~negative regulation of acute inflammatory response to antigenic stimulus	2	1.8181818181818181	0.026843039654908998	116, 4852	106	5	19349	73.01509433962264	1.0	0.20897024857333185	0.1924646999785019
GOTERM_BP_DIRECT	GO:0042158~lipoprotein biosynthetic process	2	1.8181818181818181	0.026843039654908998	335, 348	106	5	19349	73.01509433962264	1.0	0.20897024857333185	0.1924646999785019
GOTERM_BP_DIRECT	GO:1905278~positive regulation of epithelial tube formation	2	1.8181818181818181	0.026843039654908998	2247, 7422	106	5	19349	73.01509433962264	1.0	0.20897024857333185	0.1924646999785019
GOTERM_BP_DIRECT	GO:0051591~response to cAMP	3	2.727272727272727	0.026909045890965183	374, 5327, 3725	106	47	19349	11.651344841429145	1.0	0.20897024857333185	0.1924646999785019
GOTERM_BP_DIRECT	GO:0008630~intrinsic apoptotic signaling pathway in response to DNA damage	3	2.727272727272727	0.026909045890965183	7133, 7124, 3162	106	47	19349	11.651344841429145	1.0	0.20897024857333185	0.1924646999785019
GOTERM_BP_DIRECT	GO:0010718~positive regulation of epithelial to mesenchymal transition	3	2.727272727272727	0.027981207635521036	3569, 3553, 7040	106	48	19349	11.408608490566037	1.0	0.21498073809907747	0.1980004500251915
GOTERM_BP_DIRECT	GO:0003151~outflow tract morphogenesis	3	2.727272727272727	0.027981207635521036	7422, 23493, 3725	106	48	19349	11.408608490566037	1.0	0.21498073809907747	0.1980004500251915
GOTERM_BP_DIRECT	GO:0002862~negative regulation of inflammatory response to antigenic stimulus	5	4.545454545454546	0.02799174761270899	133, 3569, 2641, 116, 2740	106	211	19349	4.325538764195654	1.0	0.21498073809907747	0.1980004500251915
GOTERM_BP_DIRECT	GO:0007507~heart development	5	4.545454545454546	0.02927187345235554	133, 1906, 4313, 836, 7040	106	214	19349	4.264900370305061	1.0	0.2239888045493433	0.20629701290231522
GOTERM_BP_DIRECT	GO:0051260~protein homooligomerization	4	3.6363636363636362	0.030020371978054353	7158, 1994, 7126, 23237	106	124	19349	5.888314059646987	1.0	0.22887794548231952	0.21079998425465904
GOTERM_BP_DIRECT	GO:0007173~epidermal growth factor receptor signaling pathway	3	2.727272727272727	0.030176225017777798	374, 6654, 7040	106	50	19349	10.952264150943396	1.0	0.2292295784077739	0.2111238433971072
GOTERM_BP_DIRECT	GO:0007162~negative regulation of cell adhesion	3	2.727272727272727	0.03129865852131762	5362, 2048, 4313	106	51	19349	10.737513873473919	1.0	0.23126891267778482	0.21300210052276594
GOTERM_BP_DIRECT	GO:0050890~cognition	3	2.727272727272727	0.03129865852131762	6484, 7124, 3630	106	51	19349	10.737513873473919	1.0	0.23126891267778482	0.21300210052276594
GOTERM_BP_DIRECT	GO:0033209~tumor necrosis factor-mediated signaling pathway	4	3.6363636363636362	0.03190093673867085	7133, 7124, 7157, 4982	106	127	19349	5.74922002674194	1.0	0.23126891267778482	0.21300210052276594
GOTERM_BP_DIRECT	GO:0007189~adenylate cyclase-activating G-protein coupled receptor signaling pathway	4	3.6363636363636362	0.03190093673867085	133, 2641, 116, 2740	106	127	19349	5.74922002674194	1.0	0.23126891267778482	0.21300210052276594
GOTERM_BP_DIRECT	GO:0010656~negative regulation of muscle cell apoptotic process	2	1.8181818181818181	0.03212537427184504	116, 3162	106	6	19349	60.84591194968553	1.0	0.23126891267778482	0.21300210052276594
GOTERM_BP_DIRECT	GO:1901727~positive regulation of histone deacetylase activity	2	1.8181818181818181	0.03212537427184504	7422, 120892	106	6	19349	60.84591194968553	1.0	0.23126891267778482	0.21300210052276594
GOTERM_BP_DIRECT	GO:1903223~positive regulation of oxidative stress-induced neuron death	2	1.8181818181818181	0.03212537427184504	7099, 7124	106	6	19349	60.84591194968553	1.0	0.23126891267778482	0.21300210052276594
GOTERM_BP_DIRECT	GO:0045906~negative regulation of vasoconstriction	2	1.8181818181818181	0.03212537427184504	133, 4313	106	6	19349	60.84591194968553	1.0	0.23126891267778482	0.21300210052276594
GOTERM_BP_DIRECT	GO:0033081~regulation of T cell differentiation in thymus	2	1.8181818181818181	0.03212537427184504	6654, 6647	106	6	19349	60.84591194968553	1.0	0.23126891267778482	0.21300210052276594
GOTERM_BP_DIRECT	GO:0043504~mitochondrial DNA repair	2	1.8181818181818181	0.03212537427184504	7157, 142	106	6	19349	60.84591194968553	1.0	0.23126891267778482	0.21300210052276594
GOTERM_BP_DIRECT	GO:0010193~response to ozone	2	1.8181818181818181	0.03212537427184504	1906, 847	106	6	19349	60.84591194968553	1.0	0.23126891267778482	0.21300210052276594
GOTERM_BP_DIRECT	GO:0002719~negative regulation of cytokine production involved in immune response	2	1.8181818181818181	0.03212537427184504	7124, 335	106	6	19349	60.84591194968553	1.0	0.23126891267778482	0.21300210052276594
GOTERM_BP_DIRECT	GO:2000252~negative regulation of feeding behavior	2	1.8181818181818181	0.03212537427184504	7200, 3630	106	6	19349	60.84591194968553	1.0	0.23126891267778482	0.21300210052276594
GOTERM_BP_DIRECT	GO:0032269~negative regulation of cellular protein metabolic process	2	1.8181818181818181	0.03212537427184504	348, 1906	106	6	19349	60.84591194968553	1.0	0.23126891267778482	0.21300210052276594
GOTERM_BP_DIRECT	GO:1902074~response to salt	2	1.8181818181818181	0.03212537427184504	1906, 7040	106	6	19349	60.84591194968553	1.0	0.23126891267778482	0.21300210052276594
GOTERM_BP_DIRECT	GO:0045785~positive regulation of cell adhesion	3	2.727272727272727	0.032437430069215394	7422, 6387, 7124	106	52	19349	10.531023222060957	1.0	0.23126891267778482	0.21300210052276594
GOTERM_BP_DIRECT	GO:0048146~positive regulation of fibroblast proliferation	3	2.727272727272727	0.032437430069215394	3479, 7040, 3725	106	52	19349	10.531023222060957	1.0	0.23126891267778482	0.21300210052276594
GOTERM_BP_DIRECT	GO:0050714~positive regulation of protein secretion	3	2.727272727272727	0.032437430069215394	3479, 3630, 7040	106	52	19349	10.531023222060957	1.0	0.23126891267778482	0.21300210052276594
GOTERM_BP_DIRECT	GO:0006508~proteolysis	7	6.363636363636363	0.03275327085131058	9028, 4311, 4313, 836, 84909, 5327, 4318	106	440	19349	2.904009433962264	1.0	0.23272647213737346	0.21434453441469914
GOTERM_BP_DIRECT	GO:0034605~cellular response to heat	3	2.727272727272727	0.03359233296106355	7442, 5743, 3162	106	53	19349	10.332324670701317	1.0	0.23707562012047892	0.2183501642469131
GOTERM_BP_DIRECT	GO:0045786~negative regulation of cell cycle	3	2.727272727272727	0.03359233296106355	116, 5743, 7040	106	53	19349	10.332324670701317	1.0	0.23707562012047892	0.2183501642469131
GOTERM_BP_DIRECT	GO:0043280~positive regulation of cysteine-type endopeptidase activity involved in apoptotic process	3	2.727272727272727	0.03476316222245575	22900, 7124, 4217	106	54	19349	10.14098532494759	1.0	0.24369210027755053	0.22444404065773443
GOTERM_BP_DIRECT	GO:0034644~cellular response to UV	3	2.727272727272727	0.03476316222245575	7157, 5743, 142	106	54	19349	10.14098532494759	1.0	0.24369210027755053	0.22444404065773443
GOTERM_BP_DIRECT	GO:0043434~response to peptide hormone	3	2.727272727272727	0.03715178849651047	374, 7442, 6387	106	56	19349	9.778807277628033	1.0	0.2568597826746487	0.23657167154907807
GOTERM_BP_DIRECT	GO:0007406~negative regulation of neuroblast proliferation	2	1.8181818181818181	0.037379307770748306	7157, 7040	106	7	19349	52.153638814016176	1.0	0.2568597826746487	0.23657167154907807
GOTERM_BP_DIRECT	GO:0071373~cellular response to luteinizing hormone stimulus	2	1.8181818181818181	0.037379307770748306	1906, 5327	106	7	19349	52.153638814016176	1.0	0.2568597826746487	0.23657167154907807
GOTERM_BP_DIRECT	GO:0031394~positive regulation of prostaglandin biosynthetic process	2	1.8181818181818181	0.037379307770748306	3553, 5743	106	7	19349	52.153638814016176	1.0	0.2568597826746487	0.23657167154907807
GOTERM_BP_DIRECT	GO:0060267~positive regulation of respiratory burst	2	1.8181818181818181	0.037379307770748306	3630, 3643	106	7	19349	52.153638814016176	1.0	0.2568597826746487	0.23657167154907807
GOTERM_BP_DIRECT	GO:1900122~positive regulation of receptor binding	2	1.8181818181818181	0.037379307770748306	627, 4318	106	7	19349	52.153638814016176	1.0	0.2568597826746487	0.23657167154907807
GOTERM_BP_DIRECT	GO:0071345~cellular response to cytokine stimulus	3	2.727272727272727	0.03836918407229116	4311, 1440, 406938	106	57	19349	9.607249255213505	1.0	0.26279746074431554	0.24204036116422356
GOTERM_BP_DIRECT	GO:0071363~cellular response to growth factor stimulus	3	2.727272727272727	0.03960170311293729	7133, 3643, 847	106	58	19349	9.44160702667534	1.0	0.27035280327753597	0.2489989437558541
GOTERM_BP_DIRECT	GO:0014012~peripheral nervous system axon regeneration	2	1.8181818181818181	0.04260499139878668	335, 4313	106	8	19349	45.634433962264154	1.0	0.2825454826414774	0.26022858238497004
GOTERM_BP_DIRECT	GO:0072577~endothelial cell apoptotic process	2	1.8181818181818181	0.04260499139878668	7124, 4217	106	8	19349	45.634433962264154	1.0	0.2825454826414774	0.26022858238497004
GOTERM_BP_DIRECT	GO:0060740~prostate gland epithelium morphogenesis	2	1.8181818181818181	0.04260499139878668	367, 4313	106	8	19349	45.634433962264154	1.0	0.2825454826414774	0.26022858238497004
GOTERM_BP_DIRECT	GO:0051346~negative regulation of hydrolase activity	2	1.8181818181818181	0.04260499139878668	335, 3953	106	8	19349	45.634433962264154	1.0	0.2825454826414774	0.26022858238497004
GOTERM_BP_DIRECT	GO:0060965~negative regulation of gene silencing by miRNA	2	1.8181818181818181	0.04260499139878668	1994, 7040	106	8	19349	45.634433962264154	1.0	0.2825454826414774	0.26022858238497004
GOTERM_BP_DIRECT	GO:0036003~positive regulation of transcription from RNA polymerase II promoter in response to stress	2	1.8181818181818181	0.04260499139878668	4780, 7157	106	8	19349	45.634433962264154	1.0	0.2825454826414774	0.26022858238497004
GOTERM_BP_DIRECT	GO:0045541~negative regulation of cholesterol biosynthetic process	2	1.8181818181818181	0.04260499139878668	348, 6647	106	8	19349	45.634433962264154	1.0	0.2825454826414774	0.26022858238497004
GOTERM_BP_DIRECT	GO:0060385~axonogenesis involved in innervation	2	1.8181818181818181	0.04260499139878668	1906, 8829	106	8	19349	45.634433962264154	1.0	0.2825454826414774	0.26022858238497004
GOTERM_BP_DIRECT	GO:0044321~response to leptin	2	1.8181818181818181	0.04260499139878668	1906, 3953	106	8	19349	45.634433962264154	1.0	0.2825454826414774	0.26022858238497004
GOTERM_BP_DIRECT	GO:0002931~response to ischemia	3	2.727272727272727	0.04467910788046129	8996, 7157, 4217	106	62	19349	8.83247108947048	1.0	0.29443109262550043	0.2711754055583833
GOTERM_BP_DIRECT	GO:0060079~excitatory postsynaptic potential	3	2.727272727272727	0.04467910788046129	7442, 120892, 4988	106	62	19349	8.83247108947048	1.0	0.29443109262550043	0.2711754055583833
GOTERM_BP_DIRECT	GO:0007254~JNK cascade	3	2.727272727272727	0.04730351898103216	7124, 120892, 4217	106	64	19349	8.556456367924529	1.0	0.30078186871900825	0.27702456458371083
GOTERM_BP_DIRECT	GO:0050805~negative regulation of synaptic transmission	2	1.8181818181818181	0.047802575593446986	3553, 9370	106	9	19349	40.56394129979036	1.0	0.30078186871900825	0.27702456458371083
GOTERM_BP_DIRECT	GO:0046888~negative regulation of hormone secretion	2	1.8181818181818181	0.047802575593446986	1906, 9370	106	9	19349	40.56394129979036	1.0	0.30078186871900825	0.27702456458371083
GOTERM_BP_DIRECT	GO:0035767~endothelial cell chemotaxis	2	1.8181818181818181	0.047802575593446986	7422, 8829	106	9	19349	40.56394129979036	1.0	0.30078186871900825	0.27702456458371083
GOTERM_BP_DIRECT	GO:0014009~glial cell proliferation	2	1.8181818181818181	0.047802575593446986	374, 3953	106	9	19349	40.56394129979036	1.0	0.30078186871900825	0.27702456458371083
GOTERM_BP_DIRECT	GO:0097084~vascular smooth muscle cell development	2	1.8181818181818181	0.047802575593446986	133, 23493	106	9	19349	40.56394129979036	1.0	0.30078186871900825	0.27702456458371083
GOTERM_BP_DIRECT	GO:0048672~positive regulation of collateral sprouting	2	1.8181818181818181	0.047802575593446986	627, 4803	106	9	19349	40.56394129979036	1.0	0.30078186871900825	0.27702456458371083
GOTERM_BP_DIRECT	GO:0034371~chylomicron remodeling	2	1.8181818181818181	0.047802575593446986	335, 348	106	9	19349	40.56394129979036	1.0	0.30078186871900825	0.27702456458371083
GOTERM_BP_DIRECT	GO:0070294~renal sodium ion absorption	2	1.8181818181818181	0.047802575593446986	1906, 6446	106	9	19349	40.56394129979036	1.0	0.30078186871900825	0.27702456458371083
GOTERM_BP_DIRECT	GO:0034372~very-low-density lipoprotein particle remodeling	2	1.8181818181818181	0.047802575593446986	335, 348	106	9	19349	40.56394129979036	1.0	0.30078186871900825	0.27702456458371083
GOTERM_BP_DIRECT	GO:0070168~negative regulation of biomineral tissue development	2	1.8181818181818181	0.047802575593446986	23493, 7040	106	9	19349	40.56394129979036	1.0	0.30078186871900825	0.27702456458371083
GOTERM_BP_DIRECT	GO:0010873~positive regulation of cholesterol esterification	2	1.8181818181818181	0.047802575593446986	335, 348	106	9	19349	40.56394129979036	1.0	0.30078186871900825	0.27702456458371083
GOTERM_BP_DIRECT	GO:0060982~coronary artery morphogenesis	2	1.8181818181818181	0.047802575593446986	7422, 8829	106	9	19349	40.56394129979036	1.0	0.30078186871900825	0.27702456458371083
GOTERM_BP_DIRECT	GO:0031915~positive regulation of synaptic plasticity	2	1.8181818181818181	0.047802575593446986	2048, 5743	106	9	19349	40.56394129979036	1.0	0.30078186871900825	0.27702456458371083
GOTERM_BP_DIRECT	GO:1903140~regulation of establishment of endothelial barrier	2	1.8181818181818181	0.047802575593446986	7124, 3553	106	9	19349	40.56394129979036	1.0	0.30078186871900825	0.27702456458371083
GOTERM_BP_DIRECT	GO:0071560~cellular response to transforming growth factor beta stimulus	3	2.727272727272727	0.04863649089447047	2908, 1906, 7040	106	65	19349	8.424818577648766	1.0	0.3051099984340805	0.2810108362791627
GOTERM_BP_DIRECT	GO:0060021~palate development	3	2.727272727272727	0.04998305955537779	2048, 6654, 9242	106	66	19349	8.297169811320755	1.0	0.31168540719756477	0.2870668853270056
GOTERM_BP_DIRECT	GO:0001819~positive regulation of cytokine production	3	2.727272727272727	0.04998305955537779	7124, 3630, 6647	106	66	19349	8.297169811320755	1.0	0.31168540719756477	0.2870668853270056
GOTERM_BP_DIRECT	GO:0009611~response to wounding	3	2.727272727272727	0.05271625408216313	133, 7040, 8829	106	68	19349	8.053135405105438	1.0	0.3226208358663287	0.2971385774087202
GOTERM_BP_DIRECT	GO:0051901~positive regulation of mitochondrial depolarization	2	1.8181818181818181	0.05297221000581654	885, 142	106	10	19349	36.50754716981132	1.0	0.3226208358663287	0.2971385774087202
GOTERM_BP_DIRECT	GO:0034384~high-density lipoprotein particle clearance	2	1.8181818181818181	0.05297221000581654	335, 348	106	10	19349	36.50754716981132	1.0	0.3226208358663287	0.2971385774087202
GOTERM_BP_DIRECT	GO:0043068~positive regulation of programmed cell death	2	1.8181818181818181	0.05297221000581654	7124, 120892	106	10	19349	36.50754716981132	1.0	0.3226208358663287	0.2971385774087202
GOTERM_BP_DIRECT	GO:0060253~negative regulation of glial cell proliferation	2	1.8181818181818181	0.05297221000581654	116, 406938	106	10	19349	36.50754716981132	1.0	0.3226208358663287	0.2971385774087202
GOTERM_BP_DIRECT	GO:0010226~response to lithium ion	2	1.8181818181818181	0.05297221000581654	4780, 5743	106	10	19349	36.50754716981132	1.0	0.3226208358663287	0.2971385774087202
GOTERM_BP_DIRECT	GO:0034392~negative regulation of smooth muscle cell apoptotic process	2	1.8181818181818181	0.05297221000581654	3479, 1906	106	10	19349	36.50754716981132	1.0	0.3226208358663287	0.2971385774087202
GOTERM_BP_DIRECT	GO:1990535~neuron projection maintenance	2	1.8181818181818181	0.05297221000581654	3630, 3643	106	10	19349	36.50754716981132	1.0	0.3226208358663287	0.2971385774087202
GOTERM_BP_DIRECT	GO:0097190~apoptotic signaling pathway	3	2.727272727272727	0.05550165197290198	7099, 836, 4217	106	70	19349	7.823045822102426	1.0	0.3360665245547601	0.30952225621989393
GOTERM_BP_DIRECT	GO:0007249~I-kappaB kinase/NF-kappaB signaling	3	2.727272727272727	0.05550165197290198	7099, 7124, 1906	106	70	19349	7.823045822102426	1.0	0.3360665245547601	0.30952225621989393
GOTERM_BP_DIRECT	GO:0042127~regulation of cell proliferation	4	3.6363636363636362	0.05649998319166398	6654, 6446, 7040, 3725	106	160	19349	4.563443396226415	1.0	0.341122730888399	0.31417909728543786
GOTERM_BP_DIRECT	GO:0006468~protein phosphorylation	7	6.363636363636363	0.057050813606237184	5594, 120892, 1906, 6446, 3643, 7040, 4217	106	505	19349	2.530226041472072	1.0	0.34345576260354316	0.3163278541164275
GOTERM_BP_DIRECT	GO:0034378~chylomicron assembly	2	1.8181818181818181	0.0581140435032078	335, 348	106	11	19349	33.18867924528302	1.0	0.34488703658579856	0.3176460786936699
GOTERM_BP_DIRECT	GO:0032308~positive regulation of prostaglandin secretion	2	1.8181818181818181	0.0581140435032078	3553, 1906	106	11	19349	33.18867924528302	1.0	0.34488703658579856	0.3176460786936699
GOTERM_BP_DIRECT	GO:1903206~negative regulation of hydrogen peroxide-induced cell death	2	1.8181818181818181	0.0581140435032078	4780, 120892	106	11	19349	33.18867924528302	1.0	0.34488703658579856	0.3176460786936699
GOTERM_BP_DIRECT	GO:0043117~positive regulation of vascular permeability	2	1.8181818181818181	0.0581140435032078	7422, 7040	106	11	19349	33.18867924528302	1.0	0.34488703658579856	0.3176460786936699
GOTERM_BP_DIRECT	GO:0034115~negative regulation of heterotypic cell-cell adhesion	2	1.8181818181818181	0.0581140435032078	335, 9370	106	11	19349	33.18867924528302	1.0	0.34488703658579856	0.3176460786936699
GOTERM_BP_DIRECT	GO:0007399~nervous system development	6	5.454545454545454	0.059193166531638246	2247, 7422, 2048, 4908, 6334, 627	106	386	19349	2.8373741323687556	1.0	0.35029610448893	0.32262791050105377
GOTERM_BP_DIRECT	GO:0032092~positive regulation of protein binding	3	2.727272727272727	0.06122337807849967	2641, 120892, 1440	106	74	19349	7.40017848036716	1.0	0.36128710962142885	0.3327507893306027
GOTERM_BP_DIRECT	GO:0061051~positive regulation of cell growth involved in cardiac muscle cell development	2	1.8181818181818181	0.06322822415392557	3479, 1906	106	12	19349	30.422955974842765	1.0	0.365882992403187	0.3369836655738304
GOTERM_BP_DIRECT	GO:0048012~hepatocyte growth factor receptor signaling pathway	2	1.8181818181818181	0.06322822415392557	3082, 8829	106	12	19349	30.422955974842765	1.0	0.365882992403187	0.3369836655738304
GOTERM_BP_DIRECT	GO:2000343~positive regulation of chemokine (C-X-C motif) ligand 2 production	2	1.8181818181818181	0.06322822415392557	7099, 7124	106	12	19349	30.422955974842765	1.0	0.365882992403187	0.3369836655738304
GOTERM_BP_DIRECT	GO:0002003~angiotensin maturation	2	1.8181818181818181	0.06322822415392557	4311, 84909	106	12	19349	30.422955974842765	1.0	0.365882992403187	0.3369836655738304
GOTERM_BP_DIRECT	GO:0006700~C21-steroid hormone biosynthetic process	2	1.8181818181818181	0.06322822415392557	231, 2232	106	12	19349	30.422955974842765	1.0	0.365882992403187	0.3369836655738304
GOTERM_BP_DIRECT	GO:0033700~phospholipid efflux	2	1.8181818181818181	0.06322822415392557	335, 348	106	12	19349	30.422955974842765	1.0	0.365882992403187	0.3369836655738304
GOTERM_BP_DIRECT	GO:0031953~negative regulation of protein autophosphorylation	2	1.8181818181818181	0.06322822415392557	9370, 3725	106	12	19349	30.422955974842765	1.0	0.365882992403187	0.3369836655738304
GOTERM_BP_DIRECT	GO:0007623~circadian rhythm	3	2.727272727272727	0.06415692662822003	7124, 9370, 3725	106	76	19349	7.205436941410129	1.0	0.3702315462053913	0.340988748156617
GOTERM_BP_DIRECT	GO:0032868~response to insulin	3	2.727272727272727	0.0656412758938573	133, 5105, 847	106	77	19349	7.111859838274932	1.0	0.37465744629034947	0.34506506781361057
GOTERM_BP_DIRECT	GO:0007584~response to nutrient	3	2.727272727272727	0.0656412758938573	335, 4982, 9370	106	77	19349	7.111859838274932	1.0	0.37465744629034947	0.34506506781361057
GOTERM_BP_DIRECT	GO:0032147~activation of protein kinase activity	3	2.727272727272727	0.0656412758938573	7422, 2056, 3643	106	77	19349	7.111859838274932	1.0	0.37465744629034947	0.34506506781361057
GOTERM_BP_DIRECT	GO:0032720~negative regulation of tumor necrosis factor production	3	2.727272727272727	0.0656412758938573	7099, 3479, 9370	106	77	19349	7.111859838274932	1.0	0.37465744629034947	0.34506506781361057
GOTERM_BP_DIRECT	GO:0010459~negative regulation of heart rate	2	1.8181818181818181	0.06831489925587036	7442, 7124	106	13	19349	28.082728592162553	1.0	0.3785406486618387	0.3486415548230626
GOTERM_BP_DIRECT	GO:0043568~positive regulation of insulin-like growth factor receptor signaling pathway	2	1.8181818181818181	0.06831489925587036	3479, 367	106	13	19349	28.082728592162553	1.0	0.3785406486618387	0.3486415548230626
GOTERM_BP_DIRECT	GO:0010863~positive regulation of phospholipase C activity	2	1.8181818181818181	0.06831489925587036	2247, 4908	106	13	19349	28.082728592162553	1.0	0.3785406486618387	0.3486415548230626
GOTERM_BP_DIRECT	GO:0060411~cardiac septum morphogenesis	2	1.8181818181818181	0.06831489925587036	23493, 7157	106	13	19349	28.082728592162553	1.0	0.3785406486618387	0.3486415548230626
GOTERM_BP_DIRECT	GO:0019430~removal of superoxide radicals	2	1.8181818181818181	0.06831489925587036	6647, 6649	106	13	19349	28.082728592162553	1.0	0.3785406486618387	0.3486415548230626
GOTERM_BP_DIRECT	GO:0033148~positive regulation of intracellular estrogen receptor signaling pathway	2	1.8181818181818181	0.06831489925587036	367, 142	106	13	19349	28.082728592162553	1.0	0.3785406486618387	0.3486415548230626
GOTERM_BP_DIRECT	GO:0010745~negative regulation of macrophage derived foam cell differentiation	2	1.8181818181818181	0.06831489925587036	1401, 9370	106	13	19349	28.082728592162553	1.0	0.3785406486618387	0.3486415548230626
GOTERM_BP_DIRECT	GO:0090181~regulation of cholesterol metabolic process	2	1.8181818181818181	0.06831489925587036	2784, 348	106	13	19349	28.082728592162553	1.0	0.3785406486618387	0.3486415548230626
GOTERM_BP_DIRECT	GO:0050435~beta-amyloid metabolic process	2	1.8181818181818181	0.06831489925587036	9027, 4311	106	13	19349	28.082728592162553	1.0	0.3785406486618387	0.3486415548230626
GOTERM_BP_DIRECT	GO:0061029~eyelid development in camera-type eye	2	1.8181818181818181	0.06831489925587036	6654, 3725	106	13	19349	28.082728592162553	1.0	0.3785406486618387	0.3486415548230626
GOTERM_BP_DIRECT	GO:0034380~high-density lipoprotein particle assembly	2	1.8181818181818181	0.06831489925587036	335, 348	106	13	19349	28.082728592162553	1.0	0.3785406486618387	0.3486415548230626
GOTERM_BP_DIRECT	GO:0032729~positive regulation of interferon-gamma production	3	2.727272727272727	0.06864428883585694	7099, 7124, 3553	106	79	19349	6.931812753761643	1.0	0.3793595750743522	0.34939579820155753
GOTERM_BP_DIRECT	GO:0030522~intracellular receptor signaling pathway	3	2.727272727272727	0.07016262259515418	367, 348, 5105	106	80	19349	6.845165094339623	1.0	0.38570978579283444	0.35524443650809645
GOTERM_BP_DIRECT	GO:0032436~positive regulation of proteasomal ubiquitin-dependent protein catabolic process	3	2.727272727272727	0.07016262259515418	8078, 120892, 25820	106	80	19349	6.845165094339623	1.0	0.38570978579283444	0.35524443650809645
GOTERM_BP_DIRECT	GO:0071333~cellular response to glucose stimulus	3	2.727272727272727	0.07169195697933492	5105, 5428, 406938	106	81	19349	6.760656883298393	1.0	0.39205366002573466	0.36108723881738325
GOTERM_BP_DIRECT	GO:0001933~negative regulation of protein phosphorylation	3	2.727272727272727	0.07169195697933492	2048, 120892, 7040	106	81	19349	6.760656883298393	1.0	0.39205366002573466	0.36108723881738325
GOTERM_BP_DIRECT	GO:0045727~positive regulation of translation	3	2.727272727272727	0.07323213056178665	3569, 5594, 1994	106	82	19349	6.678209848136217	1.0	0.39403273989192994	0.36291000074297425
GOTERM_BP_DIRECT	GO:0032880~regulation of protein localization	3	2.727272727272727	0.07323213056178665	116, 3630, 142	106	82	19349	6.678209848136217	1.0	0.39403273989192994	0.36291000074297425
GOTERM_BP_DIRECT	GO:0042129~regulation of T cell proliferation	2	1.8181818181818181	0.0733742153269319	7133, 6654	106	14	19349	26.076819407008088	1.0	0.39403273989192994	0.36291000074297425
GOTERM_BP_DIRECT	GO:0001878~response to yeast	2	1.8181818181818181	0.0733742153269319	5806, 4852	106	14	19349	26.076819407008088	1.0	0.39403273989192994	0.36291000074297425
GOTERM_BP_DIRECT	GO:0097242~beta-amyloid clearance	2	1.8181818181818181	0.0733742153269319	4311, 3643	106	14	19349	26.076819407008088	1.0	0.39403273989192994	0.36291000074297425
GOTERM_BP_DIRECT	GO:0030195~negative regulation of blood coagulation	2	1.8181818181818181	0.0733742153269319	348, 1906	106	14	19349	26.076819407008088	1.0	0.39403273989192994	0.36291000074297425
GOTERM_BP_DIRECT	GO:1904996~positive regulation of leukocyte adhesion to vascular endothelial cell	2	1.8181818181818181	0.0733742153269319	3569, 7124	106	14	19349	26.076819407008088	1.0	0.39403273989192994	0.36291000074297425
GOTERM_BP_DIRECT	GO:0008286~insulin receptor signaling pathway	3	2.727272727272727	0.07478298332047904	6654, 3630, 3643	106	83	19349	6.597749488520119	1.0	0.40056833886277105	0.36892938438102996
GOTERM_BP_DIRECT	GO:0010838~positive regulation of keratinocyte proliferation	2	1.8181818181818181	0.0784063181164368	374, 7099	106	15	19349	24.33836477987421	1.0	0.4105032544993395	0.3780795891128431
GOTERM_BP_DIRECT	GO:0060354~negative regulation of cell adhesion molecule production	2	1.8181818181818181	0.0784063181164368	335, 406938	106	15	19349	24.33836477987421	1.0	0.4105032544993395	0.3780795891128431
GOTERM_BP_DIRECT	GO:0050966~detection of mechanical stimulus involved in sensory perception of pain	2	1.8181818181818181	0.0784063181164368	6387, 7124	106	15	19349	24.33836477987421	1.0	0.4105032544993395	0.3780795891128431
GOTERM_BP_DIRECT	GO:0032270~positive regulation of cellular protein metabolic process	2	1.8181818181818181	0.0784063181164368	3630, 7040	106	15	19349	24.33836477987421	1.0	0.4105032544993395	0.3780795891128431
GOTERM_BP_DIRECT	GO:0003073~regulation of systemic arterial blood pressure	2	1.8181818181818181	0.0784063181164368	133, 367	106	15	19349	24.33836477987421	1.0	0.4105032544993395	0.3780795891128431
GOTERM_BP_DIRECT	GO:0030194~positive regulation of blood coagulation	2	1.8181818181818181	0.0784063181164368	6484, 4780	106	15	19349	24.33836477987421	1.0	0.4105032544993395	0.3780795891128431
GOTERM_BP_DIRECT	GO:0016242~negative regulation of macroautophagy	2	1.8181818181818181	0.0784063181164368	120892, 3162	106	15	19349	24.33836477987421	1.0	0.4105032544993395	0.3780795891128431
GOTERM_BP_DIRECT	GO:1904645~response to beta-amyloid	2	1.8181818181818181	0.0784063181164368	4313, 4318	106	15	19349	24.33836477987421	1.0	0.4105032544993395	0.3780795891128431
GOTERM_BP_DIRECT	GO:0048266~behavioral response to pain	2	1.8181818181818181	0.0784063181164368	7442, 6335	106	15	19349	24.33836477987421	1.0	0.4105032544993395	0.3780795891128431
GOTERM_BP_DIRECT	GO:0006357~regulation of transcription from RNA polymerase II promoter	15	13.636363636363635	0.07941548809522439	4780, 7422, 7124, 7157, 6654, 2056, 2551, 9242, 367, 23493, 348, 2908, 100125288, 4306, 3725	106	1713	19349	1.598403991673	1.0	0.41208784071299626	0.37953901653030386
GOTERM_BP_DIRECT	GO:0000902~cell morphogenesis	3	2.727272727272727	0.0794980372462123	3082, 3575, 7040	106	86	19349	6.367595436594997	1.0	0.41208784071299626	0.37953901653030386
GOTERM_BP_DIRECT	GO:0070373~negative regulation of ERK1 and ERK2 cascade	3	2.727272727272727	0.0794980372462123	7099, 2048, 9370	106	86	19349	6.367595436594997	1.0	0.41208784071299626	0.37953901653030386
GOTERM_BP_DIRECT	GO:0019722~calcium-mediated signaling	3	2.727272727272727	0.0794980372462123	7124, 120892, 1906	106	86	19349	6.367595436594997	1.0	0.41208784071299626	0.37953901653030386
GOTERM_BP_DIRECT	GO:0035264~multicellular organism growth	3	2.727272727272727	0.08109003413486712	367, 7157, 6654	106	87	19349	6.294404684450228	1.0	0.4158623283279103	0.3830153756356627
GOTERM_BP_DIRECT	GO:0048013~ephrin receptor signaling pathway	3	2.727272727272727	0.08109003413486712	2048, 4313, 4318	106	87	19349	6.294404684450228	1.0	0.4158623283279103	0.3830153756356627
GOTERM_BP_DIRECT	GO:0071347~cellular response to interleukin-1	3	2.727272727272727	0.08269193071630555	5105, 1906, 4313	106	88	19349	6.222877358490567	1.0	0.4158623283279103	0.3830153756356627
GOTERM_BP_DIRECT	GO:0071277~cellular response to calcium ion	3	2.727272727272727	0.08269193071630555	246, 1906, 3725	106	88	19349	6.222877358490567	1.0	0.4158623283279103	0.3830153756356627
GOTERM_BP_DIRECT	GO:0090336~positive regulation of brown fat cell differentiation	2	1.8181818181818181	0.08341135259425295	3630, 5743	106	16	19349	22.817216981132077	1.0	0.4158623283279103	0.3830153756356627
GOTERM_BP_DIRECT	GO:0086010~membrane depolarization during action potential	2	1.8181818181818181	0.08341135259425295	6335, 6334	106	16	19349	22.817216981132077	1.0	0.4158623283279103	0.3830153756356627
GOTERM_BP_DIRECT	GO:0035729~cellular response to hepatocyte growth factor stimulus	2	1.8181818181818181	0.08341135259425295	3082, 8829	106	16	19349	22.817216981132077	1.0	0.4158623283279103	0.3830153756356627
GOTERM_BP_DIRECT	GO:0090399~replicative senescence	2	1.8181818181818181	0.08341135259425295	7157, 4311	106	16	19349	22.817216981132077	1.0	0.4158623283279103	0.3830153756356627
GOTERM_BP_DIRECT	GO:0000302~response to reactive oxygen species	2	1.8181818181818181	0.08341135259425295	348, 847	106	16	19349	22.817216981132077	1.0	0.4158623283279103	0.3830153756356627
GOTERM_BP_DIRECT	GO:0071383~cellular response to steroid hormone stimulus	2	1.8181818181818181	0.08341135259425295	367, 2908	106	16	19349	22.817216981132077	1.0	0.4158623283279103	0.3830153756356627
GOTERM_BP_DIRECT	GO:0019372~lipoxygenase pathway	2	1.8181818181818181	0.08341135259425295	246, 5743	106	16	19349	22.817216981132077	1.0	0.4158623283279103	0.3830153756356627
GOTERM_BP_DIRECT	GO:0071639~positive regulation of monocyte chemotactic protein-1 production	2	1.8181818181818181	0.08341135259425295	3553, 9370	106	16	19349	22.817216981132077	1.0	0.4158623283279103	0.3830153756356627
GOTERM_BP_DIRECT	GO:0055091~phospholipid homeostasis	2	1.8181818181818181	0.08341135259425295	335, 7040	106	16	19349	22.817216981132077	1.0	0.4158623283279103	0.3830153756356627
GOTERM_BP_DIRECT	GO:0071548~response to dexamethasone	2	1.8181818181818181	0.08341135259425295	2056, 1906	106	16	19349	22.817216981132077	1.0	0.4158623283279103	0.3830153756356627
GOTERM_BP_DIRECT	GO:0071372~cellular response to follicle-stimulating hormone stimulus	2	1.8181818181818181	0.08341135259425295	1906, 5327	106	16	19349	22.817216981132077	1.0	0.4158623283279103	0.3830153756356627
GOTERM_BP_DIRECT	GO:0043129~surfactant homeostasis	2	1.8181818181818181	0.08341135259425295	7422, 7040	106	16	19349	22.817216981132077	1.0	0.4158623283279103	0.3830153756356627
GOTERM_BP_DIRECT	GO:0006814~sodium ion transport	3	2.727272727272727	0.08430357514373202	6335, 6334, 6446	106	89	19349	6.152957388170448	1.0	0.4173226741119815	0.38436037577379245
GOTERM_BP_DIRECT	GO:0030324~lung development	3	2.727272727272727	0.08430357514373202	2247, 7422, 4311	106	89	19349	6.152957388170448	1.0	0.4173226741119815	0.38436037577379245
GOTERM_BP_DIRECT	GO:0001889~liver development	3	2.727272727272727	0.08430357514373202	3082, 38, 3725	106	89	19349	6.152957388170448	1.0	0.4173226741119815	0.38436037577379245
GOTERM_BP_DIRECT	GO:0070886~positive regulation of calcineurin-NFAT signaling cascade	2	1.8181818181818181	0.08838946297111731	3479, 7124	106	17	19349	21.475027746947834	1.0	0.42252994999236626	0.3891563541337064
GOTERM_BP_DIRECT	GO:0090280~positive regulation of calcium ion import	2	1.8181818181818181	0.08838946297111731	6387, 2641	106	17	19349	21.475027746947834	1.0	0.42252994999236626	0.3891563541337064
GOTERM_BP_DIRECT	GO:0071310~cellular response to organic substance	2	1.8181818181818181	0.08838946297111731	3553, 1906	106	17	19349	21.475027746947834	1.0	0.42252994999236626	0.3891563541337064
GOTERM_BP_DIRECT	GO:0045598~regulation of fat cell differentiation	2	1.8181818181818181	0.08838946297111731	7124, 2784	106	17	19349	21.475027746947834	1.0	0.42252994999236626	0.3891563541337064
GOTERM_BP_DIRECT	GO:0035641~locomotory exploration behavior	2	1.8181818181818181	0.08838946297111731	120892, 348	106	17	19349	21.475027746947834	1.0	0.42252994999236626	0.3891563541337064
GOTERM_BP_DIRECT	GO:0048143~astrocyte activation	2	1.8181818181818181	0.08838946297111731	7124, 3553	106	17	19349	21.475027746947834	1.0	0.42252994999236626	0.3891563541337064
GOTERM_BP_DIRECT	GO:0045779~negative regulation of bone resorption	2	1.8181818181818181	0.08838946297111731	3569, 4982	106	17	19349	21.475027746947834	1.0	0.42252994999236626	0.3891563541337064
GOTERM_BP_DIRECT	GO:0055089~fatty acid homeostasis	2	1.8181818181818181	0.08838946297111731	348, 3630	106	17	19349	21.475027746947834	1.0	0.42252994999236626	0.3891563541337064
GOTERM_BP_DIRECT	GO:0046688~response to copper ion	2	1.8181818181818181	0.08838946297111731	6647, 6649	106	17	19349	21.475027746947834	1.0	0.42252994999236626	0.3891563541337064
GOTERM_BP_DIRECT	GO:0003085~negative regulation of systemic arterial blood pressure	2	1.8181818181818181	0.08838946297111731	7442, 7124	106	17	19349	21.475027746947834	1.0	0.42252994999236626	0.3891563541337064
GOTERM_BP_DIRECT	GO:0030224~monocyte differentiation	2	1.8181818181818181	0.08838946297111731	7422, 3725	106	17	19349	21.475027746947834	1.0	0.42252994999236626	0.3891563541337064
GOTERM_BP_DIRECT	GO:0019395~fatty acid oxidation	2	1.8181818181818181	0.08838946297111731	246, 9370	106	17	19349	21.475027746947834	1.0	0.42252994999236626	0.3891563541337064
GOTERM_BP_DIRECT	GO:0050708~regulation of protein secretion	2	1.8181818181818181	0.08838946297111731	7124, 3630	106	17	19349	21.475027746947834	1.0	0.42252994999236626	0.3891563541337064
GOTERM_BP_DIRECT	GO:0048593~camera-type eye morphogenesis	2	1.8181818181818181	0.08838946297111731	7422, 2048	106	17	19349	21.475027746947834	1.0	0.42252994999236626	0.3891563541337064
GOTERM_BP_DIRECT	GO:0045987~positive regulation of smooth muscle contraction	2	1.8181818181818181	0.08838946297111731	1906, 5743	106	17	19349	21.475027746947834	1.0	0.42252994999236626	0.3891563541337064
GOTERM_BP_DIRECT	GO:0032088~negative regulation of NF-kappaB transcription factor activity	3	2.727272727272727	0.08919549695004222	22900, 847, 83737	106	92	19349	5.952317473338803	1.0	0.4254095733530553	0.39180852998146404
GOTERM_BP_DIRECT	GO:0031647~regulation of protein stability	3	2.727272727272727	0.09084464074106377	5594, 120892, 836	106	93	19349	5.888314059646988	1.0	0.43228805127125786	0.39814371021823847
GOTERM_BP_DIRECT	GO:0050965~detection of temperature stimulus involved in sensory perception of pain	2	1.8181818181818181	0.09334079270729466	7442, 6387	106	18	19349	20.28197064989518	1.0	0.4342737549343843	0.39997257275909787
GOTERM_BP_DIRECT	GO:0010737~protein kinase A signaling	2	1.8181818181818181	0.09334079270729466	2641, 1906	106	18	19349	20.28197064989518	1.0	0.4342737549343843	0.39997257275909787
GOTERM_BP_DIRECT	GO:0051770~positive regulation of nitric-oxide synthase biosynthetic process	2	1.8181818181818181	0.09334079270729466	7099, 120892	106	18	19349	20.28197064989518	1.0	0.4342737549343843	0.39997257275909787
GOTERM_BP_DIRECT	GO:0030214~hyaluronan catabolic process	2	1.8181818181818181	0.09334079270729466	2247, 7040	106	18	19349	20.28197064989518	1.0	0.4342737549343843	0.39997257275909787
GOTERM_BP_DIRECT	GO:0031065~positive regulation of histone deacetylation	2	1.8181818181818181	0.09334079270729466	7157, 7040	106	18	19349	20.28197064989518	1.0	0.4342737549343843	0.39997257275909787
GOTERM_BP_DIRECT	GO:0043691~reverse cholesterol transport	2	1.8181818181818181	0.09334079270729466	335, 348	106	18	19349	20.28197064989518	1.0	0.4342737549343843	0.39997257275909787
GOTERM_BP_DIRECT	GO:0031643~positive regulation of myelination	2	1.8181818181818181	0.09334079270729466	3082, 7133	106	18	19349	20.28197064989518	1.0	0.4342737549343843	0.39997257275909787
GOTERM_BP_DIRECT	GO:0033280~response to vitamin D	2	1.8181818181818181	0.09334079270729466	5743, 7040	106	18	19349	20.28197064989518	1.0	0.4342737549343843	0.39997257275909787
GOTERM_BP_DIRECT	GO:0035994~response to muscle stretch	2	1.8181818181818181	0.09334079270729466	1906, 3725	106	18	19349	20.28197064989518	1.0	0.4342737549343843	0.39997257275909787
GOTERM_BP_DIRECT	GO:0034375~high-density lipoprotein particle remodeling	2	1.8181818181818181	0.09334079270729466	335, 348	106	18	19349	20.28197064989518	1.0	0.4342737549343843	0.39997257275909787
GOTERM_BP_DIRECT	GO:0007565~female pregnancy	3	2.727272727272727	0.09416980937000415	133, 116, 7040	106	95	19349	5.7643495531281035	1.0	0.4371571817198637	0.40262825161752885
GOTERM_BP_DIRECT	GO:0045892~negative regulation of transcription, DNA-templated	7	6.363636363636363	0.0958136428916535	7124, 23493, 7157, 2908, 9370, 7040, 3725	106	580	19349	2.2030416395575796	1.0	0.44296758536477604	0.4079797195987693
GOTERM_BP_DIRECT	GO:0006606~protein import into nucleus	3	2.727272727272727	0.0958455474317275	1994, 7157, 120892	106	96	19349	5.704304245283018	1.0	0.44296758536477604	0.4079797195987693
GOTERM_BP_DIRECT	GO:0042310~vasoconstriction	2	1.8181818181818181	0.09826548448365251	1401, 1906	106	19	19349	19.21449851042701	1.0	0.44336198074805633	0.4083429635994545
GOTERM_BP_DIRECT	GO:0048535~lymph node development	2	1.8181818181818181	0.09826548448365251	3575, 7040	106	19	19349	19.21449851042701	1.0	0.44336198074805633	0.4083429635994545
GOTERM_BP_DIRECT	GO:0060391~positive regulation of SMAD protein import into nucleus	2	1.8181818181818181	0.09826548448365251	7040, 142	106	19	19349	19.21449851042701	1.0	0.44336198074805633	0.4083429635994545
GOTERM_BP_DIRECT	GO:0003161~cardiac conduction system development	2	1.8181818181818181	0.09826548448365251	23493, 9242	106	19	19349	19.21449851042701	1.0	0.44336198074805633	0.4083429635994545
GOTERM_BP_DIRECT	GO:0010666~positive regulation of cardiac muscle cell apoptotic process	2	1.8181818181818181	0.09826548448365251	7157, 4217	106	19	19349	19.21449851042701	1.0	0.44336198074805633	0.4083429635994545
GOTERM_BP_DIRECT	GO:0031290~retinal ganglion cell axon guidance	2	1.8181818181818181	0.09826548448365251	2048, 8829	106	19	19349	19.21449851042701	1.0	0.44336198074805633	0.4083429635994545
GOTERM_BP_DIRECT	GO:0001935~endothelial cell proliferation	2	1.8181818181818181	0.09826548448365251	335, 3162	106	19	19349	19.21449851042701	1.0	0.44336198074805633	0.4083429635994545
GOTERM_BP_DIRECT	GO:0001516~prostaglandin biosynthetic process	2	1.8181818181818181	0.09826548448365251	1906, 5743	106	19	19349	19.21449851042701	1.0	0.44336198074805633	0.4083429635994545
GOTERM_BP_DIRECT	GO:0090190~positive regulation of branching involved in ureteric bud morphogenesis	2	1.8181818181818181	0.09826548448365251	7422, 7040	106	19	19349	19.21449851042701	1.0	0.44336198074805633	0.4083429635994545
GOTERM_BP_DIRECT	GO:0050765~negative regulation of phagocytosis	2	1.8181818181818181	0.09826548448365251	9370, 7040	106	19	19349	19.21449851042701	1.0	0.44336198074805633	0.4083429635994545
GOTERM_BP_DIRECT	GO:0008340~determination of adult lifespan	2	1.8181818181818181	0.09826548448365251	7157, 120892	106	19	19349	19.21449851042701	1.0	0.44336198074805633	0.4083429635994545

## Sheet: GOEA_D.neph_SARS-CoV-2-targeted
Category	Term	Count	%	PValue	Genes	List Total	Pop Hits	Pop Total	Fold Enrichment	Bonferroni	Benjamini	FDR
GOTERM_BP_DIRECT	GO:0019221~cytokine-mediated signaling pathway	71	12.241379310344827	1.0663749004728085E-40	3082, 6352, 7124, 3684, 7040, 9021, 29949, 3162, 4170, 5618, 3716, 10018, 3559, 3717, 3557, 3553, 834, 6347, 4843, 2308, 3091, 7133, 6288, 7412, 3569, 1027, 960, 1026, 3565, 207, 5743, 3606, 50604, 3605, 7422, 6376, 6772, 6654, 9402, 6774, 1440, 2690, 3383, 2247, 1234, 1398, 3576, 3454, 3934, 7076, 50616, 7431, 5970, 7157, 3592, 5290, 1050, 5291, 5293, 2335, 301, 941, 3586, 2057, 8835, 6777, 4313…	569	323	19349	7.47484316083292	5.155922643786029E-37	5.155922643786029E-37	4.528894202308018E-37
GOTERM_BP_DIRECT	GO:0006954~inflammatory response	74	12.758620689655173	7.186328174793722E-37	50507, 6352, 7124, 6279, 7040, 2194, 2150, 114548, 1536, 3559, 1535, 2149, 3557, 3553, 6347, 5733, 5734, 4843, 959, 7099, 7057, 4780, 7133, 8986, 6401, 4069, 58484, 1392, 7097, 3569, 960, 1269, 2475, 207, 5743, 3965, 3606, 11315, 3605, 4790, 6696, 6376, 6774, 133, 3339, 177, 1116, 135, 3579, 5919, 1234, 3576, 9759, 4225, 5879, 5294, 4282, 9971, 50616, 22900, 4086, 9734, 5970, 22861, 185, 5293, 58…	569	403	19349	6.2441443130824625	3.4745896725127644E-33	1.7372948362563822E-33	1.5260167879174468E-33
GOTERM_BP_DIRECT	GO:0010628~positive regulation of gene expression	79	13.620689655172413	1.1240003540094916E-33	3280, 7124, 2551, 7040, 551, 3479, 3553, 10891, 3630, 406938, 4846, 4803, 7099, 3091, 4780, 5594, 1392, 407024, 284, 7097, 407021, 1191, 1029, 3569, 1786, 367, 3565, 2475, 4851, 207, 5468, 90865, 5304, 8856, 3965, 11315, 5562, 7422, 7421, 5564, 5245, 6774, 2296, 6093, 8074, 4193, 1950, 2247, 2048, 1432, 2246, 655, 3576, 857, 1958, 26291, 3934, 22943, 7431, 4086, 4087, 4000, 4088, 5970, 7157, 4069…	569	516	19349	5.206233566300186	5.434541711635892E-30	1.8115139038786306E-30	1.5912098344927705E-30
GOTERM_BP_DIRECT	GO:0043066~negative regulation of apoptotic process	77	13.275862068965516	4.4301542166319825E-31	3082, 4331, 7082, 2274, 9021, 4170, 92140, 231, 5618, 551, 597, 355, 3315, 3479, 6548, 637, 3952, 51129, 959, 2308, 4803, 7057, 5598, 23411, 284, 3569, 1027, 960, 1026, 2950, 3565, 207, 847, 11315, 7189, 4790, 5562, 7422, 4353, 5563, 6376, 5245, 4036, 3066, 4193, 1910, 213, 2641, 2168, 7416, 6648, 1956, 22943, 4282, 9971, 7076, 7351, 3791, 4088, 5970, 7157, 7039, 2066, 406991, 5728, 1843, 10769, …	569	533	19349	4.912581567346024	2.1419795637415635E-27	5.354948909353909E-28	4.703716239509008E-28
GOTERM_BP_DIRECT	GO:0001666~response to hypoxia	47	8.103448275862068	4.124612783730665E-30	50507, 7048, 5562, 7422, 7124, 5465, 2056, 7040, 3162, 133, 177, 1535, 834, 857, 4842, 4843, 4524, 3952, 10631, 1958, 6868, 6648, 51129, 1636, 7351, 7057, 3091, 4088, 6387, 4089, 5058, 1909, 7412, 9370, 283, 7097, 285, 387, 1027, 6513, 768, 81, 4313, 4017, 847, 1803, 5967	569	182	19349	8.781581336062882	1.9942502809337766E-26	3.988500561867553E-27	3.5034460985008265E-27
GOTERM_BP_DIRECT	GO:0008284~positive regulation of cell proliferation	73	12.586206896551724	9.234612116085452E-28	3280, 7048, 7082, 7040, 5618, 551, 1017, 2149, 3479, 3356, 2146, 116, 3553, 3630, 3952, 51009, 10135, 6868, 5617, 7057, 5156, 23411, 1392, 3569, 1027, 367, 3565, 4851, 207, 1906, 4852, 3643, 11082, 5562, 7422, 6376, 2056, 1440, 3066, 292, 8074, 4193, 374, 1910, 133, 3579, 1950, 2247, 2246, 51343, 2321, 9759, 1956, 26291, 4282, 7076, 4041, 3791, 5970, 5058, 7039, 2066, 3276, 1490, 406991, 5728, 14…	569	537	19349	4.6226906625037225	4.464934958127316E-24	7.441558263545527E-25	6.536566276169153E-25
GOTERM_BP_DIRECT	GO:0014068~positive regulation of phosphatidylinositol 3-kinase signaling	34	5.862068965517241	4.796081560664873E-27	3082, 6352, 7422, 7124, 2056, 1440, 2150, 1634, 3717, 2149, 2247, 3479, 1950, 2321, 406913, 3630, 3952, 5294, 3791, 5156, 2066, 23411, 5290, 183, 5291, 406991, 284, 5293, 653361, 2335, 2057, 3643, 847, 3606	569	94	19349	12.299779381520398	2.3189054345814664E-23	3.3127220494020945E-24	2.909851198306245E-24
GOTERM_BP_DIRECT	GO:0070374~positive regulation of ERK1 and ERK2 cascade	48	8.275862068965518	1.2621783290470322E-26	50507, 6352, 406884, 7422, 7124, 6376, 407018, 5245, 2056, 7040, 3383, 2150, 8074, 177, 1116, 151306, 2149, 2247, 3479, 2246, 2641, 3356, 116, 406913, 6347, 8829, 1956, 26291, 4282, 7099, 3791, 5156, 2066, 64127, 1490, 406991, 284, 5728, 5906, 255743, 960, 5908, 3146, 348, 4851, 4852, 948, 3965	569	227	19349	7.190542183132941	6.102632220942401E-23	7.628290276178001E-24	6.700589204328432E-24
GOTERM_BP_DIRECT	GO:0051897~positive regulation of protein kinase B signaling	44	7.586206896551724	1.0327819207313701E-25	3082, 50507, 9365, 7422, 7124, 6376, 5025, 5245, 4036, 1440, 7040, 92140, 8074, 10855, 374, 1116, 2247, 1950, 57761, 2246, 406913, 3630, 9518, 3952, 5879, 1956, 5294, 7057, 5156, 7039, 2066, 5290, 5291, 406991, 284, 407021, 7295, 5293, 941, 2475, 3643, 6934, 3606, 11315	569	194	19349	7.712536010001268	4.993500586736174E-22	5.548333985262415E-23	4.873583130384588E-23
GOTERM_BP_DIRECT	GO:0048661~positive regulation of smooth muscle cell proliferation	29	5.0	2.068874890542769E-25	7189, 6352, 7048, 7124, 6376, 4331, 6772, 5245, 7040, 3162, 231, 1535, 3479, 10891, 9759, 10135, 1956, 7099, 7057, 5290, 3569, 27035, 2475, 207, 4313, 5743, 1906, 5724, 3606	569	68	19349	14.50224852682725	1.0003010095774289E-21	1.0003010095774288E-22	8.78651166013514E-23
GOTERM_BP_DIRECT	GO:0007165~signal transduction	107	18.448275862068968	4.329746154693784E-25	4690, 23607, 65125, 5025, 30818, 3484, 29949, 4969, 355, 3479, 85415, 10010, 6347, 10135, 3091, 22926, 1909, 4982, 252995, 367, 4059, 4856, 50604, 51816, 5562, 6772, 5563, 5564, 6654, 6774, 2056, 6093, 4192, 374, 133, 1234, 9518, 8829, 8826, 7076, 50616, 55908, 4086, 9536, 6387, 2066, 9370, 5291, 1490, 5293, 301, 2697, 2057, 3146, 27190, 56729, 5967, 5329, 3702, 5581, 58191, 5585, 114548, 551, 37…	569	1204	19349	3.0220632455377214	2.0934322657944443E-21	1.9031202416313132E-22	1.6716756289985907E-22
GOTERM_BP_DIRECT	GO:0042493~response to drug	51	8.793103448275861	9.96121822286156E-25	7048, 7082, 7040, 3162, 1536, 1535, 632, 3356, 10891, 999, 4524, 6868, 3956, 7057, 4023, 6720, 4982, 1392, 1027, 1026, 10628, 368, 4015, 768, 5468, 6833, 847, 6772, 5245, 3066, 3383, 4193, 2170, 6609, 135, 335, 9759, 6647, 7417, 6648, 3934, 7077, 5970, 7157, 7039, 1374, 5728, 387, 301, 3586, 10400	569	286	19349	6.063877247532784	4.8162490107535635E-21	4.0135408422946368E-22	3.52544114937442E-22
GOTERM_BP_DIRECT	GO:0007568~aging	42	7.241379310344828	2.796543999377997E-24	9365, 7048, 4353, 6376, 4311, 2056, 3484, 7040, 1910, 133, 1634, 597, 2247, 3356, 10891, 6647, 10135, 6648, 1636, 7077, 7076, 7351, 5594, 7133, 4780, 5176, 5970, 4089, 6720, 7412, 183, 1490, 5728, 3586, 207, 4313, 56729, 5743, 4852, 4017, 847, 4316	569	188	19349	7.596922559174363	1.3521290236992615E-20	1.0400992489994319E-21	9.136094127198733E-22
GOTERM_BP_DIRECT	GO:0030335~positive regulation of cell migration	48	8.275862068965518	4.243133342874994E-24	3082, 58191, 6352, 7422, 5420, 10371, 6774, 7082, 7040, 2150, 4192, 3717, 2149, 3479, 1950, 2048, 2246, 2321, 3553, 3630, 857, 6868, 6648, 1956, 4162, 7057, 5594, 3791, 4088, 5156, 6387, 5058, 407024, 406991, 407021, 5293, 387, 3565, 4851, 81, 4313, 1906, 8877, 3643, 4316, 6615, 4318, 3309	569	258	19349	6.326562308415417	2.0515549712800597E-20	1.4653964080571854E-21	1.2871848076564357E-21
GOTERM_BP_DIRECT	GO:0010629~negative regulation of gene expression	51	8.793103448275861	1.789208751587362E-22	3280, 407039, 7124, 7040, 3479, 2146, 3630, 4843, 406938, 3091, 407026, 23411, 1392, 407024, 407021, 1786, 1026, 4851, 207, 5468, 1906, 105375355, 3965, 11315, 4790, 5562, 7422, 5563, 7421, 407018, 407050, 2247, 3576, 1636, 4282, 5176, 4087, 3791, 406952, 406996, 406910, 5290, 183, 1490, 406991, 5293, 2697, 348, 3784, 406947, 948	569	320	19349	5.419590289982425	8.650824313924895E-19	5.767216209283263E-20	5.0658463786610176E-20
GOTERM_BP_DIRECT	GO:0008285~negative regulation of cell proliferation	59	10.172413793103448	2.660929739183496E-21	50507, 3486, 7040, 3717, 2149, 3553, 4846, 4803, 406971, 7057, 407026, 1594, 57152, 407024, 7097, 407021, 3490, 1029, 563, 3569, 1027, 1026, 367, 7965, 4851, 5743, 7421, 5245, 6774, 407050, 23026, 2170, 133, 135, 2247, 655, 3576, 127435, 9759, 51548, 6648, 7077, 4086, 4087, 4000, 4088, 9536, 406996, 7157, 4089, 2066, 1050, 406991, 5728, 1843, 3586, 10400, 7704, 5967	569	457	19349	4.390177400560698	1.2865595288952204E-17	8.040997055595128E-19	7.063105376445193E-19
GOTERM_BP_DIRECT	GO:0045893~positive regulation of transcription, DNA-templated	71	12.241379310344827	8.956522682777411E-21	3280, 4693, 5585, 7124, 5465, 7040, 92140, 10459, 1017, 2149, 3479, 3553, 10891, 999, 5579, 4842, 2308, 3091, 5594, 1029, 3569, 367, 3565, 4851, 207, 5468, 3643, 8856, 4790, 6696, 6772, 407018, 5245, 6774, 2056, 2296, 3066, 4192, 8074, 6927, 1950, 2247, 655, 9759, 8626, 7018, 1958, 1956, 4040, 9971, 4041, 4087, 4088, 5970, 7157, 4089, 2066, 183, 653361, 80854, 941, 468, 3586, 348, 81, 10365, 6657…	569	667	19349	3.619751635605747	4.3304787171228786E-17	2.5473404218369873E-18	2.23755010786798E-18
GOTERM_BP_DIRECT	GO:0001525~angiogenesis	43	7.413793103448276	1.7942294799044012E-20	7045, 11082, 7422, 2296, 3162, 3339, 1950, 2048, 2246, 1432, 3576, 2321, 6347, 857, 3952, 51129, 8829, 4846, 4627, 5294, 4162, 3091, 5054, 3791, 7039, 23411, 5290, 1490, 283, 284, 285, 9394, 5728, 83700, 2335, 302, 27035, 800, 4313, 5743, 4856, 3606, 29072	569	247	19349	5.919946208633656	8.67509953533778E-17	4.819499741854322E-18	4.233384778418885E-18
GOTERM_BP_DIRECT	GO:0032496~response to lipopolysaccharide	35	6.0344827586206895	1.9969938097501007E-20	4353, 6279, 2056, 7082, 3066, 133, 1634, 3717, 2149, 3553, 3454, 4842, 5734, 4843, 6868, 6648, 4846, 1636, 7099, 7056, 9536, 6401, 5972, 7412, 1594, 3592, 7097, 1269, 2697, 6678, 4851, 5743, 1906, 6833, 3965	569	155	19349	7.678609898520324	9.655465070141737E-17	5.08182372112723E-18	4.463806689478251E-18
GOTERM_BP_DIRECT	GO:0071222~cellular response to lipopolysaccharide	38	6.551724137931035	3.045728293640102E-20	7189, 4790, 7124, 1440, 3383, 114548, 1910, 3717, 2048, 1234, 1432, 3576, 3553, 10891, 613, 834, 6347, 7538, 4843, 406938, 3934, 9971, 7099, 7431, 5054, 7133, 5970, 406952, 19, 64127, 406991, 387, 3569, 2950, 941, 3586, 3146, 948	569	190	19349	6.801054481546573	1.4726096299749895E-16	7.363048149874947E-18	6.467604031544757E-18
GOTERM_BP_DIRECT	GO:0045766~positive regulation of angiogenesis	35	6.0344827586206895	7.179551450148679E-20	3082, 406884, 7048, 7422, 6376, 6774, 3162, 92140, 1536, 133, 1116, 3315, 2247, 2246, 3576, 2321, 3553, 406913, 5579, 51129, 8829, 4846, 7057, 3091, 5054, 4780, 3791, 407029, 23411, 406991, 407021, 285, 5293, 26585, 8877	569	161	19349	7.392450523420188	3.4713131261468863E-16	1.6530062505461363E-17	1.4519788099419732E-17
GOTERM_BP_DIRECT	GO:0045944~positive regulation of transcription from RNA polymerase II promoter	96	16.551724137931036	2.584415396753633E-19	3082, 3280, 4690, 7124, 5465, 2551, 7040, 2150, 114548, 4092, 3717, 3479, 116, 3553, 10891, 6548, 4842, 10135, 2308, 7099, 3091, 4780, 22926, 8986, 5310, 6720, 5598, 64127, 23411, 7097, 1029, 3569, 367, 58487, 3565, 7525, 4851, 207, 5468, 90865, 1906, 375790, 8856, 3606, 11315, 3605, 7189, 4790, 7422, 6376, 6772, 7421, 6774, 1440, 2296, 3066, 29128, 4193, 6927, 1634, 2247, 1432, 2246, 655, 9759, …	569	1198	19349	2.724963398282433	1.2495648443303816E-15	5.679840201501735E-17	4.9890964500057633E-17
GOTERM_BP_DIRECT	GO:0051092~positive regulation of NF-kappaB transcription factor activity	33	5.689655172413794	4.5037441508426746E-17	7189, 4790, 7124, 6376, 6279, 6774, 7040, 3383, 114548, 92140, 177, 3553, 5478, 3630, 5579, 857, 959, 7099, 5970, 8986, 58484, 64127, 183, 7097, 1191, 54386, 367, 26585, 8877, 847, 948, 3965, 3606	569	172	19349	6.524267380553398	2.1775602969324331E-13	9.467653464923623E-15	8.316261482012538E-15
GOTERM_BP_DIRECT	GO:0050728~negative regulation of inflammatory response	29	5.0	5.1017483253694446E-17	3082, 4790, 90268, 5465, 9021, 114548, 3559, 135, 335, 27342, 406913, 613, 406937, 7538, 6647, 5734, 406938, 9971, 5176, 4088, 6288, 5598, 9370, 1269, 3565, 3586, 348, 5468, 4856	569	128	19349	7.704319529876978	2.4666953153161267E-13	1.0277897147150527E-14	9.027968807435014E-15
GOTERM_BP_DIRECT	GO:0006915~apoptotic process	60	10.344827586206897	7.130467697335585E-17	5581, 7048, 10371, 6279, 7126, 30818, 3486, 29949, 114548, 4170, 10899, 10018, 551, 3559, 3717, 597, 355, 3553, 834, 5579, 637, 255738, 2308, 3956, 5594, 8743, 4982, 58484, 7097, 1029, 7965, 3605, 4790, 9844, 2056, 6093, 4193, 27065, 1116, 135, 1432, 8626, 5478, 6446, 55504, 7416, 3934, 7157, 5058, 22861, 142, 5728, 653361, 1048, 2697, 984, 26585, 7704, 1649, 9927	569	584	19349	3.493692370657486	5.367928324062632E-13	1.3790324526647021E-14	1.2113238524233691E-14
GOTERM_BP_DIRECT	GO:0050731~positive regulation of peptidyl-tyrosine phosphorylation	25	4.310344827586207	3.458554701579578E-16	3082, 7422, 1440, 7040, 2690, 3383, 374, 3717, 3479, 3356, 8829, 4282, 7157, 7039, 9370, 64127, 183, 284, 3569, 960, 941, 2475, 7448, 7525, 948	569	96	19349	8.855539689513767	1.6103784972187896E-12	6.431581531591254E-14	5.6494160836955643E-14
GOTERM_BP_DIRECT	GO:0014823~response to activity	20	3.4482758620689653	8.363126652068771E-16	9365, 5562, 7124, 9370, 5290, 285, 5728, 1535, 3569, 5919, 632, 2641, 3586, 2475, 1906, 4313, 847, 3952, 6648, 26291	569	56	19349	12.144740145618883	4.2943426592501055E-12	1.4976191615834263E-13	1.315488847827262E-13
GOTERM_BP_DIRECT	GO:0032731~positive regulation of interleukin-1 beta production	21	3.620689655172414	1.0096468448199675E-15	7099, 22900, 4088, 7124, 4023, 6774, 58484, 64127, 22861, 2150, 114548, 177, 3717, 3569, 3315, 3146, 834, 1958, 948, 3965, 3605	569	64	19349	11.157980008787346	4.831135491656369E-12	1.743443748108765E-13	1.531417910696572E-13
GOTERM_BP_DIRECT	GO:0030198~extracellular matrix organization	38	6.551724137931035	1.570017455448555E-15	7045, 6696, 7124, 3684, 3383, 3339, 1634, 2006, 2247, 999, 10631, 3910, 1758, 7450, 7057, 5054, 3791, 5156, 3693, 5212, 4321, 4322, 7412, 4982, 5806, 83700, 255743, 960, 2335, 27035, 6678, 7448, 4015, 4313, 375790, 4316, 4318, 4319	569	260	19349	4.970001351899419	7.515099653687685E-12	2.6175980679633667E-13	2.2992634942379355E-13
GOTERM_BP_DIRECT	GO:1901224~positive regulation of NIK/NF-kappaB signaling	21	3.620689655172414	6.680913211154952E-15	7099, 7189, 5970, 7124, 5245, 64127, 7097, 177, 54386, 387, 10725, 3553, 3146, 26585, 81, 1906, 8877, 4306, 3965, 1956, 3606	569	70	19349	10.201581722319858	3.220756994437579E-11	1.0629043582479832E-12	9.33641118816791E-13
GOTERM_BP_DIRECT	GO:0071356~cellular response to tumor necrosis factor	28	4.827586206896552	6.922853705570252E-15	3280, 4790, 6352, 6376, 3383, 1535, 1116, 1432, 3576, 10891, 9759, 6347, 10010, 7538, 10631, 3934, 7057, 5594, 4780, 5970, 7412, 23411, 1050, 255743, 207, 427, 1906, 10365	569	141	19349	6.752820052599434	3.328115560918832E-11	1.0629043582479832E-12	9.33641118816791E-13
GOTERM_BP_DIRECT	GO:0043406~positive regulation of MAP kinase activity	22	3.793103448275862	7.034734118704335E-15	50507, 5294, 4282, 7099, 7057, 7422, 7124, 7039, 64127, 7040, 2690, 2247, 1950, 2246, 2146, 3356, 3553, 2321, 1906, 3643, 1956, 8826	569	79	19349	9.469822695824343	3.381794844159458E-11	1.0629043582479832E-12	9.33641118816791E-13
GOTERM_BP_DIRECT	GO:0001934~positive regulation of protein phosphorylation	33	5.689655172413794	9.641483538560428E-15	3082, 7422, 7124, 7040, 8074, 1910, 177, 355, 2247, 5919, 2246, 3553, 5478, 3952, 6868, 5879, 1956, 26291, 3791, 5058, 2066, 9370, 23411, 1392, 1490, 406991, 284, 115825, 302, 207, 3643, 5329, 4318	569	205	19349	5.474019460756997	4.67009764193449E-11	1.4126234214830201E-12	1.2408297147959435E-12
GOTERM_BP_DIRECT	GO:0045429~positive regulation of nitric oxide biosynthetic process	18	3.103448275862069	1.2883676231110679E-14	7099, 4088, 7124, 5025, 183, 3383, 1191, 5806, 3717, 3553, 2475, 207, 5743, 1906, 3643, 10365, 948, 6648	569	48	19349	12.751977152899824	6.226796855912653E-11	1.83213454639471E-12	1.6093227339272662E-12
GOTERM_BP_DIRECT	GO:0033138~positive regulation of peptidyl-serine phosphorylation	23	3.9655172413793105	1.3870920818353606E-14	4282, 7422, 7124, 5058, 1440, 7040, 5290, 284, 7295, 10459, 551, 54386, 3569, 960, 2641, 207, 5743, 4842, 857, 627, 1956, 11315, 4803	569	91	19349	8.594739179976438	6.70991040507829E-11	1.9161686330497052E-12	1.6831371633013648E-12
GOTERM_BP_DIRECT	GO:0009410~response to xenobiotic stimulus	35	6.0344827586206895	1.8223267160549494E-14	7048, 7124, 6772, 3066, 3162, 4192, 1536, 6609, 1535, 135, 632, 3356, 999, 6647, 4524, 6868, 6648, 1636, 7057, 4023, 6720, 7039, 4982, 1374, 387, 1027, 10628, 368, 3586, 4015, 768, 4313, 5743, 847, 6833	569	237	19349	5.02187567202806	8.803402451462716E-11	2.447486020034911E-12	2.1498393230792697E-12
GOTERM_BP_DIRECT	GO:0043410~positive regulation of MAPK cascade	29	5.0	2.040556231468294E-14	3082, 5581, 7422, 7124, 6376, 3486, 6093, 3717, 2149, 2247, 3479, 1950, 2321, 406913, 5478, 3630, 9518, 6647, 3952, 8826, 7077, 3791, 3569, 146, 367, 3146, 3643, 6657, 9607	569	159	19349	6.202219495750018	9.876988116275243E-11	2.666510643013298E-12	2.342227652715093E-12
GOTERM_BP_DIRECT	GO:0050729~positive regulation of inflammatory response	24	4.137931034482759	2.202114236494822E-14	7099, 5054, 6376, 7124, 4023, 6279, 22861, 183, 1050, 4192, 406991, 185, 7097, 3717, 3553, 406913, 6777, 834, 90865, 5734, 1956, 3606, 1636, 3956	569	103	19349	7.9235586192775616	1.0628498081644011E-10	2.8019006140664385E-12	2.4611524111561866E-12
GOTERM_BP_DIRECT	GO:0043536~positive regulation of blood vessel endothelial cell migration	18	3.103448275862069	2.830458920579642E-14	7057, 3091, 406983, 4780, 3791, 7422, 5025, 407029, 23411, 7040, 284, 3315, 2247, 3146, 406913, 207, 6868, 4846	569	50	19349	12.24189806678383	1.368821722635971E-10	3.4326753407991174E-12	3.015216581669876E-12
GOTERM_BP_DIRECT	GO:0043065~positive regulation of apoptotic process	44	7.586206896551724	2.8398555042805523E-14	50507, 7189, 7124, 7204, 6654, 3486, 7040, 3162, 4170, 6609, 133, 10018, 355, 655, 6548, 6647, 637, 406938, 2308, 4803, 1636, 3956, 406971, 407026, 8743, 22926, 7157, 58484, 23411, 407024, 406991, 407021, 1191, 1029, 1843, 3569, 10628, 468, 3146, 207, 4313, 5743, 7704, 4318	569	378	19349	3.9582856770905983	1.3741896509600338E-10	3.4326753407991174E-12	3.015216581669876E-12
GOTERM_BP_DIRECT	GO:0032760~positive regulation of tumor necrosis factor production	24	4.137931034482759	3.43503781450617E-14	4282, 7099, 7057, 4023, 6774, 64127, 3066, 7097, 1191, 1536, 177, 1535, 3717, 3569, 3315, 2048, 3146, 90865, 3952, 6833, 5724, 948, 3965, 3605	569	105	19349	7.7726336931960835	1.6586898521353532E-10	4.0508311788139835E-12	3.5581964873677326E-12
GOTERM_BP_DIRECT	GO:1904707~positive regulation of vascular smooth muscle cell proliferation	18	3.103448275862069	4.1311275026271416E-14	406952, 406996, 7124, 5058, 407018, 183, 406991, 4193, 3717, 1786, 2247, 3479, 2697, 3586, 1906, 4313, 4318, 9927	569	51	19349	12.001860849788072	1.996869336551299E-10	4.755714636952912E-12	4.1773567865851124E-12
GOTERM_BP_DIRECT	GO:0071456~cellular response to hypoxia	26	4.482758620689655	6.354434979465441E-14	5581, 5562, 7422, 3383, 3162, 4193, 655, 2168, 406913, 10891, 6548, 406938, 3091, 378938, 4000, 406996, 406952, 7157, 23411, 10525, 5728, 2475, 207, 5468, 5743, 1906	569	130	19349	6.801054481546573	3.0704550013638254E-10	7.145044912957071E-12	6.2761128739045875E-12
GOTERM_BP_DIRECT	GO:0042060~wound healing	23	3.9655172413793105	9.053258990865808E-14	4087, 7048, 4088, 5156, 4089, 5058, 5465, 7039, 6279, 7040, 6609, 1634, 1026, 2247, 3479, 2246, 2475, 3630, 4015, 6678, 10631, 5967, 1956	569	99	19349	7.900214801796524	4.374861584111045E-10	9.948297095644587E-12	8.738452485047065E-12
GOTERM_BP_DIRECT	GO:0032755~positive regulation of interleukin-6 production	23	3.9655172413793105	1.7427788549127345E-13	7099, 7189, 7124, 4023, 6774, 64127, 2150, 7097, 177, 1535, 3569, 2149, 136, 116, 3553, 3146, 90865, 4843, 3952, 5724, 948, 3965, 3605	569	102	19349	7.667855542920156	8.427647468778332E-10	1.8725190585562382E-11	1.644795954847641E-11
GOTERM_BP_DIRECT	GO:0000122~negative regulation of transcription from RNA polymerase II promoter	73	12.586206896551724	1.8921352421124615E-13	3280, 7124, 5465, 30818, 2551, 2274, 7040, 4092, 92140, 10459, 1017, 2146, 3952, 2308, 5111, 6720, 23411, 7295, 1786, 10628, 367, 3565, 4851, 5468, 90865, 1906, 4017, 8856, 7189, 4790, 6498, 7422, 6772, 7421, 5245, 6774, 2056, 2296, 3066, 29128, 9242, 4193, 1910, 6927, 57761, 9759, 8626, 857, 7538, 100125288, 1958, 51548, 9839, 22943, 9971, 4087, 4088, 9734, 5970, 7157, 4089, 4321, 1050, 142, 468…	569	958	19349	2.591215955912838	9.146949864202725E-10	1.988798672959511E-11	1.7469344289677444E-11
GOTERM_BP_DIRECT	GO:0032757~positive regulation of interleukin-8 production	19	3.2758620689655173	2.063372196250756E-13	7099, 5054, 5970, 7124, 6774, 9370, 64127, 2150, 7097, 3569, 1116, 2149, 3553, 3146, 4843, 3952, 1649, 3965, 11315	569	64	19349	10.095315246045695	9.978978754432433E-10	2.1172798883259195E-11	1.8597906278635326E-11
GOTERM_BP_DIRECT	GO:0016525~negative regulation of angiogenesis	25	4.310344827586207	2.1019531466317297E-13	6772, 2296, 6093, 350, 3339, 1634, 354, 406937, 406938, 5617, 7057, 407026, 5176, 406996, 406999, 406910, 183, 406991, 407021, 285, 10769, 6678, 5468, 574506, 6833	569	125	19349	6.801054481546573	1.0161488317450562E-9	2.1172798883259195E-11	1.8597906278635326E-11
GOTERM_BP_DIRECT	GO:0016477~cell migration	35	6.0344827586206895	2.278322116598016E-13	3280, 4690, 23607, 5420, 9844, 7126, 2296, 7040, 3936, 1398, 2321, 998, 6548, 5879, 8826, 5294, 7057, 3791, 3693, 5058, 9358, 2066, 3592, 5290, 1490, 283, 5291, 5293, 5728, 387, 960, 27035, 7448, 4313, 6615	569	258	19349	4.613118349886242	1.101498892097652E-9	2.2480994762757975E-11	1.9747008222840358E-11
GOTERM_BP_DIRECT	GO:0044267~cellular protein metabolic process	27	4.655172413793104	2.588227646162892E-13	51816, 6696, 5069, 3486, 3484, 197, 8074, 354, 135, 136, 1356, 213, 3479, 335, 57104, 7018, 255738, 1758, 3956, 7076, 4322, 1471, 3490, 3569, 2335, 348, 4313	569	150	19349	6.120949033391915	1.2512640923389995E-9	2.502816133839517E-11	2.1984405626507605E-11
GOTERM_BP_DIRECT	GO:0045471~response to ethanol	25	4.310344827586207	4.339412438794152E-13	7124, 5465, 5245, 6279, 1440, 7082, 3383, 114548, 551, 632, 116, 6647, 3952, 6720, 7412, 5950, 1374, 9370, 1392, 387, 80854, 2950, 6678, 847, 10400	569	129	19349	6.590169071266059	2.098323181876083E-9	4.113933165013672E-11	3.6136244367762284E-11
GOTERM_BP_DIRECT	GO:0000187~activation of MAPK activity	24	4.137931034482759	5.777179026381243E-13	3082, 7099, 7057, 7189, 5594, 5562, 6288, 7124, 7039, 64127, 2690, 183, 5291, 2247, 136, 3479, 1950, 2246, 1432, 3553, 5478, 9518, 6647, 3643	569	119	19349	6.8582061998788975	2.7934698998421936E-9	5.371665498567944E-11	4.718399870200219E-11
GOTERM_BP_DIRECT	GO:0032868~response to insulin	20	3.4482758620689653	5.954925966692466E-13	8743, 15, 5970, 5465, 23411, 3383, 7097, 2170, 133, 1432, 3586, 2475, 3784, 6513, 56729, 847, 3952, 6833, 1958, 494328	569	77	19349	8.832538287722821	2.8793567530271957E-9	5.432465480935486E-11	4.771805769913755E-11
GOTERM_BP_DIRECT	GO:0007204~positive regulation of cytosolic calcium ion concentration	27	4.655172413793104	6.687367447395818E-13	2150, 1910, 133, 551, 3717, 2149, 3579, 1234, 116, 2740, 5733, 5734, 4040, 5294, 6288, 5156, 5310, 1909, 183, 185, 146, 2697, 3146, 51554, 1906, 948, 1604	569	156	19349	5.885527916722996	3.233103229582923E-9	5.987670668177552E-11	5.259490657238897E-11
GOTERM_BP_DIRECT	GO:0031663~lipopolysaccharide-mediated signaling pathway	15	2.586206896551724	9.882423630261083E-13	7099, 5581, 6352, 5594, 7124, 7040, 92140, 7097, 1432, 3553, 6347, 207, 5724, 4846, 3606	569	37	19349	13.785921246378189	4.777993001248149E-9	8.687548773147697E-11	7.631027846857967E-11
GOTERM_BP_DIRECT	GO:0043312~neutrophil degranulation	47	8.103448275862068	2.0948325418138577E-12	51816, 4790, 4353, 6279, 4311, 3684, 3240, 6093, 197, 1536, 10855, 3958, 1535, 1116, 3579, 1432, 5478, 6402, 5879, 8826, 10875, 3934, 6947, 7077, 4282, 5594, 7133, 4069, 1471, 7097, 84514, 5806, 387, 5906, 960, 5908, 2950, 302, 3146, 56729, 427, 847, 5724, 5329, 948, 1604, 4318	569	482	19349	3.3158668115424166	1.012874395467378E-8	1.8086634535125002E-10	1.5887060366220451E-10
GOTERM_BP_DIRECT	GO:0008217~regulation of blood pressure	19	3.2758620689655173	2.4651498652255122E-12	4041, 5025, 1909, 5972, 183, 3162, 1910, 27035, 3784, 6446, 5743, 1906, 4852, 5468, 6647, 3952, 6648, 4846, 1636	569	73	19349	8.850687338998965	1.1918947939726365E-8	2.091052561116728E-10	1.8367528908092545E-10
GOTERM_BP_DIRECT	GO:0010718~positive regulation of epithelial to mesenchymal transition	16	2.7586206896551726	3.857500930078094E-12	4087, 7048, 4088, 4089, 2296, 3066, 7040, 4192, 406991, 3569, 2146, 655, 3553, 2475, 4017, 6615	569	48	19349	11.33509080257762	1.865086673991101E-8	3.21569258567717E-10	2.824621801731322E-10
GOTERM_BP_DIRECT	GO:0051384~response to glucocorticoid	18	3.103448275862069	4.670431145937207E-12	50616, 7124, 5069, 9370, 2690, 4192, 374, 133, 1843, 387, 3569, 189, 3557, 632, 3586, 3146, 6678, 5743	569	66	19349	9.274165202108964	2.2581800651622075E-8	3.701890916492852E-10	3.251691979802511E-10
GOTERM_BP_DIRECT	GO:0010595~positive regulation of endothelial cell migration	18	3.103448275862069	4.670431145937207E-12	5294, 7057, 3791, 7422, 183, 5291, 406991, 407021, 284, 5293, 2247, 1950, 2246, 6678, 207, 1906, 5879, 8829	569	66	19349	9.274165202108964	2.2581800651622075E-8	3.701890916492852E-10	3.251691979802511E-10
GOTERM_BP_DIRECT	GO:0048010~vascular endothelial growth factor receptor signaling pathway	18	3.103448275862069	4.670431145937207E-12	4690, 3791, 7422, 9844, 2296, 5290, 5291, 6093, 1536, 1535, 387, 653361, 1432, 1398, 2321, 998, 5879, 8829	569	66	19349	9.274165202108964	2.2581800651622075E-8	3.701890916492852E-10	3.251691979802511E-10
GOTERM_BP_DIRECT	GO:0032355~response to estradiol	22	3.793103448275862	1.0916892918094645E-11	5111, 6774, 7040, 2690, 183, 1490, 5728, 374, 1843, 1027, 10628, 301, 2950, 2697, 2146, 655, 8835, 6777, 5743, 847, 3952, 10631	569	112	19349	6.679607080090384	5.2783374560050333E-8	8.513415686933485E-10	7.478071648894832E-10
GOTERM_BP_DIRECT	GO:0002576~platelet degranulation	23	3.9655172413793105	1.3145782367885438E-11	3082, 7076, 7450, 7057, 5054, 7078, 7422, 22915, 7040, 350, 197, 1191, 213, 3479, 1950, 2335, 5919, 335, 6678, 7018, 81, 6647, 948	569	125	19349	6.256970123022847	6.356002690832696E-8	1.0088866309321603E-9	8.861926621652295E-10
GOTERM_BP_DIRECT	GO:0071407~cellular response to organic cyclic compound	16	2.7586206896551726	1.9257339567050274E-11	5063, 4086, 6352, 6772, 7124, 64127, 7040, 1050, 1535, 1027, 5908, 3553, 6347, 207, 3606, 3956	569	53	19349	10.265742613655203	9.310939641515859E-8	1.4548318251045012E-9	1.2779050178322267E-9
GOTERM_BP_DIRECT	GO:0034599~cellular response to oxidative stress	21	3.620689655172414	2.508974082630605E-11	50507, 4780, 5562, 5563, 1909, 387082, 142, 1536, 2878, 1535, 653361, 2950, 468, 5478, 10891, 6647, 847, 6648, 2308, 11315, 9817	569	105	19349	6.801054481546572	1.2130873128235464E-7	1.8662907214644576E-9	1.639325065989566E-9
GOTERM_BP_DIRECT	GO:0070301~cellular response to hydrogen peroxide	18	3.103448275862069	2.711899388451131E-11	4780, 5111, 5562, 5970, 5598, 3066, 23411, 4193, 3569, 301, 2146, 2168, 1906, 8877, 10365, 2308, 11315, 3934	569	73	19349	8.384861689577967	1.31120229451831E-7	1.986671748963821E-9	1.7450661670836293E-9
GOTERM_BP_DIRECT	GO:1902895~positive regulation of pri-miRNA transcription from RNA polymerase II promoter	15	2.586206896551724	3.043018314385439E-11	3091, 4086, 4088, 5970, 7124, 7157, 4089, 6720, 6774, 7040, 2247, 3586, 5468, 1958, 5617	569	46	19349	11.088675785130283	1.4713007345790174E-7	2.195969186575164E-9	1.928910265849994E-9
GOTERM_BP_DIRECT	GO:0009749~response to glucose	18	3.103448275862069	3.426176169696874E-11	7057, 4087, 7048, 4023, 6720, 9370, 7040, 1490, 285, 5728, 169026, 6927, 387, 1027, 10628, 2697, 1958, 6934	569	74	19349	8.271552747826913	1.6565586469230453E-7	2.4361120265418216E-9	2.1398485577503855E-9
GOTERM_BP_DIRECT	GO:0043434~response to peptide hormone	16	2.7586206896551726	4.6164912507153704E-11	4040, 7076, 4041, 6387, 6772, 5245, 6774, 1490, 374, 1027, 301, 2697, 655, 6678, 6777, 5967	569	56	19349	9.715792116495104	2.232075603236794E-7	3.2348891590157702E-9	2.8414838176504605E-9
GOTERM_BP_DIRECT	GO:0070555~response to interleukin-1	14	2.413793103448276	6.104526953683091E-11	7189, 5970, 6401, 2056, 2690, 6609, 169026, 1535, 1116, 301, 3553, 9759, 4524, 3965	569	40	19349	11.901845342706503	2.9515388499934403E-7	4.216483974436821E-9	3.7037037103274412E-9
GOTERM_BP_DIRECT	GO:0030324~lung development	19	3.2758620689655173	8.785850175129872E-11	3280, 4087, 7422, 5156, 6720, 4311, 5950, 1392, 1490, 1050, 1116, 2247, 2246, 3146, 4015, 4851, 6678, 1956, 4846	569	89	19349	7.259552536482298	4.2479574879905613E-7	5.983040224894779E-9	5.255423337151629E-9
GOTERM_BP_DIRECT	GO:0035924~cellular response to vascular endothelial growth factor stimulus	13	2.2413793103448274	1.1099952579826046E-10	3791, 7422, 5970, 407018, 7412, 3315, 301, 1432, 2321, 4851, 207, 8877, 8829	569	34	19349	13.002015920603743	5.366826458796936E-7	7.453926489369296E-9	6.547430362016836E-9
GOTERM_BP_DIRECT	GO:0032735~positive regulation of interleukin-12 production	14	2.413793103448276	1.7115080717897038E-10	7099, 7189, 5970, 64127, 4192, 7097, 177, 1432, 3146, 3952, 948, 3965, 959, 3605	569	43	19349	11.071484039726979	8.275135834345804E-7	1.1335810311100298E-8	9.95722572724777E-9
GOTERM_BP_DIRECT	GO:0042531~positive regulation of tyrosine phosphorylation of STAT protein	17	2.9310344827586206	1.773209806423106E-10	3280, 6352, 7124, 6774, 2056, 2066, 3066, 2690, 3592, 9021, 3717, 3569, 3479, 3565, 3952, 50604, 3606	569	71	19349	8.142107477907869	8.573463566863282E-7	1.1585769478453672E-8	1.0176786551187745E-8
GOTERM_BP_DIRECT	GO:0071260~cellular response to mechanical stimulus	18	3.103448275862069	2.381603273245786E-10	7099, 4790, 7040, 183, 1535, 355, 2697, 3553, 6513, 9759, 834, 207, 5743, 6548, 5734, 4316, 5879, 1956	569	83	19349	7.374637389628814	1.151504775975809E-6	1.5353402434857836E-8	1.3486225468633137E-8
GOTERM_BP_DIRECT	GO:0006955~immune response	43	7.413793103448276	2.6613141167117426E-10	909, 6352, 7124, 6376, 5167, 7126, 1440, 29949, 1514, 3559, 355, 3557, 3579, 1234, 3576, 1672, 3553, 910, 6347, 911, 5734, 959, 7099, 7057, 7133, 8743, 4088, 6387, 3592, 7097, 563, 1269, 3565, 941, 3586, 7448, 4851, 51554, 27190, 5724, 948, 3606, 3605	569	478	19349	3.0590517019508643	1.2867447340969562E-6	1.6930860203027994E-8	1.487184349167733E-8
GOTERM_BP_DIRECT	GO:0032722~positive regulation of chemokine production	14	2.413793103448276	3.2369825512711787E-10	7099, 3091, 7124, 4023, 2150, 3162, 7097, 177, 3569, 136, 90865, 1958, 6868, 3606	569	45	19349	10.57941808240578	1.5650800095912132E-6	2.0325728097917077E-8	1.7853850513309994E-8
GOTERM_BP_DIRECT	GO:0046427~positive regulation of JAK-STAT cascade	13	2.2413793103448274	3.459916170348285E-10	3280, 6352, 7124, 2066, 2690, 231, 3717, 3569, 2149, 3586, 4851, 3952, 5617	569	37	19349	11.947798413527764	1.6728678358113314E-6	2.1447044466197383E-8	1.8838799968550213E-8
GOTERM_BP_DIRECT	GO:1904646~cellular response to beta-amyloid	14	2.413793103448276	4.3922804875731787E-10	7099, 406983, 7124, 7412, 3383, 142, 10018, 177, 3479, 2048, 2697, 948, 10135, 406938	569	46	19349	10.349430732788264	2.1236656009282484E-6	2.6881868553691544E-8	2.361267750724467E-8
GOTERM_BP_DIRECT	GO:1904996~positive regulation of leukocyte adhesion to vascular endothelial cell	9	1.5517241379310345	1.3499114172094655E-9	3569, 387, 7189, 10725, 5970, 7124, 3383, 4192, 406991	569	14	19349	21.860532262113985	6.526800347295136E-6	8.14562274889257E-8	7.15500720052673E-8
GOTERM_BP_DIRECT	GO:0043388~positive regulation of DNA binding	12	2.0689655172413794	1.3646234594835534E-9	3280, 3717, 3479, 1950, 3146, 5468, 2296, 5329, 4318, 387082, 7295, 4803	569	33	19349	12.365553602811952	6.597932446061883E-6	8.14562274889257E-8	7.15500720052673E-8
GOTERM_BP_DIRECT	GO:0050796~regulation of insulin secretion	16	2.7586206896551726	1.4024033737762472E-9	9463, 6352, 7124, 1374, 3569, 5906, 2641, 2740, 3553, 6513, 4843, 3952, 6833, 6514, 1803, 9607	569	70	19349	7.772633693196083	6.7805975308976585E-6	8.269049161229458E-8	7.263423327350879E-8
GOTERM_BP_DIRECT	GO:0000165~MAPK cascade	32	5.517241379310345	1.8462107922319287E-9	5063, 3082, 6352, 9365, 7124, 6654, 7040, 8074, 374, 3716, 3559, 3717, 2247, 1950, 2246, 1234, 3553, 22808, 6347, 5710, 7538, 1956, 4086, 5594, 5156, 7039, 5598, 2066, 5290, 5291, 284, 3606	569	304	19349	3.579502358708722	8.926389094887632E-6	1.0754733952339006E-7	9.446815945312049E-8
GOTERM_BP_DIRECT	GO:0009612~response to mechanical stimulus	15	2.586206896551724	2.394199559738675E-9	7057, 7048, 4353, 6772, 285, 1634, 387, 1116, 10628, 632, 4313, 56729, 5468, 5734, 10631	569	62	19349	8.22708203412892	1.1575887621018133E-5	1.3780898656352969E-7	1.2104958964535896E-7
GOTERM_BP_DIRECT	GO:0090050~positive regulation of cell migration involved in sprouting angiogenesis	12	2.0689655172413794	2.7890642517701363E-9	10769, 2247, 301, 7422, 3791, 9734, 407018, 406913, 5743, 3162, 406938, 8829	569	35	19349	11.658950539794125	1.3485034510707372E-5	1.5579793859489444E-7	1.3685084699328164E-7
GOTERM_BP_DIRECT	GO:0048662~negative regulation of smooth muscle cell proliferation	12	2.0689655172413794	2.7890642517701363E-9	4969, 348, 10891, 3486, 5468, 406937, 3592, 59272, 3162, 283, 4846, 9927	569	35	19349	11.658950539794125	1.3485034510707372E-5	1.5579793859489444E-7	1.3685084699328164E-7
GOTERM_BP_DIRECT	GO:0032869~cellular response to insulin stimulus	19	3.2758620689655173	2.803396206361079E-9	7351, 9734, 5167, 6772, 5058, 9370, 2690, 142, 5728, 57761, 5919, 2950, 207, 5468, 6548, 3643, 3952, 255738, 2308	569	109	19349	5.927524548136922	1.3554328697540363E-5	1.5579793859489444E-7	1.3685084699328164E-7
GOTERM_BP_DIRECT	GO:0050900~leukocyte migration	25	4.310344827586207	3.5838895292429754E-9	6654, 3684, 7040, 3383, 6093, 2150, 5478, 6402, 857, 4627, 4282, 7056, 6401, 90952, 5290, 5291, 284, 285, 83700, 960, 1048, 2335, 2993, 7525, 4318	569	196	19349	4.337407194863887	1.732795572217949E-5	1.9691029402147484E-7	1.7296339580335131E-7
GOTERM_BP_DIRECT	GO:0032148~activation of protein kinase B activity	12	2.0689655172413794	3.910594014617715E-9	3479, 2246, 2475, 5478, 3630, 207, 3643, 283, 11315, 3606, 406991, 7295	569	36	19349	11.335090802577621	1.890754308264686E-5	2.124463152885017E-7	1.8661003123687007E-7
GOTERM_BP_DIRECT	GO:0035690~cellular response to drug	15	2.586206896551724	4.63115513708427E-9	4780, 5562, 7157, 5563, 5972, 9370, 5906, 5908, 3553, 3784, 1906, 4843, 1956, 3309, 26291	569	65	19349	7.847370555630661	2.2391384395525904E-5	2.4879594542002713E-7	2.185390651910766E-7
GOTERM_BP_DIRECT	GO:0045907~positive regulation of vasoconstriction	12	2.0689655172413794	5.41869499723852E-9	551, 146, 2149, 2697, 3356, 207, 5743, 857, 3383, 5724, 1956, 1636	569	37	19349	11.028736997102552	2.6199047428066002E-5	2.847759816483505E-7	2.5014345275295646E-7
GOTERM_BP_DIRECT	GO:2001237~negative regulation of extrinsic apoptotic signaling pathway	12	2.0689655172413794	5.41869499723852E-9	3958, 7057, 4000, 3479, 367, 5970, 2950, 3565, 29949, 6934, 8829, 11315	569	37	19349	11.028736997102552	2.6199047428066002E-5	2.847759816483505E-7	2.5014345275295646E-7
GOTERM_BP_DIRECT	GO:0042981~regulation of apoptotic process	28	4.827586206896552	5.586107517622764E-9	7189, 6772, 5245, 3486, 4170, 10018, 3717, 355, 8626, 834, 6446, 637, 1958, 3956, 4041, 22900, 7157, 58484, 64127, 22861, 23411, 183, 1191, 2697, 348, 4015, 207, 81	569	249	19349	3.8238860538816075	2.700846493586262E-5	2.9041752524415126E-7	2.5509890997143955E-7
GOTERM_BP_DIRECT	GO:0042593~glucose homeostasis	19	3.2758620689655173	5.876115299027594E-9	407039, 3091, 5562, 5563, 6774, 5950, 9370, 1050, 6927, 3569, 2641, 3630, 207, 5468, 3643, 3952, 51548, 6934, 11315	569	114	19349	5.667545401288812	2.8410613781448824E-5	3.022448667106215E-7	2.6548789015925733E-7
GOTERM_BP_DIRECT	GO:0007259~JAK-STAT cascade	12	2.0689655172413794	7.425745153734779E-9	5618, 3716, 3717, 6772, 5310, 6774, 3454, 8835, 6777, 6347, 2690, 9021	569	38	19349	10.738507076126167	3.59028333142275E-5	3.759579783036571E-7	3.3023651165576663E-7
GOTERM_BP_DIRECT	GO:0031100~animal organ regeneration	13	2.2413793103448274	7.464729248635177E-9	3082, 7048, 6387, 5245, 285, 3936, 133, 1026, 2950, 335, 4851, 5468, 1636	569	47	19349	9.405713644692069	3.609131489223927E-5	3.759579783036571E-7	3.3023651165576663E-7
GOTERM_BP_DIRECT	GO:0001937~negative regulation of endothelial cell proliferation	12	2.0689655172413794	1.007103284877644E-8	7057, 6772, 7124, 2697, 348, 6678, 574506, 857, 406938, 406991, 350, 5617	569	39	19349	10.463160740840882	4.869225879333694E-5	4.968718757534091E-7	4.3644567866075046E-7
GOTERM_BP_DIRECT	GO:0097421~liver regeneration	12	2.0689655172413794	1.007103284877644E-8	7351, 3569, 5906, 5111, 7124, 2146, 3586, 1374, 7040, 3162, 5967, 1956	569	39	19349	10.463160740840882	4.869225879333694E-5	4.968718757534091E-7	4.3644567866075046E-7
GOTERM_BP_DIRECT	GO:0043123~positive regulation of I-kappaB kinase/NF-kappaB signaling	24	4.137931034482759	1.0482601049421566E-8	7099, 5581, 7189, 8743, 6376, 5970, 7124, 9370, 64127, 2150, 3162, 92140, 54386, 387, 10769, 2149, 2697, 3553, 834, 5579, 55504, 948, 3965, 3956	569	191	19349	4.272913810395753	5.068209176573024E-5	5.119532936762957E-7	4.4969299653427663E-7
GOTERM_BP_DIRECT	GO:0008203~cholesterol metabolic process	16	2.7586206896551726	1.1754157022949477E-8	4041, 3990, 6720, 5444, 19, 2232, 1050, 1071, 6609, 6927, 335, 3565, 348, 847, 3952, 255738	569	81	19349	6.717090845971923	5.682973446696771E-5	5.660821912157734E-7	4.972391036387569E-7
GOTERM_BP_DIRECT	GO:0051091~positive regulation of sequence-specific DNA binding transcription factor activity	19	3.2758620689655173	1.1825088172242631E-8	4040, 4041, 7189, 4693, 4088, 7124, 1440, 5728, 3717, 3569, 3553, 3586, 10891, 9759, 207, 1906, 5468, 1649, 11315	569	119	19349	5.429413241570794	5.7172667031757385E-5	5.660821912157734E-7	4.972391036387569E-7
GOTERM_BP_DIRECT	GO:0035556~intracellular signal transduction	38	6.551724137931035	1.3992182141700721E-8	5063, 5581, 65125, 5562, 5585, 5563, 64798, 9021, 6093, 3162, 3716, 3717, 3315, 1432, 3576, 613, 6446, 5579, 3952, 5879, 5891, 5594, 4087, 8986, 4089, 5058, 7039, 5598, 64127, 1490, 1843, 941, 8835, 207, 1906, 8877, 3702, 828	569	445	19349	2.903821014592919	6.764991300667322E-5	6.630838168252072E-7	5.824440475815213E-7
GOTERM_BP_DIRECT	GO:0007179~transforming growth factor beta receptor signaling pathway	18	3.103448275862069	1.4125673864115066E-8	4086, 4087, 6498, 7048, 4088, 3693, 7157, 4089, 407029, 6774, 23411, 57045, 7040, 4092, 406991, 142, 387, 9518	569	107	19349	5.720513115319548	6.82953013305676E-5	6.630838168252072E-7	5.824440475815213E-7
GOTERM_BP_DIRECT	GO:0051770~positive regulation of nitric-oxide synthase biosynthetic process	9	1.5517241379310345	1.77260421119426E-8	7099, 3717, 3791, 6772, 90865, 6347, 64127, 10135, 7097	569	18	19349	17.002636203866434	8.570174160560384E-5	8.240905154927161E-7	7.238702004751945E-7
GOTERM_BP_DIRECT	GO:0032733~positive regulation of interleukin-10 production	12	2.0689655172413794	1.799944676127813E-8	3082, 7099, 3569, 3565, 6774, 3146, 64127, 406937, 2150, 3965, 959, 7097	569	41	19349	9.952762655921813	8.702353886247405E-5	8.288316675312358E-7	7.280347656680782E-7
GOTERM_BP_DIRECT	GO:0007155~cell adhesion	43	7.413793103448276	1.825811027445687E-8	3280, 5581, 7045, 6696, 9788, 22915, 6376, 5420, 3684, 6092, 3383, 632, 953, 6402, 6347, 10631, 3910, 6868, 5879, 4868, 4162, 7450, 7057, 3693, 6387, 6401, 9358, 7412, 57152, 1490, 3490, 83700, 563, 255743, 960, 2335, 26047, 7448, 4059, 4017, 1803, 948, 4856	569	551	19349	2.653768990077156	8.827406746014788E-5	8.328109733679148E-7	7.315301352416823E-7
GOTERM_BP_DIRECT	GO:0006935~chemotaxis	19	3.2758620689655173	2.014213929514104E-8	58191, 6352, 5594, 6376, 6387, 5291, 3579, 2247, 5919, 1234, 1432, 3576, 1672, 3146, 51554, 6347, 5724, 5329, 3965	569	123	19349	5.252846957292069	9.73825024632724E-5	9.10161154130906E-7	7.994735101538691E-7
GOTERM_BP_DIRECT	GO:1905564~positive regulation of vascular endothelial cell proliferation	10	1.7241379310344827	2.0407066231132018E-8	2247, 407018, 6774, 3146, 406913, 51548, 6868, 4192, 406991, 407021	569	25	19349	13.602108963093146	9.86632988259073E-5	9.105327142661467E-7	7.99799883658392E-7
GOTERM_BP_DIRECT	GO:0007507~heart development	25	4.310344827586207	2.0527004313342293E-8	7048, 5465, 2296, 7040, 133, 6648, 5111, 9734, 5310, 1909, 5950, 2066, 5728, 1027, 1026, 2335, 2697, 2057, 3784, 6678, 4015, 4851, 4313, 5468, 1906	569	214	19349	3.9725785523052415	9.924314197229389E-5	9.105327142661467E-7	7.99799883658392E-7
GOTERM_BP_DIRECT	GO:0043154~negative regulation of cysteine-type endopeptidase activity involved in apoptotic process	15	2.586206896551724	2.262388547511044E-8	3082, 7057, 406884, 7422, 406952, 7124, 4193, 551, 960, 135, 2168, 207, 5743, 7417, 4803	569	73	19349	6.987384741314972	1.093805048161256E-4	9.944226024741724E-7	8.734876510254004E-7
GOTERM_BP_DIRECT	GO:0034097~response to cytokine	13	2.2413793103448274	2.5789598007605283E-8	7077, 7076, 7078, 58191, 6498, 15, 9536, 5970, 6772, 6401, 5245, 4170, 6678	569	52	19349	8.501318101933217	1.24684934186714E-4	1.12335771501596E-6	9.867425471918886E-7
GOTERM_BP_DIRECT	GO:0046718~viral entry into host cell	17	2.9310344827586206	2.929237843855779E-8	3693, 5245, 59272, 3383, 185, 1514, 6609, 551, 1234, 26762, 941, 2993, 3356, 3643, 8829, 1604, 1956	569	99	19349	5.839289201327865	1.4161862283113003E-4	1.2645415156288117E-6	1.1107565288263832E-6
GOTERM_BP_DIRECT	GO:1904706~negative regulation of vascular smooth muscle cell proliferation	12	2.0689655172413794	3.1069445792878966E-8	5728, 387, 1027, 1026, 406996, 2950, 3586, 574506, 9370, 5468, 6648, 3162	569	43	19349	9.489843462623124	1.502094901718598E-4	1.3293873487484053E-6	1.1677162502863447E-6
GOTERM_BP_DIRECT	GO:0031667~response to nutrient levels	13	2.2413793103448274	3.2457413437675715E-8	7124, 5444, 1374, 1535, 468, 2475, 6647, 4316, 51548, 5967, 1636, 5617, 26291	569	53	19349	8.340915873594854	1.5691928333105842E-4	1.376592929571597E-6	1.2091810076299014E-6
GOTERM_BP_DIRECT	GO:0048812~neuron projection morphogenesis	14	2.413793103448276	3.4938997027200844E-8	4681, 100532736, 5058, 7204, 23026, 387, 135, 2697, 655, 26047, 6446, 627, 1956, 4803	569	64	19349	7.438653339191564	1.6891578570776833E-4	1.468956961969705E-6	1.2903123510827998E-6
GOTERM_BP_DIRECT	GO:0071347~cellular response to interleukin-1	16	2.7586206896551726	3.789844730619333E-8	3280, 3091, 4790, 6352, 6376, 5970, 3383, 1116, 3576, 6347, 1906, 4313, 10010, 10365, 3605, 3934	569	88	19349	6.182776801405975	1.8322220877986517E-4	1.5796464890124548E-6	1.3875405664603713E-6
GOTERM_BP_DIRECT	GO:0031295~T cell costimulation	13	2.2413793103448274	4.0629113910748035E-8	5063, 5058, 9402, 5290, 941, 7525, 998, 207, 857, 1803, 5879, 959, 3956	569	54	19349	8.186454468528282	1.9642247657614131E-4	1.6789894509270661E-6	1.4748021092217684E-6
GOTERM_BP_DIRECT	GO:2000379~positive regulation of reactive oxygen species metabolic process	11	1.896551724137931	4.160846490844916E-8	50507, 7057, 4780, 1026, 7048, 7157, 1432, 3952, 183, 59272, 185	569	35	19349	10.687371328144614	2.0115669723430596E-4	1.7048892189182348E-6	1.4975521225947764E-6
GOTERM_BP_DIRECT	GO:0006468~protein phosphorylation	40	6.896551724137931	4.226302487752484E-8	5063, 5581, 9463, 6352, 7048, 65125, 5562, 5585, 5563, 7204, 5564, 3486, 7040, 6093, 3716, 551, 3717, 1017, 57761, 613, 998, 6347, 6446, 5579, 5294, 4086, 5891, 5594, 4087, 8986, 5058, 1909, 5290, 5293, 10769, 984, 2475, 207, 1906, 3643	569	505	19349	2.6934869233847816	2.0432085315502668E-4	1.717157355317921E-6	1.5083282912172098E-6
GOTERM_BP_DIRECT	GO:0050830~defense response to Gram-positive bacterium	18	3.103448275862069	4.272463404477076E-8	4153, 7124, 4069, 2220, 64127, 3592, 283, 7097, 133, 3569, 1401, 5919, 1672, 4852, 8349, 6868, 948, 3605	569	115	19349	5.322564376862536	2.065522751993898E-4	1.7214467133872218E-6	1.5120960065678452E-6
GOTERM_BP_DIRECT	GO:0098586~cellular response to virus	13	2.2413793103448274	5.059553818739751E-8	3091, 4790, 6352, 4088, 4321, 3592, 114548, 407024, 406991, 3569, 1432, 406938, 3965	569	55	19349	8.037609841827768	2.445995140625268E-4	2.021730802777413E-6	1.7758615758832829E-6
GOTERM_BP_DIRECT	GO:1902176~negative regulation of oxidative stress-induced intrinsic apoptotic signaling pathway	8	1.3793103448275863	5.195991271865511E-8	3315, 4780, 5598, 5478, 3630, 207, 23411, 6648	569	14	19349	19.431584232990208	2.5119462980394136E-4	2.0592309671696513E-6	1.8088012239026905E-6
GOTERM_BP_DIRECT	GO:0001657~ureteric bud development	11	1.896551724137931	5.6107646018087404E-8	4086, 255743, 4087, 4088, 655, 2296, 6092, 847, 7040, 4092, 384	569	36	19349	10.39049990236282	2.712436826723952E-4	2.1702437479796207E-6	1.9063133811105376E-6
GOTERM_BP_DIRECT	GO:2000352~negative regulation of endothelial cell apoptotic process	11	1.896551724137931	5.6107646018087404E-8	5054, 4780, 3791, 3565, 3586, 5598, 406913, 3383, 51129, 284, 26291	569	36	19349	10.39049990236282	2.712436826723952E-4	2.1702437479796207E-6	1.9063133811105376E-6
GOTERM_BP_DIRECT	GO:0070328~triglyceride homeostasis	11	1.896551724137931	5.6107646018087404E-8	407039, 55908, 345, 3990, 4023, 335, 348, 51129, 494328, 3606, 1071	569	36	19349	10.39049990236282	2.712436826723952E-4	2.1702437479796207E-6	1.9063133811105376E-6
GOTERM_BP_DIRECT	GO:0007050~cell cycle arrest	19	3.2758620689655173	6.946516846130155E-8	7057, 6498, 4088, 5562, 7157, 5563, 5310, 5564, 7040, 3592, 1029, 1027, 1026, 3576, 2475, 4851, 6657, 1649, 6934	569	133	19349	4.857896058247553	3.358077053599029E-4	2.665588011987246E-6	2.3414172258345056E-6
GOTERM_BP_DIRECT	GO:0007267~cell-cell signaling	25	4.310344827586207	7.58170543339553E-8	6352, 6376, 9402, 374, 551, 135, 1234, 116, 3553, 3630, 9518, 10135, 8829, 26291, 8743, 183, 146, 367, 2697, 26585, 1906, 27190, 9607, 3606, 3605	569	229	19349	3.7123659833769507	3.665082908644868E-4	2.8802017294256567E-6	2.5299310744303545E-6
GOTERM_BP_DIRECT	GO:0032930~positive regulation of superoxide anion generation	9	1.5517241379310345	7.624939428469163E-8	1535, 1401, 2950, 3684, 6647, 7040, 183, 2150, 1956	569	21	19349	14.573688174742657	3.6859788632159773E-4	2.8802017294256567E-6	2.5299310744303545E-6
GOTERM_BP_DIRECT	GO:0045599~negative regulation of fat cell differentiation	13	2.2413793103448274	7.731721462709403E-8	4088, 5167, 7124, 7204, 407018, 9370, 23411, 7040, 3569, 57761, 1649, 6648, 2308	569	57	19349	7.755588443868899	3.7375888193103E-4	2.8978971528837176E-6	2.545474500164871E-6
GOTERM_BP_DIRECT	GO:0035722~interleukin-12-mediated signaling pathway	12	2.0689655172413794	8.457675649721819E-8	4282, 3936, 3716, 3717, 5908, 302, 3586, 5478, 998, 6647, 3592, 6648	569	47	19349	8.682197210484986	4.0884503499016844E-4	3.145604751261923E-6	2.7630575757206592E-6
GOTERM_BP_DIRECT	GO:0071333~cellular response to glucose stimulus	15	2.586206896551724	8.992496075068174E-8	50507, 7351, 5176, 5562, 4089, 5563, 7082, 5290, 3383, 1535, 10891, 406938, 1636, 26291, 3956	569	81	19349	6.297272668098678	4.3469269827434154E-4	3.2742674928325313E-6	2.876073224831388E-6
GOTERM_BP_DIRECT	GO:1903672~positive regulation of sprouting angiogenesis	10	1.7241379310344827	9.006775109549672E-8	3716, 4086, 2247, 7422, 2246, 3586, 406910, 3146, 406913, 7082	569	29	19349	11.725956002666505	4.3538278979704526E-4	3.2742674928325313E-6	2.876073224831388E-6
GOTERM_BP_DIRECT	GO:1900017~positive regulation of cytokine production involved in inflammatory response	10	1.7241379310344827	9.006775109549672E-8	7099, 3569, 3091, 7124, 406952, 6774, 27190, 64127, 406991, 3605	569	29	19349	11.725956002666505	4.3538278979704526E-4	3.2742674928325313E-6	2.876073224831388E-6
GOTERM_BP_DIRECT	GO:0071363~cellular response to growth factor stimulus	13	2.2413793103448274	9.491438345844872E-8	7057, 7133, 7048, 4036, 5598, 4193, 285, 632, 6777, 4842, 8877, 3643, 847	569	58	19349	7.6218714017332285	4.588057822492164E-4	3.400931197401536E-6	2.9873329463007903E-6
GOTERM_BP_DIRECT	GO:0030194~positive regulation of blood coagulation	8	1.3793103448275863	9.495878214047721E-8	10855, 7057, 5054, 6484, 2149, 4780, 948, 350	569	15	19349	18.136145284124193	4.590203515036917E-4	3.400931197401536E-6	2.9873329463007903E-6
GOTERM_BP_DIRECT	GO:0070371~ERK1 and ERK2 cascade	11	1.896551724137931	9.897261235512066E-8	551, 5594, 3479, 1950, 3791, 4089, 1906, 7018, 5734, 183, 3965	569	38	19349	9.843631486448986	4.7841812582105625E-4	3.5186219171838856E-6	3.090710916707334E-6
GOTERM_BP_DIRECT	GO:0007565~female pregnancy	16	2.7586206896551726	1.0910475146998349E-7	7351, 7056, 5069, 7040, 1392, 183, 133, 116, 6513, 6777, 3952, 6833, 10135, 3965, 1636, 5617	569	95	19349	5.727203773933955	5.273823870611816E-4	3.850521703338468E-6	3.3822472955694883E-6
GOTERM_BP_DIRECT	GO:1903589~positive regulation of blood vessel endothelial cell proliferation involved in sprouting angiogenesis	9	1.5517241379310345	1.1674840338334268E-7	406884, 7422, 407018, 406913, 574506, 3162, 406938, 185, 406991	569	22	19349	13.911247803163446	5.643192752867732E-4	4.090424133032332E-6	3.592974414268524E-6
GOTERM_BP_DIRECT	GO:0043200~response to amino acid	10	1.7241379310344827	1.2533677428549302E-7	387, 1027, 5970, 2950, 2475, 1906, 4524, 10400, 3383, 1490	569	30	19349	11.335090802577623	6.058197587427427E-4	4.297895770711765E-6	3.775214754542474E-6
GOTERM_BP_DIRECT	GO:0042327~positive regulation of phosphorylation	10	1.7241379310344827	1.2533677428549302E-7	4282, 7057, 6352, 7422, 1950, 367, 7018, 283, 8829, 1956	569	30	19349	11.335090802577623	6.058197587427427E-4	4.297895770711765E-6	3.775214754542474E-6
GOTERM_BP_DIRECT	GO:0045840~positive regulation of mitotic nuclear division	10	1.7241379310344827	1.2533677428549302E-7	4041, 3479, 1950, 7124, 7039, 3553, 3630, 1906, 3643, 8877	569	30	19349	11.335090802577623	6.058197587427427E-4	4.297895770711765E-6	3.775214754542474E-6
GOTERM_BP_DIRECT	GO:0071466~cellular response to xenobiotic stimulus	13	2.2413793103448274	1.411798211605258E-7	4780, 5111, 5562, 7157, 5563, 5972, 9370, 3553, 3784, 1906, 4843, 3309, 26291	569	60	19349	7.367809021675455	6.823715620878357E-4	4.807073488106636E-6	4.222469721610937E-6
GOTERM_BP_DIRECT	GO:0006953~acute-phase response	11	1.896551724137931	1.6832914801633845E-7	50616, 3569, 3557, 4153, 1401, 2335, 6288, 2056, 3630, 3240, 197	569	40	19349	9.351449912126537	8.135403958148268E-4	5.691408606006968E-6	4.999257983394331E-6
GOTERM_BP_DIRECT	GO:0014911~positive regulation of smooth muscle cell migration	9	1.5517241379310345	1.7442587663063406E-7	50507, 7099, 6352, 3479, 1398, 7448, 9759, 10631, 8829	569	23	19349	13.30641094215634	8.429936680863781E-4	5.856591066035525E-6	5.14435206979377E-6
GOTERM_BP_DIRECT	GO:1901215~negative regulation of neuron death	13	2.2413793103448274	2.0659097312101764E-7	5176, 7133, 5465, 1440, 2056, 23411, 2690, 348, 10891, 207, 4852, 11315, 26291	569	62	19349	7.130137762911731	9.983687561079257E-4	6.888740379587037E-6	6.050978364448013E-6
GOTERM_BP_DIRECT	GO:0001938~positive regulation of endothelial cell proliferation	14	2.413793103448276	2.1279638010284713E-7	3091, 3791, 7422, 6387, 23411, 283, 5293, 1535, 2247, 1950, 3586, 2475, 207, 8829	569	74	19349	6.433429914976488	0.0010283415012330988	7.0470582040908615E-6	6.190042645868437E-6
GOTERM_BP_DIRECT	GO:0007566~embryo implantation	11	1.896551724137931	2.1682260012222523E-7	5618, 6696, 7048, 3553, 2056, 4313, 5743, 6647, 406991, 4318, 3490	569	41	19349	9.123365767928329	0.0010477880714536703	7.083359943182155E-6	6.221929612966828E-6
GOTERM_BP_DIRECT	GO:0043491~protein kinase B signaling	11	1.896551724137931	2.1682260012222523E-7	5728, 6352, 3479, 3791, 7124, 3553, 4015, 6347, 207, 7040, 5290	569	41	19349	9.123365767928329	0.0010477880714536703	7.083359943182155E-6	6.221929612966828E-6
GOTERM_BP_DIRECT	GO:0030307~positive regulation of cell growth	15	2.586206896551724	2.2694927632438908E-7	58191, 6279, 3484, 551, 1535, 387, 1398, 998, 3630, 207, 8877, 6548, 51009, 6868, 1956	569	87	19349	5.8629780013332535	0.0010966980624079747	7.364427859251149E-6	6.468815949997856E-6
GOTERM_BP_DIRECT	GO:0070542~response to fatty acid	9	1.5517241379310345	2.5493476251603294E-7	7351, 5444, 5743, 847, 1490, 948, 2308, 7097, 2170	569	24	19349	12.751977152899824	0.0012318503825623495	8.16837906287377E-6	7.174996045506701E-6
GOTERM_BP_DIRECT	GO:0045600~positive regulation of fat cell differentiation	12	2.0689655172413794	2.567928888431878E-7	4041, 5919, 4023, 3356, 5468, 207, 7538, 407024, 7704, 1050, 115825, 406991	569	52	19349	7.847370555630661	0.001240823318312101	8.16837906287377E-6	7.174996045506701E-6
GOTERM_BP_DIRECT	GO:0048146~positive regulation of fibroblast proliferation	12	2.0689655172413794	2.567928888431878E-7	4282, 1026, 3479, 2335, 5156, 302, 406952, 8877, 7040, 183, 51548, 1956	569	52	19349	7.847370555630661	0.001240823318312101	8.16837906287377E-6	7.174996045506701E-6
GOTERM_BP_DIRECT	GO:0050727~regulation of inflammatory response	15	2.586206896551724	3.0347447159352723E-7	9536, 5970, 6401, 64127, 22861, 59272, 185, 197, 177, 3717, 301, 834, 5743, 50604, 11315	569	89	19349	5.7312256866965505	0.0014662233353077703	9.590190001011138E-6	8.423895953318367E-6
GOTERM_BP_DIRECT	GO:0042542~response to hydrogen peroxide	12	2.0689655172413794	3.1554741818841946E-7	374, 1843, 10628, 6772, 1398, 4313, 6647, 23411, 847, 3240, 6648, 3162	569	53	19349	7.699306960241403	0.0015245087617978825	9.906959525590962E-6	8.702142110689724E-6
GOTERM_BP_DIRECT	GO:0001649~osteoblast differentiation	17	2.9310344827586206	3.203205213082445E-7	6696, 4089, 5245, 3376, 3486, 2274, 1591, 2194, 1213, 2697, 1432, 632, 4015, 207, 6657, 847, 6615	569	117	19349	4.940937016508194	0.0015475512743508002	9.991933680808788E-6	8.776782283845899E-6
GOTERM_BP_DIRECT	GO:0006919~activation of cysteine-type endopeptidase activity involved in apoptotic process	15	2.586206896551724	3.4983225771188316E-7	22900, 8743, 4088, 7124, 6279, 58484, 22861, 10018, 1029, 3717, 355, 2149, 5468, 637, 4803	569	90	19349	5.667545401288811	0.0016900095847214303	1.0842557474595866E-5	9.523958964758767E-6
GOTERM_BP_DIRECT	GO:0042102~positive regulation of T cell proliferation	13	2.2413793103448274	3.5553611596701893E-7	3280, 4690, 7189, 6352, 7412, 3717, 3569, 301, 3565, 941, 3553, 3952, 959	569	65	19349	6.801054481546573	0.0017175407622117556	1.0879855194307194E-5	9.556720788050185E-6
GOTERM_BP_DIRECT	GO:0071560~cellular response to transforming growth factor beta stimulus	13	2.2413793103448274	3.5553611596701893E-7	50507, 4088, 407018, 5598, 3066, 7040, 4092, 1398, 7525, 10891, 1906, 857, 10631	569	65	19349	6.801054481546573	0.0017175407622117556	1.0879855194307194E-5	9.556720788050185E-6
GOTERM_BP_DIRECT	GO:0001819~positive regulation of cytokine production	13	2.2413793103448274	4.230905827568642E-7	5294, 4282, 6288, 7124, 183, 406991, 5293, 3586, 3630, 90865, 6647, 5734, 3702	569	66	19349	6.698008201523141	0.00204355249806798	1.286567904169458E-5	1.1301042169612592E-5
GOTERM_BP_DIRECT	GO:0033280~response to vitamin D	8	1.3793103448275863	4.3487422398167026E-7	9365, 6696, 632, 655, 1594, 5743, 1591, 7040	569	18	19349	15.113454403436828	0.0021004083787019567	1.2979116499699851E-5	1.1400684131173788E-5
GOTERM_BP_DIRECT	GO:0043691~reverse cholesterol transport	8	1.3793103448275863	4.3487422398167026E-7	6927, 345, 3990, 335, 348, 19, 1071, 1191	569	18	19349	15.113454403436828	0.0021004083787019567	1.2979116499699851E-5	1.1400684131173788E-5
GOTERM_BP_DIRECT	GO:0060749~mammary gland alveolus development	8	1.3793103448275863	4.3487422398167026E-7	5618, 374, 7422, 1950, 367, 7039, 8835, 2066	569	18	19349	15.113454403436828	0.0021004083787019567	1.2979116499699851E-5	1.1400684131173788E-5
GOTERM_BP_DIRECT	GO:0006952~defense response	14	2.413793103448276	4.6927467343736946E-7	50507, 4353, 6376, 6387, 6772, 3783, 6774, 64127, 1471, 3240, 114548, 1536, 27035, 6777	569	79	19349	6.026250806433672	0.0022663714717352512	1.3919895988157556E-5	1.2227052380911093E-5
GOTERM_BP_DIRECT	GO:0007160~cell-matrix adhesion	16	2.7586206896551726	4.761866311870681E-7	3693, 5310, 3684, 9358, 7412, 1490, 10855, 10018, 83700, 387, 255743, 960, 2335, 7448, 4059, 5879	569	106	19349	5.132871306827601	0.002299714505644812	1.403879488896021E-5	1.2331491601533403E-5
GOTERM_BP_DIRECT	GO:0036499~PERK-mediated unfolded protein response	7	1.206896551724138	4.954589692265427E-7	4780, 468, 3576, 6347, 3484, 1649, 3309	569	12	19349	19.836408904510836	0.002392677682051314	1.4344575546169663E-5	1.260008528326423E-5
GOTERM_BP_DIRECT	GO:0045348~positive regulation of MHC class II biosynthetic process	7	1.206896551724138	4.954589692265427E-7	7099, 3717, 8851, 3565, 3586, 90865, 23411	569	12	19349	19.836408904510836	0.002392677682051314	1.4344575546169663E-5	1.260008528326423E-5
GOTERM_BP_DIRECT	GO:2000273~positive regulation of receptor activity	7	1.206896551724138	4.954589692265427E-7	3091, 3717, 8851, 3586, 26585, 1906, 3066	569	12	19349	19.836408904510836	0.002392677682051314	1.4344575546169663E-5	1.260008528326423E-5
GOTERM_BP_DIRECT	GO:0030514~negative regulation of BMP signaling pathway	13	2.2413793103448274	5.018185297695645E-7	22943, 4086, 4681, 6498, 100532736, 4089, 4036, 57045, 4092, 26585, 4851, 5468, 857	569	67	19349	6.5980379298586165	0.0024233521297919447	1.4442217806165739E-5	1.2685852951972264E-5
GOTERM_BP_DIRECT	GO:0043524~negative regulation of neuron apoptotic process	19	3.2758620689655173	5.363924973184841E-7	5290, 6093, 3162, 4192, 284, 387, 3717, 2149, 135, 3586, 348, 10891, 6347, 6647, 627, 6648, 8829, 11315, 4803	569	152	19349	4.2506590509666085	0.0025900983121455168	1.534590369547261E-5	1.3479638675216579E-5
GOTERM_BP_DIRECT	GO:0045930~negative regulation of mitotic cell cycle	10	1.7241379310344827	5.425694374934381E-7	7077, 406971, 1027, 4088, 7124, 3586, 2296, 7040, 1956, 406991	569	35	19349	9.715792116495106	0.002619886034582297	1.5431313119298666E-5	1.3554661182556655E-5
GOTERM_BP_DIRECT	GO:0043407~negative regulation of MAP kinase activity	11	1.896551724137931	5.551278724297507E-7	6609, 1843, 2950, 655, 3553, 348, 9370, 5468, 857, 183, 5291	569	45	19349	8.312399921890256	0.0026804451826831777	1.5696159433905524E-5	1.378729867958568E-5
GOTERM_BP_DIRECT	GO:0009611~response to wounding	13	2.2413793103448274	5.932948408293996E-7	7450, 1909, 7040, 1490, 4192, 133, 177, 2149, 2335, 7538, 6657, 5879, 8829	569	68	19349	6.501007960301871	0.0028644709579638272	1.6677793926803182E-5	1.4649553424432908E-5
GOTERM_BP_DIRECT	GO:0070102~interleukin-6-mediated signaling pathway	8	1.3793103448275863	6.711488589517815E-7	3716, 3569, 3717, 6772, 4089, 6774, 9021, 1050	569	19	19349	14.318009434834888	0.0032397464808913146	1.8649452488688873E-5	1.6381432206713884E-5
GOTERM_BP_DIRECT	GO:0042310~vasoconstriction	8	1.3793103448275863	6.711488589517815E-7	1910, 551, 1401, 1909, 1906, 857, 183, 1636	569	19	19349	14.318009434834888	0.0032397464808913146	1.8649452488688873E-5	1.6381432206713884E-5
GOTERM_BP_DIRECT	GO:0043525~positive regulation of neuron apoptotic process	12	2.0689655172413794	6.868047926472016E-7	5063, 10018, 387, 406983, 7124, 7157, 8851, 468, 998, 9759, 255738, 1649	569	57	19349	7.159004717417446	0.003315194878471872	1.89754352711384E-5	1.66677711678438E-5
GOTERM_BP_DIRECT	GO:0042311~vasodilation	10	1.7241379310344827	9.071725939702236E-7	1910, 135, 7124, 348, 3630, 4842, 10365, 183, 2150, 4846	569	37	19349	9.190614164252127	0.00437657623576948	2.4921474385488815E-5	2.189069321927011E-5
GOTERM_BP_DIRECT	GO:0001701~in utero embryonic development	22	3.793103448275862	1.0695704452193573E-6	7189, 4087, 7048, 4088, 7422, 5156, 7157, 4089, 5310, 1909, 3276, 2296, 284, 10018, 367, 2697, 4851, 1906, 10365, 4846, 4627, 9817	569	210	19349	3.562457109381538	0.00515802732401327	2.9216797190031597E-5	2.566364791438763E-5
GOTERM_BP_DIRECT	GO:0014065~phosphatidylinositol 3-kinase signaling	10	1.7241379310344827	1.157993277914316E-6	5728, 5294, 3479, 3356, 1906, 207, 23026, 5290, 5291, 5293	569	38	19349	8.948755896771807	0.005583256107004941	3.127875697606546E-5	2.7474846096659777E-5
GOTERM_BP_DIRECT	GO:0042177~negative regulation of protein catabolic process	10	1.7241379310344827	1.157993277914316E-6	10459, 4088, 5970, 4089, 5245, 3630, 113451, 4843, 11315, 1956	569	38	19349	8.948755896771807	0.005583256107004941	3.127875697606546E-5	2.7474846096659777E-5
GOTERM_BP_DIRECT	GO:0007569~cell aging	9	1.5517241379310345	1.3068490515164911E-6	4282, 50507, 7157, 632, 2475, 8626, 6647, 23411, 3383	569	29	19349	10.553360402399854	0.006298698796765145	3.490947604465323E-5	3.0664021667351036E-5
GOTERM_BP_DIRECT	GO:0001774~microglial cell activation	9	1.5517241379310345	1.3068490515164911E-6	177, 3717, 7124, 6376, 3565, 3684, 10135, 7097, 1191	569	29	19349	10.553360402399854	0.006298698796765145	3.490947604465323E-5	3.0664021667351036E-5
GOTERM_BP_DIRECT	GO:0001890~placenta development	10	1.7241379310344827	1.4665027625327178E-6	1634, 6927, 1027, 4693, 1432, 4311, 5468, 6647, 3952, 283	569	39	19349	8.719300617367402	0.007065467443135076	3.895901569695434E-5	3.4221083694925566E-5
GOTERM_BP_DIRECT	GO:0010763~positive regulation of fibroblast migration	7	1.206896551724138	1.5312893473419138E-6	5063, 5581, 7057, 5058, 207, 406937, 7040	569	14	19349	17.002636203866434	0.007376449128425611	4.045783603496258E-5	3.553762764022463E-5
GOTERM_BP_DIRECT	GO:0042632~cholesterol homeostasis	15	2.586206896551724	1.6664025253919027E-6	9971, 4041, 9734, 3990, 4023, 19, 23411, 1071, 2170, 345, 335, 348, 857, 255738, 3606	569	102	19349	5.000775354078363	0.00802469178914944	4.3788348968857874E-5	3.846310611597506E-5
GOTERM_BP_DIRECT	GO:0030512~negative regulation of transforming growth factor beta receptor signaling pathway	14	2.413793103448276	1.6772303781299038E-6	4087, 6498, 7048, 4088, 7157, 5465, 23411, 7040, 407024, 4092, 5468, 857, 6868, 3309	569	88	19349	5.4099297012302285	0.008076623070490174	4.383464258517884E-5	3.850376981577136E-5
GOTERM_BP_DIRECT	GO:0010575~positive regulation of vascular endothelial growth factor production	9	1.5517241379310345	1.7364898794824893E-6	10855, 3569, 3091, 136, 468, 3553, 27035, 5743, 7040	569	30	19349	10.20158172231986	0.008360788421378551	4.513940089945073E-5	3.96498522481835E-5
GOTERM_BP_DIRECT	GO:0010827~regulation of glucose transport	6	1.0344827586206897	2.4477577799115272E-6	57761, 1909, 6513, 7525, 1906, 5579	569	9	19349	22.670181605155243	0.011765166106767588	6.328828270519912E-5	5.5591589792963935E-5
GOTERM_BP_DIRECT	GO:0030334~regulation of cell migration	15	2.586206896551724	2.660706938854135E-6	4690, 4000, 2066, 7040, 6093, 406991, 8074, 387, 2247, 2246, 6446, 207, 3910, 5879, 26291	569	106	19349	4.8120668501508765	0.01278214073187356	6.842828749659438E-5	6.010650196443357E-5
GOTERM_BP_DIRECT	GO:0051898~negative regulation of protein kinase B signaling	12	2.0689655172413794	2.694351805963774E-6	5728, 407026, 57761, 5465, 207, 406937, 23411, 1649, 407024, 5291, 406938, 407021	569	65	19349	6.277896444504528	0.01294272172457167	6.892693641182458E-5	6.05445085710484E-5
[truncated: 1,132 more rows]

## Sheet: GOEA_D.ret_SARS-CoV-2-targeted
Category	Term	Count	%	PValue	Genes	List Total	Pop Hits	Pop Total	Fold Enrichment	Bonferroni	Benjamini	FDR
[truncated: 804 more rows]
