# Supplementary material for: Gene Networks of Hyperglycemia, Diabetic Complications, and Human Proteins Targeted by SARS-CoV-2: What Is the Molecular Basis for Comorbidity?
Source: Int J Mol Sci. 2022 Jun 29;23(13):7247. doi: 10.3390/ijms23137247 (PMC9266766; doi:10.3390/ijms23137247)
Supplement: Supplementary file 1 [file ijms-23-07247-s001.zip › Table S24.xlsx]

## Sheet: Insulin resistance
GeneID	Symbol	Description
AAAS	8086	aladin WD repeat nucleoporin(AAAS)
AASS	10157	aminoadipate-semialdehyde synthase(AASS)
ABCA1	19	ATP binding cassette subfamily A member 1(ABCA1)
ABCB6	10058	ATP binding cassette subfamily B member 6 (Langereis blood group)(ABCB6)
ABCC5	10057	ATP binding cassette subfamily C member 5(ABCC5)
ABCC6	368	ATP binding cassette subfamily C member 6(ABCC6)
ABCC8	6833	ATP binding cassette subfamily C member 8(ABCC8)
ABL2	27	ABL proto-oncogene 2, non-receptor tyrosine kinase(ABL2)
ACAA2	10449	acetyl-CoA acyltransferase 2(ACAA2)
ACACA	31	acetyl-CoA carboxylase alpha(ACACA)
ACCS	84680	1-aminocyclopropane-1-carboxylate synthase homolog (inactive)(ACCS)
ACE	1636	angiotensin I converting enzyme(ACE)
ACE2	59272	angiotensin converting enzyme 2(ACE2)
ACIN1	22985	apoptotic chromatin condensation inducer 1(ACIN1)
ACO1	48	aconitase 1(ACO1)
ACO2	50	aconitase 2(ACO2)
ACOD1	730249	aconitate decarboxylase 1(ACOD1)
ACP2	53	acid phosphatase 2, lysosomal(ACP2)
ACR	49	acrosin(ACR)
ACSL1	2180	acyl-CoA synthetase long chain family member 1(ACSL1)
ACSS2	55902	acyl-CoA synthetase short chain family member 2(ACSS2)
ACVR1C	130399	activin A receptor type 1C(ACVR1C)
ADA	100	adenosine deaminase(ADA)
ADA2	51816	adenosine deaminase 2(ADA2)
ADAM17	6868	ADAM metallopeptidase domain 17(ADAM17)
ADCYAP1	116	adenylate cyclase activating polypeptide 1(ADCYAP1)
ADIPOQ	9370	adiponectin, C1Q and collagen domain containing(ADIPOQ)
ADIPOR1	51094	adiponectin receptor 1(ADIPOR1)
ADIPOR2	79602	adiponectin receptor 2(ADIPOR2)
ADM	133	adrenomedullin(ADM)
ADORA2B	136	adenosine A2b receptor(ADORA2B)
ADRA2A	150	adrenoceptor alpha 2A(ADRA2A)
ADRB2	154	adrenoceptor beta 2(ADRB2)
ADSL	158	adenylosuccinate lyase(ADSL)
AFP	174	alpha fetoprotein(AFP)
AGA	175	aspartylglucosaminidase(AGA)
AGER	177	advanced glycosylation end-product specific receptor(AGER)
AGFG1	3267	ArfGAP with FG repeats 1(AGFG1)
AGO2	27161	argonaute RISC catalytic component 2(AGO2)
AGT	183	angiotensinogen(AGT)
AGTR1	185	angiotensin II receptor type 1(AGTR1)
AGTR2	186	angiotensin II receptor type 2(AGTR2)
AHNAK	79026	AHNAK nucleoprotein(AHNAK)
AHR	196	aryl hydrocarbon receptor(AHR)
AHSA1	10598	activator of HSP90 ATPase activity 1(AHSA1)
AHSG	197	alpha 2-HS glycoprotein(AHSG)
AIMP2	7965	aminoacyl tRNA synthetase complex interacting multifunctional protein 2(AIMP2)
AK6	102157402	adenylate kinase 6(AK6)
AKR1B1	231	aldo-keto reductase family 1 member B(AKR1B1)
AKT1	207	AKT serine/threonine kinase 1(AKT1)
AKT1S1	84335	AKT1 substrate 1(AKT1S1)
AKT2	208	AKT serine/threonine kinase 2(AKT2)
ALB	213	albumin(ALB)
ALCAM	214	activated leukocyte cell adhesion molecule(ALCAM)
ALDH1A1	216	aldehyde dehydrogenase 1 family member A1(ALDH1A1)
ALMS1	7840	ALMS1 centrosome and basal body associated protein(ALMS1)
ALOX15	246	arachidonate 15-lipoxygenase(ALOX15)
ALOX5	240	arachidonate 5-lipoxygenase(ALOX5)
ALYREF	10189	Aly/REF export factor(ALYREF)
AMH	268	anti-Mullerian hormone(AMH)
AMPD1	270	adenosine monophosphate deaminase 1(AMPD1)
AMPD2	271	adenosine monophosphate deaminase 2(AMPD2)
ANG	283	angiogenin(ANG)
ANGPTL3	27329	angiopoietin like 3(ANGPTL3)
ANGPTL6	83854	angiopoietin like 6(ANGPTL6)
ANGPTL8	55908	angiopoietin like 8(ANGPTL8)
ANTXR2	118429	ANTXR cell adhesion molecule 2(ANTXR2)
ANXA1	301	annexin A1(ANXA1)
ANXA2	302	annexin A2(ANXA2)
ANXA6	309	annexin A6(ANXA6)
AOPEP	84909	aminopeptidase O (putative)(AOPEP)
AP3B1	8546	adaptor related protein complex 3 subunit beta 1(AP3B1)
APBB3	10307	amyloid beta precursor protein binding family B member 3(APBB3)
APC	324	APC regulator of WNT signaling pathway(APC)
APOA1	335	apolipoprotein A1(APOA1)
APOA2	336	apolipoprotein A2(APOA2)
APOB	338	apolipoprotein B(APOB)
APOC3	345	apolipoprotein C3(APOC3)
APOD	347	apolipoprotein D(APOD)
APOE	348	apolipoprotein E(APOE)
APP	351	amyloid beta precursor protein(APP)
AQP9	366	aquaporin 9(AQP9)
AR	367	androgen receptor(AR)
ARCN1	372	archain 1(ARCN1)
AREG	374	amphiregulin(AREG)
ARHGEF11	9826	Rho guanine nucleotide exchange factor 11(ARHGEF11)
ARHGEF7	8874	Rho guanine nucleotide exchange factor 7(ARHGEF7)
ARID3B	10620	AT-rich interaction domain 3B(ARID3B)
ARID4B	51742	AT-rich interaction domain 4B(ARID4B)
ARL15	54622	ADP ribosylation factor like GTPase 15(ARL15)
ARNTL	406	aryl hydrocarbon receptor nuclear translocator like(ARNTL)
ARR3	407	arrestin 3(ARR3)
ASAH1	427	N-acylsphingosine amidohydrolase 1(ASAH1)
ASAH2	56624	N-acylsphingosine amidohydrolase 2(ASAH2)
ASCC1	51008	activating signal cointegrator 1 complex subunit 1(ASCC1)
ATF3	467	activating transcription factor 3(ATF3)
ATF4	468	activating transcription factor 4(ATF4)
ATF6	22926	activating transcription factor 6(ATF6)
ATF7IP	55729	activating transcription factor 7 interacting protein(ATF7IP)
ATG5	9474	autophagy related 5(ATG5)
ATIC	471	5-aminoimidazole-4-carboxamide ribonucleotide formyltransferase/IMP cyclohydrolase(ATIC)
ATM	472	ATM serine/threonine kinase(ATM)
ATN1	1822	atrophin 1(ATN1)
ATP2B1	490	ATPase plasma membrane Ca2+ transporting 1(ATP2B1)
ATP6AP1	537	ATPase H+ transporting accessory protein 1(ATP6AP1)
AURKAIP1	54998	aurora kinase A interacting protein 1(AURKAIP1)
AVP	551	arginine vasopressin(AVP)
AVPR2	554	arginine vasopressin receptor 2(AVPR2)
AZGP1	563	alpha-2-glycoprotein 1, zinc-binding(AZGP1)
BAAT	570	bile acid-CoA:amino acid N-acyltransferase(BAAT)
BACE1	23621	beta-secretase 1(BACE1)
BAD	572	BCL2 associated agonist of cell death(BAD)
BAS	8213	Beta-adrenergic stimulation, response to(BAS)
BAX	581	BCL2 associated X, apoptosis regulator(BAX)
BBS9	27241	Bardet-Biedl syndrome 9(BBS9)
BCAM	4059	basal cell adhesion molecule (Lutheran blood group)(BCAM)
BCHE	590	butyrylcholinesterase(BCHE)
BCL2A1	597	BCL2 related protein A1(BCL2A1)
BCS1L	617	BCS1 homolog, ubiquinol-cytochrome c reductase complex chaperone(BCS1L)
BDKRB1	623	bradykinin receptor B1(BDKRB1)
BDNF	627	brain derived neurotrophic factor(BDNF)
BDNF-AS	497258	BDNF antisense RNA(BDNF-AS)
BEAN1	146227	brain expressed associated with NEDD4 1(BEAN1)
BEST1	7439	bestrophin 1(BEST1)
BGLAP	632	bone gamma-carboxyglutamate protein(BGLAP)
BGN	633	biglycan(BGN)
BID	637	BH3 interacting domain death agonist(BID)
BLVRA	644	biliverdin reductase A(BLVRA)
BMP6	654	bone morphogenetic protein 6(BMP6)
BMPR2	659	bone morphogenetic protein receptor type 2(BMPR2)
BMS1	9790	BMS1 ribosome biogenesis factor(BMS1)
BRAP	8315	BRCA1 associated protein(BRAP)
BRD1	23774	bromodomain containing 1(BRD1)
BRD2	6046	bromodomain containing 2(BRD2)
BTG3	10950	BTG anti-proliferation factor 3(BTG3)
C10orf90	118611	chromosome 10 open reading frame 90(C10orf90)
C1D	10438	C1D nuclear receptor corepressor(C1D)
C1QTNF1	114897	C1q and TNF related 1(C1QTNF1)
C3	718	complement C3(C3)
C5AR1	728	complement C5a receptor 1(C5AR1)
CA2	760	carbonic anhydrase 2(CA2)
CA3	761	carbonic anhydrase 3(CA3)
CACNA1A	773	calcium voltage-gated channel subunit alpha1 A(CACNA1A)
CAD	790	carbamoyl-phosphate synthetase 2, aspartate transcarbamylase, and dihydroorotase(CAD)
CADM1	23705	cell adhesion molecule 1(CADM1)
CALCOCO1	57658	calcium binding and coiled-coil domain 1(CALCOCO1)
CALD1	800	caldesmon 1(CALD1)
CALM1	801	calmodulin 1(CALM1)
CALM2	805	calmodulin 2(CALM2)
CALM3	808	calmodulin 3(CALM3)
CAMKK2	10645	calcium/calmodulin dependent protein kinase kinase 2(CAMKK2)
CARD8	22900	caspase recruitment domain family member 8(CARD8)
CASP1	834	caspase 1(CASP1)
CASP3	836	caspase 3(CASP3)
CASR	846	calcium sensing receptor(CASR)
CAT	847	catalase(CAT)
CAV1	857	caveolin 1(CAV1)
CAV2	858	caveolin 2(CAV2)
CAV3	859	caveolin 3(CAV3)
CAVIN2	8436	caveolae associated protein 2(CAVIN2)
CBFA2T2	9139	CBFA2/RUNX1 partner transcriptional co-repressor 2(CBFA2T2)
CBL	867	Cbl proto-oncogene(CBL)
CBX4	8535	chromobox 4(CBX4)
CBX8	57332	chromobox 8(CBX8)
CCDC88A	55704	coiled-coil domain containing 88A(CCDC88A)
CCDC92	80212	coiled-coil domain containing 92(CCDC92)
CCHCR1	54535	coiled-coil alpha-helical rod protein 1(CCHCR1)
CCK	885	cholecystokinin(CCK)
CCL11	6356	C-C motif chemokine ligand 11(CCL11)
CCL2	6347	C-C motif chemokine ligand 2(CCL2)
CCN2	1490	cellular communication network factor 2(CCN2)
CCN3	4856	cellular communication network factor 3(CCN3)
CCND2	894	cyclin D2(CCND2)
CCR2	729230	C-C motif chemokine receptor 2(CCR2)
CCR5	1234	C-C motif chemokine receptor 5(CCR5)
CD14	929	CD14 molecule(CD14)
CD163	9332	CD163 molecule(CD163)
CD1A	909	CD1a molecule(CD1A)
CD1B	910	CD1b molecule(CD1B)
CD1C	911	CD1c molecule(CD1C)
CD36	948	CD36 molecule(CD36)
CD4	920	CD4 molecule(CD4)
CD40	958	CD40 molecule(CD40)
CD40LG	959	CD40 ligand(CD40LG)
CD44	960	CD44 molecule (Indian blood group)(CD44)
CD55	1604	CD55 molecule (Cromer blood group)(CD55)
CD59	966	CD59 molecule (CD59 blood group)(CD59)
CD68	968	CD68 molecule(CD68)
CD79A	973	CD79a molecule(CD79A)
CD80	941	CD80 molecule(CD80)
CD86	942	CD86 molecule(CD86)
CD9	928	CD9 molecule(CD9)
CDC42	998	cell division cycle 42(CDC42)
CDH13	1012	cadherin 13(CDH13)
CDIPT	10423	CDP-diacylglycerol--inositol 3-phosphatidyltransferase(CDIPT)
CDK4	1019	cyclin dependent kinase 4(CDK4)
CDK5	1020	cyclin dependent kinase 5(CDK5)
CDKAL1	54901	CDK5 regulatory subunit associated protein 1 like 1(CDKAL1)
CDKN1A	1026	cyclin dependent kinase inhibitor 1A(CDKN1A)
CEACAM1	634	CEA cell adhesion molecule 1(CEACAM1)
CEACAM5	1048	CEA cell adhesion molecule 5(CEACAM5)
CEBPA	1050	CCAAT enhancer binding protein alpha(CEBPA)
CEBPB	1051	CCAAT enhancer binding protein beta(CEBPB)
CEL	1056	carboxyl ester lipase(CEL)
CENPJ	55835	centromere protein J(CENPJ)
CEPT1	10390	choline/ethanolamine phosphotransferase 1(CEPT1)
CERK	64781	ceramide kinase(CERK)
CES1	1066	carboxylesterase 1(CES1)
CETP	1071	cholesteryl ester transfer protein(CETP)
CFAP97	57587	cilia and flagella associated protein 97(CFAP97)
CFD	1675	complement factor D(CFD)
CFTR	1080	CF transmembrane conductance regulator(CFTR)
CHAF1A	10036	chromatin assembly factor 1 subunit A(CHAF1A)
CHDH	55349	choline dehydrogenase(CHDH)
CHI3L1	1116	chitinase 3 like 1(CHI3L1)
CHP1	11261	calcineurin like EF-hand protein 1(CHP1)
CHPT1	56994	choline phosphotransferase 1(CHPT1)
CHRM3	1131	cholinergic receptor muscarinic 3(CHRM3)
CHRNA4	1137	cholinergic receptor nicotinic alpha 4 subunit(CHRNA4)
CHST3	9469	carbohydrate sulfotransferase 3(CHST3)
CHUK	1147	component of inhibitor of nuclear factor kappa B kinase complex(CHUK)
CIDEC	63924	cell death inducing DFFA like effector c(CIDEC)
CISH	1154	cytokine inducible SH2 containing protein(CISH)
CLN3	1201	CLN3 lysosomal/endosomal transmembrane protein, battenin(CLN3)
CLTC	1213	clathrin heavy chain(CLTC)
CNBP	7555	CCHC-type zinc finger nucleic acid binding protein(CNBP)
CNR1	1268	cannabinoid receptor 1(CNR1)
CNR2	1269	cannabinoid receptor 2(CNR2)
COL6A3	1293	collagen type VI alpha 3 chain(COL6A3)
CORT	1325	cortistatin(CORT)
COX4I1	1327	cytochrome c oxidase subunit 4I1(COX4I1)
COX5A	9377	cytochrome c oxidase subunit 5A(COX5A)
COX8A	1351	cytochrome c oxidase subunit 8A(COX8A)
CP	1356	ceruloplasmin(CP)
CPA1	1357	carboxypeptidase A1(CPA1)
CPOX	1371	coproporphyrinogen oxidase(CPOX)
CPP	340451	ceruloplasmin pseudogene(CPP)
CPT1A	1374	carnitine palmitoyltransferase 1A(CPT1A)
CPT2	1376	carnitine palmitoyltransferase 2(CPT2)
CREB3L4	148327	cAMP responsive element binding protein 3 like 4(CREB3L4)
CREBZF	58487	CREB/ATF bZIP transcription factor(CREBZF)
CREM	1390	cAMP responsive element modulator(CREM)
CRK	1398	CRK proto-oncogene, adaptor protein(CRK)
CRP	1401	C-reactive protein(CRP)
CRTC2	200186	CREB regulated transcription coactivator 2(CRTC2)
CRY1	1407	cryptochrome circadian regulator 1(CRY1)
CRY2	1408	cryptochrome circadian regulator 2(CRY2)
CRYZ	1429	crystallin zeta(CRYZ)
CS	1431	citrate synthase(CS)
CSF3	1440	colony stimulating factor 3(CSF3)
CSH1	1442	chorionic somatomammotropin hormone 1(CSH1)
CSRP1	1465	cysteine and glycine rich protein 1(CSRP1)
CST3	1471	cystatin C(CST3)
CTAG2	30848	cancer/testis antigen 2(CTAG2)
CTF2P	100289419	cardiotrophin 2, pseudogene(CTF2P)
CTPP	10306	Cataract, posterior polar(CTPP)
CTSB	1508	cathepsin B(CTSB)
CTSD	1509	cathepsin D(CTSD)
CTSG	1511	cathepsin G(CTSG)
CTSS	1520	cathepsin S(CTSS)
CUX1	1523	cut like homeobox 1(CUX1)
CX3CL1	6376	C-X3-C motif chemokine ligand 1(CX3CL1)
CXADR	1525	CXADR Ig-like cell adhesion molecule(CXADR)
CXCL10	3627	C-X-C motif chemokine ligand 10(CXCL10)
CXCL5	6374	C-X-C motif chemokine ligand 5(CXCL5)
CXCL8	3576	C-X-C motif chemokine ligand 8(CXCL8)
CXCR2	3579	C-X-C motif chemokine receptor 2(CXCR2)
CYBA	1535	cytochrome b-245 alpha chain(CYBA)
CYBB	1536	cytochrome b-245 beta chain(CYBB)
CYP17A1	1586	cytochrome P450 family 17 subfamily A member 1(CYP17A1)
CYP19A1	1588	cytochrome P450 family 19 subfamily A member 1(CYP19A1)
CYP1A2	1544	cytochrome P450 family 1 subfamily A member 2(CYP1A2)
CYP27A1	1593	cytochrome P450 family 27 subfamily A member 1(CYP27A1)
CYP27B1	1594	cytochrome P450 family 27 subfamily B member 1(CYP27B1)
CYP2B6	1555	cytochrome P450 family 2 subfamily B member 6(CYP2B6)
CYP2C9	1559	cytochrome P450 family 2 subfamily C member 9(CYP2C9)
CYP2D6	1565	cytochrome P450 family 2 subfamily D member 6(CYP2D6)
CYP2E1	1571	cytochrome P450 family 2 subfamily E member 1(CYP2E1)
CYP3A4	1576	cytochrome P450 family 3 subfamily A member 4(CYP3A4)
DAB2	1601	DAB adaptor protein 2(DAB2)
DAG1	1605	dystroglycan 1(DAG1)
DAGLA	747	diacylglycerol lipase alpha(DAGLA)
DAND5	199699	DAN domain BMP antagonist family member 5(DAND5)
DCN	1634	decorin(DCN)
DDAH2	23564	dimethylarginine dimethylaminohydrolase 2(DDAH2)
DDIT3	1649	DNA damage inducible transcript 3(DDIT3)
DDX4	54514	DEAD-box helicase 4(DDX4)
DFFB	1677	DNA fragmentation factor subunit beta(DFFB)
DGCR	1714	DiGeorge syndrome chromosome region(DGCR)
DGKQ	1609	diacylglycerol kinase theta(DGKQ)
DHX40	79665	DEAH-box helicase 40(DHX40)
DIH1	1732	diaphragmatic hernia 1(DIH1)
DIO2	1734	iodothyronine deiodinase 2(DIO2)
DKK3	27122	dickkopf WNT signaling pathway inhibitor 3(DKK3)
DLL4	54567	delta like canonical Notch ligand 4(DLL4)
DMD	1756	dystrophin(DMD)
DNASE2	1777	deoxyribonuclease 2, lysosomal(DNASE2)
DNM3	26052	dynamin 3(DNM3)
DNMT1	1786	DNA methyltransferase 1(DNMT1)
DPP4	1803	dipeptidyl peptidase 4(DPP4)
DRD2	1813	dopamine receptor D2(DRD2)
DUSP1	1843	dual specificity phosphatase 1(DUSP1)
DUSP2	1844	dual specificity phosphatase 2(DUSP2)
DUSP6	1848	dual specificity phosphatase 6(DUSP6)
E2F1	1869	E2F transcription factor 1(E2F1)
EDA	1896	ectodysplasin A(EDA)
EDN1	1906	endothelin 1(EDN1)
EGFR	1956	epidermal growth factor receptor(EGFR)
EGLN3	112399	egl-9 family hypoxia inducible factor 3(EGLN3)
EGR1	1958	early growth response 1(EGR1)
EHMT1	79813	euchromatic histone lysine methyltransferase 1(EHMT1)
EIF2AK1	27102	eukaryotic translation initiation factor 2 alpha kinase 1(EIF2AK1)
EIF4G2	1982	eukaryotic translation initiation factor 4 gamma 2(EIF4G2)
ELANE	1991	elastase, neutrophil expressed(ELANE)
ELAVL1	1994	ELAV like RNA binding protein 1(ELAVL1)
ELAVL2	1993	ELAV like RNA binding protein 2(ELAVL2)
ELF4	2000	E74 like ETS transcription factor 4(ELF4)
ENPP1	5167	ectonucleotide pyrophosphatase/phosphodiesterase 1(ENPP1)
ENPP2	5168	ectonucleotide pyrophosphatase/phosphodiesterase 2(ENPP2)
EP300	2033	E1A binding protein p300(EP300)
EPCAM	4072	epithelial cell adhesion molecule(EPCAM)
EPHB2	2048	EPH receptor B2(EPHB2)
EPO	2056	erythropoietin(EPO)
EPOR	2057	erythropoietin receptor(EPOR)
ERBB2	2064	erb-b2 receptor tyrosine kinase 2(ERBB2)
ERMAP	114625	erythroblast membrane associated protein (Scianna blood group)(ERMAP)
ERP44	23071	endoplasmic reticulum protein 44(ERP44)
ESR1	2099	estrogen receptor 1(ESR1)
ESR2	2100	estrogen receptor 2(ESR2)
ESRRG	2104	estrogen related receptor gamma(ESRRG)
ETFA	2108	electron transfer flavoprotein subunit alpha(ETFA)
ETFB	2109	electron transfer flavoprotein subunit beta(ETFB)
ETFDH	2110	electron transfer flavoprotein dehydrogenase(ETFDH)
ETV3	2117	ETS variant transcription factor 3(ETV3)
F2	2147	coagulation factor II, thrombin(F2)
F2RL1	2150	F2R like trypsin receptor 1(F2RL1)
F3	2152	coagulation factor III, tissue factor(F3)
FAAH	2166	fatty acid amide hydrolase(FAAH)
FABP3	2170	fatty acid binding protein 3(FABP3)
FABP4	2167	fatty acid binding protein 4(FABP4)
FABP5	2171	fatty acid binding protein 5(FABP5)
FADS2	9415	fatty acid desaturase 2(FADS2)
FAM107B	83641	family with sequence similarity 107 member B(FAM107B)
FAM126A	84668	family with sequence similarity 126 member A(FAM126A)
FAM3C	10447	FAM3 metabolism regulating signaling molecule C(FAM3C)
FAP	2191	fibroblast activation protein alpha(FAP)
FAS	355	Fas cell surface death receptor(FAS)
FASN	2194	fatty acid synthase(FASN)
FBN3	84467	fibrillin 3(FBN3)
FBRS	64319	fibrosin(FBRS)
FBXO8	26269	F-box protein 8(FBXO8)
FCN2	2220	ficolin 2(FCN2)
FDXR	2232	ferredoxin reductase(FDXR)
FFAR1	2864	free fatty acid receptor 1(FFAR1)
FGD1	2245	FYVE, RhoGEF and PH domain containing 1(FGD1)
FGF2	2247	fibroblast growth factor 2(FGF2)
FGF21	26291	fibroblast growth factor 21(FGF21)
FGF23	8074	fibroblast growth factor 23(FGF23)
FGFR3	2261	fibroblast growth factor receptor 3(FGFR3)
FHL1	2273	four and a half LIM domains 1(FHL1)
FIG4	9896	FIG4 phosphoinositide 5-phosphatase(FIG4)
FLAD1	80308	flavin adenine dinucleotide synthetase 1(FLAD1)
FLII	2314	FLII actin remodeling protein(FLII)
FLNA	2316	filamin A(FLNA)
FLT3LG	2323	fms related receptor tyrosine kinase 3 ligand(FLT3LG)
FNDC5	252995	fibronectin type III domain containing 5(FNDC5)
FOXA2	3170	forkhead box A2(FOXA2)
FOXA3	3171	forkhead box A3(FOXA3)
FOXC1	2296	forkhead box C1(FOXC1)
FOXC2	2303	forkhead box C2(FOXC2)
FOXO1	2308	forkhead box O1(FOXO1)
FOXO3	2309	forkhead box O3(FOXO3)
FRZB	2487	frizzled related protein(FRZB)
FSHMD1A	2489	facioscapulohumeral muscular dystrophy 1A(FSHMD1A)
FST	10468	follistatin(FST)
FTO	79068	FTO alpha-ketoglutarate dependent dioxygenase(FTO)
FXN	2395	frataxin(FXN)
FYN	2534	FYN proto-oncogene, Src family tyrosine kinase(FYN)
G6PC1	2538	glucose-6-phosphatase catalytic subunit 1(G6PC1)
G6PD	2539	glucose-6-phosphate dehydrogenase(G6PD)
GAA	2548	alpha glucosidase(GAA)
GABPA	2551	GA binding protein transcription factor subunit alpha(GABPA)
GAL3ST1	9514	galactose-3-O-sulfotransferase 1(GAL3ST1)
GALNT2	2590	polypeptide N-acetylgalactosaminyltransferase 2(GALNT2)
GATA3	2625	GATA binding protein 3(GATA3)
GBA3	57733	glucosylceramidase beta 3 (gene/pseudogene)(GBA3)
GCG	2641	glucagon(GCG)
GCK	2645	glucokinase(GCK)
GCKR	2646	glucokinase regulator(GCKR)
GCLC	2729	glutamate-cysteine ligase catalytic subunit(GCLC)
GDF10	2662	growth differentiation factor 10(GDF10)
GDF15	9518	growth differentiation factor 15(GDF15)
GET4	51608	guided entry of tail-anchored proteins factor 4(GET4)
GFPT1	2673	glutamine--fructose-6-phosphate transaminase 1(GFPT1)
GGT1	2678	gamma-glutamyltransferase 1(GGT1)
GH1	2688	growth hormone 1(GH1)
GHR	2690	growth hormone receptor(GHR)
GHRH	2691	growth hormone releasing hormone(GHRH)
GIP	2695	gastric inhibitory polypeptide(GIP)
GLMN	11146	glomulin, FKBP associated protein(GLMN)
GLP1R	2740	glucagon like peptide 1 receptor(GLP1R)
GMDS	2762	GDP-mannose 4,6-dehydratase(GMDS)
GNAI2	2771	G protein subunit alpha i2(GNAI2)
GNAQ	2776	G protein subunit alpha q(GNAQ)
GNAS	2778	GNAS complex locus(GNAS)
GNB3	2784	G protein subunit beta 3(GNB3)
GNRH1	2796	gonadotropin releasing hormone 1(GNRH1)
GORASP1	64689	golgi reassembly stacking protein 1(GORASP1)
GPAM	57678	glycerol-3-phosphate acyltransferase, mitochondrial(GPAM)
GPBAR1	151306	G protein-coupled bile acid receptor 1(GPBAR1)
GPC4	2239	glypican 4(GPC4)
GPER1	2852	G protein-coupled estrogen receptor 1(GPER1)
GPR21	2844	G protein-coupled receptor 21(GPR21)
GPRC6A	222545	G protein-coupled receptor class C group 6 member A(GPRC6A)
GPX1	2876	glutathione peroxidase 1(GPX1)
GPX3	2878	glutathione peroxidase 3(GPX3)
GRAP2	9402	GRB2 related adaptor protein 2(GRAP2)
GRB10	2887	growth factor receptor bound protein 10(GRB10)
GREM1	26585	gremlin 1, DAN family BMP antagonist(GREM1)
GRK2	156	G protein-coupled receptor kinase 2(GRK2)
GRK5	2869	G protein-coupled receptor kinase 5(GRK5)
GRN	2896	granulin precursor(GRN)
GRWD1	83743	glutamate rich WD repeat containing 1(GRWD1)
GSC-DT	108868751	GSC divergent transcript(GSC-DT)
GSK3B	2932	glycogen synthase kinase 3 beta(GSK3B)
GTF2E1	2960	general transcription factor IIE subunit 1(GTF2E1)
GTF2E2	2961	general transcription factor IIE subunit 2(GTF2E2)
GTF3A	2971	general transcription factor IIIA(GTF3A)
GYPC	2995	glycophorin C (Gerbich blood group)(GYPC)
GZMB	3002	granzyme B(GZMB)
H19	283120	H19 imprinted maternally expressed transcript(H19)
HAMP	57817	hepcidin antimicrobial peptide(HAMP)
HAVCR1	26762	hepatitis A virus cellular receptor 1(HAVCR1)
HBEGF	1839	heparin binding EGF like growth factor(HBEGF)
HCC	619501	thyroid carcinoma, Hurthle cell(HCC)
HDAC3	8841	histone deacetylase 3(HDAC3)
HDAC6	10013	histone deacetylase 6(HDAC6)
HDAC8	55869	histone deacetylase 8(HDAC8)
HDAC9	9734	histone deacetylase 9(HDAC9)
HES1	3280	hes family bHLH transcription factor 1(HES1)
HFE	3077	homeostatic iron regulator(HFE)
HGF	3082	hepatocyte growth factor(HGF)
HHEX	3087	hematopoietically expressed homeobox(HHEX)
HIF1A	3091	hypoxia inducible factor 1 subunit alpha(HIF1A)
HINT1	3094	histidine triad nucleotide binding protein 1(HINT1)
HK1	3098	hexokinase 1(HK1)
HK2	3099	hexokinase 2(HK2)
HMBS	3145	hydroxymethylbilane synthase(HMBS)
HMGA1	3159	high mobility group AT-hook 1(HMGA1)
HMGB1	3146	high mobility group box 1(HMGB1)
HMGCR	3156	3-hydroxy-3-methylglutaryl-CoA reductase(HMGCR)
HMOX1	3162	heme oxygenase 1(HMOX1)
HNF1A	6927	HNF1 homeobox A(HNF1A)
HNF1B	6928	HNF1 homeobox B(HNF1B)
HNF4A	3172	hepatocyte nuclear factor 4 alpha(HNF4A)
HOOK2	29911	hook microtubule tethering protein 2(HOOK2)
HP	3240	haptoglobin(HP)
HPS1	3257	HPS1 biogenesis of lysosomal organelles complex 3 subunit 1(HPS1)
HPSE	10855	heparanase(HPSE)
HR	55806	HR lysine demethylase and nuclear receptor corepressor(HR)
HRAS	3265	HRas proto-oncogene, GTPase(HRAS)
HSD11B1	3290	hydroxysteroid 11-beta dehydrogenase 1(HSD11B1)
HSP90AA1	3320	heat shock protein 90 alpha family class A member 1(HSP90AA1)
HSP90AB1	3326	heat shock protein 90 alpha family class B member 1(HSP90AB1)
HSP90B2P	7190	heat shock protein 90 beta family member 2, pseudogene(HSP90B2P)
HSPA14	51182	heat shock protein family A (Hsp70) member 14(HSPA14)
HSPA1A	3303	heat shock protein family A (Hsp70) member 1A(HSPA1A)
HSPA2	3306	heat shock protein family A (Hsp70) member 2(HSPA2)
HSPA4	3308	heat shock protein family A (Hsp70) member 4(HSPA4)
HSPA5	3309	heat shock protein family A (Hsp70) member 5(HSPA5)
HSPB1	3315	heat shock protein family B (small) member 1(HSPB1)
HSPB2	3316	heat shock protein family B (small) member 2(HSPB2)
HSPB3	8988	heat shock protein family B (small) member 3(HSPB3)
HSPD1	3329	heat shock protein family D (Hsp60) member 1(HSPD1)
HSR	338386	Hand skill, relative(HSR)
HTR2C	3358	5-hydroxytryptamine receptor 2C(HTR2C)
HTR3A	3359	5-hydroxytryptamine receptor 3A(HTR3A)
IAPP	3375	islet amyloid polypeptide(IAPP)
IARS1	3376	isoleucyl-tRNA synthetase 1(IARS1)
ICAM1	3383	intercellular adhesion molecule 1(ICAM1)
ID1	3397	inhibitor of DNA binding 1, HLH protein(ID1)
ID2	3398	inhibitor of DNA binding 2(ID2)
ID3	3399	inhibitor of DNA binding 3, HLH protein(ID3)
IDE	3416	insulin degrading enzyme(IDE)
IFNA1	3439	interferon alpha 1(IFNA1)
IFNB1	3456	interferon beta 1(IFNB1)
IFNG	3458	interferon gamma(IFNG)
IGF1	3479	insulin like growth factor 1(IGF1)
IGF1R	3480	insulin like growth factor 1 receptor(IGF1R)
IGF2	3481	insulin like growth factor 2(IGF2)
IGF2BP2	10644	insulin like growth factor 2 mRNA binding protein 2(IGF2BP2)
IGFBP1	3484	insulin like growth factor binding protein 1(IGFBP1)
IGFBP2	3485	insulin like growth factor binding protein 2(IGFBP2)
IGFBP3	3486	insulin like growth factor binding protein 3(IGFBP3)
IGFBP7	3490	insulin like growth factor binding protein 7(IGFBP7)
IGHD1-14	28508	immunoglobulin heavy diversity 1-14 (non-functional)(IGHD1-14)
IGKV1-27	28935	immunoglobulin kappa variable 1-27(IGKV1-27)
IGKV2D-19	28887	immunoglobulin kappa variable 2D-19 (pseudogene)(IGKV2D-19)
IKBKB	3551	inhibitor of nuclear factor kappa B kinase subunit beta(IKBKB)
IKZF2	22807	IKAROS family zinc finger 2(IKZF2)
IL10	3586	interleukin 10(IL10)
IL13	3596	interleukin 13(IL13)
IL15	3600	interleukin 15(IL15)
IL17A	3605	interleukin 17A(IL17A)
IL18	3606	interleukin 18(IL18)
IL1B	3553	interleukin 1 beta(IL1B)
IL1R1	3554	interleukin 1 receptor type 1(IL1R1)
IL1RN	3557	interleukin 1 receptor antagonist(IL1RN)
IL2	3558	interleukin 2(IL2)
IL22	50616	interleukin 22(IL22)
IL33	90865	interleukin 33(IL33)
IL4	3565	interleukin 4(IL4)
IL5	3567	interleukin 5(IL5)
IL6	3569	interleukin 6(IL6)
IL9	3578	interleukin 9(IL9)
IMPA1	3612	inositol monophosphatase 1(IMPA1)
INS	3630	insulin(INS)
INSIG2	51141	insulin induced gene 2(INSIG2)
INSL3	3640	insulin like 3(INSL3)
INSR	3643	insulin receptor(INSR)
INTS6	26512	integrator complex subunit 6(INTS6)
IRF3	3661	interferon regulatory factor 3(IRF3)
IRF4	3662	interferon regulatory factor 4(IRF4)
IRF5	3663	interferon regulatory factor 5(IRF5)
IRS1	3667	insulin receptor substrate 1(IRS1)
IRS2	8660	insulin receptor substrate 2(IRS2)
IRS4	8471	insulin receptor substrate 4(IRS4)
ISYNA1	51477	inositol-3-phosphate synthase 1(ISYNA1)
ITCH	83737	itchy E3 ubiquitin protein ligase(ITCH)
ITGAX	3687	integrin subunit alpha X(ITGAX)
ITGBL1	9358	integrin subunit beta like 1(ITGBL1)
ITPR1	3708	inositol 1,4,5-trisphosphate receptor type 1(ITPR1)
IVNS1ABP	10625	influenza virus NS1A binding protein(IVNS1ABP)
JAK1	3716	Janus kinase 1(JAK1)
JAK2	3717	Janus kinase 2(JAK2)
JPH3	57338	junctophilin 3(JPH3)
JUN	3725	Jun proto-oncogene, AP-1 transcription factor subunit(JUN)
KAT2B	8850	lysine acetyltransferase 2B(KAT2B)
KCNA3	3738	potassium voltage-gated channel subfamily A member 3(KCNA3)
KCNA5	3741	potassium voltage-gated channel subfamily A member 5(KCNA5)
KCNB1	3745	potassium voltage-gated channel subfamily B member 1(KCNB1)
KCNE1	3753	potassium voltage-gated channel subfamily E regulatory subunit 1(KCNE1)
KCNJ11	3767	potassium inwardly rectifying channel subfamily J member 11(KCNJ11)
KCNQ1	3784	potassium voltage-gated channel subfamily Q member 1(KCNQ1)
KIF2A	3796	kinesin family member 2A(KIF2A)
KITLG	4254	KIT ligand(KITLG)
KL	9365	klotho(KL)
KLF11	8462	Kruppel like factor 11(KLF11)
KLHDC10	23008	kelch domain containing 10(KLHDC10)
KLK2	3817	kallikrein related peptidase 2(KLK2)
KLK3	354	kallikrein related peptidase 3(KLK3)
KLK8	11202	kallikrein related peptidase 8(KLK8)
KMT2A	4297	lysine methyltransferase 2A(KMT2A)
KRT17	3872	keratin 17(KRT17)
KRT18	3875	keratin 18(KRT18)
KRT6B	3854	keratin 6B(KRT6B)
KSR1	8844	kinase suppressor of ras 1(KSR1)
LAP	7939	Laryngeal adductor paralysis(LAP)
LAP3	51056	leucine aminopeptidase 3(LAP3)
LAS1L	81887	LAS1 like ribosome biogenesis factor(LAS1L)
LASP1	3927	LIM and SH3 protein 1(LASP1)
LATS1	9113	large tumor suppressor kinase 1(LATS1)
LBP	3929	lipopolysaccharide binding protein(LBP)
LBX1	10660	ladybird homeobox 1(LBX1)
LCN2	3934	lipocalin 2(LCN2)
LCP1	3936	lymphocyte cytosolic protein 1(LCP1)
LCS1	84565	lymphedema-cholestasis syndrome 1(LCS1)
LDLR	3949	low density lipoprotein receptor(LDLR)
LEP	3952	leptin(LEP)
LEPR	3953	leptin receptor(LEPR)
LGALS3	3958	galectin 3(LGALS3)
LIN28A	79727	lin-28 homolog A(LIN28A)
LIN28B	389421	lin-28 homolog B(LIN28B)
LIN9	286826	lin-9 DREAM MuvB core complex component(LIN9)
LIPC	3990	lipase C, hepatic type(LIPC)
LIPE	3991	lipase E, hormone sensitive type(LIPE)
LIPG	9388	lipase G, endothelial type(LIPG)
LLGL1	3996	LLGL scribble cell polarity complex component 1(LLGL1)
LMNA	4000	lamin A/C(LMNA)
LOC102723407	102723407	immunoglobulin heavy variable 4-38-2-like(LOC102723407)
LOXL2	4017	lysyl oxidase like 2(LOXL2)
LPA	4018	lipoprotein(a)(LPA)
LPIN1	23175	lipin 1(LPIN1)
LPL	4023	lipoprotein lipase(LPL)
LRIT1	26103	leucine rich repeat, Ig-like and transmembrane domains 1(LRIT1)
LRP1	4035	LDL receptor related protein 1(LRP1)
LRP1B	53353	LDL receptor related protein 1B(LRP1B)
LTA	4049	lymphotoxin alpha(LTA)
LTB4R	1241	leukotriene B4 receptor(LTB4R)
LTF	4057	lactotransferrin(LTF)
LYN	4067	LYN proto-oncogene, Src family tyrosine kinase(LYN)
LYRM1	57149	LYR motif containing 1(LYRM1)
MADD	8567	MAP kinase activating death domain(MADD)
MANF	7873	mesencephalic astrocyte derived neurotrophic factor(MANF)
MAP2K1	5604	mitogen-activated protein kinase kinase 1(MAP2K1)
MAP3K5	4217	mitogen-activated protein kinase kinase kinase 5(MAP3K5)
MAP3K7	6885	mitogen-activated protein kinase kinase kinase 7(MAP3K7)
MAP3K8	1326	mitogen-activated protein kinase kinase kinase 8(MAP3K8)
MAP4K4	9448	mitogen-activated protein kinase kinase kinase kinase 4(MAP4K4)
MAPK1	5594	mitogen-activated protein kinase 1(MAPK1)
MAPK10	5602	mitogen-activated protein kinase 10(MAPK10)
MAPK14	1432	mitogen-activated protein kinase 14(MAPK14)
MAPK1IP1L	93487	mitogen-activated protein kinase 1 interacting protein 1 like(MAPK1IP1L)
MAPK4	5596	mitogen-activated protein kinase 4(MAPK4)
MAPK8	5599	mitogen-activated protein kinase 8(MAPK8)
MAPK9	5601	mitogen-activated protein kinase 9(MAPK9)
MAPKAPK2	9261	MAPK activated protein kinase 2(MAPKAPK2)
MAPT	4137	microtubule associated protein tau(MAPT)
MARCHF1	55016	membrane associated ring-CH-type finger 1(MARCHF1)
MARCKS	4082	myristoylated alanine rich protein kinase C substrate(MARCKS)
MARK1	4139	microtubule affinity regulating kinase 1(MARK1)
MAS1	4142	MAS1 proto-oncogene, G protein-coupled receptor(MAS1)
MBD5	55777	methyl-CpG binding domain protein 5(MBD5)
MBL2	4153	mannose binding lectin 2(MBL2)
MBL3P	50639	mannose-binding lectin family member 3, pseudogene(MBL3P)
MC3R	4159	melanocortin 3 receptor(MC3R)
MC4R	4160	melanocortin 4 receptor(MC4R)
MCAT	27349	malonyl-CoA-acyl carrier protein transacylase(MCAT)
MCL1	4170	MCL1 apoptosis regulator, BCL2 family member(MCL1)
MCPH1	79648	microcephalin 1(MCPH1)
MCU	90550	mitochondrial calcium uniporter(MCU)
MDK	4192	midkine(MDK)
MECP2	4204	methyl-CpG binding protein 2(MECP2)
MEFV	4210	MEFV innate immuity regulator, pyrin(MEFV)
MEG3	55384	maternally expressed 3(MEG3)
MEN1	4221	menin 1(MEN1)
MEP1A	4224	meprin A subunit alpha(MEP1A)
MFN1	55669	mitofusin 1(MFN1)
MFN2	9927	mitofusin 2(MFN2)
MIAT	440823	myocardial infarction associated transcript(MIAT)
MIF	4282	macrophage migration inhibitory factor(MIF)
MINK1	50488	misshapen like kinase 1(MINK1)
MIR106B	406900	microRNA 106b(MIR106B)
MIR122	406906	microRNA 122(MIR122)
MIR125A	406910	microRNA 125a(MIR125A)
MIR126	406913	microRNA 126(MIR126)
MIR143	406935	microRNA 143(MIR143)
MIR144	406936	microRNA 144(MIR144)
MIR145	406937	microRNA 145(MIR145)
MIR146A	406938	microRNA 146a(MIR146A)
MIR155	406947	microRNA 155(MIR155)
MIR15B	406949	microRNA 15b(MIR15B)
MIR182	406958	microRNA 182(MIR182)
MIR183	406959	microRNA 183(MIR183)
MIR184	406960	microRNA 184(MIR184)
MIR195	406971	microRNA 195(MIR195)
MIR200C	406985	microRNA 200c(MIR200C)
MIR206	406989	microRNA 206(MIR206)
MIR21	406991	microRNA 21(MIR21)
MIR210	406992	microRNA 210(MIR210)
MIR217	406999	microRNA 217(MIR217)
MIR221	407006	microRNA 221(MIR221)
MIR222	407007	microRNA 222(MIR222)
MIR223	407008	microRNA 223(MIR223)
MIR26B	407017	microRNA 26b(MIR26B)
MIR29A	407021	microRNA 29a(MIR29A)
MIR29B1	407024	microRNA 29b-1(MIR29B1)
MIR301A	407027	microRNA 301a(MIR301A)
MIR33A	407039	microRNA 33a(MIR33A)
MIR34A	407040	microRNA 34a(MIR34A)
MIR375	494324	microRNA 375(MIR375)
MIR377	494326	microRNA 377(MIR377)
MIR378A	494327	microRNA 378a(MIR378A)
MIR494	574452	microRNA 494(MIR494)
MIR93	407050	microRNA 93(MIR93)
MKI67	4288	marker of proliferation Ki-67(MKI67)
MLC1	23209	modulator of VRAC current 1(MLC1)
MLIP	90523	muscular LMNA interacting protein(MLIP)
MLST8	64223	MTOR associated protein, LST8 homolog(MLST8)
MLXIPL	51085	MLX interacting protein like(MLXIPL)
MLYCD	23417	malonyl-CoA decarboxylase(MLYCD)
MME	4311	membrane metalloendopeptidase(MME)
MMP1	4312	matrix metallopeptidase 1(MMP1)
MMP8	4317	matrix metallopeptidase 8(MMP8)
MMP9	4318	matrix metallopeptidase 9(MMP9)
MOGAT1	116255	monoacylglycerol O-acyltransferase 1(MOGAT1)
MOGAT2	80168	monoacylglycerol O-acyltransferase 2(MOGAT2)
MOK	5891	MOK protein kinase(MOK)
MPO	4353	myeloperoxidase(MPO)
MROS	8011	Melkersson-Rosenthal syndrome(MROS)
MSC	9242	musculin(MSC)
MSR1	4481	macrophage scavenger receptor 1(MSR1)
MST1	4485	macrophage stimulating 1(MST1)
MSTN	2660	myostatin(MSTN)
MSX2	4488	msh homeobox 2(MSX2)
MT1A	4489	metallothionein 1A(MT1A)
MT1B	4490	metallothionein 1B(MT1B)
MT1E	4493	metallothionein 1E(MT1E)
MT1F	4494	metallothionein 1F(MT1F)
MT1G	4495	metallothionein 1G(MT1G)
MT1H	4496	metallothionein 1H(MT1H)
MT1IP	644314	metallothionein 1I, pseudogene(MT1IP)
MT1JP	4498	metallothionein 1J, pseudogene(MT1JP)
MT1L	4500	metallothionein 1L, pseudogene(MT1L)
MT1M	4499	metallothionein 1M(MT1M)
MT1X	4501	metallothionein 1X(MT1X)
MT2A	4502	metallothionein 2A(MT2A)
MT-CO1	4512	mitochondrially encoded cytochrome c oxidase I(MT-CO1)
MTHFR	4524	methylenetetrahydrofolate reductase(MTHFR)
MTNR1A	4543	melatonin receptor 1A(MTNR1A)
MTNR1B	4544	melatonin receptor 1B(MTNR1B)
MTOR	2475	mechanistic target of rapamycin kinase(MTOR)
MTSS1	9788	MTSS I-BAR domain containing 1(MTSS1)
MTTP	4547	microsomal triglyceride transfer protein(MTTP)
MUC1	4582	mucin 1, cell surface associated(MUC1)
MYD88	4615	MYD88 innate immune signal transduction adaptor(MYD88)
NAA16	79612	N-alpha-acetyltransferase 16, NatA auxiliary subunit(NAA16)
NAGS	162417	N-acetylglutamate synthase(NAGS)
NAMPT	10135	nicotinamide phosphoribosyltransferase(NAMPT)
NANS	54187	N-acetylneuraminate synthase(NANS)
NAT1	9	N-acetyltransferase 1(NAT1)
NAT2	10	N-acetyltransferase 2(NAT2)
NBN	4683	nibrin(NBN)
NBPF3	84224	NBPF member 3(NBPF3)
NCF1	653361	neutrophil cytosolic factor 1(NCF1)
NDC80	10403	NDC80 kinetochore complex component(NDC80)
NDP	4693	norrin cystine knot growth factor NDP(NDP)
NDUFA2	4695	NADH:ubiquinone oxidoreductase subunit A2(NDUFA2)
NEIL1	79661	nei like DNA glycosylase 1(NEIL1)
NELFCD	51497	negative elongation factor complex member C/D(NELFCD)
NEU3	10825	neuraminidase 3(NEU3)
NF2	4771	NF2, moesin-ezrin-radixin like (MERLIN) tumor suppressor(NF2)
NFAT5	10725	nuclear factor of activated T cells 5(NFAT5)
NFE2L1	4779	NFE2 like bZIP transcription factor 1(NFE2L1)
NFE2L2	4780	NFE2 like bZIP transcription factor 2(NFE2L2)
NFKB1	4790	nuclear factor kappa B subunit 1(NFKB1)
NFKBIA	4792	NFKB inhibitor alpha(NFKBIA)
NGF	4803	nerve growth factor(NGF)
NLRP3	114548	NLR family pyrin domain containing 3(NLRP3)
NNT	23530	nicotinamide nucleotide transhydrogenase(NNT)
NOD1	10392	nucleotide binding oligomerization domain containing 1(NOD1)
NOD2	64127	nucleotide binding oligomerization domain containing 2(NOD2)
NOS1	4842	nitric oxide synthase 1(NOS1)
NOS2	4843	nitric oxide synthase 2(NOS2)
NOS3	4846	nitric oxide synthase 3(NOS3)
NOTCH1	4851	notch receptor 1(NOTCH1)
NOTCH2	4853	notch receptor 2(NOTCH2)
NOX4	50507	NADPH oxidase 4(NOX4)
NPEPPS	9520	aminopeptidase puromycin sensitive(NPEPPS)
NPHS1	4868	NPHS1 adhesion molecule, nephrin(NPHS1)
NPPB	4879	natriuretic peptide B(NPPB)
NPRL3	8131	NPR3 like, GATOR1 complex subunit(NPRL3)
NPY	4852	neuropeptide Y(NPY)
NR0B2	8431	nuclear receptor subfamily 0 group B member 2(NR0B2)
NR1H4	9971	nuclear receptor subfamily 1 group H member 4(NR1H4)
NR1I3	9970	nuclear receptor subfamily 1 group I member 3(NR1I3)
NR2C2	7182	nuclear receptor subfamily 2 group C member 2(NR2C2)
NR3C1	2908	nuclear receptor subfamily 3 group C member 1(NR3C1)
NR3C2	4306	nuclear receptor subfamily 3 group C member 2(NR3C2)
NR4A1	3164	nuclear receptor subfamily 4 group A member 1(NR4A1)
NR4A3	8013	nuclear receptor subfamily 4 group A member 3(NR4A3)
NRF1	4899	nuclear respiratory factor 1(NRF1)
NRIP1	8204	nuclear receptor interacting protein 1(NRIP1)
NRSN1	140767	neurensin 1(NRSN1)
NSG1	27065	neuronal vesicle trafficking associated 1(NSG1)
NTN1	9423	netrin 1(NTN1)
NTRK1	4914	neurotrophic receptor tyrosine kinase 1(NTRK1)
NUCB2	4925	nucleobindin 2(NUCB2)
NUP214	8021	nucleoporin 214(NUP214)
NUTM1	256646	NUT midline carcinoma family member 1(NUTM1)
OAT	4942	ornithine aminotransferase(OAT)
ODC1	4953	ornithine decarboxylase 1(ODC1)
OFC1	4963	orofacial cleft 1(OFC1)
OGG1	4968	8-oxoguanine DNA glycosylase(OGG1)
OGT	8473	O-linked N-acetylglucosamine (GlcNAc) transferase(OGT)
OLR1	4973	oxidized low density lipoprotein receptor 1(OLR1)
OPA1	4976	OPA1 mitochondrial dynamin like GTPase(OPA1)
OPRM1	4988	opioid receptor mu 1(OPRM1)
OTULIN	90268	OTU deubiquitinase with linear linkage specificity(OTULIN)
OVGP1	5016	oviductal glycoprotein 1(OVGP1)
P2RY1	5028	purinergic receptor P2Y1(P2RY1)
PADI4	23569	peptidyl arginine deiminase 4(PADI4)
PAK3	5063	p21 (RAC1) activated kinase 3(PAK3)
PAM	5066	peptidylglycine alpha-amidating monooxygenase(PAM)
PAPPA	5069	pappalysin 1(PAPPA)
PARK7	11315	Parkinsonism associated deglycase(PARK7)
PARP1	142	poly(ADP-ribose) polymerase 1(PARP1)
PBX1	5087	PBX homeobox 1(PBX1)
PC	5091	pyruvate carboxylase(PC)
PCK1	5105	phosphoenolpyruvate carboxykinase 1(PCK1)
PCMT1	5110	protein-L-isoaspartate (D-aspartate) O-methyltransferase(PCMT1)
PCNT	5116	pericentrin(PCNT)
PCSK1	5122	proprotein convertase subtilisin/kexin type 1(PCSK1)
PCSK1N	27344	proprotein convertase subtilisin/kexin type 1 inhibitor(PCSK1N)
PCSK2	5126	proprotein convertase subtilisin/kexin type 2(PCSK2)
PCSK9	255738	proprotein convertase subtilisin/kexin type 9(PCSK9)
PDE3B	5140	phosphodiesterase 3B(PDE3B)
PDGFRB	5159	platelet derived growth factor receptor beta(PDGFRB)
PDIA4	9601	protein disulfide isomerase family A member 4(PDIA4)
PDK4	5166	pyruvate dehydrogenase kinase 4(PDK4)
PDLIM2	64236	PDZ and LIM domain 2(PDLIM2)
PDLIM5	10611	PDZ and LIM domain 5(PDLIM5)
PDON2	406237	Periodontitis, localized aggressive(PDON2)
PDX1	3651	pancreatic and duodenal homeobox 1(PDX1)
PEA15	8682	proliferation and apoptosis adaptor protein 15(PEA15)
PFAS	5198	phosphoribosylformylglycinamidine synthase(PFAS)
PFN1	5216	profilin 1(PFN1)
PGF	5228	placental growth factor(PGF)
PGR-AS1	101054525	PGR antisense RNA 1(PGR-AS1)
PHLPP1	23239	PH domain and leucine rich repeat protein phosphatase 1(PHLPP1)
PICALM	8301	phosphatidylinositol binding clathrin assembly protein(PICALM)
PID1	55022	phosphotyrosine interaction domain containing 1(PID1)
PIK3C3	5289	phosphatidylinositol 3-kinase catalytic subunit type 3(PIK3C3)
PIK3CA	5290	phosphatidylinositol-4,5-bisphosphate 3-kinase catalytic subunit alpha(PIK3CA)
PIK3CB	5291	phosphatidylinositol-4,5-bisphosphate 3-kinase catalytic subunit beta(PIK3CB)
PIK3CD	5293	phosphatidylinositol-4,5-bisphosphate 3-kinase catalytic subunit delta(PIK3CD)
PIK3CG	5294	phosphatidylinositol-4,5-bisphosphate 3-kinase catalytic subunit gamma(PIK3CG)
PIK3R1	5295	phosphoinositide-3-kinase regulatory subunit 1(PIK3R1)
PIK3R2	5296	phosphoinositide-3-kinase regulatory subunit 2(PIK3R2)
PIK3R4	30849	phosphoinositide-3-kinase regulatory subunit 4(PIK3R4)
PIP4K2A	5305	phosphatidylinositol-5-phosphate 4-kinase type 2 alpha(PIP4K2A)
PIR	8544	pirin(PIR)
PITX2	5308	paired like homeodomain 2(PITX2)
PKD1	5310	polycystin 1, transient receptor potential channel interacting(PKD1)
PKD2	5311	polycystin 2, transient receptor potential cation channel(PKD2)
PKM	5315	pyruvate kinase M1/2(PKM)
PKNOX1	5316	PBX/knotted 1 homeobox 1(PKNOX1)
PLA2G15	23659	phospholipase A2 group XV(PLA2G15)
PLA2G1B	5319	phospholipase A2 group IB(PLA2G1B)
PLAG1	5324	PLAG1 zinc finger(PLAG1)
PLAT	5327	plasminogen activator, tissue type(PLAT)
PLD1	5337	phospholipase D1(PLD1)
PLD2	5338	phospholipase D2(PLD2)
PLEKHG2	64857	pleckstrin homology and RhoGEF domain containing G2(PLEKHG2)
PLIN1	5346	perilipin 1(PLIN1)
PLIN2	123	perilipin 2(PLIN2)
PLIN3	10226	perilipin 3(PLIN3)
PLTP	5360	phospholipid transfer protein(PLTP)
PLXNB1	5364	plexin B1(PLXNB1)
PLXND1	23129	plexin D1(PLXND1)
PMEL	6490	premelanosome protein(PMEL)
PNP	4860	purine nucleoside phosphorylase(PNP)
PNPLA2	57104	patatin like phospholipase domain containing 2(PNPLA2)
POLDIP2	26073	DNA polymerase delta interacting protein 2(POLDIP2)
POLR2D	5433	RNA polymerase II subunit D(POLR2D)
POM121	9883	POM121 transmembrane nucleoporin(POM121)
POMC	5443	proopiomelanocortin(POMC)
PON1	5444	paraoxonase 1(PON1)
PON2	5445	paraoxonase 2(PON2)
POSTN	10631	periostin(POSTN)
POU5F1	5460	POU class 5 homeobox 1(POU5F1)
PPARA	5465	peroxisome proliferator activated receptor alpha(PPARA)
PPARD	5467	peroxisome proliferator activated receptor delta(PPARD)
PPARG	5468	peroxisome proliferator activated receptor gamma(PPARG)
PPARGC1A	10891	PPARG coactivator 1 alpha(PPARGC1A)
PPARGC1B	133522	PPARG coactivator 1 beta(PPARGC1B)
PPID	5481	peptidylprolyl isomerase D(PPID)
PPIF	10105	peptidylprolyl isomerase F(PPIF)
PPM1K	152926	protein phosphatase, Mg2+/Mn2+ dependent 1K(PPM1K)
PPP1R12C	54776	protein phosphatase 1 regulatory subunit 12C(PPP1R12C)
PPP1R13B	23368	protein phosphatase 1 regulatory subunit 13B(PPP1R13B)
PPP1R3A	5506	protein phosphatase 1 regulatory subunit 3A(PPP1R3A)
PRB1	5542	proline rich protein BstNI subfamily 1(PRB1)
PRB4	5545	proline rich protein BstNI subfamily 4(PRB4)
PRDM16	63976	PR/SET domain 16(PRDM16)
PRDX1	5052	peroxiredoxin 1(PRDX1)
PRDX3	10935	peroxiredoxin 3(PRDX3)
PRDX4	10549	peroxiredoxin 4(PRDX4)
PRKAA1	5562	protein kinase AMP-activated catalytic subunit alpha 1(PRKAA1)
PRKAA2	5563	protein kinase AMP-activated catalytic subunit alpha 2(PRKAA2)
PRKAB1	5564	protein kinase AMP-activated non-catalytic subunit beta 1(PRKAB1)
PRKAR1A	5573	protein kinase cAMP-dependent type I regulatory subunit alpha(PRKAR1A)
PRKCB	5579	protein kinase C beta(PRKCB)
PRKCD	5580	protein kinase C delta(PRKCD)
PRKCE	5581	protein kinase C epsilon(PRKCE)
PRKCZ	5590	protein kinase C zeta(PRKCZ)
PRL	5617	prolactin(PRL)
PRLR	5618	prolactin receptor(PRLR)
PRNP	5621	prion protein(PRNP)
PROC	5624	protein C, inactivator of coagulation factors Va and VIIIa(PROC)
PROS1	5627	protein S(PROS1)
PROX1	5629	prospero homeobox 1(PROX1)
PRRT2	112476	proline rich transmembrane protein 2(PRRT2)
PRRX1	5396	paired related homeobox 1(PRRX1)
PRSS8	5652	serine protease 8(PRSS8)
PRTN3	5657	proteinase 3(PRTN3)
PSAT1	29968	phosphoserine aminotransferase 1(PSAT1)
PSEN1	5663	presenilin 1(PSEN1)
PSG1	5669	pregnancy specific beta-1-glycoprotein 1(PSG1)
PSMB8	5696	proteasome 20S subunit beta 8(PSMB8)
PSMD13	5719	proteasome 26S subunit, non-ATPase 13(PSMD13)
PSMD3	5709	proteasome 26S subunit, non-ATPase 3(PSMD3)
PSMD6	9861	proteasome 26S subunit, non-ATPase 6(PSMD6)
PTEN	5728	phosphatase and tensin homolog(PTEN)
PTGDS	5730	prostaglandin D2 synthase(PTGDS)
PTGS1	5742	prostaglandin-endoperoxide synthase 1(PTGS1)
PTH	5741	parathyroid hormone(PTH)
PTHLH	5744	parathyroid hormone like hormone(PTHLH)
PTK2B	2185	protein tyrosine kinase 2 beta(PTK2B)
PTPA	5524	protein phosphatase 2 phosphatase activator(PTPA)
PTPN1	5770	protein tyrosine phosphatase non-receptor type 1(PTPN1)
PTPN11	5781	protein tyrosine phosphatase non-receptor type 11(PTPN11)
PTPN2	5771	protein tyrosine phosphatase non-receptor type 2(PTPN2)
PTPN6	5777	protein tyrosine phosphatase non-receptor type 6(PTPN6)
PTPRJ	5795	protein tyrosine phosphatase receptor type J(PTPRJ)
PTPRU	10076	protein tyrosine phosphatase receptor type U(PTPRU)
PTRH1	138428	peptidyl-tRNA hydrolase 1 homolog(PTRH1)
PTRH2	51651	peptidyl-tRNA hydrolase 2(PTRH2)
PTS	5805	6-pyruvoyltetrahydropterin synthase(PTS)
PTX3	5806	pentraxin 3(PTX3)
RAB10	10890	RAB10, member RAS oncogene family(RAB10)
RAC1	5879	Rac family small GTPase 1(RAC1)
RAG1	5896	recombination activating 1(RAG1)
RALBP1	10928	ralA binding protein 1(RALBP1)
RAPGEF5	9771	Rap guanine nucleotide exchange factor 5(RAPGEF5)
RARRES2	5919	retinoic acid receptor responder 2(RARRES2)
RB1	5925	RB transcriptional corepressor 1(RB1)
RBM12	10137	RNA binding motif protein 12(RBM12)
RBP4	5950	retinol binding protein 4(RBP4)
REG1A	5967	regenerating family member 1 alpha(REG1A)
RELA	5970	RELA proto-oncogene, NF-kB subunit(RELA)
REM1	28954	RRAD and GEM like GTPase 1(REM1)
REN	5972	renin(REN)
RENBP	5973	renin binding protein(RENBP)
RERE	473	arginine-glutamic acid dipeptide repeats(RERE)
RETN	56729	resistin(RETN)
RHOG	391	ras homolog family member G(RHOG)
RHOT1	55288	ras homolog family member T1(RHOT1)
RICTOR	253260	RPTOR independent companion of MTOR complex 2(RICTOR)
RIPK2	8767	receptor interacting serine/threonine kinase 2(RIPK2)
RIPK3	11035	receptor interacting serine/threonine kinase 3(RIPK3)
RLF	6018	RLF zinc finger(RLF)
RMDN3	55177	regulator of microtubule dynamics 3(RMDN3)
RN7SL263P	106480993	RNA, 7SL, cytoplasmic 263, pseudogene(RN7SL263P)
RNASE1	6035	ribonuclease A family member 1, pancreatic(RNASE1)
RNASEL	6041	ribonuclease L(RNASEL)
RNF19A	25897	ring finger protein 19A, RBR E3 ubiquitin protein ligase(RNF19A)
ROCK1	6093	Rho associated coiled-coil containing protein kinase 1(ROCK1)
RPL27	6155	ribosomal protein L27(RPL27)
RPS11	6205	ribosomal protein S11(RPS11)
RPS19	6223	ribosomal protein S19(RPS19)
RPS6KA3	6197	ribosomal protein S6 kinase A3(RPS6KA3)
RPS6KB1	6198	ribosomal protein S6 kinase B1(RPS6KB1)
RPTOR	57521	regulatory associated protein of MTOR complex 1(RPTOR)
RRAD	6236	RRAD, Ras related glycolysis inhibitor and calcium channel regulator(RRAD)
RSAD2	91543	radical S-adenosyl methionine domain containing 2(RSAD2)
RUBCN	9711	rubicon autophagy regulator(RUBCN)
RYBP	23429	RING1 and YY1 binding protein(RYBP)
S100A1	6271	S100 calcium binding protein A1(S100A1)
S100A8	6279	S100 calcium binding protein A8(S100A8)
S100A9	6280	S100 calcium binding protein A9(S100A9)
S100B	6285	S100 calcium binding protein B(S100B)
SAA1	6288	serum amyloid A1(SAA1)
SART3	9733	spliceosome associated factor 3, U4/U6 recycling protein(SART3)
SAT1	6303	spermidine/spermine N1-acetyltransferase 1(SAT1)
SCARB1	949	scavenger receptor class B member 1(SCARB1)
SCD	6319	stearoyl-CoA desaturase(SCD)
SCGN	10590	secretagogin, EF-hand calcium binding protein(SCGN)
SCN10A	6336	sodium voltage-gated channel alpha subunit 10(SCN10A)
SCN5A	6331	sodium voltage-gated channel alpha subunit 5(SCN5A)
SCPEP1	59342	serine carboxypeptidase 1(SCPEP1)
SCT	6343	secretin(SCT)
SCTR	6344	secretin receptor(SCTR)
SELE	6401	selectin E(SELE)
SELENBP1	8991	selenium binding protein 1(SELENBP1)
SELENOP	6414	selenoprotein P(SELENOP)
SELENOS	55829	selenoprotein S(SELENOS)
SELP	6403	selectin P(SELP)
SELPLG	6404	selectin P ligand(SELPLG)
SEMA3E	9723	semaphorin 3E(SEMA3E)
SERPINA1	5265	serpin family A member 1(SERPINA1)
SERPINA6	866	serpin family A member 6(SERPINA6)
SERPINB1	1992	serpin family B member 1(SERPINB1)
SERPINC1	462	serpin family C member 1(SERPINC1)
SERPIND1	3053	serpin family D member 1(SERPIND1)
SERPINE1	5054	serpin family E member 1(SERPINE1)
SERPINF1	5176	serpin family F member 1(SERPINF1)
SERPINF2	5345	serpin family F member 2(SERPINF2)
SESN2	83667	sestrin 2(SESN2)
SETD2	29072	SET domain containing 2, histone lysine methyltransferase(SETD2)
SFRP2	6423	secreted frizzled related protein 2(SFRP2)
SFRP4	6424	secreted frizzled related protein 4(SFRP4)
SFTPD	6441	surfactant protein D(SFTPD)
SGPL1	8879	sphingosine-1-phosphate lyase 1(SGPL1)
SH2B2	10603	SH2B adaptor protein 2(SH2B2)
SH3GLB1	51100	SH3 domain containing GRB2 like, endophilin B1(SH3GLB1)
SHBG	6462	sex hormone binding globulin(SHBG)
SHC1	6464	SHC adaptor protein 1(SHC1)
SHCBP1	79801	SHC binding and spindle associated 1(SHCBP1)
SI	6476	sucrase-isomaltase(SI)
SIRPA	140885	signal regulatory protein alpha(SIRPA)
SIRT1	23411	sirtuin 1(SIRT1)
SIRT2	22933	sirtuin 2(SIRT2)
SIRT3	23410	sirtuin 3(SIRT3)
SIRT7	51547	sirtuin 7(SIRT7)
SIT1	27240	signaling threshold regulating transmembrane adaptor 1(SIT1)
SLC16A1	6566	solute carrier family 16 member 1(SLC16A1)
SLC17A7	57030	solute carrier family 17 member 7(SLC17A7)
SLC22A1	6580	solute carrier family 22 member 1(SLC22A1)
SLC22A2	6582	solute carrier family 22 member 2(SLC22A2)
SLC25A10	1468	solute carrier family 25 member 10(SLC25A10)
SLC25A21	89874	solute carrier family 25 member 21(SLC25A21)
SLC25A22	79751	solute carrier family 25 member 22(SLC25A22)
SLC25A3	5250	solute carrier family 25 member 3(SLC25A3)
SLC25A37	51312	solute carrier family 25 member 37(SLC25A37)
SLC25A5	292	solute carrier family 25 member 5(SLC25A5)
SLC2A1	6513	solute carrier family 2 member 1(SLC2A1)
SLC2A12	154091	solute carrier family 2 member 12(SLC2A12)
SLC2A2	6514	solute carrier family 2 member 2(SLC2A2)
SLC2A4	6517	solute carrier family 2 member 4(SLC2A4)
SLC30A10	55532	solute carrier family 30 member 10(SLC30A10)
SLC30A8	169026	solute carrier family 30 member 8(SLC30A8)
SLC33A1	9197	solute carrier family 33 member 1(SLC33A1)
SLC38A1	81539	solute carrier family 38 member 1(SLC38A1)
SLC38A3	10991	solute carrier family 38 member 3(SLC38A3)
SLC38A6	145389	solute carrier family 38 member 6(SLC38A6)
SLC4A1	6521	solute carrier family 4 member 1 (Diego blood group)(SLC4A1)
SLC4A2	6522	solute carrier family 4 member 2(SLC4A2)
SLC6A2	6530	solute carrier family 6 member 2(SLC6A2)
SLC9A1	6548	solute carrier family 9 member A1(SLC9A1)
SMAD3	4088	SMAD family member 3(SMAD3)
SMAD7	4092	SMAD family member 7(SMAD7)
SMUG1	23583	single-strand-selective monofunctional uracil-DNA glycosylase 1(SMUG1)
SNAP91	9892	synaptosome associated protein 91(SNAP91)
SNCA	6622	synuclein alpha(SNCA)
SNCG	6623	synuclein gamma(SNCG)
SNRPB	6628	small nuclear ribonucleoprotein polypeptides B and B1(SNRPB)
SOCS1	8651	suppressor of cytokine signaling 1(SOCS1)
SOCS3	9021	suppressor of cytokine signaling 3(SOCS3)
SOCS4	122809	suppressor of cytokine signaling 4(SOCS4)
SOD1	6647	superoxide dismutase 1(SOD1)
SOD2	6648	superoxide dismutase 2(SOD2)
SOD3	6649	superoxide dismutase 3(SOD3)
SORT1	6272	sortilin 1(SORT1)
SOS1	6654	SOS Ras/Rac guanine nucleotide exchange factor 1(SOS1)
SOX6	55553	SRY-box transcription factor 6(SOX6)
SP1	6667	Sp1 transcription factor(SP1)
SPARC	6678	secreted protein acidic and cysteine rich(SPARC)
SPG7	6687	SPG7 matrix AAA peptidase subunit, paraplegin(SPG7)
SPIN1	10927	spindlin 1(SPIN1)
SPP1	6696	secreted phosphoprotein 1(SPP1)
SRA1	10011	steroid receptor RNA activator 1(SRA1)
SREBF1	6720	sterol regulatory element binding transcription factor 1(SREBF1)
SREBF2	6721	sterol regulatory element binding transcription factor 2(SREBF2)
SRF	6722	serum response factor(SRF)
SRI	6717	sorcin(SRI)
SS18L1	26039	SS18L1 subunit of BAF chromatin remodeling complex(SS18L1)
SSB	6741	small RNA binding exonuclease protection factor La(SSB)
SST	6750	somatostatin(SST)
ST3GAL4	6484	ST3 beta-galactoside alpha-2,3-sialyltransferase 4(ST3GAL4)
STAT3	6774	signal transducer and activator of transcription 3(STAT3)
STAT4	6775	signal transducer and activator of transcription 4(STAT4)
STAT5A	6776	signal transducer and activator of transcription 5A(STAT5A)
STAT5B	6777	signal transducer and activator of transcription 5B(STAT5B)
STH	246744	saitohin(STH)
STK11	6794	serine/threonine kinase 11(STK11)
STK25	10494	serine/threonine kinase 25(STK25)
STS	412	steroid sulfatase(STS)
STX4	6810	syntaxin 4(STX4)
STX5	6811	syntaxin 5(STX5)
STX8	9482	syntaxin 8(STX8)
STXBP3	6814	syntaxin binding protein 3(STXBP3)
SUGP1	57794	SURP and G-patch domain containing 1(SUGP1)
SULT1E1	6783	sulfotransferase family 1E member 1(SULT1E1)
SULT2A1	6822	sulfotransferase family 2A member 1(SULT2A1)
SUMO4	387082	small ubiquitin like modifier 4(SUMO4)
SYNM	23336	synemin(SYNM)
SYT1	6857	synaptotagmin 1(SYT1)
TAAR1	134864	trace amine associated receptor 1(TAAR1)
TAFAZZIN	6901	tafazzin, phospholipid-lysophospholipid transacylase(TAFAZZIN)
TANK	10010	TRAF family member associated NFKB activator(TANK)
TAS2R13	50838	taste 2 receptor member 13(TAS2R13)
TAT	6898	tyrosine aminotransferase(TAT)
TBC1D4	9882	TBC1 domain family member 4(TBC1D4)
TBCE	6905	tubulin folding cofactor E(TBCE)
TBPL1	9519	TATA-box binding protein like 1(TBPL1)
TBX1	6899	T-box transcription factor 1(TBX1)
TBX21	30009	T-box transcription factor 21(TBX21)
TCEAL1	9338	transcription elongation factor A like 1(TCEAL1)
TCF7L2	6934	transcription factor 7 like 2(TCF7L2)
TCN1	6947	transcobalamin 1(TCN1)
TCN2	6948	transcobalamin 2(TCN2)
TERT	7015	telomerase reverse transcriptase(TERT)
TF	7018	transferrin(TF)
TFAM	7019	transcription factor A, mitochondrial(TFAM)
TFAP2B	7021	transcription factor AP-2 beta(TFAP2B)
TFF3	7033	trefoil factor 3(TFF3)
TFPI	7035	tissue factor pathway inhibitor(TFPI)
TGFB1	7040	transforming growth factor beta 1(TGFB1)
TH	7054	tyrosine hydroxylase(TH)
THADA	63892	THADA armadillo repeat containing(THADA)
THBD	7056	thrombomodulin(THBD)
THBS1	7057	thrombospondin 1(THBS1)
TIMP1	7076	TIMP metallopeptidase inhibitor 1(TIMP1)
TIMP3	7078	TIMP metallopeptidase inhibitor 3(TIMP3)
TLR2	7097	toll like receptor 2(TLR2)
TLR3	7098	toll like receptor 3(TLR3)
TLR4	7099	toll like receptor 4(TLR4)
TLR5	7100	toll like receptor 5(TLR5)
TLR9	54106	toll like receptor 9(TLR9)
TMBIM6	7009	transmembrane BAX inhibitor motif containing 6(TMBIM6)
TMED2	10959	transmembrane p24 trafficking protein 2(TMED2)
TMEM11	8834	transmembrane protein 11(TMEM11)
TMSB4X	7114	thymosin beta 4 X-linked(TMSB4X)
TNF	7124	tumor necrosis factor(TNF)
TNFAIP1	7126	TNF alpha induced protein 1(TNFAIP1)
TNFAIP3	7128	TNF alpha induced protein 3(TNFAIP3)
TNFRSF11B	4982	TNF receptor superfamily member 11b(TNFRSF11B)
TNFRSF1A	7132	TNF receptor superfamily member 1A(TNFRSF1A)
TNFRSF1B	7133	TNF receptor superfamily member 1B(TNFRSF1B)
TNFRSF25	8718	TNF receptor superfamily member 25(TNFRSF25)
TNFSF10	8743	TNF superfamily member 10(TNFSF10)
TNFSF12	8742	TNF superfamily member 12(TNFSF12)
TNFSF12-TNFSF13	407977	TNFSF12-TNFSF13 readthrough(TNFSF12-TNFSF13)
TNFSF13B	10673	TNF superfamily member 13b(TNFSF13B)
TNIP1	10318	TNFAIP3 interacting protein 1(TNIP1)
TNP2	7142	transition protein 2(TNP2)
TOR1A	1861	torsin family 1 member A(TOR1A)
TP53	7157	tumor protein p53(TP53)
TP53BP1	7158	tumor protein p53 binding protein 1(TP53BP1)
TPD52	7163	tumor protein D52(TPD52)
TPO	7173	thyroid peroxidase(TPO)
TPPP	11076	tubulin polymerization promoting protein(TPPP)
TRAF3	7187	TNF receptor associated factor 3(TRAF3)
TRG	6965	T cell receptor gamma locus(TRG)
TRI-AAT9-1	7202	tRNA-Ile (anticodon AAT) 9-1(TRI-AAT9-1)
TRIB3	57761	tribbles pseudokinase 3(TRIB3)
TRIM13	10206	tripartite motif containing 13(TRIM13)
TSC1	7248	TSC complex subunit 1(TSC1)
TSC2	7249	TSC complex subunit 2(TSC2)
TSC22D4	81628	TSC22 domain family member 4(TSC22D4)
TSPAN31	6302	tetraspanin 31(TSPAN31)
TSPO	706	translocator protein(TSPO)
TST	7263	thiosulfate sulfurtransferase(TST)
TTF2	8458	transcription termination factor 2(TTF2)
TTR	7276	transthyretin(TTR)
TWIST1	7291	twist family bHLH transcription factor 1(TWIST1)
TXN	7295	thioredoxin(TXN)
TXNIP	10628	thioredoxin interacting protein(TXNIP)
TYR	7299	tyrosinase(TYR)
TYRP1	7306	tyrosinase related protein 1(TYRP1)
UBE2E2	7325	ubiquitin conjugating enzyme E2 E2(UBE2E2)
UBE2I	7329	ubiquitin conjugating enzyme E2 I(UBE2I)
UBE2N	7334	ubiquitin conjugating enzyme E2 N(UBE2N)
UBL4A	8266	ubiquitin like 4A(UBL4A)
UCN2	90226	urocortin 2(UCN2)
UCP1	7350	uncoupling protein 1(UCP1)
UCP2	7351	uncoupling protein 2(UCP2)
UGCG	7357	UDP-glucose ceramide glucosyltransferase(UGCG)
UTS2	10911	urotensin 2(UTS2)
VAMP2	6844	vesicle associated membrane protein 2(VAMP2)
VAMP8	8673	vesicle associated membrane protein 8(VAMP8)
VCAM1	7412	vascular cell adhesion molecule 1(VCAM1)
VDR	7421	vitamin D receptor(VDR)
VEGFA	7422	vascular endothelial growth factor A(VEGFA)
VEGFC	7424	vascular endothelial growth factor C(VEGFC)
VIM	7431	vimentin(VIM)
VIT	5212	vitrin(VIT)
VSIR	64115	V-set immunoregulatory receptor(VSIR)
VWF	7450	von Willebrand factor(VWF)
WASH6P	653440	WASP family homolog 6, pseudogene(WASH6P)
WASHC1	100287171	WASH complex subunit 1(WASHC1)
WDR5	11091	WD repeat domain 5(WDR5)
WNK1	65125	WNK lysine deficient protein kinase 1(WNK1)
WNT5A	7474	Wnt family member 5A(WNT5A)
WWTR1	25937	WW domain containing transcription regulator 1(WWTR1)
XBP1	7494	X-box binding protein 1(XBP1)
XK	7504	X-linked Kx blood group(XK)
YWHAZ	7534	tyrosine 3-monooxygenase/tryptophan 5-monooxygenase activation protein zeta(YWHAZ)
ZAP70	7535	zeta chain of T cell receptor associated protein kinase 70(ZAP70)
ZGLP1	100125288	zinc finger GATA like protein 1(ZGLP1)
ZNF384	171017	zinc finger protein 384(ZNF384)
ZNF469	84627	zinc finger protein 469(ZNF469)

## Sheet: Insulin resistance_links
IntId	IntSchema	IntType	IntLinks	Sentences	ObjId1	ObjType1	ObjName1	ObjSymonyms1	ObjLinks1	ObjId2	ObjType2	ObjName2	ObjSymonyms2	ObjLinks2	GeneID1	GeneID2
100198702	Phosvitin; IkappaBalpha; PRKCZ	interaction	innatedb:116394;		82347	Protein	Phosvitin	Casein kinase II subunit beta;CK II beta;CK2N;CSK2B;CSNK2B;G5A;Phosvitin;Protein G5a;casein kinase 2 beta;casein kinase 2b;casein kinase 2beta;casein kinase ii beta;casein kinase iibeta;casein kinase-2 beta;ck-2 beta;ck-2-beta;CK2B;csnk2 beta;g5 a;g5 alpha;g5alpha;type-ii b-ck;	SWISSPROT_AC:P67870;SWISSPROT_ID:CSK2B_HUMAN;EMBL:AF129756;EMBL:AK311860;EMBL:AL662899;EMBL:AL670886;EMBL:AL805934;EMBL:AY113186;EMBL:BA000025;EMBL:BC112017;EMBL:BC112019;EMBL:BX511262;EMBL:CH471081;EMBL:CR354443;EMBL:CR541699;EMBL:CR753842;EMBL:CR759761;EMBL:DQ314868;EMBL:M30448;EMBL:X16312;EMBL:X16937;EMBL:X57152;RefSeq:NP_001269314.1;RefSeq:NP_001311.3;ProteinModelPortal:P67870;STRING:9606.ENS…	197115	Protein	IkappaBalpha	I-kappa-B-alpha;IkappaBalpha;IkB-alpha;IKBA;MAD3;Major histocompatibility complex enhancer-binding protein MAD3;NF-kappa-B inhibitor alpha;NFKBI;NFKBIA;1 kappa b alpha;1-kappabalpha;1kappab-alpha;1kappabalpha;i kappa b alpha;i kappa b- alpha;i kappa b-alpha;i kappa ba;i kappa balpha;i kappa-b alpha;i kappab a;i kappab alpha;i kappab-alpha;i kappabalpha;i-kappa b alpha;i-kappa b-alpha;i-kappa balp…	SWISSPROT_AC:P25963;SWISSPROT_ID:IKBA_HUMAN;EMBL:AJ249283;EMBL:AJ249284;EMBL:AJ249285;EMBL:AJ249286;EMBL:AJ249294;EMBL:AJ249295;EMBL:AK313421;EMBL:AL133163;EMBL:AY033600;EMBL:AY496422;EMBL:BC002601;EMBL:BC004983;EMBL:BT007091;EMBL:CH471078;EMBL:M69043;RefSeq:NP_065390.1;ProteinModelPortal:P25963;STRING:9606.ENSP00000216797;SWISSPROT_AC_OLD:B2R8L6;SMR:P25963;GeneID:4792;KEGG:hsa:4792;PIR:A39935;eg…	4792	1460
100101295	INSIG2; SREBP cleavage-activating protein; SREBP-2	interaction	HPRD:02726;HPRD:03300;HPRD:16361;		200061	Protein	INSIG2	INSI2;INSIG-2;INSIG2;Insulin-induced gene 2 protein;insig 2;insulin induced gene 2;insulin induced-gene-2;insulin-induced gene 2;insulin-induced gene-2;insulin-induced gene-2 protein;	SWISSPROT_AC:Q9Y5U4;SWISSPROT_ID:INSI2_HUMAN;EMBL:AC009303;EMBL:AF125392;EMBL:AF527632;EMBL:AK291433;EMBL:BC022475;EMBL:CH471103;RefSeq:NP_001308258.1;RefSeq:NP_001308259.1;RefSeq:NP_001308260.1;RefSeq:NP_001308261.1;RefSeq:NP_001308262.1;RefSeq:NP_057217.2;ProteinModelPortal:Q9Y5U4;STRING:9606.ENSP00000245787;SWISSPROT_AC_OLD:A8K5W8;SWISSPROT_AC_OLD:Q8TBI8;GeneID:51141;KEGG:hsa:51141;eggNOG:ENOG…	443158	Protein	SREBP cleavage-activating protein	KIAA0199;SCAP;SREBP cleavage-activating protein;Sterol regulatory element-binding protein cleavage-activating protein;SREBF chaperone;sterol regulatory element binding protein cleavage activating protein;sterol regulatory element binding protein cleavage-activating protein;sterol regulatory element-binding protein cleavage activating protein;sterol-regulatory element binding protein cleavage-acti…	SWISSPROT_AC:Q12770;SWISSPROT_ID:SCAP_HUMAN;EMBL:AK027402;EMBL:AK075528;EMBL:BC020987;EMBL:D83782;RefSeq:NP_036367.2;RefSeq:XP_011531803.1;RefSeq:XP_016861407.1;RefSeq:XP_016861410.1;ProteinModelPortal:Q12770;STRING:9606.ENSP00000265565;SWISSPROT_AC_OLD:Q8N2E0;SWISSPROT_AC_OLD:Q8WUA1;GeneID:22937;KEGG:hsa:22937;eggNOG:ENOG410XR54;eggNOG:KOG1933;UniGene:Hs.531789;GO:GO:0000139;GO:GO:0001666;GO:GO:…	51141	22937
100090055	GM130; GRASP65; RAB1	interaction	HPRD:01538;HPRD:03989;HPRD:06038;		162607	Protein	GM130	130 kDa cis-Golgi matrix protein;GM130;GM130 autoantigen;GOGA2;GOLGA2;Golgin subfamily A member 2;Golgin-95;golgin A2;	SWISSPROT_AC:Q08379;SWISSPROT_ID:GOGA2_HUMAN;EMBL:AF248953;EMBL:AL590708;EMBL:BC014188;EMBL:BC069268;EMBL:BT007248;EMBL:L06147;RefSeq:NP_004477.3;ProteinModelPortal:Q08379;STRING:9606.ENSP00000416097;SWISSPROT_AC_OLD:Q6GRM9;SWISSPROT_AC_OLD:Q9BRB0;SWISSPROT_AC_OLD:Q9NYF9;SMR:Q08379;GeneID:2801;KEGG:hsa:2801;PIR:JH0821;eggNOG:ENOG410INYK;eggNOG:ENOG4111MFD;UniGene:Hs.155827;GO:GO:0000137;GO:GO:000…	162866	Protein	GRASP65	Golgi peripheral membrane protein p65;Golgi phosphoprotein 5;Golgi reassembly-stacking protein 1;Golgi reassembly-stacking protein of 65 kDa;GOLPH5;GORASP1;GORS1;GRASP65;golgi reassembly stacking protein 1;grasp-65;p 65;p-65;p6-5;P65;	SWISSPROT_AC:Q9BQQ3;SWISSPROT_ID:GORS1_HUMAN;EMBL:AJ409349;EMBL:AK091168;EMBL:AK124755;EMBL:BC008928;EMBL:BC075854;EMBL:BC103826;EMBL:BC103827;EMBL:CH471055;RefSeq:NP_001265718.1;RefSeq:NP_001265719.1;RefSeq:NP_114105.1;ProteinModelPortal:Q9BQQ3;STRING:9606.ENSP00000313869;SWISSPROT_AC_OLD:B3KWC8;SWISSPROT_AC_OLD:Q3SYG7;SWISSPROT_AC_OLD:Q8N272;SWISSPROT_AC_OLD:Q96H42;SMR:Q9BQQ3;GeneID:64689;KEGG:…	64689	2801
100106350	YWHAZ; MARK3; LKB1	interaction	HPRD:03183;HPRD:03740;HPRD:04058;		395	Protein	YWHAZ	14-3-3 protein zeta/delta;KCIP-1;Protein kinase C inhibitor protein 1;YWHAZ;14-3-3-zeta;hel 4;HEL-S-3;HEL-S-93;hel-s3;HEL4;kcip-i;protein kinase c inhibitor protein-1;tyrosine 3-monooxygenase/tryptophan 5-monooxygenase activation protein zeta;tyrosine 3-monooxygenase/tryptophan 5-monooxygenase activation protein-zeta;YWHAD;	SWISSPROT_AC:P63104;SWISSPROT_ID:1433Z_HUMAN;EMBL:AK289945;EMBL:AK296902;EMBL:BC003623;EMBL:BC051814;EMBL:BC063824;EMBL:BC068456;EMBL:BC072426;EMBL:BC073141;EMBL:BC083508;EMBL:BC099904;EMBL:BC101483;EMBL:BC108281;EMBL:BC111951;EMBL:CH471060;EMBL:M86400;EMBL:U28964;RefSeq:NP_001129171.1;RefSeq:NP_001129172.1;RefSeq:NP_001129173.1;RefSeq:NP_001129174.1;RefSeq:NP_003397.1;RefSeq:NP_663723.1;RefSeq:X…	235069	Protein	MARK3	C-TAK1;Cdc25C-associated protein kinase 1;CTAK1;EC 2.7.11.1;ELKL motif kinase 2;EMK-2;EMK2;MAP/microtubule affinity-regulating kinase 3;MARK3;Par-1a;Protein kinase STK10;Ser/Thr protein kinase PAR-1;Serine/threonine-protein kinase p78;KP78;mark 3;mark iii;mark-3;mark-iii;microtubule affinity regulating kinase 3;microtubule affinity-regulating kinase 3;par-1 a;par1 a;PAR1A;tak1-c;	SWISSPROT_AC:P27448;SWISSPROT_ID:MARK3_HUMAN;EMBL:AF159295;EMBL:AF170723;EMBL:AF387637;EMBL:AF465413;EMBL:AL133367;EMBL:BC024773;EMBL:BX161395;EMBL:M80359;EMBL:U64205;RefSeq:NP_001122390.2;RefSeq:NP_001122391.2;RefSeq:NP_001122392.2;RefSeq:NP_001122393.2;RefSeq:NP_002367.5;ProteinModelPortal:P27448;STRING:9606.ENSP00000411397;SWISSPROT_AC_OLD:O60219;SWISSPROT_AC_OLD:Q86TT8;SWISSPROT_AC_OLD:Q8TB41…	7534	4140
98815369	ARHGEF7; GRASP65; NFKB1	activity downregulation	Pubmed 2005:16207716;	In addition, we showed that the attenuation of <b>NF-kappaB</b> activity was the result of the reduction of both <b>p50</b> and <b>p65</b> subunit mRNA and protein synthesis on one hand and of the induction of I-kappaBalpha mRNA and protein expression on the other hand.[Pubmed 2005:16207716];	24424	Protein	ARHGEF7	ARHG7;ARHGEF7;Beta-Pix;COOL-1;COOL1;KIAA0142;p85;P85SPR;PAK-interacting exchange factor beta;PAK3BP;PIXB;Rho guanine nucleotide exchange factor 7;beta -pix;beta pix;beta- pix;Nbla10314;p 5 0;p 50;p 85;p-50;p-85;p5-0;P50;P50BP;p85-type;p85cool-1;P85COOL1;pak-interacting exchange factor-beta;PAK3;	SWISSPROT_AC:Q14155;SWISSPROT_ID:ARHG7_HUMAN;EMBL:AB075521;EMBL:AB177849;EMBL:AL139086;EMBL:AL390754;EMBL:AL834228;EMBL:BC033905;EMBL:BC050521;EMBL:BC060776;EMBL:CH471085;EMBL:D63476;RefSeq:NP_001106983.1;RefSeq:NP_001106984.1;RefSeq:NP_001106985.1;RefSeq:NP_001307780.1;RefSeq:NP_001307782.1;RefSeq:NP_001307783.1;RefSeq:NP_003890.1;RefSeq:NP_663788.1;RefSeq:XP_016876313.1;RefSeq:XP_016876314.1;Pr…	162866	Protein	GRASP65	Golgi peripheral membrane protein p65;Golgi phosphoprotein 5;Golgi reassembly-stacking protein 1;Golgi reassembly-stacking protein of 65 kDa;GOLPH5;GORASP1;GORS1;GRASP65;golgi reassembly stacking protein 1;grasp-65;p 65;p-65;p6-5;P65;	SWISSPROT_AC:Q9BQQ3;SWISSPROT_ID:GORS1_HUMAN;EMBL:AJ409349;EMBL:AK091168;EMBL:AK124755;EMBL:BC008928;EMBL:BC075854;EMBL:BC103826;EMBL:BC103827;EMBL:CH471055;RefSeq:NP_001265718.1;RefSeq:NP_001265719.1;RefSeq:NP_114105.1;ProteinModelPortal:Q9BQQ3;STRING:9606.ENSP00000313869;SWISSPROT_AC_OLD:B3KWC8;SWISSPROT_AC_OLD:Q3SYG7;SWISSPROT_AC_OLD:Q8N272;SWISSPROT_AC_OLD:Q96H42;SMR:Q9BQQ3;GeneID:64689;KEGG:…	8874	64689
98815518	ASCC1; GRASP65; NFKB1	activity downregulation	Pubmed 2005:16207716;	In addition, we showed that the attenuation of <b>NF-kappaB</b> activity was the result of the reduction of both <b>p50</b> and <b>p65</b> subunit mRNA and protein synthesis on one hand and of the induction of I-kappaBalpha mRNA and protein expression on the other hand.[Pubmed 2005:16207716];	30017	Protein	ASCC1	Activating signal cointegrator 1 complex subunit 1;ASC-1 complex subunit p50;ASCC1;Trip4 complex subunit p50;ASC1p50;CGI-18;p 5 0;p 50;p-50;p5-0;p50;SMABF2;	SWISSPROT_AC:Q8N9N2;SWISSPROT_ID:ASCC1_HUMAN;EMBL:AC022392;EMBL:AF132952;EMBL:AK023436;EMBL:AK094170;EMBL:AL607035;EMBL:AY013290;EMBL:BC012291;EMBL:CH471083;RefSeq:NP_001185727.1;RefSeq:NP_001185728.1;RefSeq:NP_001185729.1;RefSeq:XP_006717936.1;ProteinModelPortal:Q8N9N2;STRING:9606.ENSP00000339404;SWISSPROT_AC_OLD:Q5SW06;SWISSPROT_AC_OLD:Q5SW07;SWISSPROT_AC_OLD:Q96EI8;SWISSPROT_AC_OLD:Q9Y307;SMR:…	162866	Protein	GRASP65	Golgi peripheral membrane protein p65;Golgi phosphoprotein 5;Golgi reassembly-stacking protein 1;Golgi reassembly-stacking protein of 65 kDa;GOLPH5;GORASP1;GORS1;GRASP65;golgi reassembly stacking protein 1;grasp-65;p 65;p-65;p6-5;P65;	SWISSPROT_AC:Q9BQQ3;SWISSPROT_ID:GORS1_HUMAN;EMBL:AJ409349;EMBL:AK091168;EMBL:AK124755;EMBL:BC008928;EMBL:BC075854;EMBL:BC103826;EMBL:BC103827;EMBL:CH471055;RefSeq:NP_001265718.1;RefSeq:NP_001265719.1;RefSeq:NP_114105.1;ProteinModelPortal:Q9BQQ3;STRING:9606.ENSP00000313869;SWISSPROT_AC_OLD:B3KWC8;SWISSPROT_AC_OLD:Q3SYG7;SWISSPROT_AC_OLD:Q8N272;SWISSPROT_AC_OLD:Q96H42;SMR:Q9BQQ3;GeneID:64689;KEGG:…	51008	64689
98815709	GRASP65; NFKB1; CD40	activity downregulation	Pubmed 2005:16207716;	In addition, we showed that the attenuation of <b>NF-kappaB</b> activity was the result of the reduction of both <b>p50</b> and <b>p65</b> subunit mRNA and protein synthesis on one hand and of the induction of I-kappaBalpha mRNA and protein expression on the other hand.[Pubmed 2005:16207716];	162866	Protein	GRASP65	Golgi peripheral membrane protein p65;Golgi phosphoprotein 5;Golgi reassembly-stacking protein 1;Golgi reassembly-stacking protein of 65 kDa;GOLPH5;GORASP1;GORS1;GRASP65;golgi reassembly stacking protein 1;grasp-65;p 65;p-65;p6-5;P65;	SWISSPROT_AC:Q9BQQ3;SWISSPROT_ID:GORS1_HUMAN;EMBL:AJ409349;EMBL:AK091168;EMBL:AK124755;EMBL:BC008928;EMBL:BC075854;EMBL:BC103826;EMBL:BC103827;EMBL:CH471055;RefSeq:NP_001265718.1;RefSeq:NP_001265719.1;RefSeq:NP_114105.1;ProteinModelPortal:Q9BQQ3;STRING:9606.ENSP00000313869;SWISSPROT_AC_OLD:B3KWC8;SWISSPROT_AC_OLD:Q3SYG7;SWISSPROT_AC_OLD:Q8N272;SWISSPROT_AC_OLD:Q96H42;SMR:Q9BQQ3;GeneID:64689;KEGG:…	275384	Protein	NFKB1	DNA-binding factor KBF1;EBP-1;NFKB1;Nuclear factor NF-kappa-B p105 subunit;Nuclear factor of kappa light polypeptide gene enhancer in B-cells 1;CVID12;ebp-i;KBF1;nf - kappab;nf -kappa b;nf kappa b;nf kappa beta;nf kappa-b;nf kappa-beta;nf kappab;nf- kappa b;nf- kappab;nf--kappab;nf-kappa b;nf-kappa beta;NF-kappa-B;NF-kappaB;nf-kappabeta;nf-kb 1;nf-kb i;NF-kB1;nfkappa b;nfkappa-b;nfkappa-beta;NFka…	SWISSPROT_AC:P19838;SWISSPROT_ID:NFKB1_HUMAN;EMBL:AF213884;EMBL:AK122850;EMBL:AK291450;EMBL:AY223820;EMBL:BC033210;EMBL:BC051765;EMBL:CR749522;EMBL:M55643;EMBL:M58603;EMBL:Z47734;EMBL:Z47735;EMBL:Z47736;EMBL:Z47737;EMBL:Z47738;EMBL:Z47739;EMBL:Z47740;EMBL:Z47741;EMBL:Z47742;EMBL:Z47743;EMBL:Z47744;EMBL:Z47748;EMBL:Z47749;EMBL:Z47750;EMBL:Z47751;EMBL:Z47752;EMBL:Z47753;EMBL:Z47754;EMBL:Z47755;RefS…	4790	64689
100205602	CD44; NHERF1; ROCK1	interaction	innatedb:648942;		59269	Protein	CD44	CD44;CD44 antigen;CDw44;ECMR-III;Epican;Extracellular matrix receptor III;GP90 lymphocyte homing/adhesion receptor;Heparan sulfate proteoglycan;Hermes antigen;HUTCH-I;Hyaluronate receptor;LHR;MDU2;MDU3;MIC4;PGP-1;PGP-I;Phagocytic glycoprotein 1;Phagocytic glycoprotein I;antigen cd44;CD44 molecule (Indian blood group);CSPG8;HCELL;heparan sulfate proteoglycan-type;heparan sulfate-proteoglycan;hepar…	SWISSPROT_AC:P16070;SWISSPROT_ID:CD44_HUMAN;EMBL:AF098641;EMBL:AJ251595;EMBL:AL133330;EMBL:AL136989;EMBL:AL356215;EMBL:AL832642;EMBL:AY101192;EMBL:AY101193;EMBL:BC004372;EMBL:BC067348;EMBL:CH471064;EMBL:EF581837;EMBL:FJ216964;EMBL:L05407;EMBL:L05408;EMBL:L05409;EMBL:L05410;EMBL:L05411;EMBL:L05412;EMBL:L05414;EMBL:L05415;EMBL:L05416;EMBL:L05417;EMBL:L05418;EMBL:L05419;EMBL:L05420;EMBL:L05421;EMBL:…	276569	Protein	NHERF1	EBP50;Ezrin-radixin-moesin-binding phosphoprotein 50;Na(+)/H(+) exchange regulatory cofactor NHE-RF1;NHERF;NHERF-1;NHERF1;NHRF1;Regulatory cofactor of Na(+)/H(+) exchanger;SLC9A3R1;Sodium-hydrogen exchanger regulatory factor 1;Solute carrier family 9 isoform A3 regulatory factor 1;ezrin-radixin-moesin binding phosphoprotein 50;ezrin-radixin-moesin-binding phosphoprotein-50;NPHLOP2;SLC9A3 regulato…	SWISSPROT_AC:O14745;SWISSPROT_ID:NHRF1_HUMAN;EMBL:AC016888;EMBL:AF015926;EMBL:AF036241;EMBL:AK128474;EMBL:BC001443;EMBL:BC003361;EMBL:BC011777;EMBL:BC049220;EMBL:BC053350;EMBL:CH471099;RefSeq:NP_004243.1;ProteinModelPortal:O14745;STRING:9606.ENSP00000262613;SWISSPROT_AC_OLD:B3KY21;SWISSPROT_AC_OLD:O43552;SWISSPROT_AC_OLD:Q86WQ5;SMR:O14745;GeneID:9368;KEGG:hsa:9368;eggNOG:ENOG410ITAB;eggNOG:ENOG41…	960	9368
561078800	REEP6 -- LMNA	interaction	BioGrid:2382052;psi-mi:MI:0463;		360595	Protein	REEP6	C19orf32;DP1L1;Polyposis locus protein 1-like 1;Receptor expression-enhancing protein 6;REEP6;receptor accessory protein 6;receptor expression enhancing protein 6;REEP6.1;REEP6.2;TB2L1;Yip2f;	SWISSPROT_AC:Q96HR9;SWISSPROT_ID:REEP6_HUMAN;EMBL:AK058112;EMBL:AK315744;EMBL:AY562244;EMBL:BC008201;EMBL:CH471139;RefSeq:NP_001316485.1;RefSeq:NP_612402.1;ProteinModelPortal:Q96HR9;STRING:9606.ENSP00000233596;SWISSPROT_AC_OLD:B2RE01;SWISSPROT_AC_OLD:D6W5Z0;SWISSPROT_AC_OLD:Q96LM0;GeneID:92840;KEGG:hsa:92840;eggNOG:COG5052;eggNOG:KOG1725;UniGene:Hs.76277;GO:GO:0005634;GO:GO:0005789;GO:GO:0016021;…	225827	Protein	LMNA	LMN1;LMNA;Prelamin-A/C;a/c lamin;a/c-type lamin;CDCD1;CDDC;CMD1A;CMT2B1;EMD2;FPL;FPLD;fpld 2;fpld type 2;FPLD2;HGPS;IDC;idc-type;lamin a /c;lamin A/C;LDP1;LFP;lfp-type;LGMD1B;LMNC;LMNL1;mad a;mad-a;MADA;prelamin a/c;PRO1;	SWISSPROT_AC:P02545;SWISSPROT_ID:LMNA_HUMAN;EMBL:AF381029;EMBL:AK295390;EMBL:AL135927;EMBL:AL355388;EMBL:AL356734;EMBL:AY357727;EMBL:AY847595;EMBL:AY847597;EMBL:BC000511;EMBL:BC003162;EMBL:BC014507;EMBL:CH471121;EMBL:M13451;EMBL:M13452;EMBL:X03444;EMBL:X03445;RefSeq:NP_001244303.1;RefSeq:NP_001269553.1;RefSeq:NP_001269554.1;RefSeq:NP_001269555.1;RefSeq:NP_005563.1;RefSeq:NP_733821.1;RefSeq:NP_733…	4000	92840
561078771	NOGO -- LMNA	interaction	BioGrid:2381997;psi-mi:MI:0463;		437183	Protein	NOGO	Foocen;KIAA0886;Neurite outgrowth inhibitor;Neuroendocrine-specific protein;Neuroendocrine-specific protein C homolog;NOGO;Nogo protein;NSP;Reticulon-4;Reticulon-5;RTN-x;RTN4;ASY;inhibitor of neurite outgrowth;Nbla00271;Nbla10545;neurite-outgrowth inhibitor;neuroendocrine specific protein;ni-220/250;NI220/250;nogo a;nogo b;nogo c;NOGO-A;Nogo-B;Nogo-C;nogo-type;nogoa;nogob;NOGOC;NSP-CL;protein nog…	SWISSPROT_AC:Q9NQC3;SWISSPROT_ID:RTN4_HUMAN;EMBL:AB015639;EMBL:AB020693;EMBL:AB040462;EMBL:AB040463;EMBL:AC013414;EMBL:AC092461;EMBL:AC093165;EMBL:AF063601;EMBL:AF077050;EMBL:AF087901;EMBL:AF125103;EMBL:AF132047;EMBL:AF132048;EMBL:AF148537;EMBL:AF148538;EMBL:AF177332;EMBL:AF320999;EMBL:AF333336;EMBL:AJ251383;EMBL:AJ251384;EMBL:AJ251385;EMBL:AY102276;EMBL:AY102277;EMBL:AY102278;EMBL:AY102279;EMBL:…	225827	Protein	LMNA	LMN1;LMNA;Prelamin-A/C;a/c lamin;a/c-type lamin;CDCD1;CDDC;CMD1A;CMT2B1;EMD2;FPL;FPLD;fpld 2;fpld type 2;FPLD2;HGPS;IDC;idc-type;lamin a /c;lamin A/C;LDP1;LFP;lfp-type;LGMD1B;LMNC;LMNL1;mad a;mad-a;MADA;prelamin a/c;PRO1;	SWISSPROT_AC:P02545;SWISSPROT_ID:LMNA_HUMAN;EMBL:AF381029;EMBL:AK295390;EMBL:AL135927;EMBL:AL355388;EMBL:AL356734;EMBL:AY357727;EMBL:AY847595;EMBL:AY847597;EMBL:BC000511;EMBL:BC003162;EMBL:BC014507;EMBL:CH471121;EMBL:M13451;EMBL:M13452;EMBL:X03444;EMBL:X03445;RefSeq:NP_001244303.1;RefSeq:NP_001269553.1;RefSeq:NP_001269554.1;RefSeq:NP_001269555.1;RefSeq:NP_005563.1;RefSeq:NP_733821.1;RefSeq:NP_733…	4000	57142
561078736	SLU7 -- LMNA	interaction	BioGrid:2381919;psi-mi:MI:0463;		452071	Protein	SLU7	hSlu7;Pre-mRNA-splicing factor SLU7;SLU7;SLU7 homolog, splicing factor;	SWISSPROT_AC:O95391;SWISSPROT_ID:SLU7_HUMAN;EMBL:AC091842;EMBL:AF101074;EMBL:AY486334;EMBL:BC010634;EMBL:CH471062;EMBL:DQ174516;EMBL:DQ174517;RefSeq:NP_006416.3;RefSeq:XP_011532720.1;ProteinModelPortal:O95391;STRING:9606.ENSP00000297151;SWISSPROT_AC_OLD:D3DQK2;SWISSPROT_AC_OLD:Q3LUJ0;SWISSPROT_AC_OLD:Q3LUJ1;SWISSPROT_AC_OLD:Q6RXQ5;SWISSPROT_AC_OLD:Q96FM9;SMR:O95391;GeneID:10569;KEGG:hsa:10569;egg…	225827	Protein	LMNA	LMN1;LMNA;Prelamin-A/C;a/c lamin;a/c-type lamin;CDCD1;CDDC;CMD1A;CMT2B1;EMD2;FPL;FPLD;fpld 2;fpld type 2;FPLD2;HGPS;IDC;idc-type;lamin a /c;lamin A/C;LDP1;LFP;lfp-type;LGMD1B;LMNC;LMNL1;mad a;mad-a;MADA;prelamin a/c;PRO1;	SWISSPROT_AC:P02545;SWISSPROT_ID:LMNA_HUMAN;EMBL:AF381029;EMBL:AK295390;EMBL:AL135927;EMBL:AL355388;EMBL:AL356734;EMBL:AY357727;EMBL:AY847595;EMBL:AY847597;EMBL:BC000511;EMBL:BC003162;EMBL:BC014507;EMBL:CH471121;EMBL:M13451;EMBL:M13452;EMBL:X03444;EMBL:X03445;RefSeq:NP_001244303.1;RefSeq:NP_001269553.1;RefSeq:NP_001269554.1;RefSeq:NP_001269555.1;RefSeq:NP_005563.1;RefSeq:NP_733821.1;RefSeq:NP_733…	4000	10569
561078706	NANH -- LMNA	interaction	BioGrid:2381835;psi-mi:MI:0463;		275042	Protein	NANH	Acetylneuraminyl hydrolase;EC 3.2.1.18;G9 sialidase;Lysosomal sialidase;N-acetyl-alpha-neuraminidase 1;NANH;NEU1;NEUR1;Sialidase-1;lysosomal-type sialidase;NEU;neuraminidase 1;neuraminidase subtype 1;neuraminidase type 1;neuraminidase- 1;neuraminidase-1;neuraminidase1;SIAL1;sialidase i;sialidase- 1;	SWISSPROT_AC:Q99519;SWISSPROT_ID:NEUR1_HUMAN;EMBL:AF040958;EMBL:AF134726;EMBL:BA000025;EMBL:BC000722;EMBL:BC011900;EMBL:BT007206;EMBL:U84246;EMBL:X78687;RefSeq:NP_000425.1;ProteinModelPortal:Q99519;STRING:9606.ENSP00000364782;GeneID:4758;KEGG:hsa:4758;eggNOG:COG4409;eggNOG:ENOG410IE33;UniGene:Hs.520037;GO:GO:0004308;GO:GO:0005764;GO:GO:0005765;GO:GO:0005886;GO:GO:0006687;GO:GO:0006689;GO:GO:00093…	225827	Protein	LMNA	LMN1;LMNA;Prelamin-A/C;a/c lamin;a/c-type lamin;CDCD1;CDDC;CMD1A;CMT2B1;EMD2;FPL;FPLD;fpld 2;fpld type 2;FPLD2;HGPS;IDC;idc-type;lamin a /c;lamin A/C;LDP1;LFP;lfp-type;LGMD1B;LMNC;LMNL1;mad a;mad-a;MADA;prelamin a/c;PRO1;	SWISSPROT_AC:P02545;SWISSPROT_ID:LMNA_HUMAN;EMBL:AF381029;EMBL:AK295390;EMBL:AL135927;EMBL:AL355388;EMBL:AL356734;EMBL:AY357727;EMBL:AY847595;EMBL:AY847597;EMBL:BC000511;EMBL:BC003162;EMBL:BC014507;EMBL:CH471121;EMBL:M13451;EMBL:M13452;EMBL:X03444;EMBL:X03445;RefSeq:NP_001244303.1;RefSeq:NP_001269553.1;RefSeq:NP_001269554.1;RefSeq:NP_001269555.1;RefSeq:NP_005563.1;RefSeq:NP_733821.1;RefSeq:NP_733…	4000	4758
561078699	LMNA -- HO-1	interaction	BioGrid:2381812;psi-mi:MI:0463;		225827	Protein	LMNA	LMN1;LMNA;Prelamin-A/C;a/c lamin;a/c-type lamin;CDCD1;CDDC;CMD1A;CMT2B1;EMD2;FPL;FPLD;fpld 2;fpld type 2;FPLD2;HGPS;IDC;idc-type;lamin a /c;lamin A/C;LDP1;LFP;lfp-type;LGMD1B;LMNC;LMNL1;mad a;mad-a;MADA;prelamin a/c;PRO1;	SWISSPROT_AC:P02545;SWISSPROT_ID:LMNA_HUMAN;EMBL:AF381029;EMBL:AK295390;EMBL:AL135927;EMBL:AL355388;EMBL:AL356734;EMBL:AY357727;EMBL:AY847595;EMBL:AY847597;EMBL:BC000511;EMBL:BC003162;EMBL:BC014507;EMBL:CH471121;EMBL:M13451;EMBL:M13452;EMBL:X03444;EMBL:X03445;RefSeq:NP_001244303.1;RefSeq:NP_001269553.1;RefSeq:NP_001269554.1;RefSeq:NP_001269555.1;RefSeq:NP_005563.1;RefSeq:NP_733821.1;RefSeq:NP_733…	184299	Protein	HO-1	EC 1.14.14.18;Heme oxygenase 1;HMOX1;HO;HO-1;HO1;bK286B10;heme oxygenase - 1;heme oxygenase -1;heme oxygenase i;heme oxygenase isoform 1;heme oxygenase isoform-1;heme oxygenase type 1;heme oxygenase type i;heme oxygenase type-1;heme oxygenase- 1;heme oxygenase--1;heme oxygenase-1;heme oxygenase1;heme-oxygenase 1;heme-oxygenase i;heme-oxygenase isoform 1;heme-oxygenase- 1;heme-oxygenase-1;heme-oxy…	SWISSPROT_AC:P09601;SWISSPROT_ID:HMOX1_HUMAN;EMBL:AY460337;EMBL:CR456505;EMBL:M23041;EMBL:X06985;EMBL:X14782;EMBL:Z82244;RefSeq:NP_002124.1;ProteinModelPortal:P09601;STRING:9606.ENSP00000216117;SMR:P09601;GeneID:3162;KEGG:hsa:3162;PIR:S00325;eggNOG:COG5398;eggNOG:KOG4480;UniGene:Hs.517581;UniGene:Hs.727017;GO:GO:0001525;GO:GO:0001935;GO:GO:0002246;GO:GO:0002686;GO:GO:0004392;GO:GO:0004630;GO:GO:0…	4000	3162
561078692	PAR-2 -- LMNA	interaction	BioGrid:2381802;psi-mi:MI:0463;		301739	Protein	PAR-2	Coagulation factor II receptor-like 1;F2RL1;G-protein coupled receptor 11;GPR11;PAR-2;PAR2;Proteinase-activated receptor 2;Thrombin receptor-like 1;F2R like trypsin receptor 1;par 2;par ii;par subtype 2;par- 2;par-2-type;proteinase activated receptor 2;proteinase activated receptor-2;proteinase activated-receptor 2;proteinase-activated receptor subtype 2;proteinase-activated receptor type 2;prote…	SWISSPROT_AC:P55085;SWISSPROT_ID:PAR2_HUMAN;EMBL:AF400075;EMBL:AY336105;EMBL:BC012453;EMBL:BC018130;EMBL:BT009856;EMBL:CH471084;EMBL:U34038;EMBL:U36753;EMBL:Z49993;EMBL:Z49994;RefSeq:NP_005233.3;ProteinModelPortal:P55085;STRING:9606.ENSP00000296677;SWISSPROT_AC_OLD:Q13317;SWISSPROT_AC_OLD:Q13346;SWISSPROT_AC_OLD:Q53XJ8;SMR:P55085;GeneID:2150;KEGG:hsa:2150;PIR:S66518;eggNOG:ENOG410IGEM;eggNOG:ENOG…	225827	Protein	LMNA	LMN1;LMNA;Prelamin-A/C;a/c lamin;a/c-type lamin;CDCD1;CDDC;CMD1A;CMT2B1;EMD2;FPL;FPLD;fpld 2;fpld type 2;FPLD2;HGPS;IDC;idc-type;lamin a /c;lamin A/C;LDP1;LFP;lfp-type;LGMD1B;LMNC;LMNL1;mad a;mad-a;MADA;prelamin a/c;PRO1;	SWISSPROT_AC:P02545;SWISSPROT_ID:LMNA_HUMAN;EMBL:AF381029;EMBL:AK295390;EMBL:AL135927;EMBL:AL355388;EMBL:AL356734;EMBL:AY357727;EMBL:AY847595;EMBL:AY847597;EMBL:BC000511;EMBL:BC003162;EMBL:BC014507;EMBL:CH471121;EMBL:M13451;EMBL:M13452;EMBL:X03444;EMBL:X03445;RefSeq:NP_001244303.1;RefSeq:NP_001269553.1;RefSeq:NP_001269554.1;RefSeq:NP_001269555.1;RefSeq:NP_005563.1;RefSeq:NP_733821.1;RefSeq:NP_733…	4000	2150
561078618	PSMD8 -- MTNR1B	interaction	BioGrid:2345826;psi-mi:MI:0463;		337476	Protein	PSMD8	26S proteasome non-ATPase regulatory subunit 8;26S proteasome regulatory subunit RPN12;26S proteasome regulatory subunit S14;p31;PSMD8;HEL-S-91n;hip 6;HIP6;HYPF;Nin1p;p 31;p-3-1;p-31;p-iii-1;p3 1;p3-1;proteasome 26S subunit, non-ATPase 8;Rpn12;s 1-4;s 14;s-1 4;s-14;s1 4;s1-4;S14;	SWISSPROT_AC:P48556;SWISSPROT_ID:PSMD8_HUMAN;EMBL:AC005789;EMBL:AK301771;EMBL:BC001164;EMBL:BC065006;EMBL:CH471126;EMBL:D38047;RefSeq:NP_002803.2;ProteinModelPortal:P48556;STRING:9606.ENSP00000215071;SWISSPROT_AC_OLD:B4DX18;SWISSPROT_AC_OLD:Q6P1L7;SMR:P48556;GeneID:5714;KEGG:hsa:5714;PIR:S56108;eggNOG:ENOG410XXP2;eggNOG:KOG3151;UniGene:Hs.78466;GO:GO:0000165;GO:GO:0000209;GO:GO:0000502;GO:GO:0002…	259543	Protein	MTNR1B	Mel-1B-R;Mel1b receptor;Melatonin receptor type 1B;MTNR1B;MTR1B;FGQTL2;melatonin 1b receptor;melatonin receptor 1 b;melatonin receptor 1B;melatonin-1b receptor;MT2;	SWISSPROT_AC:P49286;SWISSPROT_ID:MTR1B_HUMAN;EMBL:AB033598;EMBL:AY521019;EMBL:BC069163;EMBL:U25341;RefSeq:NP_005950.1;RefSeq:XP_011541141.1;ProteinModelPortal:P49286;STRING:9606.ENSP00000257068;GeneID:4544;KEGG:hsa:4544;PIR:I38990;eggNOG:ENOG410IHFY;eggNOG:ENOG4111ZZV;UniGene:Hs.569039;GO:GO:0004930;GO:GO:0005886;GO:GO:0005887;GO:GO:0007166;GO:GO:0007187;GO:GO:0007268;GO:GO:0007623;GO:GO:0008502;…	4544	5714
561076180	TLP -- STAT3	interaction	BioGrid:1416026;psi-mi:MI:0463;		524967	Protein	TLP	hVam6p;KIAA0770;TLP;TRAP1-like protein;VAM6;Vam6/Vps39-like protein;VPS39;trap-1-like protein;trap1-like-protein;VPS39, HOPS complex subunit;	SWISSPROT_AC:Q96JC1;SWISSPROT_ID:VPS39_HUMAN;EMBL:AB018313;EMBL:AC036103;EMBL:AF280814;EMBL:AF281052;EMBL:AF334400;EMBL:BC015817;EMBL:BC068559;EMBL:BX537404;EMBL:CH471125;RefSeq:NP_001288067.1;RefSeq:NP_056104.2;ProteinModelPortal:Q96JC1;STRING:9606.ENSP00000326534;SWISSPROT_AC_OLD:O94869;SWISSPROT_AC_OLD:Q71SQ6;SWISSPROT_AC_OLD:Q7Z3V3;SWISSPROT_AC_OLD:Q96B93;SWISSPROT_AC_OLD:Q96RM0;GeneID:23339;…	461696	Protein	STAT3	Acute-phase response factor;APRF;Signal transducer and activator of transcription 3;STAT3;acute phase response factor;acute-phase response of factor;ADMIO;ADMIO1;HIES;stat 3;stat-3;	SWISSPROT_AC:P40763;SWISSPROT_ID:STAT3_HUMAN;EMBL:AC087691;EMBL:AF029311;EMBL:AJ012463;EMBL:AK291933;EMBL:AY572796;EMBL:BC000627;EMBL:BC014482;EMBL:CH471152;EMBL:JB252046;EMBL:L29277;RefSeq:NP_003141.2;RefSeq:NP_644805.1;RefSeq:NP_998827.1;RefSeq:XP_005257673.2;RefSeq:XP_005257674.2;RefSeq:XP_011523447.1;RefSeq:XP_011523448.1;RefSeq:XP_016880461.1;RefSeq:XP_016880464.1;ProteinModelPortal:P40763;S…	6774	23339
561074100	CML28 -- TNFAIP1	interaction	BioGrid:1042756;psi-mi:MI:0463;		127896	Protein	CML28	Chronic myelogenous leukemia tumor antigen 28;CML28;EXOS5;EXOSC5;Exosome complex component RRP46;Exosome component 5;p12B;Ribosomal RNA-processing protein 46;RRP46;cml-28;hRrp46p;p12 subtype b;RRP41B;Rrp46p;	SWISSPROT_AC:Q9NQT4;SWISSPROT_ID:EXOS5_HUMAN;EMBL:AC011462;EMBL:AF281134;EMBL:AF285785;EMBL:BC007742;EMBL:BC107696;RefSeq:NP_064543.3;ProteinModelPortal:Q9NQT4;STRING:9606.ENSP00000221233;SWISSPROT_AC_OLD:Q32Q81;SWISSPROT_AC_OLD:Q8NG16;SWISSPROT_AC_OLD:Q96I89;SMR:Q9NQT4;GeneID:56915;KEGG:hsa:56915;eggNOG:COG0689;eggNOG:KOG1069;UniGene:Hs.283741;GO:GO:0000175;GO:GO:0000176;GO:GO:0000177;GO:GO:0000…	42247	Protein	TNFAIP1	BACD2;BACURD2;BTB/POZ domain-containing adapter for CUL3-mediated RhoA degradation protein 2;BTB/POZ domain-containing protein TNFAIP1;EDP1;hBACURD2;Protein B12;TNFAIP1;Tumor necrosis factor, alpha-induced protein 1, endothelial;b 61;b-61;B12;b12 protein;b6 1;b6 i;b6 type 1;b6 type i;b6-1;B61;beta 12 protein;beta 61;beta-61;beta6-1;beta61;BTBD34;TNF alpha induced protein 1;	SWISSPROT_AC:Q13829;SWISSPROT_ID:BACD2_HUMAN;EMBL:AC002094;EMBL:AK300584;EMBL:AK312387;EMBL:AY065346;EMBL:BC001643;EMBL:BC001949;EMBL:BT020121;EMBL:CH471159;EMBL:CR456819;EMBL:M80783;RefSeq:NP_066960.1;ProteinModelPortal:Q13829;STRING:9606.ENSP00000226225;SWISSPROT_AC_OLD:B7Z6M4;SWISSPROT_AC_OLD:Q5TZQ1;SMR:Q13829;GeneID:7126;KEGG:hsa:7126;eggNOG:ENOG410XQYZ;eggNOG:KOG2716;UniGene:Hs.76090;GO:GO:0…	7126	56915
561072040	POFUT1 -- AKT2	interaction	BioGrid:893653;psi-mi:MI:0463;		292799	Protein	POFUT1	EC 2.4.1.221;FUT12;GDP-fucose protein O-fucosyltransferase 1;KIAA0180;O-FucT-1;OFUT1;Peptide-O-fucosyltransferase 1;POFUT1;ddd-2;DDD2;fut1-2;O-Fuc-T;O-FUT;OFUCT1;protein O-fucosyltransferase 1;protein o-fucosyltransferase i;protein o-fucosyltransferase-1;	SWISSPROT_AC:Q9H488;SWISSPROT_ID:OFUT1_HUMAN;EMBL:AF375884;EMBL:AK291033;EMBL:AL121897;EMBL:BC000582;EMBL:CH471077;EMBL:D80002;RefSeq:NP_056167.1;RefSeq:NP_758436.1;ProteinModelPortal:Q9H488;STRING:9606.ENSP00000364902;SWISSPROT_AC_OLD:A8K4R8;SWISSPROT_AC_OLD:E1P5M4;SWISSPROT_AC_OLD:Q14685;SWISSPROT_AC_OLD:Q5W185;SWISSPROT_AC_OLD:Q9BW76;SMR:Q9H488;GeneID:23509;KEGG:hsa:23509;eggNOG:ENOG410Y3JQ;eg…	13640	Protein	AKT2	AKT2;EC 2.7.11.1;PKB beta;Protein kinase Akt-2;Protein kinase B beta;RAC-beta serine/threonine-protein kinase;RAC-PK-beta;AKT serine/threonine kinase 2;akt2 protein kinase;HIHGHH;PKBB;PKBBETA;PRKBB;protein kinase akt2;protein kinase bbeta;RAC-BETA;	SWISSPROT_AC:P31751;SWISSPROT_ID:AKT2_HUMAN;EMBL:AC118344;EMBL:AK314619;EMBL:AY708392;EMBL:BC032709;EMBL:BC120994;EMBL:BC120995;EMBL:M77198;EMBL:M95936;RefSeq:NP_001317440.1;RefSeq:NP_001617.1;RefSeq:XP_011524916.1;RefSeq:XP_011524917.1;RefSeq:XP_011524918.1;RefSeq:XP_011524920.1;RefSeq:XP_011524921.1;RefSeq:XP_011524922.1;RefSeq:XP_016881959.1;ProteinModelPortal:P31751;STRING:9606.ENSP0000037589…	208	23509
561067605	TLE1 -- GSK3B	interaction	BioGrid:601173;psi-mi:MI:0463;		490410	Protein	TLE1	E(Sp1) homolog;Enhancer of split groucho-like protein 1;ESG1;TLE1;Transducin-like enhancer protein 1;es-gamma;ESG;GRG1;tle 1;tle i;tle-1;tle-i;transducin like enhancer of split 1;transducin-like enhancer of split-1;transducin-like-enhancer of split 1;	SWISSPROT_AC:Q04724;SWISSPROT_ID:TLE1_HUMAN;EMBL:AK290860;EMBL:AL353682;EMBL:AL365190;EMBL:BC010100;EMBL:BC015747;EMBL:CH471089;EMBL:M99435;RefSeq:NP_001290032.1;RefSeq:NP_001290033.1;RefSeq:NP_005068.2;ProteinModelPortal:Q04724;STRING:9606.ENSP00000365682;SWISSPROT_AC_OLD:A8K495;SWISSPROT_AC_OLD:Q5T3G4;SWISSPROT_AC_OLD:Q969V9;SMR:Q04724;GeneID:7088;KEGG:hsa:7088;PIR:B56695;eggNOG:ENOG410XPX3;egg…	168556	Protein	GSK3B	EC 2.7.11.1;EC 2.7.11.26;Glycogen synthase kinase-3 beta;GSK-3 beta;GSK3B;Serine/threonine-protein kinase GSK3B;3-betagsk;glycogen synthase kinase - 3beta;glycogen synthase kinase -3 beta;glycogen synthase kinase -3beta;glycogen synthase kinase 3 beta;glycogen synthase kinase 3-beta;glycogen synthase kinase 3b;glycogen synthase kinase 3beta;glycogen synthase kinase type 3beta;glycogen synthase ki…	SWISSPROT_AC:P49841;SWISSPROT_ID:GSK3B_HUMAN;EMBL:AF074333;EMBL:AF098789;EMBL:BC000251;EMBL:BC012760;EMBL:CH471052;EMBL:L33801;RefSeq:NP_001139628.1;RefSeq:NP_002084.2;ProteinModelPortal:P49841;STRING:9606.ENSP00000324806;SWISSPROT_AC_OLD:D3DN89;SWISSPROT_AC_OLD:Q9BWH3;SWISSPROT_AC_OLD:Q9UL47;SMR:P49841;GeneID:2932;KEGG:hsa:2932;PIR:S53324;eggNOG:COG0515;eggNOG:KOG0658;UniGene:Hs.445733;GO:GO:000…	2932	7088
561057351	PRRC2B -- CRK	interaction	BioGrid:1416219;psi-mi:MI:0463;		327441	Protein	PRRC2B	BAT2L;BAT2L1;HLA-B-associated transcript 2-like 1;KIAA0515;PRC2B;Proline-rich coiled-coil protein 2B;Protein PRRC2B;PRRC2B;LQFBS-1;proline rich coiled-coil 2B;proline-rich coiled coil 2b;proline-rich coiled-coil 2b protein;prrc2b protein;	SWISSPROT_AC:Q5JSZ5;SWISSPROT_ID:PRC2B_HUMAN;EMBL:AB011087;EMBL:AK026162;EMBL:AL358781;EMBL:AY700780;EMBL:BC012289;EMBL:CR749818;RefSeq:NP_037450.2;ProteinModelPortal:Q5JSZ5;STRING:9606.ENSP00000349856;SWISSPROT_AC_OLD:O60270;SWISSPROT_AC_OLD:Q5JSZ7;SWISSPROT_AC_OLD:Q66VZ2;SWISSPROT_AC_OLD:Q68CR0;SWISSPROT_AC_OLD:Q96EI9;SWISSPROT_AC_OLD:Q9H683;GeneID:84726;KEGG:hsa:84726;PIR:T00083;eggNOG:ENOG411…	81173	Protein	CRK	Adapter molecule crk;CRK;p38;Proto-oncogene c-Crk;c-crk proto-oncogene;CRK proto-oncogene, adaptor protein;crk-type;CRKII;p 38;p-38;p38-type;	SWISSPROT_AC:P46108;SWISSPROT_ID:CRK_HUMAN;EMBL:AC032044;EMBL:AC100748;EMBL:AK291060;EMBL:BC001718;EMBL:BC008506;EMBL:BC009837;EMBL:BT007277;EMBL:CH471108;EMBL:D10656;EMBL:EU332838;EMBL:S65701;RefSeq:NP_005197.3;RefSeq:NP_058431.2;ProteinModelPortal:P46108;STRING:9606.ENSP00000300574;SWISSPROT_AC_OLD:A8MWE8;SWISSPROT_AC_OLD:B0LPE8;SWISSPROT_AC_OLD:D3DTH6;SWISSPROT_AC_OLD:Q96GA9;SWISSPROT_AC_OLD:Q…	1398	84726
561057096	Phosvitin -- CRY1	interaction	BioGrid:1175006;psi-mi:MI:0463;		82347	Protein	Phosvitin	Casein kinase II subunit beta;CK II beta;CK2N;CSK2B;CSNK2B;G5A;Phosvitin;Protein G5a;casein kinase 2 beta;casein kinase 2b;casein kinase 2beta;casein kinase ii beta;casein kinase iibeta;casein kinase-2 beta;ck-2 beta;ck-2-beta;CK2B;csnk2 beta;g5 a;g5 alpha;g5alpha;type-ii b-ck;	SWISSPROT_AC:P67870;SWISSPROT_ID:CSK2B_HUMAN;EMBL:AF129756;EMBL:AK311860;EMBL:AL662899;EMBL:AL670886;EMBL:AL805934;EMBL:AY113186;EMBL:BA000025;EMBL:BC112017;EMBL:BC112019;EMBL:BX511262;EMBL:CH471081;EMBL:CR354443;EMBL:CR541699;EMBL:CR753842;EMBL:CR759761;EMBL:DQ314868;EMBL:M30448;EMBL:X16312;EMBL:X16937;EMBL:X57152;RefSeq:NP_001269314.1;RefSeq:NP_001311.3;ProteinModelPortal:P67870;STRING:9606.ENS…	81776	Protein	CRY1	CRY1;Cryptochrome-1;PHLL1;cry 1;cry i;cry--i;cry-1;cry1-type;cryptochrome circadian clock 1;	SWISSPROT_AC:Q16526;SWISSPROT_ID:CRY1_HUMAN;EMBL:BC030519;EMBL:D83702;EMBL:D84657;RefSeq:NP_004066.1;ProteinModelPortal:Q16526;STRING:9606.ENSP00000008527;SMR:Q16526;GeneID:1407;KEGG:hsa:1407;eggNOG:COG0415;eggNOG:KOG0133;UniGene:Hs.151573;GO:GO:0000122;GO:GO:0000166;GO:GO:0000989;GO:GO:0001046;GO:GO:0001047;GO:GO:0003677;GO:GO:0003690;GO:GO:0005634;GO:GO:0005739;GO:GO:0006094;GO:GO:0006351;GO:GO…	1407	1460
561055272	STAT5 -- HEB	interaction	BioGrid:1042397;psi-mi:MI:0463;		461548	Protein	STAT5	Signal transducer and activator of transcription 5A;STA5A;STAT5;STAT5A;MGF;stat 5;stat-5;stat5 a;stat5-a;stat5-isoform;stat5alpha;	SWISSPROT_AC:P42229;SWISSPROT_ID:STA5A_HUMAN;EMBL:AC087691;EMBL:AC099811;EMBL:AK301457;EMBL:BC027036;EMBL:DQ471288;EMBL:L41142;EMBL:U43185;RefSeq:NP_001275647.1;RefSeq:NP_001275648.1;RefSeq:NP_001275649.1;RefSeq:NP_003143.2;ProteinModelPortal:P42229;STRING:9606.ENSP00000341208;SWISSPROT_AC_OLD:Q1KLZ6;SMR:P42229;GeneID:6776;KEGG:hsa:6776;PIR:G02317;eggNOG:ENOG410XPN8;eggNOG:KOG3667;UniGene:Hs.4370…	189337	Protein	HEB	BHLHB20;Class B basic helix-loop-helix protein 20;DNA-binding protein HTF4;E-box-binding protein;HEB;HTF4;TCF-12;TCF12;Transcription factor 12;Transcription factor HTF-4;crs 3;crs type 3;crs type iii;CRS3;e box binding protein;e box-binding protein;e-box binding protein;he-b;he-beta;hebeta;HsT17266;	SWISSPROT_AC:Q99081;SWISSPROT_ID:HTF4_HUMAN;EMBL:AC010999;EMBL:AC016525;EMBL:AC090511;EMBL:AC090532;EMBL:AK304007;EMBL:AL831981;EMBL:BC050556;EMBL:BK001049;EMBL:BX537967;EMBL:CH471082;EMBL:KF456057;EMBL:M65209;EMBL:M80627;EMBL:M83233;RefSeq:NP_001293149.1;RefSeq:NP_001309080.1;RefSeq:NP_001309086.1;RefSeq:NP_001309088.1;RefSeq:NP_001309091.1;RefSeq:NP_001309094.1;RefSeq:NP_003196.1;RefSeq:NP_9969…	6776	6938
561055201	S100A1 -- Phafin2	interaction	BioGrid:1041863;psi-mi:MI:0463;		440218	Protein	S100A1	Protein S100-A1;S-100 protein alpha chain;S-100 protein subunit alpha;S100 calcium-binding protein A1;S100A;S100A1;S10A1;s - 100;s -100;s 100;s- 100;s--100;s-100;s-100 protein a;s-100 protein alpha;s1-00;s10-0;S100;s100 a;s100 alpha;S100 calcium binding protein A1;s100 protein alpha;s100--a;s100-a;S100-alpha;s100-type;s100a 1;s100alpha;	SWISSPROT_AC:P23297;SWISSPROT_ID:S10A1_HUMAN;EMBL:AB451316;EMBL:AB451446;EMBL:AK312152;EMBL:AL162258;EMBL:BC014392;EMBL:BT006938;EMBL:CH471121;EMBL:X58079;RefSeq:NP_006262.1;ProteinModelPortal:P23297;STRING:9606.ENSP00000292169;SWISSPROT_AC_OLD:B2R5D9;SWISSPROT_AC_OLD:Q5T7Y3;SMR:P23297;GeneID:6271;KEGG:hsa:6271;PIR:A44470;eggNOG:ENOG410IXZ2;eggNOG:ENOG4111987;UniGene:Hs.515715;GO:GO:0000122;GO:GO…	314626	Protein	Phafin2	EAPF;Endoplasmic reticulum-associated apoptosis-involved protein containing PH and FYVE domains;PH and FYVE domain-containing protein 2;PH domain-containing family F member 2;Phafin-2;Phafin2;PKHF2;Pleckstrin homology domain-containing family F member 2;PLEKHF2;ZFYVE18;Zinc finger FYVE domain-containing protein 18;phafin 2;pleckstrin homology and FYVE domain containing 2;	SWISSPROT_AC:Q9H8W4;SWISSPROT_ID:PKHF2_HUMAN;EMBL:AF434819;EMBL:AK023249;EMBL:AL834473;EMBL:BC011806;RefSeq:NP_078889.1;ProteinModelPortal:Q9H8W4;STRING:9606.ENSP00000322373;SMR:Q9H8W4;GeneID:79666;KEGG:hsa:79666;eggNOG:ENOG410XPJK;eggNOG:KOG1729;UniGene:Hs.29724;GO:GO:0005783;GO:GO:0015031;GO:GO:0030133;GO:GO:0031901;GO:GO:0046872;HOGENOM:HOG000231519;OrthoDB:EOG091G0OVV;CTD:79666;BioGrid:122791…	6271	79666
561054589	UBC9 -- GM130	interaction	BioGrid:1038609;psi-mi:MI:0463;		508236	Protein	UBC9	EC 2.3.2.-;p18;RING-type E3 SUMO transferase UBC9;SUMO-conjugating enzyme UBC9;SUMO-protein ligase;UBC9;UBCE9;UBE2I;Ubiquitin carrier protein 9;Ubiquitin carrier protein I;Ubiquitin-conjugating enzyme E2 I;Ubiquitin-protein ligase I;C358B7.1;p 18;p-18;p1-8;sumo conjugating enzyme ubc-9;sumo conjugating enzyme ubc9;sumo-conjugating enzyme ubc-9;ubc9 sumo-conjugating enzyme;ubiquitin conjugating en…	SWISSPROT_AC:P63279;SWISSPROT_ID:UBC9_HUMAN;EMBL:AB208988;EMBL:AE006466;EMBL:AJ002385;EMBL:AL031714;EMBL:BC000427;EMBL:BC004429;EMBL:BC051289;EMBL:BT006932;EMBL:CH471112;EMBL:D45050;EMBL:U29092;EMBL:U31882;EMBL:U31933;EMBL:U38785;EMBL:U45328;EMBL:U66818;EMBL:U66867;EMBL:X96427;RefSeq:NP_003336.1;RefSeq:NP_919235.1;RefSeq:NP_919236.1;RefSeq:NP_919237.1;RefSeq:XP_016879129.1;ProteinModelPortal:P632…	162607	Protein	GM130	130 kDa cis-Golgi matrix protein;GM130;GM130 autoantigen;GOGA2;GOLGA2;Golgin subfamily A member 2;Golgin-95;golgin A2;	SWISSPROT_AC:Q08379;SWISSPROT_ID:GOGA2_HUMAN;EMBL:AF248953;EMBL:AL590708;EMBL:BC014188;EMBL:BC069268;EMBL:BT007248;EMBL:L06147;RefSeq:NP_004477.3;ProteinModelPortal:Q08379;STRING:9606.ENSP00000416097;SWISSPROT_AC_OLD:Q6GRM9;SWISSPROT_AC_OLD:Q9BRB0;SWISSPROT_AC_OLD:Q9NYF9;SMR:Q08379;GeneID:2801;KEGG:hsa:2801;PIR:JH0821;eggNOG:ENOG410INYK;eggNOG:ENOG4111MFD;UniGene:Hs.155827;GO:GO:0000137;GO:GO:000…	7329	2801
561053417	TRAF3 -- ABCC1	interaction	BioGrid:893949;psi-mi:MI:0463;		495403	Protein	TRAF3	CAP-1;CAP1;CD40 receptor-associated factor 1;CD40-binding protein;CD40BP;CRAF1;EC 6.3.2.-;LAP1;LMP1-associated protein 1;TNF receptor-associated factor 3;TRAF3;cd40 binding protein;craf-1;IIAE5;TNF receptor associated factor 3;tnf receptor-associated factor-3;tnf-receptor associated factor 3;tnf-receptor-associated factor3;tnf-receptor-associated-factor 3;traf 3;traf-3;	SWISSPROT_AC:Q13114;SWISSPROT_ID:TRAF3_HUMAN;EMBL:AF110908;EMBL:AK303172;EMBL:AL117209;EMBL:BC075086;EMBL:BC075087;EMBL:BX247977;EMBL:L38509;EMBL:U15637;EMBL:U19260;EMBL:U21092;RefSeq:NP_001186356.1;RefSeq:NP_003291.2;RefSeq:NP_663777.1;RefSeq:NP_663778.1;RefSeq:XP_011535420.1;RefSeq:XP_016877106.1;RefSeq:XP_016877107.1;ProteinModelPortal:Q13114;STRING:9606.ENSP00000376500;SWISSPROT_AC_OLD:B7Z8C4…	254893	Protein	ABCC1	ABCC1;ATP-binding cassette sub-family C member 1;Leukotriene C(4) transporter;LTC4 transporter;MRP;MRP1;Multidrug resistance-associated protein 1;ABC29;ABCC;abcc 1;abcc-1;abcc-type;ATP binding cassette subfamily C member 1;gs 10;GS-X;gs10;mrp-type;multidrug resistance associated protein 1;multidrug resistance associated protein-1;multidrug resistance associated-protein 1;multidrug resistance-asso…	SWISSPROT_AC:P33527;SWISSPROT_ID:MRP1_HUMAN;EMBL:AB209120;EMBL:AC003026;EMBL:AC025778;EMBL:AC130651;EMBL:AC136624;EMBL:AF022824;EMBL:AF022825;EMBL:AF022826;EMBL:AF022827;EMBL:AF022828;EMBL:AF022829;EMBL:AF022830;EMBL:AF022831;EMBL:AF022832;EMBL:AF022833;EMBL:AF022834;EMBL:AF022835;EMBL:AF022836;EMBL:AF022837;EMBL:AF022838;EMBL:AF022839;EMBL:AF022840;EMBL:AF022841;EMBL:AF022842;EMBL:AF022843;EMBL:…	7187	4363
561039208	WNK1 -- PVS	interaction	BioGrid:895056;psi-mi:MI:0463;		527179	Protein	WNK1	EC 2.7.11.1;Erythrocyte 65 kDa protein;HSN2;hWNK1;KDP;KIAA0344;Kinase deficient protein;p65;PRKWNK1;Protein kinase lysine-deficient 1;Protein kinase with no lysine 1;Serine/threonine-protein kinase WNK1;WNK1;deficient protein kinase;HSAN2;kdp-type;kinase-deficient protein;p 65;p-65;p6-5;PPP1R167;protein kinase deficient;protein kinase-deficient;PSK;serine/threonine protein kinase wnk1;WNK lysine …	SWISSPROT_AC:Q9H4A3;SWISSPROT_ID:WNK1_HUMAN;EMBL:AB002342;EMBL:AC004765;EMBL:AC004803;EMBL:AF061944;EMBL:AJ296290;EMBL:AY231477;EMBL:BC013629;EMBL:BC130467;EMBL:BC130469;EMBL:BK004108;EMBL:FJ515833;EMBL:JQ358908;RefSeq:NP_001171914.1;RefSeq:NP_055638.2;RefSeq:NP_061852.3;RefSeq:NP_998820.3;RefSeq:XP_016875326.1;RefSeq:XP_016875327.1;ProteinModelPortal:Q9H4A3;STRING:9606.ENSP00000313059;SWISSPROT_…	344785	Protein	PVS	CD155 antigen;NECL-5;Nectin-like protein 5;Poliovirus receptor;PVR;PVS;cd 155;CD155;HVED;NECL5;poliovirus-receptor;TAGE4;	SWISSPROT_AC:P15151;SWISSPROT_ID:PVR_HUMAN;EMBL:AC068948;EMBL:AK300349;EMBL:BC015542;EMBL:M24406;EMBL:M24407;EMBL:X64116;EMBL:X64117;EMBL:X64118;EMBL:X64119;EMBL:X64120;EMBL:X64121;EMBL:X64122;EMBL:X64123;RefSeq:NP_001129240.1;RefSeq:NP_001129241.1;RefSeq:NP_001129242.2;RefSeq:NP_006496.4;ProteinModelPortal:P15151;STRING:9606.ENSP00000402060;SWISSPROT_AC_OLD:B4DTS9;SWISSPROT_AC_OLD:P15152;SWISSPR…	65125	5817
561032346	Glucocorticoid receptor -- GNB1	interaction	BioGrid:721753;psi-mi:MI:0463;		151430	Protein	Glucocorticoid receptor	GCR;Glucocorticoid receptor;GR;GRL;NR3C1;Nuclear receptor subfamily 3 group C member 1;GCCR;gcr-type;GCRST;glucocorticoid- receptor;glucocorticoid-receptor;grl-type;receptor glucocorticoid;receptor of glucocorticoid;receptor-glucocorticoid;	SWISSPROT_AC:P04150;SWISSPROT_ID:GCR_HUMAN;EMBL:AC004782;EMBL:AC005601;EMBL:AC091925;EMBL:AH002750;EMBL:AK223594;EMBL:AM183262;EMBL:AY436590;EMBL:BC015610;EMBL:BX640610;EMBL:CH471062;EMBL:EU332858;EMBL:HQ205546;EMBL:HQ205547;EMBL:HQ205548;EMBL:HQ205549;EMBL:HQ205550;EMBL:HQ205551;EMBL:HQ205552;EMBL:HQ205553;EMBL:HQ205554;EMBL:HQ205555;EMBL:HQ205556;EMBL:HQ205557;EMBL:HQ205558;EMBL:HQ205559;EMBL:H…	150308	Protein	GNB1	GBB1;GNB1;Guanine nucleotide-binding protein G(I)/G(S)/G(T) subunit beta-1;Transducin beta chain 1;G protein subunit beta 1;g-protein subunit beta 1;MRD42;transducin beta-1;transducin beta1;	SWISSPROT_AC:P62873;SWISSPROT_ID:GBB1_HUMAN;EMBL:AF501882;EMBL:AL031282;EMBL:AL109917;EMBL:BC004186;EMBL:BC005888;EMBL:BC008991;EMBL:BC114618;EMBL:BT007305;EMBL:CH471183;EMBL:CR456784;EMBL:M36430;EMBL:X04526;RefSeq:NP_001269467.1;RefSeq:NP_001269468.1;RefSeq:NP_002065.1;RefSeq:XP_016856548.1;RefSeq:XP_016856549.1;RefSeq:XP_016856550.1;ProteinModelPortal:P62873;STRING:9606.ENSP00000367869;SWISSPRO…	2908	2782
561026818	PLD3 -- Osteopontin	interaction	BioGrid:678557;psi-mi:MI:0463;		315242	Protein	PLD3	Choline phosphatase 3;EC 3.1.4.4;HindIII K4L homolog;Hu-K4;Phosphatidylcholine-hydrolyzing phospholipase D3;Phospholipase D3;PLD 3;PLD3;ad 19;ad type 19;ad-19;AD19;HUK4;phospholipase D family member 3;	SWISSPROT_AC:Q8IV08;SWISSPROT_ID:PLD3_HUMAN;EMBL:BC000553;EMBL:BC036327;EMBL:BC096820;EMBL:U60644;RefSeq:NP_001026866.1;RefSeq:NP_001278240.1;RefSeq:NP_036400.2;RefSeq:XP_005258761.1;RefSeq:XP_005258764.1;RefSeq:XP_005258765.1;RefSeq:XP_005258766.1;RefSeq:XP_005258767.1;RefSeq:XP_006723185.1;RefSeq:XP_011524994.1;RefSeq:XP_011524995.1;RefSeq:XP_016882035.1;RefSeq:XP_016882036.1;RefSeq:XP_01688203…	295600	Protein	Osteopontin	BNSP;Bone sialoprotein 1;Nephropontin;OPN;Osteopontin;OSTP;Secreted phosphoprotein 1;SPP-1;SPP1;Urinary stone protein;Uropontin;bone sialoprotein i;bone sialoprotein-1;bone sialoprotein-i;BSPI;eta 1;eta i;ETA-1;eta1;osteopontin--an;secreted phosphoprotein i;secreted phosphoprotein-1;secreted phosphoprotein1;spp 1;spp i;	SWISSPROT_AC:P10451;SWISSPROT_ID:OSTP_HUMAN;EMBL:AC131944;EMBL:AF052124;EMBL:AK075463;EMBL:AK290090;EMBL:AK290104;EMBL:AK296035;EMBL:AK315461;EMBL:BC007016;EMBL:BC017387;EMBL:BC022844;EMBL:BC093033;EMBL:CH471057;EMBL:D14813;EMBL:D28759;EMBL:D28760;EMBL:D28761;EMBL:DQ839491;EMBL:DQ846871;EMBL:J04765;EMBL:JF412667;EMBL:M83248;EMBL:U20758;EMBL:X13694;RefSeq:NP_000573.1;RefSeq:NP_001035147.1;RefSeq:N…	6696	23646
561026810	Osteopontin -- B5R	interaction	BioGrid:678550;psi-mi:MI:0463;		295600	Protein	Osteopontin	BNSP;Bone sialoprotein 1;Nephropontin;OPN;Osteopontin;OSTP;Secreted phosphoprotein 1;SPP-1;SPP1;Urinary stone protein;Uropontin;bone sialoprotein i;bone sialoprotein-1;bone sialoprotein-i;BSPI;eta 1;eta i;ETA-1;eta1;osteopontin--an;secreted phosphoprotein i;secreted phosphoprotein-1;secreted phosphoprotein1;spp 1;spp i;	SWISSPROT_AC:P10451;SWISSPROT_ID:OSTP_HUMAN;EMBL:AC131944;EMBL:AF052124;EMBL:AK075463;EMBL:AK290090;EMBL:AK290104;EMBL:AK296035;EMBL:AK315461;EMBL:BC007016;EMBL:BC017387;EMBL:BC022844;EMBL:BC093033;EMBL:CH471057;EMBL:D14813;EMBL:D28759;EMBL:D28760;EMBL:D28761;EMBL:DQ839491;EMBL:DQ846871;EMBL:J04765;EMBL:JF412667;EMBL:M83248;EMBL:U20758;EMBL:X13694;RefSeq:NP_000573.1;RefSeq:NP_001035147.1;RefSeq:N…	270709	Protein	B5R	B5R;CYB5R3;Cytochrome b5 reductase;DIA1;Diaphorase-1;EC 1.6.2.2;NADH-cytochrome b5 reductase 3;NB5R3;b5 reductase-cytochrome;cytochrome b5 reductase 3;cytochrome b5-reductase;cytochrome-b5 reductase;diaphorase 1;diaphorase i;diaphorase type i;nadh cytochrome b5 reductase 3;reductase-cytochrome b5;	SWISSPROT_AC:P00387;SWISSPROT_ID:NB5R3_HUMAN;EMBL:AF061830;EMBL:AF061831;EMBL:AF361370;EMBL:AJ010116;EMBL:AJ010117;EMBL:AJ010118;EMBL:AJ310899;EMBL:AJ310900;EMBL:AK302204;EMBL:AY341030;EMBL:BC004821;EMBL:BT009821;EMBL:CR456435;EMBL:M16461;EMBL:M16462;EMBL:M28705;EMBL:M28706;EMBL:M28707;EMBL:M28708;EMBL:M28709;EMBL:M28710;EMBL:M28711;EMBL:M28713;EMBL:Y09501;EMBL:Z93241;RefSeq:NP_000389.1;RefSeq:NP…	6696	1727
561026786	Osteopontin -- GRASP-1	interaction	BioGrid:678524;psi-mi:MI:0463;		295600	Protein	Osteopontin	BNSP;Bone sialoprotein 1;Nephropontin;OPN;Osteopontin;OSTP;Secreted phosphoprotein 1;SPP-1;SPP1;Urinary stone protein;Uropontin;bone sialoprotein i;bone sialoprotein-1;bone sialoprotein-i;BSPI;eta 1;eta i;ETA-1;eta1;osteopontin--an;secreted phosphoprotein i;secreted phosphoprotein-1;secreted phosphoprotein1;spp 1;spp i;	SWISSPROT_AC:P10451;SWISSPROT_ID:OSTP_HUMAN;EMBL:AC131944;EMBL:AF052124;EMBL:AK075463;EMBL:AK290090;EMBL:AK290104;EMBL:AK296035;EMBL:AK315461;EMBL:BC007016;EMBL:BC017387;EMBL:BC022844;EMBL:BC093033;EMBL:CH471057;EMBL:D14813;EMBL:D28759;EMBL:D28760;EMBL:D28761;EMBL:DQ839491;EMBL:DQ846871;EMBL:J04765;EMBL:JF412667;EMBL:M83248;EMBL:U20758;EMBL:X13694;RefSeq:NP_000573.1;RefSeq:NP_001035147.1;RefSeq:N…	165799	Protein	GRASP-1	GRAP1;GRASP-1;GRIP1-associated protein 1;GRIPAP1;KIAA1167;grap-1;grasp 1;GRIP1 associated protein 1;	SWISSPROT_AC:Q4V328;SWISSPROT_ID:GRAP1_HUMAN;EMBL:AB032993;EMBL:AF207550;EMBL:AJ297364;EMBL:BC001522;EMBL:BC101544;EMBL:BC101546;EMBL:BX530088;EMBL:BX640704;EMBL:BX647804;RefSeq:NP_064522.3;ProteinModelPortal:Q4V328;STRING:9606.ENSP00000365624;SWISSPROT_AC_OLD:A6NL78;SWISSPROT_AC_OLD:Q3MJ75;SWISSPROT_AC_OLD:Q4V327;SWISSPROT_AC_OLD:Q4V330;SWISSPROT_AC_OLD:Q5HYG1;SWISSPROT_AC_OLD:Q6N046;SWISSPROT_A…	6696	56850
561023994	TLE1 -- BID	interaction	BioGrid:601745;psi-mi:MI:0463;		490410	Protein	TLE1	E(Sp1) homolog;Enhancer of split groucho-like protein 1;ESG1;TLE1;Transducin-like enhancer protein 1;es-gamma;ESG;GRG1;tle 1;tle i;tle-1;tle-i;transducin like enhancer of split 1;transducin-like enhancer of split-1;transducin-like-enhancer of split 1;	SWISSPROT_AC:Q04724;SWISSPROT_ID:TLE1_HUMAN;EMBL:AK290860;EMBL:AL353682;EMBL:AL365190;EMBL:BC010100;EMBL:BC015747;EMBL:CH471089;EMBL:M99435;RefSeq:NP_001290032.1;RefSeq:NP_001290033.1;RefSeq:NP_005068.2;ProteinModelPortal:Q04724;STRING:9606.ENSP00000365682;SWISSPROT_AC_OLD:A8K495;SWISSPROT_AC_OLD:Q5T3G4;SWISSPROT_AC_OLD:Q969V9;SMR:Q04724;GeneID:7088;KEGG:hsa:7088;PIR:B56695;eggNOG:ENOG410XPX3;egg…	44887	Protein	BID	BH3-interacting domain death agonist;BID;p22 BID;bh3 domain interacting death agonist;bh3 interacting death domain agonist;BH3 interacting domain death agonist;bh3 interacting-domain death agonist;bh3-interacting death domain agonist;bh3-interacting-domain death agonist;FP497;	SWISSPROT_AC:P55957;SWISSPROT_ID:BID_HUMAN;EMBL:AF042083;EMBL:AF087891;EMBL:AF250233;EMBL:AY005151;EMBL:AY309922;EMBL:BC009197;EMBL:BC022072;EMBL:BC033634;EMBL:BC036364;EMBL:CR407603;EMBL:CR456389;RefSeq:NP_001187.1;RefSeq:NP_001231496.1;RefSeq:NP_001231498.1;RefSeq:NP_001231499.1;RefSeq:NP_001231501.1;RefSeq:NP_932070.1;RefSeq:NP_932071.1;ProteinModelPortal:P55957;STRING:9606.ENSP00000318822;SWI…	637	7088
561021256	ETFA -- CDC42	interaction	BioGrid:593286;psi-mi:MI:0463;		126264	Protein	ETFA	Alpha-ETF;Electron transfer flavoprotein subunit alpha, mitochondrial;ETFA;electron transfer flavoprotein alpha subunit;electron transfer flavoprotein alpha-subunit;em a;em-a;EMA;ema--an;ema-type;etf alpha;etf-alpha;GA2;MADD;	SWISSPROT_AC:P13804;SWISSPROT_ID:ETFA_HUMAN;EMBL:AC027243;EMBL:AC091100;EMBL:AF436646;EMBL:AF436647;EMBL:AF436648;EMBL:AF436649;EMBL:AF436650;EMBL:AF436651;EMBL:AF436652;EMBL:AF436653;EMBL:AF436654;EMBL:AF436655;EMBL:AF436656;EMBL:AF436657;EMBL:AJ224002;EMBL:AK292979;EMBL:AK300044;EMBL:BC015526;EMBL:BC095457;EMBL:BT009796;EMBL:CH471136;EMBL:J04058;EMBL:S55815;EMBL:S55816;RefSeq:NP_000117.1;RefSeq…	59589	Protein	CDC42	CDC42;Cell division control protein 42 homolog;G25K GTP-binding protein;CDC42Hs;cell division cycle 42;cell division cycle-42;cell division cycle42;cell division-cycle 42;cell-division cycle 42;G25K;gtp-binding protein g25k;TKS;	SWISSPROT_AC:P60953;SWISSPROT_ID:CDC42_HUMAN;EMBL:AF498962;EMBL:AF498963;EMBL:AL031281;EMBL:AL121734;EMBL:AL121735;EMBL:AY673602;EMBL:BC002711;EMBL:BC003682;EMBL:BC018266;EMBL:M35543;EMBL:M57298;RefSeq:NP_001034891.1;RefSeq:NP_001782.1;RefSeq:NP_426359.1;ProteinModelPortal:P60953;STRING:9606.ENSP00000314458;SWISSPROT_AC_OLD:P21181;SWISSPROT_AC_OLD:P25763;SWISSPROT_AC_OLD:Q7L8R5;SWISSPROT_AC_OLD:Q…	998	2108
561020794	PACE4 -- CACNA1A	interaction	BioGrid:569998;psi-mi:MI:0463;		304126	Protein	PACE4	EC 3.4.21.-;PACE4;Paired basic amino acid cleaving enzyme 4;PCSK6;Proprotein convertase subtilisin/kexin type 6;SPC4;Subtilisin-like proprotein convertase 4;Subtilisin/kexin-like protease PACE4;pace 4;pace-4;paired basic amino acid-cleaving enzyme 4;pcsk 6;proprotein convertase subtilisin/kexin-6;spc 4;	SWISSPROT_AC:P29122;SWISSPROT_ID:PCSK6_HUMAN;EMBL:AB001914;EMBL:D28513;EMBL:D28514;EMBL:D87993;EMBL:D87994;EMBL:D87995;EMBL:M80482;RefSeq:NP_001278238.1;RefSeq:NP_002561.1;RefSeq:NP_612192.1;RefSeq:NP_612195.1;RefSeq:NP_612196.1;RefSeq:NP_612197.1;RefSeq:NP_612198.2;ProteinModelPortal:P29122;STRING:9606.ENSP00000305056;SWISSPROT_AC_OLD:Q15099;SWISSPROT_AC_OLD:Q15100;SWISSPROT_AC_OLD:Q9UEG7;SWISSP…	50825	Protein	CACNA1A	BI;Brain calcium channel I;CAC1A;CACH4;CACN3;CACNA1A;CACNL1A4;Calcium channel, L type, alpha-1 polypeptide isoform 4;Voltage-dependent P/Q-type calcium channel subunit alpha-1A;Voltage-gated calcium channel subunit alpha Cav2.1;apc a;apc alpha;apc-a;apc-alpha;APCA;bi-chain;bi-type;cacna1alpha;calcium voltage-gated channel subunit alpha1 A;cav 2.1;CAV2.1;EA2;EIEE42;FHM;hpc-a;HPCA;MHP;mhp-1;MHP1;sc…	SWISSPROT_AC:O00555;SWISSPROT_ID:CAC1A_HUMAN;EMBL:AB035727;EMBL:AC005305;EMBL:AC005513;EMBL:AC008540;EMBL:AC011446;EMBL:AC022436;EMBL:AC026805;EMBL:AC093062;EMBL:AC098781;EMBL:AC124224;EMBL:AF004883;EMBL:AF004884;EMBL:S76537;EMBL:U06702;EMBL:U79663;EMBL:U79664;EMBL:U79665;EMBL:U79666;EMBL:U79667;EMBL:U79668;EMBL:X99897;EMBL:Z80114;EMBL:Z80115;RefSeq:NP_000059.3;RefSeq:NP_001120693.1;RefSeq:NP_001…	773	5046
561020754	CACNA1A -- AP2M1	interaction	BioGrid:569945;psi-mi:MI:0463;		50825	Protein	CACNA1A	BI;Brain calcium channel I;CAC1A;CACH4;CACN3;CACNA1A;CACNL1A4;Calcium channel, L type, alpha-1 polypeptide isoform 4;Voltage-dependent P/Q-type calcium channel subunit alpha-1A;Voltage-gated calcium channel subunit alpha Cav2.1;apc a;apc alpha;apc-a;apc-alpha;APCA;bi-chain;bi-type;cacna1alpha;calcium voltage-gated channel subunit alpha1 A;cav 2.1;CAV2.1;EA2;EIEE42;FHM;hpc-a;HPCA;MHP;mhp-1;MHP1;sc…	SWISSPROT_AC:O00555;SWISSPROT_ID:CAC1A_HUMAN;EMBL:AB035727;EMBL:AC005305;EMBL:AC005513;EMBL:AC008540;EMBL:AC011446;EMBL:AC022436;EMBL:AC026805;EMBL:AC093062;EMBL:AC098781;EMBL:AC124224;EMBL:AF004883;EMBL:AF004884;EMBL:S76537;EMBL:U06702;EMBL:U79663;EMBL:U79664;EMBL:U79665;EMBL:U79666;EMBL:U79667;EMBL:U79668;EMBL:X99897;EMBL:Z80114;EMBL:Z80115;RefSeq:NP_000059.3;RefSeq:NP_001120693.1;RefSeq:NP_001…	18577	Protein	AP2M1	Adaptin-mu2;Adaptor protein complex AP-2 subunit mu;Adaptor-related protein complex 2 subunit mu;AP-2 complex subunit mu;AP-2 mu chain;AP2M1;CLAPM1;Clathrin assembly protein complex 2 mu medium chain;Clathrin coat assembly protein AP50;Clathrin coat-associated protein AP50;HA2 50 kDa subunit;KIAA0109;Plasma membrane adaptor AP-2 50 kDa protein;adaptor related protein complex 2 mu 1 subunit;ap-2 m…	SWISSPROT_AC:Q96CW1;SWISSPROT_ID:AP2M1_HUMAN;EMBL:AC131235;EMBL:BC004996;EMBL:BC013796;EMBL:BC014030;EMBL:BT007308;EMBL:CH471052;EMBL:D63475;EMBL:U36188;RefSeq:NP_001020376.1;RefSeq:NP_001298127.1;RefSeq:NP_004059.2;ProteinModelPortal:Q96CW1;STRING:9606.ENSP00000292807;SWISSPROT_AC_OLD:A6NE12;SWISSPROT_AC_OLD:D3DNT1;SWISSPROT_AC_OLD:P20172;SWISSPROT_AC_OLD:P53679;SMR:Q96CW1;GeneID:1173;KEGG:hsa:1…	773	1173
561018563	NUP54 -- APC	interaction	BioGrid:464877;psi-mi:MI:0463;		289836	Protein	NUP54	54 kDa nucleoporin;Nucleoporin p54;NUP54;nucleoporin 54;	SWISSPROT_AC:Q7Z3B4;SWISSPROT_ID:NUP54_HUMAN;EMBL:AC110795;EMBL:AC112719;EMBL:AF157322;EMBL:AK001517;EMBL:AK300036;EMBL:AK315160;EMBL:BX538002;EMBL:CH471057;RefSeq:NP_001265532.1;RefSeq:NP_059122.2;ProteinModelPortal:Q7Z3B4;STRING:9606.ENSP00000264883;SWISSPROT_AC_OLD:B2RCK7;SWISSPROT_AC_OLD:B4DT35;SWISSPROT_AC_OLD:Q96EA7;SWISSPROT_AC_OLD:Q9NVL5;SWISSPROT_AC_OLD:Q9P0I1;SMR:Q7Z3B4;GeneID:53371;KEG…	19281	Protein	APC	Adenomatous polyposis coli protein;APC;Deleted in polyposis 2.5;DP2.5;Protein APC;adenomatous polyposis coli-protein;apc of protein;apc protein;APC, WNT signaling pathway regulator;apc-protein;apc-type;BTPS2;dp 2.5;DP2;DP3;GS;PPP1R46;protein adenomatous polyposis coli;protein isoform of the apc;protein of adenomatous polyposis coli;protein of apc;protein of the adenomatous polyposis coli;protein …	SWISSPROT_AC:P25054;SWISSPROT_ID:APC_HUMAN;EMBL:CH471086;EMBL:M73548;EMBL:M74088;EMBL:S78214;RefSeq:NP_000029.2;RefSeq:NP_001120982.1;ProteinModelPortal:P25054;STRING:9606.ENSP00000257430;SWISSPROT_AC_OLD:D3DT03;SWISSPROT_AC_OLD:Q15162;SWISSPROT_AC_OLD:Q15163;SWISSPROT_AC_OLD:Q93042;SMR:P25054;GeneID:324;KEGG:hsa:324;PIR:A37261;eggNOG:ENOG410XR2V;eggNOG:KOG2122;UniGene:Hs.158932;GO:GO:0000281;GO:…	324	53371
561018491	NUP58 -- APC	interaction	BioGrid:464717;psi-mi:MI:0463;		289845	Protein	NUP58	58 kDa nucleoporin;KIAA0410;Nucleoporin p58/p45;Nucleoporin-like protein 1;NUP58;NUPL1;nucleoporin 58;NUP45;PRO2463;	SWISSPROT_AC:Q9BVL2;SWISSPROT_ID:NUP58_HUMAN;EMBL:AB007870;EMBL:AK302946;EMBL:AL138958;EMBL:AL590787;EMBL:AL646102;EMBL:BC001104;RefSeq:NP_001008564.1;RefSeq:NP_054808.1;ProteinModelPortal:Q9BVL2;STRING:9606.ENSP00000371155;SWISSPROT_AC_OLD:A6NI12;SWISSPROT_AC_OLD:B4DZJ1;SWISSPROT_AC_OLD:O43160;SWISSPROT_AC_OLD:Q5JRG2;SWISSPROT_AC_OLD:Q5JRG5;SMR:Q9BVL2;GeneID:9818;KEGG:hsa:9818;eggNOG:ENOG410IIR3…	19281	Protein	APC	Adenomatous polyposis coli protein;APC;Deleted in polyposis 2.5;DP2.5;Protein APC;adenomatous polyposis coli-protein;apc of protein;apc protein;APC, WNT signaling pathway regulator;apc-protein;apc-type;BTPS2;dp 2.5;DP2;DP3;GS;PPP1R46;protein adenomatous polyposis coli;protein isoform of the apc;protein of adenomatous polyposis coli;protein of apc;protein of the adenomatous polyposis coli;protein …	SWISSPROT_AC:P25054;SWISSPROT_ID:APC_HUMAN;EMBL:CH471086;EMBL:M73548;EMBL:M74088;EMBL:S78214;RefSeq:NP_000029.2;RefSeq:NP_001120982.1;ProteinModelPortal:P25054;STRING:9606.ENSP00000257430;SWISSPROT_AC_OLD:D3DT03;SWISSPROT_AC_OLD:Q15162;SWISSPROT_AC_OLD:Q15163;SWISSPROT_AC_OLD:Q93042;SMR:P25054;GeneID:324;KEGG:hsa:324;PIR:A37261;eggNOG:ENOG410XR2V;eggNOG:KOG2122;UniGene:Hs.158932;GO:GO:0000281;GO:…	324	9818
561018463	Protein CAN -- APC	interaction	BioGrid:464658;psi-mi:MI:0463;		284420	Protein	Protein CAN	214 kDa nucleoporin;CAIN;CAN;KIAA0023;NU214;Nuclear pore complex protein Nup214;Nucleoporin Nup214;NUP214;Protein CAN;nucleoporin 214;nucleoporin of 214;nup214 nucleoporin;	SWISSPROT_AC:P35658;SWISSPROT_ID:NU214_HUMAN;EMBL:AB159230;EMBL:AL157938;EMBL:BC045620;EMBL:BC105998;EMBL:D14689;EMBL:X64228;RefSeq:NP_001305253.1;RefSeq:NP_001305254.1;RefSeq:NP_005076.3;ProteinModelPortal:P35658;STRING:9606.ENSP00000352400;SWISSPROT_AC_OLD:A6NFQ0;SWISSPROT_AC_OLD:Q15010;SWISSPROT_AC_OLD:Q3KQZ0;SWISSPROT_AC_OLD:Q5JUP7;SWISSPROT_AC_OLD:Q75R47;SWISSPROT_AC_OLD:Q86XD3;SMR:P35658;Ge…	19281	Protein	APC	Adenomatous polyposis coli protein;APC;Deleted in polyposis 2.5;DP2.5;Protein APC;adenomatous polyposis coli-protein;apc of protein;apc protein;APC, WNT signaling pathway regulator;apc-protein;apc-type;BTPS2;dp 2.5;DP2;DP3;GS;PPP1R46;protein adenomatous polyposis coli;protein isoform of the apc;protein of adenomatous polyposis coli;protein of apc;protein of the adenomatous polyposis coli;protein …	SWISSPROT_AC:P25054;SWISSPROT_ID:APC_HUMAN;EMBL:CH471086;EMBL:M73548;EMBL:M74088;EMBL:S78214;RefSeq:NP_000029.2;RefSeq:NP_001120982.1;ProteinModelPortal:P25054;STRING:9606.ENSP00000257430;SWISSPROT_AC_OLD:D3DT03;SWISSPROT_AC_OLD:Q15162;SWISSPROT_AC_OLD:Q15163;SWISSPROT_AC_OLD:Q93042;SMR:P25054;GeneID:324;KEGG:hsa:324;PIR:A37261;eggNOG:ENOG410XR2V;eggNOG:KOG2122;UniGene:Hs.158932;GO:GO:0000281;GO:…	324	8021
561018462	WNK1 -- UNR	interaction	BioGrid:464657;psi-mi:MI:0463;		527179	Protein	WNK1	EC 2.7.11.1;Erythrocyte 65 kDa protein;HSN2;hWNK1;KDP;KIAA0344;Kinase deficient protein;p65;PRKWNK1;Protein kinase lysine-deficient 1;Protein kinase with no lysine 1;Serine/threonine-protein kinase WNK1;WNK1;deficient protein kinase;HSAN2;kdp-type;kinase-deficient protein;p 65;p-65;p6-5;PPP1R167;protein kinase deficient;protein kinase-deficient;PSK;serine/threonine protein kinase wnk1;WNK lysine …	SWISSPROT_AC:Q9H4A3;SWISSPROT_ID:WNK1_HUMAN;EMBL:AB002342;EMBL:AC004765;EMBL:AC004803;EMBL:AF061944;EMBL:AJ296290;EMBL:AY231477;EMBL:BC013629;EMBL:BC130467;EMBL:BC130469;EMBL:BK004108;EMBL:FJ515833;EMBL:JQ358908;RefSeq:NP_001171914.1;RefSeq:NP_055638.2;RefSeq:NP_061852.3;RefSeq:NP_998820.3;RefSeq:XP_016875326.1;RefSeq:XP_016875327.1;ProteinModelPortal:Q9H4A3;STRING:9606.ENSP00000313059;SWISSPROT_…	82080	Protein	UNR	Cold shock domain-containing protein E1;CSDE1;D1S155E;KIAA0885;N-ras upstream gene protein;NRU;Protein UNR;UNR;cold shock domain containing E1;unr protein;unr-type;	SWISSPROT_AC:O75534;SWISSPROT_ID:CSDE1_HUMAN;EMBL:AB020692;EMBL:AF070542;EMBL:AF077054;EMBL:AK290146;EMBL:AL096773;EMBL:BC032446;EMBL:CH471122;EMBL:CR749378;EMBL:CR749431;RefSeq:NP_001007554.1;RefSeq:NP_001123995.1;RefSeq:NP_001229820.1;RefSeq:NP_001229821.1;RefSeq:NP_001229822.1;RefSeq:NP_009089.4;ProteinModelPortal:O75534;STRING:9606.ENSP00000407724;SWISSPROT_AC_OLD:A8K281;SWISSPROT_AC_OLD:E9PG…	65125	7812
561018409	Nuclear pore complex protein Nup98-Nup96 -- APC	interaction	BioGrid:464538;psi-mi:MI:0463;		289892	Protein	Nuclear pore complex protein Nup98-Nup96	ADAR2;Nuclear pore complex protein Nup98-Nup96;NUP98;adar 2;adar-2;ADIR2;nucleoporin 98;nucleoporin-98;nucleoporin98;NUP196;NUP96;	SWISSPROT_AC:P52948;SWISSPROT_ID:NUP98_HUMAN;EMBL:AB040538;EMBL:AC060812;EMBL:AC090587;EMBL:AF071076;EMBL:AF071077;EMBL:AF116074;EMBL:AF231130;EMBL:AL133601;EMBL:AL137613;EMBL:BC012906;EMBL:BC041136;EMBL:BT007349;EMBL:U41815;RefSeq:NP_005378.4;RefSeq:NP_057404.2;RefSeq:NP_624357.1;RefSeq:NP_624358.2;ProteinModelPortal:P52948;STRING:9606.ENSP00000316032;SWISSPROT_AC_OLD:Q8IUT2;SWISSPROT_AC_OLD:Q8W…	19281	Protein	APC	Adenomatous polyposis coli protein;APC;Deleted in polyposis 2.5;DP2.5;Protein APC;adenomatous polyposis coli-protein;apc of protein;apc protein;APC, WNT signaling pathway regulator;apc-protein;apc-type;BTPS2;dp 2.5;DP2;DP3;GS;PPP1R46;protein adenomatous polyposis coli;protein isoform of the apc;protein of adenomatous polyposis coli;protein of apc;protein of the adenomatous polyposis coli;protein …	SWISSPROT_AC:P25054;SWISSPROT_ID:APC_HUMAN;EMBL:CH471086;EMBL:M73548;EMBL:M74088;EMBL:S78214;RefSeq:NP_000029.2;RefSeq:NP_001120982.1;ProteinModelPortal:P25054;STRING:9606.ENSP00000257430;SWISSPROT_AC_OLD:D3DT03;SWISSPROT_AC_OLD:Q15162;SWISSPROT_AC_OLD:Q15163;SWISSPROT_AC_OLD:Q93042;SMR:P25054;GeneID:324;KEGG:hsa:324;PIR:A37261;eggNOG:ENOG410XR2V;eggNOG:KOG2122;UniGene:Hs.158932;GO:GO:0000281;GO:…	324	4928
560912942	PPARD -- CAP350	interaction	BioGrid:1056879;psi-mi:MI:0463;		325639	Protein	PPARD	NR1C2;NUC1;NUCI;Nuclear hormone receptor 1;Nuclear receptor subfamily 1 group C member 2;Peroxisome proliferator-activated receptor beta;Peroxisome proliferator-activated receptor delta;PPAR-beta;PPAR-delta;PPARB;PPARD;FAAR;NUCII;peroxisome proliferator activated receptor beta;peroxisome proliferator activated receptor delta;peroxisome proliferator activated receptor- delta;peroxisome proliferato…	SWISSPROT_AC:Q03181;SWISSPROT_ID:PPARD_HUMAN;EMBL:AB099507;EMBL:AB307691;EMBL:AF246299;EMBL:AF246300;EMBL:AF246301;EMBL:AF246302;EMBL:AF246303;EMBL:AK122614;EMBL:AK291661;EMBL:AK296425;EMBL:AK304878;EMBL:AL022721;EMBL:AY442342;EMBL:AY919140;EMBL:BC002715;EMBL:BC007578;EMBL:CH471081;EMBL:L07592;RefSeq:NP_001165289.1;RefSeq:NP_001165290.1;RefSeq:NP_001165291.1;RefSeq:NP_006229.1;RefSeq:NP_803184.1;…	60643	Protein	CAP350	CAP350;CE350;Centrosome-associated protein 350;Centrosome-associated protein of 350 kDa;CEP350;KIAA0480;centrosomal protein 350;GM133;	SWISSPROT_AC:Q5VT06;SWISSPROT_ID:CE350_HUMAN;EMBL:AF287356;EMBL:AF387614;EMBL:AL390718;EMBL:AL590632;EMBL:AL645487;RefSeq:NP_055625.4;ProteinModelPortal:Q5VT06;STRING:9606.ENSP00000356579;SWISSPROT_AC_OLD:O75068;SWISSPROT_AC_OLD:Q8TDK3;SWISSPROT_AC_OLD:Q8WY20;SMR:Q5VT06;GeneID:9857;KEGG:hsa:9857;PIR:T00263;eggNOG:ENOG410ISTJ;eggNOG:ENOG410YQD7;UniGene:Hs.413045;GO:GO:0005654;GO:GO:0005737;GO:GO:0…	5467	9857
560912941	PPAR -- CAP350	interaction	BioGrid:1056871;psi-mi:MI:0463;		325633	Protein	PPAR	NR1C1;Nuclear receptor subfamily 1 group C member 1;Peroxisome proliferator-activated receptor alpha;PPAR;PPAR-alpha;PPARA;hPPAR;peroxisome proliferator activated receptor a;peroxisome proliferator activated receptor alpha;peroxisome proliferator activated receptor-alpha;peroxisome proliferator activated-receptor alpha;peroxisome proliferator- activated receptor alpha;peroxisome proliferator- act…	SWISSPROT_AC:Q07869;SWISSPROT_ID:PPARA_HUMAN;EMBL:AB307690;EMBL:AK289821;EMBL:AL049856;EMBL:AL078611;EMBL:AY206718;EMBL:CH471138;EMBL:CR456547;EMBL:CR457435;EMBL:EU395809;EMBL:EU650667;EMBL:L02932;EMBL:S74349;EMBL:Y07619;EMBL:Z94161;RefSeq:NP_001001928.1;RefSeq:NP_005027.2;RefSeq:XP_005261712.1;RefSeq:XP_005261713.1;RefSeq:XP_006724332.1;RefSeq:XP_006724333.1;RefSeq:XP_011528541.1;RefSeq:XP_01152…	60643	Protein	CAP350	CAP350;CE350;Centrosome-associated protein 350;Centrosome-associated protein of 350 kDa;CEP350;KIAA0480;centrosomal protein 350;GM133;	SWISSPROT_AC:Q5VT06;SWISSPROT_ID:CE350_HUMAN;EMBL:AF287356;EMBL:AF387614;EMBL:AL390718;EMBL:AL590632;EMBL:AL645487;RefSeq:NP_055625.4;ProteinModelPortal:Q5VT06;STRING:9606.ENSP00000356579;SWISSPROT_AC_OLD:O75068;SWISSPROT_AC_OLD:Q8TDK3;SWISSPROT_AC_OLD:Q8WY20;SMR:Q5VT06;GeneID:9857;KEGG:hsa:9857;PIR:T00263;eggNOG:ENOG410ISTJ;eggNOG:ENOG410YQD7;UniGene:Hs.413045;GO:GO:0005654;GO:GO:0005737;GO:GO:0…	5465	9857
560906824	UBE2E2 -- RBX1	interaction	BioGrid:1526297;psi-mi:MI:0463;		507909	Protein	UBE2E2	E2 ubiquitin-conjugating enzyme E2;EC 2.3.2.23;UB2E2;UBCH8;UBE2E2;Ubiquitin carrier protein E2;Ubiquitin-conjugating enzyme E2 E2;Ubiquitin-protein ligase E2;e2 ubiquitin carrier protein;e2 ubiquitin protein ligase;e2-type ubiquitin carrier protein;ubiquitin conjugating enzyme E2 E2;ubiquitin-carrier protein e2;	SWISSPROT_AC:Q96LR5;SWISSPROT_ID:UB2E2_HUMAN;EMBL:AK057886;EMBL:BC022332;RefSeq:NP_689866.1;RefSeq:XP_005265489.1;ProteinModelPortal:Q96LR5;STRING:9606.ENSP00000379931;SMR:Q96LR5;GeneID:7325;KEGG:hsa:7325;eggNOG:COG5078;eggNOG:KOG0417;UniGene:Hs.475688;UniGene:Hs.595802;GO:GO:0004842;GO:GO:0005524;GO:GO:0006974;GO:GO:0032020;GO:GO:0042296;GO:GO:0061631;GO:GO:0070534;GO:GO:0070936;GO:GO:0070979;GO…	356675	Protein	RBX1	E3 ubiquitin-protein ligase RBX1;EC 6.3.2.-;Protein ZYP;RBX1;Regulator of cullins 1;RING finger protein 75;RING-box protein 1;RNF75;ROC1;BA554C12.1;ring box protein 1;ring box protein-1;ring box protein1;ring-box 1;ring-box-1;ring-box1;roc 1;roc i;roc-1;	SWISSPROT_AC:P62877;SWISSPROT_ID:RBX1_HUMAN;EMBL:AF140598;EMBL:AF142059;EMBL:AK315722;EMBL:AL080242;EMBL:AY099360;EMBL:BC001466;EMBL:BC017370;EMBL:CH471095;EMBL:CR456560;RefSeq:NP_055063.1;ProteinModelPortal:P62877;STRING:9606.ENSP00000216225;SWISSPROT_AC_OLD:B2RDY1;SWISSPROT_AC_OLD:Q8N6Z8;SWISSPROT_AC_OLD:Q9D1S2;SWISSPROT_AC_OLD:Q9WUK9;SWISSPROT_AC_OLD:Q9Y254;SMR:P62877;GeneID:9978;KEGG:hsa:9978…	7325	9978
560906659	EPOR -- TCEB1	interaction	BioGrid:1513560;psi-mi:MI:0463;		123946	Protein	EPOR	EPO-R;EPOR;Erythropoietin receptor;erythropoietin's receptor;erythropoietin-receptor;r epo;r-epo;receptor of erythropoietin;	SWISSPROT_AC:P19235;SWISSPROT_ID:EPOR_HUMAN;EMBL:AK315097;EMBL:BC112153;EMBL:CH471106;EMBL:M34986;EMBL:M60459;EMBL:M76595;EMBL:M77244;EMBL:S45332;EMBL:X57282;RefSeq:NP_000112.1;ProteinModelPortal:P19235;STRING:9606.ENSP00000222139;SWISSPROT_AC_OLD:B2RCG4;SWISSPROT_AC_OLD:Q15443;SWISSPROT_AC_OLD:Q2M205;SMR:P19235;GeneID:2057;KEGG:hsa:2057;PIR:A43799;PIR:I38208;eggNOG:ENOG410IFGH;eggNOG:ENOG4111PGS…	120253	Protein	TCEB1	ELOC;Elongin 15 kDa subunit;Elongin-C;RNA polymerase II transcription factor SIII subunit C;SIII p15;TCEB1;Transcription elongation factor B polypeptide 1;c-elongin;elongin C;SIII;	SWISSPROT_AC:Q15369;SWISSPROT_ID:ELOC_HUMAN;EMBL:AC022868;EMBL:BC013809;EMBL:BC093065;EMBL:BC100028;EMBL:BC100283;EMBL:BX649138;EMBL:L34587;RefSeq:NP_001191786.1;RefSeq:NP_001191787.1;RefSeq:NP_001191788.1;RefSeq:NP_001191789.1;RefSeq:NP_001191790.1;RefSeq:NP_001191791.1;RefSeq:NP_001191792.1;RefSeq:NP_001191793.1;RefSeq:NP_005639.1;RefSeq:XP_011515882.1;RefSeq:XP_011515883.1;ProteinModelPortal:Q…	2057	6921
560905167	CPR -- CYP2D6	interaction	BioGrid:833267;BioGrid:879408;psi-mi:MI:0463;		271631	Protein	CPR	CPR;CYPOR;EC 1.6.2.4;NADPH--cytochrome P450 reductase;NCPR;P450R;POR;cpr-type;cytochrome p-450 oxidoreductase;cytochrome p-450 type of oxidoreductase;cytochrome p450 nadph reductase;cytochrome p450 nadph-reductase;cytochrome p450 oxidoreductase;cytochrome p450 reductase-nadph;cytochrome p450-oxidoreductase;cytochrome-p450 oxidoreductase;nadph cytochrome p-450 reductase;nadph cytochrome p450 reduc…	SWISSPROT_AC:P16435;SWISSPROT_ID:NCPR_HUMAN;EMBL:AB051763;EMBL:AC005067;EMBL:AC006330;EMBL:AF258341;EMBL:BC034277;EMBL:DQ640499;EMBL:S90469;RefSeq:NP_000932.3;ProteinModelPortal:P16435;STRING:9606.ENSP00000419970;SWISSPROT_AC_OLD:Q16455;SWISSPROT_AC_OLD:Q197M5;SWISSPROT_AC_OLD:Q8N181;SWISSPROT_AC_OLD:Q9H3M8;SWISSPROT_AC_OLD:Q9UDT3;SMR:P16435;GeneID:5447;KEGG:hsa:5447;PIR:A33421;eggNOG:COG0369;egg…	79014	Protein	CYP2D6	Cholesterol 25-hydroxylase;CP2D6;CYP2D6;CYP2DL1;CYPIID6;Cytochrome P450 2D6;Cytochrome P450-DB1;Debrisoquine 4-hydroxylase;EC 1.14.14.1;2d6 isoform of cytochrome p-450;cholesterol 25 hydroxylase;cholesterol-25-hydroxylase;cpd 6;CPD6;CYP2D;cyp2d6--an;cyp2d6-type;CYP2D7AP;CYP2D7BP;CYP2D7P2;CYP2D8P2;cytochrome p 450 2d6;cytochrome p-450 2d6;cytochrome p-450 db1;cytochrome p-450 isoform 2d6;cytochrom…	SWISSPROT_AC:P10635;SWISSPROT_ID:CP2D6_HUMAN;EMBL:AY545216;EMBL:BC066877;EMBL:BC075023;EMBL:BC075024;EMBL:BX247885;EMBL:DQ282144;EMBL:DQ282145;EMBL:DQ282146;EMBL:DQ282151;EMBL:DQ282154;EMBL:DQ282155;EMBL:M20403;EMBL:M33388;EMBL:X08006;RefSeq:NP_000097.3;RefSeq:NP_001020332.2;ProteinModelPortal:P10635;STRING:9606.ENSP00000353820;SWISSPROT_AC_OLD:Q16752;SWISSPROT_AC_OLD:Q2XND6;SWISSPROT_AC_OLD:Q2XN…	1565	5447
560899391	PAB1 -- ITCH	interaction	BioGrid:919415;psi-mi:MI:0463;		298134	Protein	PAB1	PAB1;PABP-1;PABP1;PABPC1;PABPC2;Poly(A)-binding protein 1;Polyadenylate-binding protein 1;PABP;PABPL1;poly(A) binding protein cytoplasmic 1;poly(a)-binding protein cytoplasmic 1;polyadenylate binding protein 1;polyadenylate binding protein-1;polyadenylate-binding protein-1;	SWISSPROT_AC:P11940;SWISSPROT_ID:PABP1_HUMAN;EMBL:AP001205;EMBL:BC015958;EMBL:BC023520;EMBL:U68093;EMBL:U68094;EMBL:U68095;EMBL:U68097;EMBL:U68098;EMBL:U68099;EMBL:U68100;EMBL:U68101;EMBL:U68102;EMBL:U68103;EMBL:U68104;EMBL:Y00345;EMBL:Z48501;RefSeq:NP_002559.2;RefSeq:XP_005250918.1;ProteinModelPortal:P11940;STRING:9606.ENSP00000313007;SWISSPROT_AC_OLD:Q15097;SWISSPROT_AC_OLD:Q93004;SMR:P11940;Ge…	205407	Protein	ITCH	AIP4;Atrophin-1-interacting protein 4;E3 ubiquitin-protein ligase Itchy homolog;EC 2.3.2.26;HECT-type E3 ubiquitin transferase Itchy homolog;ITCH;NAPP1;NFE2-associated polypeptide 1;ADMFD;aif-4;AIF4;atrophin 1-interacting protein 4;atrophin-1 interacting protein 4;itchy E3 ubiquitin protein ligase;itchy homolog e3 ubiquitin-protein ligase;napp-1;	SWISSPROT_AC:Q96J02;SWISSPROT_ID:ITCH_HUMAN;EMBL:AB056663;EMBL:AF038564;EMBL:AF095745;EMBL:AK304090;EMBL:AK315212;EMBL:AL109923;EMBL:AL356299;EMBL:BC006848;EMBL:BC011571;EMBL:CH471077;RefSeq:NP_001244066.1;RefSeq:NP_001244067.1;RefSeq:NP_001311126.1;RefSeq:NP_001311127.1;RefSeq:NP_113671.3;RefSeq:XP_016883578.1;RefSeq:XP_016883580.1;ProteinModelPortal:Q96J02;STRING:9606.ENSP00000363998;SWISSPROT_…	83737	26986
560897346	TIM14 -- APP	interaction	BioGrid:740047;psi-mi:MI:0463;		489706	Protein	TIM14	DnaJ homolog subfamily C member 19;DNAJC19;Mitochondrial import inner membrane translocase subunit TIM14;TIM14;TIMM14;DnaJ heat shock protein family (Hsp40) member C19;pam-18;PAM18;	SWISSPROT_AC:Q96DA6;SWISSPROT_ID:TIM14_HUMAN;EMBL:AC008009;EMBL:AK311765;EMBL:BC009702;EMBL:BC073989;EMBL:CH471052;RefSeq:NP_001177162.1;RefSeq:NP_660304.1;ProteinModelPortal:Q96DA6;STRING:9606.ENSP00000372005;SWISSPROT_AC_OLD:B2R4B1;SWISSPROT_AC_OLD:C9JBV1;SMR:Q96DA6;GeneID:131118;KEGG:hsa:131118;eggNOG:COG2214;eggNOG:KOG0723;UniGene:Hs.230601;GO:GO:0005739;GO:GO:0005743;GO:GO:0006457;GO:GO:0006…	3186	Protein	APP	A4;ABPP;AD1;Alzheimer disease amyloid protein;Amyloid beta A4 protein;Amyloid precursor protein;APP;APPI;Beta-amyloid precursor protein;Cerebral vascular amyloid peptide;CVAP;PN-II;PreA4;Protease nexin-II;AAA;aaa-type;ABETA;alzheimer's disease amyloid protein;amyloid b precursor protein;amyloid b protein precursor;amyloid b-protein precursor;amyloid beta precursor protein;amyloid beta protein a4;…	SWISSPROT_AC:P05067;SWISSPROT_ID:A4_HUMAN;EMBL:AB066441;EMBL:AF282245;EMBL:AK295621;EMBL:AK312326;EMBL:AP001439;EMBL:AP001440;EMBL:AP001441;EMBL:AP001442;EMBL:AP001443;EMBL:AY919674;EMBL:BC004369;EMBL:BC065529;EMBL:CH471079;EMBL:D87675;EMBL:M15532;EMBL:M15533;EMBL:M16765;EMBL:M18734;EMBL:M24546;EMBL:M24547;EMBL:M28373;EMBL:M29269;EMBL:M29270;EMBL:M33112;EMBL:M34862;EMBL:M34863;EMBL:M34864;EMBL:M3…	351	131118
560897338	TBK1 -- APP	interaction	BioGrid:740039;psi-mi:MI:0463;		482102	Protein	TBK1	EC 2.7.11.1;NAK;NF-kappa-B-activating kinase;Serine/threonine-protein kinase TBK1;T2K;TANK-binding kinase 1;TBK1;FTDALS4;kinase activating nf-kappab;nf-kappab activating kinase;nf-kappab-activating kinase;nfkappab-activating kinase;TANK binding kinase 1;tank binding kinase-1;tank- binding kinase 1;tank-binding kinase i;tank-binding kinase-1;tank-binding kinase1;tank-binding-kinase 1;tank-binding-…	SWISSPROT_AC:Q9UHD2;SWISSPROT_ID:TBK1_HUMAN;EMBL:AF174536;EMBL:AF191838;EMBL:AK002192;EMBL:AK291039;EMBL:BC034950;EMBL:CH471054;RefSeq:NP_037386.1;RefSeq:XP_005268866.1;RefSeq:XP_005268867.1;ProteinModelPortal:Q9UHD2;STRING:9606.ENSP00000329967;SWISSPROT_AC_OLD:A8K4S4;SWISSPROT_AC_OLD:Q8IYV3;SWISSPROT_AC_OLD:Q9NUJ5;SMR:Q9UHD2;GeneID:29110;KEGG:hsa:29110;eggNOG:ENOG410XRMU;eggNOG:KOG4250;UniGene:H…	3186	Protein	APP	A4;ABPP;AD1;Alzheimer disease amyloid protein;Amyloid beta A4 protein;Amyloid precursor protein;APP;APPI;Beta-amyloid precursor protein;Cerebral vascular amyloid peptide;CVAP;PN-II;PreA4;Protease nexin-II;AAA;aaa-type;ABETA;alzheimer's disease amyloid protein;amyloid b precursor protein;amyloid b protein precursor;amyloid b-protein precursor;amyloid beta precursor protein;amyloid beta protein a4;…	SWISSPROT_AC:P05067;SWISSPROT_ID:A4_HUMAN;EMBL:AB066441;EMBL:AF282245;EMBL:AK295621;EMBL:AK312326;EMBL:AP001439;EMBL:AP001440;EMBL:AP001441;EMBL:AP001442;EMBL:AP001443;EMBL:AY919674;EMBL:BC004369;EMBL:BC065529;EMBL:CH471079;EMBL:D87675;EMBL:M15532;EMBL:M15533;EMBL:M16765;EMBL:M18734;EMBL:M24546;EMBL:M24547;EMBL:M28373;EMBL:M29269;EMBL:M29270;EMBL:M33112;EMBL:M34862;EMBL:M34863;EMBL:M34864;EMBL:M3…	351	29110
560897318	PIGO -- APP	interaction	BioGrid:740016;psi-mi:MI:0463;		313600	Protein	PIGO	EC 2.-.-.-;GPI ethanolamine phosphate transferase 3;Phosphatidylinositol-glycan biosynthesis class O protein;PIG-O;PIGO;hpmrs type 2;HPMRS2;o pig;phosphatidylinositol glycan anchor biosynthesis class O;pig type o;	SWISSPROT_AC:Q8TEQ8;SWISSPROT_ID:PIGO_HUMAN;EMBL:AB083625;EMBL:AC004472;EMBL:AK074064;EMBL:AK090433;EMBL:AL353795;EMBL:AL833956;EMBL:AY358472;EMBL:BC001030;EMBL:BC013987;EMBL:BC029271;EMBL:BC036916;EMBL:BC065282;EMBL:CH471071;RefSeq:NP_001188413.1;RefSeq:NP_116023.2;RefSeq:NP_690577.2;RefSeq:XP_005251676.1;RefSeq:XP_016870711.1;RefSeq:XP_016870712.1;RefSeq:XP_016870713.1;ProteinModelPortal:Q8TEQ8…	3186	Protein	APP	A4;ABPP;AD1;Alzheimer disease amyloid protein;Amyloid beta A4 protein;Amyloid precursor protein;APP;APPI;Beta-amyloid precursor protein;Cerebral vascular amyloid peptide;CVAP;PN-II;PreA4;Protease nexin-II;AAA;aaa-type;ABETA;alzheimer's disease amyloid protein;amyloid b precursor protein;amyloid b protein precursor;amyloid b-protein precursor;amyloid beta precursor protein;amyloid beta protein a4;…	SWISSPROT_AC:P05067;SWISSPROT_ID:A4_HUMAN;EMBL:AB066441;EMBL:AF282245;EMBL:AK295621;EMBL:AK312326;EMBL:AP001439;EMBL:AP001440;EMBL:AP001441;EMBL:AP001442;EMBL:AP001443;EMBL:AY919674;EMBL:BC004369;EMBL:BC065529;EMBL:CH471079;EMBL:D87675;EMBL:M15532;EMBL:M15533;EMBL:M16765;EMBL:M18734;EMBL:M24546;EMBL:M24547;EMBL:M28373;EMBL:M29269;EMBL:M29270;EMBL:M33112;EMBL:M34862;EMBL:M34863;EMBL:M34864;EMBL:M3…	351	84720
560897310	POLA2 -- APP	interaction	BioGrid:740005;psi-mi:MI:0463;		108514	Protein	POLA2	DNA polymerase alpha 70 kDa subunit;DNA polymerase alpha subunit B;DPOA2;POLA2;DNA polymerase alpha 2, accessory subunit;	SWISSPROT_AC:Q14181;SWISSPROT_ID:DPOA2_HUMAN;EMBL:AK297842;EMBL:AP000944;EMBL:BC001347;EMBL:BC002990;EMBL:CR456737;EMBL:L24559;RefSeq:NP_002680.2;ProteinModelPortal:Q14181;STRING:9606.ENSP00000265465;SWISSPROT_AC_OLD:B4DNB4;SWISSPROT_AC_OLD:Q9BPV3;SMR:Q14181;GeneID:23649;KEGG:hsa:23649;PIR:S39621;eggNOG:COG5214;eggNOG:KOG1625;UniGene:Hs.201897;GO:GO:0000060;GO:GO:0000082;GO:GO:0000722;GO:GO:00036…	3186	Protein	APP	A4;ABPP;AD1;Alzheimer disease amyloid protein;Amyloid beta A4 protein;Amyloid precursor protein;APP;APPI;Beta-amyloid precursor protein;Cerebral vascular amyloid peptide;CVAP;PN-II;PreA4;Protease nexin-II;AAA;aaa-type;ABETA;alzheimer's disease amyloid protein;amyloid b precursor protein;amyloid b protein precursor;amyloid b-protein precursor;amyloid beta precursor protein;amyloid beta protein a4;…	SWISSPROT_AC:P05067;SWISSPROT_ID:A4_HUMAN;EMBL:AB066441;EMBL:AF282245;EMBL:AK295621;EMBL:AK312326;EMBL:AP001439;EMBL:AP001440;EMBL:AP001441;EMBL:AP001442;EMBL:AP001443;EMBL:AY919674;EMBL:BC004369;EMBL:BC065529;EMBL:CH471079;EMBL:D87675;EMBL:M15532;EMBL:M15533;EMBL:M16765;EMBL:M18734;EMBL:M24546;EMBL:M24547;EMBL:M28373;EMBL:M29269;EMBL:M29270;EMBL:M33112;EMBL:M34862;EMBL:M34863;EMBL:M34864;EMBL:M3…	351	23649
560897302	C-Nap1 -- APP	interaction	BioGrid:739996;psi-mi:MI:0463;		78917	Protein	C-Nap1	250 kDa centrosomal protein;C-Nap1;Centrosomal Nek2-associated protein 1;Centrosomal protein 2;Centrosome-associated protein CEP250;CEP2;CEP250;CNAP1;CP250;centrosomal protein 250;cep-2;nap1 c;	SWISSPROT_AC:Q9BV73;SWISSPROT_ID:CP250_HUMAN;EMBL:AF022655;EMBL:AF049105;EMBL:AL121586;EMBL:CH471077;RefSeq:NP_001305148.1;RefSeq:NP_009117.2;RefSeq:XP_005260319.1;RefSeq:XP_006723753.1;RefSeq:XP_006723754.1;RefSeq:XP_006723755.1;RefSeq:XP_006723756.1;ProteinModelPortal:Q9BV73;STRING:9606.ENSP00000380661;SWISSPROT_AC_OLD:E1P5Q3;SWISSPROT_AC_OLD:O14812;SWISSPROT_AC_OLD:O60588;SWISSPROT_AC_OLD:Q9H4…	3186	Protein	APP	A4;ABPP;AD1;Alzheimer disease amyloid protein;Amyloid beta A4 protein;Amyloid precursor protein;APP;APPI;Beta-amyloid precursor protein;Cerebral vascular amyloid peptide;CVAP;PN-II;PreA4;Protease nexin-II;AAA;aaa-type;ABETA;alzheimer's disease amyloid protein;amyloid b precursor protein;amyloid b protein precursor;amyloid b-protein precursor;amyloid beta precursor protein;amyloid beta protein a4;…	SWISSPROT_AC:P05067;SWISSPROT_ID:A4_HUMAN;EMBL:AB066441;EMBL:AF282245;EMBL:AK295621;EMBL:AK312326;EMBL:AP001439;EMBL:AP001440;EMBL:AP001441;EMBL:AP001442;EMBL:AP001443;EMBL:AY919674;EMBL:BC004369;EMBL:BC065529;EMBL:CH471079;EMBL:D87675;EMBL:M15532;EMBL:M15533;EMBL:M16765;EMBL:M18734;EMBL:M24546;EMBL:M24547;EMBL:M28373;EMBL:M29269;EMBL:M29270;EMBL:M33112;EMBL:M34862;EMBL:M34863;EMBL:M34864;EMBL:M3…	351	11190
560897241	WDR68 -- APP	interaction	BioGrid:739925;psi-mi:MI:0463;		94955	Protein	WDR68	DCAF7;DDB1- and CUL4-associated factor 7;HAN11;WD repeat-containing protein 68;WD repeat-containing protein An11 homolog;WDR68;AN11;DDB1 and CUL4 associated factor 7;SWAN-1;swan1;	SWISSPROT_AC:P61962;SWISSPROT_ID:DCAF7_HUMAN;EMBL:AC113554;EMBL:AK303212;EMBL:BC001264;EMBL:CH471109;EMBL:U94747;RefSeq:NP_005819.3;ProteinModelPortal:P61962;STRING:9606.ENSP00000308344;SWISSPROT_AC_OLD:B4E039;SWISSPROT_AC_OLD:D3DU14;SWISSPROT_AC_OLD:O15491;SWISSPROT_AC_OLD:Q9DAE4;GeneID:10238;KEGG:hsa:10238;eggNOG:ENOG410XQ78;eggNOG:KOG0290;UniGene:Hs.410596;GO:GO:0005654;GO:GO:0005737;GO:GO:000…	3186	Protein	APP	A4;ABPP;AD1;Alzheimer disease amyloid protein;Amyloid beta A4 protein;Amyloid precursor protein;APP;APPI;Beta-amyloid precursor protein;Cerebral vascular amyloid peptide;CVAP;PN-II;PreA4;Protease nexin-II;AAA;aaa-type;ABETA;alzheimer's disease amyloid protein;amyloid b precursor protein;amyloid b protein precursor;amyloid b-protein precursor;amyloid beta precursor protein;amyloid beta protein a4;…	SWISSPROT_AC:P05067;SWISSPROT_ID:A4_HUMAN;EMBL:AB066441;EMBL:AF282245;EMBL:AK295621;EMBL:AK312326;EMBL:AP001439;EMBL:AP001440;EMBL:AP001441;EMBL:AP001442;EMBL:AP001443;EMBL:AY919674;EMBL:BC004369;EMBL:BC065529;EMBL:CH471079;EMBL:D87675;EMBL:M15532;EMBL:M15533;EMBL:M16765;EMBL:M18734;EMBL:M24546;EMBL:M24547;EMBL:M28373;EMBL:M29269;EMBL:M29270;EMBL:M33112;EMBL:M34862;EMBL:M34863;EMBL:M34864;EMBL:M3…	351	10238
560897211	CYB5B -- APP	interaction	BioGrid:739887;psi-mi:MI:0463;		86496	Protein	CYB5B	CYB5B;CYB5M;Cytochrome b5 outer mitochondrial membrane isoform;Cytochrome b5 type B;OMB5;CYB5-M;CYPB5M;mitochondrial outer membrane cytochrome b5;mitochondrial outer membrane isoform of cytochrome b5;outer mitochondrial membrane cytochrome b5;	SWISSPROT_AC:O43169;SWISSPROT_ID:CYB5B_HUMAN;EMBL:AB009282;EMBL:AC026464;EMBL:AK291576;EMBL:BC004373;EMBL:BC014431;RefSeq:NP_085056.2;ProteinModelPortal:O43169;STRING:9606.ENSP00000308430;SWISSPROT_AC_OLD:A8K6B1;SWISSPROT_AC_OLD:Q96CC3;SWISSPROT_AC_OLD:Q9BT35;SMR:O43169;GeneID:80777;KEGG:hsa:80777;eggNOG:COG5274;eggNOG:KOG0537;UniGene:Hs.461131;GO:GO:0005741;GO:GO:0016020;GO:GO:0016021;GO:GO:0020…	3186	Protein	APP	A4;ABPP;AD1;Alzheimer disease amyloid protein;Amyloid beta A4 protein;Amyloid precursor protein;APP;APPI;Beta-amyloid precursor protein;Cerebral vascular amyloid peptide;CVAP;PN-II;PreA4;Protease nexin-II;AAA;aaa-type;ABETA;alzheimer's disease amyloid protein;amyloid b precursor protein;amyloid b protein precursor;amyloid b-protein precursor;amyloid beta precursor protein;amyloid beta protein a4;…	SWISSPROT_AC:P05067;SWISSPROT_ID:A4_HUMAN;EMBL:AB066441;EMBL:AF282245;EMBL:AK295621;EMBL:AK312326;EMBL:AP001439;EMBL:AP001440;EMBL:AP001441;EMBL:AP001442;EMBL:AP001443;EMBL:AY919674;EMBL:BC004369;EMBL:BC065529;EMBL:CH471079;EMBL:D87675;EMBL:M15532;EMBL:M15533;EMBL:M16765;EMBL:M18734;EMBL:M24546;EMBL:M24547;EMBL:M28373;EMBL:M29269;EMBL:M29270;EMBL:M33112;EMBL:M34862;EMBL:M34863;EMBL:M34864;EMBL:M3…	351	80777
560897118	FYCO1 -- APP	interaction	BioGrid:739769;psi-mi:MI:0463;		144938	Protein	FYCO1	FYCO1;FYVE and coiled-coil domain-containing protein 1;ZFYVE7;Zinc finger FYVE domain-containing protein 7;CATC2;CTRCT18;FYVE and coiled-coil domain containing 1;RUFY3;	SWISSPROT_AC:Q9BQS8;SWISSPROT_ID:FYCO1_HUMAN;EMBL:AC099782;EMBL:AJ292348;EMBL:AK023397;EMBL:AK074165;EMBL:AL832358;EMBL:AL833308;EMBL:BC007218;EMBL:BC101468;EMBL:BC101470;EMBL:BC143368;RefSeq:NP_078789.2;RefSeq:XP_006713396.1;RefSeq:XP_006713397.1;RefSeq:XP_011532413.1;ProteinModelPortal:Q9BQS8;STRING:9606.ENSP00000296137;SWISSPROT_AC_OLD:B7ZKT7;SWISSPROT_AC_OLD:Q3MJE6;SWISSPROT_AC_OLD:Q86T41;SWI…	3186	Protein	APP	A4;ABPP;AD1;Alzheimer disease amyloid protein;Amyloid beta A4 protein;Amyloid precursor protein;APP;APPI;Beta-amyloid precursor protein;Cerebral vascular amyloid peptide;CVAP;PN-II;PreA4;Protease nexin-II;AAA;aaa-type;ABETA;alzheimer's disease amyloid protein;amyloid b precursor protein;amyloid b protein precursor;amyloid b-protein precursor;amyloid beta precursor protein;amyloid beta protein a4;…	SWISSPROT_AC:P05067;SWISSPROT_ID:A4_HUMAN;EMBL:AB066441;EMBL:AF282245;EMBL:AK295621;EMBL:AK312326;EMBL:AP001439;EMBL:AP001440;EMBL:AP001441;EMBL:AP001442;EMBL:AP001443;EMBL:AY919674;EMBL:BC004369;EMBL:BC065529;EMBL:CH471079;EMBL:D87675;EMBL:M15532;EMBL:M15533;EMBL:M16765;EMBL:M18734;EMBL:M24546;EMBL:M24547;EMBL:M28373;EMBL:M29269;EMBL:M29270;EMBL:M33112;EMBL:M34862;EMBL:M34863;EMBL:M34864;EMBL:M3…	351	79443
560897070	ELKS -- APP	interaction	BioGrid:739711;psi-mi:MI:0463;		354232	Protein	ELKS	ELKS;ELKS/Rab6-interacting/CAST family member 1;ERC-1;ERC1;KIAA1081;Rab6-interacting protein 2;RAB6IP2;RB6I2;cast 2;cast ii;cast type ii;cast-2;cast-ii;Cast2;erc i;	SWISSPROT_AC:Q8IUD2;SWISSPROT_ID:RB6I2_HUMAN;EMBL:AB015617;EMBL:AB029004;EMBL:AB053468;EMBL:AB053469;EMBL:AB053470;EMBL:AB053471;EMBL:AK000148;EMBL:AK092201;EMBL:BC068006;EMBL:BC132782;EMBL:BC132784;EMBL:BC150248;EMBL:CH471116;RefSeq:NP_829883.1;RefSeq:NP_829884.1;RefSeq:XP_011519243.1;RefSeq:XP_016874553.1;RefSeq:XP_016874556.1;ProteinModelPortal:Q8IUD2;STRING:9606.ENSP00000354158;SWISSPROT_AC_O…	3186	Protein	APP	A4;ABPP;AD1;Alzheimer disease amyloid protein;Amyloid beta A4 protein;Amyloid precursor protein;APP;APPI;Beta-amyloid precursor protein;Cerebral vascular amyloid peptide;CVAP;PN-II;PreA4;Protease nexin-II;AAA;aaa-type;ABETA;alzheimer's disease amyloid protein;amyloid b precursor protein;amyloid b protein precursor;amyloid b-protein precursor;amyloid beta precursor protein;amyloid beta protein a4;…	SWISSPROT_AC:P05067;SWISSPROT_ID:A4_HUMAN;EMBL:AB066441;EMBL:AF282245;EMBL:AK295621;EMBL:AK312326;EMBL:AP001439;EMBL:AP001440;EMBL:AP001441;EMBL:AP001442;EMBL:AP001443;EMBL:AY919674;EMBL:BC004369;EMBL:BC065529;EMBL:CH471079;EMBL:D87675;EMBL:M15532;EMBL:M15533;EMBL:M16765;EMBL:M18734;EMBL:M24546;EMBL:M24547;EMBL:M28373;EMBL:M29269;EMBL:M29270;EMBL:M33112;EMBL:M34862;EMBL:M34863;EMBL:M34864;EMBL:M3…	351	23085
560896960	AP2A2 -- APP	interaction	BioGrid:739587;psi-mi:MI:0463;		18540	Protein	AP2A2	100 kDa coated vesicle protein C;Adaptor protein complex AP-2 subunit alpha-2;Adaptor-related protein complex 2 subunit alpha-2;ADTAB;Alpha-adaptin C;Alpha2-adaptin;AP-2 complex subunit alpha-2;AP2A2;CLAPA2;Clathrin assembly protein complex 2 alpha-C large chain;HIP-9;HIP9;Huntingtin yeast partner J;Huntingtin-interacting protein 9;Huntingtin-interacting protein J;HYPJ;KIAA0899;Plasma membrane ad…	SWISSPROT_AC:O94973;SWISSPROT_ID:AP2A2_HUMAN;EMBL:AB020706;EMBL:AF049527;EMBL:AK027891;EMBL:AK223558;EMBL:BC006155;RefSeq:NP_001229766.1;RefSeq:NP_036437.1;ProteinModelPortal:O94973;STRING:9606.ENSP00000413234;SWISSPROT_AC_OLD:O75403;SWISSPROT_AC_OLD:Q53ET1;SWISSPROT_AC_OLD:Q96SI8;SMR:O94973;GeneID:161;KEGG:hsa:161;eggNOG:ENOG410XNQE;eggNOG:KOG1077;UniGene:Hs.19121;GO:GO:0005829;GO:GO:0005886;GO:…	3186	Protein	APP	A4;ABPP;AD1;Alzheimer disease amyloid protein;Amyloid beta A4 protein;Amyloid precursor protein;APP;APPI;Beta-amyloid precursor protein;Cerebral vascular amyloid peptide;CVAP;PN-II;PreA4;Protease nexin-II;AAA;aaa-type;ABETA;alzheimer's disease amyloid protein;amyloid b precursor protein;amyloid b protein precursor;amyloid b-protein precursor;amyloid beta precursor protein;amyloid beta protein a4;…	SWISSPROT_AC:P05067;SWISSPROT_ID:A4_HUMAN;EMBL:AB066441;EMBL:AF282245;EMBL:AK295621;EMBL:AK312326;EMBL:AP001439;EMBL:AP001440;EMBL:AP001441;EMBL:AP001442;EMBL:AP001443;EMBL:AY919674;EMBL:BC004369;EMBL:BC065529;EMBL:CH471079;EMBL:D87675;EMBL:M15532;EMBL:M15533;EMBL:M16765;EMBL:M18734;EMBL:M24546;EMBL:M24547;EMBL:M28373;EMBL:M29269;EMBL:M29270;EMBL:M33112;EMBL:M34862;EMBL:M34863;EMBL:M34864;EMBL:M3…	351	161
560896955	UGT2 -- APP	interaction	BioGrid:739583;psi-mi:MI:0463;		510789	Protein	UGT2	EC 2.4.1.-;hUGT2;UDP--Glc:glycoprotein glucosyltransferase 2;UDP-glucose ceramide glucosyltransferase-like 1;UDP-glucose:glycoprotein glucosyltransferase 2;UGCGL2;UGGG2;UGGT2;UGT2;UDP-glucose glycoprotein glucosyltransferase 2;	SWISSPROT_AC:Q9NYU1;SWISSPROT_ID:UGGG2_HUMAN;EMBL:AF227906;EMBL:AL133051;EMBL:AL136104;EMBL:AL158192;EMBL:AL162500;EMBL:AL607038;EMBL:BC032302;EMBL:BC125233;RefSeq:NP_064506.3;ProteinModelPortal:Q9NYU1;STRING:9606.ENSP00000365938;SWISSPROT_AC_OLD:A6NKL4;SWISSPROT_AC_OLD:Q08AD0;SWISSPROT_AC_OLD:Q5JQR8;SWISSPROT_AC_OLD:Q8N5K0;SWISSPROT_AC_OLD:Q9UFC4;SMR:Q9NYU1;GeneID:55757;KEGG:hsa:55757;PIR:T42654…	3186	Protein	APP	A4;ABPP;AD1;Alzheimer disease amyloid protein;Amyloid beta A4 protein;Amyloid precursor protein;APP;APPI;Beta-amyloid precursor protein;Cerebral vascular amyloid peptide;CVAP;PN-II;PreA4;Protease nexin-II;AAA;aaa-type;ABETA;alzheimer's disease amyloid protein;amyloid b precursor protein;amyloid b protein precursor;amyloid b-protein precursor;amyloid beta precursor protein;amyloid beta protein a4;…	SWISSPROT_AC:P05067;SWISSPROT_ID:A4_HUMAN;EMBL:AB066441;EMBL:AF282245;EMBL:AK295621;EMBL:AK312326;EMBL:AP001439;EMBL:AP001440;EMBL:AP001441;EMBL:AP001442;EMBL:AP001443;EMBL:AY919674;EMBL:BC004369;EMBL:BC065529;EMBL:CH471079;EMBL:D87675;EMBL:M15532;EMBL:M15533;EMBL:M16765;EMBL:M18734;EMBL:M24546;EMBL:M24547;EMBL:M28373;EMBL:M29269;EMBL:M29270;EMBL:M33112;EMBL:M34862;EMBL:M34863;EMBL:M34864;EMBL:M3…	351	55757
560896933	MAC30 -- APP	interaction	BioGrid:739555;psi-mi:MI:0463;		491738	Protein	MAC30	MAC30;Meningioma-associated protein 30;TMEM97;TMM97;Transmembrane protein 97;	SWISSPROT_AC:Q5BJF2;SWISSPROT_ID:TMM97_HUMAN;EMBL:AC002094;EMBL:AK299511;EMBL:BC091504;EMBL:L19183;RefSeq:NP_055388.2;ProteinModelPortal:Q5BJF2;STRING:9606.ENSP00000226230;SWISSPROT_AC_OLD:B4DS02;SWISSPROT_AC_OLD:Q07823;GeneID:27346;KEGG:hsa:27346;PIR:I65744;eggNOG:ENOG410IX1Z;eggNOG:ENOG4111RR6;UniGene:Hs.199695;GO:GO:0001558;GO:GO:0005764;GO:GO:0005791;GO:GO:0005886;GO:GO:0016021;GO:GO:0031965;…	3186	Protein	APP	A4;ABPP;AD1;Alzheimer disease amyloid protein;Amyloid beta A4 protein;Amyloid precursor protein;APP;APPI;Beta-amyloid precursor protein;Cerebral vascular amyloid peptide;CVAP;PN-II;PreA4;Protease nexin-II;AAA;aaa-type;ABETA;alzheimer's disease amyloid protein;amyloid b precursor protein;amyloid b protein precursor;amyloid b-protein precursor;amyloid beta precursor protein;amyloid beta protein a4;…	SWISSPROT_AC:P05067;SWISSPROT_ID:A4_HUMAN;EMBL:AB066441;EMBL:AF282245;EMBL:AK295621;EMBL:AK312326;EMBL:AP001439;EMBL:AP001440;EMBL:AP001441;EMBL:AP001442;EMBL:AP001443;EMBL:AY919674;EMBL:BC004369;EMBL:BC065529;EMBL:CH471079;EMBL:D87675;EMBL:M15532;EMBL:M15533;EMBL:M16765;EMBL:M18734;EMBL:M24546;EMBL:M24547;EMBL:M28373;EMBL:M29269;EMBL:M29270;EMBL:M33112;EMBL:M34862;EMBL:M34863;EMBL:M34864;EMBL:M3…	351	27346
560896830	RAB5C -- APP	interaction	BioGrid:739430;psi-mi:MI:0463;		352821	Protein	RAB5C	L1880;RAB5C;RAB5L;RABL;Ras-related protein Rab-5C;RAB5C, member RAS oncogene family;RAB5CL;	SWISSPROT_AC:P51148;SWISSPROT_ID:RAB5C_HUMAN;EMBL:AC003104;EMBL:AC099811;EMBL:AC105024;EMBL:AF141304;EMBL:AF498938;EMBL:AK310234;EMBL:BC106039;EMBL:BC114439;EMBL:BT019484;EMBL:CH471152;EMBL:CR541901;EMBL:U11293;EMBL:U18420;RefSeq:NP_001238968.1;RefSeq:NP_004574.2;RefSeq:NP_958842.1;RefSeq:XP_011523392.1;RefSeq:XP_011523393.1;ProteinModelPortal:P51148;STRING:9606.ENSP00000345689;SWISSPROT_AC_OLD:F…	3186	Protein	APP	A4;ABPP;AD1;Alzheimer disease amyloid protein;Amyloid beta A4 protein;Amyloid precursor protein;APP;APPI;Beta-amyloid precursor protein;Cerebral vascular amyloid peptide;CVAP;PN-II;PreA4;Protease nexin-II;AAA;aaa-type;ABETA;alzheimer's disease amyloid protein;amyloid b precursor protein;amyloid b protein precursor;amyloid b-protein precursor;amyloid beta precursor protein;amyloid beta protein a4;…	SWISSPROT_AC:P05067;SWISSPROT_ID:A4_HUMAN;EMBL:AB066441;EMBL:AF282245;EMBL:AK295621;EMBL:AK312326;EMBL:AP001439;EMBL:AP001440;EMBL:AP001441;EMBL:AP001442;EMBL:AP001443;EMBL:AY919674;EMBL:BC004369;EMBL:BC065529;EMBL:CH471079;EMBL:D87675;EMBL:M15532;EMBL:M15533;EMBL:M16765;EMBL:M18734;EMBL:M24546;EMBL:M24547;EMBL:M28373;EMBL:M29269;EMBL:M29270;EMBL:M33112;EMBL:M34862;EMBL:M34863;EMBL:M34864;EMBL:M3…	351	5878
560896745	RAB10 -- APP	interaction	BioGrid:738772;psi-mi:MI:0463;		352627	Protein	RAB10	RAB10;Ras-related protein Rab-10;RAB10, member RAS oncogene family;ras related protein rab10;ras-related protein rab10;	SWISSPROT_AC:P61026;SWISSPROT_ID:RAB10_HUMAN;EMBL:AF086917;EMBL:AF106681;EMBL:AF297660;EMBL:AF498945;EMBL:AK023223;EMBL:AL136650;EMBL:BC000896;EMBL:CH471053;EMBL:CR457303;RefSeq:NP_057215.3;ProteinModelPortal:P61026;STRING:9606.ENSP00000264710;SWISSPROT_AC_OLD:D6W538;SWISSPROT_AC_OLD:O88386;SWISSPROT_AC_OLD:Q6IA52;SWISSPROT_AC_OLD:Q9D7X6;SWISSPROT_AC_OLD:Q9H0T3;SMR:P61026;GeneID:10890;KEGG:hsa:10…	3186	Protein	APP	A4;ABPP;AD1;Alzheimer disease amyloid protein;Amyloid beta A4 protein;Amyloid precursor protein;APP;APPI;Beta-amyloid precursor protein;Cerebral vascular amyloid peptide;CVAP;PN-II;PreA4;Protease nexin-II;AAA;aaa-type;ABETA;alzheimer's disease amyloid protein;amyloid b precursor protein;amyloid b protein precursor;amyloid b-protein precursor;amyloid beta precursor protein;amyloid beta protein a4;…	SWISSPROT_AC:P05067;SWISSPROT_ID:A4_HUMAN;EMBL:AB066441;EMBL:AF282245;EMBL:AK295621;EMBL:AK312326;EMBL:AP001439;EMBL:AP001440;EMBL:AP001441;EMBL:AP001442;EMBL:AP001443;EMBL:AY919674;EMBL:BC004369;EMBL:BC065529;EMBL:CH471079;EMBL:D87675;EMBL:M15532;EMBL:M15533;EMBL:M16765;EMBL:M18734;EMBL:M24546;EMBL:M24547;EMBL:M28373;EMBL:M29269;EMBL:M29270;EMBL:M33112;EMBL:M34862;EMBL:M34863;EMBL:M34864;EMBL:M3…	351	10890
560896731	DCTPP1 -- APP	interaction	BioGrid:738759;psi-mi:MI:0463;		96170	Protein	DCTPP1	dCTP pyrophosphatase 1;DCTP1;dCTPase 1;DCTPP1;Deoxycytidine-triphosphatase 1;EC 3.6.1.12;RS21C6;XTP3-transactivated gene A protein;XTP3TPA;CDA03;	SWISSPROT_AC:Q9H773;SWISSPROT_ID:DCTP1_HUMAN;EMBL:AF210430;EMBL:AF212242;EMBL:AK024843;EMBL:AY453409;EMBL:BC001344;EMBL:CR457335;RefSeq:NP_077001.1;ProteinModelPortal:Q9H773;STRING:9606.ENSP00000322524;SMR:Q9H773;GeneID:79077;KEGG:hsa:79077;eggNOG:ENOG410IXWQ;eggNOG:ENOG4111PYX;UniGene:Hs.632191;GO:GO:0000287;GO:GO:0005829;GO:GO:0009143;GO:GO:0032556;GO:GO:0042802;GO:GO:0047429;GO:GO:0047840;GO:G…	3186	Protein	APP	A4;ABPP;AD1;Alzheimer disease amyloid protein;Amyloid beta A4 protein;Amyloid precursor protein;APP;APPI;Beta-amyloid precursor protein;Cerebral vascular amyloid peptide;CVAP;PN-II;PreA4;Protease nexin-II;AAA;aaa-type;ABETA;alzheimer's disease amyloid protein;amyloid b precursor protein;amyloid b protein precursor;amyloid b-protein precursor;amyloid beta precursor protein;amyloid beta protein a4;…	SWISSPROT_AC:P05067;SWISSPROT_ID:A4_HUMAN;EMBL:AB066441;EMBL:AF282245;EMBL:AK295621;EMBL:AK312326;EMBL:AP001439;EMBL:AP001440;EMBL:AP001441;EMBL:AP001442;EMBL:AP001443;EMBL:AY919674;EMBL:BC004369;EMBL:BC065529;EMBL:CH471079;EMBL:D87675;EMBL:M15532;EMBL:M15533;EMBL:M16765;EMBL:M18734;EMBL:M24546;EMBL:M24547;EMBL:M28373;EMBL:M29269;EMBL:M29270;EMBL:M33112;EMBL:M34862;EMBL:M34863;EMBL:M34864;EMBL:M3…	351	79077
560896692	MRPS2 -- APP	interaction	BioGrid:738711;psi-mi:MI:0463;		436451	Protein	MRPS2	28S ribosomal protein S2, mitochondrial;MRP-S2;MRPS2;RT02;S2mt;CGI-91;mitochondrial ribosomal protein S2;rt 02;	SWISSPROT_AC:Q9Y399;SWISSPROT_ID:RT02_HUMAN;EMBL:AB055388;EMBL:AF151849;EMBL:AL161452;EMBL:BC004905;EMBL:BC008017;EMBL:BC013108;RefSeq:NP_057118.1;ProteinModelPortal:Q9Y399;STRING:9606.ENSP00000241600;SWISSPROT_AC_OLD:Q5T899;SWISSPROT_AC_OLD:Q9BSQ4;SMR:Q9Y399;GeneID:51116;KEGG:hsa:51116;eggNOG:COG0052;eggNOG:KOG0832;UniGene:Hs.382044;GO:GO:0003735;GO:GO:0005739;GO:GO:0005763;GO:GO:0006412;GO:GO:0…	3186	Protein	APP	A4;ABPP;AD1;Alzheimer disease amyloid protein;Amyloid beta A4 protein;Amyloid precursor protein;APP;APPI;Beta-amyloid precursor protein;Cerebral vascular amyloid peptide;CVAP;PN-II;PreA4;Protease nexin-II;AAA;aaa-type;ABETA;alzheimer's disease amyloid protein;amyloid b precursor protein;amyloid b protein precursor;amyloid b-protein precursor;amyloid beta precursor protein;amyloid beta protein a4;…	SWISSPROT_AC:P05067;SWISSPROT_ID:A4_HUMAN;EMBL:AB066441;EMBL:AF282245;EMBL:AK295621;EMBL:AK312326;EMBL:AP001439;EMBL:AP001440;EMBL:AP001441;EMBL:AP001442;EMBL:AP001443;EMBL:AY919674;EMBL:BC004369;EMBL:BC065529;EMBL:CH471079;EMBL:D87675;EMBL:M15532;EMBL:M15533;EMBL:M16765;EMBL:M18734;EMBL:M24546;EMBL:M24547;EMBL:M28373;EMBL:M29269;EMBL:M29270;EMBL:M33112;EMBL:M34862;EMBL:M34863;EMBL:M34864;EMBL:M3…	351	51116
560896587	PUSL1 -- APP	interaction	BioGrid:738582;psi-mi:MI:0463;		344390	Protein	PUSL1	EC 5.4.99.-;PUSL1;tRNA pseudouridine synthase-like 1;tRNA pseudouridylate synthase-like 1;tRNA-uridine isomerase-like 1;pseudouridylate synthase-like 1;	SWISSPROT_AC:Q8N0Z8;SWISSPROT_ID:PUSL1_HUMAN;EMBL:AK075292;EMBL:AK298218;EMBL:AL139287;EMBL:BC034304;EMBL:CH471183;RefSeq:NP_699170.1;ProteinModelPortal:Q8N0Z8;STRING:9606.ENSP00000368318;SWISSPROT_AC_OLD:B4DP76;SWISSPROT_AC_OLD:Q5TA41;GeneID:126789;KEGG:hsa:126789;eggNOG:COG0101;eggNOG:KOG4393;UniGene:Hs.400659;GO:GO:0001522;GO:GO:0003723;GO:GO:0008033;GO:GO:0009982;GO:GO:0043231;HOGENOM:HOG0002…	3186	Protein	APP	A4;ABPP;AD1;Alzheimer disease amyloid protein;Amyloid beta A4 protein;Amyloid precursor protein;APP;APPI;Beta-amyloid precursor protein;Cerebral vascular amyloid peptide;CVAP;PN-II;PreA4;Protease nexin-II;AAA;aaa-type;ABETA;alzheimer's disease amyloid protein;amyloid b precursor protein;amyloid b protein precursor;amyloid b-protein precursor;amyloid beta precursor protein;amyloid beta protein a4;…	SWISSPROT_AC:P05067;SWISSPROT_ID:A4_HUMAN;EMBL:AB066441;EMBL:AF282245;EMBL:AK295621;EMBL:AK312326;EMBL:AP001439;EMBL:AP001440;EMBL:AP001441;EMBL:AP001442;EMBL:AP001443;EMBL:AY919674;EMBL:BC004369;EMBL:BC065529;EMBL:CH471079;EMBL:D87675;EMBL:M15532;EMBL:M15533;EMBL:M16765;EMBL:M18734;EMBL:M24546;EMBL:M24547;EMBL:M28373;EMBL:M29269;EMBL:M29270;EMBL:M33112;EMBL:M34862;EMBL:M34863;EMBL:M34864;EMBL:M3…	351	126789
560896562	RAB14 -- APP	interaction	BioGrid:738549;psi-mi:MI:0463;		352644	Protein	RAB14	RAB14;Ras-related protein Rab-14;FBP;fbp-type;rab 14;RAB-14;RAB14, member RAS oncogene family;	SWISSPROT_AC:P61106;SWISSPROT_ID:RAB14_HUMAN;EMBL:AF112206;EMBL:AF152463;EMBL:AF203689;EMBL:AF498949;EMBL:AK023524;EMBL:AK090889;EMBL:AL137068;EMBL:AL162081;EMBL:AY553875;EMBL:BC006081;EMBL:CH471090;EMBL:CR457394;RefSeq:NP_057406.2;ProteinModelPortal:P61106;STRING:9606.ENSP00000362946;SWISSPROT_AC_OLD:B3KR31;SWISSPROT_AC_OLD:P35287;SWISSPROT_AC_OLD:Q5JVD4;SWISSPROT_AC_OLD:Q6Q7K5;SWISSPROT_AC_OLD:…	3186	Protein	APP	A4;ABPP;AD1;Alzheimer disease amyloid protein;Amyloid beta A4 protein;Amyloid precursor protein;APP;APPI;Beta-amyloid precursor protein;Cerebral vascular amyloid peptide;CVAP;PN-II;PreA4;Protease nexin-II;AAA;aaa-type;ABETA;alzheimer's disease amyloid protein;amyloid b precursor protein;amyloid b protein precursor;amyloid b-protein precursor;amyloid beta precursor protein;amyloid beta protein a4;…	SWISSPROT_AC:P05067;SWISSPROT_ID:A4_HUMAN;EMBL:AB066441;EMBL:AF282245;EMBL:AK295621;EMBL:AK312326;EMBL:AP001439;EMBL:AP001440;EMBL:AP001441;EMBL:AP001442;EMBL:AP001443;EMBL:AY919674;EMBL:BC004369;EMBL:BC065529;EMBL:CH471079;EMBL:D87675;EMBL:M15532;EMBL:M15533;EMBL:M16765;EMBL:M18734;EMBL:M24546;EMBL:M24547;EMBL:M28373;EMBL:M29269;EMBL:M29270;EMBL:M33112;EMBL:M34862;EMBL:M34863;EMBL:M34864;EMBL:M3…	351	51552
560896526	Phafin2 -- APP	interaction	BioGrid:738503;psi-mi:MI:0463;		314626	Protein	Phafin2	EAPF;Endoplasmic reticulum-associated apoptosis-involved protein containing PH and FYVE domains;PH and FYVE domain-containing protein 2;PH domain-containing family F member 2;Phafin-2;Phafin2;PKHF2;Pleckstrin homology domain-containing family F member 2;PLEKHF2;ZFYVE18;Zinc finger FYVE domain-containing protein 18;phafin 2;pleckstrin homology and FYVE domain containing 2;	SWISSPROT_AC:Q9H8W4;SWISSPROT_ID:PKHF2_HUMAN;EMBL:AF434819;EMBL:AK023249;EMBL:AL834473;EMBL:BC011806;RefSeq:NP_078889.1;ProteinModelPortal:Q9H8W4;STRING:9606.ENSP00000322373;SMR:Q9H8W4;GeneID:79666;KEGG:hsa:79666;eggNOG:ENOG410XPJK;eggNOG:KOG1729;UniGene:Hs.29724;GO:GO:0005783;GO:GO:0015031;GO:GO:0030133;GO:GO:0031901;GO:GO:0046872;HOGENOM:HOG000231519;OrthoDB:EOG091G0OVV;CTD:79666;BioGrid:122791…	3186	Protein	APP	A4;ABPP;AD1;Alzheimer disease amyloid protein;Amyloid beta A4 protein;Amyloid precursor protein;APP;APPI;Beta-amyloid precursor protein;Cerebral vascular amyloid peptide;CVAP;PN-II;PreA4;Protease nexin-II;AAA;aaa-type;ABETA;alzheimer's disease amyloid protein;amyloid b precursor protein;amyloid b protein precursor;amyloid b-protein precursor;amyloid beta precursor protein;amyloid beta protein a4;…	SWISSPROT_AC:P05067;SWISSPROT_ID:A4_HUMAN;EMBL:AB066441;EMBL:AF282245;EMBL:AK295621;EMBL:AK312326;EMBL:AP001439;EMBL:AP001440;EMBL:AP001441;EMBL:AP001442;EMBL:AP001443;EMBL:AY919674;EMBL:BC004369;EMBL:BC065529;EMBL:CH471079;EMBL:D87675;EMBL:M15532;EMBL:M15533;EMBL:M16765;EMBL:M18734;EMBL:M24546;EMBL:M24547;EMBL:M28373;EMBL:M29269;EMBL:M29270;EMBL:M33112;EMBL:M34862;EMBL:M34863;EMBL:M34864;EMBL:M3…	351	79666
560896516	RBX1 -- APP	interaction	BioGrid:738490;psi-mi:MI:0463;		356675	Protein	RBX1	E3 ubiquitin-protein ligase RBX1;EC 6.3.2.-;Protein ZYP;RBX1;Regulator of cullins 1;RING finger protein 75;RING-box protein 1;RNF75;ROC1;BA554C12.1;ring box protein 1;ring box protein-1;ring box protein1;ring-box 1;ring-box-1;ring-box1;roc 1;roc i;roc-1;	SWISSPROT_AC:P62877;SWISSPROT_ID:RBX1_HUMAN;EMBL:AF140598;EMBL:AF142059;EMBL:AK315722;EMBL:AL080242;EMBL:AY099360;EMBL:BC001466;EMBL:BC017370;EMBL:CH471095;EMBL:CR456560;RefSeq:NP_055063.1;ProteinModelPortal:P62877;STRING:9606.ENSP00000216225;SWISSPROT_AC_OLD:B2RDY1;SWISSPROT_AC_OLD:Q8N6Z8;SWISSPROT_AC_OLD:Q9D1S2;SWISSPROT_AC_OLD:Q9WUK9;SWISSPROT_AC_OLD:Q9Y254;SMR:P62877;GeneID:9978;KEGG:hsa:9978…	3186	Protein	APP	A4;ABPP;AD1;Alzheimer disease amyloid protein;Amyloid beta A4 protein;Amyloid precursor protein;APP;APPI;Beta-amyloid precursor protein;Cerebral vascular amyloid peptide;CVAP;PN-II;PreA4;Protease nexin-II;AAA;aaa-type;ABETA;alzheimer's disease amyloid protein;amyloid b precursor protein;amyloid b protein precursor;amyloid b-protein precursor;amyloid beta precursor protein;amyloid beta protein a4;…	SWISSPROT_AC:P05067;SWISSPROT_ID:A4_HUMAN;EMBL:AB066441;EMBL:AF282245;EMBL:AK295621;EMBL:AK312326;EMBL:AP001439;EMBL:AP001440;EMBL:AP001441;EMBL:AP001442;EMBL:AP001443;EMBL:AY919674;EMBL:BC004369;EMBL:BC065529;EMBL:CH471079;EMBL:D87675;EMBL:M15532;EMBL:M15533;EMBL:M16765;EMBL:M18734;EMBL:M24546;EMBL:M24547;EMBL:M28373;EMBL:M29269;EMBL:M29270;EMBL:M33112;EMBL:M34862;EMBL:M34863;EMBL:M34864;EMBL:M3…	351	9978
560896494	ARL6IP6 -- APP	interaction	BioGrid:738464;psi-mi:MI:0463;		20971	Protein	ARL6IP6	ADP-ribosylation factor-like protein 6-interacting protein 6;Aip-6;AR6P6;ARL-6-interacting protein 6;ARL6IP6;PFAAP1;Phosphonoformate immuno-associated protein 1;ADP ribosylation factor like GTPase 6 interacting protein 6;AIP6;	SWISSPROT_AC:Q8N6S5;SWISSPROT_ID:AR6P6_HUMAN;EMBL:AC079344;EMBL:AF530059;EMBL:AK315657;EMBL:BC028741;EMBL:BC070140;EMBL:CH471058;RefSeq:NP_689735.1;ProteinModelPortal:Q8N6S5;SWISSPROT_AC_OLD:B2RDS6;SWISSPROT_AC_OLD:Q7Z4G7;GeneID:151188;KEGG:hsa:151188;eggNOG:ENOG410IW0I;eggNOG:ENOG4111N8A;UniGene:Hs.643580;UniGene:Hs.744874;GO:GO:0016021;HOGENOM:HOG000034034;OrthoDB:EOG091G0MA7;CTD:151188;BioGrid…	3186	Protein	APP	A4;ABPP;AD1;Alzheimer disease amyloid protein;Amyloid beta A4 protein;Amyloid precursor protein;APP;APPI;Beta-amyloid precursor protein;Cerebral vascular amyloid peptide;CVAP;PN-II;PreA4;Protease nexin-II;AAA;aaa-type;ABETA;alzheimer's disease amyloid protein;amyloid b precursor protein;amyloid b protein precursor;amyloid b-protein precursor;amyloid beta precursor protein;amyloid beta protein a4;…	SWISSPROT_AC:P05067;SWISSPROT_ID:A4_HUMAN;EMBL:AB066441;EMBL:AF282245;EMBL:AK295621;EMBL:AK312326;EMBL:AP001439;EMBL:AP001440;EMBL:AP001441;EMBL:AP001442;EMBL:AP001443;EMBL:AY919674;EMBL:BC004369;EMBL:BC065529;EMBL:CH471079;EMBL:D87675;EMBL:M15532;EMBL:M15533;EMBL:M16765;EMBL:M18734;EMBL:M24546;EMBL:M24547;EMBL:M28373;EMBL:M29269;EMBL:M29270;EMBL:M33112;EMBL:M34862;EMBL:M34863;EMBL:M34864;EMBL:M3…	351	151188
560896425	DDX10 -- APP	interaction	BioGrid:738382;psi-mi:MI:0463;		97618	Protein	DDX10	DDX10;DEAD box protein 10;EC 3.6.4.13;Probable ATP-dependent RNA helicase DDX10;DEAD-box helicase 10;HRH-J8;	SWISSPROT_AC:Q13206;SWISSPROT_ID:DDX10_HUMAN;EMBL:AB040537;EMBL:AK315216;EMBL:BC091521;EMBL:BC093654;EMBL:BC093656;EMBL:CH471065;EMBL:U28042;RefSeq:NP_004389.2;ProteinModelPortal:Q13206;STRING:9606.ENSP00000314348;SWISSPROT_AC_OLD:B2RCQ3;SWISSPROT_AC_OLD:Q5BJD8;SMR:Q13206;GeneID:1662;KEGG:hsa:1662;eggNOG:COG0513;eggNOG:KOG0342;UniGene:Hs.591931;GO:GO:0003724;GO:GO:0004004;GO:GO:0005524;GO:GO:0010…	3186	Protein	APP	A4;ABPP;AD1;Alzheimer disease amyloid protein;Amyloid beta A4 protein;Amyloid precursor protein;APP;APPI;Beta-amyloid precursor protein;Cerebral vascular amyloid peptide;CVAP;PN-II;PreA4;Protease nexin-II;AAA;aaa-type;ABETA;alzheimer's disease amyloid protein;amyloid b precursor protein;amyloid b protein precursor;amyloid b-protein precursor;amyloid beta precursor protein;amyloid beta protein a4;…	SWISSPROT_AC:P05067;SWISSPROT_ID:A4_HUMAN;EMBL:AB066441;EMBL:AF282245;EMBL:AK295621;EMBL:AK312326;EMBL:AP001439;EMBL:AP001440;EMBL:AP001441;EMBL:AP001442;EMBL:AP001443;EMBL:AY919674;EMBL:BC004369;EMBL:BC065529;EMBL:CH471079;EMBL:D87675;EMBL:M15532;EMBL:M15533;EMBL:M16765;EMBL:M18734;EMBL:M24546;EMBL:M24547;EMBL:M28373;EMBL:M29269;EMBL:M29270;EMBL:M33112;EMBL:M34862;EMBL:M34863;EMBL:M34864;EMBL:M3…	351	1662
560896396	MAT2B -- APP	interaction	BioGrid:738351;psi-mi:MI:0463;		235277	Protein	MAT2B	MAT II beta;MAT2B;Methionine adenosyltransferase 2 subunit beta;Methionine adenosyltransferase II beta;Putative dTDP-4-keto-6-deoxy-D-glucose 4-reductase;TGR;MAT-II;mat-iibeta;mat2 beta;MATIIbeta;methionine adenosyltransferase 2B;methionine adenosyltransferase 2beta;Nbla02999;SDR23E1;	SWISSPROT_AC:Q9NZL9;SWISSPROT_ID:MAT2B_HUMAN;EMBL:AB073390;EMBL:AF113225;EMBL:AF182814;EMBL:AJ243721;EMBL:AK312365;EMBL:AL136664;EMBL:AY358695;EMBL:BC005218;EMBL:BC066645;EMBL:BC093030;EMBL:CH471062;EMBL:DQ395260;EMBL:DQ413183;RefSeq:NP_037415.1;RefSeq:NP_877725.1;ProteinModelPortal:Q9NZL9;STRING:9606.ENSP00000325425;SWISSPROT_AC_OLD:B2R5Y6;SWISSPROT_AC_OLD:Q1WAI7;SWISSPROT_AC_OLD:Q27J92;SWISSPRO…	3186	Protein	APP	A4;ABPP;AD1;Alzheimer disease amyloid protein;Amyloid beta A4 protein;Amyloid precursor protein;APP;APPI;Beta-amyloid precursor protein;Cerebral vascular amyloid peptide;CVAP;PN-II;PreA4;Protease nexin-II;AAA;aaa-type;ABETA;alzheimer's disease amyloid protein;amyloid b precursor protein;amyloid b protein precursor;amyloid b-protein precursor;amyloid beta precursor protein;amyloid beta protein a4;…	SWISSPROT_AC:P05067;SWISSPROT_ID:A4_HUMAN;EMBL:AB066441;EMBL:AF282245;EMBL:AK295621;EMBL:AK312326;EMBL:AP001439;EMBL:AP001440;EMBL:AP001441;EMBL:AP001442;EMBL:AP001443;EMBL:AY919674;EMBL:BC004369;EMBL:BC065529;EMBL:CH471079;EMBL:D87675;EMBL:M15532;EMBL:M15533;EMBL:M16765;EMBL:M18734;EMBL:M24546;EMBL:M24547;EMBL:M28373;EMBL:M29269;EMBL:M29270;EMBL:M33112;EMBL:M34862;EMBL:M34863;EMBL:M34864;EMBL:M3…	351	27430
560896330	Spartin -- APP	interaction	BioGrid:738271;psi-mi:MI:0463;		457129	Protein	Spartin	KIAA0610;Spartin;Spastic paraplegia 20 protein;SPG20;TAHCCP1;Trans-activated by hepatitis C virus core protein 1;spastic paraplegia 20 (Troyer syndrome);	SWISSPROT_AC:Q8N0X7;SWISSPROT_ID:SPG20_HUMAN;EMBL:AB011182;EMBL:AL139377;EMBL:AY038359;EMBL:AY038934;EMBL:AY123329;EMBL:AY123331;EMBL:AY123332;EMBL:AY123333;EMBL:AY123334;EMBL:AY123335;EMBL:AY123336;EMBL:AY123337;EMBL:BC047083;RefSeq:NP_001135766.1;RefSeq:NP_001135767.1;RefSeq:NP_001135768.1;RefSeq:NP_055902.1;RefSeq:XP_005266370.1;RefSeq:XP_005266371.1;RefSeq:XP_005266372.1;RefSeq:XP_005266374.1…	3186	Protein	APP	A4;ABPP;AD1;Alzheimer disease amyloid protein;Amyloid beta A4 protein;Amyloid precursor protein;APP;APPI;Beta-amyloid precursor protein;Cerebral vascular amyloid peptide;CVAP;PN-II;PreA4;Protease nexin-II;AAA;aaa-type;ABETA;alzheimer's disease amyloid protein;amyloid b precursor protein;amyloid b protein precursor;amyloid b-protein precursor;amyloid beta precursor protein;amyloid beta protein a4;…	SWISSPROT_AC:P05067;SWISSPROT_ID:A4_HUMAN;EMBL:AB066441;EMBL:AF282245;EMBL:AK295621;EMBL:AK312326;EMBL:AP001439;EMBL:AP001440;EMBL:AP001441;EMBL:AP001442;EMBL:AP001443;EMBL:AY919674;EMBL:BC004369;EMBL:BC065529;EMBL:CH471079;EMBL:D87675;EMBL:M15532;EMBL:M15533;EMBL:M16765;EMBL:M18734;EMBL:M24546;EMBL:M24547;EMBL:M28373;EMBL:M29269;EMBL:M29270;EMBL:M33112;EMBL:M34862;EMBL:M34863;EMBL:M34864;EMBL:M3…	351	23111
560887995	UBAP2L -- ITCH	interaction	BioGrid:486218;psi-mi:MI:0463;		509917	Protein	UBAP2L	KIAA0144;NICE4;Protein NICE-4;UBAP2L;Ubiquitin-associated protein 2-like;UBP2L;nice 4;NICE-4;ubiquitin associated protein 2 like;	SWISSPROT_AC:Q14157;SWISSPROT_ID:UBP2L_HUMAN;EMBL:AJ243668;EMBL:AJ243669;EMBL:AJ243670;EMBL:AK303533;EMBL:AL590431;EMBL:BC003170;EMBL:D63478;RefSeq:NP_001120792.1;RefSeq:NP_001274744.1;RefSeq:NP_001274745.1;RefSeq:NP_055662.3;RefSeq:XP_005245731.1;RefSeq:XP_011508518.1;RefSeq:XP_016858467.1;RefSeq:XP_016858468.1;RefSeq:XP_016858475.1;RefSeq:XP_016858476.1;RefSeq:XP_016858478.1;RefSeq:XP_016858479…	205407	Protein	ITCH	AIP4;Atrophin-1-interacting protein 4;E3 ubiquitin-protein ligase Itchy homolog;EC 2.3.2.26;HECT-type E3 ubiquitin transferase Itchy homolog;ITCH;NAPP1;NFE2-associated polypeptide 1;ADMFD;aif-4;AIF4;atrophin 1-interacting protein 4;atrophin-1 interacting protein 4;itchy E3 ubiquitin protein ligase;itchy homolog e3 ubiquitin-protein ligase;napp-1;	SWISSPROT_AC:Q96J02;SWISSPROT_ID:ITCH_HUMAN;EMBL:AB056663;EMBL:AF038564;EMBL:AF095745;EMBL:AK304090;EMBL:AK315212;EMBL:AL109923;EMBL:AL356299;EMBL:BC006848;EMBL:BC011571;EMBL:CH471077;RefSeq:NP_001244066.1;RefSeq:NP_001244067.1;RefSeq:NP_001311126.1;RefSeq:NP_001311127.1;RefSeq:NP_113671.3;RefSeq:XP_016883578.1;RefSeq:XP_016883580.1;ProteinModelPortal:Q96J02;STRING:9606.ENSP00000363998;SWISSPROT_…	83737	9898
560883602	Decorin -- COL6A1	interaction	BioGrid:287782;psi-mi:MI:0463;		311322	Protein	Decorin	Bone proteoglycan II;DCN;Decorin;PG-S2;PG40;PGS2;SLRR1B;CSCD;decorin-subtype;decorin-type;dspg-ii;DSPG2;pg 4-0;pg-40;PGII;pgii-type;pgs 2;pgs-2;	SWISSPROT_AC:P07585;SWISSPROT_ID:PGS2_HUMAN;EMBL:AF138300;EMBL:AF138301;EMBL:AF138302;EMBL:AF138303;EMBL:AF138304;EMBL:AF491944;EMBL:AH005442;EMBL:BC005322;EMBL:BT019800;EMBL:L01125;EMBL:L01126;EMBL:L01127;EMBL:L01129;EMBL:L01130;EMBL:L01131;EMBL:M14219;RefSeq:NP_001911.1;RefSeq:NP_598010.1;RefSeq:NP_598011.1;RefSeq:NP_598012.1;RefSeq:NP_598013.1;RefSeq:NP_598014.1;RefSeq:XP_005268750.1;RefSeq:XP…	72327	Protein	COL6A1	CO6A1;COL6A1;Collagen alpha-1(VI) chain;BTHLM1;collagen 6a1;collagen alpha 1(vi);collagen alpha-1(vi);collagen alpha1(vi);collagen type vi alpha 1;collagen type VI alpha 1 chain;collagen type vi alpha-1;collagen type vi alpha1;collagen vi alpha 1;collagen vi alpha1;collagen vialpha1;collagen-vi-alpha-1;OPLL;opll-type;UCHMD1;	SWISSPROT_AC:P12109;SWISSPROT_ID:CO6A1_HUMAN;EMBL:BC005159;EMBL:BC052575;EMBL:M20776;EMBL:M27447;EMBL:S75385;EMBL:S75388;EMBL:S75390;EMBL:S75392;EMBL:S75394;EMBL:S75396;EMBL:S75398;EMBL:S75400;EMBL:S75402;EMBL:S75404;EMBL:S75406;EMBL:S75408;EMBL:S75410;EMBL:S75412;EMBL:S75414;EMBL:S75416;EMBL:S75418;EMBL:S75420;EMBL:X06194;EMBL:X15879;EMBL:X15880;EMBL:X99109;EMBL:X99135;EMBL:X99136;RefSeq:NP_0018…	1634	1291
560877059	P53 -- NLP	interaction	BioGrid:1432831;psi-mi:MI:0463;		297203	Protein	P53	Antigen NY-CO-13;Cellular tumor antigen p53;P53;Phosphoprotein p53;TP53;Tumor suppressor p53;BCC7;LFS1;p 53;p 53 tumor suppressor;p-53;p-53 tumor suppressor;p5-3;p53 phosphoprotein;p53 the tumor suppressor;p53 tumor protein;p53 tumor suppressor;p53 tumor-suppressor;p53's tumor suppressor;p53--an;p53-tumor suppressor;p53-tumor-suppressor;p53-type;protein of the p53 tumor;protein p53 tumor;tp 53;tp…	SWISSPROT_AC:P04637;SWISSPROT_ID:P53_HUMAN;EMBL:AB082923;EMBL:AC007421;EMBL:AC087388;EMBL:AF135120;EMBL:AF135121;EMBL:AF136270;EMBL:AF136271;EMBL:AF209128;EMBL:AF209129;EMBL:AF209130;EMBL:AF209131;EMBL:AF209132;EMBL:AF209133;EMBL:AF209134;EMBL:AF209135;EMBL:AF209136;EMBL:AF209148;EMBL:AF209149;EMBL:AF209150;EMBL:AF209151;EMBL:AF209152;EMBL:AF209153;EMBL:AF209154;EMBL:AF209155;EMBL:AF209156;EMBL:A…	277314	Protein	NLP	KIAA0980;Ninein-like protein;NINL;NLP;ninein like;	SWISSPROT_AC:Q9Y2I6;SWISSPROT_ID:NINL_HUMAN;EMBL:AB023197;EMBL:AK293991;EMBL:AL031672;EMBL:AL161802;EMBL:BC036380;EMBL:EU718622;RefSeq:NP_001305155.1;RefSeq:NP_079452.3;ProteinModelPortal:Q9Y2I6;STRING:9606.ENSP00000278886;SWISSPROT_AC_OLD:A6NJN0;SWISSPROT_AC_OLD:B3V9H6;SWISSPROT_AC_OLD:B7Z1V8;SWISSPROT_AC_OLD:Q5JYP0;SWISSPROT_AC_OLD:Q8NE38;SWISSPROT_AC_OLD:Q9NQE3;SMR:Q9Y2I6;GeneID:22981;KEGG:hsa…	7157	22981
560877056	NLP -- ASPP1	interaction	BioGrid:1432822;psi-mi:MI:0463;		277314	Protein	NLP	KIAA0980;Ninein-like protein;NINL;NLP;ninein like;	SWISSPROT_AC:Q9Y2I6;SWISSPROT_ID:NINL_HUMAN;EMBL:AB023197;EMBL:AK293991;EMBL:AL031672;EMBL:AL161802;EMBL:BC036380;EMBL:EU718622;RefSeq:NP_001305155.1;RefSeq:NP_079452.3;ProteinModelPortal:Q9Y2I6;STRING:9606.ENSP00000278886;SWISSPROT_AC_OLD:A6NJN0;SWISSPROT_AC_OLD:B3V9H6;SWISSPROT_AC_OLD:B7Z1V8;SWISSPROT_AC_OLD:Q5JYP0;SWISSPROT_AC_OLD:Q8NE38;SWISSPROT_AC_OLD:Q9NQE3;SMR:Q9Y2I6;GeneID:22981;KEGG:hsa…	30875	Protein	ASPP1	Apoptosis-stimulating of p53 protein 1;ASPP1;KIAA0771;PPP1R13B;Protein phosphatase 1 regulatory subunit 13B;aspp-1;p 85;p-85;p53BP2-like;p85;p85-type;	SWISSPROT_AC:Q96KQ4;SWISSPROT_ID:ASPP1_HUMAN;EMBL:AB018314;EMBL:AJ318887;EMBL:AL049840;EMBL:BC136527;EMBL:CH471061;RefSeq:NP_056131.2;ProteinModelPortal:Q96KQ4;STRING:9606.ENSP00000202556;SWISSPROT_AC_OLD:B2RMX5;SWISSPROT_AC_OLD:O94870;SMR:Q96KQ4;GeneID:23368;KEGG:hsa:23368;eggNOG:ENOG410Y17W;eggNOG:KOG0515;UniGene:Hs.709297;GO:GO:0002039;GO:GO:0005634;GO:GO:0005654;GO:GO:0005737;GO:GO:0005739;GO…	23368	22981
560877002	Pericentrin -- CEP110	interaction	BioGrid:1432672;psi-mi:MI:0463;		303805	Protein	Pericentrin	Kendrin;KIAA0402;PCNT;PCNT2;Pericentrin;Pericentrin-B;KEN;mopd ii;mopd type ii;MOPD2;PCN;pcn-type;PCNTB;PCTN2;pericentrin b;SCKL4;	SWISSPROT_AC:O95613;SWISSPROT_ID:PCNT_HUMAN;EMBL:AB007862;EMBL:AF515282;EMBL:AK093923;EMBL:AP000335;EMBL:AP000336;EMBL:AP000337;EMBL:AP000471;EMBL:AP001477;EMBL:U52962;RefSeq:NP_001302458.1;RefSeq:NP_006022.3;ProteinModelPortal:O95613;STRING:9606.ENSP00000352572;SWISSPROT_AC_OLD:O43152;SWISSPROT_AC_OLD:Q7Z7C9;GeneID:5116;KEGG:hsa:5116;eggNOG:ENOG410IJHT;eggNOG:ENOG4110FJZ;UniGene:Hs.474069;GO:GO:…	71836	Protein	CEP110	Centriolin;Centrosomal protein 1;Centrosomal protein of 110 kDa;CEP1;CEP110;CNTRL;bA165P4.1;FAN;fan-type;	SWISSPROT_AC:Q7Z7A1;SWISSPROT_ID:CNTRL_HUMAN;EMBL:AF083322;EMBL:AF513978;EMBL:AK074079;EMBL:AL137068;EMBL:AY651261;EMBL:BC002932;EMBL:BC089415;EMBL:BC137286;EMBL:BX640927;RefSeq:NP_001317691.1;RefSeq:NP_008949.4;RefSeq:XP_005251736.1;ProteinModelPortal:Q7Z7A1;STRING:9606.ENSP00000238341;SWISSPROT_AC_OLD:A2A2Y1;SWISSPROT_AC_OLD:B2RP67;SWISSPROT_AC_OLD:Q3MN79;SWISSPROT_AC_OLD:Q5FWF8;SWISSPROT_AC_OL…	5116	11064
560876982	ERP72 -- CEP110	interaction	BioGrid:1432607;psi-mi:MI:0463;		304789	Protein	ERP72	EC 5.3.4.1;Endoplasmic reticulum resident protein 70;Endoplasmic reticulum resident protein 72;ER protein 70;ER protein 72;ERp-72;ERP70;ERP72;PDIA4;Protein disulfide-isomerase A4;protein disulfide isomerase a4;protein disulfide isomerase family A member 4;	SWISSPROT_AC:P13667;SWISSPROT_ID:PDIA4_HUMAN;EMBL:AC093743;EMBL:AK290971;EMBL:BC000425;EMBL:BC001928;EMBL:BC006344;EMBL:BC011754;EMBL:CH471146;EMBL:J05016;RefSeq:NP_004902.1;ProteinModelPortal:P13667;STRING:9606.ENSP00000286091;SWISSPROT_AC_OLD:A8K4K6;SWISSPROT_AC_OLD:Q549T6;SMR:P13667;GeneID:9601;KEGG:hsa:9601;PIR:A23723;eggNOG:COG0526;eggNOG:KOG0190;UniGene:Hs.93659;GO:GO:0003756;GO:GO:0005788;…	71836	Protein	CEP110	Centriolin;Centrosomal protein 1;Centrosomal protein of 110 kDa;CEP1;CEP110;CNTRL;bA165P4.1;FAN;fan-type;	SWISSPROT_AC:Q7Z7A1;SWISSPROT_ID:CNTRL_HUMAN;EMBL:AF083322;EMBL:AF513978;EMBL:AK074079;EMBL:AL137068;EMBL:AY651261;EMBL:BC002932;EMBL:BC089415;EMBL:BC137286;EMBL:BX640927;RefSeq:NP_001317691.1;RefSeq:NP_008949.4;RefSeq:XP_005251736.1;ProteinModelPortal:Q7Z7A1;STRING:9606.ENSP00000238341;SWISSPROT_AC_OLD:A2A2Y1;SWISSPROT_AC_OLD:B2RP67;SWISSPROT_AC_OLD:Q3MN79;SWISSPROT_AC_OLD:Q5FWF8;SWISSPROT_AC_OL…	9601	11064
560876980	NNT -- CEP110	interaction	BioGrid:1432600;psi-mi:MI:0463;		278374	Protein	NNT	EC 1.6.1.2;NAD(P) transhydrogenase, mitochondrial;Nicotinamide nucleotide transhydrogenase;NNT;NNTM;Pyridine nucleotide transhydrogenase;GCCD4;nicotinamide-nucleotide transhydrogenase;nicotinamide-nucleotide-transhydrogenase;nnt-type;pyridine-nucleotide transhydrogenase;transhydrogenase nicotinamide nucleotide;	SWISSPROT_AC:Q13423;SWISSPROT_ID:NNTM_HUMAN;EMBL:AL831822;EMBL:BC110543;EMBL:U40490;EMBL:Z50101;RefSeq:NP_036475.3;RefSeq:NP_892022.2;RefSeq:XP_005248331.1;RefSeq:XP_011512303.1;RefSeq:XP_016864782.1;ProteinModelPortal:Q13423;STRING:9606.ENSP00000264663;SWISSPROT_AC_OLD:Q16796;SWISSPROT_AC_OLD:Q2TB60;SWISSPROT_AC_OLD:Q8N3V4;SMR:Q13423;GeneID:23530;KEGG:hsa:23530;PIR:G02257;eggNOG:COG1282;eggNOG:C…	71836	Protein	CEP110	Centriolin;Centrosomal protein 1;Centrosomal protein of 110 kDa;CEP1;CEP110;CNTRL;bA165P4.1;FAN;fan-type;	SWISSPROT_AC:Q7Z7A1;SWISSPROT_ID:CNTRL_HUMAN;EMBL:AF083322;EMBL:AF513978;EMBL:AK074079;EMBL:AL137068;EMBL:AY651261;EMBL:BC002932;EMBL:BC089415;EMBL:BC137286;EMBL:BX640927;RefSeq:NP_001317691.1;RefSeq:NP_008949.4;RefSeq:XP_005251736.1;ProteinModelPortal:Q7Z7A1;STRING:9606.ENSP00000238341;SWISSPROT_AC_OLD:A2A2Y1;SWISSPROT_AC_OLD:B2RP67;SWISSPROT_AC_OLD:Q3MN79;SWISSPROT_AC_OLD:Q5FWF8;SWISSPROT_AC_OL…	23530	11064
560876898	P53 -- CEP135	interaction	BioGrid:1432271;psi-mi:MI:0463;		297203	Protein	P53	Antigen NY-CO-13;Cellular tumor antigen p53;P53;Phosphoprotein p53;TP53;Tumor suppressor p53;BCC7;LFS1;p 53;p 53 tumor suppressor;p-53;p-53 tumor suppressor;p5-3;p53 phosphoprotein;p53 the tumor suppressor;p53 tumor protein;p53 tumor suppressor;p53 tumor-suppressor;p53's tumor suppressor;p53--an;p53-tumor suppressor;p53-tumor-suppressor;p53-type;protein of the p53 tumor;protein p53 tumor;tp 53;tp…	SWISSPROT_AC:P04637;SWISSPROT_ID:P53_HUMAN;EMBL:AB082923;EMBL:AC007421;EMBL:AC087388;EMBL:AF135120;EMBL:AF135121;EMBL:AF136270;EMBL:AF136271;EMBL:AF209128;EMBL:AF209129;EMBL:AF209130;EMBL:AF209131;EMBL:AF209132;EMBL:AF209133;EMBL:AF209134;EMBL:AF209135;EMBL:AF209136;EMBL:AF209148;EMBL:AF209149;EMBL:AF209150;EMBL:AF209151;EMBL:AF209152;EMBL:AF209153;EMBL:AF209154;EMBL:AF209155;EMBL:AF209156;EMBL:A…	78752	Protein	CEP135	Centrosomal protein 4;Centrosomal protein of 135 kDa;CEP135;CEP4;CP135;KIAA0635;centrosomal protein 135;cep 4;cep-4;MCPH8;	SWISSPROT_AC:Q66GS9;SWISSPROT_ID:CP135_HUMAN;EMBL:AB014535;EMBL:AC092627;EMBL:AC110611;EMBL:AC118280;EMBL:AK023683;EMBL:BC012003;EMBL:BC136535;EMBL:BC136536;EMBL:BK005586;RefSeq:NP_079285.2;ProteinModelPortal:Q66GS9;STRING:9606.ENSP00000257287;SWISSPROT_AC_OLD:B2RMY0;SWISSPROT_AC_OLD:O75130;SWISSPROT_AC_OLD:Q58F25;SWISSPROT_AC_OLD:Q9H8H7;SMR:Q66GS9;GeneID:9662;KEGG:hsa:9662;eggNOG:ENOG410IGCA;egg…	7157	9662
560876856	CEP135 -- CDK4	interaction	BioGrid:1432164;psi-mi:MI:0463;		78752	Protein	CEP135	Centrosomal protein 4;Centrosomal protein of 135 kDa;CEP135;CEP4;CP135;KIAA0635;centrosomal protein 135;cep 4;cep-4;MCPH8;	SWISSPROT_AC:Q66GS9;SWISSPROT_ID:CP135_HUMAN;EMBL:AB014535;EMBL:AC092627;EMBL:AC110611;EMBL:AC118280;EMBL:AK023683;EMBL:BC012003;EMBL:BC136535;EMBL:BC136536;EMBL:BK005586;RefSeq:NP_079285.2;ProteinModelPortal:Q66GS9;STRING:9606.ENSP00000257287;SWISSPROT_AC_OLD:B2RMY0;SWISSPROT_AC_OLD:O75130;SWISSPROT_AC_OLD:Q58F25;SWISSPROT_AC_OLD:Q9H8H7;SMR:Q66GS9;GeneID:9662;KEGG:hsa:9662;eggNOG:ENOG410IGCA;egg…	60062	Protein	CDK4	CDK4;Cell division protein kinase 4;Cyclin-dependent kinase 4;EC 2.7.11.22;PSK-J3;cell-division protein kinase-4;cmm 3;cmm-3;CMM3;cyclin dependent kinase 4;cyclin dependent kinase-4;cyclin- dependent kinase 4;cyclin-dependent kinase type 4;cyclin-dependent kinase-4;cyclin-dependent kinase4;cyclin-dependent-kinase-4;	SWISSPROT_AC:P11802;SWISSPROT_ID:CDK4_HUMAN;EMBL:AC025165;EMBL:AF507942;EMBL:AK297901;EMBL:AK313701;EMBL:BC003644;EMBL:BC005864;EMBL:BC010153;EMBL:CH471054;EMBL:CR407668;EMBL:CR542247;EMBL:M14505;EMBL:S67448;EMBL:U37022;EMBL:U81031;EMBL:Z48970;RefSeq:NP_000066.1;ProteinModelPortal:P11802;STRING:9606.ENSP00000257904;SWISSPROT_AC_OLD:B2R9A0;SWISSPROT_AC_OLD:B4DNF9;SWISSPROT_AC_OLD:O00576;SWISSPROT_…	1019	9662
560876851	CEP135 -- ALMS1	interaction	BioGrid:1432150;psi-mi:MI:0463;		78752	Protein	CEP135	Centrosomal protein 4;Centrosomal protein of 135 kDa;CEP135;CEP4;CP135;KIAA0635;centrosomal protein 135;cep 4;cep-4;MCPH8;	SWISSPROT_AC:Q66GS9;SWISSPROT_ID:CP135_HUMAN;EMBL:AB014535;EMBL:AC092627;EMBL:AC110611;EMBL:AC118280;EMBL:AK023683;EMBL:BC012003;EMBL:BC136535;EMBL:BC136536;EMBL:BK005586;RefSeq:NP_079285.2;ProteinModelPortal:Q66GS9;STRING:9606.ENSP00000257287;SWISSPROT_AC_OLD:B2RMY0;SWISSPROT_AC_OLD:O75130;SWISSPROT_AC_OLD:Q58F25;SWISSPROT_AC_OLD:Q9H8H7;SMR:Q66GS9;GeneID:9662;KEGG:hsa:9662;eggNOG:ENOG410IGCA;egg…	15123	Protein	ALMS1	ALMS1;Alstrom syndrome protein 1;KIAA0328;ALMS1, centrosome and basal body associated protein;ALSS;	SWISSPROT_AC:Q8TCU4;SWISSPROT_ID:ALMS1_HUMAN;EMBL:AB002326;EMBL:AC074008;EMBL:AC092653;EMBL:AC096546;EMBL:AJ417593;EMBL:BC035025;EMBL:BC050330;RefSeq:NP_055935.4;ProteinModelPortal:Q8TCU4;STRING:9606.ENSP00000264448;SWISSPROT_AC_OLD:Q53S05;SWISSPROT_AC_OLD:Q580Q8;SWISSPROT_AC_OLD:Q86VP9;SWISSPROT_AC_OLD:Q9Y4G4;GeneID:7840;KEGG:hsa:7840;eggNOG:ENOG410IF7R;eggNOG:ENOG4111TD2;UniGene:Hs.184720;GO:GO…	7840	9662
560875859	TTF2 -- NIN	interaction	BioGrid:1432994;psi-mi:MI:0463;		504764	Protein	TTF2	EC 3.6.4.-;F2;HuF2;Lodestar homolog;RNA polymerase II termination factor;Transcription release factor 2;Transcription termination factor 2;TTF2;ZGRF6;	SWISSPROT_AC:Q9UNY4;SWISSPROT_ID:TTF2_HUMAN;EMBL:AF073771;EMBL:AF080255;EMBL:AK291017;EMBL:AL391476;EMBL:AL445231;EMBL:BC030058;RefSeq:NP_003585.3;RefSeq:XP_016858044.1;ProteinModelPortal:Q9UNY4;STRING:9606.ENSP00000358478;SWISSPROT_AC_OLD:A8K4Q2;SWISSPROT_AC_OLD:O75921;SWISSPROT_AC_OLD:Q5T2K7;SWISSPROT_AC_OLD:Q5VVU8;SWISSPROT_AC_OLD:Q8N6I8;GeneID:8458;KEGG:hsa:8458;eggNOG:ENOG410INU3;eggNOG:ENOG…	277318	Protein	NIN	Glycogen synthase kinase 3 beta-interacting protein;GSK3B-interacting protein;hNinein;KIAA1565;NIN;Ninein;SCKL7;	SWISSPROT_AC:Q8N4C6;SWISSPROT_ID:NIN_HUMAN;EMBL:AB046785;EMBL:AF186776;EMBL:AF212162;EMBL:AF223937;EMBL:AF223938;EMBL:AF223939;EMBL:AF302773;EMBL:AK027054;EMBL:AL133485;EMBL:AL606834;EMBL:AY027794;EMBL:AY027795;EMBL:AY027796;EMBL:BC034708;EMBL:BC065521;EMBL:BC090932;RefSeq:NP_057434.4;RefSeq:NP_065972.3;RefSeq:NP_891989.2;RefSeq:NP_891991.1;RefSeq:XP_011535125.1;ProteinModelPortal:Q8N4C6;STRING:9…	8458	51199
560874782	RBX1 -- GHR	interaction	BioGrid:1508296;psi-mi:MI:0463;		356675	Protein	RBX1	E3 ubiquitin-protein ligase RBX1;EC 6.3.2.-;Protein ZYP;RBX1;Regulator of cullins 1;RING finger protein 75;RING-box protein 1;RNF75;ROC1;BA554C12.1;ring box protein 1;ring box protein-1;ring box protein1;ring-box 1;ring-box-1;ring-box1;roc 1;roc i;roc-1;	SWISSPROT_AC:P62877;SWISSPROT_ID:RBX1_HUMAN;EMBL:AF140598;EMBL:AF142059;EMBL:AK315722;EMBL:AL080242;EMBL:AY099360;EMBL:BC001466;EMBL:BC017370;EMBL:CH471095;EMBL:CR456560;RefSeq:NP_055063.1;ProteinModelPortal:P62877;STRING:9606.ENSP00000216225;SWISSPROT_AC_OLD:B2RDY1;SWISSPROT_AC_OLD:Q8N6Z8;SWISSPROT_AC_OLD:Q9D1S2;SWISSPROT_AC_OLD:Q9WUK9;SWISSPROT_AC_OLD:Q9Y254;SMR:P62877;GeneID:9978;KEGG:hsa:9978…	154583	Protein	GHR	GH receptor;GHR;Growth hormone receptor;Somatotropin receptor;gh- receptor;gh-receptor;GHBP;GHIP;growth hormone--receptor;growth hormone-receptor;growth of hormone receptor;growth of the hormone receptor;growth receptor hormone;growth-hormone receptor;growth-hormone-receptor;receptor gh;receptor growth hormone;receptor of growth hormone;receptor subtype gh;receptor-gh;	SWISSPROT_AC:P10912;SWISSPROT_ID:GHR_HUMAN;EMBL:AJ278681;EMBL:M28458;EMBL:M28459;EMBL:M28460;EMBL:M28461;EMBL:M28462;EMBL:M28463;EMBL:M28464;EMBL:M28465;EMBL:M28466;EMBL:X06562;RefSeq:NP_000154.1;RefSeq:NP_001229328.1;RefSeq:NP_001229329.1;RefSeq:NP_001229330.1;RefSeq:NP_001229331.1;RefSeq:NP_001229332.1;RefSeq:NP_001229333.1;RefSeq:NP_001229334.1;RefSeq:NP_001229335.1;RefSeq:NP_001229389.1;RefSe…	2690	9978
560874779	GHR -- ELOB	interaction	BioGrid:1508293;psi-mi:MI:0463;		154583	Protein	GHR	GH receptor;GHR;Growth hormone receptor;Somatotropin receptor;gh- receptor;gh-receptor;GHBP;GHIP;growth hormone--receptor;growth hormone-receptor;growth of hormone receptor;growth of the hormone receptor;growth receptor hormone;growth-hormone receptor;growth-hormone-receptor;receptor gh;receptor growth hormone;receptor of growth hormone;receptor subtype gh;receptor-gh;	SWISSPROT_AC:P10912;SWISSPROT_ID:GHR_HUMAN;EMBL:AJ278681;EMBL:M28458;EMBL:M28459;EMBL:M28460;EMBL:M28461;EMBL:M28462;EMBL:M28463;EMBL:M28464;EMBL:M28465;EMBL:M28466;EMBL:X06562;RefSeq:NP_000154.1;RefSeq:NP_001229328.1;RefSeq:NP_001229329.1;RefSeq:NP_001229330.1;RefSeq:NP_001229331.1;RefSeq:NP_001229332.1;RefSeq:NP_001229333.1;RefSeq:NP_001229334.1;RefSeq:NP_001229335.1;RefSeq:NP_001229389.1;RefSe…	120247	Protein	ELOB	ELOB;Elongin 18 kDa subunit;Elongin-B;RNA polymerase II transcription factor SIII subunit B;SIII p18;TCEB2;Transcription elongation factor B polypeptide 2;elongin B;SIII;	SWISSPROT_AC:Q15370;SWISSPROT_ID:ELOB_HUMAN;EMBL:AC004493;EMBL:AC092117;EMBL:BC013306;EMBL:BC065000;EMBL:BM700019;EMBL:CH471112;EMBL:L42856;RefSeq:NP_009039.1;RefSeq:NP_996896.1;ProteinModelPortal:Q15370;STRING:9606.ENSP00000262306;SWISSPROT_AC_OLD:B7WPD3;SMR:Q15370;GeneID:6923;KEGG:hsa:6923;PIR:I59405;eggNOG:ENOG4111UGJ;eggNOG:KOG4495;UniGene:Hs.172772;GO:GO:0005654;GO:GO:0005829;GO:GO:0006366;G…	2690	6923
560743530	SIRT5 -- Phosphotyrosyl phosphatase activator	interaction	BioGrid:673527;psi-mi:MI:0463;		450923	Protein	SIRT5	EC 3.5.1.-;NAD-dependent protein deacylase sirtuin-5, mitochondrial;Regulatory protein SIR2 homolog 5;SIR2-like protein 5;SIR2L5;SIR5;SIRT5;sirt-5;sirtuin 5;sirtuin-5;sirtuin5;	SWISSPROT_AC:Q9NXA8;SWISSPROT_ID:SIR5_HUMAN;EMBL:AF083110;EMBL:AK000355;EMBL:AK294162;EMBL:AK302467;EMBL:AL441883;EMBL:AM393414;EMBL:BC000126;EMBL:CH471087;RefSeq:NP_001180196.1;RefSeq:NP_001229756.1;RefSeq:NP_036373.1;RefSeq:NP_112534.1;RefSeq:XP_005249025.1;ProteinModelPortal:Q9NXA8;STRING:9606.ENSP00000368552;SWISSPROT_AC_OLD:B4DFM4;SWISSPROT_AC_OLD:B4DYJ5;SWISSPROT_AC_OLD:F5H5Z9;SWISSPROT_AC_…	340131	Protein	Phosphotyrosyl phosphatase activator	EC 5.2.1.8;Phosphotyrosyl phosphatase activator;PP2A, subunit B', PR53 isoform;PPP2R4;PTPA;Serine/threonine-protein phosphatase 2A activator;Serine/threonine-protein phosphatase 2A regulatory subunit 4;Serine/threonine-protein phosphatase 2A regulatory subunit B';PP2A;pr 53;PR53;protein phosphatase 2 phosphatase activator;ptp a;ptp alpha;ptp-a;ptp-alpha;ptpa-type;	SWISSPROT_AC:Q15257;SWISSPROT_ID:PTPA_HUMAN;EMBL:AK222788;EMBL:AK302043;EMBL:AL158151;EMBL:BC002545;EMBL:BC011605;EMBL:BT020119;EMBL:CH471090;EMBL:X73478;EMBL:X86428;EMBL:X86429;EMBL:X86430;EMBL:X86431;EMBL:X86432;EMBL:X86434;EMBL:X86435;EMBL:X86436;EMBL:X86437;EMBL:X86438;EMBL:X86439;RefSeq:NP_001180326.1;RefSeq:NP_001258761.1;RefSeq:NP_066954.2;RefSeq:NP_821067.1;RefSeq:NP_821068.1;RefSeq:NP_82…	5524	23408
560743509	SIRT5 -- ALK7	interaction	BioGrid:673501;psi-mi:MI:0463;		450923	Protein	SIRT5	EC 3.5.1.-;NAD-dependent protein deacylase sirtuin-5, mitochondrial;Regulatory protein SIR2 homolog 5;SIR2-like protein 5;SIR2L5;SIR5;SIRT5;sirt-5;sirtuin 5;sirtuin-5;sirtuin5;	SWISSPROT_AC:Q9NXA8;SWISSPROT_ID:SIR5_HUMAN;EMBL:AF083110;EMBL:AK000355;EMBL:AK294162;EMBL:AK302467;EMBL:AL441883;EMBL:AM393414;EMBL:BC000126;EMBL:CH471087;RefSeq:NP_001180196.1;RefSeq:NP_001229756.1;RefSeq:NP_036373.1;RefSeq:NP_112534.1;RefSeq:XP_005249025.1;ProteinModelPortal:Q9NXA8;STRING:9606.ENSP00000368552;SWISSPROT_AC_OLD:B4DFM4;SWISSPROT_AC_OLD:B4DYJ5;SWISSPROT_AC_OLD:F5H5Z9;SWISSPROT_AC_…	9693	Protein	ALK7	Activin receptor type IC;Activin receptor type-1C;Activin receptor-like kinase 7;ACTR-IC;ACV1C;ACVR1C;ALK-7;ALK7;EC 2.7.11.30;activin A receptor type 1C;activin receptor-like kinase-7;ACVRLK7;alk 7;	SWISSPROT_AC:Q8NER5;SWISSPROT_ID:ACV1C_HUMAN;EMBL:AC019186;EMBL:AC079750;EMBL:AF525679;EMBL:AF525680;EMBL:AF525681;EMBL:AY127050;EMBL:BC022530;RefSeq:NP_001104501.1;RefSeq:NP_001104502.1;RefSeq:NP_001104503.1;RefSeq:NP_660302.2;ProteinModelPortal:Q8NER5;STRING:9606.ENSP00000243349;SWISSPROT_AC_OLD:Q4ZFZ8;SWISSPROT_AC_OLD:Q86UL1;SWISSPROT_AC_OLD:Q86UL2;SWISSPROT_AC_OLD:Q8TBG2;SMR:Q8NER5;GeneID:130…	130399	23408
560715908	TLR4 -- ECSIT	interaction	BioGrid:316434;psi-mi:MI:0463;		490609	Protein	TLR4	CD284 antigen;hToll;TLR4;Toll-like receptor 4;ARMD10;CD284;tlr 4;tlr- 4;TLR-4;TOLL;toll like receptor 4;toll like receptor-4;toll like receptor4;toll- like receptor 4;toll-like receptor iv;toll-like receptor type 4;toll-like receptor- 4;toll-like receptor-4;toll-like receptor4;toll-like- receptor 4;toll-like-receptor 4;toll-like-receptor-4;	SWISSPROT_AC:O00206;SWISSPROT_ID:TLR4_HUMAN;EMBL:AB445638;EMBL:AF172169;EMBL:AF172170;EMBL:AF172171;EMBL:AF177765;EMBL:AF177766;EMBL:AK290053;EMBL:AK293068;EMBL:AK303730;EMBL:AL160272;EMBL:BC117422;EMBL:CH471090;EMBL:DQ018107;EMBL:DQ018108;EMBL:DQ018109;EMBL:EF535831;EMBL:EF535832;EMBL:EF535833;EMBL:U88880;EMBL:U93091;RefSeq:NP_003257.1;RefSeq:NP_612564.1;RefSeq:NP_612567.1;ProteinModelPortal:O00…	114571	Protein	ECSIT	ECSIT;Evolutionarily conserved signaling intermediate in Toll pathway, mitochondrial;Protein SITPEC;ECSIT signalling integrator;SITPEC;	SWISSPROT_AC:Q9BQ95;SWISSPROT_ID:ECSIT_HUMAN;EMBL:AC008481;EMBL:AF243044;EMBL:AK314905;EMBL:BC000193;EMBL:BC005119;EMBL:BC008279;EMBL:CR457204;RefSeq:NP_001135936.1;RefSeq:NP_001135937.1;RefSeq:NP_001230133.1;RefSeq:NP_057665.2;ProteinModelPortal:Q9BQ95;STRING:9606.ENSP00000270517;SWISSPROT_AC_OLD:E9PAN9;SWISSPROT_AC_OLD:K7EMM0;SWISSPROT_AC_OLD:Q96HQ7;SWISSPROT_AC_OLD:Q9NYI1;SMR:Q9BQ95;GeneID:512…	7099	51295
560684675	GLP-1 receptor -- CLIP4	interaction	BioGrid:2208987;psi-mi:MI:0463;		158985	Protein	GLP-1 receptor	GLP-1 receptor;GLP-1-R;GLP-1R;GLP1R;Glucagon-like peptide 1 receptor;glp- 1 r;glp- 1 receptor;GLP-1;glp-1 r;glp-1 the receptor;glp-1-receptor;glp-i receptor;glp1 receptor;glp1-r;glucagon like peptide 1 receptor;glucagon like peptide-1 receptor;glucagon like-peptide 1 receptor;glucagon like-peptide-1 receptor;glucagon receptor like peptide-1;glucagon- like peptide-1 receptor;glucagon-like peptide …	SWISSPROT_AC:P43220;SWISSPROT_ID:GLP1R_HUMAN;EMBL:AB065685;EMBL:AL035690;EMBL:AY439112;EMBL:BC112126;EMBL:BC113493;EMBL:L23503;EMBL:U01104;EMBL:U01156;EMBL:U01157;EMBL:U10037;EMBL:U66062;RefSeq:NP_002053.3;ProteinModelPortal:P43220;STRING:9606.ENSP00000362353;SWISSPROT_AC_OLD:Q2M229;SWISSPROT_AC_OLD:Q99669;SMR:P43220;GeneID:2740;KEGG:hsa:2740;PIR:I84494;PIR:S71624;eggNOG:ENOG410XRS2;eggNOG:KOG456…	68111	Protein	CLIP4	CAP-Gly domain-containing linker protein 4;CLIP4;Restin-like protein 2;RSNL2;cap-gly domain containing linker protein 4;CAP-Gly domain containing linker protein family member 4;clip 4;	SWISSPROT_AC:Q8N3C7;SWISSPROT_ID:CLIP4_HUMAN;EMBL:AF433661;EMBL:AK024722;EMBL:AK057267;EMBL:AK302325;EMBL:AL834443;EMBL:BC015310;EMBL:BC126167;EMBL:BC136331;EMBL:CH471053;RefSeq:NP_001274456.1;RefSeq:NP_001274457.1;RefSeq:NP_078968.3;RefSeq:XP_005264619.1;RefSeq:XP_005264620.1;RefSeq:XP_006712167.1;RefSeq:XP_011531411.1;RefSeq:XP_016860447.1;ProteinModelPortal:Q8N3C7;STRING:9606.ENSP00000327009;S…	2740	79745
560666500	PTEN -- BRD4	interaction	BioGrid:2208309;psi-mi:MI:0463;		338734	Protein	PTEN	EC 3.1.3.16;EC 3.1.3.48;EC 3.1.3.67;MMAC1;Mutated in multiple advanced cancers 1;Phosphatase and tensin homolog;Phosphatidylinositol 3,4,5-trisphosphate 3-phosphatase and dual-specificity protein phosphatase PTEN;PTEN;TEP1;10q23del;BZS;cws 1;CWS1;DEC;glm-2;GLM2;MHAM;mmac 1;mmac-1;phosphatase-and-tensin homolog;pten type 1;pten-1;PTEN1;type-pten;	SWISSPROT_AC:P60484;SWISSPROT_ID:PTEN_HUMAN;EMBL:AF000726;EMBL:AF000727;EMBL:AF000728;EMBL:AF000729;EMBL:AF000730;EMBL:AF000731;EMBL:AF000732;EMBL:AF000733;EMBL:AF000734;EMBL:AF067844;EMBL:AF143312;EMBL:AF143313;EMBL:AF143314;EMBL:AF143315;EMBL:AK313581;EMBL:BC005821;EMBL:CH471066;EMBL:CR450306;EMBL:DQ073384;EMBL:JF268690;EMBL:U92436;EMBL:U93051;EMBL:U96180;RefSeq:NP_000305.3;RefSeq:NP_001291646.…	47861	Protein	BRD4	BRD4;Bromodomain-containing protein 4;HUNK1;Protein HUNK1;brd 4;brd-4;bromodomain containing 4;bromodomain containing protein 4;bromodomain-containing 4;bromodomain-containing protein-4;CAP;HUNKI;MCAP;	SWISSPROT_AC:O60885;SWISSPROT_ID:BRD4_HUMAN;EMBL:AC003111;EMBL:AC004798;EMBL:AC005776;EMBL:AF386649;EMBL:AY166680;EMBL:BC035266;EMBL:CH471106;EMBL:Y12059;RefSeq:NP_001317313.1;RefSeq:NP_055114.1;RefSeq:NP_490597.1;RefSeq:XP_011526156.1;RefSeq:XP_011526158.1;ProteinModelPortal:O60885;STRING:9606.ENSP00000263377;SWISSPROT_AC_OLD:O60433;SWISSPROT_AC_OLD:Q4G0X8;SWISSPROT_AC_OLD:Q86YS8;SWISSPROT_AC_OL…	5728	23476
560324367	SIRT1 -- ALG8	interaction	BioGrid:673220;psi-mi:MI:0463;		450862	Protein	SIRT1	EC 3.5.1.-;hSIR2;hSIRT1;NAD-dependent protein deacetylase sirtuin-1;Regulatory protein SIR2 homolog 1;SIR1;SIR2-like protein 1;SIR2L1;SIRT1;nad-dependent deacetylase sirtuin-1 protein;nad-dependent protein deacetylase sirtuin 1;SIR2;SIR2alpha;sirt 1;sirt-1;sirtuin 1;sirtuin i;sirtuin type 1;sirtuin-i;	SWISSPROT_AC:Q96EB6;SWISSPROT_ID:SIR1_HUMAN;EMBL:AF083106;EMBL:AF235040;EMBL:AL133551;EMBL:BC012499;EMBL:DQ278604;RefSeq:NP_001135970.1;RefSeq:NP_001300978.1;RefSeq:NP_036370.2;ProteinModelPortal:Q96EB6;STRING:9606.ENSP00000212015;SWISSPROT_AC_OLD:Q2XNF6;SWISSPROT_AC_OLD:Q5JVQ0;SWISSPROT_AC_OLD:Q9GZR9;SWISSPROT_AC_OLD:Q9Y6F0;SMR:Q96EB6;GeneID:23411;KEGG:hsa:23411;eggNOG:COG0846;eggNOG:KOG2684;Uni…	14544	Protein	ALG8	ALG8;Asparagine-linked glycosylation protein 8 homolog;Dol-P-Glc:Glc(1)Man(9)GlcNAc(2)-PP-dolichyl alpha-1,3-glucosyltransferase;Dolichyl-P-Glc:Glc1Man9GlcNAc2-PP-dolichyl glucosyltransferase;EC 2.4.1.265;Probable dolichyl pyrophosphate Glc1Man9GlcNAc2 alpha-1,3-glucosyltransferase;ALG8, alpha-1,3-glucosyltransferase;CDG1H;	SWISSPROT_AC:Q9BVK2;SWISSPROT_ID:ALG8_HUMAN;EMBL:AJ224875;EMBL:AP002520;EMBL:BC001133;EMBL:CH471076;RefSeq:NP_001007028.1;RefSeq:NP_076984.2;ProteinModelPortal:Q9BVK2;STRING:9606.ENSP00000299626;SWISSPROT_AC_OLD:A6NDW6;SWISSPROT_AC_OLD:O60860;GeneID:79053;KEGG:hsa:79053;eggNOG:ENOG410XPPM;eggNOG:KOG2576;UniGene:Hs.503368;GO:GO:0000033;GO:GO:0004583;GO:GO:0005789;GO:GO:0006487;GO:GO:0006488;GO:GO:…	23411	79053
560324201	HDAC3 -- CUL2	interaction	BioGrid:672894;psi-mi:MI:0463;		174427	Protein	HDAC3	EC 3.5.1.98;HD3;HDAC3;Histone deacetylase 3;RPD3-2;SMAP45;histone deacetylase iii;histone deacetylase-3;rpd-3;RPD3;rpd3-type;	SWISSPROT_AC:O15379;SWISSPROT_ID:HDAC3_HUMAN;EMBL:AF005482;EMBL:AF039703;EMBL:AF053137;EMBL:AF053138;EMBL:AF053139;EMBL:AF059650;EMBL:BC000614;EMBL:CH471062;EMBL:U66914;EMBL:U75696;EMBL:U75697;RefSeq:NP_003874.2;ProteinModelPortal:O15379;STRING:9606.ENSP00000302967;SWISSPROT_AC_OLD:D3DQE1;SWISSPROT_AC_OLD:O43268;SWISSPROT_AC_OLD:Q9UEI5;SWISSPROT_AC_OLD:Q9UEV0;SMR:O15379;GeneID:8841;KEGG:hsa:8841;…	84904	Protein	CUL2	CUL-2;CUL2;Cullin-2;cul 2;cul2-type;cullin 2;	SWISSPROT_AC:Q13617;SWISSPROT_ID:CUL2_HUMAN;EMBL:AF126404;EMBL:AK095217;EMBL:AK300491;EMBL:AL392046;EMBL:BC009591;EMBL:BC110901;EMBL:CH471072;EMBL:U58088;EMBL:U83410;RefSeq:NP_001185706.1;RefSeq:NP_001185707.1;RefSeq:NP_001185708.1;RefSeq:NP_003582.2;RefSeq:XP_011518049.1;ProteinModelPortal:Q13617;STRING:9606.ENSP00000444856;SWISSPROT_AC_OLD:B3KT95;SWISSPROT_AC_OLD:B7Z6K8;SWISSPROT_AC_OLD:D3DRY6;…	8841	8453
560324154	MLL -- HDAC2	interaction	BioGrid:672811;psi-mi:MI:0463;		214006	Protein	MLL	ALL-1;ALL1;CXXC-type zinc finger protein 7;CXXC7;EC 2.1.1.43;Histone-lysine N-methyltransferase 2A;HRX;HTRX;KMT2A;Lysine N-methyltransferase 2A;MLL;MLL1;Myeloid/lymphoid or mixed-lineage leukemia;Myeloid/lymphoid or mixed-lineage leukemia protein 1;Trithorax-like protein;TRX1;Zinc finger protein HRX;af9-mll;all--i;all-i;htrx-1;HTRX1;lysine methyltransferase 2A;mll 1;mll i;mll-1;MLL-AF9;mll-type;M…	SWISSPROT_AC:Q03164;SWISSPROT_ID:KMT2A_HUMAN;EMBL:AB209508;EMBL:AF231998;EMBL:AF232001;EMBL:AP000941;EMBL:AP001267;EMBL:AY373585;EMBL:D14540;EMBL:L01986;EMBL:L04284;EMBL:L04731;EMBL:S66432;EMBL:S78570;EMBL:U04737;EMBL:X83604;EMBL:Z69744;EMBL:Z69745;EMBL:Z69746;EMBL:Z69747;EMBL:Z69748;EMBL:Z69749;EMBL:Z69750;EMBL:Z69751;EMBL:Z69752;EMBL:Z69753;EMBL:Z69754;EMBL:Z69755;EMBL:Z69756;EMBL:Z69757;EMBL:Z…	174423	Protein	HDAC2	EC 3.5.1.98;HD2;HDAC2;Histone deacetylase 2;hdac 2;hdac ii;hdac-2;hdac-ii;histone deacetylase ii;histone deacetylase type 2;histone deacetylase-2;histone deacetylase2;histone-deacetylase-2;rpd-3;RPD3;rpd3-type;YAF1;	SWISSPROT_AC:Q92769;SWISSPROT_ID:HDAC2_HUMAN;EMBL:AK092156;EMBL:AK296856;EMBL:AL590398;EMBL:AL671967;EMBL:BC031055;EMBL:CH471051;EMBL:FO393415;EMBL:U31814;RefSeq:NP_001518.3;RefSeq:XP_011534090.1;RefSeq:XP_016866288.1;ProteinModelPortal:Q92769;STRING:9606.ENSP00000430432;SWISSPROT_AC_OLD:B3KRS5;SWISSPROT_AC_OLD:B4DL58;SWISSPROT_AC_OLD:E1P561;SWISSPROT_AC_OLD:Q5SRI8;SWISSPROT_AC_OLD:Q5SZ86;SWISSPR…	4297	3066
560210076	RAC1 -- CRIK	interaction	BioGrid:276034;psi-mi:MI:0463;		352977	Protein	RAC1	Cell migration-inducing gene 5 protein;p21-Rac1;RAC1;Ras-like protein TC25;Ras-related C3 botulinum toxin substrate 1;TC25;MIG5;p21 rac1;rac 1;rac i;Rac-1;rac-i;rac1 p21;ras related c3 botulinum toxin substrate 1;ras-related C3 botulinum toxin substrate 1 (rho family, small GTP binding protein Rac1);ras-related c3 botulinum toxin substrate-1;ras-related c3 botulinum toxin substrate1;tc 25;TC-25;	SWISSPROT_AC:P63000;SWISSPROT_ID:RAC1_HUMAN;EMBL:AC009412;EMBL:AF136373;EMBL:AF498964;EMBL:AJ132694;EMBL:AJ132695;EMBL:AY279384;EMBL:BC004247;EMBL:BC050687;EMBL:BC107748;EMBL:BT007121;EMBL:DQ165078;EMBL:M29870;EMBL:M31467;RefSeq:NP_008839.2;RefSeq:NP_061485.1;ProteinModelPortal:P63000;SWISSPROT_AC_OLD:O95501;SWISSPROT_AC_OLD:P15154;SWISSPROT_AC_OLD:Q3Y4D3;SWISSPROT_AC_OLD:Q5JAA8;SWISSPROT_AC_OLD:…	84382	Protein	CRIK	CIT;Citron Rho-interacting kinase;CRIK;CTRO;EC 2.7.11.1;KIAA0949;Serine/threonine-protein kinase 21;STK21;cit-type;CITK;citron rho-interacting serine/threonine kinase;citron/rho-interacting serine-threonine kinase;mcph1-7;MCPH17;	SWISSPROT_AC:O14578;SWISSPROT_ID:CTRO_HUMAN;EMBL:AB023166;EMBL:AC002563;EMBL:AC004813;EMBL:AC079317;EMBL:AY209000;EMBL:AY257469;EMBL:AY681966;RefSeq:NP_001193928.1;RefSeq:NP_009105.1;ProteinModelPortal:O14578;STRING:9606.ENSP00000376306;SWISSPROT_AC_OLD:Q2M5E1;SWISSPROT_AC_OLD:Q6XUH8;SWISSPROT_AC_OLD:Q86UQ9;SWISSPROT_AC_OLD:Q9UPZ7;SMR:O14578;GeneID:11113;KEGG:hsa:11113;eggNOG:ENOG410XR1Q;eggNOG:K…	5879	11113
560189029	TNFR1 -- RHOA	interaction	BioGrid:244356;psi-mi:MI:0463;		492518	Protein	TNFR1	CD120a antigen;p55;p60;TNF-R1;TNF-RI;TNFAR;TNFR-I;TNFR1;TNFRSF1A;TNR1A;Tumor necrosis factor receptor 1;Tumor necrosis factor receptor superfamily member 1A;Tumor necrosis factor receptor type I;cd120 alpha;CD120a;FPF;p 60;p-60;p55-R;r p55;r tnf;r-p55;r-tnf;r1-tnf;TBP1;tnf -r1;tnf r;tnf r i;tnf r-i;tnf r1;TNF receptor superfamily member 1A;tnf ri;tnf- r55;TNF-R;tnf-r 1;tnf-r 55;tnf-r i;tnf-r type…	SWISSPROT_AC:P19438;SWISSPROT_ID:TNR1A_HUMAN;EMBL:AC006057;EMBL:AK056611;EMBL:AK291088;EMBL:AK298729;EMBL:AK304517;EMBL:AK315509;EMBL:AY131997;EMBL:BC010140;EMBL:CH471116;EMBL:EU927389;EMBL:M33294;EMBL:M58286;EMBL:M60275;EMBL:M63121;EMBL:M75864;EMBL:M75865;EMBL:M75866;EMBL:X55313;RefSeq:NP_001056.1;ProteinModelPortal:P19438;STRING:9606.ENSP00000162749;SWISSPROT_AC_OLD:A8K4X3;SWISSPROT_AC_OLD:B2RD…	364855	Protein	RHOA	ARH12;ARHA;h12;Rho cDNA clone 12;RHO12;RHOA;Transforming protein RhoA;ras homolog family member A;rho 1-2;rho1-2;RHOH12;	SWISSPROT_AC:P61586;SWISSPROT_ID:RHOA_HUMAN;EMBL:AC104452;EMBL:AC121247;EMBL:AC137114;EMBL:AF498970;EMBL:AK222556;EMBL:BC001360;EMBL:BC005976;EMBL:BT019870;EMBL:BX647063;EMBL:L09159;EMBL:L25080;EMBL:M83094;EMBL:X05026;RefSeq:NP_001300870.1;RefSeq:NP_001655.1;ProteinModelPortal:P61586;STRING:9606.ENSP00000400175;SWISSPROT_AC_OLD:P06749;SWISSPROT_AC_OLD:Q53HM4;SWISSPROT_AC_OLD:Q5U024;SWISSPROT_AC_O…	7132	387
560189026	FAS1 -- RHOA	interaction	BioGrid:244344;psi-mi:MI:0463;		492563	Protein	FAS1	Apo-1 antigen;Apoptosis-mediating surface antigen FAS;APT1;CD95 antigen;FAS;FAS1;FASLG receptor;TNFRSF6;TNR6;Tumor necrosis factor receptor superfamily member 6;ALPS1A;antigen cd95;apo -i;apo 1;apo i;APO-1;apo-1-antigen;apo-i;apo-isoform i;cd 95;cd-95;cd9 5;CD95;cd95-antigen;cd95-type;cell death surface receptor fas;cell surface death receptor fas;cell surface fas death receptor;cell's surface de…	SWISSPROT_AC:P25445;SWISSPROT_ID:TNR6_HUMAN;EMBL:AK290978;EMBL:AL157394;EMBL:AY450925;EMBL:AY495076;EMBL:BC012479;EMBL:CH471066;EMBL:FM246458;EMBL:M67454;EMBL:X63717;EMBL:X83490;EMBL:X83491;EMBL:X83492;EMBL:X83493;EMBL:X89101;EMBL:Z47993;EMBL:Z47994;EMBL:Z47995;EMBL:Z66556;EMBL:Z70519;EMBL:Z70520;RefSeq:NP_000034.1;RefSeq:NP_001307548.1;RefSeq:NP_690610.1;RefSeq:NP_690611.1;ProteinModelPortal:P25…	364855	Protein	RHOA	ARH12;ARHA;h12;Rho cDNA clone 12;RHO12;RHOA;Transforming protein RhoA;ras homolog family member A;rho 1-2;rho1-2;RHOH12;	SWISSPROT_AC:P61586;SWISSPROT_ID:RHOA_HUMAN;EMBL:AC104452;EMBL:AC121247;EMBL:AC137114;EMBL:AF498970;EMBL:AK222556;EMBL:BC001360;EMBL:BC005976;EMBL:BT019870;EMBL:BX647063;EMBL:L09159;EMBL:L25080;EMBL:M83094;EMBL:X05026;RefSeq:NP_001300870.1;RefSeq:NP_001655.1;ProteinModelPortal:P61586;STRING:9606.ENSP00000400175;SWISSPROT_AC_OLD:P06749;SWISSPROT_AC_OLD:Q53HM4;SWISSPROT_AC_OLD:Q5U024;SWISSPROT_AC_O…	355	387
560183661	Androgen receptor -- DED	interaction	BioGrid:1035070;BioGrid:1035071;psi-mi:MI:0463;		17165	Protein	Androgen receptor	ANDR;Androgen receptor;AR;DHTR;Dihydrotestosterone receptor;NR3C4;Nuclear receptor subfamily 3 group C member 4;AIS;ais-type;androgen receptor--an;androgen-receptor;ar 8;ar-subtype;ar-type;AR8;dihydrotestosterone-receptor;HUMARA;HYSP1;KD;nr3c4-type;receptor androgen;receptor's androgen;SBMA;SMAX1;TFM;type-ar;	SWISSPROT_AC:P10275;SWISSPROT_ID:ANDR_HUMAN;EMBL:AL049564;EMBL:AL158016;EMBL:AL356358;EMBL:AX453758;EMBL:BC132975;EMBL:CH471132;EMBL:FJ235916;EMBL:FJ235917;EMBL:L29496;EMBL:M20132;EMBL:M20260;EMBL:M21748;EMBL:M23263;EMBL:M27423;EMBL:M27424;EMBL:M27425;EMBL:M27426;EMBL:M27427;EMBL:M27428;EMBL:M27429;EMBL:M27430;EMBL:M34233;EMBL:M35844;EMBL:M35845;EMBL:M35846;EMBL:M35847;EMBL:M35848;EMBL:M35849;EMB…	3963	Protein	DED	AATF;Apoptosis-antagonizing transcription factor;CHE1;DED;Protein AATF;Rb-binding protein Che-1;aatf protein;apoptosis antagonizing transcription factor;BFR2;che 1;CHE-1;che-i;ded-chain;rb binding protein che-1;	SWISSPROT_AC:Q9NY61;SWISSPROT_ID:AATF_HUMAN;EMBL:AC003103;EMBL:AF083208;EMBL:AF161395;EMBL:AJ249940;EMBL:AK057229;EMBL:BC000591;EMBL:CH471199;RefSeq:NP_036270.1;ProteinModelPortal:Q9NY61;STRING:9606.ENSP00000225402;SWISSPROT_AC_OLD:A6NCJ6;SWISSPROT_AC_OLD:B3KQ26;SWISSPROT_AC_OLD:Q9P0A4;SWISSPROT_AC_OLD:Q9UNX5;SMR:Q9NY61;GeneID:26574;KEGG:hsa:26574;eggNOG:ENOG410XWGK;eggNOG:KOG2773;UniGene:Hs.1957…	367	26574
560182844	NRF-1 -- BRD2	interaction	BioGrid:917933;psi-mi:MI:0463;		282053	Protein	NRF-1	Alpha palindromic-binding protein;Alpha-pal;NRF-1;NRF1;Nuclear respiratory factor 1;nrf 1;nuclear respiratory factor-1;nuclear-respiratory factor 1;	SWISSPROT_AC:Q16656;SWISSPROT_ID:NRF1_HUMAN;EMBL:AC078846;EMBL:AC084864;EMBL:AK290891;EMBL:AK293351;EMBL:BC016925;EMBL:CH236950;EMBL:CH471070;EMBL:EU159452;EMBL:L22454;EMBL:U02683;EMBL:U18375;EMBL:U18376;EMBL:U18377;EMBL:U18378;EMBL:U18379;EMBL:U18380;EMBL:U18381;EMBL:U18382;EMBL:U18383;RefSeq:NP_001035199.1;RefSeq:NP_001280092.1;RefSeq:NP_001280093.1;RefSeq:NP_005002.3;ProteinModelPortal:Q16656;…	47854	Protein	BRD2	BRD2;Bromodomain-containing protein 2;KIAA9001;O27.1.1;Really interesting new gene 3 protein;RING3;brd 2;brd ii;brd-2;brd-ii;bromodomain containing 2;bromodomain containing protein 2;bromodomain-containing 2;D6S113E;FSH;fsh-type;FSRG1;NAT;nat-type;ring 3;ring iii;ring of type iii;ring type iii;ring-3;RNF3;	SWISSPROT_AC:P25440;SWISSPROT_ID:BRD2_HUMAN;EMBL:AL645941;EMBL:AL662845;EMBL:AL805913;EMBL:AL832722;EMBL:AL935042;EMBL:BC063840;EMBL:BX005422;EMBL:BX647233;EMBL:BX648109;EMBL:BX908719;EMBL:CH471081;EMBL:CR936909;EMBL:D42040;EMBL:M80613;EMBL:X62083;EMBL:X96670;EMBL:Z96104;RefSeq:NP_001106653.1;RefSeq:NP_001186384.1;RefSeq:NP_001186385.1;RefSeq:NP_001278915.1;RefSeq:NP_005095.1;ProteinModelPortal:P…	4899	6046
560182806	NRF-1 -- UNR	interaction	BioGrid:917888;psi-mi:MI:0463;		282053	Protein	NRF-1	Alpha palindromic-binding protein;Alpha-pal;NRF-1;NRF1;Nuclear respiratory factor 1;nrf 1;nuclear respiratory factor-1;nuclear-respiratory factor 1;	SWISSPROT_AC:Q16656;SWISSPROT_ID:NRF1_HUMAN;EMBL:AC078846;EMBL:AC084864;EMBL:AK290891;EMBL:AK293351;EMBL:BC016925;EMBL:CH236950;EMBL:CH471070;EMBL:EU159452;EMBL:L22454;EMBL:U02683;EMBL:U18375;EMBL:U18376;EMBL:U18377;EMBL:U18378;EMBL:U18379;EMBL:U18380;EMBL:U18381;EMBL:U18382;EMBL:U18383;RefSeq:NP_001035199.1;RefSeq:NP_001280092.1;RefSeq:NP_001280093.1;RefSeq:NP_005002.3;ProteinModelPortal:Q16656;…	82080	Protein	UNR	Cold shock domain-containing protein E1;CSDE1;D1S155E;KIAA0885;N-ras upstream gene protein;NRU;Protein UNR;UNR;cold shock domain containing E1;unr protein;unr-type;	SWISSPROT_AC:O75534;SWISSPROT_ID:CSDE1_HUMAN;EMBL:AB020692;EMBL:AF070542;EMBL:AF077054;EMBL:AK290146;EMBL:AL096773;EMBL:BC032446;EMBL:CH471122;EMBL:CR749378;EMBL:CR749431;RefSeq:NP_001007554.1;RefSeq:NP_001123995.1;RefSeq:NP_001229820.1;RefSeq:NP_001229821.1;RefSeq:NP_001229822.1;RefSeq:NP_009089.4;ProteinModelPortal:O75534;STRING:9606.ENSP00000407724;SWISSPROT_AC_OLD:A8K281;SWISSPROT_AC_OLD:E9PG…	4899	7812
560182383	ZYG11B -- NRF-1	interaction	BioGrid:917384;psi-mi:MI:0463;		574824	Protein	ZYG11B	KIAA1730;Protein zyg-11 homolog B;ZY11B;ZYG11B;zyg-11 family member B, cell cycle regulator;ZYG11;	SWISSPROT_AC:Q9C0D3;SWISSPROT_ID:ZY11B_HUMAN;EMBL:AB051517;EMBL:AK023518;EMBL:BC029832;RefSeq:NP_078922.1;ProteinModelPortal:Q9C0D3;STRING:9606.ENSP00000294353;SWISSPROT_AC_OLD:Q8N2X3;SWISSPROT_AC_OLD:Q9H8L8;GeneID:79699;KEGG:hsa:79699;eggNOG:ENOG410XPSX;eggNOG:KOG3665;UniGene:Hs.476280;GO:GO:0004842;GO:GO:0031462;GO:GO:0051438;HOGENOM:HOG000004816;OrthoDB:EOG091G031E;CTD:79699;BioGrid:122820;KO:…	282053	Protein	NRF-1	Alpha palindromic-binding protein;Alpha-pal;NRF-1;NRF1;Nuclear respiratory factor 1;nrf 1;nuclear respiratory factor-1;nuclear-respiratory factor 1;	SWISSPROT_AC:Q16656;SWISSPROT_ID:NRF1_HUMAN;EMBL:AC078846;EMBL:AC084864;EMBL:AK290891;EMBL:AK293351;EMBL:BC016925;EMBL:CH236950;EMBL:CH471070;EMBL:EU159452;EMBL:L22454;EMBL:U02683;EMBL:U18375;EMBL:U18376;EMBL:U18377;EMBL:U18378;EMBL:U18379;EMBL:U18380;EMBL:U18381;EMBL:U18382;EMBL:U18383;RefSeq:NP_001035199.1;RefSeq:NP_001280092.1;RefSeq:NP_001280093.1;RefSeq:NP_005002.3;ProteinModelPortal:Q16656;…	4899	79699
560181766	NRF-1 -- EIF4E2	interaction	BioGrid:916655;psi-mi:MI:0463;		282053	Protein	NRF-1	Alpha palindromic-binding protein;Alpha-pal;NRF-1;NRF1;Nuclear respiratory factor 1;nrf 1;nuclear respiratory factor-1;nuclear-respiratory factor 1;	SWISSPROT_AC:Q16656;SWISSPROT_ID:NRF1_HUMAN;EMBL:AC078846;EMBL:AC084864;EMBL:AK290891;EMBL:AK293351;EMBL:BC016925;EMBL:CH236950;EMBL:CH471070;EMBL:EU159452;EMBL:L22454;EMBL:U02683;EMBL:U18375;EMBL:U18376;EMBL:U18377;EMBL:U18378;EMBL:U18379;EMBL:U18380;EMBL:U18381;EMBL:U18382;EMBL:U18383;RefSeq:NP_001035199.1;RefSeq:NP_001280092.1;RefSeq:NP_001280093.1;RefSeq:NP_005002.3;ProteinModelPortal:Q16656;…	195718	Protein	EIF4E2	eIF-4E type 2;eIF4E type 2;eIF4E-like protein 4E-LP;EIF4E2;EIF4EL3;Eukaryotic translation initiation factor 4E homologous protein;Eukaryotic translation initiation factor 4E type 2;Eukaryotic translation initiation factor 4E-like 3;IF4E2;mRNA cap-binding protein 4EHP;mRNA cap-binding protein type 3;4E-LP;4EHP;eif4e isoform 2;eif4e-ii;eukaryotic translation initiation factor 4E family member 2;IF4…	SWISSPROT_AC:O60573;SWISSPROT_ID:IF4E2_HUMAN;EMBL:AC073254;EMBL:AC092165;EMBL:AC093383;EMBL:AF038957;EMBL:AF047695;EMBL:AF068117;EMBL:BC005392;EMBL:BC005874;EMBL:BC021226;EMBL:BC021690;EMBL:CH471063;RefSeq:NP_001263265.1;RefSeq:NP_004837.1;ProteinModelPortal:O60573;STRING:9606.ENSP00000258416;SWISSPROT_AC_OLD:B8ZZJ9;SWISSPROT_AC_OLD:O75349;SMR:O60573;GeneID:9470;KEGG:hsa:9470;eggNOG:COG5053;eggNO…	4899	9470
560181542	GIGYF2 -- NRF-1	interaction	BioGrid:916392;psi-mi:MI:0463;		308215	Protein	GIGYF2	GIGYF2;GRB10-interacting GYF protein 2;KIAA0642;PERQ amino acid-rich with GYF domain-containing protein 2;PERQ2;TNRC15;Trinucleotide repeat-containing gene 15 protein;GRB10 interacting GYF protein 2;grb10-interacting gyf protein-2;GYF2;park 11;PARK11;PERQ3;	SWISSPROT_AC:Q6Y7W6;SWISSPROT_ID:PERQ2_HUMAN;EMBL:AB014542;EMBL:AC016692;EMBL:AC064852;EMBL:AK001739;EMBL:AY176045;EMBL:BC008072;EMBL:BC136251;EMBL:BC146775;EMBL:BX537885;EMBL:BX538172;EMBL:BX538321;EMBL:CH471063;RefSeq:NP_001096616.1;RefSeq:NP_001096617.1;RefSeq:NP_001096618.1;RefSeq:NP_056390.2;ProteinModelPortal:Q6Y7W6;STRING:9606.ENSP00000387170;SWISSPROT_AC_OLD:A6H8W4;SWISSPROT_AC_OLD:B9EG55…	282053	Protein	NRF-1	Alpha palindromic-binding protein;Alpha-pal;NRF-1;NRF1;Nuclear respiratory factor 1;nrf 1;nuclear respiratory factor-1;nuclear-respiratory factor 1;	SWISSPROT_AC:Q16656;SWISSPROT_ID:NRF1_HUMAN;EMBL:AC078846;EMBL:AC084864;EMBL:AK290891;EMBL:AK293351;EMBL:BC016925;EMBL:CH236950;EMBL:CH471070;EMBL:EU159452;EMBL:L22454;EMBL:U02683;EMBL:U18375;EMBL:U18376;EMBL:U18377;EMBL:U18378;EMBL:U18379;EMBL:U18380;EMBL:U18381;EMBL:U18382;EMBL:U18383;RefSeq:NP_001035199.1;RefSeq:NP_001280092.1;RefSeq:NP_001280093.1;RefSeq:NP_005002.3;ProteinModelPortal:Q16656;…	4899	26058
560178894	G3BP -- PRKAA2	interaction	BioGrid:1505778;psi-mi:MI:0463;		145237	Protein	G3BP	ATP-dependent DNA helicase VIII;EC 3.6.4.12;EC 3.6.4.13;G3BP;G3BP-1;G3BP1;GAP SH3 domain-binding protein 1;hDH VIII;Ras GTPase-activating protein-binding protein 1;G3BP stress granule assembly factor 1;HDH-VIII;ras gtpase activating protein-binding protein 1;ras gtpase-activating protein binding protein 1;ras-gtpase activating protein binding protein 1;ras-gtpase-activating protein binding protei…	SWISSPROT_AC:Q13283;SWISSPROT_ID:G3BP1_HUMAN;EMBL:AC091982;EMBL:AK300098;EMBL:BC006997;EMBL:BX647869;EMBL:U32519;RefSeq:NP_005745.1;RefSeq:NP_938405.1;RefSeq:XP_006714812.1;RefSeq:XP_006714813.1;RefSeq:XP_016864411.1;RefSeq:XP_016864412.1;ProteinModelPortal:Q13283;STRING:9606.ENSP00000348578;SWISSPROT_AC_OLD:Q5HYE9;SMR:Q13283;GeneID:10146;KEGG:hsa:10146;eggNOG:ENOG410YV57;eggNOG:KOG0116;UniGene:H…	3824	Protein	PRKAA2	5'-AMP-activated protein kinase catalytic subunit alpha-2;AAPK2;ACACA kinase;Acetyl-CoA carboxylase kinase;AMPK;AMPK subunit alpha-2;AMPK2;EC 2.7.11.1;EC 2.7.11.27;EC 2.7.11.31;HMGCR kinase;Hydroxymethylglutaryl-CoA reductase kinase;PRKAA2;ampk 2;ampk alpha 2;ampk alpha-2;ampk alpha2;ampk-alpha 2;ampk-alpha2;AMPKa2;kinase-acetyl-coa carboxylase;prka alpha;PRKAA;protein kinase AMP-activated cataly…	SWISSPROT_AC:P54646;SWISSPROT_ID:AAPK2_HUMAN;EMBL:AL035705;EMBL:BC069680;EMBL:BC069740;EMBL:BC069823;EMBL:U06454;RefSeq:NP_006243.2;ProteinModelPortal:P54646;STRING:9606.ENSP00000360290;SWISSPROT_AC_OLD:Q9H1E8;SWISSPROT_AC_OLD:Q9UD43;SMR:P54646;GeneID:5563;KEGG:hsa:5563;PIR:S51025;eggNOG:ENOG410XNQ0;eggNOG:KOG0586;UniGene:Hs.437039;GO:GO:0003682;GO:GO:0004672;GO:GO:0004674;GO:GO:0004679;GO:GO:000…	5563	10146
560178110	SREBP cleavage-activating protein -- RAPTOR	interaction	BioGrid:1271491;psi-mi:MI:0463;		443158	Protein	SREBP cleavage-activating protein	KIAA0199;SCAP;SREBP cleavage-activating protein;Sterol regulatory element-binding protein cleavage-activating protein;SREBF chaperone;sterol regulatory element binding protein cleavage activating protein;sterol regulatory element binding protein cleavage-activating protein;sterol regulatory element-binding protein cleavage activating protein;sterol-regulatory element binding protein cleavage-acti…	SWISSPROT_AC:Q12770;SWISSPROT_ID:SCAP_HUMAN;EMBL:AK027402;EMBL:AK075528;EMBL:BC020987;EMBL:D83782;RefSeq:NP_036367.2;RefSeq:XP_011531803.1;RefSeq:XP_016861407.1;RefSeq:XP_016861410.1;ProteinModelPortal:Q12770;STRING:9606.ENSP00000265565;SWISSPROT_AC_OLD:Q8N2E0;SWISSPROT_AC_OLD:Q8WUA1;GeneID:22937;KEGG:hsa:22937;eggNOG:ENOG410XR54;eggNOG:KOG1933;UniGene:Hs.531789;GO:GO:0000139;GO:GO:0001666;GO:GO:…	411956	Protein	RAPTOR	KIAA1303;p150 target of rapamycin (TOR)-scaffold protein;RAPTOR;Regulatory-associated protein of mTOR;RPTOR;KOG1;Mip1;regulatory associated protein of mtor;regulatory associated protein of MTOR complex 1;regulatory associated protein of mtor complex i;	SWISSPROT_AC:Q8N122;SWISSPROT_ID:RPTOR_HUMAN;EMBL:AB037724;EMBL:AB082951;EMBL:AC016245;EMBL:AC109327;EMBL:AC127496;EMBL:AC133012;EMBL:AY090663;EMBL:BC025180;EMBL:BC033258;EMBL:BC064515;EMBL:BC136652;EMBL:BC136654;EMBL:CH471099;EMBL:GQ183898;RefSeq:NP_001156506.1;RefSeq:NP_065812.1;ProteinModelPortal:Q8N122;STRING:9606.ENSP00000307272;SWISSPROT_AC_OLD:B2RN36;SWISSPROT_AC_OLD:C6KEF2;SWISSPROT_AC_OL…	57521	22937
560177822	RPS19 -- ATP1B1	interaction	BioGrid:1270803;psi-mi:MI:0463;		423163	Protein	RPS19	40S ribosomal protein S19;RPS19;RS19;db - a;db a;db alpha;db alpha 1;db--a;db-a;DBA;dba 1;dba-1;DBA1;ribosomal protein S19;rs-19;s 19;s-19;s1-9;S19;s19 ribosomal protein;s19-type;	SWISSPROT_AC:P39019;SWISSPROT_ID:RS19_HUMAN;EMBL:AB007155;EMBL:AF092906;EMBL:AF092907;EMBL:BC000023;EMBL:BC007615;EMBL:BC018616;EMBL:M81757;RefSeq:NP_001013.1;RefSeq:NP_001308412.1;RefSeq:NP_001308413.1;ProteinModelPortal:P39019;STRING:9606.ENSP00000470004;SMR:P39019;GeneID:6223;KEGG:hsa:6223;PIR:I52692;eggNOG:COG2238;eggNOG:KOG3411;UniGene:Hs.438429;GO:GO:0000028;GO:GO:0000184;GO:GO:0000462;GO:G…	32246	Protein	ATP1B1	AT1B1;ATP1B;ATP1B1;Sodium/potassium-dependent ATPase subunit beta-1;Sodium/potassium-transporting ATPase subunit beta-1;atp1beta1;ATPase Na+/K+ transporting subunit beta 1;	SWISSPROT_AC:P05026;SWISSPROT_ID:AT1B1_HUMAN;EMBL:AL031726;EMBL:BC000006;EMBL:BT009787;EMBL:M25160;EMBL:M25161;EMBL:U16799;EMBL:X03747;EMBL:X17161;RefSeq:NP_001668.1;ProteinModelPortal:P05026;STRING:9606.ENSP00000356789;SWISSPROT_AC_OLD:Q5TGZ3;GeneID:481;KEGG:hsa:481;PIR:A23764;eggNOG:ENOG411150A;eggNOG:KOG3927;UniGene:Hs.291196;GO:GO:0001666;GO:GO:0001671;GO:GO:0005391;GO:GO:0005622;GO:GO:000588…	6223	481
560177258	RPL27 -- APP1	interaction	BioGrid:1269586;psi-mi:MI:0463;		383966	Protein	RPL27	60S ribosomal protein L27;RL27;RPL27;l-27;l2-7;L27;l27 ribosomal protein;l27-type;ribosomal protein L27;	SWISSPROT_AC:P61353;SWISSPROT_ID:RL27_HUMAN;EMBL:AB061851;EMBL:BC001700;EMBL:BC002588;EMBL:BC007273;EMBL:BC010026;EMBL:BC098560;EMBL:L05094;EMBL:L19527;RefSeq:NP_000979.1;ProteinModelPortal:P61353;STRING:9606.ENSP00000253788;SWISSPROT_AC_OLD:P08526;SWISSPROT_AC_OLD:Q4G0A9;SMR:P61353;GeneID:6155;KEGG:hsa:6155;PIR:S43505;eggNOG:COG2163;eggNOG:KOG3418;UniGene:Hs.514196;UniGene:Hs.660076;GO:GO:000018…	298149	Protein	APP1	Activated-platelet protein 1;APP-1;APP1;Inducible poly(A)-binding protein;iPABP;PABP-4;PABP4;PABPC4;Poly(A)-binding protein 4;Polyadenylate-binding protein 4;activated-platelet protein-1;app 1;app-i;inducible poly(a) binding protein;poly(A) binding protein cytoplasmic 4;	SWISSPROT_AC:Q13310;SWISSPROT_ID:PABP4_HUMAN;EMBL:AL365277;EMBL:AL845289;EMBL:BC065540;EMBL:BC094755;EMBL:CH471059;EMBL:U33818;EMBL:U75686;RefSeq:NP_001129125.1;RefSeq:NP_001129126.1;RefSeq:NP_003810.1;ProteinModelPortal:Q13310;STRING:9606.ENSP00000361949;SWISSPROT_AC_OLD:B1ANQ8;SWISSPROT_AC_OLD:Q4VC03;SWISSPROT_AC_OLD:Q6P0N3;SMR:Q13310;GeneID:8761;KEGG:hsa:8761;eggNOG:ENOG410XR5X;eggNOG:KOG0123;…	6155	8761
560176983	RAB14 -- CDC42	interaction	BioGrid:1268477;psi-mi:MI:0463;		352644	Protein	RAB14	RAB14;Ras-related protein Rab-14;FBP;fbp-type;rab 14;RAB-14;RAB14, member RAS oncogene family;	SWISSPROT_AC:P61106;SWISSPROT_ID:RAB14_HUMAN;EMBL:AF112206;EMBL:AF152463;EMBL:AF203689;EMBL:AF498949;EMBL:AK023524;EMBL:AK090889;EMBL:AL137068;EMBL:AL162081;EMBL:AY553875;EMBL:BC006081;EMBL:CH471090;EMBL:CR457394;RefSeq:NP_057406.2;ProteinModelPortal:P61106;STRING:9606.ENSP00000362946;SWISSPROT_AC_OLD:B3KR31;SWISSPROT_AC_OLD:P35287;SWISSPROT_AC_OLD:Q5JVD4;SWISSPROT_AC_OLD:Q6Q7K5;SWISSPROT_AC_OLD:…	59589	Protein	CDC42	CDC42;Cell division control protein 42 homolog;G25K GTP-binding protein;CDC42Hs;cell division cycle 42;cell division cycle-42;cell division cycle42;cell division-cycle 42;cell-division cycle 42;G25K;gtp-binding protein g25k;TKS;	SWISSPROT_AC:P60953;SWISSPROT_ID:CDC42_HUMAN;EMBL:AF498962;EMBL:AF498963;EMBL:AL031281;EMBL:AL121734;EMBL:AL121735;EMBL:AY673602;EMBL:BC002711;EMBL:BC003682;EMBL:BC018266;EMBL:M35543;EMBL:M57298;RefSeq:NP_001034891.1;RefSeq:NP_001782.1;RefSeq:NP_426359.1;ProteinModelPortal:P60953;STRING:9606.ENSP00000314458;SWISSPROT_AC_OLD:P21181;SWISSPROT_AC_OLD:P25763;SWISSPROT_AC_OLD:Q7L8R5;SWISSPROT_AC_OLD:Q…	998	51552
560176921	p42A -- ATP1B1	interaction	BioGrid:1268231;psi-mi:MI:0463;		337464	Protein	p42A	26S proteasome non-ATPase regulatory subunit 6;26S proteasome regulatory subunit RPN7;26S proteasome regulatory subunit S10;Breast cancer-associated protein SGA-113M;KIAA0107;p42A;PFAAP4;Phosphonoformate immuno-associated protein 4;Proteasome regulatory particle subunit p44S10;PSMD6;p44S10;proteasome 26S subunit, non-ATPase 6;Rpn7;s - 10;s 10;s-1 0;s-10;S10;SGA-113M;	SWISSPROT_AC:Q15008;SWISSPROT_ID:PSMD6_HUMAN;EMBL:AC012557;EMBL:AF215935;EMBL:AF530062;EMBL:AK290205;EMBL:AY359879;EMBL:AY568086;EMBL:BC000630;EMBL:BC000904;EMBL:BC012369;EMBL:BX647742;EMBL:CH471055;EMBL:D14663;RefSeq:NP_001258708.1;RefSeq:NP_001258709.1;RefSeq:NP_001258710.1;RefSeq:NP_055629.1;ProteinModelPortal:Q15008;STRING:9606.ENSP00000295901;SWISSPROT_AC_OLD:A8K2E0;SWISSPROT_AC_OLD:E9PHI9;S…	32246	Protein	ATP1B1	AT1B1;ATP1B;ATP1B1;Sodium/potassium-dependent ATPase subunit beta-1;Sodium/potassium-transporting ATPase subunit beta-1;atp1beta1;ATPase Na+/K+ transporting subunit beta 1;	SWISSPROT_AC:P05026;SWISSPROT_ID:AT1B1_HUMAN;EMBL:AL031726;EMBL:BC000006;EMBL:BT009787;EMBL:M25160;EMBL:M25161;EMBL:U16799;EMBL:X03747;EMBL:X17161;RefSeq:NP_001668.1;ProteinModelPortal:P05026;STRING:9606.ENSP00000356789;SWISSPROT_AC_OLD:Q5TGZ3;GeneID:481;KEGG:hsa:481;PIR:A23764;eggNOG:ENOG411150A;eggNOG:KOG3927;UniGene:Hs.291196;GO:GO:0001666;GO:GO:0001671;GO:GO:0005391;GO:GO:0005622;GO:GO:000588…	9861	481
560176355	APP1 -- CNBP	interaction	BioGrid:1266073;psi-mi:MI:0463;		298149	Protein	APP1	Activated-platelet protein 1;APP-1;APP1;Inducible poly(A)-binding protein;iPABP;PABP-4;PABP4;PABPC4;Poly(A)-binding protein 4;Polyadenylate-binding protein 4;activated-platelet protein-1;app 1;app-i;inducible poly(a) binding protein;poly(A) binding protein cytoplasmic 4;	SWISSPROT_AC:Q13310;SWISSPROT_ID:PABP4_HUMAN;EMBL:AL365277;EMBL:AL845289;EMBL:BC065540;EMBL:BC094755;EMBL:CH471059;EMBL:U33818;EMBL:U75686;RefSeq:NP_001129125.1;RefSeq:NP_001129126.1;RefSeq:NP_003810.1;ProteinModelPortal:Q13310;STRING:9606.ENSP00000361949;SWISSPROT_AC_OLD:B1ANQ8;SWISSPROT_AC_OLD:Q4VC03;SWISSPROT_AC_OLD:Q6P0N3;SMR:Q13310;GeneID:8761;KEGG:hsa:8761;eggNOG:ENOG410XR5X;eggNOG:KOG0123;…	71468	Protein	CNBP	Cellular nucleic acid-binding protein;CNBP;RNF163;Zinc finger protein 9;ZNF9;CCHC-type zinc finger nucleic acid binding protein;CNBP1;DM2;PROMM;ZCCHC22;zinc finger protein-9;zinc-finger protein 9;	SWISSPROT_AC:P62633;SWISSPROT_ID:CNBP_HUMAN;EMBL:AC108673;EMBL:AC135587;EMBL:AK054592;EMBL:AK292119;EMBL:AK298154;EMBL:AK314380;EMBL:AY329622;EMBL:BC000288;EMBL:BC014911;EMBL:BC093058;EMBL:BT019613;EMBL:CH471052;EMBL:DQ091187;EMBL:DQ092366;EMBL:DQ092367;EMBL:M28372;EMBL:U19765;RefSeq:NP_001120664.1;RefSeq:NP_001120665.1;RefSeq:NP_001120666.1;RefSeq:NP_001120667.1;RefSeq:NP_001120668.1;RefSeq:NP_0…	7555	8761
560175857	RDX -- L-plastin	interaction	BioGrid:1264067;psi-mi:MI:0463;		353359	Protein	RDX	RADI;Radixin;RDX;DFNB24;	SWISSPROT_AC:P35241;SWISSPROT_ID:RADI_HUMAN;EMBL:AK316061;EMBL:AP000901;EMBL:AP002788;EMBL:BC047109;EMBL:CH471065;EMBL:DQ916738;EMBL:DQ916739;EMBL:DQ916740;EMBL:DQ916741;EMBL:DQ916742;EMBL:L02320;RefSeq:NP_001247421.1;RefSeq:NP_001247422.1;RefSeq:NP_001247423.1;RefSeq:NP_001247424.1;RefSeq:NP_001247425.1;RefSeq:NP_002897.1;ProteinModelPortal:P35241;STRING:9606.ENSP00000342830;SWISSPROT_AC_OLD:A7Y…	315913	Protein	L-plastin	L-plastin;LC64P;LCP-1;LCP1;Lymphocyte cytosolic protein 1;Plastin-2;PLS2;PLSL;cp6-4;CP64;HEL-S-37;l plastin;lcp-i;LPL;lymphocyte cytosolic protein-1;lymphocyte cytosolic protein1;plastin 2;pls 2;pls-2;pls-ii;	SWISSPROT_AC:P13796;SWISSPROT_ID:PLSL_HUMAN;EMBL:AH002870;EMBL:AK300556;EMBL:AK312393;EMBL:AL137141;EMBL:BC007673;EMBL:BC010271;EMBL:CH471075;EMBL:J02923;EMBL:M22300;EMBL:M34426;RefSeq:NP_002289.2;RefSeq:XP_005266431.1;ProteinModelPortal:P13796;STRING:9606.ENSP00000315757;SWISSPROT_AC_OLD:B2R613;SWISSPROT_AC_OLD:B4DUA0;SWISSPROT_AC_OLD:Q5TBN4;SMR:P13796;GeneID:3936;KEGG:hsa:3936;PIR:A35836;eggNOG…	3936	5962
560175578	ORP150 -- HK1	interaction	BioGrid:1263003;psi-mi:MI:0463;		191872	Protein	ORP150	150 kDa oxygen-regulated protein;170 kDa glucose-regulated protein;GRP-170;GRP170;HYOU1;Hypoxia up-regulated protein 1;ORP-150;ORP150;150 kda oxygen regulated protein;150-kda oxygen-regulated protein;grp1 70;HSP12A;hyou-1;hypoxia up-regulated 1;orp 150;	SWISSPROT_AC:Q9Y4L1;SWISSPROT_ID:HYOU1_HUMAN;EMBL:AB009979;EMBL:AK222756;EMBL:AK304264;EMBL:AK314178;EMBL:AP003392;EMBL:DQ350134;EMBL:DQ372932;EMBL:EF444986;EMBL:U65785;RefSeq:NP_001124463.1;RefSeq:NP_006380.1;RefSeq:XP_016872585.1;RefSeq:XP_016872586.1;ProteinModelPortal:Q9Y4L1;STRING:9606.ENSP00000384144;SWISSPROT_AC_OLD:A8C1Z0;SWISSPROT_AC_OLD:B7Z909;SWISSPROT_AC_OLD:Q2I204;SWISSPROT_AC_OLD:Q5…	191578	Protein	HK1	Brain form hexokinase;EC 2.7.1.1;Hexokinase type I;Hexokinase-1;HK I;HK1;HXK1;hexokinase;hexokinase 1;hexokinase isoform i;hexokinase-i;hexokinase1;HK;hk type i;HK1-ta;HK1-tb;HK1-tc;HKD;HKI;HMSNR;	SWISSPROT_AC:P19367;SWISSPROT_ID:HXK1_HUMAN;EMBL:AC016821;EMBL:AF016349;EMBL:AF016351;EMBL:AF016352;EMBL:AF016353;EMBL:AF016354;EMBL:AF016355;EMBL:AF016356;EMBL:AF016357;EMBL:AF016358;EMBL:AF016359;EMBL:AF016360;EMBL:AF016361;EMBL:AF016362;EMBL:AF016363;EMBL:AF016364;EMBL:AF016365;EMBL:AF029306;EMBL:AF073786;EMBL:AF163910;EMBL:AF163911;EMBL:AF163912;EMBL:AL596223;EMBL:AL672126;EMBL:BC008730;EMBL:…	3098	10525
560175499	RAB2 -- GMD	interaction	BioGrid:1262570;psi-mi:MI:0463;		352726	Protein	RAB2	RAB2;RAB2A;Ras-related protein Rab-2A;LHX;rab 2;rab-2;rab2-a;RAB2A, member RAS oncogene family;	SWISSPROT_AC:P61019;SWISSPROT_ID:RAB2A_HUMAN;EMBL:AC068389;EMBL:AC079065;EMBL:AF498930;EMBL:AK297576;EMBL:AK312344;EMBL:BC008929;EMBL:BT019695;EMBL:CH471068;EMBL:M28213;EMBL:X12953;RefSeq:NP_001229573.1;RefSeq:NP_002856.1;ProteinModelPortal:P61019;STRING:9606.ENSP00000262646;SWISSPROT_AC_OLD:B2R5W8;SWISSPROT_AC_OLD:B4DMQ5;SWISSPROT_AC_OLD:P08886;SMR:P61019;GeneID:5862;KEGG:hsa:5862;PIR:B34323;egg…	161813	Protein	GMD	EC 4.2.1.47;GDP-D-mannose dehydratase;GDP-mannose 4,6 dehydratase;GMD;GMDS;GDP-mannose 4,6-dehydratase;SDR3E1;	SWISSPROT_AC:O60547;SWISSPROT_ID:GMDS_HUMAN;EMBL:AF040260;EMBL:AF042377;EMBL:AL033517;EMBL:AL034344;EMBL:AL035693;EMBL:AL137179;EMBL:AL158139;EMBL:AL354670;EMBL:AL451141;EMBL:AL591048;EMBL:BC000117;EMBL:CR541929;EMBL:CR541947;RefSeq:NP_001240775.1;RefSeq:NP_001491.1;ProteinModelPortal:O60547;STRING:9606.ENSP00000370194;SWISSPROT_AC_OLD:E9PI88;SWISSPROT_AC_OLD:O75357;SWISSPROT_AC_OLD:Q5T954;SWISSP…	2762	5862
560175498	MAT2B -- GMD	interaction	BioGrid:1262569;psi-mi:MI:0463;		235277	Protein	MAT2B	MAT II beta;MAT2B;Methionine adenosyltransferase 2 subunit beta;Methionine adenosyltransferase II beta;Putative dTDP-4-keto-6-deoxy-D-glucose 4-reductase;TGR;MAT-II;mat-iibeta;mat2 beta;MATIIbeta;methionine adenosyltransferase 2B;methionine adenosyltransferase 2beta;Nbla02999;SDR23E1;	SWISSPROT_AC:Q9NZL9;SWISSPROT_ID:MAT2B_HUMAN;EMBL:AB073390;EMBL:AF113225;EMBL:AF182814;EMBL:AJ243721;EMBL:AK312365;EMBL:AL136664;EMBL:AY358695;EMBL:BC005218;EMBL:BC066645;EMBL:BC093030;EMBL:CH471062;EMBL:DQ395260;EMBL:DQ413183;RefSeq:NP_037415.1;RefSeq:NP_877725.1;ProteinModelPortal:Q9NZL9;STRING:9606.ENSP00000325425;SWISSPROT_AC_OLD:B2R5Y6;SWISSPROT_AC_OLD:Q1WAI7;SWISSPROT_AC_OLD:Q27J92;SWISSPRO…	161813	Protein	GMD	EC 4.2.1.47;GDP-D-mannose dehydratase;GDP-mannose 4,6 dehydratase;GMD;GMDS;GDP-mannose 4,6-dehydratase;SDR3E1;	SWISSPROT_AC:O60547;SWISSPROT_ID:GMDS_HUMAN;EMBL:AF040260;EMBL:AF042377;EMBL:AL033517;EMBL:AL034344;EMBL:AL035693;EMBL:AL137179;EMBL:AL158139;EMBL:AL354670;EMBL:AL451141;EMBL:AL591048;EMBL:BC000117;EMBL:CR541929;EMBL:CR541947;RefSeq:NP_001240775.1;RefSeq:NP_001491.1;ProteinModelPortal:O60547;STRING:9606.ENSP00000370194;SWISSPROT_AC_OLD:E9PI88;SWISSPROT_AC_OLD:O75357;SWISSPROT_AC_OLD:Q5T954;SWISSP…	2762	27430
560175461	GFAT -- MCAD	interaction	BioGrid:1262461;psi-mi:MI:0463;		153958	Protein	GFAT	D-fructose-6-phosphate amidotransferase 1;EC 2.6.1.16;GFAT;GFAT 1;GFAT1;GFPT;GFPT1;Glutamine--fructose-6-phosphate aminotransferase [isomerizing] 1;Glutamine:fructose-6-phosphate amidotransferase 1;Hexosephosphate aminotransferase 1;CMS12;CMSTA1;d-fructose-6-phosphate amidotransferase isoform 1;gf alpha;gf-a;gf-alpha;GFA;gfat isoform 1;GFAT1m;gfpt-1;GFPT1L;glutamine--fructose-6-phosphate transami…	SWISSPROT_AC:Q06210;SWISSPROT_ID:GFPT1_HUMAN;EMBL:AC114772;EMBL:AF334737;EMBL:BC045641;EMBL:M90516;RefSeq:NP_001231639.1;RefSeq:NP_002047.2;ProteinModelPortal:Q06210;STRING:9606.ENSP00000354347;SWISSPROT_AC_OLD:Q53QE6;SWISSPROT_AC_OLD:Q9BXF8;SMR:Q06210;GeneID:2673;KEGG:hsa:2673;PIR:A45055;eggNOG:COG0449;eggNOG:KOG1268;UniGene:Hs.580300;GO:GO:0004360;GO:GO:0005829;GO:GO:0005975;GO:GO:0006002;GO:GO…	4943	Protein	MCAD	ACADM;EC 1.3.8.7;MCAD;Medium-chain specific acyl-CoA dehydrogenase, mitochondrial;ACAD1;acyl-CoA dehydrogenase, C-4 to C-12 straight chain;MCADH;	SWISSPROT_AC:P11310;SWISSPROT_ID:ACADM_HUMAN;EMBL:AF251043;EMBL:AK312629;EMBL:AL357314;EMBL:BC005377;EMBL:CH471059;EMBL:M16827;EMBL:M60505;EMBL:M91421;EMBL:M91422;EMBL:M91423;EMBL:M91425;EMBL:M91426;EMBL:M91427;EMBL:M91428;EMBL:M91429;EMBL:M91430;EMBL:M91431;EMBL:M91432;RefSeq:NP_000007.1;RefSeq:NP_001120800.1;ProteinModelPortal:P11310;STRING:9606.ENSP00000409612;SWISSPROT_AC_OLD:Q5T4U4;SWISSPROT…	2673	34
560174937	SCPDL -- CPT II	interaction	BioGrid:1260433;psi-mi:MI:0463;		444012	Protein	SCPDL	EC 1.-.-.-;Saccharopine dehydrogenase-like oxidoreductase;SCCPDH;SCPDL;CGI-49;net 11;net1-1;NET11;saccharopine dehydrogenase (putative);	SWISSPROT_AC:Q8NBX0;SWISSPROT_ID:SCPDL_HUMAN;EMBL:AF151807;EMBL:AK075178;EMBL:AL591848;EMBL:BC026185;RefSeq:NP_057086.2;ProteinModelPortal:Q8NBX0;STRING:9606.ENSP00000355467;SWISSPROT_AC_OLD:Q8TAR0;SWISSPROT_AC_OLD:Q9Y363;SMR:Q8NBX0;GeneID:51097;KEGG:hsa:51097;eggNOG:COG3268;eggNOG:KOG2733;UniGene:Hs.498397;GO:GO:0005634;GO:GO:0005739;GO:GO:0005811;GO:GO:0016020;GO:GO:0016491;GO:GO:0030496;HOGENO…	79765	Protein	CPT II	Carnitine O-palmitoyltransferase 2, mitochondrial;Carnitine palmitoyltransferase II;CPT II;CPT1;CPT2;EC 2.3.1.21;carnitine palmitoyltransferase 2;carnitine palmitoyltransferase type ii;carnitine palmitoyltransferase type-2;carnitine palmitoyltransferase-2;carnitine-palmitoyltransferase 2;carnitine-palmitoyltransferase ii;carnitine-palmitoyltransferase-2;cpt 2;cpt type 2;cpt type ii;CPTASE;ec2.3.1…	SWISSPROT_AC:P23786;SWISSPROT_ID:CPT2_HUMAN;EMBL:AK312687;EMBL:AL606760;EMBL:BC002445;EMBL:BC005172;EMBL:CH471059;EMBL:M58581;EMBL:U09642;EMBL:U09643;EMBL:U09644;EMBL:U09645;EMBL:U09646;EMBL:U09648;RefSeq:NP_000089.1;ProteinModelPortal:P23786;STRING:9606.ENSP00000360541;SWISSPROT_AC_OLD:B2R6S0;SWISSPROT_AC_OLD:Q5SW68;SWISSPROT_AC_OLD:Q9BQ26;SMR:P23786;GeneID:1376;KEGG:hsa:1376;PIR:A39018;eggNOG:E…	1376	51097
560174936	CPT II -- ATP5L	interaction	BioGrid:1260432;psi-mi:MI:0463;		79765	Protein	CPT II	Carnitine O-palmitoyltransferase 2, mitochondrial;Carnitine palmitoyltransferase II;CPT II;CPT1;CPT2;EC 2.3.1.21;carnitine palmitoyltransferase 2;carnitine palmitoyltransferase type ii;carnitine palmitoyltransferase type-2;carnitine palmitoyltransferase-2;carnitine-palmitoyltransferase 2;carnitine-palmitoyltransferase ii;carnitine-palmitoyltransferase-2;cpt 2;cpt type 2;cpt type ii;CPTASE;ec2.3.1…	SWISSPROT_AC:P23786;SWISSPROT_ID:CPT2_HUMAN;EMBL:AK312687;EMBL:AL606760;EMBL:BC002445;EMBL:BC005172;EMBL:CH471059;EMBL:M58581;EMBL:U09642;EMBL:U09643;EMBL:U09644;EMBL:U09645;EMBL:U09646;EMBL:U09648;RefSeq:NP_000089.1;ProteinModelPortal:P23786;STRING:9606.ENSP00000360541;SWISSPROT_AC_OLD:B2R6S0;SWISSPROT_AC_OLD:Q5SW68;SWISSPROT_AC_OLD:Q9BQ26;SMR:P23786;GeneID:1376;KEGG:hsa:1376;PIR:A39018;eggNOG:E…	33953	Protein	ATP5L	ATP synthase subunit g, mitochondrial;ATP5L;ATPase subunit g;ATP synthase, H+ transporting, mitochondrial Fo complex subunit G;ATP5JG;atpase subunit gamma;	SWISSPROT_AC:O75964;SWISSPROT_ID:ATP5L_HUMAN;EMBL:AF070655;EMBL:AF087846;EMBL:AF092124;EMBL:AK289568;EMBL:AL050277;EMBL:BC015128;EMBL:BC070165;EMBL:CH471065;EMBL:CR533494;EMBL:CR542211;RefSeq:NP_006467.4;ProteinModelPortal:O75964;STRING:9606.ENSP00000300688;SWISSPROT_AC_OLD:A8K0K3;SWISSPROT_AC_OLD:Q96BV6;SWISSPROT_AC_OLD:Q9UBZ7;GeneID:10632;KEGG:hsa:10632;PIR:T08727;eggNOG:ENOG4111TZ1;eggNOG:KOG4…	1376	10632
560174935	CPT II -- ATP1B1	interaction	BioGrid:1260430;psi-mi:MI:0463;		79765	Protein	CPT II	Carnitine O-palmitoyltransferase 2, mitochondrial;Carnitine palmitoyltransferase II;CPT II;CPT1;CPT2;EC 2.3.1.21;carnitine palmitoyltransferase 2;carnitine palmitoyltransferase type ii;carnitine palmitoyltransferase type-2;carnitine palmitoyltransferase-2;carnitine-palmitoyltransferase 2;carnitine-palmitoyltransferase ii;carnitine-palmitoyltransferase-2;cpt 2;cpt type 2;cpt type ii;CPTASE;ec2.3.1…	SWISSPROT_AC:P23786;SWISSPROT_ID:CPT2_HUMAN;EMBL:AK312687;EMBL:AL606760;EMBL:BC002445;EMBL:BC005172;EMBL:CH471059;EMBL:M58581;EMBL:U09642;EMBL:U09643;EMBL:U09644;EMBL:U09645;EMBL:U09646;EMBL:U09648;RefSeq:NP_000089.1;ProteinModelPortal:P23786;STRING:9606.ENSP00000360541;SWISSPROT_AC_OLD:B2R6S0;SWISSPROT_AC_OLD:Q5SW68;SWISSPROT_AC_OLD:Q9BQ26;SMR:P23786;GeneID:1376;KEGG:hsa:1376;PIR:A39018;eggNOG:E…	32246	Protein	ATP1B1	AT1B1;ATP1B;ATP1B1;Sodium/potassium-dependent ATPase subunit beta-1;Sodium/potassium-transporting ATPase subunit beta-1;atp1beta1;ATPase Na+/K+ transporting subunit beta 1;	SWISSPROT_AC:P05026;SWISSPROT_ID:AT1B1_HUMAN;EMBL:AL031726;EMBL:BC000006;EMBL:BT009787;EMBL:M25160;EMBL:M25161;EMBL:U16799;EMBL:X03747;EMBL:X17161;RefSeq:NP_001668.1;ProteinModelPortal:P05026;STRING:9606.ENSP00000356789;SWISSPROT_AC_OLD:Q5TGZ3;GeneID:481;KEGG:hsa:481;PIR:A23764;eggNOG:ENOG411150A;eggNOG:KOG3927;UniGene:Hs.291196;GO:GO:0001666;GO:GO:0001671;GO:GO:0005391;GO:GO:0005622;GO:GO:000588…	1376	481
560174922	TIM9 -- COX5A	interaction	BioGrid:1260378;psi-mi:MI:0463;		489876	Protein	TIM9	Mitochondrial import inner membrane translocase subunit Tim9;TIM9;TIM9A;TIMM9;TIMM9A;tim-9;translocase of inner mitochondrial membrane 9;	SWISSPROT_AC:Q9Y5J7;SWISSPROT_ID:TIM9_HUMAN;EMBL:AF150100;EMBL:AF152353;EMBL:AK312095;EMBL:BC020213;EMBL:BC054875;EMBL:CH471061;RefSeq:NP_001291414.1;RefSeq:NP_001291415.1;RefSeq:NP_001291416.1;RefSeq:NP_001291417.1;RefSeq:NP_001291418.1;RefSeq:NP_001291419.1;RefSeq:NP_001291420.1;RefSeq:NP_036592.1;ProteinModelPortal:Q9Y5J7;STRING:9606.ENSP00000378588;SWISSPROT_AC_OLD:B2R584;SMR:Q9Y5J7;GeneID:26…	78056	Protein	COX5A	COX5A;Cytochrome c oxidase polypeptide Va;Cytochrome c oxidase subunit 5A, mitochondrial;COX;cox va;cox-isoform;cox-type;COX-VA;cytochrome c oxidase subunit 5A;subunit 5a of cytochrome c oxidase;VA;	SWISSPROT_AC:P20674;SWISSPROT_ID:COX5A_HUMAN;EMBL:AC125435;EMBL:BC024240;EMBL:CH471136;EMBL:CR407649;EMBL:DQ987236;EMBL:DQ987237;EMBL:M22760;RefSeq:NP_004246.2;ProteinModelPortal:P20674;STRING:9606.ENSP00000317780;SWISSPROT_AC_OLD:P30045;SWISSPROT_AC_OLD:Q8TB65;SMR:P20674;GeneID:9377;KEGG:hsa:9377;PIR:JT0342;eggNOG:ENOG4111MPD;eggNOG:KOG4077;UniGene:Hs.401903;GO:GO:0004129;GO:GO:0005743;GO:GO:000…	9377	26520
560174910	VATA -- COX4	interaction	BioGrid:1260355;psi-mi:MI:0463;		518797	Protein	VATA	ATP6A1;ATP6V1A;ATP6V1A1;EC 3.6.3.14;V-ATPase 69 kDa subunit;V-ATPase subunit A;V-type proton ATPase catalytic subunit A;Vacuolar ATPase isoform VA68;Vacuolar proton pump subunit alpha;VATA;VPP2;ATPase H+ transporting V1 subunit A;HO68;v-atpase subunit alpha;v-type proton atpase catalytic subunita;VA68;Vma1;	SWISSPROT_AC:P38606;SWISSPROT_ID:VATA_HUMAN;EMBL:AC079944;EMBL:AC108693;EMBL:AF113129;EMBL:AK293804;EMBL:AK314779;EMBL:BC013138;EMBL:BT006672;EMBL:CH471052;EMBL:L09235;RefSeq:NP_001681.2;ProteinModelPortal:P38606;STRING:9606.ENSP00000273398;SWISSPROT_AC_OLD:B2RBR8;SWISSPROT_AC_OLD:B7Z1R5;SWISSPROT_AC_OLD:D3DN75;SWISSPROT_AC_OLD:Q53YD9;SWISSPROT_AC_OLD:Q96DY6;SWISSPROT_AC_OLD:Q9UHY3;SMR:P38606;Gen…	78008	Protein	COX4	COX IV-1;COX4;COX41;COX4I1;Cytochrome c oxidase polypeptide IV;Cytochrome c oxidase subunit 4 isoform 1, mitochondrial;Cytochrome c oxidase subunit IV isoform 1;cox 4-1;cox isoform iv-1;cox iv 1;cox4 isoform 1;COX4-1;COXIV;COXIV-1;cytochrome c oxidase subunit 4 isoform 1;cytochrome c oxidase subunit 4I1;	SWISSPROT_AC:P13073;SWISSPROT_ID:COX41_HUMAN;EMBL:AF005889;EMBL:AF017115;EMBL:AH005828;EMBL:AK311847;EMBL:BC008704;EMBL:BC021236;EMBL:BC062437;EMBL:BT019825;EMBL:CH471114;EMBL:M21575;EMBL:M34600;EMBL:U90915;EMBL:X54802;RefSeq:NP_001305715.1;RefSeq:NP_001305717.1;RefSeq:NP_001305723.1;RefSeq:NP_001305726.1;RefSeq:NP_001305731.1;RefSeq:NP_001852.1;ProteinModelPortal:P13073;STRING:9606.ENSP000002534…	1327	523
560174520	RDX -- Aldose reductase	interaction	BioGrid:1258403;psi-mi:MI:0463;		353359	Protein	RDX	RADI;Radixin;RDX;DFNB24;	SWISSPROT_AC:P35241;SWISSPROT_ID:RADI_HUMAN;EMBL:AK316061;EMBL:AP000901;EMBL:AP002788;EMBL:BC047109;EMBL:CH471065;EMBL:DQ916738;EMBL:DQ916739;EMBL:DQ916740;EMBL:DQ916741;EMBL:DQ916742;EMBL:L02320;RefSeq:NP_001247421.1;RefSeq:NP_001247422.1;RefSeq:NP_001247423.1;RefSeq:NP_001247424.1;RefSeq:NP_001247425.1;RefSeq:NP_002897.1;ProteinModelPortal:P35241;STRING:9606.ENSP00000342830;SWISSPROT_AC_OLD:A7Y…	14189	Protein	Aldose reductase	AKR1B1;Aldehyde reductase;Aldo-keto reductase family 1 member B1;Aldose reductase;ALDR;ALDR1;AR;EC 1.1.1.21;ADR;adr-type;aldehyde-reductase;aldo-keto reductase family 1 member B;aldose reductase-an;aldose-reductase;ALR2;ar-subtype;ar-type;type-ar;	SWISSPROT_AC:P15121;SWISSPROT_ID:ALDR_HUMAN;EMBL:AF032455;EMBL:AF328729;EMBL:AK313439;EMBL:BC000260;EMBL:BC005387;EMBL:BC010391;EMBL:BT019859;EMBL:CH236950;EMBL:CH471070;EMBL:CR450351;EMBL:CR542203;EMBL:J04795;EMBL:J05017;EMBL:J05474;EMBL:M34720;EMBL:M34721;EMBL:M59783;EMBL:M59856;EMBL:X15414;RefSeq:NP_001619.1;ProteinModelPortal:P15121;STRING:9606.ENSP00000285930;SWISSPROT_AC_OLD:B2R8N3;SWISSPRO…	231	5962
560174482	HMGE -- AHNAK	interaction	BioGrid:1258310;psi-mi:MI:0463;		166784	Protein	HMGE	GREPEL1;GrpE protein homolog 1, mitochondrial;GRPE1;GRPEL1;HMGE;Mt-GrpE#1;GrpE;grpe isoform 1;GrpE like 1, mitochondrial;grpe-type;	SWISSPROT_AC:Q9HAV7;SWISSPROT_ID:GRPE1_HUMAN;EMBL:AF087896;EMBL:AF298592;EMBL:AK312882;EMBL:AL542571;EMBL:BC024242;EMBL:CH471131;RefSeq:NP_079472.1;ProteinModelPortal:Q9HAV7;STRING:9606.ENSP00000264954;SWISSPROT_AC_OLD:B2R783;SWISSPROT_AC_OLD:Q549M6;SMR:Q9HAV7;GeneID:80273;KEGG:hsa:80273;eggNOG:COG0576;eggNOG:KOG3003;UniGene:Hs.443723;GO:GO:0000774;GO:GO:0001405;GO:GO:0005634;GO:GO:0005739;GO:GO:…	12752	Protein	AHNAK	AHNAK;AHNK;Desmoyokin;Neuroblast differentiation-associated protein AHNAK;PM227;AHNAK nucleoprotein;AHNAKRS;nucleoprotein ahnak;	SWISSPROT_AC:Q09666;SWISSPROT_ID:AHNK_HUMAN;EMBL:AP001363;EMBL:AP003064;EMBL:BC128460;EMBL:CH471076;EMBL:M80899;EMBL:M80902;RefSeq:NP_001611.1;RefSeq:NP_076965.2;ProteinModelPortal:Q09666;STRING:9606.ENSP00000367263;SWISSPROT_AC_OLD:A1A586;SMR:Q09666;GeneID:79026;KEGG:hsa:79026;PIR:A45259;eggNOG:ENOG410JR2V;eggNOG:ENOG410ZVP4;UniGene:Hs.502756;GO:GO:0005634;GO:GO:0005737;GO:GO:0005765;GO:GO:00058…	79026	80273
560174449	AMPS -- G3BP2	interaction	BioGrid:1258240;psi-mi:MI:0463;		342070	Protein	AMPS	Adenylosuccinase;Adenylosuccinate lyase;ADSL;AMPS;ASase;ASL;EC 4.3.2.2;PUR8;adenylosuccinate-lyase;an-amps;asl--an;asl-type;	SWISSPROT_AC:P30566;SWISSPROT_ID:PUR8_HUMAN;EMBL:AF067853;EMBL:AF067854;EMBL:AL022238;EMBL:BC000253;EMBL:CH471095;EMBL:CR456368;EMBL:S60710;EMBL:X65867;RefSeq:NP_000017.1;RefSeq:NP_001116850.1;RefSeq:NP_001304852.1;ProteinModelPortal:P30566;STRING:9606.ENSP00000216194;SWISSPROT_AC_OLD:B0QY76;SWISSPROT_AC_OLD:O75495;SWISSPROT_AC_OLD:Q5TI34;SMR:P30566;GeneID:158;KEGG:hsa:158;eggNOG:COG0015;eggNOG:K…	145240	Protein	G3BP2	G3BP-2;G3BP2;GAP SH3 domain-binding protein 2;KIAA0660;Ras GTPase-activating protein-binding protein 2;G3BP stress granule assembly factor 2;	SWISSPROT_AC:Q9UN86;SWISSPROT_ID:G3BP2_HUMAN;EMBL:AB014560;EMBL:AF051311;EMBL:AF053535;EMBL:AF145284;EMBL:AK291786;EMBL:BC011731;EMBL:CH471057;RefSeq:NP_036429.2;RefSeq:NP_987100.1;RefSeq:NP_987101.1;RefSeq:XP_005263439.1;RefSeq:XP_005263440.1;RefSeq:XP_011530743.1;RefSeq:XP_016864365.1;RefSeq:XP_016864366.1;RefSeq:XP_016864367.1;RefSeq:XP_016864368.1;ProteinModelPortal:Q9UN86;STRING:9606.ENSP000…	158	9908
560174448	AMPS -- G3BP	interaction	BioGrid:1258239;psi-mi:MI:0463;		342070	Protein	AMPS	Adenylosuccinase;Adenylosuccinate lyase;ADSL;AMPS;ASase;ASL;EC 4.3.2.2;PUR8;adenylosuccinate-lyase;an-amps;asl--an;asl-type;	SWISSPROT_AC:P30566;SWISSPROT_ID:PUR8_HUMAN;EMBL:AF067853;EMBL:AF067854;EMBL:AL022238;EMBL:BC000253;EMBL:CH471095;EMBL:CR456368;EMBL:S60710;EMBL:X65867;RefSeq:NP_000017.1;RefSeq:NP_001116850.1;RefSeq:NP_001304852.1;ProteinModelPortal:P30566;STRING:9606.ENSP00000216194;SWISSPROT_AC_OLD:B0QY76;SWISSPROT_AC_OLD:O75495;SWISSPROT_AC_OLD:Q5TI34;SMR:P30566;GeneID:158;KEGG:hsa:158;eggNOG:COG0015;eggNOG:K…	145237	Protein	G3BP	ATP-dependent DNA helicase VIII;EC 3.6.4.12;EC 3.6.4.13;G3BP;G3BP-1;G3BP1;GAP SH3 domain-binding protein 1;hDH VIII;Ras GTPase-activating protein-binding protein 1;G3BP stress granule assembly factor 1;HDH-VIII;ras gtpase activating protein-binding protein 1;ras gtpase-activating protein binding protein 1;ras-gtpase activating protein binding protein 1;ras-gtpase-activating protein binding protei…	SWISSPROT_AC:Q13283;SWISSPROT_ID:G3BP1_HUMAN;EMBL:AC091982;EMBL:AK300098;EMBL:BC006997;EMBL:BX647869;EMBL:U32519;RefSeq:NP_005745.1;RefSeq:NP_938405.1;RefSeq:XP_006714812.1;RefSeq:XP_006714813.1;RefSeq:XP_016864411.1;RefSeq:XP_016864412.1;ProteinModelPortal:Q13283;STRING:9606.ENSP00000348578;SWISSPROT_AC_OLD:Q5HYE9;SMR:Q13283;GeneID:10146;KEGG:hsa:10146;eggNOG:ENOG410YV57;eggNOG:KOG0116;UniGene:H…	158	10146
560174381	MCAD -- AASS	interaction	BioGrid:1258036;psi-mi:MI:0463;		4943	Protein	MCAD	ACADM;EC 1.3.8.7;MCAD;Medium-chain specific acyl-CoA dehydrogenase, mitochondrial;ACAD1;acyl-CoA dehydrogenase, C-4 to C-12 straight chain;MCADH;	SWISSPROT_AC:P11310;SWISSPROT_ID:ACADM_HUMAN;EMBL:AF251043;EMBL:AK312629;EMBL:AL357314;EMBL:BC005377;EMBL:CH471059;EMBL:M16827;EMBL:M60505;EMBL:M91421;EMBL:M91422;EMBL:M91423;EMBL:M91425;EMBL:M91426;EMBL:M91427;EMBL:M91428;EMBL:M91429;EMBL:M91430;EMBL:M91431;EMBL:M91432;RefSeq:NP_000007.1;RefSeq:NP_001120800.1;ProteinModelPortal:P11310;STRING:9606.ENSP00000409612;SWISSPROT_AC_OLD:Q5T4U4;SWISSPROT…	3867	Protein	AASS	AASS;Alpha-aminoadipic semialdehyde synthase, mitochondrial;LKR/SDH;aminoadipate-semialdehyde synthase;LKRSDH;LORSDH;	SWISSPROT_AC:Q9UDR5;SWISSPROT_ID:AASS_HUMAN;EMBL:AC006020;EMBL:AF229180;EMBL:AJ007714;RefSeq:NP_005754.2;ProteinModelPortal:Q9UDR5;STRING:9606.ENSP00000377040;SWISSPROT_AC_OLD:O95462;SMR:Q9UDR5;GeneID:10157;KEGG:hsa:10157;eggNOG:COG1748;eggNOG:KOG0172;UniGene:Hs.156738;GO:GO:0004753;GO:GO:0005739;GO:GO:0005759;GO:GO:0006091;GO:GO:0006554;GO:GO:0019878;GO:GO:0033512;GO:GO:0043231;GO:GO:0047130;GO:…	10157	34
560174372	THIM -- ATP1B1	interaction	BioGrid:1258012;psi-mi:MI:0463;		487493	Protein	THIM	3-ketoacyl-CoA thiolase, mitochondrial;ACAA2;Acetyl-CoA acyltransferase;Beta-ketothiolase;EC 2.3.1.16;Mitochondrial 3-oxoacyl-CoA thiolase;T1;THIM;acetyl coa acyltransferase;acetyl-CoA acyltransferase 2;acetyl-coa acyltransferase-2;beta ketothiolase;DSAEC;	SWISSPROT_AC:P42765;SWISSPROT_ID:THIM_HUMAN;EMBL:BC001918;EMBL:D16294;RefSeq:NP_006102.2;ProteinModelPortal:P42765;STRING:9606.ENSP00000285093;SWISSPROT_AC_OLD:Q9BUT6;SMR:P42765;GeneID:10449;KEGG:hsa:10449;PIR:S43440;eggNOG:COG0183;eggNOG:KOG1391;UniGene:Hs.200136;GO:GO:0003988;GO:GO:0005739;GO:GO:0005743;GO:GO:0006635;GO:GO:0006695;GO:GO:0044822;GO:GO:0070062;GO:GO:0071456;GO:GO:1901029;GO:GO:19…	32246	Protein	ATP1B1	AT1B1;ATP1B;ATP1B1;Sodium/potassium-dependent ATPase subunit beta-1;Sodium/potassium-transporting ATPase subunit beta-1;atp1beta1;ATPase Na+/K+ transporting subunit beta 1;	SWISSPROT_AC:P05026;SWISSPROT_ID:AT1B1_HUMAN;EMBL:AL031726;EMBL:BC000006;EMBL:BT009787;EMBL:M25160;EMBL:M25161;EMBL:U16799;EMBL:X03747;EMBL:X17161;RefSeq:NP_001668.1;ProteinModelPortal:P05026;STRING:9606.ENSP00000356789;SWISSPROT_AC_OLD:Q5TGZ3;GeneID:481;KEGG:hsa:481;PIR:A23764;eggNOG:ENOG411150A;eggNOG:KOG3927;UniGene:Hs.291196;GO:GO:0001666;GO:GO:0001671;GO:GO:0005391;GO:GO:0005622;GO:GO:000588…	10449	481
560174053	TLE3 -- AS160	interaction	BioGrid:926009;psi-mi:MI:0463;		490416	Protein	TLE3	Enhancer of split groucho-like protein 3;ESG3;KIAA1547;TLE3;Transducin-like enhancer protein 3;es-gamma;ESG;GRG3;HsT18976;tle 3;tle-3;tle-iii;transducin like enhancer of split 3;	SWISSPROT_AC:Q04726;SWISSPROT_ID:TLE3_HUMAN;EMBL:AB046767;EMBL:AC026583;EMBL:AC068327;EMBL:AK298482;EMBL:AK315058;EMBL:BC015729;EMBL:BC041831;EMBL:BC043247;EMBL:M99438;RefSeq:NP_001098662.1;RefSeq:NP_001269908.1;RefSeq:NP_001269909.1;RefSeq:NP_001269910.1;RefSeq:NP_001269911.1;RefSeq:NP_005069.2;RefSeq:NP_065959.1;ProteinModelPortal:Q04726;STRING:9606.ENSP00000452871;SWISSPROT_AC_OLD:B4DPT0;SWISS…	482000	Protein	AS160	Akt substrate of 160 kDa;AS160;KIAA0603;TBC1 domain family member 4;TBC1D4;TBCD4;akt substrate 160 kda;akt substrate of 160-kda;akt substrate-160 kda;niddm 5;NIDDM5;	SWISSPROT_AC:O60343;SWISSPROT_ID:TBCD4_HUMAN;EMBL:AB011175;EMBL:AB449885;EMBL:AK300468;EMBL:AK304091;EMBL:AL139230;EMBL:AL162571;EMBL:BC151239;EMBL:CR749622;EMBL:FM207106;EMBL:FM207107;RefSeq:NP_001273587.1;RefSeq:NP_001273588.1;RefSeq:NP_055647.2;ProteinModelPortal:O60343;STRING:9606.ENSP00000366863;SWISSPROT_AC_OLD:A7E2X8;SWISSPROT_AC_OLD:B4DU25;SWISSPROT_AC_OLD:B4E235;SWISSPROT_AC_OLD:B6ETN8;S…	9882	7090
560171694	TLE3 -- S100A9	interaction	BioGrid:751989;psi-mi:MI:0463;		490416	Protein	TLE3	Enhancer of split groucho-like protein 3;ESG3;KIAA1547;TLE3;Transducin-like enhancer protein 3;es-gamma;ESG;GRG3;HsT18976;tle 3;tle-3;tle-iii;transducin like enhancer of split 3;	SWISSPROT_AC:Q04726;SWISSPROT_ID:TLE3_HUMAN;EMBL:AB046767;EMBL:AC026583;EMBL:AC068327;EMBL:AK298482;EMBL:AK315058;EMBL:BC015729;EMBL:BC041831;EMBL:BC043247;EMBL:M99438;RefSeq:NP_001098662.1;RefSeq:NP_001269908.1;RefSeq:NP_001269909.1;RefSeq:NP_001269910.1;RefSeq:NP_001269911.1;RefSeq:NP_005069.2;RefSeq:NP_065959.1;ProteinModelPortal:Q04726;STRING:9606.ENSP00000452871;SWISSPROT_AC_OLD:B4DPT0;SWISS…	440253	Protein	S100A9	CAGB;Calgranulin-B;Calprotectin L1H subunit;CFAG;Leukocyte L1 complex heavy chain;Migration inhibitory factor-related protein 14;MRP-14;MRP14;p14;Protein S100-A9;S100 calcium-binding protein A9;S100A9;S10A9;60B8AG;cagbeta;calgranulin b;CGLB;L1AG;LIAG;mac 387;mac-387;MAC387;MIF;migration inhibitory factor-related protein-14;mrp 14;mrp1-4;NIF;nif-type;p 1-4;p 14;p-14;p1-4;S100 calcium binding prote…	SWISSPROT_AC:P06702;SWISSPROT_ID:S10A9_HUMAN;EMBL:AF237581;EMBL:AF237582;EMBL:AL591704;EMBL:BC047681;EMBL:CH471121;EMBL:CR542207;EMBL:CR542224;EMBL:M21064;EMBL:M26311;EMBL:X06233;RefSeq:NP_002956.1;ProteinModelPortal:P06702;STRING:9606.ENSP00000357727;SWISSPROT_AC_OLD:D3DV36;SWISSPROT_AC_OLD:Q6FGA1;SWISSPROT_AC_OLD:Q9NYM0;SWISSPROT_AC_OLD:Q9UCJ1;SMR:P06702;GeneID:6280;KEGG:hsa:6280;PIR:B31848;egg…	6280	7090
560170885	Stomatin -- PON2	interaction	BioGrid:748993;psi-mi:MI:0463;		462263	Protein	Stomatin	BND7;EPB72;Erythrocyte band 7 integral membrane protein;Protein 7.2b;STOM;Stomatin;7.2b protein;EPB7;erythrocyte integral membrane protein band 7;stomatin-type;	SWISSPROT_AC:P27105;SWISSPROT_ID:STOM_HUMAN;EMBL:AL161784;EMBL:AL359644;EMBL:BC010703;EMBL:BI603242;EMBL:CR542100;EMBL:M81635;EMBL:U33925;EMBL:U33926;EMBL:U33927;EMBL:U33928;EMBL:U33929;EMBL:U33930;EMBL:U33931;EMBL:X60067;EMBL:X85116;EMBL:X85117;RefSeq:NP_004090.4;RefSeq:NP_937837.1;ProteinModelPortal:P27105;STRING:9606.ENSP00000286713;SWISSPROT_AC_OLD:B1AM77;SWISSPROT_AC_OLD:Q14087;SWISSPROT_AC_…	324302	Protein	PON2	A-esterase 2;Aromatic esterase 2;EC 3.1.1.2;EC 3.1.1.81;PON 2;PON2;Serum aryldialkylphosphatase 2;Serum paraoxonase/arylesterase 2;paraoxonase 2;paraoxonase-2;paraoxonase2;pon-2;	SWISSPROT_AC:Q15165;SWISSPROT_ID:PON2_HUMAN;EMBL:AB102891;EMBL:AC005021;EMBL:AF001601;EMBL:AF001602;EMBL:AF001603;EMBL:AK291103;EMBL:AK296029;EMBL:AK315209;EMBL:AY210982;EMBL:BC040010;EMBL:CH236949;EMBL:L48513;RefSeq:NP_000296.2;ProteinModelPortal:Q15165;STRING:9606.ENSP00000222572;SWISSPROT_AC_OLD:A4D1H7;SWISSPROT_AC_OLD:B2RCP9;SWISSPROT_AC_OLD:B4DJD5;SWISSPROT_AC_OLD:O15114;SWISSPROT_AC_OLD:O15…	5445	2040
560167888	Thioredoxin -- RAE1	interaction	BioGrid:1273833;psi-mi:MI:0463;		487707	Protein	Thioredoxin	ADF;ATL-derived factor;SASP;Surface-associated sulphydryl protein;THIO;Thioredoxin;TRDX;TRX;TRX1;TXN;atl derived factor;thioredoxin-type;	SWISSPROT_AC:P10599;SWISSPROT_ID:THIO_HUMAN;EMBL:AF065241;EMBL:AF276919;EMBL:AF313911;EMBL:AF548001;EMBL:AK289508;EMBL:AL158158;EMBL:AY004872;EMBL:BC003377;EMBL:BC054866;EMBL:CH471105;EMBL:CR407665;EMBL:J04026;EMBL:X54539;EMBL:X54540;EMBL:X54541;EMBL:X77584;RefSeq:NP_001231867.1;RefSeq:NP_003320.2;ProteinModelPortal:P10599;STRING:9606.ENSP00000363641;SWISSPROT_AC_OLD:B1ALW1;SWISSPROT_AC_OLD:O6074…	353383	Protein	RAE1	mRNA export factor;mRNA-associated protein mrnp 41;MRNP41;RAE1;Rae1 protein homolog;RAE1L;dJ481F12.3;dJ800J21.1;factor of the mrna export;MIG14;Mnrp41;mrna-export factor;mrnp 41;ribonucleic acid export 1;	SWISSPROT_AC:P78406;SWISSPROT_ID:RAE1L_HUMAN;EMBL:AK292247;EMBL:AL109955;EMBL:AL135939;EMBL:AY349350;EMBL:BC103754;EMBL:BC106923;EMBL:BC106924;EMBL:CH471077;EMBL:U84720;EMBL:U85943;RefSeq:NP_001015885.1;RefSeq:NP_003601.1;RefSeq:XP_005260639.2;RefSeq:XP_011527390.1;RefSeq:XP_011527391.1;ProteinModelPortal:P78406;STRING:9606.ENSP00000360286;SWISSPROT_AC_OLD:A8K882;SWISSPROT_AC_OLD:O15306;SWISSPROT…	7295	8480
560167823	MBR -- ATP5L	interaction	BioGrid:1273671;psi-mi:MI:0463;		504138	Protein	MBR	BZRP;MBR;Mitochondrial benzodiazepine receptor;PBR;Peripheral-type benzodiazepine receptor;PKBS;Translocator protein;TSPO;benzodiazepine peripheral type receptor;BPBS;DBI;IBP;mDRC;mitochondrial benzodiazepine-receptor;pbr-type;PBS;pbs-type;peripheral benzodiazepine receptor;peripheral type benzodiazepine receptor;peripheral type benzodiazepine-receptor;peripheral type of benzodiazepine receptor;p…	SWISSPROT_AC:P30536;SWISSPROT_ID:TSPO_HUMAN;EMBL:AY383615;EMBL:AY998017;EMBL:BC001110;EMBL:BT006949;EMBL:CR456409;EMBL:M36035;EMBL:U12421;EMBL:Z82214;RefSeq:NP_000705.2;RefSeq:NP_001243459.1;RefSeq:NP_001243460.1;ProteinModelPortal:P30536;STRING:9606.ENSP00000328973;SWISSPROT_AC_OLD:Q53Y59;SWISSPROT_AC_OLD:Q6ICF9;SWISSPROT_AC_OLD:Q96TF6;GeneID:706;KEGG:hsa:706;PIR:I38724;PIR:JE0149;PIR:S14257;egg…	33953	Protein	ATP5L	ATP synthase subunit g, mitochondrial;ATP5L;ATPase subunit g;ATP synthase, H+ transporting, mitochondrial Fo complex subunit G;ATP5JG;atpase subunit gamma;	SWISSPROT_AC:O75964;SWISSPROT_ID:ATP5L_HUMAN;EMBL:AF070655;EMBL:AF087846;EMBL:AF092124;EMBL:AK289568;EMBL:AL050277;EMBL:BC015128;EMBL:BC070165;EMBL:CH471065;EMBL:CR533494;EMBL:CR542211;RefSeq:NP_006467.4;ProteinModelPortal:O75964;STRING:9606.ENSP00000300688;SWISSPROT_AC_OLD:A8K0K3;SWISSPROT_AC_OLD:Q96BV6;SWISSPROT_AC_OLD:Q9UBZ7;GeneID:10632;KEGG:hsa:10632;PIR:T08727;eggNOG:ENOG4111TZ1;eggNOG:KOG4…	706	10632
560167665	SLP-2 -- PSMD3	interaction	BioGrid:1272805;psi-mi:MI:0463;		462209	Protein	SLP-2	EPB72-like protein 2;Paraprotein target 7;Paratarg-7;SLP-2;SLP2;STML2;Stomatin-like protein 2, mitochondrial;STOML2;HSPC108;stomatin like 2;stoml-2;	SWISSPROT_AC:Q9UJZ1;SWISSPROT_ID:STML2_HUMAN;EMBL:AC004472;EMBL:AF161458;EMBL:AF190167;EMBL:AF282596;EMBL:AK027405;EMBL:AK223102;EMBL:AK303883;EMBL:AL353795;EMBL:BC002442;EMBL:BC003025;EMBL:BC010152;EMBL:BC014990;EMBL:CH471071;RefSeq:NP_001273960.1;RefSeq:NP_001273961.1;RefSeq:NP_038470.1;ProteinModelPortal:Q9UJZ1;STRING:9606.ENSP00000348886;SWISSPROT_AC_OLD:B4E1K7;SWISSPROT_AC_OLD:D3DRN3;SWISSPR…	337444	Protein	PSMD3	26S proteasome non-ATPase regulatory subunit 3;26S proteasome regulatory subunit RPN3;26S proteasome regulatory subunit S3;Proteasome subunit p58;PSMD3;p 58;p-58;p5-8;P58;proteasome 26S subunit, non-ATPase 3;RPN3;S3;TSTA2;	SWISSPROT_AC:O43242;SWISSPROT_ID:PSMD3_HUMAN;EMBL:AC090844;EMBL:AK022896;EMBL:AK300081;EMBL:BC000074;EMBL:BC004859;EMBL:BC012302;EMBL:BC020518;EMBL:BC025686;EMBL:BT007217;EMBL:CH471152;EMBL:D67025;RefSeq:NP_002800.2;ProteinModelPortal:O43242;STRING:9606.ENSP00000264639;SWISSPROT_AC_OLD:B3KMW9;SWISSPROT_AC_OLD:B4DT72;SWISSPROT_AC_OLD:Q96EI2;SWISSPROT_AC_OLD:Q9BQA4;SMR:O43242;GeneID:5709;KEGG:hsa:5…	5709	30968
560167033	RPS11 -- RPL36	interaction	BioGrid:1270558;psi-mi:MI:0463;		416391	Protein	RPS11	40S ribosomal protein S11;RPS11;RS11;ribosomal protein S11;rs 11;rs-11;rs1 1;S11;s11 ribosomal protein;	SWISSPROT_AC:P62280;SWISSPROT_ID:RS11_HUMAN;EMBL:AB007152;EMBL:AB028893;EMBL:AK311809;EMBL:BC007283;EMBL:BC007603;EMBL:BC007945;EMBL:BC010028;EMBL:BC016378;EMBL:BC070224;EMBL:BC100025;EMBL:CH471177;EMBL:X06617;RefSeq:NP_001006.1;ProteinModelPortal:P62280;STRING:9606.ENSP00000270625;SWISSPROT_AC_OLD:B2R4F5;SWISSPROT_AC_OLD:P04643;SWISSPROT_AC_OLD:Q498Y6;SWISSPROT_AC_OLD:Q6IRY0;SMR:P62280;GeneID:62…	392051	Protein	RPL36	60S ribosomal protein L36;RL36;RPL36;L36;ribosomal l36 protein;ribosomal protein L36;	SWISSPROT_AC:Q9Y3U8;SWISSPROT_ID:RL36_HUMAN;EMBL:AB061833;EMBL:AF077043;EMBL:AK311990;EMBL:AL050273;EMBL:BC003052;EMBL:BC004971;EMBL:BC091508;EMBL:CH471139;EMBL:CR533465;RefSeq:NP_056229.2;RefSeq:NP_378669.1;ProteinModelPortal:Q9Y3U8;STRING:9606.ENSP00000252543;SWISSPROT_AC_OLD:B2R4Y1;SWISSPROT_AC_OLD:D6W634;SWISSPROT_AC_OLD:Q6FIG1;SWISSPROT_AC_OLD:Q9UQF6;SMR:Q9Y3U8;GeneID:25873;KEGG:hsa:25873;PI…	6205	25873
560166692	RPL36 -- RPL27	interaction	BioGrid:1269600;psi-mi:MI:0463;		392051	Protein	RPL36	60S ribosomal protein L36;RL36;RPL36;L36;ribosomal l36 protein;ribosomal protein L36;	SWISSPROT_AC:Q9Y3U8;SWISSPROT_ID:RL36_HUMAN;EMBL:AB061833;EMBL:AF077043;EMBL:AK311990;EMBL:AL050273;EMBL:BC003052;EMBL:BC004971;EMBL:BC091508;EMBL:CH471139;EMBL:CR533465;RefSeq:NP_056229.2;RefSeq:NP_378669.1;ProteinModelPortal:Q9Y3U8;STRING:9606.ENSP00000252543;SWISSPROT_AC_OLD:B2R4Y1;SWISSPROT_AC_OLD:D6W634;SWISSPROT_AC_OLD:Q6FIG1;SWISSPROT_AC_OLD:Q9UQF6;SMR:Q9Y3U8;GeneID:25873;KEGG:hsa:25873;PI…	383966	Protein	RPL27	60S ribosomal protein L27;RL27;RPL27;l-27;l2-7;L27;l27 ribosomal protein;l27-type;ribosomal protein L27;	SWISSPROT_AC:P61353;SWISSPROT_ID:RL27_HUMAN;EMBL:AB061851;EMBL:BC001700;EMBL:BC002588;EMBL:BC007273;EMBL:BC010026;EMBL:BC098560;EMBL:L05094;EMBL:L19527;RefSeq:NP_000979.1;ProteinModelPortal:P61353;STRING:9606.ENSP00000253788;SWISSPROT_AC_OLD:P08526;SWISSPROT_AC_OLD:Q4G0A9;SMR:P61353;GeneID:6155;KEGG:hsa:6155;PIR:S43505;eggNOG:COG2163;eggNOG:KOG3418;UniGene:Hs.514196;UniGene:Hs.660076;GO:GO:000018…	6155	25873
560166684	RPL27 -- PAB1	interaction	BioGrid:1269585;psi-mi:MI:0463;		383966	Protein	RPL27	60S ribosomal protein L27;RL27;RPL27;l-27;l2-7;L27;l27 ribosomal protein;l27-type;ribosomal protein L27;	SWISSPROT_AC:P61353;SWISSPROT_ID:RL27_HUMAN;EMBL:AB061851;EMBL:BC001700;EMBL:BC002588;EMBL:BC007273;EMBL:BC010026;EMBL:BC098560;EMBL:L05094;EMBL:L19527;RefSeq:NP_000979.1;ProteinModelPortal:P61353;STRING:9606.ENSP00000253788;SWISSPROT_AC_OLD:P08526;SWISSPROT_AC_OLD:Q4G0A9;SMR:P61353;GeneID:6155;KEGG:hsa:6155;PIR:S43505;eggNOG:COG2163;eggNOG:KOG3418;UniGene:Hs.514196;UniGene:Hs.660076;GO:GO:000018…	298134	Protein	PAB1	PAB1;PABP-1;PABP1;PABPC1;PABPC2;Poly(A)-binding protein 1;Polyadenylate-binding protein 1;PABP;PABPL1;poly(A) binding protein cytoplasmic 1;poly(a)-binding protein cytoplasmic 1;polyadenylate binding protein 1;polyadenylate binding protein-1;polyadenylate-binding protein-1;	SWISSPROT_AC:P11940;SWISSPROT_ID:PABP1_HUMAN;EMBL:AP001205;EMBL:BC015958;EMBL:BC023520;EMBL:U68093;EMBL:U68094;EMBL:U68095;EMBL:U68097;EMBL:U68098;EMBL:U68099;EMBL:U68100;EMBL:U68101;EMBL:U68102;EMBL:U68103;EMBL:U68104;EMBL:Y00345;EMBL:Z48501;RefSeq:NP_002559.2;RefSeq:XP_005250918.1;ProteinModelPortal:P11940;STRING:9606.ENSP00000313007;SWISSPROT_AC_OLD:Q15097;SWISSPROT_AC_OLD:Q93004;SMR:P11940;Ge…	6155	26986
560166352	RAB5C -- RAB10	interaction	BioGrid:1268560;psi-mi:MI:0463;		352821	Protein	RAB5C	L1880;RAB5C;RAB5L;RABL;Ras-related protein Rab-5C;RAB5C, member RAS oncogene family;RAB5CL;	SWISSPROT_AC:P51148;SWISSPROT_ID:RAB5C_HUMAN;EMBL:AC003104;EMBL:AC099811;EMBL:AC105024;EMBL:AF141304;EMBL:AF498938;EMBL:AK310234;EMBL:BC106039;EMBL:BC114439;EMBL:BT019484;EMBL:CH471152;EMBL:CR541901;EMBL:U11293;EMBL:U18420;RefSeq:NP_001238968.1;RefSeq:NP_004574.2;RefSeq:NP_958842.1;RefSeq:XP_011523392.1;RefSeq:XP_011523393.1;ProteinModelPortal:P51148;STRING:9606.ENSP00000345689;SWISSPROT_AC_OLD:F…	352627	Protein	RAB10	RAB10;Ras-related protein Rab-10;RAB10, member RAS oncogene family;ras related protein rab10;ras-related protein rab10;	SWISSPROT_AC:P61026;SWISSPROT_ID:RAB10_HUMAN;EMBL:AF086917;EMBL:AF106681;EMBL:AF297660;EMBL:AF498945;EMBL:AK023223;EMBL:AL136650;EMBL:BC000896;EMBL:CH471053;EMBL:CR457303;RefSeq:NP_057215.3;ProteinModelPortal:P61026;STRING:9606.ENSP00000264710;SWISSPROT_AC_OLD:D6W538;SWISSPROT_AC_OLD:O88386;SWISSPROT_AC_OLD:Q6IA52;SWISSPROT_AC_OLD:Q9D7X6;SWISSPROT_AC_OLD:Q9H0T3;SMR:P61026;GeneID:10890;KEGG:hsa:10…	10890	5878
560166330	RAB10 -- PKM2	interaction	BioGrid:1268459;psi-mi:MI:0463;		352627	Protein	RAB10	RAB10;Ras-related protein Rab-10;RAB10, member RAS oncogene family;ras related protein rab10;ras-related protein rab10;	SWISSPROT_AC:P61026;SWISSPROT_ID:RAB10_HUMAN;EMBL:AF086917;EMBL:AF106681;EMBL:AF297660;EMBL:AF498945;EMBL:AK023223;EMBL:AL136650;EMBL:BC000896;EMBL:CH471053;EMBL:CR457303;RefSeq:NP_057215.3;ProteinModelPortal:P61026;STRING:9606.ENSP00000264710;SWISSPROT_AC_OLD:D6W538;SWISSPROT_AC_OLD:O88386;SWISSPROT_AC_OLD:Q6IA52;SWISSPROT_AC_OLD:Q9D7X6;SWISSPROT_AC_OLD:Q9H0T3;SMR:P61026;GeneID:10890;KEGG:hsa:10…	214783	Protein	PKM2	CTHBP;Cytosolic thyroid hormone-binding protein;EC 2.7.1.40;KPYM;OIP-3;OIP3;Opa-interacting protein 3;p58;PK2;PK3;PKM;PKM2;Pyruvate kinase 2/3;Pyruvate kinase muscle isozyme;Pyruvate kinase PKM;THBP1;Thyroid hormone-binding protein 1;Tumor M2-PK;cytosolic thyroid hormone binding protein;cytosolic thyroid-hormone-binding protein;HEL-S-30;m2-pk tumor;muscle pyruvate kinase isozyme;p 58;p-58;p5-8;pk…	SWISSPROT_AC:P14618;SWISSPROT_ID:KPYM_HUMAN;EMBL:AC020779;EMBL:AF025439;EMBL:AK092369;EMBL:AK222927;EMBL:AK294315;EMBL:AK300800;EMBL:AK312253;EMBL:AY352517;EMBL:BC000481;EMBL:BC007640;EMBL:BC007952;EMBL:BC012811;EMBL:BC035198;EMBL:CH471082;EMBL:M23725;EMBL:M26252;EMBL:X56494;RefSeq:NP_001193725.1;RefSeq:NP_001193726.1;RefSeq:NP_001193727.1;RefSeq:NP_001193728.1;RefSeq:NP_001303247.1;RefSeq:NP_002…	5315	10890
560165790	PIP4K2A -- Phosvitin	interaction	BioGrid:1266712;psi-mi:MI:0463;		313360	Protein	PIP4K2A	1-phosphatidylinositol 5-phosphate 4-kinase 2-alpha;Diphosphoinositide kinase 2-alpha;EC 2.7.1.149;Phosphatidylinositol 5-phosphate 4-kinase type II alpha;Phosphatidylinositol 5-phosphate 4-kinase type-2 alpha;PI(5)P 4-kinase type II alpha;PI42A;PIP4K2A;PIP4KII-alpha;PIP5K2;PIP5K2A;PIP5KIII;PtdIns(4)P-5-kinase B isoform;PtdIns(4)P-5-kinase C isoform;PtdIns(5)P-4-kinase isoform 2-alpha;phosphatidy…	SWISSPROT_AC:P48426;SWISSPROT_ID:PI42A_HUMAN;EMBL:AK294817;EMBL:AL157707;EMBL:AL390318;EMBL:AL513128;EMBL:BC018034;EMBL:CH471072;EMBL:EF445009;EMBL:S78798;EMBL:U14957;RefSeq:NP_001316991.1;RefSeq:NP_005019.2;RefSeq:XP_016871819.1;RefSeq:XP_016871820.1;ProteinModelPortal:P48426;STRING:9606.ENSP00000365757;SWISSPROT_AC_OLD:B0YJ66;SWISSPROT_AC_OLD:B4DGX2;SWISSPROT_AC_OLD:D3DRV1;SWISSPROT_AC_OLD:P538…	82347	Protein	Phosvitin	Casein kinase II subunit beta;CK II beta;CK2N;CSK2B;CSNK2B;G5A;Phosvitin;Protein G5a;casein kinase 2 beta;casein kinase 2b;casein kinase 2beta;casein kinase ii beta;casein kinase iibeta;casein kinase-2 beta;ck-2 beta;ck-2-beta;CK2B;csnk2 beta;g5 a;g5 alpha;g5alpha;type-ii b-ck;	SWISSPROT_AC:P67870;SWISSPROT_ID:CSK2B_HUMAN;EMBL:AF129756;EMBL:AK311860;EMBL:AL662899;EMBL:AL670886;EMBL:AL805934;EMBL:AY113186;EMBL:BA000025;EMBL:BC112017;EMBL:BC112019;EMBL:BX511262;EMBL:CH471081;EMBL:CR354443;EMBL:CR541699;EMBL:CR753842;EMBL:CR759761;EMBL:DQ314868;EMBL:M30448;EMBL:X16312;EMBL:X16937;EMBL:X57152;RefSeq:NP_001269314.1;RefSeq:NP_001311.3;ProteinModelPortal:P67870;STRING:9606.ENS…	5305	1460
560165619	PFAS -- PAB1	interaction	BioGrid:1266048;psi-mi:MI:0463;		340976	Protein	PFAS	EC 6.3.5.3;FGAM synthase;FGAMS;FGAR amidotransferase;FGAR-AT;Formylglycinamide ribonucleotide amidotransferase;Formylglycinamide ribotide amidotransferase;KIAA0361;PFAS;Phosphoribosylformylglycinamidine synthase;PUR4;fgam-synthase;FGARAT;PURL;	SWISSPROT_AC:O15067;SWISSPROT_ID:PUR4_HUMAN;EMBL:AB002359;EMBL:AC135178;EMBL:BC146768;EMBL:BC167158;RefSeq:NP_036525.1;ProteinModelPortal:O15067;STRING:9606.ENSP00000313490;SWISSPROT_AC_OLD:A6H8V8;SMR:O15067;GeneID:5198;KEGG:hsa:5198;eggNOG:COG0046;eggNOG:COG0047;eggNOG:KOG1907;UniGene:Hs.573976;GO:GO:0004642;GO:GO:0005524;GO:GO:0005737;GO:GO:0005829;GO:GO:0006164;GO:GO:0006189;GO:GO:0006541;GO:G…	298134	Protein	PAB1	PAB1;PABP-1;PABP1;PABPC1;PABPC2;Poly(A)-binding protein 1;Polyadenylate-binding protein 1;PABP;PABPL1;poly(A) binding protein cytoplasmic 1;poly(a)-binding protein cytoplasmic 1;polyadenylate binding protein 1;polyadenylate binding protein-1;polyadenylate-binding protein-1;	SWISSPROT_AC:P11940;SWISSPROT_ID:PABP1_HUMAN;EMBL:AP001205;EMBL:BC015958;EMBL:BC023520;EMBL:U68093;EMBL:U68094;EMBL:U68095;EMBL:U68097;EMBL:U68098;EMBL:U68099;EMBL:U68100;EMBL:U68101;EMBL:U68102;EMBL:U68103;EMBL:U68104;EMBL:Y00345;EMBL:Z48501;RefSeq:NP_002559.2;RefSeq:XP_005250918.1;ProteinModelPortal:P11940;STRING:9606.ENSP00000313007;SWISSPROT_AC_OLD:Q15097;SWISSPROT_AC_OLD:Q93004;SMR:P11940;Ge…	5198	26986
560165549	RDX -- NOTCH2	interaction	BioGrid:1265801;psi-mi:MI:0463;		353359	Protein	RDX	RADI;Radixin;RDX;DFNB24;	SWISSPROT_AC:P35241;SWISSPROT_ID:RADI_HUMAN;EMBL:AK316061;EMBL:AP000901;EMBL:AP002788;EMBL:BC047109;EMBL:CH471065;EMBL:DQ916738;EMBL:DQ916739;EMBL:DQ916740;EMBL:DQ916741;EMBL:DQ916742;EMBL:L02320;RefSeq:NP_001247421.1;RefSeq:NP_001247422.1;RefSeq:NP_001247423.1;RefSeq:NP_001247424.1;RefSeq:NP_001247425.1;RefSeq:NP_002897.1;ProteinModelPortal:P35241;STRING:9606.ENSP00000342830;SWISSPROT_AC_OLD:A7Y…	279476	Protein	NOTCH2	hN2;Neurogenic locus notch homolog protein 2;NOTC2;Notch 2;NOTCH2;ags-2;AGS2;HJCYS;hn-2;notch-2;	SWISSPROT_AC:Q04721;SWISSPROT_ID:NOTC2_HUMAN;EMBL:AF308601;EMBL:AF315356;EMBL:AL359752;EMBL:AL512503;EMBL:AL596222;EMBL:U77493;RefSeq:NP_001186930.1;RefSeq:NP_077719.2;ProteinModelPortal:Q04721;STRING:9606.ENSP00000256646;SWISSPROT_AC_OLD:Q5T3X7;SWISSPROT_AC_OLD:Q99734;SWISSPROT_AC_OLD:Q9H240;SMR:Q04721;GeneID:4853;KEGG:hsa:4853;eggNOG:COG0666;eggNOG:ENOG410IR7G;UniGene:Hs.487360;GO:GO:0000139;GO…	4853	5962
560165351	PSMD3 -- PSAP	interaction	BioGrid:1265017;psi-mi:MI:0463;		337444	Protein	PSMD3	26S proteasome non-ATPase regulatory subunit 3;26S proteasome regulatory subunit RPN3;26S proteasome regulatory subunit S3;Proteasome subunit p58;PSMD3;p 58;p-58;p5-8;P58;proteasome 26S subunit, non-ATPase 3;RPN3;S3;TSTA2;	SWISSPROT_AC:O43242;SWISSPROT_ID:PSMD3_HUMAN;EMBL:AC090844;EMBL:AK022896;EMBL:AK300081;EMBL:BC000074;EMBL:BC004859;EMBL:BC012302;EMBL:BC020518;EMBL:BC025686;EMBL:BT007217;EMBL:CH471152;EMBL:D67025;RefSeq:NP_002800.2;ProteinModelPortal:O43242;STRING:9606.ENSP00000264639;SWISSPROT_AC_OLD:B3KMW9;SWISSPROT_AC_OLD:B4DT72;SWISSPROT_AC_OLD:Q96EI2;SWISSPROT_AC_OLD:Q9BQA4;SMR:O43242;GeneID:5709;KEGG:hsa:5…	257647	Protein	PSAP	Mitochondrial carrier homolog 1;MTCH1;Presenilin-associated protein;PSAP;CGI-64;mitochondrial carrier 1;PIG60;SLC25A49;	SWISSPROT_AC:Q9NZJ7;SWISSPROT_ID:MTCH1_HUMAN;EMBL:AF176006;EMBL:AF189289;EMBL:AF192559;EMBL:AK315067;EMBL:AL122034;EMBL:AY358519;EMBL:BC000702;EMBL:BC006507;EMBL:BC009962;EMBL:BC110914;EMBL:BC153873;EMBL:CH471081;RefSeq:NP_001258570.1;RefSeq:NP_055156.1;ProteinModelPortal:Q9NZJ7;STRING:9606.ENSP00000362718;SWISSPROT_AC_OLD:A8KAX5;SWISSPROT_AC_OLD:B2RCE3;SWISSPROT_AC_OLD:Q6PK60;SWISSPROT_AC_OLD:Q6…	5709	23787
560165346	PSAP -- Fatty acid synthase	interaction	BioGrid:1265009;psi-mi:MI:0463;		257647	Protein	PSAP	Mitochondrial carrier homolog 1;MTCH1;Presenilin-associated protein;PSAP;CGI-64;mitochondrial carrier 1;PIG60;SLC25A49;	SWISSPROT_AC:Q9NZJ7;SWISSPROT_ID:MTCH1_HUMAN;EMBL:AF176006;EMBL:AF189289;EMBL:AF192559;EMBL:AK315067;EMBL:AL122034;EMBL:AY358519;EMBL:BC000702;EMBL:BC006507;EMBL:BC009962;EMBL:BC110914;EMBL:BC153873;EMBL:CH471081;RefSeq:NP_001258570.1;RefSeq:NP_055156.1;ProteinModelPortal:Q9NZJ7;STRING:9606.ENSP00000362718;SWISSPROT_AC_OLD:A8KAX5;SWISSPROT_AC_OLD:B2RCE3;SWISSPROT_AC_OLD:Q6PK60;SWISSPROT_AC_OLD:Q6…	132707	Protein	Fatty acid synthase	EC 2.3.1.85;FAS;FASN;Fatty acid synthase;ec 2. 3. 1. 85;fatty-acid synthase;fatty-acid-synthase;OA-519;SDR27X1;synthase of fatty acid;	SWISSPROT_AC:P49327;SWISSPROT_ID:FAS_HUMAN;EMBL:AB209988;EMBL:AC135056;EMBL:AY451392;EMBL:BC007267;EMBL:BC007909;EMBL:BC014634;EMBL:BC063242;EMBL:S80437;EMBL:U26644;EMBL:U29344;RefSeq:NP_004095.4;RefSeq:XP_011521840.1;ProteinModelPortal:P49327;STRING:9606.ENSP00000304592;SWISSPROT_AC_OLD:Q13479;SWISSPROT_AC_OLD:Q16702;SWISSPROT_AC_OLD:Q4LE83;SWISSPROT_AC_OLD:Q6P4U5;SWISSPROT_AC_OLD:Q6SS02;SWISSPR…	2194	23787
560164998	RDX -- INO1	interaction	BioGrid:1263800;psi-mi:MI:0463;		353359	Protein	RDX	RADI;Radixin;RDX;DFNB24;	SWISSPROT_AC:P35241;SWISSPROT_ID:RADI_HUMAN;EMBL:AK316061;EMBL:AP000901;EMBL:AP002788;EMBL:BC047109;EMBL:CH471065;EMBL:DQ916738;EMBL:DQ916739;EMBL:DQ916740;EMBL:DQ916741;EMBL:DQ916742;EMBL:L02320;RefSeq:NP_001247421.1;RefSeq:NP_001247422.1;RefSeq:NP_001247423.1;RefSeq:NP_001247424.1;RefSeq:NP_001247425.1;RefSeq:NP_002897.1;ProteinModelPortal:P35241;STRING:9606.ENSP00000342830;SWISSPROT_AC_OLD:A7Y…	199844	Protein	INO1	EC 5.5.1.4;hINO1;hIPS;INO1;Inositol-3-phosphate synthase 1;IPS 1;ISYNA1;MI-1-P synthase;MIP synthase;Myo-inositol 1-phosphate synthase;Myo-inositol 1-phosphate synthase A1;ino-1;INOS;inos-isoform;IPS;IPS-1;ips-i;mip-synthase;myo-inositol 1 phosphate synthase;myo-inositol- 1-phosphate synthase;	SWISSPROT_AC:Q9NPH2;SWISSPROT_ID:INO1_HUMAN;EMBL:AC008397;EMBL:AF086921;EMBL:AF207640;EMBL:AF220250;EMBL:AF220251;EMBL:AF220252;EMBL:AF220253;EMBL:AF220254;EMBL:AF220255;EMBL:AF220256;EMBL:AF220257;EMBL:AF220258;EMBL:AF220259;EMBL:AF220530;EMBL:AK001325;EMBL:AK021526;EMBL:AK092179;EMBL:AL137749;EMBL:BC004320;EMBL:BC018952;EMBL:BC066902;EMBL:CH471106;RefSeq:NP_001164409.1;RefSeq:NP_001240318.1;Ref…	51477	5962
560164993	INO1 -- CYB5B	interaction	BioGrid:1263793;psi-mi:MI:0463;		199844	Protein	INO1	EC 5.5.1.4;hINO1;hIPS;INO1;Inositol-3-phosphate synthase 1;IPS 1;ISYNA1;MI-1-P synthase;MIP synthase;Myo-inositol 1-phosphate synthase;Myo-inositol 1-phosphate synthase A1;ino-1;INOS;inos-isoform;IPS;IPS-1;ips-i;mip-synthase;myo-inositol 1 phosphate synthase;myo-inositol- 1-phosphate synthase;	SWISSPROT_AC:Q9NPH2;SWISSPROT_ID:INO1_HUMAN;EMBL:AC008397;EMBL:AF086921;EMBL:AF207640;EMBL:AF220250;EMBL:AF220251;EMBL:AF220252;EMBL:AF220253;EMBL:AF220254;EMBL:AF220255;EMBL:AF220256;EMBL:AF220257;EMBL:AF220258;EMBL:AF220259;EMBL:AF220530;EMBL:AK001325;EMBL:AK021526;EMBL:AK092179;EMBL:AL137749;EMBL:BC004320;EMBL:BC018952;EMBL:BC066902;EMBL:CH471106;RefSeq:NP_001164409.1;RefSeq:NP_001240318.1;Ref…	86496	Protein	CYB5B	CYB5B;CYB5M;Cytochrome b5 outer mitochondrial membrane isoform;Cytochrome b5 type B;OMB5;CYB5-M;CYPB5M;mitochondrial outer membrane cytochrome b5;mitochondrial outer membrane isoform of cytochrome b5;outer mitochondrial membrane cytochrome b5;	SWISSPROT_AC:O43169;SWISSPROT_ID:CYB5B_HUMAN;EMBL:AB009282;EMBL:AC026464;EMBL:AK291576;EMBL:BC004373;EMBL:BC014431;RefSeq:NP_085056.2;ProteinModelPortal:O43169;STRING:9606.ENSP00000308430;SWISSPROT_AC_OLD:A8K6B1;SWISSPROT_AC_OLD:Q96CC3;SWISSPROT_AC_OLD:Q9BT35;SMR:O43169;GeneID:80777;KEGG:hsa:80777;eggNOG:COG5274;eggNOG:KOG0537;UniGene:Hs.461131;GO:GO:0005741;GO:GO:0016020;GO:GO:0016021;GO:GO:0020…	51477	80777
560164877	RDX -- HSPA4	interaction	BioGrid:1263340;psi-mi:MI:0463;		353359	Protein	RDX	RADI;Radixin;RDX;DFNB24;	SWISSPROT_AC:P35241;SWISSPROT_ID:RADI_HUMAN;EMBL:AK316061;EMBL:AP000901;EMBL:AP002788;EMBL:BC047109;EMBL:CH471065;EMBL:DQ916738;EMBL:DQ916739;EMBL:DQ916740;EMBL:DQ916741;EMBL:DQ916742;EMBL:L02320;RefSeq:NP_001247421.1;RefSeq:NP_001247422.1;RefSeq:NP_001247423.1;RefSeq:NP_001247424.1;RefSeq:NP_001247425.1;RefSeq:NP_002897.1;ProteinModelPortal:P35241;STRING:9606.ENSP00000342830;SWISSPROT_AC_OLD:A7Y…	188927	Protein	HSPA4	APG2;Heat shock 70 kDa protein 4;Heat shock 70-related protein APG-2;HSP70RY;HSP74;HSPA4;apg ii;APG-2;heat shock protein family A (Hsp70) member 4;heat shock-70 kda protein-4;HEL-S-5a;HS24/P52;hsp 74;hsp70;HSPH2;RY;	SWISSPROT_AC:P34932;SWISSPROT_ID:HSP74_HUMAN;EMBL:AB023420;EMBL:AC113410;EMBL:BC002526;EMBL:BC110861;EMBL:BC126122;EMBL:BC126124;EMBL:BT007375;EMBL:L12723;RefSeq:NP_002145.3;ProteinModelPortal:P34932;STRING:9606.ENSP00000302961;SWISSPROT_AC_OLD:O95756;SWISSPROT_AC_OLD:Q2TAL4;SWISSPROT_AC_OLD:Q9BUK9;SMR:P34932;GeneID:3308;KEGG:hsa:3308;PIR:I56208;eggNOG:COG0443;eggNOG:KOG0103;UniGene:Hs.90093;GO:G…	3308	5962
560164871	HSPA4 -- HMGE	interaction	BioGrid:1263330;psi-mi:MI:0463;		188927	Protein	HSPA4	APG2;Heat shock 70 kDa protein 4;Heat shock 70-related protein APG-2;HSP70RY;HSP74;HSPA4;apg ii;APG-2;heat shock protein family A (Hsp70) member 4;heat shock-70 kda protein-4;HEL-S-5a;HS24/P52;hsp 74;hsp70;HSPH2;RY;	SWISSPROT_AC:P34932;SWISSPROT_ID:HSP74_HUMAN;EMBL:AB023420;EMBL:AC113410;EMBL:BC002526;EMBL:BC110861;EMBL:BC126122;EMBL:BC126124;EMBL:BT007375;EMBL:L12723;RefSeq:NP_002145.3;ProteinModelPortal:P34932;STRING:9606.ENSP00000302961;SWISSPROT_AC_OLD:O95756;SWISSPROT_AC_OLD:Q2TAL4;SWISSPROT_AC_OLD:Q9BUK9;SMR:P34932;GeneID:3308;KEGG:hsa:3308;PIR:I56208;eggNOG:COG0443;eggNOG:KOG0103;UniGene:Hs.90093;GO:G…	166784	Protein	HMGE	GREPEL1;GrpE protein homolog 1, mitochondrial;GRPE1;GRPEL1;HMGE;Mt-GrpE#1;GrpE;grpe isoform 1;GrpE like 1, mitochondrial;grpe-type;	SWISSPROT_AC:Q9HAV7;SWISSPROT_ID:GRPE1_HUMAN;EMBL:AF087896;EMBL:AF298592;EMBL:AK312882;EMBL:AL542571;EMBL:BC024242;EMBL:CH471131;RefSeq:NP_079472.1;ProteinModelPortal:Q9HAV7;STRING:9606.ENSP00000264954;SWISSPROT_AC_OLD:B2R783;SWISSPROT_AC_OLD:Q549M6;SMR:Q9HAV7;GeneID:80273;KEGG:hsa:80273;eggNOG:COG0576;eggNOG:KOG3003;UniGene:Hs.443723;GO:GO:0000774;GO:GO:0001405;GO:GO:0005634;GO:GO:0005739;GO:GO:…	3308	80273
560164866	HSP72 -- HMGE	interaction	BioGrid:1263324;psi-mi:MI:0463;		188910	Protein	HSP72	Heat shock 70 kDa protein 2;Heat shock-related 70 kDa protein 2;HSP72;HSPA2;heat shock 70-kda protein 2;heat shock protein family A (Hsp70) member 2;heat shock-related 70-kda protein 2;hsp 72;hsp-72;hsp7-2;HSP70-2;HSP70-3;	SWISSPROT_AC:P54652;SWISSPROT_ID:HSP72_HUMAN;EMBL:AH006615;EMBL:BC001752;EMBL:BC036107;EMBL:BT009815;EMBL:DQ489378;EMBL:L26336;EMBL:U56725;RefSeq:NP_068814.2;ProteinModelPortal:P54652;STRING:9606.ENSP00000247207;SWISSPROT_AC_OLD:Q15508;SWISSPROT_AC_OLD:Q53XM3;SWISSPROT_AC_OLD:Q9UE78;SMR:P54652;GeneID:3306;KEGG:hsa:3306;PIR:A55719;PIR:I37564;eggNOG:COG0443;eggNOG:KOG0101;UniGene:Hs.432648;GO:GO:00…	166784	Protein	HMGE	GREPEL1;GrpE protein homolog 1, mitochondrial;GRPE1;GRPEL1;HMGE;Mt-GrpE#1;GrpE;grpe isoform 1;GrpE like 1, mitochondrial;grpe-type;	SWISSPROT_AC:Q9HAV7;SWISSPROT_ID:GRPE1_HUMAN;EMBL:AF087896;EMBL:AF298592;EMBL:AK312882;EMBL:AL542571;EMBL:BC024242;EMBL:CH471131;RefSeq:NP_079472.1;ProteinModelPortal:Q9HAV7;STRING:9606.ENSP00000264954;SWISSPROT_AC_OLD:B2R783;SWISSPROT_AC_OLD:Q549M6;SMR:Q9HAV7;GeneID:80273;KEGG:hsa:80273;eggNOG:COG0576;eggNOG:KOG3003;UniGene:Hs.443723;GO:GO:0000774;GO:GO:0001405;GO:GO:0005634;GO:GO:0005739;GO:GO:…	3306	80273
560164801	ORP150 -- HXK2	interaction	BioGrid:1263005;psi-mi:MI:0463;		191872	Protein	ORP150	150 kDa oxygen-regulated protein;170 kDa glucose-regulated protein;GRP-170;GRP170;HYOU1;Hypoxia up-regulated protein 1;ORP-150;ORP150;150 kda oxygen regulated protein;150-kda oxygen-regulated protein;grp1 70;HSP12A;hyou-1;hypoxia up-regulated 1;orp 150;	SWISSPROT_AC:Q9Y4L1;SWISSPROT_ID:HYOU1_HUMAN;EMBL:AB009979;EMBL:AK222756;EMBL:AK304264;EMBL:AK314178;EMBL:AP003392;EMBL:DQ350134;EMBL:DQ372932;EMBL:EF444986;EMBL:U65785;RefSeq:NP_001124463.1;RefSeq:NP_006380.1;RefSeq:XP_016872585.1;RefSeq:XP_016872586.1;ProteinModelPortal:Q9Y4L1;STRING:9606.ENSP00000384144;SWISSPROT_AC_OLD:A8C1Z0;SWISSPROT_AC_OLD:B7Z909;SWISSPROT_AC_OLD:Q2I204;SWISSPROT_AC_OLD:Q5…	191592	Protein	HXK2	EC 2.7.1.1;Hexokinase type II;Hexokinase-2;HK II;HK2;HXK2;Muscle form hexokinase;hexokinase 2;hexokinase isoform 2;hexokinase type-ii;hexokinase2;hk 2;hk type ii;hk- 2;hk-2;hk-ii;HKII;	SWISSPROT_AC:P52789;SWISSPROT_ID:HXK2_HUMAN;EMBL:AF148513;EMBL:AY623118;EMBL:BC021116;EMBL:BC064369;EMBL:CH471053;EMBL:D25412;EMBL:Z46354;EMBL:Z46355;EMBL:Z46356;EMBL:Z46357;EMBL:Z46358;EMBL:Z46359;EMBL:Z46360;EMBL:Z46361;EMBL:Z46362;EMBL:Z46363;EMBL:Z46364;EMBL:Z46365;EMBL:Z46366;EMBL:Z46367;EMBL:Z46368;EMBL:Z46369;EMBL:Z46376;EMBL:Z46604;RefSeq:NP_000180.2;ProteinModelPortal:P52789;STRING:9606.…	3099	10525
560164637	GCLC -- DPH5	interaction	BioGrid:1262422;psi-mi:MI:0463;		168303	Protein	GCLC	EC 6.3.2.2;Gamma-ECS;Gamma-glutamylcysteine synthetase;GCLC;GCS heavy chain;GLCL;GLCLC;Glutamate--cysteine ligase catalytic subunit;GSH1;catalytic subunit of glutamate cysteine ligase;catalytic subunit of glutamate-cysteine ligase;g-ecs;g-glutamylcysteine synthetase;gamma -glutamylcysteine synthetase;gamma ecs;gamma glutamylcysteine synthetase;gamma- glutamylcysteine synthetase;gamma-glutamylcyst…	SWISSPROT_AC:P48506;SWISSPROT_ID:GSH1_HUMAN;EMBL:AF118846;EMBL:AL033397;EMBL:AY780794;EMBL:BC022487;EMBL:BC039894;EMBL:L39773;EMBL:M90656;RefSeq:NP_001184044.1;RefSeq:NP_001489.1;ProteinModelPortal:P48506;STRING:9606.ENSP00000229416;SWISSPROT_AC_OLD:Q14399;SMR:P48506;GeneID:2729;KEGG:hsa:2729;PIR:JH0611;eggNOG:ENOG410XQIG;eggNOG:KOG3754;UniGene:Hs.654465;GO:GO:0000096;GO:GO:0000287;GO:GO:0004357;…	107902	Protein	DPH5	Diphthamide biosynthesis methyltransferase;Diphthine methyl ester synthase;DPH5;EC 2.1.1.314;AD-018;CGI-30;diphthamide biosynthesis 5;HSPC143;NPD015;	SWISSPROT_AC:Q9H2P9;SWISSPROT_ID:DPH5_HUMAN;EMBL:AC093157;EMBL:AF132964;EMBL:AF157319;EMBL:AF161492;EMBL:AF248965;EMBL:AK289351;EMBL:BC053857;EMBL:CH471097;RefSeq:NP_001070862.1;RefSeq:NP_001070863.1;RefSeq:NP_057042.2;RefSeq:XP_016856949.1;ProteinModelPortal:Q9H2P9;STRING:9606.ENSP00000359127;SWISSPROT_AC_OLD:A8JZY6;SWISSPROT_AC_OLD:D3DT62;SWISSPROT_AC_OLD:Q9P017;SWISSPROT_AC_OLD:Q9P0I4;SWISSPRO…	2729	51611
560164118	Protein CAN -- CSRP1	interaction	BioGrid:1260508;psi-mi:MI:0463;		284420	Protein	Protein CAN	214 kDa nucleoporin;CAIN;CAN;KIAA0023;NU214;Nuclear pore complex protein Nup214;Nucleoporin Nup214;NUP214;Protein CAN;nucleoporin 214;nucleoporin of 214;nup214 nucleoporin;	SWISSPROT_AC:P35658;SWISSPROT_ID:NU214_HUMAN;EMBL:AB159230;EMBL:AL157938;EMBL:BC045620;EMBL:BC105998;EMBL:D14689;EMBL:X64228;RefSeq:NP_001305253.1;RefSeq:NP_001305254.1;RefSeq:NP_005076.3;ProteinModelPortal:P35658;STRING:9606.ENSP00000352400;SWISSPROT_AC_OLD:A6NFQ0;SWISSPROT_AC_OLD:Q15010;SWISSPROT_AC_OLD:Q3KQZ0;SWISSPROT_AC_OLD:Q5JUP7;SWISSPROT_AC_OLD:Q75R47;SWISSPROT_AC_OLD:Q86XD3;SMR:P35658;Ge…	83481	Protein	CSRP1	CRP;CRP1;CSRP;CSRP1;CYRP;Cysteine and glycine-rich protein 1;Cysteine-rich protein 1;Epididymis luminal protein 141;HEL-141;crp-type;cysteine and glycine rich protein 1;D1S181E;HEL-S-286;	SWISSPROT_AC:P21291;SWISSPROT_ID:CSRP1_HUMAN;EMBL:AK290133;EMBL:AK293053;EMBL:BC032493;EMBL:BT019520;EMBL:CH471067;EMBL:EU668320;EMBL:M33146;EMBL:M76376;EMBL:M76377;EMBL:M76378;RefSeq:NP_001180499.1;RefSeq:NP_001180500.1;RefSeq:NP_001180501.1;RefSeq:NP_004069.1;ProteinModelPortal:P21291;STRING:9606.ENSP00000345079;SWISSPROT_AC_OLD:A8K268;SWISSPROT_AC_OLD:Q5U0J2;GeneID:1465;KEGG:hsa:1465;PIR:S1265…	1465	8021
560163783	hSPL -- ATP5L	interaction	BioGrid:1259180;psi-mi:MI:0463;		449575	Protein	hSPL	EC 4.1.2.27;hSPL;KIAA1252;S1PL;SGPL1;SP-lyase 1;Sphingosine-1-phosphate aldolase;Sphingosine-1-phosphate lyase 1;SPL 1;sphingosine-1-phosphate lyase-1;SPL;spl i;	SWISSPROT_AC:O95470;SWISSPROT_ID:SGPL1_HUMAN;EMBL:AB033078;EMBL:AF144638;EMBL:AJ011304;EMBL:AK314615;EMBL:BC052991;EMBL:CH471083;RefSeq:NP_003892.2;RefSeq:XP_005270320.1;RefSeq:XP_011538618.1;RefSeq:XP_011538619.1;ProteinModelPortal:O95470;STRING:9606.ENSP00000362298;SWISSPROT_AC_OLD:B2RBD4;SWISSPROT_AC_OLD:Q7Z732;SWISSPROT_AC_OLD:Q9ULG8;SWISSPROT_AC_OLD:Q9UN89;SMR:O95470;GeneID:8879;KEGG:hsa:887…	33953	Protein	ATP5L	ATP synthase subunit g, mitochondrial;ATP5L;ATPase subunit g;ATP synthase, H+ transporting, mitochondrial Fo complex subunit G;ATP5JG;atpase subunit gamma;	SWISSPROT_AC:O75964;SWISSPROT_ID:ATP5L_HUMAN;EMBL:AF070655;EMBL:AF087846;EMBL:AF092124;EMBL:AK289568;EMBL:AL050277;EMBL:BC015128;EMBL:BC070165;EMBL:CH471065;EMBL:CR533494;EMBL:CR542211;RefSeq:NP_006467.4;ProteinModelPortal:O75964;STRING:9606.ENSP00000300688;SWISSPROT_AC_OLD:A8K0K3;SWISSPROT_AC_OLD:Q96BV6;SWISSPROT_AC_OLD:Q9UBZ7;GeneID:10632;KEGG:hsa:10632;PIR:T08727;eggNOG:ENOG4111TZ1;eggNOG:KOG4…	8879	10632
560163509	THIM -- RDX	interaction	BioGrid:1258025;psi-mi:MI:0463;		487493	Protein	THIM	3-ketoacyl-CoA thiolase, mitochondrial;ACAA2;Acetyl-CoA acyltransferase;Beta-ketothiolase;EC 2.3.1.16;Mitochondrial 3-oxoacyl-CoA thiolase;T1;THIM;acetyl coa acyltransferase;acetyl-CoA acyltransferase 2;acetyl-coa acyltransferase-2;beta ketothiolase;DSAEC;	SWISSPROT_AC:P42765;SWISSPROT_ID:THIM_HUMAN;EMBL:BC001918;EMBL:D16294;RefSeq:NP_006102.2;ProteinModelPortal:P42765;STRING:9606.ENSP00000285093;SWISSPROT_AC_OLD:Q9BUT6;SMR:P42765;GeneID:10449;KEGG:hsa:10449;PIR:S43440;eggNOG:COG0183;eggNOG:KOG1391;UniGene:Hs.200136;GO:GO:0003988;GO:GO:0005739;GO:GO:0005743;GO:GO:0006635;GO:GO:0006695;GO:GO:0044822;GO:GO:0070062;GO:GO:0071456;GO:GO:1901029;GO:GO:19…	353359	Protein	RDX	RADI;Radixin;RDX;DFNB24;	SWISSPROT_AC:P35241;SWISSPROT_ID:RADI_HUMAN;EMBL:AK316061;EMBL:AP000901;EMBL:AP002788;EMBL:BC047109;EMBL:CH471065;EMBL:DQ916738;EMBL:DQ916739;EMBL:DQ916740;EMBL:DQ916741;EMBL:DQ916742;EMBL:L02320;RefSeq:NP_001247421.1;RefSeq:NP_001247422.1;RefSeq:NP_001247423.1;RefSeq:NP_001247424.1;RefSeq:NP_001247425.1;RefSeq:NP_002897.1;ProteinModelPortal:P35241;STRING:9606.ENSP00000342830;SWISSPROT_AC_OLD:A7Y…	10449	5962
560163508	THIM -- POFUT1	interaction	BioGrid:1258024;psi-mi:MI:0463;		487493	Protein	THIM	3-ketoacyl-CoA thiolase, mitochondrial;ACAA2;Acetyl-CoA acyltransferase;Beta-ketothiolase;EC 2.3.1.16;Mitochondrial 3-oxoacyl-CoA thiolase;T1;THIM;acetyl coa acyltransferase;acetyl-CoA acyltransferase 2;acetyl-coa acyltransferase-2;beta ketothiolase;DSAEC;	SWISSPROT_AC:P42765;SWISSPROT_ID:THIM_HUMAN;EMBL:BC001918;EMBL:D16294;RefSeq:NP_006102.2;ProteinModelPortal:P42765;STRING:9606.ENSP00000285093;SWISSPROT_AC_OLD:Q9BUT6;SMR:P42765;GeneID:10449;KEGG:hsa:10449;PIR:S43440;eggNOG:COG0183;eggNOG:KOG1391;UniGene:Hs.200136;GO:GO:0003988;GO:GO:0005739;GO:GO:0005743;GO:GO:0006635;GO:GO:0006695;GO:GO:0044822;GO:GO:0070062;GO:GO:0071456;GO:GO:1901029;GO:GO:19…	292799	Protein	POFUT1	EC 2.4.1.221;FUT12;GDP-fucose protein O-fucosyltransferase 1;KIAA0180;O-FucT-1;OFUT1;Peptide-O-fucosyltransferase 1;POFUT1;ddd-2;DDD2;fut1-2;O-Fuc-T;O-FUT;OFUCT1;protein O-fucosyltransferase 1;protein o-fucosyltransferase i;protein o-fucosyltransferase-1;	SWISSPROT_AC:Q9H488;SWISSPROT_ID:OFUT1_HUMAN;EMBL:AF375884;EMBL:AK291033;EMBL:AL121897;EMBL:BC000582;EMBL:CH471077;EMBL:D80002;RefSeq:NP_056167.1;RefSeq:NP_758436.1;ProteinModelPortal:Q9H488;STRING:9606.ENSP00000364902;SWISSPROT_AC_OLD:A8K4R8;SWISSPROT_AC_OLD:E1P5M4;SWISSPROT_AC_OLD:Q14685;SWISSPROT_AC_OLD:Q5W185;SWISSPROT_AC_OLD:Q9BW76;SMR:Q9H488;GeneID:23509;KEGG:hsa:23509;eggNOG:ENOG410Y3JQ;eg…	10449	23509
560163176	ELOB -- CDC42	interaction	BioGrid:925964;psi-mi:MI:0463;		120247	Protein	ELOB	ELOB;Elongin 18 kDa subunit;Elongin-B;RNA polymerase II transcription factor SIII subunit B;SIII p18;TCEB2;Transcription elongation factor B polypeptide 2;elongin B;SIII;	SWISSPROT_AC:Q15370;SWISSPROT_ID:ELOB_HUMAN;EMBL:AC004493;EMBL:AC092117;EMBL:BC013306;EMBL:BC065000;EMBL:BM700019;EMBL:CH471112;EMBL:L42856;RefSeq:NP_009039.1;RefSeq:NP_996896.1;ProteinModelPortal:Q15370;STRING:9606.ENSP00000262306;SWISSPROT_AC_OLD:B7WPD3;SMR:Q15370;GeneID:6923;KEGG:hsa:6923;PIR:I59405;eggNOG:ENOG4111UGJ;eggNOG:KOG4495;UniGene:Hs.172772;GO:GO:0005654;GO:GO:0005829;GO:GO:0006366;G…	59589	Protein	CDC42	CDC42;Cell division control protein 42 homolog;G25K GTP-binding protein;CDC42Hs;cell division cycle 42;cell division cycle-42;cell division cycle42;cell division-cycle 42;cell-division cycle 42;G25K;gtp-binding protein g25k;TKS;	SWISSPROT_AC:P60953;SWISSPROT_ID:CDC42_HUMAN;EMBL:AF498962;EMBL:AF498963;EMBL:AL031281;EMBL:AL121734;EMBL:AL121735;EMBL:AY673602;EMBL:BC002711;EMBL:BC003682;EMBL:BC018266;EMBL:M35543;EMBL:M57298;RefSeq:NP_001034891.1;RefSeq:NP_001782.1;RefSeq:NP_426359.1;ProteinModelPortal:P60953;STRING:9606.ENSP00000314458;SWISSPROT_AC_OLD:P21181;SWISSPROT_AC_OLD:P25763;SWISSPROT_AC_OLD:Q7L8R5;SWISSPROT_AC_OLD:Q…	998	6923
560162672	PKR2 -- CSRP1	interaction	BioGrid:923891;psi-mi:MI:0463;		207987	Protein	PKR2	cAMP-dependent protein kinase type II-alpha regulatory subunit;KAP2;PKR2;PRKAR2;PRKAR2A;camp-dependent protein kinase iialpha regulatory subunit;iialpha regulatory subunit of camp-dependent protein kinase;kap-2;pkr-2;protein kinase cAMP-dependent type II regulatory subunit alpha;	SWISSPROT_AC:P13861;SWISSPROT_ID:KAP2_HUMAN;EMBL:AC141002;EMBL:AC144546;EMBL:BC002763;EMBL:BT007225;EMBL:CH471055;EMBL:X14968;EMBL:X99455;RefSeq:NP_001308911.1;RefSeq:NP_001308912.1;RefSeq:NP_004148.1;RefSeq:XP_011532244.1;RefSeq:XP_016862304.1;ProteinModelPortal:P13861;STRING:9606.ENSP00000265563;SWISSPROT_AC_OLD:Q16823;SWISSPROT_AC_OLD:Q9BUB1;SMR:P13861;GeneID:5576;KEGG:hsa:5576;PIR:S03885;eggN…	83481	Protein	CSRP1	CRP;CRP1;CSRP;CSRP1;CYRP;Cysteine and glycine-rich protein 1;Cysteine-rich protein 1;Epididymis luminal protein 141;HEL-141;crp-type;cysteine and glycine rich protein 1;D1S181E;HEL-S-286;	SWISSPROT_AC:P21291;SWISSPROT_ID:CSRP1_HUMAN;EMBL:AK290133;EMBL:AK293053;EMBL:BC032493;EMBL:BT019520;EMBL:CH471067;EMBL:EU668320;EMBL:M33146;EMBL:M76376;EMBL:M76377;EMBL:M76378;RefSeq:NP_001180499.1;RefSeq:NP_001180500.1;RefSeq:NP_001180501.1;RefSeq:NP_004069.1;ProteinModelPortal:P21291;STRING:9606.ENSP00000345079;SWISSPROT_AC_OLD:A8K268;SWISSPROT_AC_OLD:Q5U0J2;GeneID:1465;KEGG:hsa:1465;PIR:S1265…	1465	5576
560160467	TIM14 -- GRP78	interaction	BioGrid:750287;psi-mi:MI:0463;		489706	Protein	TIM14	DnaJ homolog subfamily C member 19;DNAJC19;Mitochondrial import inner membrane translocase subunit TIM14;TIM14;TIMM14;DnaJ heat shock protein family (Hsp40) member C19;pam-18;PAM18;	SWISSPROT_AC:Q96DA6;SWISSPROT_ID:TIM14_HUMAN;EMBL:AC008009;EMBL:AK311765;EMBL:BC009702;EMBL:BC073989;EMBL:CH471052;RefSeq:NP_001177162.1;RefSeq:NP_660304.1;ProteinModelPortal:Q96DA6;STRING:9606.ENSP00000372005;SWISSPROT_AC_OLD:B2R4B1;SWISSPROT_AC_OLD:C9JBV1;SMR:Q96DA6;GeneID:131118;KEGG:hsa:131118;eggNOG:COG2214;eggNOG:KOG0723;UniGene:Hs.230601;GO:GO:0005739;GO:GO:0005743;GO:GO:0006457;GO:GO:0006…	166757	Protein	GRP78	78 kDa glucose-regulated protein;BiP;Endoplasmic reticulum lumenal Ca(2+)-binding protein grp78;GRP-78;GRP78;Heat shock 70 kDa protein 5;HSPA5;Immunoglobulin heavy chain-binding protein;78 kda glucose regulated protein;78 kda-glucose regulated protein;78 kda-glucose-regulated protein;78-kda glucose regulated protein;78-kda glucose-regulated protein;binding immunoglobulin heavy chain protein;bip-a…	SWISSPROT_AC:P11021;SWISSPROT_ID:GRP78_HUMAN;EMBL:AF188611;EMBL:AF216292;EMBL:AJ271729;EMBL:AL354710;EMBL:BC020235;EMBL:CH471090;EMBL:DQ385847;EMBL:M19645;EMBL:X59969;EMBL:X87949;RefSeq:NP_005338.1;ProteinModelPortal:P11021;STRING:9606.ENSP00000324173;SWISSPROT_AC_OLD:B0QZ61;SWISSPROT_AC_OLD:Q2EF78;SWISSPROT_AC_OLD:Q9NPF1;SWISSPROT_AC_OLD:Q9UK02;SMR:P11021;GeneID:3309;KEGG:hsa:3309;PIR:A29821;egg…	3309	131118
560157243	NHERF1 -- YWHAZ	interaction	BioGrid:926871;psi-mi:MI:0463;		276569	Protein	NHERF1	EBP50;Ezrin-radixin-moesin-binding phosphoprotein 50;Na(+)/H(+) exchange regulatory cofactor NHE-RF1;NHERF;NHERF-1;NHERF1;NHRF1;Regulatory cofactor of Na(+)/H(+) exchanger;SLC9A3R1;Sodium-hydrogen exchanger regulatory factor 1;Solute carrier family 9 isoform A3 regulatory factor 1;ezrin-radixin-moesin binding phosphoprotein 50;ezrin-radixin-moesin-binding phosphoprotein-50;NPHLOP2;SLC9A3 regulato…	SWISSPROT_AC:O14745;SWISSPROT_ID:NHRF1_HUMAN;EMBL:AC016888;EMBL:AF015926;EMBL:AF036241;EMBL:AK128474;EMBL:BC001443;EMBL:BC003361;EMBL:BC011777;EMBL:BC049220;EMBL:BC053350;EMBL:CH471099;RefSeq:NP_004243.1;ProteinModelPortal:O14745;STRING:9606.ENSP00000262613;SWISSPROT_AC_OLD:B3KY21;SWISSPROT_AC_OLD:O43552;SWISSPROT_AC_OLD:Q86WQ5;SMR:O14745;GeneID:9368;KEGG:hsa:9368;eggNOG:ENOG410ITAB;eggNOG:ENOG41…	395	Protein	YWHAZ	14-3-3 protein zeta/delta;KCIP-1;Protein kinase C inhibitor protein 1;YWHAZ;14-3-3-zeta;hel 4;HEL-S-3;HEL-S-93;hel-s3;HEL4;kcip-i;protein kinase c inhibitor protein-1;tyrosine 3-monooxygenase/tryptophan 5-monooxygenase activation protein zeta;tyrosine 3-monooxygenase/tryptophan 5-monooxygenase activation protein-zeta;YWHAD;	SWISSPROT_AC:P63104;SWISSPROT_ID:1433Z_HUMAN;EMBL:AK289945;EMBL:AK296902;EMBL:BC003623;EMBL:BC051814;EMBL:BC063824;EMBL:BC068456;EMBL:BC072426;EMBL:BC073141;EMBL:BC083508;EMBL:BC099904;EMBL:BC101483;EMBL:BC108281;EMBL:BC111951;EMBL:CH471060;EMBL:M86400;EMBL:U28964;RefSeq:NP_001129171.1;RefSeq:NP_001129172.1;RefSeq:NP_001129173.1;RefSeq:NP_001129174.1;RefSeq:NP_003397.1;RefSeq:NP_663723.1;RefSeq:X…	7534	9368
560157238	ERP44 -- YWHAZ	interaction	BioGrid:926865;psi-mi:MI:0463;		124978	Protein	ERP44	Endoplasmic reticulum resident protein 44;ER protein 44;ERP44;KIAA0573;Thioredoxin domain-containing protein 4;TXNDC4;endoplasmic reticulum protein 44;PDIA10;	SWISSPROT_AC:Q9BS26;SWISSPROT_ID:ERP44_HUMAN;EMBL:AB011145;EMBL:AJ344330;EMBL:AK075024;EMBL:AL137072;EMBL:AL358937;EMBL:AL360084;EMBL:AY359048;EMBL:BC005374;RefSeq:NP_055866.1;ProteinModelPortal:Q9BS26;STRING:9606.ENSP00000262455;SWISSPROT_AC_OLD:O60319;SWISSPROT_AC_OLD:Q4VXC1;SWISSPROT_AC_OLD:Q5VWZ7;SWISSPROT_AC_OLD:Q6UW14;SWISSPROT_AC_OLD:Q8WX67;SMR:Q9BS26;GeneID:23071;KEGG:hsa:23071;eggNOG:COG…	395	Protein	YWHAZ	14-3-3 protein zeta/delta;KCIP-1;Protein kinase C inhibitor protein 1;YWHAZ;14-3-3-zeta;hel 4;HEL-S-3;HEL-S-93;hel-s3;HEL4;kcip-i;protein kinase c inhibitor protein-1;tyrosine 3-monooxygenase/tryptophan 5-monooxygenase activation protein zeta;tyrosine 3-monooxygenase/tryptophan 5-monooxygenase activation protein-zeta;YWHAD;	SWISSPROT_AC:P63104;SWISSPROT_ID:1433Z_HUMAN;EMBL:AK289945;EMBL:AK296902;EMBL:BC003623;EMBL:BC051814;EMBL:BC063824;EMBL:BC068456;EMBL:BC072426;EMBL:BC073141;EMBL:BC083508;EMBL:BC099904;EMBL:BC101483;EMBL:BC108281;EMBL:BC111951;EMBL:CH471060;EMBL:M86400;EMBL:U28964;RefSeq:NP_001129171.1;RefSeq:NP_001129172.1;RefSeq:NP_001129173.1;RefSeq:NP_001129174.1;RefSeq:NP_003397.1;RefSeq:NP_663723.1;RefSeq:X…	7534	23071
560156868	Thioredoxin -- GPX1	interaction	BioGrid:926348;psi-mi:MI:0463;		487707	Protein	Thioredoxin	ADF;ATL-derived factor;SASP;Surface-associated sulphydryl protein;THIO;Thioredoxin;TRDX;TRX;TRX1;TXN;atl derived factor;thioredoxin-type;	SWISSPROT_AC:P10599;SWISSPROT_ID:THIO_HUMAN;EMBL:AF065241;EMBL:AF276919;EMBL:AF313911;EMBL:AF548001;EMBL:AK289508;EMBL:AL158158;EMBL:AY004872;EMBL:BC003377;EMBL:BC054866;EMBL:CH471105;EMBL:CR407665;EMBL:J04026;EMBL:X54539;EMBL:X54540;EMBL:X54541;EMBL:X77584;RefSeq:NP_001231867.1;RefSeq:NP_003320.2;ProteinModelPortal:P10599;STRING:9606.ENSP00000363641;SWISSPROT_AC_OLD:B1ALW1;SWISSPROT_AC_OLD:O6074…	165468	Protein	GPX1	Cellular glutathione peroxidase;EC 1.11.1.9;Glutathione peroxidase 1;GPx-1;GPX1;GSHPx-1;cellular-glutathione peroxidase;ec1.11.1.9;glutathione peroxidase -1;glutathione peroxidase cellular;glutathione peroxidase i;glutathione peroxidase type 1;glutathione peroxidase type-1;glutathione peroxidase- i;glutathione peroxidase-1;glutathione peroxidase-i;glutathione peroxidase1;glutathione-peroxidase-1;…	SWISSPROT_AC:P07203;SWISSPROT_ID:GPX1_HUMAN;EMBL:AC121247;EMBL:AY327818;EMBL:BC000742;EMBL:M21304;EMBL:M83094;EMBL:X13709;EMBL:X13710;EMBL:Y00433;EMBL:Y00483;RefSeq:NP_000572.2;ProteinModelPortal:P07203;STRING:9606.ENSP00000407375;SWISSPROT_AC_OLD:E9PAS1;SWISSPROT_AC_OLD:Q7Z5H1;SWISSPROT_AC_OLD:Q9BW12;SMR:P07203;GeneID:2876;KEGG:hsa:2876;PIR:A42152;eggNOG:COG0386;eggNOG:KOG1651;UniGene:Hs.76686;G…	7295	2876
560155758	PFAS -- GDS1	interaction	BioGrid:924599;psi-mi:MI:0463;		340976	Protein	PFAS	EC 6.3.5.3;FGAM synthase;FGAMS;FGAR amidotransferase;FGAR-AT;Formylglycinamide ribonucleotide amidotransferase;Formylglycinamide ribotide amidotransferase;KIAA0361;PFAS;Phosphoribosylformylglycinamidine synthase;PUR4;fgam-synthase;FGARAT;PURL;	SWISSPROT_AC:O15067;SWISSPROT_ID:PUR4_HUMAN;EMBL:AB002359;EMBL:AC135178;EMBL:BC146768;EMBL:BC167158;RefSeq:NP_036525.1;ProteinModelPortal:O15067;STRING:9606.ENSP00000313490;SWISSPROT_AC_OLD:A6H8V8;SMR:O15067;GeneID:5198;KEGG:hsa:5198;eggNOG:COG0046;eggNOG:COG0047;eggNOG:KOG1907;UniGene:Hs.573976;GO:GO:0004642;GO:GO:0005524;GO:GO:0005737;GO:GO:0005829;GO:GO:0006164;GO:GO:0006189;GO:GO:0006541;GO:G…	153383	Protein	GDS1	Exchange factor smgGDS;GDS1;Rap1 GTPase-GDP dissociation stimulator 1;RAP1GDS1;SMG GDS protein;SMG P21 stimulatory GDP/GTP exchange protein;SmgGDS;	SWISSPROT_AC:P52306;SWISSPROT_ID:GDS1_HUMAN;EMBL:AC019077;EMBL:AC058823;EMBL:AC078961;EMBL:AF215923;EMBL:AF237413;EMBL:BC001816;EMBL:BC001851;EMBL:BC098269;EMBL:BC098334;EMBL:BC099708;EMBL:BC099845;EMBL:BT006837;EMBL:CH471057;EMBL:X63465;RefSeq:NP_001093896.1;RefSeq:NP_001093897.1;RefSeq:NP_001093898.1;RefSeq:NP_001093899.1;RefSeq:NP_001093900.1;RefSeq:NP_066982.3;ProteinModelPortal:P52306;STRING…	5198	5910
560155755	ERP72 -- GDS1	interaction	BioGrid:924598;psi-mi:MI:0463;		304789	Protein	ERP72	EC 5.3.4.1;Endoplasmic reticulum resident protein 70;Endoplasmic reticulum resident protein 72;ER protein 70;ER protein 72;ERp-72;ERP70;ERP72;PDIA4;Protein disulfide-isomerase A4;protein disulfide isomerase a4;protein disulfide isomerase family A member 4;	SWISSPROT_AC:P13667;SWISSPROT_ID:PDIA4_HUMAN;EMBL:AC093743;EMBL:AK290971;EMBL:BC000425;EMBL:BC001928;EMBL:BC006344;EMBL:BC011754;EMBL:CH471146;EMBL:J05016;RefSeq:NP_004902.1;ProteinModelPortal:P13667;STRING:9606.ENSP00000286091;SWISSPROT_AC_OLD:A8K4K6;SWISSPROT_AC_OLD:Q549T6;SMR:P13667;GeneID:9601;KEGG:hsa:9601;PIR:A23723;eggNOG:COG0526;eggNOG:KOG0190;UniGene:Hs.93659;GO:GO:0003756;GO:GO:0005788;…	153383	Protein	GDS1	Exchange factor smgGDS;GDS1;Rap1 GTPase-GDP dissociation stimulator 1;RAP1GDS1;SMG GDS protein;SMG P21 stimulatory GDP/GTP exchange protein;SmgGDS;	SWISSPROT_AC:P52306;SWISSPROT_ID:GDS1_HUMAN;EMBL:AC019077;EMBL:AC058823;EMBL:AC078961;EMBL:AF215923;EMBL:AF237413;EMBL:BC001816;EMBL:BC001851;EMBL:BC098269;EMBL:BC098334;EMBL:BC099708;EMBL:BC099845;EMBL:BT006837;EMBL:CH471057;EMBL:X63465;RefSeq:NP_001093896.1;RefSeq:NP_001093897.1;RefSeq:NP_001093898.1;RefSeq:NP_001093899.1;RefSeq:NP_001093900.1;RefSeq:NP_066982.3;ProteinModelPortal:P52306;STRING…	9601	5910
560155753	GRP78 -- GDS1	interaction	BioGrid:924595;psi-mi:MI:0463;		166757	Protein	GRP78	78 kDa glucose-regulated protein;BiP;Endoplasmic reticulum lumenal Ca(2+)-binding protein grp78;GRP-78;GRP78;Heat shock 70 kDa protein 5;HSPA5;Immunoglobulin heavy chain-binding protein;78 kda glucose regulated protein;78 kda-glucose regulated protein;78 kda-glucose-regulated protein;78-kda glucose regulated protein;78-kda glucose-regulated protein;binding immunoglobulin heavy chain protein;bip-a…	SWISSPROT_AC:P11021;SWISSPROT_ID:GRP78_HUMAN;EMBL:AF188611;EMBL:AF216292;EMBL:AJ271729;EMBL:AL354710;EMBL:BC020235;EMBL:CH471090;EMBL:DQ385847;EMBL:M19645;EMBL:X59969;EMBL:X87949;RefSeq:NP_005338.1;ProteinModelPortal:P11021;STRING:9606.ENSP00000324173;SWISSPROT_AC_OLD:B0QZ61;SWISSPROT_AC_OLD:Q2EF78;SWISSPROT_AC_OLD:Q9NPF1;SWISSPROT_AC_OLD:Q9UK02;SMR:P11021;GeneID:3309;KEGG:hsa:3309;PIR:A29821;egg…	153383	Protein	GDS1	Exchange factor smgGDS;GDS1;Rap1 GTPase-GDP dissociation stimulator 1;RAP1GDS1;SMG GDS protein;SMG P21 stimulatory GDP/GTP exchange protein;SmgGDS;	SWISSPROT_AC:P52306;SWISSPROT_ID:GDS1_HUMAN;EMBL:AC019077;EMBL:AC058823;EMBL:AC078961;EMBL:AF215923;EMBL:AF237413;EMBL:BC001816;EMBL:BC001851;EMBL:BC098269;EMBL:BC098334;EMBL:BC099708;EMBL:BC099845;EMBL:BT006837;EMBL:CH471057;EMBL:X63465;RefSeq:NP_001093896.1;RefSeq:NP_001093897.1;RefSeq:NP_001093898.1;RefSeq:NP_001093899.1;RefSeq:NP_001093900.1;RefSeq:NP_066982.3;ProteinModelPortal:P52306;STRING…	3309	5910
560155752	GMD -- GDS1	interaction	BioGrid:924593;psi-mi:MI:0463;		161813	Protein	GMD	EC 4.2.1.47;GDP-D-mannose dehydratase;GDP-mannose 4,6 dehydratase;GMD;GMDS;GDP-mannose 4,6-dehydratase;SDR3E1;	SWISSPROT_AC:O60547;SWISSPROT_ID:GMDS_HUMAN;EMBL:AF040260;EMBL:AF042377;EMBL:AL033517;EMBL:AL034344;EMBL:AL035693;EMBL:AL137179;EMBL:AL158139;EMBL:AL354670;EMBL:AL451141;EMBL:AL591048;EMBL:BC000117;EMBL:CR541929;EMBL:CR541947;RefSeq:NP_001240775.1;RefSeq:NP_001491.1;ProteinModelPortal:O60547;STRING:9606.ENSP00000370194;SWISSPROT_AC_OLD:E9PI88;SWISSPROT_AC_OLD:O75357;SWISSPROT_AC_OLD:Q5T954;SWISSP…	153383	Protein	GDS1	Exchange factor smgGDS;GDS1;Rap1 GTPase-GDP dissociation stimulator 1;RAP1GDS1;SMG GDS protein;SMG P21 stimulatory GDP/GTP exchange protein;SmgGDS;	SWISSPROT_AC:P52306;SWISSPROT_ID:GDS1_HUMAN;EMBL:AC019077;EMBL:AC058823;EMBL:AC078961;EMBL:AF215923;EMBL:AF237413;EMBL:BC001816;EMBL:BC001851;EMBL:BC098269;EMBL:BC098334;EMBL:BC099708;EMBL:BC099845;EMBL:BT006837;EMBL:CH471057;EMBL:X63465;RefSeq:NP_001093896.1;RefSeq:NP_001093897.1;RefSeq:NP_001093898.1;RefSeq:NP_001093899.1;RefSeq:NP_001093900.1;RefSeq:NP_066982.3;ProteinModelPortal:P52306;STRING…	2762	5910
560155313	TPD52 -- PRKACA	interaction	BioGrid:923876;psi-mi:MI:0463;		493875	Protein	TPD52	Protein N8;TPD52;Tumor protein D52;d 52;d-5-2;d-52;D52;hd 52;hD52;n8 protein;N8L;pc 1;pc i;pc type 1;pc type i;PC-1;pc-i;PrLZ;	SWISSPROT_AC:P55327;SWISSPROT_ID:TPD52_HUMAN;EMBL:AC009686;EMBL:AC018952;EMBL:AC036214;EMBL:AC104212;EMBL:AF202897;EMBL:AK223631;EMBL:AK295468;EMBL:AK296615;EMBL:AK313135;EMBL:BC018117;EMBL:BT019444;EMBL:BX640835;EMBL:CH471068;EMBL:CR542034;EMBL:CR542064;EMBL:GQ499324;EMBL:GQ499325;EMBL:GQ499326;EMBL:GQ499327;EMBL:GQ499328;EMBL:S82081;EMBL:U18914;RefSeq:NP_001020423.1;RefSeq:NP_001020424.1;RefSeq…	208010	Protein	PRKACA	cAMP-dependent protein kinase catalytic subunit alpha;EC 2.7.11.11;KAPCA;PKA C-alpha;PKACA;PRKACA;c alpha-pka;ca-pka;calpha pka;calpha-pka;catalytic subunit of a camp dependent protein kinase;catalytic subunit of a camp-dependent protein kinase;pka c alpha;pka ca;pka calpha;pka-calpha;pkac-alpha;pkacalpha;PPNAD4;protein kinase cAMP-activated catalytic subunit alpha;	SWISSPROT_AC:P17612;SWISSPROT_ID:KAPCA_HUMAN;EMBL:AF208004;EMBL:AF224718;EMBL:AF239744;EMBL:AK290147;EMBL:BC039846;EMBL:BC108259;EMBL:CH471106;EMBL:DQ667173;EMBL:X07767;RefSeq:NP_001291278.1;RefSeq:NP_002721.1;RefSeq:NP_997401.1;ProteinModelPortal:P17612;STRING:9606.ENSP00000309591;SWISSPROT_AC_OLD:Q32P54;SWISSPROT_AC_OLD:Q9H2Y0;SWISSPROT_AC_OLD:Q9NRB4;SWISSPROT_AC_OLD:Q9NRH9;SMR:P17612;GeneID:55…	7163	5566
560154518	LARP7 -- Glucocorticoid receptor	interaction	BioGrid:922533;psi-mi:MI:0463;		217584	Protein	LARP7	La ribonucleoprotein domain family member 7;La-related protein 7;LARP7;P-TEFb-interaction protein for 7SK stability;PIP7S;ALAZS;HDCMA18P;	SWISSPROT_AC:Q4G0J3;SWISSPROT_ID:LARP7_HUMAN;EMBL:AC106864;EMBL:AF068284;EMBL:AL049996;EMBL:BC066945;EMBL:BC107709;EMBL:CH471057;EMBL:EU667388;RefSeq:NP_001253968.1;RefSeq:NP_056269.1;RefSeq:NP_057732.2;ProteinModelPortal:Q4G0J3;STRING:9606.ENSP00000314311;SWISSPROT_AC_OLD:B2ZHN6;SWISSPROT_AC_OLD:Q3B7A9;SWISSPROT_AC_OLD:Q9P1S7;SWISSPROT_AC_OLD:Q9Y3Z8;SMR:Q4G0J3;GeneID:51574;KEGG:hsa:51574;PIR:T08…	151430	Protein	Glucocorticoid receptor	GCR;Glucocorticoid receptor;GR;GRL;NR3C1;Nuclear receptor subfamily 3 group C member 1;GCCR;gcr-type;GCRST;glucocorticoid- receptor;glucocorticoid-receptor;grl-type;receptor glucocorticoid;receptor of glucocorticoid;receptor-glucocorticoid;	SWISSPROT_AC:P04150;SWISSPROT_ID:GCR_HUMAN;EMBL:AC004782;EMBL:AC005601;EMBL:AC091925;EMBL:AH002750;EMBL:AK223594;EMBL:AM183262;EMBL:AY436590;EMBL:BC015610;EMBL:BX640610;EMBL:CH471062;EMBL:EU332858;EMBL:HQ205546;EMBL:HQ205547;EMBL:HQ205548;EMBL:HQ205549;EMBL:HQ205550;EMBL:HQ205551;EMBL:HQ205552;EMBL:HQ205553;EMBL:HQ205554;EMBL:HQ205555;EMBL:HQ205556;EMBL:HQ205557;EMBL:HQ205558;EMBL:HQ205559;EMBL:H…	2908	51574
560151667	NOGO -- DIC	interaction	BioGrid:753264;psi-mi:MI:0463;		437183	Protein	NOGO	Foocen;KIAA0886;Neurite outgrowth inhibitor;Neuroendocrine-specific protein;Neuroendocrine-specific protein C homolog;NOGO;Nogo protein;NSP;Reticulon-4;Reticulon-5;RTN-x;RTN4;ASY;inhibitor of neurite outgrowth;Nbla00271;Nbla10545;neurite-outgrowth inhibitor;neuroendocrine specific protein;ni-220/250;NI220/250;nogo a;nogo b;nogo c;NOGO-A;Nogo-B;Nogo-C;nogo-type;nogoa;nogob;NOGOC;NSP-CL;protein nog…	SWISSPROT_AC:Q9NQC3;SWISSPROT_ID:RTN4_HUMAN;EMBL:AB015639;EMBL:AB020693;EMBL:AB040462;EMBL:AB040463;EMBL:AC013414;EMBL:AC092461;EMBL:AC093165;EMBL:AF063601;EMBL:AF077050;EMBL:AF087901;EMBL:AF125103;EMBL:AF132047;EMBL:AF132048;EMBL:AF148537;EMBL:AF148538;EMBL:AF177332;EMBL:AF320999;EMBL:AF333336;EMBL:AJ251383;EMBL:AJ251384;EMBL:AJ251385;EMBL:AY102276;EMBL:AY102277;EMBL:AY102278;EMBL:AY102279;EMBL:…	102313	Protein	DIC	DIC;Mitochondrial dicarboxylate carrier;SLC25A10;Solute carrier family 25 member 10;dic-type;	SWISSPROT_AC:Q9UBX3;SWISSPROT_ID:DIC_HUMAN;EMBL:AJ131612;EMBL:AJ131613;EMBL:AK075249;EMBL:BC007355;EMBL:BC015797;EMBL:CH471099;RefSeq:NP_001257817.1;RefSeq:NP_001257882.1;RefSeq:NP_036272.2;ProteinModelPortal:Q9UBX3;STRING:9606.ENSP00000345580;SWISSPROT_AC_OLD:Q542Z3;SWISSPROT_AC_OLD:Q96BA1;SWISSPROT_AC_OLD:Q96IP1;GeneID:1468;KEGG:hsa:1468;eggNOG:ENOG410XQHU;eggNOG:KOG0759;UniGene:Hs.548187;GO:GO…	1468	57142
560149404	RHOA -- ANT2	interaction	BioGrid:749912;psi-mi:MI:0463;		364855	Protein	RHOA	ARH12;ARHA;h12;Rho cDNA clone 12;RHO12;RHOA;Transforming protein RhoA;ras homolog family member A;rho 1-2;rho1-2;RHOH12;	SWISSPROT_AC:P61586;SWISSPROT_ID:RHOA_HUMAN;EMBL:AC104452;EMBL:AC121247;EMBL:AC137114;EMBL:AF498970;EMBL:AK222556;EMBL:BC001360;EMBL:BC005976;EMBL:BT019870;EMBL:BX647063;EMBL:L09159;EMBL:L25080;EMBL:M83094;EMBL:X05026;RefSeq:NP_001300870.1;RefSeq:NP_001655.1;ProteinModelPortal:P61586;STRING:9606.ENSP00000400175;SWISSPROT_AC_OLD:P06749;SWISSPROT_AC_OLD:Q53HM4;SWISSPROT_AC_OLD:Q5U024;SWISSPROT_AC_O…	11531	Protein	ANT2	Adenine nucleotide translocator 2;ADP,ATP carrier protein 2;ADP,ATP carrier protein, fibroblast isoform;ADP/ATP translocase 2;ADT2;ANT 2;ANT2;SLC25A5;Solute carrier family 25 member 5;aac 2;aac-2;AAC2;adenine nucleotide translocator isoform 2;adenine nucleotide translocator-2;adenine-nucleotide translocator-2;ant -2;ant ii;ant isoform 2;t - 3;t iii;t type 3;t-iii;T2;T3;t3-isoform;t3-type;	SWISSPROT_AC:P05141;SWISSPROT_ID:ADT2_HUMAN;EMBL:AC004000;EMBL:AK315292;EMBL:BC056160;EMBL:J02683;EMBL:J03591;EMBL:L78810;EMBL:M57424;RefSeq:NP_001143.2;ProteinModelPortal:P05141;STRING:9606.ENSP00000360671;SWISSPROT_AC_OLD:B2RCV1;SWISSPROT_AC_OLD:O43350;SMR:P05141;GeneID:292;KEGG:hsa:292;PIR:A29132;eggNOG:ENOG410XNW0;eggNOG:KOG0749;UniGene:Hs.632282;GO:GO:0005634;GO:GO:0005739;GO:GO:0005743;GO:G…	292	387
560132220	PRKACA -- Caldesmon	interaction	BioGrid:904584;psi-mi:MI:0463;		208010	Protein	PRKACA	cAMP-dependent protein kinase catalytic subunit alpha;EC 2.7.11.11;KAPCA;PKA C-alpha;PKACA;PRKACA;c alpha-pka;ca-pka;calpha pka;calpha-pka;catalytic subunit of a camp dependent protein kinase;catalytic subunit of a camp-dependent protein kinase;pka c alpha;pka ca;pka calpha;pka-calpha;pkac-alpha;pkacalpha;PPNAD4;protein kinase cAMP-activated catalytic subunit alpha;	SWISSPROT_AC:P17612;SWISSPROT_ID:KAPCA_HUMAN;EMBL:AF208004;EMBL:AF224718;EMBL:AF239744;EMBL:AK290147;EMBL:BC039846;EMBL:BC108259;EMBL:CH471106;EMBL:DQ667173;EMBL:X07767;RefSeq:NP_001291278.1;RefSeq:NP_002721.1;RefSeq:NP_997401.1;ProteinModelPortal:P17612;STRING:9606.ENSP00000309591;SWISSPROT_AC_OLD:Q32P54;SWISSPROT_AC_OLD:Q9H2Y0;SWISSPROT_AC_OLD:Q9NRB4;SWISSPROT_AC_OLD:Q9NRH9;SMR:P17612;GeneID:55…	51678	Protein	Caldesmon	CAD;CALD1;Caldesmon;CDM;cad-h;cad-l;cad-type;caldesmon 1;caldesmon-1;h cad;H-CAD;HCAD;L-CAD;LCAD;NAG22;	SWISSPROT_AC:Q05682;SWISSPROT_ID:CALD1_HUMAN;EMBL:AC019014;EMBL:AC083870;EMBL:AK289686;EMBL:BC040354;EMBL:D90452;EMBL:D90453;EMBL:M64110;EMBL:M83216;RefSeq:NP_004333.1;RefSeq:NP_149129.2;RefSeq:NP_149130.1;RefSeq:NP_149131.1;RefSeq:NP_149347.2;RefSeq:XP_016868140.1;RefSeq:XP_016868141.1;ProteinModelPortal:Q05682;STRING:9606.ENSP00000354826;SWISSPROT_AC_OLD:A8K0X1;SWISSPROT_AC_OLD:Q13978;SWISSPROT…	800	5566
560130241	TAU -- PRKACA	interaction	BioGrid:721669;BioGrid:724019;BioGrid:734254;BioGrid:736927;BioGrid:823358;psi-mi:MI:0463;		481413	Protein	TAU	MAPT;MAPTL;Microtubule-associated protein tau;MTBT1;Neurofibrillary tangle protein;Paired helical filament-tau;PHF-tau;TAU;DDPAC;ftdp- 17;FTDP-17;ftdp17;microtubule associated protein tau;microtubule associated protein-tau;microtubule associated-protein tau;microtubule-associated protein-tau;microtubule-associated-protein tau;MSTD;MTBT2;paired helical filament tau;phf tau;phf-type tau;phftau;PPND…	SWISSPROT_AC:P10636;SWISSPROT_ID:TAU_HUMAN;EMBL:AC004139;EMBL:AC010792;EMBL:AC217771;EMBL:AC217779;EMBL:AF027491;EMBL:AF027492;EMBL:AF027493;EMBL:AF027494;EMBL:AF027495;EMBL:AF027496;EMBL:AF047856;EMBL:AF047857;EMBL:AF047858;EMBL:AF047859;EMBL:AF047860;EMBL:AF047861;EMBL:AF047862;EMBL:AF047863;EMBL:AY526356;EMBL:AY730549;EMBL:BC000558;EMBL:BC098281;EMBL:BC099721;EMBL:BC101936;EMBL:BC114504;EMBL:B…	208010	Protein	PRKACA	cAMP-dependent protein kinase catalytic subunit alpha;EC 2.7.11.11;KAPCA;PKA C-alpha;PKACA;PRKACA;c alpha-pka;ca-pka;calpha pka;calpha-pka;catalytic subunit of a camp dependent protein kinase;catalytic subunit of a camp-dependent protein kinase;pka c alpha;pka ca;pka calpha;pka-calpha;pkac-alpha;pkacalpha;PPNAD4;protein kinase cAMP-activated catalytic subunit alpha;	SWISSPROT_AC:P17612;SWISSPROT_ID:KAPCA_HUMAN;EMBL:AF208004;EMBL:AF224718;EMBL:AF239744;EMBL:AK290147;EMBL:BC039846;EMBL:BC108259;EMBL:CH471106;EMBL:DQ667173;EMBL:X07767;RefSeq:NP_001291278.1;RefSeq:NP_002721.1;RefSeq:NP_997401.1;ProteinModelPortal:P17612;STRING:9606.ENSP00000309591;SWISSPROT_AC_OLD:Q32P54;SWISSPROT_AC_OLD:Q9H2Y0;SWISSPROT_AC_OLD:Q9NRB4;SWISSPROT_AC_OLD:Q9NRH9;SMR:P17612;GeneID:55…	4137	5566
560128671	CSNK2A2 -- ABCA1	interaction	BioGrid:607515;psi-mi:MI:0463;		82325	Protein	CSNK2A2	Casein kinase II subunit alpha';CK II alpha';CK2A2;CSK22;CSNK2A2;EC 2.7.11.1;casein kinase 2 alpha 2;ck 2 alpha';ck ii-alpha';ck2 alpha 2;ck2 alpha';ck2-alpha';ck2alpha ';CK2alpha';ck2alpha2;CSNK2A1;	SWISSPROT_AC:P19784;SWISSPROT_ID:CSK22_HUMAN;EMBL:BC008812;EMBL:M55268;RefSeq:NP_001887.1;ProteinModelPortal:P19784;STRING:9606.ENSP00000262506;SMR:P19784;GeneID:1459;KEGG:hsa:1459;PIR:B35838;eggNOG:ENOG410XNPP;eggNOG:KOG0668;UniGene:Hs.82201;GO:GO:0004674;GO:GO:0005524;GO:GO:0005634;GO:GO:0005654;GO:GO:0005829;GO:GO:0006351;GO:GO:0006355;GO:GO:0006457;GO:GO:0006915;GO:GO:0016055;GO:GO:0047485;GO…	4334	Protein	ABCA1	ABC-1;ABC1;ABCA1;ATP-binding cassette 1;ATP-binding cassette sub-family A member 1;ATP-binding cassette transporter 1;CERP;Cholesterol efflux regulatory protein;abc 1;abc i;abc-i;abca 1;abca-1;atp binding cassette 1;atp binding cassette sub-family a member 1;ATP binding cassette subfamily A member 1;atp binding cassette transporter 1;atp binding cassette transporter-1;atp cassette-binding transpo…	SWISSPROT_AC:O95477;SWISSPROT_ID:ABCA1_HUMAN;EMBL:AB055982;EMBL:AF165281;EMBL:AF165282;EMBL:AF165283;EMBL:AF165284;EMBL:AF165285;EMBL:AF165286;EMBL:AF165287;EMBL:AF165288;EMBL:AF165289;EMBL:AF165290;EMBL:AF165291;EMBL:AF165292;EMBL:AF165293;EMBL:AF165294;EMBL:AF165295;EMBL:AF165296;EMBL:AF165297;EMBL:AF165298;EMBL:AF165299;EMBL:AF165300;EMBL:AF165301;EMBL:AF165302;EMBL:AF165303;EMBL:AF165304;EMBL…	19	1459
560120557	RHOA -- PTEN	interaction	BioGrid:2327504;BioGrid:2327505;psi-mi:MI:0463;		364855	Protein	RHOA	ARH12;ARHA;h12;Rho cDNA clone 12;RHO12;RHOA;Transforming protein RhoA;ras homolog family member A;rho 1-2;rho1-2;RHOH12;	SWISSPROT_AC:P61586;SWISSPROT_ID:RHOA_HUMAN;EMBL:AC104452;EMBL:AC121247;EMBL:AC137114;EMBL:AF498970;EMBL:AK222556;EMBL:BC001360;EMBL:BC005976;EMBL:BT019870;EMBL:BX647063;EMBL:L09159;EMBL:L25080;EMBL:M83094;EMBL:X05026;RefSeq:NP_001300870.1;RefSeq:NP_001655.1;ProteinModelPortal:P61586;STRING:9606.ENSP00000400175;SWISSPROT_AC_OLD:P06749;SWISSPROT_AC_OLD:Q53HM4;SWISSPROT_AC_OLD:Q5U024;SWISSPROT_AC_O…	338734	Protein	PTEN	EC 3.1.3.16;EC 3.1.3.48;EC 3.1.3.67;MMAC1;Mutated in multiple advanced cancers 1;Phosphatase and tensin homolog;Phosphatidylinositol 3,4,5-trisphosphate 3-phosphatase and dual-specificity protein phosphatase PTEN;PTEN;TEP1;10q23del;BZS;cws 1;CWS1;DEC;glm-2;GLM2;MHAM;mmac 1;mmac-1;phosphatase-and-tensin homolog;pten type 1;pten-1;PTEN1;type-pten;	SWISSPROT_AC:P60484;SWISSPROT_ID:PTEN_HUMAN;EMBL:AF000726;EMBL:AF000727;EMBL:AF000728;EMBL:AF000729;EMBL:AF000730;EMBL:AF000731;EMBL:AF000732;EMBL:AF000733;EMBL:AF000734;EMBL:AF067844;EMBL:AF143312;EMBL:AF143313;EMBL:AF143314;EMBL:AF143315;EMBL:AK313581;EMBL:BC005821;EMBL:CH471066;EMBL:CR450306;EMBL:DQ073384;EMBL:JF268690;EMBL:U92436;EMBL:U93051;EMBL:U96180;RefSeq:NP_000305.3;RefSeq:NP_001291646.…	5728	387
560119944	PIK3CA -- GNB1	interaction	BioGrid:2210643;psi-mi:MI:0463;		314522	Protein	PIK3CA	EC 2.7.1.153;EC 2.7.11.1;p110alpha;Phosphatidylinositol 4,5-bisphosphate 3-kinase 110 kDa catalytic subunit alpha;Phosphatidylinositol 4,5-bisphosphate 3-kinase catalytic subunit alpha isoform;Phosphoinositide-3-kinase catalytic alpha polypeptide;PI3-kinase subunit alpha;PI3K-alpha;PI3Kalpha;PIK3CA;PK3CA;PtdIns-3-kinase subunit alpha;PtdIns-3-kinase subunit p110-alpha;Serine/threonine protein kin…	SWISSPROT_AC:P42336;SWISSPROT_ID:PK3CA_HUMAN;EMBL:BC113601;EMBL:BC113603;EMBL:U79143;EMBL:Z29090;RefSeq:NP_006209.2;RefSeq:XP_006713721.1;RefSeq:XP_011511196.1;ProteinModelPortal:P42336;STRING:9606.ENSP00000263967;SWISSPROT_AC_OLD:Q14CW1;SWISSPROT_AC_OLD:Q99762;SMR:P42336;GeneID:5290;KEGG:hsa:5290;PIR:I38110;eggNOG:COG5032;eggNOG:KOG0904;UniGene:Hs.553498;UniGene:Hs.715194;UniGene:Hs.732394;GO:GO…	150308	Protein	GNB1	GBB1;GNB1;Guanine nucleotide-binding protein G(I)/G(S)/G(T) subunit beta-1;Transducin beta chain 1;G protein subunit beta 1;g-protein subunit beta 1;MRD42;transducin beta-1;transducin beta1;	SWISSPROT_AC:P62873;SWISSPROT_ID:GBB1_HUMAN;EMBL:AF501882;EMBL:AL031282;EMBL:AL109917;EMBL:BC004186;EMBL:BC005888;EMBL:BC008991;EMBL:BC114618;EMBL:BT007305;EMBL:CH471183;EMBL:CR456784;EMBL:M36430;EMBL:X04526;RefSeq:NP_001269467.1;RefSeq:NP_001269468.1;RefSeq:NP_002065.1;RefSeq:XP_016856548.1;RefSeq:XP_016856549.1;RefSeq:XP_016856550.1;ProteinModelPortal:P62873;STRING:9606.ENSP00000367869;SWISSPRO…	5290	2782
560119084	EPOR -- CUL2	interaction	BioGrid:1513553;psi-mi:MI:0463;		123946	Protein	EPOR	EPO-R;EPOR;Erythropoietin receptor;erythropoietin's receptor;erythropoietin-receptor;r epo;r-epo;receptor of erythropoietin;	SWISSPROT_AC:P19235;SWISSPROT_ID:EPOR_HUMAN;EMBL:AK315097;EMBL:BC112153;EMBL:CH471106;EMBL:M34986;EMBL:M60459;EMBL:M76595;EMBL:M77244;EMBL:S45332;EMBL:X57282;RefSeq:NP_000112.1;ProteinModelPortal:P19235;STRING:9606.ENSP00000222139;SWISSPROT_AC_OLD:B2RCG4;SWISSPROT_AC_OLD:Q15443;SWISSPROT_AC_OLD:Q2M205;SMR:P19235;GeneID:2057;KEGG:hsa:2057;PIR:A43799;PIR:I38208;eggNOG:ENOG410IFGH;eggNOG:ENOG4111PGS…	84904	Protein	CUL2	CUL-2;CUL2;Cullin-2;cul 2;cul2-type;cullin 2;	SWISSPROT_AC:Q13617;SWISSPROT_ID:CUL2_HUMAN;EMBL:AF126404;EMBL:AK095217;EMBL:AK300491;EMBL:AL392046;EMBL:BC009591;EMBL:BC110901;EMBL:CH471072;EMBL:U58088;EMBL:U83410;RefSeq:NP_001185706.1;RefSeq:NP_001185707.1;RefSeq:NP_001185708.1;RefSeq:NP_003582.2;RefSeq:XP_011518049.1;ProteinModelPortal:Q13617;STRING:9606.ENSP00000444856;SWISSPROT_AC_OLD:B3KT95;SWISSPROT_AC_OLD:B7Z6K8;SWISSPROT_AC_OLD:D3DRY6;…	2057	8453
560118739	GNB1 -- FYN	interaction	BioGrid:1417235;psi-mi:MI:0463;		150308	Protein	GNB1	GBB1;GNB1;Guanine nucleotide-binding protein G(I)/G(S)/G(T) subunit beta-1;Transducin beta chain 1;G protein subunit beta 1;g-protein subunit beta 1;MRD42;transducin beta-1;transducin beta1;	SWISSPROT_AC:P62873;SWISSPROT_ID:GBB1_HUMAN;EMBL:AF501882;EMBL:AL031282;EMBL:AL109917;EMBL:BC004186;EMBL:BC005888;EMBL:BC008991;EMBL:BC114618;EMBL:BT007305;EMBL:CH471183;EMBL:CR456784;EMBL:M36430;EMBL:X04526;RefSeq:NP_001269467.1;RefSeq:NP_001269468.1;RefSeq:NP_002065.1;RefSeq:XP_016856548.1;RefSeq:XP_016856549.1;RefSeq:XP_016856550.1;ProteinModelPortal:P62873;STRING:9606.ENSP00000367869;SWISSPRO…	144944	Protein	FYN	EC 2.7.10.2;FYN;p59-Fyn;Proto-oncogene c-Fyn;Proto-oncogene Syn;SLK;Src-like kinase;Tyrosine-protein kinase Fyn;c-fyn proto-oncogene;fyn protein tyrosine kinase;fyn protein-tyrosine kinase;FYN proto-oncogene, Src family tyrosine kinase;fyn tyrosine protein kinase;p59 fyn;protein fyn tyrosine kinase;protein tyrosine kinase fyn;protein-tyrosine kinase fyn;src kinase-like;SYN;syn-type;tyrosine prote…	SWISSPROT_AC:P06241;SWISSPROT_ID:FYN_HUMAN;EMBL:AB451293;EMBL:AB451426;EMBL:BC032496;EMBL:CH471051;EMBL:M14333;EMBL:M14676;EMBL:S74774;EMBL:Z97989;RefSeq:NP_002028.1;RefSeq:NP_694592.1;RefSeq:NP_694593.1;RefSeq:XP_005266947.1;RefSeq:XP_005266949.1;RefSeq:XP_016866139.1;RefSeq:XP_016866140.1;RefSeq:XP_016866141.1;RefSeq:XP_016866142.1;RefSeq:XP_016866143.1;ProteinModelPortal:P06241;STRING:9606.ENS…	2534	2782
560117928	RELA -- ECSIT	interaction	BioGrid:1055539;BioGrid:1055544;psi-mi:MI:0463;		484342	Protein	RELA	NFKB3;Nuclear factor NF-kappa-B p65 subunit;Nuclear factor of kappa light polypeptide gene enhancer in B-cells 3;RELA;TF65;Transcription factor p65;p 65;p-65;p6-5;p65;p65 of the transcription factor;p65 transcription factor;RELA proto-oncogene, NF-kB subunit;	SWISSPROT_AC:Q04206;SWISSPROT_ID:TF65_HUMAN;EMBL:AY455868;EMBL:BC033522;EMBL:L19067;EMBL:M62399;EMBL:Z22948;EMBL:Z22949;EMBL:Z22950;EMBL:Z22951;EMBL:Z22953;RefSeq:NP_001138610.1;RefSeq:NP_001230913.1;RefSeq:NP_068810.3;ProteinModelPortal:Q04206;STRING:9606.ENSP00000384273;SWISSPROT_AC_OLD:Q6GTV1;SWISSPROT_AC_OLD:Q6SLK1;SMR:Q04206;GeneID:5970;KEGG:hsa:5970;PIR:A40851;PIR:I53719;PIR:S51782;eggNOG:E…	114571	Protein	ECSIT	ECSIT;Evolutionarily conserved signaling intermediate in Toll pathway, mitochondrial;Protein SITPEC;ECSIT signalling integrator;SITPEC;	SWISSPROT_AC:Q9BQ95;SWISSPROT_ID:ECSIT_HUMAN;EMBL:AC008481;EMBL:AF243044;EMBL:AK314905;EMBL:BC000193;EMBL:BC005119;EMBL:BC008279;EMBL:CR457204;RefSeq:NP_001135936.1;RefSeq:NP_001135937.1;RefSeq:NP_001230133.1;RefSeq:NP_057665.2;ProteinModelPortal:Q9BQ95;STRING:9606.ENSP00000270517;SWISSPROT_AC_OLD:E9PAN9;SWISSPROT_AC_OLD:K7EMM0;SWISSPROT_AC_OLD:Q96HQ7;SWISSPROT_AC_OLD:Q9NYI1;SMR:Q9BQ95;GeneID:512…	5970	51295
560117639	ABCC1 -- Caveolin-1	interaction	BioGrid:1032071;psi-mi:MI:0463;		254893	Protein	ABCC1	ABCC1;ATP-binding cassette sub-family C member 1;Leukotriene C(4) transporter;LTC4 transporter;MRP;MRP1;Multidrug resistance-associated protein 1;ABC29;ABCC;abcc 1;abcc-1;abcc-type;ATP binding cassette subfamily C member 1;gs 10;GS-X;gs10;mrp-type;multidrug resistance associated protein 1;multidrug resistance associated protein-1;multidrug resistance associated-protein 1;multidrug resistance-asso…	SWISSPROT_AC:P33527;SWISSPROT_ID:MRP1_HUMAN;EMBL:AB209120;EMBL:AC003026;EMBL:AC025778;EMBL:AC130651;EMBL:AC136624;EMBL:AF022824;EMBL:AF022825;EMBL:AF022826;EMBL:AF022827;EMBL:AF022828;EMBL:AF022829;EMBL:AF022830;EMBL:AF022831;EMBL:AF022832;EMBL:AF022833;EMBL:AF022834;EMBL:AF022835;EMBL:AF022836;EMBL:AF022837;EMBL:AF022838;EMBL:AF022839;EMBL:AF022840;EMBL:AF022841;EMBL:AF022842;EMBL:AF022843;EMBL:…	55081	Protein	Caveolin-1	CAV;CAV1;Caveolin-1;BSCL3;cav-type;caveolin - 1;caveolin 1;caveolin i;caveolin isoform-1;caveolin- 1;caveolin- i;caveolin-i;caveolin1;CGL3;LCCNS;MSTP085;PPH3;VIP21;	SWISSPROT_AC:Q03135;SWISSPROT_ID:CAV1_HUMAN;EMBL:AF095591;EMBL:AF095592;EMBL:AF095593;EMBL:AF125348;EMBL:AJ133269;EMBL:BC009685;EMBL:BC082246;EMBL:BT007143;EMBL:Z18951;RefSeq:NP_001744.2;ProteinModelPortal:Q03135;STRING:9606.ENSP00000339191;SWISSPROT_AC_OLD:Q9UGP1;SWISSPROT_AC_OLD:Q9UNG1;SWISSPROT_AC_OLD:Q9UQH6;SMR:Q03135;GeneID:857;KEGG:hsa:857;PIR:S26884;eggNOG:ENOG410IV7A;eggNOG:ENOG4111HJR;Un…	857	4363
560116640	CUL2 -- Androgen receptor	interaction	BioGrid:886366;psi-mi:MI:0463;		84904	Protein	CUL2	CUL-2;CUL2;Cullin-2;cul 2;cul2-type;cullin 2;	SWISSPROT_AC:Q13617;SWISSPROT_ID:CUL2_HUMAN;EMBL:AF126404;EMBL:AK095217;EMBL:AK300491;EMBL:AL392046;EMBL:BC009591;EMBL:BC110901;EMBL:CH471072;EMBL:U58088;EMBL:U83410;RefSeq:NP_001185706.1;RefSeq:NP_001185707.1;RefSeq:NP_001185708.1;RefSeq:NP_003582.2;RefSeq:XP_011518049.1;ProteinModelPortal:Q13617;STRING:9606.ENSP00000444856;SWISSPROT_AC_OLD:B3KT95;SWISSPROT_AC_OLD:B7Z6K8;SWISSPROT_AC_OLD:D3DRY6;…	17165	Protein	Androgen receptor	ANDR;Androgen receptor;AR;DHTR;Dihydrotestosterone receptor;NR3C4;Nuclear receptor subfamily 3 group C member 4;AIS;ais-type;androgen receptor--an;androgen-receptor;ar 8;ar-subtype;ar-type;AR8;dihydrotestosterone-receptor;HUMARA;HYSP1;KD;nr3c4-type;receptor androgen;receptor's androgen;SBMA;SMAX1;TFM;type-ar;	SWISSPROT_AC:P10275;SWISSPROT_ID:ANDR_HUMAN;EMBL:AL049564;EMBL:AL158016;EMBL:AL356358;EMBL:AX453758;EMBL:BC132975;EMBL:CH471132;EMBL:FJ235916;EMBL:FJ235917;EMBL:L29496;EMBL:M20132;EMBL:M20260;EMBL:M21748;EMBL:M23263;EMBL:M27423;EMBL:M27424;EMBL:M27425;EMBL:M27426;EMBL:M27427;EMBL:M27428;EMBL:M27429;EMBL:M27430;EMBL:M34233;EMBL:M35844;EMBL:M35845;EMBL:M35846;EMBL:M35847;EMBL:M35848;EMBL:M35849;EMB…	367	8453
560112599	IKK2 -- Phosvitin	interaction	BioGrid:594615;BioGrid:594626;psi-mi:MI:0463;		197166	Protein	IKK2	EC 2.7.11.10;I-kappa-B kinase 2;I-kappa-B-kinase beta;IKBKB;IKK-B;IKK-beta;IKK2;IKKB;Inhibitor of nuclear factor kappa-B kinase subunit beta;NFKBIKB;Nuclear factor NF-kappa-B inhibitor kinase beta;i kappa b kinase beta;i kappa b kinase-beta;i kappa b-kinase beta;i kappab kinase beta;i kappab kinase-beta;i kappab-kinase-beta;i-kappa b kinase beta;i-kappa b kinase-beta;i-kappab kinase-beta;i-kappab…	SWISSPROT_AC:O14920;SWISSPROT_ID:IKKB_HUMAN;EMBL:AC083973;EMBL:AF029684;EMBL:AF031416;EMBL:AF080158;EMBL:AK302723;EMBL:AK303528;EMBL:AK316418;EMBL:AY663108;EMBL:BC006231;RefSeq:NP_001177649.1;RefSeq:NP_001229707.1;RefSeq:NP_001547.1;ProteinModelPortal:O14920;STRING:9606.ENSP00000430684;SWISSPROT_AC_OLD:B4DZ30;SWISSPROT_AC_OLD:B4E0U4;SWISSPROT_AC_OLD:O75327;SMR:O14920;GeneID:3551;KEGG:hsa:3551;egg…	82347	Protein	Phosvitin	Casein kinase II subunit beta;CK II beta;CK2N;CSK2B;CSNK2B;G5A;Phosvitin;Protein G5a;casein kinase 2 beta;casein kinase 2b;casein kinase 2beta;casein kinase ii beta;casein kinase iibeta;casein kinase-2 beta;ck-2 beta;ck-2-beta;CK2B;csnk2 beta;g5 a;g5 alpha;g5alpha;type-ii b-ck;	SWISSPROT_AC:P67870;SWISSPROT_ID:CSK2B_HUMAN;EMBL:AF129756;EMBL:AK311860;EMBL:AL662899;EMBL:AL670886;EMBL:AL805934;EMBL:AY113186;EMBL:BA000025;EMBL:BC112017;EMBL:BC112019;EMBL:BX511262;EMBL:CH471081;EMBL:CR354443;EMBL:CR541699;EMBL:CR753842;EMBL:CR759761;EMBL:DQ314868;EMBL:M30448;EMBL:X16312;EMBL:X16937;EMBL:X57152;RefSeq:NP_001269314.1;RefSeq:NP_001311.3;ProteinModelPortal:P67870;STRING:9606.ENS…	3551	1460
560105439	NFAT5 -- PRKACA	interaction	BioGrid:1534236;BioGrid:1534237;psi-mi:MI:0463;		275191	Protein	NFAT5	KIAA0827;NF-AT5;NFAT5;Nuclear factor of activated T-cells 5;T-cell transcription factor NFAT5;TonE-binding protein;TONEBP;Tonicity-responsive enhancer-binding protein;nfat 5;nfat-5;NFATL1;NFATZ;OREBP;tone binding protein;tonicity responsive enhancer binding protein;tonicity-responsive enhancer binding protein;	SWISSPROT_AC:O94916;SWISSPROT_ID:NFAT5_HUMAN;EMBL:AB020634;EMBL:AC009032;EMBL:AC012321;EMBL:AF089824;EMBL:AF134870;EMBL:AF163836;EMBL:AF346509;EMBL:AJ243298;EMBL:AJ243299;EMBL:BC131509;EMBL:BC146765;EMBL:CH471092;EMBL:Z97016;RefSeq:NP_001106649.1;RefSeq:NP_006590.1;RefSeq:NP_619727.2;RefSeq:NP_619728.2;RefSeq:NP_775321.1;RefSeq:NP_775322.1;RefSeq:XP_006721188.1;RefSeq:XP_011521120.1;RefSeq:XP_016…	208010	Protein	PRKACA	cAMP-dependent protein kinase catalytic subunit alpha;EC 2.7.11.11;KAPCA;PKA C-alpha;PKACA;PRKACA;c alpha-pka;ca-pka;calpha pka;calpha-pka;catalytic subunit of a camp dependent protein kinase;catalytic subunit of a camp-dependent protein kinase;pka c alpha;pka ca;pka calpha;pka-calpha;pkac-alpha;pkacalpha;PPNAD4;protein kinase cAMP-activated catalytic subunit alpha;	SWISSPROT_AC:P17612;SWISSPROT_ID:KAPCA_HUMAN;EMBL:AF208004;EMBL:AF224718;EMBL:AF239744;EMBL:AK290147;EMBL:BC039846;EMBL:BC108259;EMBL:CH471106;EMBL:DQ667173;EMBL:X07767;RefSeq:NP_001291278.1;RefSeq:NP_002721.1;RefSeq:NP_997401.1;ProteinModelPortal:P17612;STRING:9606.ENSP00000309591;SWISSPROT_AC_OLD:Q32P54;SWISSPROT_AC_OLD:Q9H2Y0;SWISSPROT_AC_OLD:Q9NRB4;SWISSPROT_AC_OLD:Q9NRH9;SMR:P17612;GeneID:55…	10725	5566
560105279	RAB7 -- NOTCH1	interaction	BioGrid:1521798;psi-mi:MI:0463;		352841	Protein	RAB7	RAB7;RAB7A;Ras-related protein Rab-7a;PRO2706;RAB7A, member RAS oncogene family;	SWISSPROT_AC:P51149;SWISSPROT_ID:RAB7A_HUMAN;EMBL:AF050175;EMBL:AF498942;EMBL:AK000826;EMBL:AK290721;EMBL:BC008721;EMBL:CH471052;EMBL:U44104;EMBL:X93499;RefSeq:NP_004628.4;ProteinModelPortal:P51149;STRING:9606.ENSP00000265062;SWISSPROT_AC_OLD:A8K3V6;SWISSPROT_AC_OLD:Q9NWJ0;SWISSPROT_AC_OLD:Q9UPB0;SMR:P51149;GeneID:7879;KEGG:hsa:7879;PIR:JC5268;eggNOG:ENOG410XNZV;eggNOG:KOG0394;UniGene:Hs.684374;U…	279460	Protein	NOTCH1	hN1;Neurogenic locus notch homolog protein 1;NOTC1;Notch 1;NOTCH1;TAN1;Translocation-associated notch protein TAN-1;AOS5;AOVD1;hn -1;hn i;hn-1;notch -1;notch-i;tan i;tan-1;tan-i;	SWISSPROT_AC:P46531;SWISSPROT_ID:NOTC1_HUMAN;EMBL:AB209873;EMBL:AF308602;EMBL:AL354671;EMBL:AL592301;EMBL:M73980;RefSeq:NP_060087.3;ProteinModelPortal:P46531;STRING:9606.ENSP00000277541;SWISSPROT_AC_OLD:Q59ED8;SWISSPROT_AC_OLD:Q5SXM3;SMR:P46531;GeneID:4851;KEGG:hsa:4851;PIR:A40043;eggNOG:COG0666;eggNOG:ENOG410IR7G;UniGene:Hs.495473;GO:GO:0000122;GO:GO:0000139;GO:GO:0001047;GO:GO:0001190;GO:GO:000…	4851	7879
560104231	TBK1 -- SOCS3	interaction	BioGrid:1174013;psi-mi:MI:0463;		482102	Protein	TBK1	EC 2.7.11.1;NAK;NF-kappa-B-activating kinase;Serine/threonine-protein kinase TBK1;T2K;TANK-binding kinase 1;TBK1;FTDALS4;kinase activating nf-kappab;nf-kappab activating kinase;nf-kappab-activating kinase;nfkappab-activating kinase;TANK binding kinase 1;tank binding kinase-1;tank- binding kinase 1;tank-binding kinase i;tank-binding kinase-1;tank-binding kinase1;tank-binding-kinase 1;tank-binding-…	SWISSPROT_AC:Q9UHD2;SWISSPROT_ID:TBK1_HUMAN;EMBL:AF174536;EMBL:AF191838;EMBL:AK002192;EMBL:AK291039;EMBL:BC034950;EMBL:CH471054;RefSeq:NP_037386.1;RefSeq:XP_005268866.1;RefSeq:XP_005268867.1;ProteinModelPortal:Q9UHD2;STRING:9606.ENSP00000329967;SWISSPROT_AC_OLD:A8K4S4;SWISSPROT_AC_OLD:Q8IYV3;SWISSPROT_AC_OLD:Q9NUJ5;SMR:Q9UHD2;GeneID:29110;KEGG:hsa:29110;eggNOG:ENOG410XRMU;eggNOG:KOG4250;UniGene:H…	454066	Protein	SOCS3	CIS-3;CIS3;Cytokine-inducible SH2 protein 3;SOCS-3;SOCS3;SSI-3;SSI3;STAT-induced STAT inhibitor 3;Suppressor of cytokine signaling 3;ATOD4;cis 3;cish-3;Cish3;cytokine-inducible sh2 protein-3;cytokine-inducible sh2-protein 3;socs 3;ssi 3;suppressor of cytokine signaling -3;suppressor of cytokine signaling-3;suppressor of cytokine signaling3;suppressor of the cytokine signaling 3;suppressor of the …	SWISSPROT_AC:O14543;SWISSPROT_ID:SOCS3_HUMAN;EMBL:AB004904;EMBL:AB006967;EMBL:AF159854;EMBL:BC060858;RefSeq:NP_003946.3;ProteinModelPortal:O14543;STRING:9606.ENSP00000330341;SWISSPROT_AC_OLD:O14509;GeneID:9021;KEGG:hsa:9021;PIR:JC5627;PIR:JC5761;eggNOG:ENOG4111V4J;eggNOG:KOG4566;UniGene:Hs.527973;UniGene:Hs.703620;GO:GO:0004860;GO:GO:0005737;GO:GO:0005829;GO:GO:0007259;GO:GO:0016567;GO:GO:0019221…	9021	29110
560104218	USP13 -- CEE	interaction	BioGrid:1173473;psi-mi:MI:0463;		509824	Protein	USP13	Deubiquitinating enzyme 13;EC 3.4.19.12;Isopeptidase T-3;ISOT-3;ISOT3;Ubiquitin carboxyl-terminal hydrolase 13;Ubiquitin thioesterase 13;Ubiquitin-specific-processing protease 13;UBP13;USP13;ubiquitin specific peptidase 13 (isopeptidase T-3);	SWISSPROT_AC:Q92995;SWISSPROT_ID:UBP13_HUMAN;EMBL:AC007687;EMBL:AC125604;EMBL:AK290338;EMBL:AK302404;EMBL:BC016146;EMBL:CH471052;EMBL:U75362;RefSeq:NP_003931.2;ProteinModelPortal:Q92995;STRING:9606.ENSP00000263966;SWISSPROT_AC_OLD:A8K2S3;SWISSPROT_AC_OLD:B4DYF3;SWISSPROT_AC_OLD:D3DNS2;SWISSPROT_AC_OLD:Q96B25;SMR:Q92995;GeneID:8975;KEGG:hsa:8975;eggNOG:COG5207;eggNOG:KOG0944;UniGene:Hs.175322;GO:G…	153840	Protein	CEE	C7orf20;CEE;Conserved edge-expressed protein;GET4;Golgi to ER traffic protein 4 homolog;Transmembrane domain recognition complex 35 kDa subunit;TRC35;CGI-20;get 4;get iv;golgi to ER traffic protein 4;	SWISSPROT_AC:Q7L5D6;SWISSPROT_ID:GET4_HUMAN;EMBL:AF132954;EMBL:AK024305;EMBL:AK097899;EMBL:AK125863;EMBL:AL133014;EMBL:BC003550;EMBL:CH236965;RefSeq:NP_057033.2;ProteinModelPortal:Q7L5D6;STRING:9606.ENSP00000265857;SWISSPROT_AC_OLD:A4D2Q1;SWISSPROT_AC_OLD:B3KNC7;SWISSPROT_AC_OLD:Q9UFC9;SWISSPROT_AC_OLD:Q9Y309;SMR:Q7L5D6;GeneID:51608;KEGG:hsa:51608;PIR:T42648;eggNOG:ENOG410XRWE;eggNOG:KOG3024;UniG…	51608	8975
560099640	MLL -- ELOB	interaction	BioGrid:683639;psi-mi:MI:0463;		214006	Protein	MLL	ALL-1;ALL1;CXXC-type zinc finger protein 7;CXXC7;EC 2.1.1.43;Histone-lysine N-methyltransferase 2A;HRX;HTRX;KMT2A;Lysine N-methyltransferase 2A;MLL;MLL1;Myeloid/lymphoid or mixed-lineage leukemia;Myeloid/lymphoid or mixed-lineage leukemia protein 1;Trithorax-like protein;TRX1;Zinc finger protein HRX;af9-mll;all--i;all-i;htrx-1;HTRX1;lysine methyltransferase 2A;mll 1;mll i;mll-1;MLL-AF9;mll-type;M…	SWISSPROT_AC:Q03164;SWISSPROT_ID:KMT2A_HUMAN;EMBL:AB209508;EMBL:AF231998;EMBL:AF232001;EMBL:AP000941;EMBL:AP001267;EMBL:AY373585;EMBL:D14540;EMBL:L01986;EMBL:L04284;EMBL:L04731;EMBL:S66432;EMBL:S78570;EMBL:U04737;EMBL:X83604;EMBL:Z69744;EMBL:Z69745;EMBL:Z69746;EMBL:Z69747;EMBL:Z69748;EMBL:Z69749;EMBL:Z69750;EMBL:Z69751;EMBL:Z69752;EMBL:Z69753;EMBL:Z69754;EMBL:Z69755;EMBL:Z69756;EMBL:Z69757;EMBL:Z…	120247	Protein	ELOB	ELOB;Elongin 18 kDa subunit;Elongin-B;RNA polymerase II transcription factor SIII subunit B;SIII p18;TCEB2;Transcription elongation factor B polypeptide 2;elongin B;SIII;	SWISSPROT_AC:Q15370;SWISSPROT_ID:ELOB_HUMAN;EMBL:AC004493;EMBL:AC092117;EMBL:BC013306;EMBL:BC065000;EMBL:BM700019;EMBL:CH471112;EMBL:L42856;RefSeq:NP_009039.1;RefSeq:NP_996896.1;ProteinModelPortal:Q15370;STRING:9606.ENSP00000262306;SWISSPROT_AC_OLD:B7WPD3;SMR:Q15370;GeneID:6923;KEGG:hsa:6923;PIR:I59405;eggNOG:ENOG4111UGJ;eggNOG:KOG4495;UniGene:Hs.172772;GO:GO:0005654;GO:GO:0005829;GO:GO:0006366;G…	4297	6923
560085529	KCNQ1 -- AP2M1	interaction	BioGrid:858763;psi-mi:MI:0463;		209255	Protein	KCNQ1	IKs producing slow voltage-gated potassium channel subunit alpha KvLQT1;KCNA8;KCNA9;KCNQ1;KQT-like 1;KVLQT1;Potassium voltage-gated channel subfamily KQT member 1;Voltage-gated potassium channel subunit Kv7.1;ATFB1;ATFB3;JLNS1;kcnq 1;kcnq1-type;kv 7.1;Kv1.9;Kv7.1;LQT;lqt-1;LQT1;potassium voltage-gated channel subfamily Q member 1;RWS;rws-type;SQT2;WRS;	SWISSPROT_AC:P51787;SWISSPROT_ID:KCNQ1_HUMAN;EMBL:AB015163;EMBL:AC013791;EMBL:AC021424;EMBL:AC124055;EMBL:AC124057;EMBL:AF000571;EMBL:AF051426;EMBL:AJ006345;EMBL:AK290618;EMBL:AP006463;EMBL:AY114213;EMBL:BC113545;EMBL:CH471158;EMBL:KF455303;EMBL:KF455304;EMBL:KF455305;EMBL:KF455306;EMBL:KF459741;EMBL:U86146;EMBL:U89364;RefSeq:NP_000209.2;RefSeq:NP_861463.1;ProteinModelPortal:P51787;STRING:9606.EN…	18577	Protein	AP2M1	Adaptin-mu2;Adaptor protein complex AP-2 subunit mu;Adaptor-related protein complex 2 subunit mu;AP-2 complex subunit mu;AP-2 mu chain;AP2M1;CLAPM1;Clathrin assembly protein complex 2 mu medium chain;Clathrin coat assembly protein AP50;Clathrin coat-associated protein AP50;HA2 50 kDa subunit;KIAA0109;Plasma membrane adaptor AP-2 50 kDa protein;adaptor related protein complex 2 mu 1 subunit;ap-2 m…	SWISSPROT_AC:Q96CW1;SWISSPROT_ID:AP2M1_HUMAN;EMBL:AC131235;EMBL:BC004996;EMBL:BC013796;EMBL:BC014030;EMBL:BT007308;EMBL:CH471052;EMBL:D63475;EMBL:U36188;RefSeq:NP_001020376.1;RefSeq:NP_001298127.1;RefSeq:NP_004059.2;ProteinModelPortal:Q96CW1;STRING:9606.ENSP00000292807;SWISSPROT_AC_OLD:A6NE12;SWISSPROT_AC_OLD:D3DNT1;SWISSPROT_AC_OLD:P20172;SWISSPROT_AC_OLD:P53679;SMR:Q96CW1;GeneID:1173;KEGG:hsa:1…	3784	1173
560083235	COD -- UPF1	interaction	BioGrid:824558;psi-mi:MI:0463;		433887	Protein	COD	COD;RSMB;Sm protein B/B';Sm-B/B';Small nuclear ribonucleoprotein-associated proteins B and B';SmB/B';snRNP-B;SNRPB;SNRPB1;CCMS;sm b'/b;sm b/b';sm-b'/b;small nuclear ribonucleoprotein polypeptides B and B1;smb'/b;SmB/SmB';	SWISSPROT_AC:P14678;SWISSPROT_ID:RSMB_HUMAN;EMBL:AF134822;EMBL:AF134823;EMBL:AF134824;EMBL:AF134825;EMBL:AL049650;EMBL:CH471133;EMBL:CR456969;EMBL:M34081;EMBL:M34082;EMBL:X15893;EMBL:X17567;EMBL:X17568;EMBL:X52979;RefSeq:NP_003082.1;RefSeq:NP_937859.1;ProteinModelPortal:P14678;STRING:9606.ENSP00000412566;SWISSPROT_AC_OLD:Q15490;SWISSPROT_AC_OLD:Q6IB35;SWISSPROT_AC_OLD:Q9UIS5;SMR:P14678;GeneID:662…	360945	Protein	UPF1	ATP-dependent helicase RENT1;EC 3.6.4.-;hUpf1;KIAA0221;Nonsense mRNA reducing factor 1;NORF1;Regulator of nonsense transcripts 1;RENT1;Up-frameshift suppressor 1 homolog;UPF1;pNORF1;rent-1;smg-2;smg2;upf-1;UPF1, RNA helicase and ATPase;	SWISSPROT_AC:Q92900;SWISSPROT_ID:RENT1_HUMAN;EMBL:AC003972;EMBL:AF074016;EMBL:BC039817;EMBL:D86988;EMBL:U59323;EMBL:U65533;RefSeq:NP_001284478.1;RefSeq:NP_002902.2;ProteinModelPortal:Q92900;STRING:9606.ENSP00000262803;SWISSPROT_AC_OLD:O00239;SWISSPROT_AC_OLD:O43343;SWISSPROT_AC_OLD:Q86Z25;SWISSPROT_AC_OLD:Q92842;SMR:Q92900;GeneID:5976;KEGG:hsa:5976;eggNOG:COG1112;eggNOG:KOG1802;UniGene:Hs.515266;…	6628	5976
560082992	RBX1 -- HIF1A	interaction	BioGrid:823460;psi-mi:MI:0463;		356675	Protein	RBX1	E3 ubiquitin-protein ligase RBX1;EC 6.3.2.-;Protein ZYP;RBX1;Regulator of cullins 1;RING finger protein 75;RING-box protein 1;RNF75;ROC1;BA554C12.1;ring box protein 1;ring box protein-1;ring box protein1;ring-box 1;ring-box-1;ring-box1;roc 1;roc i;roc-1;	SWISSPROT_AC:P62877;SWISSPROT_ID:RBX1_HUMAN;EMBL:AF140598;EMBL:AF142059;EMBL:AK315722;EMBL:AL080242;EMBL:AY099360;EMBL:BC001466;EMBL:BC017370;EMBL:CH471095;EMBL:CR456560;RefSeq:NP_055063.1;ProteinModelPortal:P62877;STRING:9606.ENSP00000216225;SWISSPROT_AC_OLD:B2RDY1;SWISSPROT_AC_OLD:Q8N6Z8;SWISSPROT_AC_OLD:Q9D1S2;SWISSPROT_AC_OLD:Q9WUK9;SWISSPROT_AC_OLD:Q9Y254;SMR:P62877;GeneID:9978;KEGG:hsa:9978…	178751	Protein	HIF1A	ARNT-interacting protein;Basic-helix-loop-helix-PAS protein MOP1;BHLHE78;Class E basic helix-loop-helix protein 78;HIF-1-alpha;HIF1-alpha;HIF1A;Hypoxia-inducible factor 1-alpha;Member of PAS protein 1;MOP1;PAS domain-containing protein 8;PASD8;arnt interacting protein;hif -1alpha;hif 1 alpha;hif 1-alpha;hif 1a;hif 1alpha;hif- 1 a;hif- 1 alpha;hif- 1a;hif- 1alpha;hif-1 a;hif-1 alpha;HIF-1A;HIF-1al…	SWISSPROT_AC:Q16665;SWISSPROT_ID:HIF1A_HUMAN;EMBL:AB073325;EMBL:AF050115;EMBL:AF050116;EMBL:AF050117;EMBL:AF050118;EMBL:AF050119;EMBL:AF050120;EMBL:AF050121;EMBL:AF050122;EMBL:AF050123;EMBL:AF050124;EMBL:AF050125;EMBL:AF050126;EMBL:AF050127;EMBL:AF207601;EMBL:AF207602;EMBL:AF208487;EMBL:AF304431;EMBL:AL137129;EMBL:BC012527;EMBL:BT009776;EMBL:FJ790247;EMBL:U22431;EMBL:U29165;RefSeq:NP_001230013.1;…	3091	9978
560082089	HECTD1 -- APC	interaction	BioGrid:814210;psi-mi:MI:0463;		174785	Protein	HECTD1	E3 ligase for inhibin receptor;E3 ubiquitin-protein ligase HECTD1;EC 2.3.2.26;EULIR;HECD1;HECT domain-containing protein 1;HECT-type E3 ubiquitin transferase HECTD1;HECTD1;KIAA1131;HECT domain E3 ubiquitin protein ligase 1;	SWISSPROT_AC:Q9ULT8;SWISSPROT_ID:HECD1_HUMAN;EMBL:AB032957;EMBL:AL110222;EMBL:AL121808;EMBL:AL136418;EMBL:AY254380;EMBL:BC011658;EMBL:BC063686;EMBL:CH471078;RefSeq:NP_056197.3;RefSeq:XP_005267559.2;ProteinModelPortal:Q9ULT8;STRING:9606.ENSP00000382269;SWISSPROT_AC_OLD:D3DS86;SWISSPROT_AC_OLD:Q6P445;SWISSPROT_AC_OLD:Q86VJ1;SWISSPROT_AC_OLD:Q96F34;SWISSPROT_AC_OLD:Q9UFZ7;SMR:Q9ULT8;GeneID:25831;KEG…	19281	Protein	APC	Adenomatous polyposis coli protein;APC;Deleted in polyposis 2.5;DP2.5;Protein APC;adenomatous polyposis coli-protein;apc of protein;apc protein;APC, WNT signaling pathway regulator;apc-protein;apc-type;BTPS2;dp 2.5;DP2;DP3;GS;PPP1R46;protein adenomatous polyposis coli;protein isoform of the apc;protein of adenomatous polyposis coli;protein of apc;protein of the adenomatous polyposis coli;protein …	SWISSPROT_AC:P25054;SWISSPROT_ID:APC_HUMAN;EMBL:CH471086;EMBL:M73548;EMBL:M74088;EMBL:S78214;RefSeq:NP_000029.2;RefSeq:NP_001120982.1;ProteinModelPortal:P25054;STRING:9606.ENSP00000257430;SWISSPROT_AC_OLD:D3DT03;SWISSPROT_AC_OLD:Q15162;SWISSPROT_AC_OLD:Q15163;SWISSPROT_AC_OLD:Q93042;SMR:P25054;GeneID:324;KEGG:hsa:324;PIR:A37261;eggNOG:ENOG410XR2V;eggNOG:KOG2122;UniGene:Hs.158932;GO:GO:0000281;GO:…	324	25831
560076348	SELS -- APOB	interaction	BioGrid:685477;psi-mi:MI:0463;		447385	Protein	SELS	Selenoprotein S;SELS;VCP-interacting membrane protein;VIMP;AD-015;ADO15;SBBI8;selenoprotein-s;SELENOS;seps-i;SEPS1;	SWISSPROT_AC:Q9BQE4;SWISSPROT_ID:SELS_HUMAN;EMBL:AC023024;EMBL:AF157317;EMBL:AF328864;EMBL:AY324824;EMBL:BC005840;EMBL:BC107774;RefSeq:NP_060915.2;RefSeq:NP_982298.2;ProteinModelPortal:Q9BQE4;STRING:9606.ENSP00000381282;SWISSPROT_AC_OLD:Q3B771;SWISSPROT_AC_OLD:Q9P0I6;SMR:Q9BQE4;GeneID:55829;KEGG:hsa:55829;eggNOG:ENOG410IW5T;eggNOG:ENOG41126EF;UniGene:Hs.32148;GO:GO:0002865;GO:GO:0004872;GO:GO:000…	19835	Protein	APOB	Apo B-100;APOB;Apolipoprotein B-100;apo b;apo b 100;apo b- 100;apo beta;apo-b;apo-b 100;apo-b-100;apo-beta;apo-beta-chain;apob 100;apob- 100;apoB-100;apob-100-type;apoB-48;apob100;apobeta;apolipoprotein B;apolipoprotein b 100;apolipoprotein b- 100;apolipoprotein beta;apolipoprotein-b;apolipoprotein-b 100;apolipoprotein-b-100;apolipoprotein-beta;apolipoproteinb;apolipoproteinb 100;apolipoproteinb-…	SWISSPROT_AC:P04114;SWISSPROT_ID:APOB_HUMAN;EMBL:AC010872;EMBL:AC115619;EMBL:AY324608;EMBL:J02610;EMBL:K03175;EMBL:M10374;EMBL:M12413;EMBL:M12480;EMBL:M12681;EMBL:M14081;EMBL:M14162;EMBL:M15053;EMBL:M15421;EMBL:M17367;EMBL:M17779;EMBL:M18471;EMBL:M19734;EMBL:M19808;EMBL:M19809;EMBL:M19810;EMBL:M19811;EMBL:M19812;EMBL:M19813;EMBL:M19815;EMBL:M19816;EMBL:M19818;EMBL:M19820;EMBL:M19821;EMBL:M19823;E…	338	55829
560075769	MLL -- TCEB1	interaction	BioGrid:683638;psi-mi:MI:0463;		214006	Protein	MLL	ALL-1;ALL1;CXXC-type zinc finger protein 7;CXXC7;EC 2.1.1.43;Histone-lysine N-methyltransferase 2A;HRX;HTRX;KMT2A;Lysine N-methyltransferase 2A;MLL;MLL1;Myeloid/lymphoid or mixed-lineage leukemia;Myeloid/lymphoid or mixed-lineage leukemia protein 1;Trithorax-like protein;TRX1;Zinc finger protein HRX;af9-mll;all--i;all-i;htrx-1;HTRX1;lysine methyltransferase 2A;mll 1;mll i;mll-1;MLL-AF9;mll-type;M…	SWISSPROT_AC:Q03164;SWISSPROT_ID:KMT2A_HUMAN;EMBL:AB209508;EMBL:AF231998;EMBL:AF232001;EMBL:AP000941;EMBL:AP001267;EMBL:AY373585;EMBL:D14540;EMBL:L01986;EMBL:L04284;EMBL:L04731;EMBL:S66432;EMBL:S78570;EMBL:U04737;EMBL:X83604;EMBL:Z69744;EMBL:Z69745;EMBL:Z69746;EMBL:Z69747;EMBL:Z69748;EMBL:Z69749;EMBL:Z69750;EMBL:Z69751;EMBL:Z69752;EMBL:Z69753;EMBL:Z69754;EMBL:Z69755;EMBL:Z69756;EMBL:Z69757;EMBL:Z…	120253	Protein	TCEB1	ELOC;Elongin 15 kDa subunit;Elongin-C;RNA polymerase II transcription factor SIII subunit C;SIII p15;TCEB1;Transcription elongation factor B polypeptide 1;c-elongin;elongin C;SIII;	SWISSPROT_AC:Q15369;SWISSPROT_ID:ELOC_HUMAN;EMBL:AC022868;EMBL:BC013809;EMBL:BC093065;EMBL:BC100028;EMBL:BC100283;EMBL:BX649138;EMBL:L34587;RefSeq:NP_001191786.1;RefSeq:NP_001191787.1;RefSeq:NP_001191788.1;RefSeq:NP_001191789.1;RefSeq:NP_001191790.1;RefSeq:NP_001191791.1;RefSeq:NP_001191792.1;RefSeq:NP_001191793.1;RefSeq:NP_005639.1;RefSeq:XP_011515882.1;RefSeq:XP_011515883.1;ProteinModelPortal:Q…	4297	6921
560073794	SMAD3 -- HEB	interaction	BioGrid:675140;psi-mi:MI:0463;		452508	Protein	SMAD3	hMAD-3;hSMAD3;JV15-2;MAD homolog 3;Mad3;MADH3;Mothers against decapentaplegic homolog 3;Mothers against DPP homolog 3;SMAD 3;SMAD family member 3;SMAD3;HSPC193;HsT17436;jv-1-52;lds type 3;LDS1C;LDS3;mothers against decapentaplegic homolog-3;smad-3;type-smad3;	SWISSPROT_AC:P84022;SWISSPROT_ID:SMAD3_HUMAN;EMBL:AB004930;EMBL:AC012568;EMBL:AC087482;EMBL:AF025293;EMBL:AF025294;EMBL:AF025295;EMBL:AF025296;EMBL:AF025297;EMBL:AF025298;EMBL:AF025299;EMBL:AF025300;EMBL:AK290881;EMBL:AK298139;EMBL:AK300614;EMBL:AK316017;EMBL:BC050743;EMBL:CH471082;EMBL:U68019;EMBL:U76622;RefSeq:NP_001138574.1;RefSeq:NP_001138575.1;RefSeq:NP_001138576.1;RefSeq:NP_005893.1;Protein…	189337	Protein	HEB	BHLHB20;Class B basic helix-loop-helix protein 20;DNA-binding protein HTF4;E-box-binding protein;HEB;HTF4;TCF-12;TCF12;Transcription factor 12;Transcription factor HTF-4;crs 3;crs type 3;crs type iii;CRS3;e box binding protein;e box-binding protein;e-box binding protein;he-b;he-beta;hebeta;HsT17266;	SWISSPROT_AC:Q99081;SWISSPROT_ID:HTF4_HUMAN;EMBL:AC010999;EMBL:AC016525;EMBL:AC090511;EMBL:AC090532;EMBL:AK304007;EMBL:AL831981;EMBL:BC050556;EMBL:BK001049;EMBL:BX537967;EMBL:CH471082;EMBL:KF456057;EMBL:M65209;EMBL:M80627;EMBL:M83233;RefSeq:NP_001293149.1;RefSeq:NP_001309080.1;RefSeq:NP_001309086.1;RefSeq:NP_001309088.1;RefSeq:NP_001309091.1;RefSeq:NP_001309094.1;RefSeq:NP_003196.1;RefSeq:NP_9969…	4088	6938
560068911	TCEB1 -- ADRB2	interaction	BioGrid:592963;psi-mi:MI:0463;		120253	Protein	TCEB1	ELOC;Elongin 15 kDa subunit;Elongin-C;RNA polymerase II transcription factor SIII subunit C;SIII p15;TCEB1;Transcription elongation factor B polypeptide 1;c-elongin;elongin C;SIII;	SWISSPROT_AC:Q15369;SWISSPROT_ID:ELOC_HUMAN;EMBL:AC022868;EMBL:BC013809;EMBL:BC093065;EMBL:BC100028;EMBL:BC100283;EMBL:BX649138;EMBL:L34587;RefSeq:NP_001191786.1;RefSeq:NP_001191787.1;RefSeq:NP_001191788.1;RefSeq:NP_001191789.1;RefSeq:NP_001191790.1;RefSeq:NP_001191791.1;RefSeq:NP_001191792.1;RefSeq:NP_001191793.1;RefSeq:NP_005639.1;RefSeq:XP_011515882.1;RefSeq:XP_011515883.1;ProteinModelPortal:Q…	11451	Protein	ADRB2	ADRB2;ADRB2R;B2AR;Beta-2 adrenergic receptor;Beta-2 adrenoceptor;Beta-2 adrenoreceptor;ADRBR;adrenoceptor beta 2;b-2 adrenergic receptor;b-2-adrenergic receptor;b2 adrenergic receptor;b2 adrenoceptor;b2 adrenoreceptor;b2-adrenergic receptor;b2-adrenoceptor;b2-adrenoreceptor;BAR;beta -2 adrenergic receptor;beta 2 -adrenergic receptor;beta 2 -adrenoceptor;beta 2 adrenergic receptor;beta 2 adrenocep…	SWISSPROT_AC:P07550;SWISSPROT_ID:ADRB2_HUMAN;EMBL:AF022953;EMBL:AF022954;EMBL:AF022955;EMBL:AF022956;EMBL:AF169225;EMBL:AF202305;EMBL:AF203386;EMBL:AK223025;EMBL:AK313151;EMBL:AY136741;EMBL:BC012481;EMBL:BC063486;EMBL:BC073856;EMBL:CH471062;EMBL:DQ094845;EMBL:EU332834;EMBL:J02960;EMBL:M15169;EMBL:X04827;EMBL:Y00106;RefSeq:NP_000015.1;ProteinModelPortal:P07550;STRING:9606.ENSP00000305372;SWISSPROT…	154	6921
560067276	TLR3 -- TBK1	interaction	BioGrid:569235;psi-mi:MI:0463;		490601	Protein	TLR3	CD283 antigen;TLR3;Toll-like receptor 3;CD283;IIAE2;toll like receptor 3;toll like receptor-3;toll- like receptor 3;toll-like receptor type 3;toll-like receptor-3;toll-like receptor3;toll-like-receptor 3;toll-like-receptor-3;	SWISSPROT_AC:O15455;SWISSPROT_ID:TLR3_HUMAN;EMBL:AB445631;EMBL:AC104070;EMBL:AK302143;EMBL:AK314208;EMBL:BC094737;EMBL:BC096333;EMBL:BC096334;EMBL:BC096335;EMBL:CH471056;EMBL:DQ360814;EMBL:DQ360815;EMBL:DQ360816;EMBL:DQ445682;EMBL:U88879;RefSeq:NP_003256.1;RefSeq:XP_016864066.1;ProteinModelPortal:O15455;STRING:9606.ENSP00000296795;SWISSPROT_AC_OLD:B2RAI7;SWISSPROT_AC_OLD:B7Z7K0;SWISSPROT_AC_OLD:E…	482102	Protein	TBK1	EC 2.7.11.1;NAK;NF-kappa-B-activating kinase;Serine/threonine-protein kinase TBK1;T2K;TANK-binding kinase 1;TBK1;FTDALS4;kinase activating nf-kappab;nf-kappab activating kinase;nf-kappab-activating kinase;nfkappab-activating kinase;TANK binding kinase 1;tank binding kinase-1;tank- binding kinase 1;tank-binding kinase i;tank-binding kinase-1;tank-binding kinase1;tank-binding-kinase 1;tank-binding-…	SWISSPROT_AC:Q9UHD2;SWISSPROT_ID:TBK1_HUMAN;EMBL:AF174536;EMBL:AF191838;EMBL:AK002192;EMBL:AK291039;EMBL:BC034950;EMBL:CH471054;RefSeq:NP_037386.1;RefSeq:XP_005268866.1;RefSeq:XP_005268867.1;ProteinModelPortal:Q9UHD2;STRING:9606.ENSP00000329967;SWISSPROT_AC_OLD:A8K4S4;SWISSPROT_AC_OLD:Q8IYV3;SWISSPROT_AC_OLD:Q9NUJ5;SMR:Q9UHD2;GeneID:29110;KEGG:hsa:29110;eggNOG:ENOG410XRMU;eggNOG:KOG4250;UniGene:H…	7098	29110
560067270	TLR9 -- TBK1	interaction	BioGrid:569229;psi-mi:MI:0463;		490629	Protein	TLR9	CD289 antigen;TLR9;Toll-like receptor 9;CD289;tlr -9;tlr 9;tlr-9;toll like receptor -9;toll like receptor 9;toll like receptor-9;toll like receptor9;toll- like receptor 9;toll-like receptor-9;toll-like receptor9;toll-like-receptor 9;toll-like-receptor-9;	SWISSPROT_AC:Q9NR96;SWISSPROT_ID:TLR9_HUMAN;EMBL:AB045180;EMBL:AB445673;EMBL:AF245704;EMBL:AF246972;EMBL:AF246973;EMBL:AF246974;EMBL:AF259262;EMBL:AF259263;EMBL:AY359085;EMBL:BC032713;EMBL:CH471055;EMBL:DQ019992;EMBL:DQ019993;EMBL:DQ019994;EMBL:DQ019995;EMBL:DQ019996;EMBL:DQ019999;EMBL:EU170540;EMBL:EU170541;EMBL:EU170542;EMBL:EU170543;RefSeq:NP_059138.1;ProteinModelPortal:Q9NR96;STRING:9606.ENSP…	482102	Protein	TBK1	EC 2.7.11.1;NAK;NF-kappa-B-activating kinase;Serine/threonine-protein kinase TBK1;T2K;TANK-binding kinase 1;TBK1;FTDALS4;kinase activating nf-kappab;nf-kappab activating kinase;nf-kappab-activating kinase;nfkappab-activating kinase;TANK binding kinase 1;tank binding kinase-1;tank- binding kinase 1;tank-binding kinase i;tank-binding kinase-1;tank-binding kinase1;tank-binding-kinase 1;tank-binding-…	SWISSPROT_AC:Q9UHD2;SWISSPROT_ID:TBK1_HUMAN;EMBL:AF174536;EMBL:AF191838;EMBL:AK002192;EMBL:AK291039;EMBL:BC034950;EMBL:CH471054;RefSeq:NP_037386.1;RefSeq:XP_005268866.1;RefSeq:XP_005268867.1;ProteinModelPortal:Q9UHD2;STRING:9606.ENSP00000329967;SWISSPROT_AC_OLD:A8K4S4;SWISSPROT_AC_OLD:Q8IYV3;SWISSPROT_AC_OLD:Q9NUJ5;SMR:Q9UHD2;GeneID:29110;KEGG:hsa:29110;eggNOG:ENOG410XRMU;eggNOG:KOG4250;UniGene:H…	54106	29110
560067232	iNOS -- TCEB1	interaction	BioGrid:569131;BioGrid:569137;psi-mi:MI:0463;		279371	Protein	iNOS	EC 1.14.13.39;HEP-NOS;Hepatocyte NOS;Inducible NO synthase;Inducible NOS;iNOS;Nitric oxide synthase, inducible;NOS type II;NOS2;NOS2A;Peptidyl-cysteine S-nitrosylase NOS2;an-nos;inducible isoform of no synthase;inducible isoform of no-synthase;inducible isoform of nos;inducible isoform of the no synthase;inducible no-synthase;inducible type no synthase;inducible type of no synthase;inducible type…	SWISSPROT_AC:P35228;SWISSPROT_ID:NOS2_HUMAN;EMBL:AB022318;EMBL:AF068236;EMBL:BC130283;EMBL:BC144126;EMBL:D26525;EMBL:DQ060518;EMBL:EU332854;EMBL:L09210;EMBL:L24553;EMBL:S75615;EMBL:U05810;EMBL:U20141;EMBL:U31511;EMBL:X73029;RefSeq:NP_000616.3;RefSeq:XP_011523161.1;ProteinModelPortal:P35228;STRING:9606.ENSP00000327251;SWISSPROT_AC_OLD:A1L3U5;SWISSPROT_AC_OLD:B7ZLY2;SWISSPROT_AC_OLD:O60757;SWISSPRO…	120253	Protein	TCEB1	ELOC;Elongin 15 kDa subunit;Elongin-C;RNA polymerase II transcription factor SIII subunit C;SIII p15;TCEB1;Transcription elongation factor B polypeptide 1;c-elongin;elongin C;SIII;	SWISSPROT_AC:Q15369;SWISSPROT_ID:ELOC_HUMAN;EMBL:AC022868;EMBL:BC013809;EMBL:BC093065;EMBL:BC100028;EMBL:BC100283;EMBL:BX649138;EMBL:L34587;RefSeq:NP_001191786.1;RefSeq:NP_001191787.1;RefSeq:NP_001191788.1;RefSeq:NP_001191789.1;RefSeq:NP_001191790.1;RefSeq:NP_001191791.1;RefSeq:NP_001191792.1;RefSeq:NP_001191793.1;RefSeq:NP_005639.1;RefSeq:XP_011515882.1;RefSeq:XP_011515883.1;ProteinModelPortal:Q…	4843	6921
560066970	NDFIP2 -- EGFR	interaction	BioGrid:567783;psi-mi:MI:0463;		275245	Protein	NDFIP2	KIAA1165;N4WBP5A;NDFIP2;NEDD4 family-interacting protein 2;NEDD4 WW domain-binding protein 5A;NFIP2;Putative MAPK-activating protein PM04/PM05/PM06/PM07;Putative NF-kappa-B-activating protein 413;Nedd4 family interacting protein 2;	SWISSPROT_AC:Q9NV92;SWISSPROT_ID:NFIP2_HUMAN;EMBL:AB032991;EMBL:AB097019;EMBL:AB097028;EMBL:AB097029;EMBL:AB097030;EMBL:AB097031;EMBL:AK001723;EMBL:AL136442;EMBL:AL355603;EMBL:BC021988;EMBL:BC026126;RefSeq:NP_061953.2;ProteinModelPortal:Q9NV92;STRING:9606.ENSP00000218652;SWISSPROT_AC_OLD:Q7Z2H3;SWISSPROT_AC_OLD:Q7Z428;SWISSPROT_AC_OLD:Q8TAR3;SWISSPROT_AC_OLD:Q9ULQ5;GeneID:54602;KEGG:hsa:54602;egg…	118933	Protein	EGFR	EC 2.7.10.1;EGFR;Epidermal growth factor receptor;ERBB;ERBB1;HER1;Proto-oncogene c-ErbB-1;Receptor tyrosine-protein kinase erbB-1;c-erb-b-1 proto-oncogene;c-erbb1 proto-oncogene;egfr-type;epidermal growth factor - receptor;epidermal growth factor -receptor;epidermal growth factor receptor-type;epidermal growth factor's receptor;epidermal growth factor-receptor;epidermal growth receptor factor;epi…	SWISSPROT_AC:P00533;SWISSPROT_ID:EGFR_HUMAN;EMBL:AF125253;EMBL:AF125538;EMBL:AF125539;EMBL:AF277897;EMBL:AF288738;EMBL:AY588246;EMBL:AY698024;EMBL:M11234;EMBL:M38425;EMBL:U48722;EMBL:U48723;EMBL:U48724;EMBL:U48725;EMBL:U48726;EMBL:U48727;EMBL:U48728;EMBL:U48729;EMBL:U95089;EMBL:X00588;EMBL:X00663;EMBL:X06370;RefSeq:NP_005219.2;RefSeq:NP_958439.1;RefSeq:NP_958440.1;RefSeq:NP_958441.1;ProteinModelP…	1956	54602
560066046	PDGFR -- MFG-E8	interaction	BioGrid:559010;psi-mi:MI:0463;		310211	Protein	PDGFR	Beta platelet-derived growth factor receptor;Beta-type platelet-derived growth factor receptor;CD140 antigen-like family member B;CD140b antigen;EC 2.7.10.1;PDGF-R-beta;PDGFR;PDGFR-1;PDGFR-beta;PDGFR1;PDGFRB;PGFRB;Platelet-derived growth factor receptor 1;Platelet-derived growth factor receptor beta;beta chain of the platelet-derived growth factor receptor;beta platelet-derived growth factor-rece…	SWISSPROT_AC:P09619;SWISSPROT_ID:PGFRB_HUMAN;EMBL:AC005895;EMBL:AC011382;EMBL:BC032224;EMBL:EU826595;EMBL:J03278;EMBL:M21616;EMBL:U33172;RefSeq:NP_002600.1;RefSeq:XP_011535960.1;RefSeq:XP_011535961.1;ProteinModelPortal:P09619;STRING:9606.ENSP00000261799;SWISSPROT_AC_OLD:B5A957;SWISSPROT_AC_OLD:Q8N5L4;SMR:P09619;GeneID:5159;KEGG:hsa:5159;PIR:A28206;eggNOG:COG0515;eggNOG:KOG0200;UniGene:Hs.509067;G…	243452	Protein	MFG-E8	Breast epithelial antigen BA46;HMFG;Lactadherin;MFG-E8;MFGE8;MFGM;Milk fat globule-EGF factor 8;SED1;ba 46;ba-46;BA46;EDIL1;hP47;HsT19888;milk fat globule egf factor 8;milk fat globule egf factor viii;milk fat globule egf factor-8;milk fat globule egf-factor 8;milk fat globule- egf factor 8;milk fat globule--egf factor viii;milk fat globule-EGF factor 8 protein;milk fat globule-egf factor viii;mi…	SWISSPROT_AC:Q08431;SWISSPROT_ID:MFGM_HUMAN;EMBL:AC067805;EMBL:AK222735;EMBL:AK223182;EMBL:AK312640;EMBL:AY141974;EMBL:BC003610;EMBL:BT006948;EMBL:BX537974;EMBL:CH471101;EMBL:S56151;EMBL:U58516;RefSeq:NP_001108086.1;RefSeq:NP_001297248.1;RefSeq:NP_001297249.1;RefSeq:NP_001297250.1;RefSeq:NP_005919.2;ProteinModelPortal:Q08431;STRING:9606.ENSP00000268150;SWISSPROT_AC_OLD:B2R6M7;SWISSPROT_AC_OLD:Q53…	5159	4240
560066016	WFS1 -- ATF6	interaction	BioGrid:558922;psi-mi:MI:0463;		526815	Protein	WFS1	WFS1;Wolframin;CTRCT41;WFRS;WFS;wfs-1;WFSL;wolframin ER transmembrane glycoprotein;	SWISSPROT_AC:O76024;SWISSPROT_ID:WFS1_HUMAN;EMBL:AC116317;EMBL:AF084481;EMBL:AK312897;EMBL:BC030130;EMBL:CH471131;EMBL:Y18064;RefSeq:NP_001139325.1;RefSeq:NP_005996.2;ProteinModelPortal:O76024;STRING:9606.ENSP00000226760;SWISSPROT_AC_OLD:B2R797;SWISSPROT_AC_OLD:D3DVT1;SWISSPROT_AC_OLD:Q8N6I3;SWISSPROT_AC_OLD:Q9UNW6;SMR:O76024;GeneID:7466;KEGG:hsa:7466;eggNOG:ENOG410IDYG;eggNOG:ENOG4111MAM;UniGene…	32798	Protein	ATF6	Activating transcription factor 6 alpha;ATF6;ATF6-alpha;ATF6A;cAMP-dependent transcription factor ATF-6 alpha;Cyclic AMP-dependent transcription factor ATF-6 alpha;ACHM7;activating transcription factor 6;activating transcription factor 6alpha;activating transcription factor-6;activating transcription factor6;atf6 alpha;	SWISSPROT_AC:P18850;SWISSPROT_ID:ATF6A_HUMAN;EMBL:AB015856;EMBL:AF005887;EMBL:AL359541;EMBL:AL391825;EMBL:AL450995;EMBL:BC014969;EMBL:BC071997;RefSeq:NP_031374.2;ProteinModelPortal:P18850;STRING:9606.ENSP00000356919;SWISSPROT_AC_OLD:O15139;SWISSPROT_AC_OLD:Q5VW62;SWISSPROT_AC_OLD:Q6IPB5;SWISSPROT_AC_OLD:Q9UEC9;GeneID:22926;KEGG:hsa:22926;PIR:F34223;eggNOG:ENOG410ZAAP;eggNOG:KOG4343;UniGene:Hs.492…	22926	7466
560035780	Tafazzin -- MOV10	interaction	BioGrid:1052886;psi-mi:MI:0463;		481445	Protein	Tafazzin	EFE2;G4.5;Protein G4.5;Tafazzin;TAZ;BTHS;CMD3A;EFE;efe-ii;g-4.5;LVNCX;Taz1;	SWISSPROT_AC:Q16635;SWISSPROT_ID:TAZ_HUMAN;EMBL:AK291848;EMBL:AY231461;EMBL:AY231462;EMBL:AY231463;EMBL:AY231464;EMBL:AY258036;EMBL:AY258037;EMBL:AY258038;EMBL:AY258039;EMBL:BX936347;EMBL:CH471172;EMBL:X92762;EMBL:X92763;EMBL:X92764;RefSeq:NP_000107.1;RefSeq:NP_001290394.1;RefSeq:NP_851828.1;RefSeq:NP_851829.1;RefSeq:NP_851830.1;ProteinModelPortal:Q16635;STRING:9606.ENSP00000299328;SWISSPROT_AC_O…	252496	Protein	MOV10	Armitage homolog;EC 3.6.4.13;KIAA1631;Moloney leukemia virus 10 protein;MOV10;Putative helicase MOV-10;fSAP113;gb110;homolog armitage;moloney leukemia virus type 10 protein;Mov10 RISC complex RNA helicase;	SWISSPROT_AC:Q9HCE1;SWISSPROT_ID:MOV10_HUMAN;EMBL:AB046851;EMBL:AK074174;EMBL:AL603832;EMBL:AL833353;EMBL:BC002548;EMBL:BC004499;EMBL:BC009312;RefSeq:NP_001123551.1;RefSeq:NP_001273001.1;RefSeq:NP_001308253.1;RefSeq:NP_066014.1;RefSeq:XP_005270926.1;RefSeq:XP_005270927.1;RefSeq:XP_016856807.1;ProteinModelPortal:Q9HCE1;STRING:9606.ENSP00000350028;SWISSPROT_AC_OLD:Q5JR03;SWISSPROT_AC_OLD:Q8TEF0;SWI…	6901	4343
560035773	PRDX4 -- MOV10	interaction	BioGrid:1052864;psi-mi:MI:0463;		327540	Protein	PRDX4	Antioxidant enzyme AOE372;AOE37-2;EC 1.11.1.15;Peroxiredoxin IV;Peroxiredoxin-4;PRDX4;Prx-IV;Thioredoxin peroxidase AO372;Thioredoxin-dependent peroxide reductase A0372;aoe 372;AOE372;HEL-S-97n;peroxiredoxin 4;prdx iv;prdx-4;prx 4;prx iv;PRX-4;	SWISSPROT_AC:Q13162;SWISSPROT_ID:PRDX4_HUMAN;EMBL:BC003609;EMBL:BC007107;EMBL:BC016770;EMBL:CR541668;EMBL:CR541705;EMBL:U25182;RefSeq:NP_006397.1;ProteinModelPortal:Q13162;STRING:9606.ENSP00000368646;SWISSPROT_AC_OLD:Q6FHT3;SMR:Q13162;GeneID:10549;KEGG:hsa:10549;PIR:G01790;eggNOG:COG0450;eggNOG:KOG0852;UniGene:Hs.83383;GO:GO:0005615;GO:GO:0005634;GO:GO:0005739;GO:GO:0005790;GO:GO:0005829;GO:GO:00…	252496	Protein	MOV10	Armitage homolog;EC 3.6.4.13;KIAA1631;Moloney leukemia virus 10 protein;MOV10;Putative helicase MOV-10;fSAP113;gb110;homolog armitage;moloney leukemia virus type 10 protein;Mov10 RISC complex RNA helicase;	SWISSPROT_AC:Q9HCE1;SWISSPROT_ID:MOV10_HUMAN;EMBL:AB046851;EMBL:AK074174;EMBL:AL603832;EMBL:AL833353;EMBL:BC002548;EMBL:BC004499;EMBL:BC009312;RefSeq:NP_001123551.1;RefSeq:NP_001273001.1;RefSeq:NP_001308253.1;RefSeq:NP_066014.1;RefSeq:XP_005270926.1;RefSeq:XP_005270927.1;RefSeq:XP_016856807.1;ProteinModelPortal:Q9HCE1;STRING:9606.ENSP00000350028;SWISSPROT_AC_OLD:Q5JR03;SWISSPROT_AC_OLD:Q8TEF0;SWI…	10549	4343
560035747	MOV10 -- E2F1	interaction	BioGrid:1052806;psi-mi:MI:0463;		252496	Protein	MOV10	Armitage homolog;EC 3.6.4.13;KIAA1631;Moloney leukemia virus 10 protein;MOV10;Putative helicase MOV-10;fSAP113;gb110;homolog armitage;moloney leukemia virus type 10 protein;Mov10 RISC complex RNA helicase;	SWISSPROT_AC:Q9HCE1;SWISSPROT_ID:MOV10_HUMAN;EMBL:AB046851;EMBL:AK074174;EMBL:AL603832;EMBL:AL833353;EMBL:BC002548;EMBL:BC004499;EMBL:BC009312;RefSeq:NP_001123551.1;RefSeq:NP_001273001.1;RefSeq:NP_001308253.1;RefSeq:NP_066014.1;RefSeq:XP_005270926.1;RefSeq:XP_005270927.1;RefSeq:XP_016856807.1;ProteinModelPortal:Q9HCE1;STRING:9606.ENSP00000350028;SWISSPROT_AC_OLD:Q5JR03;SWISSPROT_AC_OLD:Q8TEF0;SWI…	113256	Protein	E2F1	E2F-1;E2F1;PBR3;pRB-binding protein E2F-1;RBAP-1;RBBP-3;RBBP3;Retinoblastoma-associated protein 1;Retinoblastoma-binding protein 3;Transcription factor E2F1;e2f -1;e2f 1;E2F transcription factor 1;e2f transcription factor1;e2f- 1;e2f-1 prb-binding protein;e2f-1 transcription factor;e2f-i;e2f1 transcription factor;RBAP1;RBP3;transcription factor e2f-1;	SWISSPROT_AC:Q01094;SWISSPROT_ID:E2F1_HUMAN;EMBL:AF516106;EMBL:AL121906;EMBL:BC050369;EMBL:BC058902;EMBL:M96577;EMBL:S49592;EMBL:S74230;EMBL:U47675;EMBL:U47676;EMBL:U47677;RefSeq:NP_005216.1;ProteinModelPortal:Q01094;STRING:9606.ENSP00000345571;SWISSPROT_AC_OLD:Q13143;SWISSPROT_AC_OLD:Q92768;SMR:Q01094;GeneID:1869;KEGG:hsa:1869;PIR:JC4929;eggNOG:ENOG410XNYI;eggNOG:KOG2577;UniGene:Hs.654393;GO:GO:…	1869	4343
560035716	RAPTOR -- MOV10	interaction	BioGrid:1052714;psi-mi:MI:0463;		411956	Protein	RAPTOR	KIAA1303;p150 target of rapamycin (TOR)-scaffold protein;RAPTOR;Regulatory-associated protein of mTOR;RPTOR;KOG1;Mip1;regulatory associated protein of mtor;regulatory associated protein of MTOR complex 1;regulatory associated protein of mtor complex i;	SWISSPROT_AC:Q8N122;SWISSPROT_ID:RPTOR_HUMAN;EMBL:AB037724;EMBL:AB082951;EMBL:AC016245;EMBL:AC109327;EMBL:AC127496;EMBL:AC133012;EMBL:AY090663;EMBL:BC025180;EMBL:BC033258;EMBL:BC064515;EMBL:BC136652;EMBL:BC136654;EMBL:CH471099;EMBL:GQ183898;RefSeq:NP_001156506.1;RefSeq:NP_065812.1;ProteinModelPortal:Q8N122;STRING:9606.ENSP00000307272;SWISSPROT_AC_OLD:B2RN36;SWISSPROT_AC_OLD:C6KEF2;SWISSPROT_AC_OL…	252496	Protein	MOV10	Armitage homolog;EC 3.6.4.13;KIAA1631;Moloney leukemia virus 10 protein;MOV10;Putative helicase MOV-10;fSAP113;gb110;homolog armitage;moloney leukemia virus type 10 protein;Mov10 RISC complex RNA helicase;	SWISSPROT_AC:Q9HCE1;SWISSPROT_ID:MOV10_HUMAN;EMBL:AB046851;EMBL:AK074174;EMBL:AL603832;EMBL:AL833353;EMBL:BC002548;EMBL:BC004499;EMBL:BC009312;RefSeq:NP_001123551.1;RefSeq:NP_001273001.1;RefSeq:NP_001308253.1;RefSeq:NP_066014.1;RefSeq:XP_005270926.1;RefSeq:XP_005270927.1;RefSeq:XP_016856807.1;ProteinModelPortal:Q9HCE1;STRING:9606.ENSP00000350028;SWISSPROT_AC_OLD:Q5JR03;SWISSPROT_AC_OLD:Q8TEF0;SWI…	57521	4343
560035655	53BP1 -- MOV10	interaction	BioGrid:1052579;psi-mi:MI:0463;		493719	Protein	53BP1	53BP1;p53-binding protein 1;p53BP1;TP53B;TP53BP1;Tumor suppressor p53-binding protein 1;53bp-1;p-202;p2-02;p202;p53 binding protein 1;p53 binding protein-1;p53 binding-protein 1;p53-binding protein-1;TDRD30;tp 53;tp-53;TP53;tumor protein p53 binding protein 1;tumor protein p53-binding protein 1;tumor suppressor p53 binding protein 1;	SWISSPROT_AC:Q12888;SWISSPROT_ID:TP53B_HUMAN;EMBL:AB210025;EMBL:AC018924;EMBL:AF078776;EMBL:AY904026;EMBL:BC112161;EMBL:BX537418;EMBL:U09477;RefSeq:NP_001135451.1;RefSeq:NP_001135452.1;RefSeq:NP_005648.1;ProteinModelPortal:Q12888;STRING:9606.ENSP00000371475;SWISSPROT_AC_OLD:F8VY86;SWISSPROT_AC_OLD:Q2M1Z7;SWISSPROT_AC_OLD:Q4LE46;SWISSPROT_AC_OLD:Q5FWZ3;SWISSPROT_AC_OLD:Q7Z3U4;SMR:Q12888;GeneID:715…	252496	Protein	MOV10	Armitage homolog;EC 3.6.4.13;KIAA1631;Moloney leukemia virus 10 protein;MOV10;Putative helicase MOV-10;fSAP113;gb110;homolog armitage;moloney leukemia virus type 10 protein;Mov10 RISC complex RNA helicase;	SWISSPROT_AC:Q9HCE1;SWISSPROT_ID:MOV10_HUMAN;EMBL:AB046851;EMBL:AK074174;EMBL:AL603832;EMBL:AL833353;EMBL:BC002548;EMBL:BC004499;EMBL:BC009312;RefSeq:NP_001123551.1;RefSeq:NP_001273001.1;RefSeq:NP_001308253.1;RefSeq:NP_066014.1;RefSeq:XP_005270926.1;RefSeq:XP_005270927.1;RefSeq:XP_016856807.1;ProteinModelPortal:Q9HCE1;STRING:9606.ENSP00000350028;SWISSPROT_AC_OLD:Q5JR03;SWISSPROT_AC_OLD:Q8TEF0;SWI…	7158	4343
560035638	MOV10 -- CPAP	interaction	BioGrid:1052534;psi-mi:MI:0463;		252496	Protein	MOV10	Armitage homolog;EC 3.6.4.13;KIAA1631;Moloney leukemia virus 10 protein;MOV10;Putative helicase MOV-10;fSAP113;gb110;homolog armitage;moloney leukemia virus type 10 protein;Mov10 RISC complex RNA helicase;	SWISSPROT_AC:Q9HCE1;SWISSPROT_ID:MOV10_HUMAN;EMBL:AB046851;EMBL:AK074174;EMBL:AL603832;EMBL:AL833353;EMBL:BC002548;EMBL:BC004499;EMBL:BC009312;RefSeq:NP_001123551.1;RefSeq:NP_001273001.1;RefSeq:NP_001308253.1;RefSeq:NP_066014.1;RefSeq:XP_005270926.1;RefSeq:XP_005270927.1;RefSeq:XP_016856807.1;ProteinModelPortal:Q9HCE1;STRING:9606.ENSP00000350028;SWISSPROT_AC_OLD:Q5JR03;SWISSPROT_AC_OLD:Q8TEF0;SWI…	61187	Protein	CPAP	CENP-J;CENPJ;Centromere protein J;Centrosomal P4.1-associated protein;CPAP;LAG-3-associated protein;LAP;LIP1;LYST-interacting protein 1;BM032;centrosomal p4.1 associated protein;lap-type;MCPH6;sas 4;Sas-4;SASS4;SCKL4;	SWISSPROT_AC:Q9HC77;SWISSPROT_ID:CENPJ_HUMAN;EMBL:AF139625;EMBL:AF141337;EMBL:AJ303006;EMBL:AL354798;EMBL:AL833182;EMBL:BC024209;EMBL:BC113110;EMBL:BC113662;EMBL:BC113664;EMBL:CH471075;RefSeq:NP_060921.3;ProteinModelPortal:Q9HC77;STRING:9606.ENSP00000371308;SWISSPROT_AC_OLD:Q2KHM6;SWISSPROT_AC_OLD:Q5JPD5;SWISSPROT_AC_OLD:Q5T6R5;SWISSPROT_AC_OLD:Q96KS5;SWISSPROT_AC_OLD:Q9C067;SMR:Q9HC77;GeneID:558…	55835	4343
560035606	ZHANG -- MOV10	interaction	BioGrid:1052465;psi-mi:MI:0463;		573075	Protein	ZHANG	CREB/ATF bZIP transcription factor;CREBZF;HCF-binding transcription factor Zhangfei;Host cell factor-binding transcription factor Zhangfei;ZF;ZHANG;SMILE;smile-type;	SWISSPROT_AC:Q9NS37;SWISSPROT_ID:ZHANG_HUMAN;EMBL:AF039942;EMBL:AK313471;EMBL:AP000642;EMBL:BC060807;EMBL:BC093796;EMBL:BC093798;EMBL:DQ128105;RefSeq:NP_001034707.1;RefSeq:XP_011543497.1;RefSeq:XP_016873577.1;RefSeq:XP_016873578.1;RefSeq:XP_016873579.1;RefSeq:XP_016873580.1;RefSeq:XP_016873581.1;ProteinModelPortal:Q9NS37;STRING:9606.ENSP00000433459;SWISSPROT_AC_OLD:B2R8Q9;SWISSPROT_AC_OLD:Q0P5U9;…	252496	Protein	MOV10	Armitage homolog;EC 3.6.4.13;KIAA1631;Moloney leukemia virus 10 protein;MOV10;Putative helicase MOV-10;fSAP113;gb110;homolog armitage;moloney leukemia virus type 10 protein;Mov10 RISC complex RNA helicase;	SWISSPROT_AC:Q9HCE1;SWISSPROT_ID:MOV10_HUMAN;EMBL:AB046851;EMBL:AK074174;EMBL:AL603832;EMBL:AL833353;EMBL:BC002548;EMBL:BC004499;EMBL:BC009312;RefSeq:NP_001123551.1;RefSeq:NP_001273001.1;RefSeq:NP_001308253.1;RefSeq:NP_066014.1;RefSeq:XP_005270926.1;RefSeq:XP_005270927.1;RefSeq:XP_016856807.1;ProteinModelPortal:Q9HCE1;STRING:9606.ENSP00000350028;SWISSPROT_AC_OLD:Q5JR03;SWISSPROT_AC_OLD:Q8TEF0;SWI…	58487	4343
560035595	MOV10 -- DGLA	interaction	BioGrid:1052442;psi-mi:MI:0463;		252496	Protein	MOV10	Armitage homolog;EC 3.6.4.13;KIAA1631;Moloney leukemia virus 10 protein;MOV10;Putative helicase MOV-10;fSAP113;gb110;homolog armitage;moloney leukemia virus type 10 protein;Mov10 RISC complex RNA helicase;	SWISSPROT_AC:Q9HCE1;SWISSPROT_ID:MOV10_HUMAN;EMBL:AB046851;EMBL:AK074174;EMBL:AL603832;EMBL:AL833353;EMBL:BC002548;EMBL:BC004499;EMBL:BC009312;RefSeq:NP_001123551.1;RefSeq:NP_001273001.1;RefSeq:NP_001308253.1;RefSeq:NP_066014.1;RefSeq:XP_005270926.1;RefSeq:XP_005270927.1;RefSeq:XP_016856807.1;ProteinModelPortal:Q9HCE1;STRING:9606.ENSP00000350028;SWISSPROT_AC_OLD:Q5JR03;SWISSPROT_AC_OLD:Q8TEF0;SWI…	101022	Protein	DGLA	C11orf11;DAGLA;DGL-alpha;DGLA;EC 3.1.1.-;KIAA0659;Neural stem cell-derived dendrite regulator;NSDDR;Sn1-specific diacylglycerol lipase alpha;dagl alpha;DAGL(ALPHA);dagl-alpha;DAGLALPHA;dglalpha;diacylglycerol lipase a;diacylglycerol lipase alpha;diacylglycerol lipase type-alpha;diacylglycerol-lipase a;	SWISSPROT_AC:Q9Y4D2;SWISSPROT_ID:DGLA_HUMAN;EMBL:AB014559;EMBL:AY275377;EMBL:BC150176;EMBL:BC150195;EMBL:BC152453;EMBL:CH471076;RefSeq:NP_006124.1;ProteinModelPortal:Q9Y4D2;STRING:9606.ENSP00000257215;SWISSPROT_AC_OLD:A7E233;SWISSPROT_AC_OLD:Q6WQJ0;GeneID:747;KEGG:hsa:747;PIR:T00370;eggNOG:ENOG410XRFI;eggNOG:KOG2088;UniGene:Hs.241564;GO:GO:0005886;GO:GO:0007405;GO:GO:0016021;GO:GO:0019369;GO:GO:0…	747	4343
560035559	MOV10 -- Annexin A1	interaction	BioGrid:1052360;psi-mi:MI:0463;		252496	Protein	MOV10	Armitage homolog;EC 3.6.4.13;KIAA1631;Moloney leukemia virus 10 protein;MOV10;Putative helicase MOV-10;fSAP113;gb110;homolog armitage;moloney leukemia virus type 10 protein;Mov10 RISC complex RNA helicase;	SWISSPROT_AC:Q9HCE1;SWISSPROT_ID:MOV10_HUMAN;EMBL:AB046851;EMBL:AK074174;EMBL:AL603832;EMBL:AL833353;EMBL:BC002548;EMBL:BC004499;EMBL:BC009312;RefSeq:NP_001123551.1;RefSeq:NP_001273001.1;RefSeq:NP_001308253.1;RefSeq:NP_066014.1;RefSeq:XP_005270926.1;RefSeq:XP_005270927.1;RefSeq:XP_016856807.1;ProteinModelPortal:Q9HCE1;STRING:9606.ENSP00000350028;SWISSPROT_AC_OLD:Q5JR03;SWISSPROT_AC_OLD:Q8TEF0;SWI…	18241	Protein	Annexin A1	Annexin A1;Annexin I;Annexin-1;ANX1;ANXA1;Calpactin II;Calpactin-2;Chromobindin-9;Lipocortin I;LPC1;p35;Phospholipase A2 inhibitory protein;annexin-a1;anxa 1;anxa-1;calpactin-ii;inhibitory protein of phospholipase a2;isoform-p35;lipocortin 1;lipocortin-1;lipocortin-i;lipocortin1;p 35;p-35;p-type iii-v;p3 v;p3-5;p35--an;phospholipase a2-inhibitory protein;	SWISSPROT_AC:P04083;SWISSPROT_ID:ANXA1_HUMAN;EMBL:BC001275;EMBL:BC035993;EMBL:X05908;RefSeq:NP_000691.1;RefSeq:XP_011516911.1;ProteinModelPortal:P04083;STRING:9606.ENSP00000257497;SMR:P04083;GeneID:301;KEGG:hsa:301;PIR:A03080;eggNOG:ENOG410XPUN;eggNOG:KOG0819;UniGene:Hs.494173;GO:GO:0001533;GO:GO:0001780;GO:GO:0001891;GO:GO:0002250;GO:GO:0002548;GO:GO:0002685;GO:GO:0003697;GO:GO:0003727;GO:GO:000…	301	4343
560035553	MOV10 -- IRP1	interaction	BioGrid:1052351;psi-mi:MI:0463;		252496	Protein	MOV10	Armitage homolog;EC 3.6.4.13;KIAA1631;Moloney leukemia virus 10 protein;MOV10;Putative helicase MOV-10;fSAP113;gb110;homolog armitage;moloney leukemia virus type 10 protein;Mov10 RISC complex RNA helicase;	SWISSPROT_AC:Q9HCE1;SWISSPROT_ID:MOV10_HUMAN;EMBL:AB046851;EMBL:AK074174;EMBL:AL603832;EMBL:AL833353;EMBL:BC002548;EMBL:BC004499;EMBL:BC009312;RefSeq:NP_001123551.1;RefSeq:NP_001273001.1;RefSeq:NP_001308253.1;RefSeq:NP_066014.1;RefSeq:XP_005270926.1;RefSeq:XP_005270927.1;RefSeq:XP_016856807.1;ProteinModelPortal:Q9HCE1;STRING:9606.ENSP00000350028;SWISSPROT_AC_OLD:Q5JR03;SWISSPROT_AC_OLD:Q8TEF0;SWI…	7346	Protein	IRP1	ACO1;ACOC;Aconitase;Citrate hydro-lyase;Cytoplasmic aconitate hydratase;EC 4.2.1.3;Ferritin repressor protein;IRE-BP 1;IREB1;Iron regulatory protein 1;Iron-responsive element-binding protein 1;IRP1;aconitase 1;aconitase-1;aconitase-type;ACONS;HEL60;IREBP;IREBP1;iron regulatory protein-1;iron regulatory protein1;iron responsive element binding protein 1;iron responsive element binding protein-1;ir…	SWISSPROT_AC:P21399;SWISSPROT_ID:ACOC_HUMAN;EMBL:AL161783;EMBL:BC018103;EMBL:CH471071;EMBL:DQ496106;EMBL:M58510;EMBL:Z11559;RefSeq:NP_001265281.1;RefSeq:NP_002188.1;RefSeq:XP_005251533.1;RefSeq:XP_011516190.1;ProteinModelPortal:P21399;STRING:9606.ENSP00000309477;SWISSPROT_AC_OLD:D3DRK7;SWISSPROT_AC_OLD:Q14652;SWISSPROT_AC_OLD:Q5VZA7;SMR:P21399;GeneID:48;KEGG:hsa:48;PIR:S26403;eggNOG:COG1048;eggNO…	48	4343
560035550	MOV10 -- YWHAZ	interaction	BioGrid:1052337;psi-mi:MI:0463;		252496	Protein	MOV10	Armitage homolog;EC 3.6.4.13;KIAA1631;Moloney leukemia virus 10 protein;MOV10;Putative helicase MOV-10;fSAP113;gb110;homolog armitage;moloney leukemia virus type 10 protein;Mov10 RISC complex RNA helicase;	SWISSPROT_AC:Q9HCE1;SWISSPROT_ID:MOV10_HUMAN;EMBL:AB046851;EMBL:AK074174;EMBL:AL603832;EMBL:AL833353;EMBL:BC002548;EMBL:BC004499;EMBL:BC009312;RefSeq:NP_001123551.1;RefSeq:NP_001273001.1;RefSeq:NP_001308253.1;RefSeq:NP_066014.1;RefSeq:XP_005270926.1;RefSeq:XP_005270927.1;RefSeq:XP_016856807.1;ProteinModelPortal:Q9HCE1;STRING:9606.ENSP00000350028;SWISSPROT_AC_OLD:Q5JR03;SWISSPROT_AC_OLD:Q8TEF0;SWI…	395	Protein	YWHAZ	14-3-3 protein zeta/delta;KCIP-1;Protein kinase C inhibitor protein 1;YWHAZ;14-3-3-zeta;hel 4;HEL-S-3;HEL-S-93;hel-s3;HEL4;kcip-i;protein kinase c inhibitor protein-1;tyrosine 3-monooxygenase/tryptophan 5-monooxygenase activation protein zeta;tyrosine 3-monooxygenase/tryptophan 5-monooxygenase activation protein-zeta;YWHAD;	SWISSPROT_AC:P63104;SWISSPROT_ID:1433Z_HUMAN;EMBL:AK289945;EMBL:AK296902;EMBL:BC003623;EMBL:BC051814;EMBL:BC063824;EMBL:BC068456;EMBL:BC072426;EMBL:BC073141;EMBL:BC083508;EMBL:BC099904;EMBL:BC101483;EMBL:BC108281;EMBL:BC111951;EMBL:CH471060;EMBL:M86400;EMBL:U28964;RefSeq:NP_001129171.1;RefSeq:NP_001129172.1;RefSeq:NP_001129173.1;RefSeq:NP_001129174.1;RefSeq:NP_003397.1;RefSeq:NP_663723.1;RefSeq:X…	7534	4343
560035541	MOV10 -- AE2	interaction	BioGrid:1052314;psi-mi:MI:0463;		252496	Protein	MOV10	Armitage homolog;EC 3.6.4.13;KIAA1631;Moloney leukemia virus 10 protein;MOV10;Putative helicase MOV-10;fSAP113;gb110;homolog armitage;moloney leukemia virus type 10 protein;Mov10 RISC complex RNA helicase;	SWISSPROT_AC:Q9HCE1;SWISSPROT_ID:MOV10_HUMAN;EMBL:AB046851;EMBL:AK074174;EMBL:AL603832;EMBL:AL833353;EMBL:BC002548;EMBL:BC004499;EMBL:BC009312;RefSeq:NP_001123551.1;RefSeq:NP_001273001.1;RefSeq:NP_001308253.1;RefSeq:NP_066014.1;RefSeq:XP_005270926.1;RefSeq:XP_005270927.1;RefSeq:XP_016856807.1;ProteinModelPortal:Q9HCE1;STRING:9606.ENSP00000350028;SWISSPROT_AC_OLD:Q5JR03;SWISSPROT_AC_OLD:Q8TEF0;SWI…	41979	Protein	AE2	AE 2;AE2;Anion exchange protein 2;Anion exchanger 2;B3A2;BND3L;EPB3L1;HKB3;MPB3L;Non-erythroid band 3-like protein;SLC4A2;Solute carrier family 4 member 2;ae type ii;ae-2;anion exchanger isoform 2;anion exchanger type 2;b3a2-type;NBND3;	SWISSPROT_AC:P04920;SWISSPROT_ID:B3A2_HUMAN;EMBL:AC010973;EMBL:AK295767;EMBL:AK312699;EMBL:BC009386;EMBL:BC009434;EMBL:CH471173;EMBL:DQ149844;EMBL:X03918;EMBL:X62137;RefSeq:NP_001186621.1;RefSeq:NP_001186622.1;RefSeq:NP_001186623.1;RefSeq:NP_003031.3;ProteinModelPortal:P04920;STRING:9606.ENSP00000405600;SWISSPROT_AC_OLD:B2R6T0;SWISSPROT_AC_OLD:B4DIT0;SWISSPROT_AC_OLD:D3DX05;SWISSPROT_AC_OLD:F8W68…	6522	4343
560035491	MOV10 -- ETFDH	interaction	BioGrid:1052190;psi-mi:MI:0463;		252496	Protein	MOV10	Armitage homolog;EC 3.6.4.13;KIAA1631;Moloney leukemia virus 10 protein;MOV10;Putative helicase MOV-10;fSAP113;gb110;homolog armitage;moloney leukemia virus type 10 protein;Mov10 RISC complex RNA helicase;	SWISSPROT_AC:Q9HCE1;SWISSPROT_ID:MOV10_HUMAN;EMBL:AB046851;EMBL:AK074174;EMBL:AL603832;EMBL:AL833353;EMBL:BC002548;EMBL:BC004499;EMBL:BC009312;RefSeq:NP_001123551.1;RefSeq:NP_001273001.1;RefSeq:NP_001308253.1;RefSeq:NP_066014.1;RefSeq:XP_005270926.1;RefSeq:XP_005270927.1;RefSeq:XP_016856807.1;ProteinModelPortal:Q9HCE1;STRING:9606.ENSP00000350028;SWISSPROT_AC_OLD:Q5JR03;SWISSPROT_AC_OLD:Q8TEF0;SWI…	126310	Protein	ETFDH	EC 1.5.5.1;Electron transfer flavoprotein-ubiquinone oxidoreductase, mitochondrial;Electron-transferring-flavoprotein dehydrogenase;ETF dehydrogenase;ETF-QO;ETF-ubiquinone oxidoreductase;ETFD;ETFDH;dehydrogenase electron-transferring-flavoprotein;dehydrogenase-electron transferring flavoprotein;dehydrogenase-electron-transferring flavoprotein;dehydrogenase-etf;electron transfer flavoprotein dehyd…	SWISSPROT_AC:Q16134;SWISSPROT_ID:ETFD_HUMAN;EMBL:AC107219;EMBL:AK304838;EMBL:BC011890;EMBL:BX538129;EMBL:S69232;RefSeq:NP_001268666.1;RefSeq:NP_004444.2;ProteinModelPortal:Q16134;STRING:9606.ENSP00000426638;SWISSPROT_AC_OLD:B4E3R9;SWISSPROT_AC_OLD:J3KND9;SWISSPROT_AC_OLD:Q7Z347;SMR:Q16134;GeneID:2110;KEGG:hsa:2110;PIR:S41115;eggNOG:COG0644;eggNOG:KOG2415;UniGene:Hs.155729;GO:GO:0004174;GO:GO:0005…	2110	4343
560035479	MRP5 -- MOV10	interaction	BioGrid:1052160;psi-mi:MI:0463;		254910	Protein	MRP5	ABCC5;ATP-binding cassette sub-family C member 5;MOAT-C;MRP5;Multi-specific organic anion transporter C;Multidrug resistance-associated protein 5;pABC11;SMRP;ABC33;ATP binding cassette subfamily C member 5;atp-binding cassette subfamily c member 5;c-moat;EST277145;MOATC;multidrug resistance associated protein 5;	SWISSPROT_AC:O15440;SWISSPROT_ID:MRP5_HUMAN;EMBL:AB005659;EMBL:AB019002;EMBL:AC068644;EMBL:AF104942;EMBL:AF146074;EMBL:AY196484;EMBL:AY754874;EMBL:AY754875;EMBL:AY754876;EMBL:BC050744;EMBL:BC140771;EMBL:BC142719;EMBL:CH471052;EMBL:U83661;RefSeq:NP_001018881.1;RefSeq:NP_001306961.1;RefSeq:NP_005679.2;RefSeq:XP_005247115.1;RefSeq:XP_005247116.1;RefSeq:XP_011510616.1;RefSeq:XP_016860982.1;RefSeq:XP_…	252496	Protein	MOV10	Armitage homolog;EC 3.6.4.13;KIAA1631;Moloney leukemia virus 10 protein;MOV10;Putative helicase MOV-10;fSAP113;gb110;homolog armitage;moloney leukemia virus type 10 protein;Mov10 RISC complex RNA helicase;	SWISSPROT_AC:Q9HCE1;SWISSPROT_ID:MOV10_HUMAN;EMBL:AB046851;EMBL:AK074174;EMBL:AL603832;EMBL:AL833353;EMBL:BC002548;EMBL:BC004499;EMBL:BC009312;RefSeq:NP_001123551.1;RefSeq:NP_001273001.1;RefSeq:NP_001308253.1;RefSeq:NP_066014.1;RefSeq:XP_005270926.1;RefSeq:XP_005270927.1;RefSeq:XP_016856807.1;ProteinModelPortal:Q9HCE1;STRING:9606.ENSP00000350028;SWISSPROT_AC_OLD:Q5JR03;SWISSPROT_AC_OLD:Q8TEF0;SWI…	10057	4343
560035439	MOV10 -- ADIPOR1	interaction	BioGrid:1052060;psi-mi:MI:0463;		252496	Protein	MOV10	Armitage homolog;EC 3.6.4.13;KIAA1631;Moloney leukemia virus 10 protein;MOV10;Putative helicase MOV-10;fSAP113;gb110;homolog armitage;moloney leukemia virus type 10 protein;Mov10 RISC complex RNA helicase;	SWISSPROT_AC:Q9HCE1;SWISSPROT_ID:MOV10_HUMAN;EMBL:AB046851;EMBL:AK074174;EMBL:AL603832;EMBL:AL833353;EMBL:BC002548;EMBL:BC004499;EMBL:BC009312;RefSeq:NP_001123551.1;RefSeq:NP_001273001.1;RefSeq:NP_001308253.1;RefSeq:NP_066014.1;RefSeq:XP_005270926.1;RefSeq:XP_005270927.1;RefSeq:XP_016856807.1;ProteinModelPortal:Q9HCE1;STRING:9606.ENSP00000350028;SWISSPROT_AC_OLD:Q5JR03;SWISSPROT_AC_OLD:Q8TEF0;SWI…	11424	Protein	ADIPOR1	Adiponectin receptor protein 1;ADIPOR1;ADR1;PAQR1;Progestin and adipoQ receptor family member I;TESBP1A;ACDCR1;adiponectin receptor 1;adiponectin receptor i;adiponectin receptor type 1;adiponectin receptor-1;adiponectin receptor1;adipor-1;CGI-45;CGI45;	SWISSPROT_AC:Q96A54;SWISSPROT_ID:ADR1_HUMAN;EMBL:AF125179;EMBL:AF151803;EMBL:AK001484;EMBL:AK222503;EMBL:AY424279;EMBL:BC001594;EMBL:BC010743;EMBL:CH471067;RefSeq:NP_001277482.1;RefSeq:NP_001277486.1;RefSeq:NP_001277558.1;RefSeq:NP_057083.2;ProteinModelPortal:Q96A54;STRING:9606.ENSP00000341785;SWISSPROT_AC_OLD:B3KMB0;SWISSPROT_AC_OLD:Q53HS7;SWISSPROT_AC_OLD:Q53YY6;SWISSPROT_AC_OLD:Q9Y360;SMR:Q96A…	51094	4343
560033537	NRDP1 -- HUR	interaction	BioGrid:663494;psi-mi:MI:0463;		402678	Protein	NRDP1	E3 ubiquitin-protein ligase NRDP1;EC 6.3.2.-;FLRF;NRDP1;RING finger protein 41;RNF41;nrdp 1;SBBI03;	SWISSPROT_AC:Q9H4P4;SWISSPROT_ID:RNF41_HUMAN;EMBL:AC073896;EMBL:AF077599;EMBL:AK314811;EMBL:AY007109;EMBL:BC024284;EMBL:BC032637;EMBL:CH471054;RefSeq:NP_001229755.1;RefSeq:NP_005776.1;RefSeq:NP_919339.1;RefSeq:NP_919340.1;RefSeq:XP_005268618.1;RefSeq:XP_011536036.1;RefSeq:XP_011536037.1;ProteinModelPortal:Q9H4P4;STRING:9606.ENSP00000342755;SWISSPROT_AC_OLD:A6NFW0;SWISSPROT_AC_OLD:B2RBT8;SWISSPROT…	120017	Protein	HUR	ELAV-like protein 1;ELAV1;ELAVL1;Hu-antigen R;HUR;ELAV like RNA binding protein 1;hu antigen r;Hua;hua-an;mel gamma;mel-g;MelG;	SWISSPROT_AC:Q15717;SWISSPROT_ID:ELAV1_HUMAN;EMBL:AC008975;EMBL:AC010336;EMBL:AK301013;EMBL:BC003376;EMBL:BT009793;EMBL:CH471139;EMBL:U38175;RefSeq:NP_001410.2;ProteinModelPortal:Q15717;STRING:9606.ENSP00000385269;SWISSPROT_AC_OLD:B4DVB8;SWISSPROT_AC_OLD:Q53XN6;SWISSPROT_AC_OLD:Q9BTT1;SMR:Q15717;GeneID:1994;KEGG:hsa:1994;eggNOG:ENOG410XP7S;eggNOG:KOG0145;UniGene:Hs.184492;UniGene:Hs.713744;GO:GO:…	1994	10193
560033493	LARP4B -- HUR	interaction	BioGrid:663385;psi-mi:MI:0463;		217562	Protein	LARP4B	KIAA0217;La ribonucleoprotein domain family member 4B;La ribonucleoprotein domain family member 5;La-related protein 4B;La-related protein 5;LAR4B;LARP4B;LARP5;	SWISSPROT_AC:Q92615;SWISSPROT_ID:LAR4B_HUMAN;EMBL:AK292946;EMBL:AL157709;EMBL:AL359878;EMBL:BC131630;EMBL:BC152443;EMBL:CH471072;EMBL:CR749653;EMBL:D86971;RefSeq:NP_055970.1;ProteinModelPortal:Q92615;STRING:9606.ENSP00000326128;SWISSPROT_AC_OLD:A7MD20;SWISSPROT_AC_OLD:Q5T3R3;SWISSPROT_AC_OLD:Q5T3R4;SWISSPROT_AC_OLD:Q5T3R5;SWISSPROT_AC_OLD:Q68CY4;SMR:Q92615;GeneID:23185;KEGG:hsa:23185;eggNOG:ENOG4…	120017	Protein	HUR	ELAV-like protein 1;ELAV1;ELAVL1;Hu-antigen R;HUR;ELAV like RNA binding protein 1;hu antigen r;Hua;hua-an;mel gamma;mel-g;MelG;	SWISSPROT_AC:Q15717;SWISSPROT_ID:ELAV1_HUMAN;EMBL:AC008975;EMBL:AC010336;EMBL:AK301013;EMBL:BC003376;EMBL:BT009793;EMBL:CH471139;EMBL:U38175;RefSeq:NP_001410.2;ProteinModelPortal:Q15717;STRING:9606.ENSP00000385269;SWISSPROT_AC_OLD:B4DVB8;SWISSPROT_AC_OLD:Q53XN6;SWISSPROT_AC_OLD:Q9BTT1;SMR:Q15717;GeneID:1994;KEGG:hsa:1994;eggNOG:ENOG410XP7S;eggNOG:KOG0145;UniGene:Hs.184492;UniGene:Hs.713744;GO:GO:…	1994	23185
560033228	HUR -- ATP1B1	interaction	BioGrid:662736;psi-mi:MI:0463;		120017	Protein	HUR	ELAV-like protein 1;ELAV1;ELAVL1;Hu-antigen R;HUR;ELAV like RNA binding protein 1;hu antigen r;Hua;hua-an;mel gamma;mel-g;MelG;	SWISSPROT_AC:Q15717;SWISSPROT_ID:ELAV1_HUMAN;EMBL:AC008975;EMBL:AC010336;EMBL:AK301013;EMBL:BC003376;EMBL:BT009793;EMBL:CH471139;EMBL:U38175;RefSeq:NP_001410.2;ProteinModelPortal:Q15717;STRING:9606.ENSP00000385269;SWISSPROT_AC_OLD:B4DVB8;SWISSPROT_AC_OLD:Q53XN6;SWISSPROT_AC_OLD:Q9BTT1;SMR:Q15717;GeneID:1994;KEGG:hsa:1994;eggNOG:ENOG410XP7S;eggNOG:KOG0145;UniGene:Hs.184492;UniGene:Hs.713744;GO:GO:…	32246	Protein	ATP1B1	AT1B1;ATP1B;ATP1B1;Sodium/potassium-dependent ATPase subunit beta-1;Sodium/potassium-transporting ATPase subunit beta-1;atp1beta1;ATPase Na+/K+ transporting subunit beta 1;	SWISSPROT_AC:P05026;SWISSPROT_ID:AT1B1_HUMAN;EMBL:AL031726;EMBL:BC000006;EMBL:BT009787;EMBL:M25160;EMBL:M25161;EMBL:U16799;EMBL:X03747;EMBL:X17161;RefSeq:NP_001668.1;ProteinModelPortal:P05026;STRING:9606.ENSP00000356789;SWISSPROT_AC_OLD:Q5TGZ3;GeneID:481;KEGG:hsa:481;PIR:A23764;eggNOG:ENOG411150A;eggNOG:KOG3927;UniGene:Hs.291196;GO:GO:0001666;GO:GO:0001671;GO:GO:0005391;GO:GO:0005622;GO:GO:000588…	1994	481
560032441	OCT4 -- FKBP23	interaction	BioGrid:565676;psi-mi:MI:0463;		318871	Protein	OCT4	Oct-3;Oct-4;OCT3;OCT4;Octamer-binding protein 3;Octamer-binding protein 4;Octamer-binding transcription factor 3;OTF-3;OTF3;PO5F1;POU domain, class 5, transcription factor 1;POU5F1;oct 3;oct 4;oct iii;oct- 4;OTF4;POU class 5 homeobox 1;pou class5 homeobox 1;pou domain, class 5, transcription factor-1;	SWISSPROT_AC:Q01860;SWISSPROT_ID:PO5F1_HUMAN;EMBL:AB088113;EMBL:AB103619;EMBL:AB202105;EMBL:AL662833;EMBL:AL662844;EMBL:AL773544;EMBL:BA000025;EMBL:BC117435;EMBL:BC117437;EMBL:BX088580;EMBL:CH471081;EMBL:CR388229;EMBL:CR759815;EMBL:CR847794;EMBL:GQ472773;EMBL:S81255;EMBL:Z11898;EMBL:Z11899;EMBL:Z21963;EMBL:Z21964;RefSeq:NP_001272916.1;RefSeq:NP_002692.2;ProteinModelPortal:Q01860;STRING:9606.ENSP0…	137049	Protein	FKBP23	23 kDa FK506-binding protein;23 kDa FKBP;EC 5.2.1.8;FK506-binding protein 7;FKBP-23;FKBP-7;FKBP23;FKBP7;Peptidyl-prolyl cis-trans isomerase FKBP7;PPIase FKBP7;Rotamase;FK506 binding protein 7;PPIase;	SWISSPROT_AC:Q9Y680;SWISSPROT_ID:FKBP7_HUMAN;EMBL:AC009948;EMBL:AF092137;EMBL:AF100751;EMBL:AK292145;EMBL:AY353086;EMBL:AY359015;EMBL:BC009711;EMBL:BT007122;RefSeq:NP_001128684.1;RefSeq:NP_851939.1;ProteinModelPortal:Q9Y680;SWISSPROT_AC_OLD:Q4ZG70;SWISSPROT_AC_OLD:Q6V3B2;SWISSPROT_AC_OLD:Q86U65;SWISSPROT_AC_OLD:Q96DA4;SWISSPROT_AC_OLD:Q9Y6B0;SMR:Q9Y680;GeneID:51661;KEGG:hsa:51661;UniGene:Hs.41037…	5460	51661
560028579	HUR -- CRIK	interaction	BioGrid:663800;psi-mi:MI:0463;		120017	Protein	HUR	ELAV-like protein 1;ELAV1;ELAVL1;Hu-antigen R;HUR;ELAV like RNA binding protein 1;hu antigen r;Hua;hua-an;mel gamma;mel-g;MelG;	SWISSPROT_AC:Q15717;SWISSPROT_ID:ELAV1_HUMAN;EMBL:AC008975;EMBL:AC010336;EMBL:AK301013;EMBL:BC003376;EMBL:BT009793;EMBL:CH471139;EMBL:U38175;RefSeq:NP_001410.2;ProteinModelPortal:Q15717;STRING:9606.ENSP00000385269;SWISSPROT_AC_OLD:B4DVB8;SWISSPROT_AC_OLD:Q53XN6;SWISSPROT_AC_OLD:Q9BTT1;SMR:Q15717;GeneID:1994;KEGG:hsa:1994;eggNOG:ENOG410XP7S;eggNOG:KOG0145;UniGene:Hs.184492;UniGene:Hs.713744;GO:GO:…	84382	Protein	CRIK	CIT;Citron Rho-interacting kinase;CRIK;CTRO;EC 2.7.11.1;KIAA0949;Serine/threonine-protein kinase 21;STK21;cit-type;CITK;citron rho-interacting serine/threonine kinase;citron/rho-interacting serine-threonine kinase;mcph1-7;MCPH17;	SWISSPROT_AC:O14578;SWISSPROT_ID:CTRO_HUMAN;EMBL:AB023166;EMBL:AC002563;EMBL:AC004813;EMBL:AC079317;EMBL:AY209000;EMBL:AY257469;EMBL:AY681966;RefSeq:NP_001193928.1;RefSeq:NP_009105.1;ProteinModelPortal:O14578;STRING:9606.ENSP00000376306;SWISSPROT_AC_OLD:Q2M5E1;SWISSPROT_AC_OLD:Q6XUH8;SWISSPROT_AC_OLD:Q86UQ9;SWISSPROT_AC_OLD:Q9UPZ7;SMR:O14578;GeneID:11113;KEGG:hsa:11113;eggNOG:ENOG410XR1Q;eggNOG:K…	1994	11113
560028315	PKR2 -- HUR	interaction	BioGrid:663189;psi-mi:MI:0463;		207987	Protein	PKR2	cAMP-dependent protein kinase type II-alpha regulatory subunit;KAP2;PKR2;PRKAR2;PRKAR2A;camp-dependent protein kinase iialpha regulatory subunit;iialpha regulatory subunit of camp-dependent protein kinase;kap-2;pkr-2;protein kinase cAMP-dependent type II regulatory subunit alpha;	SWISSPROT_AC:P13861;SWISSPROT_ID:KAP2_HUMAN;EMBL:AC141002;EMBL:AC144546;EMBL:BC002763;EMBL:BT007225;EMBL:CH471055;EMBL:X14968;EMBL:X99455;RefSeq:NP_001308911.1;RefSeq:NP_001308912.1;RefSeq:NP_004148.1;RefSeq:XP_011532244.1;RefSeq:XP_016862304.1;ProteinModelPortal:P13861;STRING:9606.ENSP00000265563;SWISSPROT_AC_OLD:Q16823;SWISSPROT_AC_OLD:Q9BUB1;SMR:P13861;GeneID:5576;KEGG:hsa:5576;PIR:S03885;eggN…	120017	Protein	HUR	ELAV-like protein 1;ELAV1;ELAVL1;Hu-antigen R;HUR;ELAV like RNA binding protein 1;hu antigen r;Hua;hua-an;mel gamma;mel-g;MelG;	SWISSPROT_AC:Q15717;SWISSPROT_ID:ELAV1_HUMAN;EMBL:AC008975;EMBL:AC010336;EMBL:AK301013;EMBL:BC003376;EMBL:BT009793;EMBL:CH471139;EMBL:U38175;RefSeq:NP_001410.2;ProteinModelPortal:Q15717;STRING:9606.ENSP00000385269;SWISSPROT_AC_OLD:B4DVB8;SWISSPROT_AC_OLD:Q53XN6;SWISSPROT_AC_OLD:Q9BTT1;SMR:Q15717;GeneID:1994;KEGG:hsa:1994;eggNOG:ENOG410XP7S;eggNOG:KOG0145;UniGene:Hs.184492;UniGene:Hs.713744;GO:GO:…	1994	5576
560019640	PLEKHA5 -- HUR	interaction	BioGrid:663182;psi-mi:MI:0463;		314599	Protein	PLEKHA5	KIAA1686;PEPP-2;PEPP2;PH domain-containing family A member 5;Phosphoinositol 3-phosphate-binding protein 2;PKHA5;Pleckstrin homology domain-containing family A member 5;PLEKHA5;pleckstrin homology domain containing A5;	SWISSPROT_AC:Q9HAU0;SWISSPROT_ID:PKHA5_HUMAN;EMBL:AB051473;EMBL:AB642244;EMBL:AC024902;EMBL:AC087314;EMBL:AC091805;EMBL:AC092828;EMBL:AF302150;EMBL:AK001529;EMBL:AK023127;EMBL:AK294739;EMBL:AL834259;EMBL:BC000969;EMBL:BC013133;EMBL:BC044245;EMBL:BC070174;EMBL:BC127092;EMBL:CH471094;RefSeq:NP_001137293.2;RefSeq:NP_001177789.2;RefSeq:NP_001243399.1;RefSeq:NP_001243716.1;RefSeq:NP_061885.2;RefSeq:XP…	120017	Protein	HUR	ELAV-like protein 1;ELAV1;ELAVL1;Hu-antigen R;HUR;ELAV like RNA binding protein 1;hu antigen r;Hua;hua-an;mel gamma;mel-g;MelG;	SWISSPROT_AC:Q15717;SWISSPROT_ID:ELAV1_HUMAN;EMBL:AC008975;EMBL:AC010336;EMBL:AK301013;EMBL:BC003376;EMBL:BT009793;EMBL:CH471139;EMBL:U38175;RefSeq:NP_001410.2;ProteinModelPortal:Q15717;STRING:9606.ENSP00000385269;SWISSPROT_AC_OLD:B4DVB8;SWISSPROT_AC_OLD:Q53XN6;SWISSPROT_AC_OLD:Q9BTT1;SMR:Q15717;GeneID:1994;KEGG:hsa:1994;eggNOG:ENOG410XP7S;eggNOG:KOG0145;UniGene:Hs.184492;UniGene:Hs.713744;GO:GO:…	1994	54477
560019583	ZYG11B -- HUR	interaction	BioGrid:663111;psi-mi:MI:0463;		574824	Protein	ZYG11B	KIAA1730;Protein zyg-11 homolog B;ZY11B;ZYG11B;zyg-11 family member B, cell cycle regulator;ZYG11;	SWISSPROT_AC:Q9C0D3;SWISSPROT_ID:ZY11B_HUMAN;EMBL:AB051517;EMBL:AK023518;EMBL:BC029832;RefSeq:NP_078922.1;ProteinModelPortal:Q9C0D3;STRING:9606.ENSP00000294353;SWISSPROT_AC_OLD:Q8N2X3;SWISSPROT_AC_OLD:Q9H8L8;GeneID:79699;KEGG:hsa:79699;eggNOG:ENOG410XPSX;eggNOG:KOG3665;UniGene:Hs.476280;GO:GO:0004842;GO:GO:0031462;GO:GO:0051438;HOGENOM:HOG000004816;OrthoDB:EOG091G031E;CTD:79699;BioGrid:122820;KO:…	120017	Protein	HUR	ELAV-like protein 1;ELAV1;ELAVL1;Hu-antigen R;HUR;ELAV like RNA binding protein 1;hu antigen r;Hua;hua-an;mel gamma;mel-g;MelG;	SWISSPROT_AC:Q15717;SWISSPROT_ID:ELAV1_HUMAN;EMBL:AC008975;EMBL:AC010336;EMBL:AK301013;EMBL:BC003376;EMBL:BT009793;EMBL:CH471139;EMBL:U38175;RefSeq:NP_001410.2;ProteinModelPortal:Q15717;STRING:9606.ENSP00000385269;SWISSPROT_AC_OLD:B4DVB8;SWISSPROT_AC_OLD:Q53XN6;SWISSPROT_AC_OLD:Q9BTT1;SMR:Q15717;GeneID:1994;KEGG:hsa:1994;eggNOG:ENOG410XP7S;eggNOG:KOG0145;UniGene:Hs.184492;UniGene:Hs.713744;GO:GO:…	1994	79699
560012768	SIRT7 -- WDR68	interaction	BioGrid:2394109;psi-mi:MI:0463;		450939	Protein	SIRT7	EC 3.5.1.-;NAD-dependent protein deacetylase sirtuin-7;Regulatory protein SIR2 homolog 7;SIR2-like protein 7;SIR2L7;SIR7;SIRT7;sirtuin 7;sirtuin-7;sirtuin7;	SWISSPROT_AC:Q9NRC8;SWISSPROT_ID:SIR7_HUMAN;EMBL:AC145207;EMBL:AF233395;EMBL:AK002027;EMBL:AK094326;EMBL:AK290265;EMBL:AL137626;EMBL:BC017305;EMBL:BC101791;EMBL:BC101793;RefSeq:NP_057622.1;ProteinModelPortal:Q9NRC8;STRING:9606.ENSP00000329466;SWISSPROT_AC_OLD:A8K2K0;SWISSPROT_AC_OLD:B3KSU8;SWISSPROT_AC_OLD:Q3MIK4;SWISSPROT_AC_OLD:Q9NSZ6;SWISSPROT_AC_OLD:Q9NUS6;SMR:Q9NRC8;GeneID:51547;KEGG:hsa:515…	94955	Protein	WDR68	DCAF7;DDB1- and CUL4-associated factor 7;HAN11;WD repeat-containing protein 68;WD repeat-containing protein An11 homolog;WDR68;AN11;DDB1 and CUL4 associated factor 7;SWAN-1;swan1;	SWISSPROT_AC:P61962;SWISSPROT_ID:DCAF7_HUMAN;EMBL:AC113554;EMBL:AK303212;EMBL:BC001264;EMBL:CH471109;EMBL:U94747;RefSeq:NP_005819.3;ProteinModelPortal:P61962;STRING:9606.ENSP00000308344;SWISSPROT_AC_OLD:B4E039;SWISSPROT_AC_OLD:D3DU14;SWISSPROT_AC_OLD:O15491;SWISSPROT_AC_OLD:Q9DAE4;GeneID:10238;KEGG:hsa:10238;eggNOG:ENOG410XQ78;eggNOG:KOG0290;UniGene:Hs.410596;GO:GO:0005654;GO:GO:0005737;GO:GO:000…	51547	10238
560012747	HDAC6 -- WAFL	interaction	BioGrid:2394010;psi-mi:MI:0463;		174442	Protein	HDAC6	EC 3.5.1.98;HD6;HDAC6;Histone deacetylase 6;KIAA0901;CPBHM;hdac 6;hdac-6;histone deacetylase subtype 6;histone deacetylase-6;histone deacetylase6;histone-deacetylase 6;JM21;PPP1R90;	SWISSPROT_AC:Q9UBN7;SWISSPROT_ID:HDAC6_HUMAN;EMBL:AB020708;EMBL:AF132609;EMBL:AF196971;EMBL:AJ011972;EMBL:BC013737;EMBL:BC069243;EMBL:CH471224;RefSeq:NP_001308155.1;RefSeq:NP_001308156.1;RefSeq:NP_001308157.1;RefSeq:NP_001308158.1;RefSeq:NP_006035.2;ProteinModelPortal:Q9UBN7;STRING:9606.ENSP00000334061;SWISSPROT_AC_OLD:O94975;SWISSPROT_AC_OLD:Q6NT75;SWISSPROT_AC_OLD:Q7L3E5;SWISSPROT_AC_OLD:Q96CY0…	136926	Protein	WAFL	133 kDa FK506-binding protein;133 kDa FKBP;FK506-binding protein 15;FKB15;FKBP-133;FKBP-15;FKBP15;KIAA0674;WAFL;WASP and FKBP-like;FK506 binding protein 15;FKBP133;PPP1R76;	SWISSPROT_AC:Q5T1M5;SWISSPROT_ID:FKB15_HUMAN;EMBL:AB014574;EMBL:AL449105;EMBL:AL449305;EMBL:BC009609;EMBL:BC077732;RefSeq:NP_056073.1;RefSeq:XP_006717081.1;ProteinModelPortal:Q5T1M5;STRING:9606.ENSP00000238256;SWISSPROT_AC_OLD:Q05DK8;SWISSPROT_AC_OLD:Q5T1M2;SWISSPROT_AC_OLD:Q6DD85;SWISSPROT_AC_OLD:Q9Y4D0;SMR:Q5T1M5;GeneID:23307;KEGG:hsa:23307;PIR:T00363;eggNOG:ENOG410INYI;eggNOG:ENOG4112APP;UniGe…	10013	23307
560012233	DNMT1 -- BRL	interaction	BioGrid:2386662;psi-mi:MI:0463;		107258	Protein	DNMT1	AIM;CXXC-type zinc finger protein 9;CXXC9;DNA (cytosine-5)-methyltransferase 1;DNA methyltransferase HsaI;DNA MTase HsaI;DNMT;DNMT1;EC 2.1.1.37;M.HsaI;MCMT;(dna cytosine-5-methyltransferase 1);ADCADN;dna (cytosine-5) methyltransferase 1;dna (cytosine-5)-methyltransferase-1;dna (cytosine-5-) methyltransferase 1;DNA methyltransferase 1;dna methyltransferase isoform 1;dna methyltransferase- 1;dna me…	SWISSPROT_AC:P26358;SWISSPROT_ID:DNMT1_HUMAN;EMBL:AC010077;EMBL:AC011511;EMBL:AC020931;EMBL:AF180682;EMBL:AH008119;EMBL:BC126227;EMBL:BC144093;EMBL:X63692;RefSeq:NP_001124295.1;RefSeq:NP_001305659.1;RefSeq:NP_001305660.1;RefSeq:NP_001370.1;ProteinModelPortal:P26358;STRING:9606.ENSP00000352516;SWISSPROT_AC_OLD:A0AV63;SWISSPROT_AC_OLD:B7ZLW6;SWISSPROT_AC_OLD:Q9UHG5;SWISSPROT_AC_OLD:Q9ULA2;SWISSPROT…	47851	Protein	BRL	BR140-like protein;BRD1;BRL;Bromodomain and PHD finger-containing protein 2;Bromodomain-containing protein 1;BRPF2;bromodomain containing 1;bromodomain containing protein 1;bromodomain-containing 1;BRPF1;	SWISSPROT_AC:O95696;SWISSPROT_ID:BRD1_HUMAN;EMBL:AF005067;EMBL:AK292428;EMBL:CH471138;EMBL:CR456408;EMBL:Z98885;RefSeq:NP_001291737.1;RefSeq:NP_001291738.1;RefSeq:XP_016884204.1;RefSeq:XP_016884205.1;RefSeq:XP_016884206.1;ProteinModelPortal:O95696;STRING:9606.ENSP00000216267;SWISSPROT_AC_OLD:A6ZJA4;SMR:O95696;GeneID:23774;KEGG:hsa:23774;eggNOG:COG5076;eggNOG:COG5141;eggNOG:KOG0955;UniGene:Hs.1279…	23774	1786
560011093	S100A9 -- G3BP	interaction	BioGrid:2380186;psi-mi:MI:0463;		440253	Protein	S100A9	CAGB;Calgranulin-B;Calprotectin L1H subunit;CFAG;Leukocyte L1 complex heavy chain;Migration inhibitory factor-related protein 14;MRP-14;MRP14;p14;Protein S100-A9;S100 calcium-binding protein A9;S100A9;S10A9;60B8AG;cagbeta;calgranulin b;CGLB;L1AG;LIAG;mac 387;mac-387;MAC387;MIF;migration inhibitory factor-related protein-14;mrp 14;mrp1-4;NIF;nif-type;p 1-4;p 14;p-14;p1-4;S100 calcium binding prote…	SWISSPROT_AC:P06702;SWISSPROT_ID:S10A9_HUMAN;EMBL:AF237581;EMBL:AF237582;EMBL:AL591704;EMBL:BC047681;EMBL:CH471121;EMBL:CR542207;EMBL:CR542224;EMBL:M21064;EMBL:M26311;EMBL:X06233;RefSeq:NP_002956.1;ProteinModelPortal:P06702;STRING:9606.ENSP00000357727;SWISSPROT_AC_OLD:D3DV36;SWISSPROT_AC_OLD:Q6FGA1;SWISSPROT_AC_OLD:Q9NYM0;SWISSPROT_AC_OLD:Q9UCJ1;SMR:P06702;GeneID:6280;KEGG:hsa:6280;PIR:B31848;egg…	145237	Protein	G3BP	ATP-dependent DNA helicase VIII;EC 3.6.4.12;EC 3.6.4.13;G3BP;G3BP-1;G3BP1;GAP SH3 domain-binding protein 1;hDH VIII;Ras GTPase-activating protein-binding protein 1;G3BP stress granule assembly factor 1;HDH-VIII;ras gtpase activating protein-binding protein 1;ras gtpase-activating protein binding protein 1;ras-gtpase activating protein binding protein 1;ras-gtpase-activating protein binding protei…	SWISSPROT_AC:Q13283;SWISSPROT_ID:G3BP1_HUMAN;EMBL:AC091982;EMBL:AK300098;EMBL:BC006997;EMBL:BX647869;EMBL:U32519;RefSeq:NP_005745.1;RefSeq:NP_938405.1;RefSeq:XP_006714812.1;RefSeq:XP_006714813.1;RefSeq:XP_016864411.1;RefSeq:XP_016864412.1;ProteinModelPortal:Q13283;STRING:9606.ENSP00000348578;SWISSPROT_AC_OLD:Q5HYE9;SMR:Q13283;GeneID:10146;KEGG:hsa:10146;eggNOG:ENOG410YV57;eggNOG:KOG0116;UniGene:H…	6280	10146
560011069	PRDX1 -- G3BP	interaction	BioGrid:2380152;psi-mi:MI:0463;		327519	Protein	PRDX1	EC 1.11.1.15;Natural killer cell-enhancing factor A;NKEF-A;PAG;PAGA;PAGB;Peroxiredoxin-1;PRDX1;Proliferation-associated gene protein;TDPX2;Thioredoxin peroxidase 2;Thioredoxin-dependent peroxide reductase 2;MSP23;nkef a;NKEFA;pa gamma;pa type g;pa-g;pag a;pag--a;pag-a;pag-b;pag-type;peroxiredoxin 1;peroxiredoxin i;peroxiredoxin type i;peroxiredoxin1;prdx 1;prdx i;prdx-1;prdx-i;proliferation assoc…	SWISSPROT_AC:Q06830;SWISSPROT_ID:PRDX1_HUMAN;EMBL:AB451262;EMBL:AB451388;EMBL:AL451136;EMBL:BC007063;EMBL:BC021683;EMBL:BT019740;EMBL:CH471059;EMBL:CR407652;EMBL:DQ297142;EMBL:L19184;EMBL:X67951;RefSeq:NP_001189360.1;RefSeq:NP_002565.1;RefSeq:NP_859047.1;RefSeq:NP_859048.1;ProteinModelPortal:Q06830;STRING:9606.ENSP00000262746;SWISSPROT_AC_OLD:B5BU26;SWISSPROT_AC_OLD:D3DPZ8;SWISSPROT_AC_OLD:P35703…	145237	Protein	G3BP	ATP-dependent DNA helicase VIII;EC 3.6.4.12;EC 3.6.4.13;G3BP;G3BP-1;G3BP1;GAP SH3 domain-binding protein 1;hDH VIII;Ras GTPase-activating protein-binding protein 1;G3BP stress granule assembly factor 1;HDH-VIII;ras gtpase activating protein-binding protein 1;ras gtpase-activating protein binding protein 1;ras-gtpase activating protein binding protein 1;ras-gtpase-activating protein binding protei…	SWISSPROT_AC:Q13283;SWISSPROT_ID:G3BP1_HUMAN;EMBL:AC091982;EMBL:AK300098;EMBL:BC006997;EMBL:BX647869;EMBL:U32519;RefSeq:NP_005745.1;RefSeq:NP_938405.1;RefSeq:XP_006714812.1;RefSeq:XP_006714813.1;RefSeq:XP_016864411.1;RefSeq:XP_016864412.1;ProteinModelPortal:Q13283;STRING:9606.ENSP00000348578;SWISSPROT_AC_OLD:Q5HYE9;SMR:Q13283;GeneID:10146;KEGG:hsa:10146;eggNOG:ENOG410YV57;eggNOG:KOG0116;UniGene:H…	5052	10146
560011062	ENH -- G3BP	interaction	BioGrid:2380139;psi-mi:MI:0463;		304874	Protein	ENH	ENH;Enigma homolog;Enigma-like PDZ and LIM domains protein;PDLI5;PDLIM5;PDZ and LIM domain protein 5;enh 1;enh i;ENH1;L9;LIM;lim-type;PDZ and LIM domain 5;	SWISSPROT_AC:Q96HC4;SWISSPROT_ID:PDLI5_HUMAN;EMBL:AC093778;EMBL:AC108067;EMBL:AC109925;EMBL:AF061258;EMBL:AK291624;EMBL:AK291898;EMBL:AL833438;EMBL:AY345240;EMBL:AY598328;EMBL:BC008741;EMBL:BC017902;EMBL:BT007328;EMBL:CH471057;EMBL:CR610626;RefSeq:NP_001011515.1;RefSeq:NP_001011516.1;RefSeq:NP_001243358.1;RefSeq:NP_006448.4;ProteinModelPortal:Q96HC4;STRING:9606.ENSP00000321746;SWISSPROT_AC_OLD:A8…	145237	Protein	G3BP	ATP-dependent DNA helicase VIII;EC 3.6.4.12;EC 3.6.4.13;G3BP;G3BP-1;G3BP1;GAP SH3 domain-binding protein 1;hDH VIII;Ras GTPase-activating protein-binding protein 1;G3BP stress granule assembly factor 1;HDH-VIII;ras gtpase activating protein-binding protein 1;ras gtpase-activating protein binding protein 1;ras-gtpase activating protein binding protein 1;ras-gtpase-activating protein binding protei…	SWISSPROT_AC:Q13283;SWISSPROT_ID:G3BP1_HUMAN;EMBL:AC091982;EMBL:AK300098;EMBL:BC006997;EMBL:BX647869;EMBL:U32519;RefSeq:NP_005745.1;RefSeq:NP_938405.1;RefSeq:XP_006714812.1;RefSeq:XP_006714813.1;RefSeq:XP_016864411.1;RefSeq:XP_016864412.1;ProteinModelPortal:Q13283;STRING:9606.ENSP00000348578;SWISSPROT_AC_OLD:Q5HYE9;SMR:Q13283;GeneID:10146;KEGG:hsa:10146;eggNOG:ENOG410YV57;eggNOG:KOG0116;UniGene:H…	10611	10146
560011050	KI67 -- G3BP	interaction	BioGrid:2380115;psi-mi:MI:0463;		212949	Protein	KI67	Antigen identified by monoclonal antibody Ki-67;Antigen KI-67;Antigen Ki67;KI67;MKI67;Proliferation marker protein Ki-67;antigen ki 67;antigen of the ki67;antigen-ki 67;antigen-ki-67;ki -67;ki 67;ki 67 antigen;ki 67 proliferation marker;ki 67-antigen;ki a;ki- 67;ki--67;ki-67;ki-67 antigen;ki-67 proliferation marker;ki-67-antigen;ki-a;ki67 antigen;ki67 marker of proliferation;ki67 proliferation ma…	SWISSPROT_AC:P46013;SWISSPROT_ID:KI67_HUMAN;EMBL:AL355529;EMBL:AL390236;EMBL:X65550;EMBL:X65551;EMBL:X94762;RefSeq:NP_001139438.1;RefSeq:NP_002408.3;ProteinModelPortal:P46013;STRING:9606.ENSP00000357643;SWISSPROT_AC_OLD:Q5VWH2;SMR:P46013;GeneID:4288;KEGG:hsa:4288;PIR:A48666;eggNOG:ENOG410JR7C;eggNOG:ENOG410ZXYW;UniGene:Hs.689823;UniGene:Hs.80976;GO:GO:0000775;GO:GO:0000793;GO:GO:0003677;GO:GO:000…	145237	Protein	G3BP	ATP-dependent DNA helicase VIII;EC 3.6.4.12;EC 3.6.4.13;G3BP;G3BP-1;G3BP1;GAP SH3 domain-binding protein 1;hDH VIII;Ras GTPase-activating protein-binding protein 1;G3BP stress granule assembly factor 1;HDH-VIII;ras gtpase activating protein-binding protein 1;ras gtpase-activating protein binding protein 1;ras-gtpase activating protein binding protein 1;ras-gtpase-activating protein binding protei…	SWISSPROT_AC:Q13283;SWISSPROT_ID:G3BP1_HUMAN;EMBL:AC091982;EMBL:AK300098;EMBL:BC006997;EMBL:BX647869;EMBL:U32519;RefSeq:NP_005745.1;RefSeq:NP_938405.1;RefSeq:XP_006714812.1;RefSeq:XP_006714813.1;RefSeq:XP_016864411.1;RefSeq:XP_016864412.1;ProteinModelPortal:Q13283;STRING:9606.ENSP00000348578;SWISSPROT_AC_OLD:Q5HYE9;SMR:Q13283;GeneID:10146;KEGG:hsa:10146;eggNOG:ENOG410YV57;eggNOG:KOG0116;UniGene:H…	4288	10146
560011044	MAP4K4 -- G3BP	interaction	BioGrid:2380106;psi-mi:MI:0463;		233379	Protein	MAP4K4	EC 2.7.11.1;HGK;HPK/GCK-like kinase HGK;KIAA0687;M4K4;MAP4K4;MAPK/ERK kinase kinase kinase 4;MEK kinase kinase 4;MEKKK 4;Mitogen-activated protein kinase kinase kinase kinase 4;Nck-interacting kinase;NIK;FLH21957;HEL-S-31;kinase nck-interacting;MEKKK4;nck interacting kinase;nck- interacting kinase;	SWISSPROT_AC:O95819;SWISSPROT_ID:M4K4_HUMAN;EMBL:AB013385;EMBL:AB014587;EMBL:AF096300;EMBL:AL137755;EMBL:AY212247;RefSeq:NP_001229488.1;RefSeq:NP_004825.3;RefSeq:NP_663720.1;RefSeq:XP_016860857.1;ProteinModelPortal:O95819;STRING:9606.ENSP00000314363;SWISSPROT_AC_OLD:O75172;SWISSPROT_AC_OLD:Q9NST7;SMR:O95819;GeneID:9448;KEGG:hsa:9448;PIR:T46481;eggNOG:ENOG410YBF5;eggNOG:KOG0587;UniGene:Hs.701013;G…	145237	Protein	G3BP	ATP-dependent DNA helicase VIII;EC 3.6.4.12;EC 3.6.4.13;G3BP;G3BP-1;G3BP1;GAP SH3 domain-binding protein 1;hDH VIII;Ras GTPase-activating protein-binding protein 1;G3BP stress granule assembly factor 1;HDH-VIII;ras gtpase activating protein-binding protein 1;ras gtpase-activating protein binding protein 1;ras-gtpase activating protein binding protein 1;ras-gtpase-activating protein binding protei…	SWISSPROT_AC:Q13283;SWISSPROT_ID:G3BP1_HUMAN;EMBL:AC091982;EMBL:AK300098;EMBL:BC006997;EMBL:BX647869;EMBL:U32519;RefSeq:NP_005745.1;RefSeq:NP_938405.1;RefSeq:XP_006714812.1;RefSeq:XP_006714813.1;RefSeq:XP_016864411.1;RefSeq:XP_016864412.1;ProteinModelPortal:Q13283;STRING:9606.ENSP00000348578;SWISSPROT_AC_OLD:Q5HYE9;SMR:Q13283;GeneID:10146;KEGG:hsa:10146;eggNOG:ENOG410YV57;eggNOG:KOG0116;UniGene:H…	9448	10146
560011027	IGF2BP2 -- G3BP	interaction	BioGrid:2380076;psi-mi:MI:0463;		194352	Protein	IGF2BP2	Hepatocellular carcinoma autoantigen p62;IF2B2;IGF-II mRNA-binding protein 2;IGF2 mRNA-binding protein 2;IGF2BP2;IMP-2;IMP2;Insulin-like growth factor 2 mRNA-binding protein 2;VICKZ family member 2;VICKZ2;igf2-mrna-binding protein 2;insulin like growth factor 2 mRNA binding protein 2;insulin-like growth factor ii mrna-binding protein 2;	SWISSPROT_AC:Q9Y6M1;SWISSPROT_ID:IF2B2_HUMAN;EMBL:AC016961;EMBL:AC108670;EMBL:AF057352;EMBL:BC021290;EMBL:EU408701;EMBL:EU408702;EMBL:EU408703;RefSeq:NP_001007226.1;RefSeq:NP_001278801.1;RefSeq:NP_001278802.1;RefSeq:NP_001278803.1;RefSeq:NP_001278804.1;RefSeq:NP_006539.3;ProteinModelPortal:Q9Y6M1;STRING:9606.ENSP00000371634;SWISSPROT_AC_OLD:A0A4Z0;SWISSPROT_AC_OLD:B3FTN2;SWISSPROT_AC_OLD:B3FTN3;S…	145237	Protein	G3BP	ATP-dependent DNA helicase VIII;EC 3.6.4.12;EC 3.6.4.13;G3BP;G3BP-1;G3BP1;GAP SH3 domain-binding protein 1;hDH VIII;Ras GTPase-activating protein-binding protein 1;G3BP stress granule assembly factor 1;HDH-VIII;ras gtpase activating protein-binding protein 1;ras gtpase-activating protein binding protein 1;ras-gtpase activating protein binding protein 1;ras-gtpase-activating protein binding protei…	SWISSPROT_AC:Q13283;SWISSPROT_ID:G3BP1_HUMAN;EMBL:AC091982;EMBL:AK300098;EMBL:BC006997;EMBL:BX647869;EMBL:U32519;RefSeq:NP_005745.1;RefSeq:NP_938405.1;RefSeq:XP_006714812.1;RefSeq:XP_006714813.1;RefSeq:XP_016864411.1;RefSeq:XP_016864412.1;ProteinModelPortal:Q13283;STRING:9606.ENSP00000348578;SWISSPROT_AC_OLD:Q5HYE9;SMR:Q13283;GeneID:10146;KEGG:hsa:10146;eggNOG:ENOG410YV57;eggNOG:KOG0116;UniGene:H…	10644	10146
560011026	G3BP -- Heat shock protein 60	interaction	BioGrid:2380074;psi-mi:MI:0463;		145237	Protein	G3BP	ATP-dependent DNA helicase VIII;EC 3.6.4.12;EC 3.6.4.13;G3BP;G3BP-1;G3BP1;GAP SH3 domain-binding protein 1;hDH VIII;Ras GTPase-activating protein-binding protein 1;G3BP stress granule assembly factor 1;HDH-VIII;ras gtpase activating protein-binding protein 1;ras gtpase-activating protein binding protein 1;ras-gtpase activating protein binding protein 1;ras-gtpase-activating protein binding protei…	SWISSPROT_AC:Q13283;SWISSPROT_ID:G3BP1_HUMAN;EMBL:AC091982;EMBL:AK300098;EMBL:BC006997;EMBL:BX647869;EMBL:U32519;RefSeq:NP_005745.1;RefSeq:NP_938405.1;RefSeq:XP_006714812.1;RefSeq:XP_006714813.1;RefSeq:XP_016864411.1;RefSeq:XP_016864412.1;ProteinModelPortal:Q13283;STRING:9606.ENSP00000348578;SWISSPROT_AC_OLD:Q5HYE9;SMR:Q13283;GeneID:10146;KEGG:hsa:10146;eggNOG:ENOG410YV57;eggNOG:KOG0116;UniGene:H…	63635	Protein	Heat shock protein 60	60 kDa chaperonin;60 kDa heat shock protein, mitochondrial;CH60;Chaperonin 60;CPN60;Heat shock protein 60;HSP-60;HSP60;HSPD1;HuCHA60;Mitochondrial matrix protein P1;P60 lymphocyte protein;60-kda chaperonin;ch-60;GROEL;groel-type;heat shock protein family D (Hsp60) member 1;heat shock protein-60;heat shock protein60;heat-shock protein 60;heat-shock protein-60;heat-shock-protein 60;HLD4;HSP65;spg1-…	SWISSPROT_AC:P10809;SWISSPROT_ID:CH60_HUMAN;EMBL:AC010746;EMBL:AC020550;EMBL:AC114809;EMBL:AJ250915;EMBL:AK301276;EMBL:AK312240;EMBL:BC002676;EMBL:BC003030;EMBL:BC067082;EMBL:BC073746;EMBL:DQ217936;EMBL:M22382;EMBL:M34664;RefSeq:NP_002147.2;RefSeq:NP_955472.1;ProteinModelPortal:P10809;STRING:9606.ENSP00000340019;SWISSPROT_AC_OLD:B2R5M6;SWISSPROT_AC_OLD:B7Z712;SWISSPROT_AC_OLD:Q38L19;SWISSPROT_AC_…	3329	10146
560011024	HSP90AA1 -- G3BP	interaction	BioGrid:2380071;psi-mi:MI:0463;		186833	Protein	HSP90AA1	Heat shock 86 kDa;Heat shock protein HSP 90-alpha;HS90A;HSP 86;HSP86;HSP90A;HSP90AA1;HSPC1;HSPCA;LAP-2;Lipopolysaccharide-associated protein 2;LPS-associated protein 2;Renal carcinoma antigen NY-REN-38;EL52;heat shock protein 90 alpha family class A member 1;HEL-S-65p;hsp 89;hsp-86;Hsp103;Hsp89;hsp89 alpha;HSP89A;hsp89alpha;Hsp90;hsp90 - a;hsp90 a;hsp90 alpha;hsp90 alpha-isoform;hsp90--a;hsp90-a;…	SWISSPROT_AC:P07900;SWISSPROT_ID:HS90A_HUMAN;EMBL:AJ890082;EMBL:AJ890083;EMBL:AK056446;EMBL:AK291115;EMBL:AK291607;EMBL:AL133223;EMBL:BC000987;EMBL:BC121062;EMBL:CH471061;EMBL:D87666;EMBL:DQ314871;EMBL:M27024;EMBL:M30626;EMBL:X07270;EMBL:X15183;RefSeq:NP_001017963.2;RefSeq:NP_005339.3;ProteinModelPortal:P07900;STRING:9606.ENSP00000335153;SWISSPROT_AC_OLD:A8K500;SWISSPROT_AC_OLD:B3KPJ9;SWISSPROT_A…	145237	Protein	G3BP	ATP-dependent DNA helicase VIII;EC 3.6.4.12;EC 3.6.4.13;G3BP;G3BP-1;G3BP1;GAP SH3 domain-binding protein 1;hDH VIII;Ras GTPase-activating protein-binding protein 1;G3BP stress granule assembly factor 1;HDH-VIII;ras gtpase activating protein-binding protein 1;ras gtpase-activating protein binding protein 1;ras-gtpase activating protein binding protein 1;ras-gtpase-activating protein binding protei…	SWISSPROT_AC:Q13283;SWISSPROT_ID:G3BP1_HUMAN;EMBL:AC091982;EMBL:AK300098;EMBL:BC006997;EMBL:BX647869;EMBL:U32519;RefSeq:NP_005745.1;RefSeq:NP_938405.1;RefSeq:XP_006714812.1;RefSeq:XP_006714813.1;RefSeq:XP_016864411.1;RefSeq:XP_016864412.1;ProteinModelPortal:Q13283;STRING:9606.ENSP00000348578;SWISSPROT_AC_OLD:Q5HYE9;SMR:Q13283;GeneID:10146;KEGG:hsa:10146;eggNOG:ENOG410YV57;eggNOG:KOG0116;UniGene:H…	3320	10146
560011022	HMGA1 -- G3BP	interaction	BioGrid:2380065;psi-mi:MI:0463;		184158	Protein	HMGA1	High mobility group AT-hook protein 1;High mobility group protein A1;High mobility group protein HMG-I/HMG-Y;High mobility group protein R;HMG-I(Y);HMGA1;HMGIY;high mobility group a1 protein;high mobility group AT-hook 1;high-mobility group a1 protein;high-mobility group at-hook 1;high-mobility group protein a1;hmg i(y);hmg r;hmg-1(y);HMG-R;hmg1(y);hmga 1;hmga-1;hmga1 a;HMGA1A;	SWISSPROT_AC:P17096;SWISSPROT_ID:HMGA1_HUMAN;EMBL:AF176039;EMBL:AL354740;EMBL:BC004924;EMBL:BC008832;EMBL:BC063434;EMBL:BC067083;EMBL:BC071864;EMBL:L17131;EMBL:M23614;EMBL:M23615;EMBL:M23616;EMBL:M23617;EMBL:M23618;EMBL:M23619;EMBL:X14957;EMBL:X14958;RefSeq:NP_001306006.1;RefSeq:NP_001306007.1;RefSeq:NP_001306008.1;RefSeq:NP_001306009.1;RefSeq:NP_001306010.1;RefSeq:NP_001306011.1;RefSeq:NP_002122…	145237	Protein	G3BP	ATP-dependent DNA helicase VIII;EC 3.6.4.12;EC 3.6.4.13;G3BP;G3BP-1;G3BP1;GAP SH3 domain-binding protein 1;hDH VIII;Ras GTPase-activating protein-binding protein 1;G3BP stress granule assembly factor 1;HDH-VIII;ras gtpase activating protein-binding protein 1;ras gtpase-activating protein binding protein 1;ras-gtpase activating protein binding protein 1;ras-gtpase-activating protein binding protei…	SWISSPROT_AC:Q13283;SWISSPROT_ID:G3BP1_HUMAN;EMBL:AC091982;EMBL:AK300098;EMBL:BC006997;EMBL:BX647869;EMBL:U32519;RefSeq:NP_005745.1;RefSeq:NP_938405.1;RefSeq:XP_006714812.1;RefSeq:XP_006714813.1;RefSeq:XP_016864411.1;RefSeq:XP_016864412.1;ProteinModelPortal:Q13283;STRING:9606.ENSP00000348578;SWISSPROT_AC_OLD:Q5HYE9;SMR:Q13283;GeneID:10146;KEGG:hsa:10146;eggNOG:ENOG410YV57;eggNOG:KOG0116;UniGene:H…	3159	10146
560011019	GFAT -- G3BP	interaction	BioGrid:2380057;psi-mi:MI:0463;		153958	Protein	GFAT	D-fructose-6-phosphate amidotransferase 1;EC 2.6.1.16;GFAT;GFAT 1;GFAT1;GFPT;GFPT1;Glutamine--fructose-6-phosphate aminotransferase [isomerizing] 1;Glutamine:fructose-6-phosphate amidotransferase 1;Hexosephosphate aminotransferase 1;CMS12;CMSTA1;d-fructose-6-phosphate amidotransferase isoform 1;gf alpha;gf-a;gf-alpha;GFA;gfat isoform 1;GFAT1m;gfpt-1;GFPT1L;glutamine--fructose-6-phosphate transami…	SWISSPROT_AC:Q06210;SWISSPROT_ID:GFPT1_HUMAN;EMBL:AC114772;EMBL:AF334737;EMBL:BC045641;EMBL:M90516;RefSeq:NP_001231639.1;RefSeq:NP_002047.2;ProteinModelPortal:Q06210;STRING:9606.ENSP00000354347;SWISSPROT_AC_OLD:Q53QE6;SWISSPROT_AC_OLD:Q9BXF8;SMR:Q06210;GeneID:2673;KEGG:hsa:2673;PIR:A45055;eggNOG:COG0449;eggNOG:KOG1268;UniGene:Hs.580300;GO:GO:0004360;GO:GO:0005829;GO:GO:0005975;GO:GO:0006002;GO:GO…	145237	Protein	G3BP	ATP-dependent DNA helicase VIII;EC 3.6.4.12;EC 3.6.4.13;G3BP;G3BP-1;G3BP1;GAP SH3 domain-binding protein 1;hDH VIII;Ras GTPase-activating protein-binding protein 1;G3BP stress granule assembly factor 1;HDH-VIII;ras gtpase activating protein-binding protein 1;ras gtpase-activating protein binding protein 1;ras-gtpase activating protein binding protein 1;ras-gtpase-activating protein binding protei…	SWISSPROT_AC:Q13283;SWISSPROT_ID:G3BP1_HUMAN;EMBL:AC091982;EMBL:AK300098;EMBL:BC006997;EMBL:BX647869;EMBL:U32519;RefSeq:NP_005745.1;RefSeq:NP_938405.1;RefSeq:XP_006714812.1;RefSeq:XP_006714813.1;RefSeq:XP_016864411.1;RefSeq:XP_016864412.1;ProteinModelPortal:Q13283;STRING:9606.ENSP00000348578;SWISSPROT_AC_OLD:Q5HYE9;SMR:Q13283;GeneID:10146;KEGG:hsa:10146;eggNOG:ENOG410YV57;eggNOG:KOG0116;UniGene:H…	2673	10146
560011013	G3BP -- SLIM	interaction	BioGrid:2380046;psi-mi:MI:0463;		145237	Protein	G3BP	ATP-dependent DNA helicase VIII;EC 3.6.4.12;EC 3.6.4.13;G3BP;G3BP-1;G3BP1;GAP SH3 domain-binding protein 1;hDH VIII;Ras GTPase-activating protein-binding protein 1;G3BP stress granule assembly factor 1;HDH-VIII;ras gtpase activating protein-binding protein 1;ras gtpase-activating protein binding protein 1;ras-gtpase activating protein binding protein 1;ras-gtpase-activating protein binding protei…	SWISSPROT_AC:Q13283;SWISSPROT_ID:G3BP1_HUMAN;EMBL:AC091982;EMBL:AK300098;EMBL:BC006997;EMBL:BX647869;EMBL:U32519;RefSeq:NP_005745.1;RefSeq:NP_938405.1;RefSeq:XP_006714812.1;RefSeq:XP_006714813.1;RefSeq:XP_016864411.1;RefSeq:XP_016864412.1;ProteinModelPortal:Q13283;STRING:9606.ENSP00000348578;SWISSPROT_AC_OLD:Q5HYE9;SMR:Q13283;GeneID:10146;KEGG:hsa:10146;eggNOG:ENOG410YV57;eggNOG:KOG0116;UniGene:H…	135969	Protein	SLIM	FHL-1;FHL1;Four and a half LIM domains protein 1;Skeletal muscle LIM-protein 1;SLIM;SLIM-1;SLIM1;fhl 1;fhl type 1;FHL1A;FHL1B;FLH1A;four and a half LIM domains 1;four-and-a-half lim domains 1;four-and-a-half lim domains protein 1;KYOT;RBMX1A;RBMX1B;skeletal muscle lim protein 1;slim-type;SLIMMER;XMPMA;	SWISSPROT_AC:Q13642;SWISSPROT_ID:FHL1_HUMAN;EMBL:AF063002;EMBL:AF098518;EMBL:AF110763;EMBL:AF220153;EMBL:AK122708;EMBL:AK289411;EMBL:AK299381;EMBL:AK301642;EMBL:AL078638;EMBL:BC010998;EMBL:BC088369;EMBL:CH471150;EMBL:CR456974;EMBL:U29538;EMBL:U60115;EMBL:U60118;RefSeq:NP_001153171.1;RefSeq:NP_001153172.1;RefSeq:NP_001153173.1;RefSeq:NP_001153174.1;RefSeq:NP_001153175.1;RefSeq:NP_001153176.1;RefSe…	2273	10146
560010962	G3BP -- p70	interaction	BioGrid:2379951;psi-mi:MI:0463;		145237	Protein	G3BP	ATP-dependent DNA helicase VIII;EC 3.6.4.12;EC 3.6.4.13;G3BP;G3BP-1;G3BP1;GAP SH3 domain-binding protein 1;hDH VIII;Ras GTPase-activating protein-binding protein 1;G3BP stress granule assembly factor 1;HDH-VIII;ras gtpase activating protein-binding protein 1;ras gtpase-activating protein binding protein 1;ras-gtpase activating protein binding protein 1;ras-gtpase-activating protein binding protei…	SWISSPROT_AC:Q13283;SWISSPROT_ID:G3BP1_HUMAN;EMBL:AC091982;EMBL:AK300098;EMBL:BC006997;EMBL:BX647869;EMBL:U32519;RefSeq:NP_005745.1;RefSeq:NP_938405.1;RefSeq:XP_006714812.1;RefSeq:XP_006714813.1;RefSeq:XP_016864411.1;RefSeq:XP_016864412.1;ProteinModelPortal:Q13283;STRING:9606.ENSP00000348578;SWISSPROT_AC_OLD:Q5HYE9;SMR:Q13283;GeneID:10146;KEGG:hsa:10146;eggNOG:ENOG410YV57;eggNOG:KOG0116;UniGene:H…	18280	Protein	p70	67 kDa calelectrin;Annexin A6;Annexin VI;Annexin-6;ANX6;ANXA6;Calphobindin-II;Chromobindin-20;CPB-II;Lipocortin VI;p68;p70;Protein III;67-kda calelectrin;annexin-a6;anx vi;anx-6;calphobindin ii;CBP68;p 6-8;p 70;p-68;p-70;p6-8;p68-type;protein -3;protein 3;protein isoform 3;protein of the type iii;protein of the type-3;protein of type 3;protein of type iii;protein of type-3;protein type 3;protein …	SWISSPROT_AC:P08133;SWISSPROT_ID:ANXA6_HUMAN;EMBL:AC008641;EMBL:AK126836;EMBL:AK303078;EMBL:BC017046;EMBL:CH471062;EMBL:D00510;EMBL:J03578;EMBL:Y00097;RefSeq:NP_001146.2;RefSeq:NP_001180473.1;ProteinModelPortal:P08133;STRING:9606.ENSP00000346550;SWISSPROT_AC_OLD:B7Z8A7;SWISSPROT_AC_OLD:D3DQH4;SWISSPROT_AC_OLD:E9PGK1;SWISSPROT_AC_OLD:Q6ZT79;SMR:P08133;GeneID:309;KEGG:hsa:309;PIR:JU0032;eggNOG:ENOG…	309	10146
560010961	G3BP -- Annexin A1	interaction	BioGrid:2379950;psi-mi:MI:0463;		145237	Protein	G3BP	ATP-dependent DNA helicase VIII;EC 3.6.4.12;EC 3.6.4.13;G3BP;G3BP-1;G3BP1;GAP SH3 domain-binding protein 1;hDH VIII;Ras GTPase-activating protein-binding protein 1;G3BP stress granule assembly factor 1;HDH-VIII;ras gtpase activating protein-binding protein 1;ras gtpase-activating protein binding protein 1;ras-gtpase activating protein binding protein 1;ras-gtpase-activating protein binding protei…	SWISSPROT_AC:Q13283;SWISSPROT_ID:G3BP1_HUMAN;EMBL:AC091982;EMBL:AK300098;EMBL:BC006997;EMBL:BX647869;EMBL:U32519;RefSeq:NP_005745.1;RefSeq:NP_938405.1;RefSeq:XP_006714812.1;RefSeq:XP_006714813.1;RefSeq:XP_016864411.1;RefSeq:XP_016864412.1;ProteinModelPortal:Q13283;STRING:9606.ENSP00000348578;SWISSPROT_AC_OLD:Q5HYE9;SMR:Q13283;GeneID:10146;KEGG:hsa:10146;eggNOG:ENOG410YV57;eggNOG:KOG0116;UniGene:H…	18241	Protein	Annexin A1	Annexin A1;Annexin I;Annexin-1;ANX1;ANXA1;Calpactin II;Calpactin-2;Chromobindin-9;Lipocortin I;LPC1;p35;Phospholipase A2 inhibitory protein;annexin-a1;anxa 1;anxa-1;calpactin-ii;inhibitory protein of phospholipase a2;isoform-p35;lipocortin 1;lipocortin-1;lipocortin-i;lipocortin1;p 35;p-35;p-type iii-v;p3 v;p3-5;p35--an;phospholipase a2-inhibitory protein;	SWISSPROT_AC:P04083;SWISSPROT_ID:ANXA1_HUMAN;EMBL:BC001275;EMBL:BC035993;EMBL:X05908;RefSeq:NP_000691.1;RefSeq:XP_011516911.1;ProteinModelPortal:P04083;STRING:9606.ENSP00000257497;SMR:P04083;GeneID:301;KEGG:hsa:301;PIR:A03080;eggNOG:ENOG410XPUN;eggNOG:KOG0819;UniGene:Hs.494173;GO:GO:0001533;GO:GO:0001780;GO:GO:0001891;GO:GO:0002250;GO:GO:0002548;GO:GO:0002685;GO:GO:0003697;GO:GO:0003727;GO:GO:000…	301	10146
560010958	G3BP -- AGO2	interaction	BioGrid:2379947;psi-mi:MI:0463;		145237	Protein	G3BP	ATP-dependent DNA helicase VIII;EC 3.6.4.12;EC 3.6.4.13;G3BP;G3BP-1;G3BP1;GAP SH3 domain-binding protein 1;hDH VIII;Ras GTPase-activating protein-binding protein 1;G3BP stress granule assembly factor 1;HDH-VIII;ras gtpase activating protein-binding protein 1;ras gtpase-activating protein binding protein 1;ras-gtpase activating protein binding protein 1;ras-gtpase-activating protein binding protei…	SWISSPROT_AC:Q13283;SWISSPROT_ID:G3BP1_HUMAN;EMBL:AC091982;EMBL:AK300098;EMBL:BC006997;EMBL:BX647869;EMBL:U32519;RefSeq:NP_005745.1;RefSeq:NP_938405.1;RefSeq:XP_006714812.1;RefSeq:XP_006714813.1;RefSeq:XP_016864411.1;RefSeq:XP_016864412.1;ProteinModelPortal:Q13283;STRING:9606.ENSP00000348578;SWISSPROT_AC_OLD:Q5HYE9;SMR:Q13283;GeneID:10146;KEGG:hsa:10146;eggNOG:ENOG410YV57;eggNOG:KOG0116;UniGene:H…	12304	Protein	AGO2	AGO2;Argonaute RISC catalytic component 2;Argonaute2;EC 3.1.26.n2;eIF-2C 2;eIF2C 2;EIF2C2;Eukaryotic translation initiation factor 2C 2;hAgo2;PAZ Piwi domain protein;PPD;Protein argonaute-2;Protein slicer;argonaute 2, RISC catalytic component;eukaryotic translation initiation factor 2c2;ppd-type;q 10;q-10;Q10;	SWISSPROT_AC:Q9UKV8;SWISSPROT_ID:AGO2_HUMAN;EMBL:AC067931;EMBL:AC107375;EMBL:AF121255;EMBL:AY077717;EMBL:BC007633;EMBL:BC018727;EMBL:BC125214;EMBL:BT007229;RefSeq:NP_001158095.1;RefSeq:NP_036286.2;ProteinModelPortal:Q9UKV8;STRING:9606.ENSP00000220592;SWISSPROT_AC_OLD:Q8TCZ5;SWISSPROT_AC_OLD:Q8WV58;SWISSPROT_AC_OLD:Q96ID1;SMR:Q9UKV8;GeneID:27161;KEGG:hsa:27161;eggNOG:ENOG410XP07;eggNOG:KOG1041;Uni…	27161	10146
560004573	Stomatin -- RAC1	interaction	BioGrid:2332438;psi-mi:MI:0463;		462263	Protein	Stomatin	BND7;EPB72;Erythrocyte band 7 integral membrane protein;Protein 7.2b;STOM;Stomatin;7.2b protein;EPB7;erythrocyte integral membrane protein band 7;stomatin-type;	SWISSPROT_AC:P27105;SWISSPROT_ID:STOM_HUMAN;EMBL:AL161784;EMBL:AL359644;EMBL:BC010703;EMBL:BI603242;EMBL:CR542100;EMBL:M81635;EMBL:U33925;EMBL:U33926;EMBL:U33927;EMBL:U33928;EMBL:U33929;EMBL:U33930;EMBL:U33931;EMBL:X60067;EMBL:X85116;EMBL:X85117;RefSeq:NP_004090.4;RefSeq:NP_937837.1;ProteinModelPortal:P27105;STRING:9606.ENSP00000286713;SWISSPROT_AC_OLD:B1AM77;SWISSPROT_AC_OLD:Q14087;SWISSPROT_AC_…	352977	Protein	RAC1	Cell migration-inducing gene 5 protein;p21-Rac1;RAC1;Ras-like protein TC25;Ras-related C3 botulinum toxin substrate 1;TC25;MIG5;p21 rac1;rac 1;rac i;Rac-1;rac-i;rac1 p21;ras related c3 botulinum toxin substrate 1;ras-related C3 botulinum toxin substrate 1 (rho family, small GTP binding protein Rac1);ras-related c3 botulinum toxin substrate-1;ras-related c3 botulinum toxin substrate1;tc 25;TC-25;	SWISSPROT_AC:P63000;SWISSPROT_ID:RAC1_HUMAN;EMBL:AC009412;EMBL:AF136373;EMBL:AF498964;EMBL:AJ132694;EMBL:AJ132695;EMBL:AY279384;EMBL:BC004247;EMBL:BC050687;EMBL:BC107748;EMBL:BT007121;EMBL:DQ165078;EMBL:M29870;EMBL:M31467;RefSeq:NP_008839.2;RefSeq:NP_061485.1;ProteinModelPortal:P63000;SWISSPROT_AC_OLD:O95501;SWISSPROT_AC_OLD:P15154;SWISSPROT_AC_OLD:Q3Y4D3;SWISSPROT_AC_OLD:Q5JAA8;SWISSPROT_AC_OLD:…	5879	2040
560004163	RAPTOR -- EIF4E2	interaction	BioGrid:2331101;psi-mi:MI:0463;		411956	Protein	RAPTOR	KIAA1303;p150 target of rapamycin (TOR)-scaffold protein;RAPTOR;Regulatory-associated protein of mTOR;RPTOR;KOG1;Mip1;regulatory associated protein of mtor;regulatory associated protein of MTOR complex 1;regulatory associated protein of mtor complex i;	SWISSPROT_AC:Q8N122;SWISSPROT_ID:RPTOR_HUMAN;EMBL:AB037724;EMBL:AB082951;EMBL:AC016245;EMBL:AC109327;EMBL:AC127496;EMBL:AC133012;EMBL:AY090663;EMBL:BC025180;EMBL:BC033258;EMBL:BC064515;EMBL:BC136652;EMBL:BC136654;EMBL:CH471099;EMBL:GQ183898;RefSeq:NP_001156506.1;RefSeq:NP_065812.1;ProteinModelPortal:Q8N122;STRING:9606.ENSP00000307272;SWISSPROT_AC_OLD:B2RN36;SWISSPROT_AC_OLD:C6KEF2;SWISSPROT_AC_OL…	195718	Protein	EIF4E2	eIF-4E type 2;eIF4E type 2;eIF4E-like protein 4E-LP;EIF4E2;EIF4EL3;Eukaryotic translation initiation factor 4E homologous protein;Eukaryotic translation initiation factor 4E type 2;Eukaryotic translation initiation factor 4E-like 3;IF4E2;mRNA cap-binding protein 4EHP;mRNA cap-binding protein type 3;4E-LP;4EHP;eif4e isoform 2;eif4e-ii;eukaryotic translation initiation factor 4E family member 2;IF4…	SWISSPROT_AC:O60573;SWISSPROT_ID:IF4E2_HUMAN;EMBL:AC073254;EMBL:AC092165;EMBL:AC093383;EMBL:AF038957;EMBL:AF047695;EMBL:AF068117;EMBL:BC005392;EMBL:BC005874;EMBL:BC021226;EMBL:BC021690;EMBL:CH471063;RefSeq:NP_001263265.1;RefSeq:NP_004837.1;ProteinModelPortal:O60573;STRING:9606.ENSP00000258416;SWISSPROT_AC_OLD:B8ZZJ9;SWISSPROT_AC_OLD:O75349;SMR:O60573;GeneID:9470;KEGG:hsa:9470;eggNOG:COG5053;eggNO…	57521	9470
560003920	HRI -- AP3B1	interaction	BioGrid:2330296;psi-mi:MI:0463;		113233	Protein	HRI	E2AK1;EC 2.7.11.1;EIF2AK1;Eukaryotic translation initiation factor 2-alpha kinase 1;HCR;Heme-controlled repressor;Heme-regulated eukaryotic initiation factor eIF-2-alpha kinase;Heme-regulated inhibitor;Hemin-sensitive initiation factor 2-alpha kinase;HRI;KIAA1369;eukaryotic translation initiation factor 2 alpha kinase 1;heme controlled repressor;heme regulated inhibitor;	SWISSPROT_AC:Q9BQI3;SWISSPROT_ID:E2AK1_HUMAN;EMBL:AB037790;EMBL:AF100784;EMBL:AF116634;EMBL:AF147094;EMBL:AF181071;EMBL:AF183414;EMBL:AF255050;EMBL:AK075192;EMBL:AK290327;EMBL:AL136563;EMBL:AL834494;EMBL:BC006524;EMBL:CH236963;EMBL:CH878731;RefSeq:NP_001127807.1;RefSeq:NP_055228.2;ProteinModelPortal:Q9BQI3;STRING:9606.ENSP00000199389;SWISSPROT_AC_OLD:A8K2R2;SWISSPROT_AC_OLD:Q549K6;SWISSPROT_AC_OL…	18615	Protein	AP3B1	Adaptor protein complex AP-3 subunit beta-1;Adaptor-related protein complex 3 subunit beta-1;ADTB3A;AP-3 complex subunit beta-1;AP3B1;Beta-3A-adaptin;Clathrin assembly protein complex 3 beta-1 large chain;adaptor related protein complex 3 beta 1 subunit;ADTB3;beta3a-adaptin;HPS;HPS2;PE;	SWISSPROT_AC:O00203;SWISSPROT_ID:AP3B1_HUMAN;EMBL:AC024568;EMBL:AC024578;EMBL:AC104108;EMBL:AC112197;EMBL:AF247736;EMBL:BC038444;EMBL:BX538041;EMBL:U81504;EMBL:U91931;RefSeq:NP_001258698.1;RefSeq:NP_003655.3;ProteinModelPortal:O00203;STRING:9606.ENSP00000255194;SWISSPROT_AC_OLD:E5RJ68;SWISSPROT_AC_OLD:O00580;SWISSPROT_AC_OLD:Q7Z393;SWISSPROT_AC_OLD:Q9HD66;GeneID:8546;KEGG:hsa:8546;PIR:T50651;PIR:…	27102	8546
[truncated: 17,916 more rows]

## Sheet: GOEA
Category	Term	Count	%	PValue	Genes	List Total	Pop Hits	Pop Total	Fold Enrichment	Bonferroni	Benjamini	FDR
GOTERM_BP_DIRECT	GO:0019221~cytokine-mediated signaling pathway	103	8.85640584694755	6.152026991136511E-48	3082, 8651, 5781, 6356, 2152, 7040, 4170, 6347, 5777, 5657, 4843, 2309, 2308, 3091, 4582, 729230, 5795, 7291, 240, 246, 3929, 920, 27, 6376, 5443, 6775, 6654, 3662, 6774, 9402, 3383, 2690, 1511, 2323, 1234, 4988, 3934, 7076, 5295, 50616, 5970, 5290, 5291, 5293, 301, 941, 2057, 942, 3663, 6777, 6810, 6776, 948, 7124, 3320, 9021, 3162, 2625, 3439, 5618, 3716, 3717, 3558, 1896, 3557, 3554, 3553, 834…	1122	323	19349	5.499210829842772	3.8966938961858663E-44	3.8966938961858663E-44	3.469743223000992E-44
[truncated: 1,666 more rows]
