# Supplementary material for: Gene Networks of Hyperglycemia, Diabetic Complications, and Human Proteins Targeted by SARS-CoV-2: What Is the Molecular Basis for Comorbidity?
Source: Int J Mol Sci. 2022 Jun 29;23(13):7247. doi: 10.3390/ijms23137247 (PMC9266766; doi:10.3390/ijms23137247)
Supplement: Supplementary file 1 [file ijms-23-07247-s001.zip › Table S25.xlsx]

## Sheet: Beta-cell dysfun 54 linked gene
GeneID	Symbol	Description
TP53	7157	tumor protein p53
TNF	7124	tumor necrosis factor
HLA-DRB1	3123	major histocompatibility complex, class II, DR beta 1
IL1B	3553	interleukin 1 beta
PTEN	5728	phosphatase and tensin homolog
PTGS2	5743	prostaglandin-endoperoxide synthase 2
BCL2	596	BCL2 apoptosis regulator
LEP	3952	leptin
PIK3CA	5290	phosphatidylinositol-4,5-bisphosphate 3-kinase catalytic subunit alpha
FOXP3	50943	forkhead box P3
CASP3	836	caspase 3
INS	3630	insulin
BAX	581	BCL2 associated X, apoptosis regulator
TCF7L2	6934	transcription factor 7 like 2
PPARGC1A	10891	PPARG coactivator 1 alpha
SLC2A1	6513	solute carrier family 2 member 1
NAMPT	10135	nicotinamide phosphoribosyltransferase
FOXO1	2308	forkhead box O1
CD40LG	959	CD40 ligand
TNFSF13B	10673	TNF superfamily member 13b
HNF4A	3172	hepatocyte nuclear factor 4 alpha
HNF1A	6927	HNF1 homeobox A
SOCS3	9021	suppressor of cytokine signaling 3
BCL2L11	10018	BCL2 like 11
IAPP	3375	islet amyloid polypeptide
IL22	50616	interleukin 22
MIR29A	407021	microRNA 29a
NOX4	50507	NADPH oxidase 4
PIK3CG	5294	phosphatidylinositol-4,5-bisphosphate 3-kinase catalytic subunit gamma
MITF	4286	melanocyte inducing transcription factor
LYN	4067	LYN proto-oncogene, Src family tyrosine kinase
BAK1	578	BCL2 antagonist/killer 1
MAP3K5	4217	mitogen-activated protein kinase kinase kinase 5
CSF3	1440	colony stimulating factor 3
TNFSF13	8741	TNF superfamily member 13
SOS1	6654	SOS Ras/Rac guanine nucleotide exchange factor 1
BBC3	27113	BCL2 binding component 3
MTTP	4547	microsomal triglyceride transfer protein
PDX1	3651	pancreatic and duodenal homeobox 1
PIK3CB	5291	phosphatidylinositol-4,5-bisphosphate 3-kinase catalytic subunit beta
PIK3CD	5293	phosphatidylinositol-4,5-bisphosphate 3-kinase catalytic subunit delta
HLA-DRB3	3125	major histocompatibility complex, class II, DR beta 3
HLA-DRB4	3126	major histocompatibility complex, class II, DR beta 4
HUWE1	10075	HECT, UBA and WWE domain containing E3 ubiquitin protein ligase 1
GCLC	2729	glutamate-cysteine ligase catalytic subunit
CUX1	1523	cut like homeobox 1
CD22	933	CD22 molecule
S1PR2	9294	sphingosine-1-phosphate receptor 2
PKN1	5585	protein kinase N1
UGCG	7357	UDP-glucose ceramide glucosyltransferase
GRAP2	9402	GRB2 related adaptor protein 2
BMF	90427	Bcl2 modifying factor
RC3H1	149041	ring finger and CCCH-type domains 1
PPP2R3C	55012	protein phosphatase 2 regulatory subunit B''gamma

## Sheet: Beta-cell dysfunction_links
IntId	IntSchema	IntType	IntLinks	Sentences	ObjId1	ObjType1	ObjName1	ObjSymonyms1	ObjLinks1	ObjId2	ObjType2	ObjName2	ObjSymonyms2	ObjLinks2	GeneID1	GeneID2
560877059	P53 -- NLP	interaction	BioGrid:1432831;psi-mi:MI:0463;		297203	Protein	P53	Antigen NY-CO-13;Cellular tumor antigen p53;P53;Phosphoprotein p53;TP53;Tumor suppressor p53;BCC7;LFS1;p 53;p 53 tumor suppressor;p-53;p-53 tumor suppressor;p5-3;p53 phosphoprotein;p53 the tumor suppressor;p53 tumor protein;p53 tumor suppressor;p53 tumor-suppressor;p53's tumor suppressor;p53--an;p53-tumor suppressor;p53-tumor-suppressor;p53-type;protein of the p53 tumor;protein p53 tumor;tp 53;tp…	SWISSPROT_AC:P04637;SWISSPROT_ID:P53_HUMAN;EMBL:AB082923;EMBL:AC007421;EMBL:AC087388;EMBL:AF135120;EMBL:AF135121;EMBL:AF136270;EMBL:AF136271;EMBL:AF209128;EMBL:AF209129;EMBL:AF209130;EMBL:AF209131;EMBL:AF209132;EMBL:AF209133;EMBL:AF209134;EMBL:AF209135;EMBL:AF209136;EMBL:AF209148;EMBL:AF209149;EMBL:AF209150;EMBL:AF209151;EMBL:AF209152;EMBL:AF209153;EMBL:AF209154;EMBL:AF209155;EMBL:AF209156;EMBL:A…	277314	Protein	NLP	KIAA0980;Ninein-like protein;NINL;NLP;ninein like;	SWISSPROT_AC:Q9Y2I6;SWISSPROT_ID:NINL_HUMAN;EMBL:AB023197;EMBL:AK293991;EMBL:AL031672;EMBL:AL161802;EMBL:BC036380;EMBL:EU718622;RefSeq:NP_001305155.1;RefSeq:NP_079452.3;ProteinModelPortal:Q9Y2I6;STRING:9606.ENSP00000278886;SWISSPROT_AC_OLD:A6NJN0;SWISSPROT_AC_OLD:B3V9H6;SWISSPROT_AC_OLD:B7Z1V8;SWISSPROT_AC_OLD:Q5JYP0;SWISSPROT_AC_OLD:Q8NE38;SWISSPROT_AC_OLD:Q9NQE3;SMR:Q9Y2I6;GeneID:22981;KEGG:hsa…	7157	22981
560876898	P53 -- CEP135	interaction	BioGrid:1432271;psi-mi:MI:0463;		297203	Protein	P53	Antigen NY-CO-13;Cellular tumor antigen p53;P53;Phosphoprotein p53;TP53;Tumor suppressor p53;BCC7;LFS1;p 53;p 53 tumor suppressor;p-53;p-53 tumor suppressor;p5-3;p53 phosphoprotein;p53 the tumor suppressor;p53 tumor protein;p53 tumor suppressor;p53 tumor-suppressor;p53's tumor suppressor;p53--an;p53-tumor suppressor;p53-tumor-suppressor;p53-type;protein of the p53 tumor;protein p53 tumor;tp 53;tp…	SWISSPROT_AC:P04637;SWISSPROT_ID:P53_HUMAN;EMBL:AB082923;EMBL:AC007421;EMBL:AC087388;EMBL:AF135120;EMBL:AF135121;EMBL:AF136270;EMBL:AF136271;EMBL:AF209128;EMBL:AF209129;EMBL:AF209130;EMBL:AF209131;EMBL:AF209132;EMBL:AF209133;EMBL:AF209134;EMBL:AF209135;EMBL:AF209136;EMBL:AF209148;EMBL:AF209149;EMBL:AF209150;EMBL:AF209151;EMBL:AF209152;EMBL:AF209153;EMBL:AF209154;EMBL:AF209155;EMBL:AF209156;EMBL:A…	78752	Protein	CEP135	Centrosomal protein 4;Centrosomal protein of 135 kDa;CEP135;CEP4;CP135;KIAA0635;centrosomal protein 135;cep 4;cep-4;MCPH8;	SWISSPROT_AC:Q66GS9;SWISSPROT_ID:CP135_HUMAN;EMBL:AB014535;EMBL:AC092627;EMBL:AC110611;EMBL:AC118280;EMBL:AK023683;EMBL:BC012003;EMBL:BC136535;EMBL:BC136536;EMBL:BK005586;RefSeq:NP_079285.2;ProteinModelPortal:Q66GS9;STRING:9606.ENSP00000257287;SWISSPROT_AC_OLD:B2RMY0;SWISSPROT_AC_OLD:O75130;SWISSPROT_AC_OLD:Q58F25;SWISSPROT_AC_OLD:Q9H8H7;SMR:Q66GS9;GeneID:9662;KEGG:hsa:9662;eggNOG:ENOG410IGCA;egg…	7157	9662
560666500	PTEN -- BRD4	interaction	BioGrid:2208309;psi-mi:MI:0463;		338734	Protein	PTEN	EC 3.1.3.16;EC 3.1.3.48;EC 3.1.3.67;MMAC1;Mutated in multiple advanced cancers 1;Phosphatase and tensin homolog;Phosphatidylinositol 3,4,5-trisphosphate 3-phosphatase and dual-specificity protein phosphatase PTEN;PTEN;TEP1;10q23del;BZS;cws 1;CWS1;DEC;glm-2;GLM2;MHAM;mmac 1;mmac-1;phosphatase-and-tensin homolog;pten type 1;pten-1;PTEN1;type-pten;	SWISSPROT_AC:P60484;SWISSPROT_ID:PTEN_HUMAN;EMBL:AF000726;EMBL:AF000727;EMBL:AF000728;EMBL:AF000729;EMBL:AF000730;EMBL:AF000731;EMBL:AF000732;EMBL:AF000733;EMBL:AF000734;EMBL:AF067844;EMBL:AF143312;EMBL:AF143313;EMBL:AF143314;EMBL:AF143315;EMBL:AK313581;EMBL:BC005821;EMBL:CH471066;EMBL:CR450306;EMBL:DQ073384;EMBL:JF268690;EMBL:U92436;EMBL:U93051;EMBL:U96180;RefSeq:NP_000305.3;RefSeq:NP_001291646.…	47861	Protein	BRD4	BRD4;Bromodomain-containing protein 4;HUNK1;Protein HUNK1;brd 4;brd-4;bromodomain containing 4;bromodomain containing protein 4;bromodomain-containing 4;bromodomain-containing protein-4;CAP;HUNKI;MCAP;	SWISSPROT_AC:O60885;SWISSPROT_ID:BRD4_HUMAN;EMBL:AC003111;EMBL:AC004798;EMBL:AC005776;EMBL:AF386649;EMBL:AY166680;EMBL:BC035266;EMBL:CH471106;EMBL:Y12059;RefSeq:NP_001317313.1;RefSeq:NP_055114.1;RefSeq:NP_490597.1;RefSeq:XP_011526156.1;RefSeq:XP_011526158.1;ProteinModelPortal:O60885;STRING:9606.ENSP00000263377;SWISSPROT_AC_OLD:O60433;SWISSPROT_AC_OLD:Q4G0X8;SWISSPROT_AC_OLD:Q86YS8;SWISSPROT_AC_OL…	5728	23476
496505	ABCC1 -- BCL2	association	Pubmed:9042217;Pubmed 2002:12455884;	In contrast, the DR-H69 cells exhibited a 34-fold overexpression of the <b>MRP</b> gene accompanied by significant down-regulation of both DNA topoisomerase II alpha and <b>bcl-2</b> mRNA gene expression, by factors of 43 and 13 respectively.[Pubmed:9042217];The correlation coefficients between <b>Bcl-2</b> and <b>MRP</b>, Bcl-2 and Bax, p53 and p21, as well as Ki67 and PCNA were positive and sig…	4343347	Gene	ABCC1	ABC29;ABCC;ABCC1;ATP binding cassette subfamily C member 1;GS-X;MRP;MRP1;abcc 1;abcc-1;abcc-type;ATP-binding cassette sub-family C member 1;gs 10;gs10;Leukotriene C(4) transporter;LTC4 transporter;mrp-type;multidrug resistance associated protein 1;multidrug resistance associated protein-1;multidrug resistance associated-protein 1;Multidrug resistance-associated protein 1;multidrug resistance-asso…	SWISSPROT_AC:P33527;SWISSPROT_ID:MRP1_HUMAN;GeneID:4363;Ensembl:ENSG00000103222;HGNC:HGNC:51;MIM:158343;Vega:OTTHUMG00000048267;protein_accession:AAB46616.1;protein_accession:AAB82786.1;protein_accession:AAB83979.1;protein_accession:AAB83980.1;protein_accession:AAB83981.1;protein_accession:AAB83982.1;protein_accession:AAB83983.1;protein_accession:AAC05808.1;protein_accession:AAC15784.1;protein_ac…	43291	Protein	BCL2	Apoptosis regulator Bcl-2;BCL2;apoptosis regulator bcl2;apoptosis regulator of the bcl-2;apoptosis-regulator bcl-2;bcl - 2;bcl -2;bcl 2;bcl- 2;Bcl-2;bcl-2-type;bcl2 apoptosis regulator;BCL2, apoptosis regulator;bcl2--an;PPP1R50;regulator of apoptosis bcl-2;	SWISSPROT_AC:P10415;SWISSPROT_ID:BCL2_HUMAN;EMBL:AC021803;EMBL:AC022726;EMBL:AY220759;EMBL:BC027258;EMBL:CH471096;EMBL:M13994;EMBL:M13995;EMBL:M14745;EMBL:S72602;EMBL:X06487;RefSeq:NP_000624.2;RefSeq:NP_000648.2;ProteinModelPortal:P10415;STRING:9606.ENSP00000329623;SWISSPROT_AC_OLD:C9JHD5;SWISSPROT_AC_OLD:P10416;SWISSPROT_AC_OLD:Q13842;SWISSPROT_AC_OLD:Q16197;SMR:P10415;GeneID:596;KEGG:hsa:596;PI…	596	4363
501172	ABCC1 -- GCLC	association	Pubmed 1998:9515571;	Furthermore, in seventeen randomly selected untreated tumor cell lines, the overall correlation coefficient between <b>MRP</b> and <b>gamma-GCS</b> mRNA levels was 0.861.[Pubmed 1998:9515571];In the present study, we showed the coexpression patterns of thirteen additional human drug-resistant cell lines representing different tumor cell origins selected with different agents, except for one doxor…	4343347	Gene	ABCC1	ABC29;ABCC;ABCC1;ATP binding cassette subfamily C member 1;GS-X;MRP;MRP1;abcc 1;abcc-1;abcc-type;ATP-binding cassette sub-family C member 1;gs 10;gs10;Leukotriene C(4) transporter;LTC4 transporter;mrp-type;multidrug resistance associated protein 1;multidrug resistance associated protein-1;multidrug resistance associated-protein 1;Multidrug resistance-associated protein 1;multidrug resistance-asso…	SWISSPROT_AC:P33527;SWISSPROT_ID:MRP1_HUMAN;GeneID:4363;Ensembl:ENSG00000103222;HGNC:HGNC:51;MIM:158343;Vega:OTTHUMG00000048267;protein_accession:AAB46616.1;protein_accession:AAB82786.1;protein_accession:AAB83979.1;protein_accession:AAB83980.1;protein_accession:AAB83981.1;protein_accession:AAB83982.1;protein_accession:AAB83983.1;protein_accession:AAC05808.1;protein_accession:AAC15784.1;protein_ac…	4342023	Gene	GCLC	GCL;GCLC;GCS;GLCL;GLCLC;glutamate-cysteine ligase catalytic subunit;catalytic subunit of glutamate cysteine ligase;catalytic subunit of glutamate-cysteine ligase;EC 6.3.2.2;g-ecs;g-glutamylcysteine synthetase;gamma -glutamylcysteine synthetase;gamma ecs;gamma glutamylcysteine synthetase;gamma- glutamylcysteine synthetase;Gamma-ECS;Gamma-glutamylcysteine synthetase;gamma-glutamylcysteine-synthetas…	SWISSPROT_AC:P48506;SWISSPROT_ID:GSH1_HUMAN;GeneID:2729;Ensembl:ENSG00000001084;HGNC:HGNC:4311;MIM:606857;Vega:OTTHUMG00000160220;protein_accession:AAA58499.1;protein_accession:AAC41751.1;protein_accession:AAD18031.1;protein_accession:AAH22487.1;protein_accession:AAH39894.1;protein_accession:AAR29974.1;protein_accession:AAV31778.1;protein_accession:ACE86887.1;protein_accession:ACE87574.1;protein_…	2729	4363
501176	GCLC -- ABCC1	association	Pubmed 1998:9515571;	Furthermore, in seventeen randomly selected untreated tumor cell lines, the overall correlation coefficient between <b>MRP</b> and <b>gamma-GCS</b> mRNA levels was 0.861.[Pubmed 1998:9515571];In the present study, we showed the coexpression patterns of thirteen additional human drug-resistant cell lines representing different tumor cell origins selected with different agents, except for one doxor…	4342023	Gene	GCLC	GCL;GCLC;GCS;GLCL;GLCLC;glutamate-cysteine ligase catalytic subunit;catalytic subunit of glutamate cysteine ligase;catalytic subunit of glutamate-cysteine ligase;EC 6.3.2.2;g-ecs;g-glutamylcysteine synthetase;gamma -glutamylcysteine synthetase;gamma ecs;gamma glutamylcysteine synthetase;gamma- glutamylcysteine synthetase;Gamma-ECS;Gamma-glutamylcysteine synthetase;gamma-glutamylcysteine-synthetas…	SWISSPROT_AC:P48506;SWISSPROT_ID:GSH1_HUMAN;GeneID:2729;Ensembl:ENSG00000001084;HGNC:HGNC:4311;MIM:606857;Vega:OTTHUMG00000160220;protein_accession:AAA58499.1;protein_accession:AAC41751.1;protein_accession:AAD18031.1;protein_accession:AAH22487.1;protein_accession:AAH39894.1;protein_accession:AAR29974.1;protein_accession:AAV31778.1;protein_accession:ACE86887.1;protein_accession:ACE87574.1;protein_…	254893	Protein	ABCC1	ABCC1;ATP-binding cassette sub-family C member 1;Leukotriene C(4) transporter;LTC4 transporter;MRP;MRP1;Multidrug resistance-associated protein 1;ABC29;ABCC;abcc 1;abcc-1;abcc-type;ATP binding cassette subfamily C member 1;gs 10;GS-X;gs10;mrp-type;multidrug resistance associated protein 1;multidrug resistance associated protein-1;multidrug resistance associated-protein 1;multidrug resistance-asso…	SWISSPROT_AC:P33527;SWISSPROT_ID:MRP1_HUMAN;EMBL:AB209120;EMBL:AC003026;EMBL:AC025778;EMBL:AC130651;EMBL:AC136624;EMBL:AF022824;EMBL:AF022825;EMBL:AF022826;EMBL:AF022827;EMBL:AF022828;EMBL:AF022829;EMBL:AF022830;EMBL:AF022831;EMBL:AF022832;EMBL:AF022833;EMBL:AF022834;EMBL:AF022835;EMBL:AF022836;EMBL:AF022837;EMBL:AF022838;EMBL:AF022839;EMBL:AF022840;EMBL:AF022841;EMBL:AF022842;EMBL:AF022843;EMBL:…	2729	4363
501197	ABCC1 -- GCLC	association	Pubmed 1998:9515571;	Furthermore, in seventeen randomly selected untreated tumor cell lines, the overall correlation coefficient between <b>MRP</b> and <b>gamma-GCS</b> mRNA levels was 0.861.[Pubmed 1998:9515571];In the present study, we showed the coexpression patterns of thirteen additional human drug-resistant cell lines representing different tumor cell origins selected with different agents, except for one doxor…	4343347	Gene	ABCC1	ABC29;ABCC;ABCC1;ATP binding cassette subfamily C member 1;GS-X;MRP;MRP1;abcc 1;abcc-1;abcc-type;ATP-binding cassette sub-family C member 1;gs 10;gs10;Leukotriene C(4) transporter;LTC4 transporter;mrp-type;multidrug resistance associated protein 1;multidrug resistance associated protein-1;multidrug resistance associated-protein 1;Multidrug resistance-associated protein 1;multidrug resistance-asso…	SWISSPROT_AC:P33527;SWISSPROT_ID:MRP1_HUMAN;GeneID:4363;Ensembl:ENSG00000103222;HGNC:HGNC:51;MIM:158343;Vega:OTTHUMG00000048267;protein_accession:AAB46616.1;protein_accession:AAB82786.1;protein_accession:AAB83979.1;protein_accession:AAB83980.1;protein_accession:AAB83981.1;protein_accession:AAB83982.1;protein_accession:AAB83983.1;protein_accession:AAC05808.1;protein_accession:AAC15784.1;protein_ac…	168303	Protein	GCLC	EC 6.3.2.2;Gamma-ECS;Gamma-glutamylcysteine synthetase;GCLC;GCS heavy chain;GLCL;GLCLC;Glutamate--cysteine ligase catalytic subunit;GSH1;catalytic subunit of glutamate cysteine ligase;catalytic subunit of glutamate-cysteine ligase;g-ecs;g-glutamylcysteine synthetase;gamma -glutamylcysteine synthetase;gamma ecs;gamma glutamylcysteine synthetase;gamma- glutamylcysteine synthetase;gamma-glutamylcyst…	SWISSPROT_AC:P48506;SWISSPROT_ID:GSH1_HUMAN;EMBL:AF118846;EMBL:AL033397;EMBL:AY780794;EMBL:BC022487;EMBL:BC039894;EMBL:L39773;EMBL:M90656;RefSeq:NP_001184044.1;RefSeq:NP_001489.1;ProteinModelPortal:P48506;STRING:9606.ENSP00000229416;SWISSPROT_AC_OLD:Q14399;SMR:P48506;GeneID:2729;KEGG:hsa:2729;PIR:JH0611;eggNOG:ENOG410XQIG;eggNOG:KOG3754;UniGene:Hs.654465;GO:GO:0000096;GO:GO:0000287;GO:GO:0004357;…	2729	4363
509688	GDF15 -- P53	association	Pubmed 2002:12082608;Pubmed 2015:25690161;Pubmed 2015:26004619;Pubmed 2015:26249737;Pubmed 2000:10777512;Pubmed 2011:21586550;Pubmed 2009:19100681;Pubmed central 2015:4480132;Pubmed central 2015:4528199;Pubmed central 2015:4530250;Pubmed central 2015:4632809;Pubmed central 2014:3950324;Pubmed central 2014:4329009;Pubmed central 2012:3338692;Pubmed central 2012:3393679;Pubmed central 2017:5356854;…	Taken together, these data suggest that <b>MIC-1</b> is an important downstream mediator of <b>p53</b> function, while acting itself as an intercessor of cellular stress signaling and exerting anti-tumorigenic activities.[Pubmed 2002:12082608];<b>GDF-15</b>, which is regulated by <b>p53</b>, has shown antitumorigenic and proapoptotic activities in vivo and in vitro.[Pubmed 2015:25690161];Furtherm…	4347309	Gene	GDF15	GDF-15;GDF15;growth differentiation factor 15;MIC-1;MIC1;NAG-1;PDF;PLAB;PTGFB;gdf 15;growth differentiation factor 15--an;growth differentiation factor-15;growth-differentiation factor 15;growth-differentiation factor-15;Growth/differentiation factor 15;growth/differentiation factor-15;Macrophage inhibitory cytokine 1;macrophage inhibitory cytokine- 1;macrophage inhibitory cytokine-1;macrophage-i…	SWISSPROT_AC:Q99988;SWISSPROT_ID:GDF15_HUMAN;GeneID:9518;Ensembl:ENSG00000130513;HGNC:HGNC:30142;MIM:605312;Vega:OTTHUMG00000183360;protein_accession:AAB88673.1;protein_accession:AAB88913.1;protein_accession:AAC24456.1;protein_accession:AAC39537.1;protein_accession:AAF89834.1;protein_accession:AAH00529.1;protein_accession:AAH08962.1;protein_accession:AAV38272.1;protein_accession:BAA19151.1;protei…	297203	Protein	P53	Antigen NY-CO-13;Cellular tumor antigen p53;P53;Phosphoprotein p53;TP53;Tumor suppressor p53;BCC7;LFS1;p 53;p 53 tumor suppressor;p-53;p-53 tumor suppressor;p5-3;p53 phosphoprotein;p53 the tumor suppressor;p53 tumor protein;p53 tumor suppressor;p53 tumor-suppressor;p53's tumor suppressor;p53--an;p53-tumor suppressor;p53-tumor-suppressor;p53-type;protein of the p53 tumor;protein p53 tumor;tp 53;tp…	SWISSPROT_AC:P04637;SWISSPROT_ID:P53_HUMAN;EMBL:AB082923;EMBL:AC007421;EMBL:AC087388;EMBL:AF135120;EMBL:AF135121;EMBL:AF136270;EMBL:AF136271;EMBL:AF209128;EMBL:AF209129;EMBL:AF209130;EMBL:AF209131;EMBL:AF209132;EMBL:AF209133;EMBL:AF209134;EMBL:AF209135;EMBL:AF209136;EMBL:AF209148;EMBL:AF209149;EMBL:AF209150;EMBL:AF209151;EMBL:AF209152;EMBL:AF209153;EMBL:AF209154;EMBL:AF209155;EMBL:AF209156;EMBL:A…	7157	9518
537571	ADAMTS1 -- IL-1 beta	association	Pubmed 2006:16675485;	<b>IL-1beta</b> and TGF-beta1 differentially regulate <b>ADAMTS-1</b> expression in human decidual stromal cells.[Pubmed 2006:16675485];A quantitative-competitive (QC)-PCR strategy and western blot analysis was then employed to determine whether <b>IL-1beta</b> and TGF-beta1 regulate <b>ADAMTS-1</b> mRNA and protein expression levels in primary cultures of stromal cells isolated from first trimes…	4347302	Gene	ADAMTS1	ADAM metallopeptidase with thrombospondin type 1 motif 1;ADAMTS1;C3-C5;METH1;A disintegrin and metalloproteinase with thrombospondin motifs 1;ADAM-TS 1;adam-ts-1;ADAM-TS1;adamts 1;ADAMTS-1;ats 1;ats type 1;ats-1;ATS1;c 3 - c 5;EC 3.4.24.-;KIAA1346;meth 1;METH-1;	SWISSPROT_AC:Q9UHI8;SWISSPROT_ID:ATS1_HUMAN;GeneID:9510;Ensembl:ENSG00000154734;HGNC:HGNC:217;MIM:605174;Vega:OTTHUMG00000078688;protein_accession:AAD48080.1;protein_accession:AAF15317.1;protein_accession:AAF23772.1;protein_accession:AAH36515.1;protein_accession:AAZ73034.1;protein_accession:ABM87764.1;protein_accession:ABW03905.1;protein_accession:BAA92584.2;protein_accession:BAA95502.1;protein_a…	197391	Protein	IL-1 beta	Catabolin;IL-1 beta;IL1B;IL1F2;Interleukin-1 beta;1 beta interleukin;1 beta-interleukin;1-beta interleukin;il - 1beta;il -1;il -1b;il -1beta;il 1;il 1 beta;il 1-beta;il 1b;il 1beta;il type i;il- 1;il- 1 beta;il- 1b;il- 1beta;il- i;il--1;il--1 beta;IL-1;il-1 -beta;il-1 b;il-1-b;il-1-type;il-1beta;il-i;il-i beta;il-ibeta;il-type 1;IL1-BETA;interleukin - 1 beta;interleukin -1 b;interleukin -1 beta;i…	SWISSPROT_AC:P01584;SWISSPROT_ID:IL1B_HUMAN;EMBL:AC079753;EMBL:AY137079;EMBL:BC008678;EMBL:BN000002;EMBL:BT007213;EMBL:CH471217;EMBL:CR407679;EMBL:K02770;EMBL:M15330;EMBL:M15840;EMBL:M54933;EMBL:X02532;EMBL:X04500;EMBL:X56087;RefSeq:NP_000567.1;ProteinModelPortal:P01584;STRING:9606.ENSP00000263341;SWISSPROT_AC_OLD:Q53X59;SWISSPROT_AC_OLD:Q53XX2;SWISSPROT_AC_OLD:Q7M4S7;SWISSPROT_AC_OLD:Q7RU01;SWIS…	3553	9510
541936	HMOX1 -- FOXP3	association	Pubmed 2007:17216339;Pubmed central 2017:5431314;Pubmed central 2011:3135357;	In this study, we investigated the correlation between <b>FoxP3</b> and <b>HO-1</b> expression in patients with various grades of astrocytoma (WHO grade II-IV).[Pubmed 2007:17216339];This study also suggests that <b>HO-1</b> mRNA expression is linked to the induction of <b>Foxp3</b> in CD4+ CD25+ glioma infiltrating Treg.[Pubmed 2007:17216339];Additionally, KDM3A facilitates the secretion of TGF-…	4342405	Gene	HMOX1	bK286B10;heme oxygenase 1;HMOX1;HMOX1D;HO-1;HSP32;EC 1.14.14.18;heme oxygenase - 1;heme oxygenase -1;heme oxygenase i;heme oxygenase isoform 1;heme oxygenase isoform-1;heme oxygenase type 1;heme oxygenase type i;heme oxygenase type-1;heme oxygenase- 1;heme oxygenase--1;heme oxygenase-1;heme oxygenase1;heme-oxygenase 1;heme-oxygenase i;heme-oxygenase isoform 1;heme-oxygenase- 1;heme-oxygenase-1;he…	SWISSPROT_AC:P09601;SWISSPROT_ID:HMOX1_HUMAN;GeneID:3162;Ensembl:ENSG00000100292;HGNC:HGNC:5013;MIM:141250;Vega:OTTHUMG00000150960;protein_accession:AAA50403.1;protein_accession:AAH01491.1;protein_accession:AAR23262.1;protein_accession:AAV38588.1;protein_accession:ABM83236.1;protein_accession:ABM86436.1;protein_accession:ACZ72606.1;protein_accession:ACZ72607.1;protein_accession:ADZ76424.1;protein…	141337	Protein	FOXP3	Forkhead box protein P3;FOXP3;IPEX;Scurfin;AIID;DIETER;forkhead box P3;forkhead box p3 protein;forkhead box-p3;forkhead-box p3;forkhead-box protein p3;foxp 3;foxp-3;jm-2;JM2;PIDX;XPID;	SWISSPROT_AC:Q9BZS1;SWISSPROT_ID:FOXP3_HUMAN;EMBL:AF235097;EMBL:AF277993;EMBL:AJ005891;EMBL:BC113401;EMBL:BC113403;EMBL:BC143785;EMBL:DQ010327;EMBL:EF534714;EMBL:EU855812;RefSeq:NP_001107849.1;RefSeq:NP_054728.2;ProteinModelPortal:Q9BZS1;STRING:9606.ENSP00000365380;SWISSPROT_AC_OLD:A5HJT1;SWISSPROT_AC_OLD:B7ZLG0;SWISSPROT_AC_OLD:B9UN80;SWISSPROT_AC_OLD:O60827;SWISSPROT_AC_OLD:Q14DD8;SWISSPROT_AC_…	50943	3162
556963	PLAT -- DRw11	association	Pubmed 2010:19538480;Pubmed central 2009:3829039;	Chromatin immunoprecipitation demonstrated that interactions between RARs, RXRs and <b>t-PA</b> promoter were time dependent: RAR-alpha/RXR-alpha bound <b>DR5</b> motif before and up to 12 hrs of RA exposure, and RAR-beta/RXR-alpha bound DR5 response element after 12 hrs of RA treatment.[Pubmed 2010:19538480];Chromatin immunoprecipitation demonstrated that interactions between RARs, RXRs and <b>t…	4344083	Gene	PLAT	plasminogen activator, tissue type;PLAT;T-PA;TPA;activator tissue plasminogen;activator tissue-type plasminogen;Alteplase;EC 3.4.21.68;pa t;plasminogen activator - tissue-type;plasminogen activator of the tissue-type;plasminogen activator of tissue-type;plasminogen activator tissue;plasminogen tissue activator;Reteplase;t- pa;t--pa;t-plasminogen activator;tissue - type plasminogen activator;tissu…	SWISSPROT_AC:P00750;SWISSPROT_ID:TPA_HUMAN;GeneID:5327;Ensembl:ENSG00000104368;HGNC:HGNC:9051;MIM:173370;Vega:OTTHUMG00000164072;protein_accession:AAA36800.1;protein_accession:AAA60111.1;protein_accession:AAA61213.1;protein_accession:AAA98809.1;protein_accession:AAB59510.1;protein_accession:AAH02795.3;protein_accession:AAH07231.1;protein_accession:AAH13968.3;protein_accession:AAH18636.3;protein_a…	843	Protein	DRw11	2B1B;DR-5;DR5;DRw11;HLA class II histocompatibility antigen, DRB1-11 beta chain;HLA-DRB1;MHC class II antigen DRB1*11;2b1beta;chain-dr beta 1;dr 5;dr beta 1;dr beta i;dr beta-1;dr beta1;dr v;dr5-type;drb 1;drb i;DRB1;drb1 hla;drb1-subtype;drbeta1;hla - drb1;hla dr b;hla dr beta;hla dr beta 1;hla dr beta1;hla drb;hla drb 1;hla drb1;hla drbeta;hla drbeta1;hla type drb1;hla- drb1;hla--drb1;hla-dr b;…	SWISSPROT_AC:P01911;SWISSPROT_AC:P01912;SWISSPROT_AC:P13761;SWISSPROT_AC:P20039;SWISSPROT_AC:Q29974;SWISSPROT_ID:2B13_HUMAN;SWISSPROT_ID:2B17_HUMAN;SWISSPROT_ID:2B1B_HUMAN;SWISSPROT_ID:2B1F_HUMAN;SWISSPROT_ID:2B1G_HUMAN;EMBL:AJ297587;EMBL:M11867;EMBL:M21966;EMBL:M22047;EMBL:M22048;EMBL:M22049;EMBL:M22050;ProteinModelPortal:P20039;SWISSPROT_AC_OLD:Q30006;SWISSPROT_AC_OLD:Q9GIX8;SMR:P20039;GeneID:3…	3123	5327
563070	DNMT1 -- P53	association	Pubmed 2006:16807237;Pubmed 2008:18555750;Pubmed 2007:17152048;Pubmed 2014:25231260;Pubmed 2010:20570896;Pubmed 2005:15657147;Pubmed 2016:27022290;Pubmed 2017:28277545;Pubmed 2017:28814964;Pubmed central 2015:4393630;Pubmed central 2015:4646358;Pubmed central 2014:4055305;Pubmed central 2014:4166711;Pubmed central 2012:3292948;Pubmed central 2012:3386927;Pubmed central 2017:5355333;Pubmed central…	DNA damage-induced down-regulation of human Cdc25C and Cdc2 is mediated by cooperation between <b>p53</b> and maintenance <b>DNA (cytosine-5) methyltransferase 1</b>.[Pubmed 2006:16807237];Previous work showed that <b>p53</b> modulates <b>DNA-methyltransferase 1</b> (DNMT1) expression;[Pubmed 2008:18555750];As a possible link between p53 status and p16(INK4a) loss, we found that increased <b>DNA …	4341248	Gene	DNMT1	ADCADN;AIM;CXXC9;DNA methyltransferase 1;DNMT;DNMT1;HSN1E;m.HsaI;MCMT;(dna cytosine-5-methyltransferase 1);CXXC-type zinc finger protein 9;dna (cytosine-5) methyltransferase 1;DNA (cytosine-5)-methyltransferase 1;dna (cytosine-5)-methyltransferase-1;dna (cytosine-5-) methyltransferase 1;DNA methyltransferase HsaI;dna methyltransferase isoform 1;dna methyltransferase- 1;dna methyltransferase-1;dna…	SWISSPROT_AC:P26358;SWISSPROT_ID:DNMT1_HUMAN;GeneID:1786;Ensembl:ENSG00000130816;HGNC:HGNC:2976;MIM:126375;Vega:OTTHUMG00000180397;protein_accession:AAD51619.1;protein_accession:AAD54507.1;protein_accession:AAF23609.1;protein_accession:AAH92517.1;protein_accession:AAI26228.1;protein_accession:AAI44094.1;protein_accession:BAD92650.1;protein_accession:BAG53712.1;protein_accession:CAA45219.1;protein…	297203	Protein	P53	Antigen NY-CO-13;Cellular tumor antigen p53;P53;Phosphoprotein p53;TP53;Tumor suppressor p53;BCC7;LFS1;p 53;p 53 tumor suppressor;p-53;p-53 tumor suppressor;p5-3;p53 phosphoprotein;p53 the tumor suppressor;p53 tumor protein;p53 tumor suppressor;p53 tumor-suppressor;p53's tumor suppressor;p53--an;p53-tumor suppressor;p53-tumor-suppressor;p53-type;protein of the p53 tumor;protein p53 tumor;tp 53;tp…	SWISSPROT_AC:P04637;SWISSPROT_ID:P53_HUMAN;EMBL:AB082923;EMBL:AC007421;EMBL:AC087388;EMBL:AF135120;EMBL:AF135121;EMBL:AF136270;EMBL:AF136271;EMBL:AF209128;EMBL:AF209129;EMBL:AF209130;EMBL:AF209131;EMBL:AF209132;EMBL:AF209133;EMBL:AF209134;EMBL:AF209135;EMBL:AF209136;EMBL:AF209148;EMBL:AF209149;EMBL:AF209150;EMBL:AF209151;EMBL:AF209152;EMBL:AF209153;EMBL:AF209154;EMBL:AF209155;EMBL:AF209156;EMBL:A…	7157	1786
563633	NOX4 -- GRASP65	association	Pubmed 2010:20622120;Pubmed central 2017:5488022;	The role of NF-ÃŽÂºB in Nox4 regulation was further supported by demonstrating that overexpression of <b>p65</b> stimulated <b>Nox4</b> promoter activity, whereas siRNA to p50 or p65 attenuated hypoxic stimulation of Nox4 promoter activity.[Pubmed 2010:20622120];The role of NF-ÃŽÂºB in Nox4 regulation was further supported by demonstrating that overexpression of p65 stimulated Nox4 promoter activ…	4351300	Gene	NOX4	KOX;KOX-1;NADPH oxidase 4;NOX4;RENOX;EC 1.6.3.-;Kidney oxidase-1;Kidney superoxide-producing NADPH oxidase;kox 1;nadph oxidase isoform 4;nadph oxidase type 4;nadph oxidase-4;nadph-oxidase 4;nadph-oxidase-4;nox 4;nox isoform 4;nox-4;oxidase 4-nadph;renal nad(p)h oxidase;Renal NAD(P)H-oxidase;	SWISSPROT_AC:Q9NPH5;SWISSPROT_ID:NOX4_HUMAN;GeneID:50507;Ensembl:ENSG00000086991;HGNC:HGNC:7891;MIM:605261;Vega:OTTHUMG00000167298;protein_accession:AAF68973.1;protein_accession:AAF87572.1;protein_accession:AAH40105.1;protein_accession:AAH51371.1;protein_accession:AAP41109.1;protein_accession:ADZ15621.1;protein_accession:BAA95695.1;protein_accession:BAF84519.1;protein_accession:BAG51879.1;protein…	162866	Protein	GRASP65	Golgi peripheral membrane protein p65;Golgi phosphoprotein 5;Golgi reassembly-stacking protein 1;Golgi reassembly-stacking protein of 65 kDa;GOLPH5;GORASP1;GORS1;GRASP65;golgi reassembly stacking protein 1;grasp-65;p 65;p-65;p6-5;P65;	SWISSPROT_AC:Q9BQQ3;SWISSPROT_ID:GORS1_HUMAN;EMBL:AJ409349;EMBL:AK091168;EMBL:AK124755;EMBL:BC008928;EMBL:BC075854;EMBL:BC103826;EMBL:BC103827;EMBL:CH471055;RefSeq:NP_001265718.1;RefSeq:NP_001265719.1;RefSeq:NP_114105.1;ProteinModelPortal:Q9BQQ3;STRING:9606.ENSP00000313869;SWISSPROT_AC_OLD:B3KWC8;SWISSPROT_AC_OLD:Q3SYG7;SWISSPROT_AC_OLD:Q8N272;SWISSPROT_AC_OLD:Q96H42;SMR:Q9BQQ3;GeneID:64689;KEGG:…	50507	64689
567736	SELENOS -- Insulin	association	Pubmed 2011:20619427;Pubmed central 2017:5553675;Pubmed central 2016:4849094;Pubmed central 2011:3004038;	In vitro studies demonstrated that the <b>SELS</b> gene is regulated by <b>insulin</b> in human subcutaneous adipocytes.[Pubmed 2011:20619427];The expression of <b>SELS</b> increased after <b>insulin</b> stimulation in isolated human adipocytes (P = .008).[Pubmed 2011:20619427];In addition, they also found that high <b>SELENOS</b> expression attenuated the inhibitory function of <b>insulin</b> on…	4353034	Gene	SELENOS	AD-015;ADO15;SBBI8;selenoprotein S;SELENOS;SELS;SEPS1;VIMP;selenoprotein-s;seps-i;VCP-interacting membrane protein;	SWISSPROT_AC:Q9BQE4;SWISSPROT_ID:SELS_HUMAN;GeneID:55829;Ensembl:ENSG00000131871;HGNC:HGNC:30396;MIM:607918;Vega:OTTHUMG00000166441;protein_accession:AAF67483.1;protein_accession:AAH05840.2;protein_accession:AAI07775.1;protein_accession:AAK15708.1;protein_accession:AAP85541.1;protein_accession:AAT46592.1;protein_accession:EAX02295.1;protein_accession:NP_060915.2;protein_accession:NP_982298.2;prot…	200308	Protein	Insulin	INS;Insulin;an-ins;IDDM;iddm 1;iddm 2;iddm type 1;iddm-1;iddm-2;iddm-type;IDDM1;IDDM2;ILPR;ins-type;insulin--an;insulin-chain;insulin-type;IRDN;mody-x;MODY10;type-insulin;	SWISSPROT_AC:P01308;SWISSPROT_ID:INS_HUMAN;EMBL:AJ009655;EMBL:AY138590;EMBL:AY899304;EMBL:BC005255;EMBL:BT006808;EMBL:CH471158;EMBL:J00265;EMBL:L15440;EMBL:M10039;EMBL:V00565;EMBL:X70508;RefSeq:NP_000198.1;RefSeq:NP_001172026.1;RefSeq:NP_001172027.1;RefSeq:NP_001278826.1;ProteinModelPortal:P01308;STRING:9606.ENSP00000250971;SWISSPROT_AC_OLD:Q5EEX2;SMR:P01308;GeneID:3630;KEGG:hsa:3630;PIR:A93222;e…	3630	55829
571737	RIPK1 -- P53	association	Pubmed 2011:22025929;Pubmed 2009:19339267;	Cisplatin treatment and ectopic expression of <b>p53</b> led to enhanced <b>ATIP1</b> expression.[Pubmed 2011:22025929];Knockdown of <b>p53</b> reduced the <b>ATIP1</b> expression.[Pubmed 2011:22025929];The results suggest that the <b>ATIP1</b> gene is regulated by <b>p53</b> at the transcriptional level, and that it may play an important role in cancer initiation and progression.[Pubmed 2011:220…	4346712	Gene	RIPK1	receptor interacting serine/threonine kinase 1;RIP;RIP-1;RIP1;RIPK1;Cell death protein RIP;EC 2.7.11.1;receptor interacting protein 1;receptor interacting protein i;receptor interacting protein-1;receptor interacting protein1;receptor interacting serine/threonine protein kinase 1;Receptor-interacting protein 1;receptor-interacting protein i;receptor-interacting protein serine/threonine kinase 1;r…	SWISSPROT_AC:Q13546;SWISSPROT_ID:RIPK1_HUMAN;GeneID:8737;Ensembl:ENSG00000137275;HGNC:HGNC:10019;MIM:603453;Vega:OTTHUMG00000014134;protein_accession:AAC32232.1;protein_accession:AAC50137.1;protein_accession:AAI26255.1;protein_accession:AAI26257.1;protein_accession:AAT74626.1;protein_accession:ADR83242.1;protein_accession:BAD92163.1;protein_accession:BAG36858.1;protein_accession:BAG53315.1;protei…	297203	Protein	P53	Antigen NY-CO-13;Cellular tumor antigen p53;P53;Phosphoprotein p53;TP53;Tumor suppressor p53;BCC7;LFS1;p 53;p 53 tumor suppressor;p-53;p-53 tumor suppressor;p5-3;p53 phosphoprotein;p53 the tumor suppressor;p53 tumor protein;p53 tumor suppressor;p53 tumor-suppressor;p53's tumor suppressor;p53--an;p53-tumor suppressor;p53-tumor-suppressor;p53-type;protein of the p53 tumor;protein p53 tumor;tp 53;tp…	SWISSPROT_AC:P04637;SWISSPROT_ID:P53_HUMAN;EMBL:AB082923;EMBL:AC007421;EMBL:AC087388;EMBL:AF135120;EMBL:AF135121;EMBL:AF136270;EMBL:AF136271;EMBL:AF209128;EMBL:AF209129;EMBL:AF209130;EMBL:AF209131;EMBL:AF209132;EMBL:AF209133;EMBL:AF209134;EMBL:AF209135;EMBL:AF209136;EMBL:AF209148;EMBL:AF209149;EMBL:AF209150;EMBL:AF209151;EMBL:AF209152;EMBL:AF209153;EMBL:AF209154;EMBL:AF209155;EMBL:AF209156;EMBL:A…	7157	8737
576602	SOCS3 -- DNMT1	association	Pubmed 2013:23335796;Pubmed 2012:22739025;Pubmed 2016:26794444;Pubmed 2016:26847351;Pubmed central 2016:4743194;	Knockdown of <b>DNMT1</b> increased <b>SOCS3</b> expression in IGF-1+TNF-ÃŽÂ±-stimulated cells.[Pubmed 2013:23335796];Knockdown of <b>DNMT1</b> increased <b>SOCS3</b> expression in IGF-1+TNF-ÃƒÂŽÃ‚Â±-stimulated cells.[Pubmed 2013:23335796];Knockdown of <b>DNMT1</b> increased <b>SOCS3</b> expression in IGF-1+TNF-?-stimulated cells.[Pubmed 2013:23335796];IL-6-induced <b>DNMT1</b> activity mediates …	4346915	Gene	SOCS3	ATOD4;CIS3;Cish3;SOCS-3;SOCS3;SSI-3;SSI3;suppressor of cytokine signaling 3;cis 3;CIS-3;cish-3;Cytokine-inducible SH2 protein 3;cytokine-inducible sh2 protein-3;cytokine-inducible sh2-protein 3;socs 3;ssi 3;STAT-induced STAT inhibitor 3;suppressor of cytokine signaling -3;suppressor of cytokine signaling-3;suppressor of cytokine signaling3;suppressor of the cytokine signaling 3;suppressor of the …	SWISSPROT_AC:O14543;SWISSPROT_ID:SOCS3_HUMAN;GeneID:9021;Ensembl:ENSG00000184557;HGNC:HGNC:19391;MIM:604176;Vega:OTTHUMG00000177513;protein_accession:AAD42231.1;protein_accession:AAH60858.1;protein_accession:AAV38351.1;protein_accession:BAA22430.1;protein_accession:BAA22537.1;protein_accession:BAG36886.1;protein_accession:CAG38736.1;protein_accession:CAG46495.1;protein_accession:CAL37774.1;protei…	107258	Protein	DNMT1	AIM;CXXC-type zinc finger protein 9;CXXC9;DNA (cytosine-5)-methyltransferase 1;DNA methyltransferase HsaI;DNA MTase HsaI;DNMT;DNMT1;EC 2.1.1.37;M.HsaI;MCMT;(dna cytosine-5-methyltransferase 1);ADCADN;dna (cytosine-5) methyltransferase 1;dna (cytosine-5)-methyltransferase-1;dna (cytosine-5-) methyltransferase 1;DNA methyltransferase 1;dna methyltransferase isoform 1;dna methyltransferase- 1;dna me…	SWISSPROT_AC:P26358;SWISSPROT_ID:DNMT1_HUMAN;EMBL:AC010077;EMBL:AC011511;EMBL:AC020931;EMBL:AF180682;EMBL:AH008119;EMBL:BC126227;EMBL:BC144093;EMBL:X63692;RefSeq:NP_001124295.1;RefSeq:NP_001305659.1;RefSeq:NP_001305660.1;RefSeq:NP_001370.1;ProteinModelPortal:P26358;STRING:9606.ENSP00000352516;SWISSPROT_AC_OLD:A0AV63;SWISSPROT_AC_OLD:B7ZLW6;SWISSPROT_AC_OLD:Q9UHG5;SWISSPROT_AC_OLD:Q9ULA2;SWISSPROT…	9021	1786
580729	SOCS3 -- NPTB	association	Pubmed 2013:23320781;	<b>SOCS3</b> mRNA accumulation was reduced in far advanced <b>PTB</b> (p = 0.007) and FoxP3 mRNA expression was increased in less severe ETB as compared with EC (p = 0.017).[Pubmed 2013:23320781];	4346915	Gene	SOCS3	ATOD4;CIS3;Cish3;SOCS-3;SOCS3;SSI-3;SSI3;suppressor of cytokine signaling 3;cis 3;CIS-3;cish-3;Cytokine-inducible SH2 protein 3;cytokine-inducible sh2 protein-3;cytokine-inducible sh2-protein 3;socs 3;ssi 3;STAT-induced STAT inhibitor 3;suppressor of cytokine signaling -3;suppressor of cytokine signaling-3;suppressor of cytokine signaling3;suppressor of the cytokine signaling 3;suppressor of the …	SWISSPROT_AC:O14543;SWISSPROT_ID:SOCS3_HUMAN;GeneID:9021;Ensembl:ENSG00000184557;HGNC:HGNC:19391;MIM:604176;Vega:OTTHUMG00000177513;protein_accession:AAD42231.1;protein_accession:AAH60858.1;protein_accession:AAV38351.1;protein_accession:BAA22430.1;protein_accession:BAA22537.1;protein_accession:BAG36886.1;protein_accession:CAG38736.1;protein_accession:CAG46495.1;protein_accession:CAL37774.1;protei…	338648	Protein	NPTB	Neural polypyrimidine tract-binding protein;Neurally-enriched homolog of PTB;NPTB;Polypyrimidine tract-binding protein 2;PTB;PTB-like protein;PTBLP;PTBP2;brPTB;neural polypyrimidine tract binding protein;neurally enriched homolog of ptb;polypyrimidine tract binding protein 2;polypyrimidine tract binding protein-2;ptb-type;	SWISSPROT_AC:Q9UKA9;SWISSPROT_ID:PTBP2_HUMAN;EMBL:AB051232;EMBL:AB051233;EMBL:AF176085;EMBL:AF530580;EMBL:AF530581;EMBL:AF530582;EMBL:AF530583;EMBL:AL357150;EMBL:BC016582;EMBL:BK000526;RefSeq:NP_001287914.1;RefSeq:NP_001287915.1;RefSeq:NP_001287916.1;RefSeq:NP_001287917.1;RefSeq:NP_001287918.1;RefSeq:NP_001287919.1;RefSeq:NP_067013.1;ProteinModelPortal:Q9UKA9;STRING:9606.ENSP00000412788;SWISSPROT…	9021	58155
580756	PTBP2 -- SOCS3	association	Pubmed 2013:23320781;	<b>SOCS3</b> mRNA accumulation was reduced in far advanced <b>PTB</b> (p = 0.007) and FoxP3 mRNA expression was increased in less severe ETB as compared with EC (p = 0.017).[Pubmed 2013:23320781];	4353840	Gene	PTBP2	brPTB;nPTB;polypyrimidine tract binding protein 2;PTBLP;PTBP2;neural polypyrimidine tract binding protein;Neural polypyrimidine tract-binding protein;neurally enriched homolog of ptb;Neurally-enriched homolog of PTB;polypyrimidine tract binding protein-2;Polypyrimidine tract-binding protein 2;PTB;PTB-like protein;ptb-type;	SWISSPROT_AC:Q9UKA9;SWISSPROT_ID:PTBP2_HUMAN;GeneID:58155;Ensembl:ENSG00000117569;HGNC:HGNC:17662;MIM:608449;Vega:OTTHUMG00000010685;protein_accession:AAD09652.1;protein_accession:AAF14284.1;protein_accession:AAH16582.1;protein_accession:AAM94624.1;protein_accession:AAM94625.1;protein_accession:AAM94626.1;protein_accession:AAM94627.1;protein_accession:AAM94628.1;protein_accession:AAM94629.1;prote…	4346915	Gene	SOCS3	ATOD4;CIS3;Cish3;SOCS-3;SOCS3;SSI-3;SSI3;suppressor of cytokine signaling 3;cis 3;CIS-3;cish-3;Cytokine-inducible SH2 protein 3;cytokine-inducible sh2 protein-3;cytokine-inducible sh2-protein 3;socs 3;ssi 3;STAT-induced STAT inhibitor 3;suppressor of cytokine signaling -3;suppressor of cytokine signaling-3;suppressor of cytokine signaling3;suppressor of the cytokine signaling 3;suppressor of the …	SWISSPROT_AC:O14543;SWISSPROT_ID:SOCS3_HUMAN;GeneID:9021;Ensembl:ENSG00000184557;HGNC:HGNC:19391;MIM:604176;Vega:OTTHUMG00000177513;protein_accession:AAD42231.1;protein_accession:AAH60858.1;protein_accession:AAV38351.1;protein_accession:BAA22430.1;protein_accession:BAA22537.1;protein_accession:BAG36886.1;protein_accession:CAG38736.1;protein_accession:CAG46495.1;protein_accession:CAL37774.1;protei…	9021	58155
581681	RAB18 -- COX-2	association	Pubmed 2013:23471881;Pubmed central 2014:4085554;	The results demonstrated that <b>cyclooxygenase-2</b> (COX-2) and 5-lipoxygenase (5-LOX) were able to stimulate <b>Rab18</b> promoter through activating transcription factor activator protein 1 (AP-1) and cyclic adenosine 3',5'-monophosphate response element-binding (CREB).[Pubmed 2013:23471881];This study also demonstrated that <b>cyclooxygenase-2</b> and 5-lipoxygenase were able to stimulate th…	4348951	Gene	RAB18	RAB18;RAB18, member RAS oncogene family;RAB18LI1;WARBM3;Ras-related protein Rab-18;	SWISSPROT_AC:Q9NP72;SWISSPROT_ID:RAB18_HUMAN;GeneID:22931;Ensembl:ENSG00000099246;HGNC:HGNC:14244;MIM:602207;Vega:OTTHUMG00000017861;protein_accession:AAF61433.1;protein_accession:AAG49435.1;protein_accession:AAH15014.1;protein_accession:AAH29350.1;protein_accession:AAM21098.1;protein_accession:AAP85637.1;protein_accession:AAP88842.1;protein_accession:AAP97170.1;protein_accession:AAU08232.1;prote…	310247	Protein	COX-2	COX-2;COX2;Cyclooxygenase-2;EC 1.14.99.1;PGH synthase 2;PGH2;PGHS-2;PHS II;Prostaglandin G/H synthase 2;Prostaglandin H2 synthase 2;Prostaglandin-endoperoxide synthase 2;PTGS2;cox - 2;cox -2;cox 2;cox ii;cox type 2;cox type-2;cox- 2;cox-2--an;cox-2-type;cyclooxygenase -2;cyclooxygenase -ii;cyclooxygenase 2;cyclooxygenase 2-an;cyclooxygenase ii;cyclooxygenase isoform 2;cyclooxygenase isoform-2;cyc…	SWISSPROT_AC:P35354;SWISSPROT_ID:PGH2_HUMAN;EMBL:AK292167;EMBL:AL033533;EMBL:AY229989;EMBL:AY382629;EMBL:AY462100;EMBL:BC013734;EMBL:CH471067;EMBL:D28235;EMBL:L15326;EMBL:M90100;EMBL:U04636;RefSeq:NP_000954.1;ProteinModelPortal:P35354;STRING:9606.ENSP00000356438;SWISSPROT_AC_OLD:A8K802;SWISSPROT_AC_OLD:Q16876;SMR:P35354;GeneID:5743;KEGG:hsa:5743;PIR:A46150;eggNOG:ENOG410XPZ3;eggNOG:KOG2408;UniGen…	5743	22931
596392	BCL2L11 -- DNMT1	association	Pubmed 2015:25389112;	In conclusion, the hypermethylation of C22orf2 and <b>BCL2-like11</b> promoters proceeding from <b>DNMT1</b> is a crucial component of their reduced expression, but it is not directly involved in CML resistance to IM.[Pubmed 2015:25389112];	4347740	Gene	BCL2L11	BAM;BCL2 like 11;BCL2L11;BIM;BOD;B2L11;bam-type;bcl-2 interacting mediator of cell death;bcl-2 like 11;bcl-2 like protein 11;bcl-2-interacting mediator of cell death;bcl-2-like 11;bcl-2-like protein 1 isoform 1;Bcl-2-like protein 11;bcl2 interacting mediator of cell death;Bcl2-interacting mediator of cell death;Bcl2-L-11;bcl2-like11;bcl2l 11;bim-type;	SWISSPROT_AC:O43521;SWISSPROT_ID:B2L11_HUMAN;GeneID:10018;Ensembl:ENSG00000153094;HGNC:HGNC:994;MIM:603827;Vega:OTTHUMG00000131256;protein_accession:AAC39593.1;protein_accession:AAC39594.1;protein_accession:AAH33694.1;protein_accession:AAL57868.1;protein_accession:AAQ62569.1;protein_accession:AAQ82546.1;protein_accession:AAQ82547.1;protein_accession:AAQ99148.1;protein_accession:AAQ99149.1;protein…	107258	Protein	DNMT1	AIM;CXXC-type zinc finger protein 9;CXXC9;DNA (cytosine-5)-methyltransferase 1;DNA methyltransferase HsaI;DNA MTase HsaI;DNMT;DNMT1;EC 2.1.1.37;M.HsaI;MCMT;(dna cytosine-5-methyltransferase 1);ADCADN;dna (cytosine-5) methyltransferase 1;dna (cytosine-5)-methyltransferase-1;dna (cytosine-5-) methyltransferase 1;DNA methyltransferase 1;dna methyltransferase isoform 1;dna methyltransferase- 1;dna me…	SWISSPROT_AC:P26358;SWISSPROT_ID:DNMT1_HUMAN;EMBL:AC010077;EMBL:AC011511;EMBL:AC020931;EMBL:AF180682;EMBL:AH008119;EMBL:BC126227;EMBL:BC144093;EMBL:X63692;RefSeq:NP_001124295.1;RefSeq:NP_001305659.1;RefSeq:NP_001305660.1;RefSeq:NP_001370.1;ProteinModelPortal:P26358;STRING:9606.ENSP00000352516;SWISSPROT_AC_OLD:A0AV63;SWISSPROT_AC_OLD:B7ZLW6;SWISSPROT_AC_OLD:Q9UHG5;SWISSPROT_AC_OLD:Q9ULA2;SWISSPROT…	10018	1786
750482	POLA -- CD40L	association	Pubmed 1990:2142723;	Nearly one-third of IgM antilymphocyte autoantibody-positive sera from patients with systemic lupus erythematosus (SLE) contain <b>IgM</b> antibodies to one or more 180-220-kD molecules (<b>p180</b>, p190, p205, and p220) in blots of glycoproteins purified from T cells by wheat germ agglutinin affinity chromatography.[Pubmed 1990:2142723];	108616	Protein	POLA	DNA polymerase alpha catalytic subunit;DNA polymerase alpha catalytic subunit p180;DPOLA;EC 2.7.7.7;POLA;POLA1;catalytic subunit of dna polymerase alpha;catalytic subunit of dna polymerase-alpha;catalytic subunit of the dna polymerase alpha;dna polymerase a catalytic subunit;DNA polymerase alpha 1, catalytic subunit;NSX;p 180;p-180;p180;pola-1;	SWISSPROT_AC:P09884;SWISSPROT_ID:DPOLA_HUMAN;EMBL:AY275833;EMBL:M64481;EMBL:X06745;RefSeq:NP_058633.2;ProteinModelPortal:P09884;STRING:9606.ENSP00000368349;SWISSPROT_AC_OLD:Q86UQ7;SMR:P09884;GeneID:5422;KEGG:hsa:5422;PIR:S00257;eggNOG:COG0417;eggNOG:KOG0970;UniGene:Hs.567319;GO:GO:0000082;GO:GO:0000083;GO:GO:0000166;GO:GO:0000722;GO:GO:0001882;GO:GO:0003677;GO:GO:0003682;GO:GO:0003887;GO:GO:00056…	59248	Protein	CD40L	CD154 antigen;CD40 ligand;CD40-L;CD40L;CD40LG;T-cell antigen Gp39;TNF-related activation protein;TNFSF5;TRAP;Tumor necrosis factor ligand superfamily member 5;cd 154;cd 40 l;cd 40 ligand;cd-40 ligand;cd-40-ligand;CD154;cd40 l;cd40 ligand--an;cd40-ligand;cd40l g;cd40l--an;gp39;hCD40L;higm type 1;higm-1;HIGM1;IGM;IMD3;l-cd40;ligand cd40;ligand of cd40;ligand--cd40;ligand-cd40;t cell antigen gp39;T-…	SWISSPROT_AC:P29965;SWISSPROT_ID:CD40L_HUMAN;EMBL:BC071754;EMBL:BC074950;EMBL:D31797;EMBL:L07414;EMBL:X67878;EMBL:X68550;EMBL:Z15017;RefSeq:NP_000065.1;ProteinModelPortal:P29965;STRING:9606.ENSP00000359663;SMR:P29965;GeneID:959;KEGG:hsa:959;PIR:S28017;eggNOG:ENOG410IVYF;eggNOG:ENOG4111TET;UniGene:Hs.592244;GO:GO:0005174;GO:GO:0005615;GO:GO:0005622;GO:GO:0005886;GO:GO:0005887;GO:GO:0006954;GO:GO:0…	959	5422
865413	TPA -- Insulin	association	Pubmed 2013:23117722;Pubmed 2000:10831182;Pubmed 2010:20920820;Pubmed 1999:10527036;Pubmed 1997:9250449;Pubmed 2005:15935829;Pubmed 1991:1905068;Pubmed central 2014:4113172;Pubmed central 2011:3087975;	All rats were treated with <b>insulin</b> or saline at 1 hour followed by <b>tPA</b> or saline at 1.5 hour after stroke.[Pubmed 2013:23117722];On the other hand, <b>t-PA</b> was correlated with <b>insulin</b> and PAI-1 but not with the BMI.[Pubmed 2000:10831182];In GHD adults on replacement therapy with recombinant human GH (r-HGH), %ÃŽÂ” PAI-1 and %ÃŽÂ” <b>t-PA</b> are related to %ÃŽÂ” <b>insuli…	493753	Protein	TPA	Alteplase;EC 3.4.21.68;PLAT;Reteplase;t-PA;t-plasminogen activator;Tissue-type plasminogen activator;TPA;activator tissue plasminogen;activator tissue-type plasminogen;pa t;plasminogen activator - tissue-type;plasminogen activator of the tissue-type;plasminogen activator of tissue-type;plasminogen activator tissue;plasminogen activator, tissue type;plasminogen tissue activator;t- pa;t--pa;tissue …	SWISSPROT_AC:P00750;SWISSPROT_ID:TPA_HUMAN;EMBL:AF260825;EMBL:AK289387;EMBL:AK290575;EMBL:AK313342;EMBL:AY221101;EMBL:AY291060;EMBL:BC002795;EMBL:BC007231;EMBL:BC013968;EMBL:BC018636;EMBL:BC095403;EMBL:BT007060;EMBL:CH471080;EMBL:D01096;EMBL:K03021;EMBL:L00141;EMBL:L00142;EMBL:L00143;EMBL:L00144;EMBL:L00145;EMBL:L00146;EMBL:L00147;EMBL:L00148;EMBL:L00149;EMBL:L00150;EMBL:L00151;EMBL:L00153;EMBL:M…	200308	Protein	Insulin	INS;Insulin;an-ins;IDDM;iddm 1;iddm 2;iddm type 1;iddm-1;iddm-2;iddm-type;IDDM1;IDDM2;ILPR;ins-type;insulin--an;insulin-chain;insulin-type;IRDN;mody-x;MODY10;type-insulin;	SWISSPROT_AC:P01308;SWISSPROT_ID:INS_HUMAN;EMBL:AJ009655;EMBL:AY138590;EMBL:AY899304;EMBL:BC005255;EMBL:BT006808;EMBL:CH471158;EMBL:J00265;EMBL:L15440;EMBL:M10039;EMBL:V00565;EMBL:X70508;RefSeq:NP_000198.1;RefSeq:NP_001172026.1;RefSeq:NP_001172027.1;RefSeq:NP_001278826.1;ProteinModelPortal:P01308;STRING:9606.ENSP00000250971;SWISSPROT_AC_OLD:Q5EEX2;SMR:P01308;GeneID:3630;KEGG:hsa:3630;PIR:A93222;e…	3630	5327
890802	Insulin -- IDE	association	Pubmed 2013:23188819;Pubmed 2013:23959080;Pubmed 2004:15277398;Pubmed 1994:7806544;Pubmed 2012:22307032;Pubmed 2012:22740246;Pubmed 2008:18448515;Pubmed 2007:17964527;Pubmed 2014:24059301;Pubmed 2014:25071716;Pubmed 2011:20053478;Pubmed 2011:21185309;Pubmed 2010:20082125;Pubmed 2010:21036154;Pubmed 2009:19321446;Pubmed 2009:19396426;Pubmed 2003:12634421;Pubmed 2005:15850385;Pubmed 2005:15985623;P…	<b>IDE</b> activity has been historically associated with <b>insulin</b> and ÃŽÂ²-amyloid catabolism.[Pubmed 2013:23188819];<b>IDE</b> activity has been historically associated with <b>insulin</b> and ÃƒÂŽÃ‚Â²-amyloid catabolism.[Pubmed 2013:23188819];<b>IDE</b> activity has been historically associated with <b>insulin</b> and ?-amyloid catabolism.[Pubmed 2013:23188819];Cafeteria diet inhibits <b…	200308	Protein	Insulin	INS;Insulin;an-ins;IDDM;iddm 1;iddm 2;iddm type 1;iddm-1;iddm-2;iddm-type;IDDM1;IDDM2;ILPR;ins-type;insulin--an;insulin-chain;insulin-type;IRDN;mody-x;MODY10;type-insulin;	SWISSPROT_AC:P01308;SWISSPROT_ID:INS_HUMAN;EMBL:AJ009655;EMBL:AY138590;EMBL:AY899304;EMBL:BC005255;EMBL:BT006808;EMBL:CH471158;EMBL:J00265;EMBL:L15440;EMBL:M10039;EMBL:V00565;EMBL:X70508;RefSeq:NP_000198.1;RefSeq:NP_001172026.1;RefSeq:NP_001172027.1;RefSeq:NP_001278826.1;ProteinModelPortal:P01308;STRING:9606.ENSP00000250971;SWISSPROT_AC_OLD:Q5EEX2;SMR:P01308;GeneID:3630;KEGG:hsa:3630;PIR:A93222;e…	193086	Protein	IDE	Abeta-degrading protease;EC 3.4.24.56;IDE;Insulin protease;Insulin-degrading enzyme;Insulinase;Insulysin;abeta degrading protease;insulin degrading enzyme;insulin- degrading enzyme;insulin-degrading-enzyme;	SWISSPROT_AC:P14735;SWISSPROT_ID:IDE_HUMAN;EMBL:AK312810;EMBL:AK316407;EMBL:AL356128;EMBL:BC096336;EMBL:BC096337;EMBL:BC096339;EMBL:CH471066;EMBL:M21188;RefSeq:NP_001159418.1;RefSeq:NP_004960.2;ProteinModelPortal:P14735;STRING:9606.ENSP00000265986;SWISSPROT_AC_OLD:B2R721;SWISSPROT_AC_OLD:B7ZAU2;SWISSPROT_AC_OLD:D3DR35;SWISSPROT_AC_OLD:Q5T5N2;SMR:P14735;GeneID:3416;KEGG:hsa:3416;PIR:A40119;eggNOG:…	3630	3416
1086740	FBN2 -- CD40L	association	Pubmed 1992:1734906;	These results indicate that <b>CCA</b> suppresses the production of <b>IgM</b> and IgM-RF by directly inhibiting activated B cells.[Pubmed 1992:1734906];We therefore examined the effects of <b>CCA</b> on in vitro <b>IgM</b> and IgM rheumatoid factor (IgM-RF) production by human B cells.[Pubmed 1992:1734906];	133438	Protein	FBN2	FBN2;Fibrillin-2;cc a;cc alpha;cc--a;cc-a;CCA;ccalpha;DA9;EOMD;fibrillin 2;fibrillin2;	SWISSPROT_AC:P35556;SWISSPROT_ID:FBN2_HUMAN;EMBL:AB209735;EMBL:AC025169;EMBL:AC034235;EMBL:AC113387;EMBL:AK300440;EMBL:U03272;EMBL:X62009;RefSeq:NP_001990.2;ProteinModelPortal:P35556;STRING:9606.ENSP00000262464;SWISSPROT_AC_OLD:B4DU01;SWISSPROT_AC_OLD:Q59ES6;SMR:P35556;GeneID:2201;KEGG:hsa:2201;PIR:A54105;eggNOG:ENOG410IR7H;eggNOG:ENOG410XSTY;UniGene:Hs.519294;GO:GO:0001527;GO:GO:0005201;GO:GO:00…	59248	Protein	CD40L	CD154 antigen;CD40 ligand;CD40-L;CD40L;CD40LG;T-cell antigen Gp39;TNF-related activation protein;TNFSF5;TRAP;Tumor necrosis factor ligand superfamily member 5;cd 154;cd 40 l;cd 40 ligand;cd-40 ligand;cd-40-ligand;CD154;cd40 l;cd40 ligand--an;cd40-ligand;cd40l g;cd40l--an;gp39;hCD40L;higm type 1;higm-1;HIGM1;IGM;IMD3;l-cd40;ligand cd40;ligand of cd40;ligand--cd40;ligand-cd40;t cell antigen gp39;T-…	SWISSPROT_AC:P29965;SWISSPROT_ID:CD40L_HUMAN;EMBL:BC071754;EMBL:BC074950;EMBL:D31797;EMBL:L07414;EMBL:X67878;EMBL:X68550;EMBL:Z15017;RefSeq:NP_000065.1;ProteinModelPortal:P29965;STRING:9606.ENSP00000359663;SMR:P29965;GeneID:959;KEGG:hsa:959;PIR:S28017;eggNOG:ENOG410IVYF;eggNOG:ENOG4111TET;UniGene:Hs.592244;GO:GO:0005174;GO:GO:0005615;GO:GO:0005622;GO:GO:0005886;GO:GO:0005887;GO:GO:0006954;GO:GO:0…	959	2201
1196563	TPA -- TNF	association	Pubmed 2006:16309383;Pubmed 1994:8084301;Pubmed 1992:1328751;Pubmed 1992:1433370;Pubmed 2005:16100155;Pubmed central 2013:3724046;	Intra-arterial <b>TNF-alpha</b> caused a rise in <b>t-PA</b> concentrations (P&lt;0.001) without affecting blood flow or PAI-1 concentrations.[Pubmed 2006:16309383];Treatment of HUVEC with LPS or <b>TNF</b> accentuated this ratio by decreasing <b>tPA</b> and increasing PAI-1 expression.[Pubmed 1994:8084301];In this study, we report the effects of recombinant human <b>TNF alpha</b> on the synthesi…	493753	Protein	TPA	Alteplase;EC 3.4.21.68;PLAT;Reteplase;t-PA;t-plasminogen activator;Tissue-type plasminogen activator;TPA;activator tissue plasminogen;activator tissue-type plasminogen;pa t;plasminogen activator - tissue-type;plasminogen activator of the tissue-type;plasminogen activator of tissue-type;plasminogen activator tissue;plasminogen activator, tissue type;plasminogen tissue activator;t- pa;t--pa;tissue …	SWISSPROT_AC:P00750;SWISSPROT_ID:TPA_HUMAN;EMBL:AF260825;EMBL:AK289387;EMBL:AK290575;EMBL:AK313342;EMBL:AY221101;EMBL:AY291060;EMBL:BC002795;EMBL:BC007231;EMBL:BC013968;EMBL:BC018636;EMBL:BC095403;EMBL:BT007060;EMBL:CH471080;EMBL:D01096;EMBL:K03021;EMBL:L00141;EMBL:L00142;EMBL:L00143;EMBL:L00144;EMBL:L00145;EMBL:L00146;EMBL:L00147;EMBL:L00148;EMBL:L00149;EMBL:L00150;EMBL:L00151;EMBL:L00153;EMBL:M…	492131	Protein	TNF	Cachectin;TNF;TNF-a;TNF-alpha;TNFA;TNFSF2;Tumor necrosis factor;Tumor necrosis factor ligand superfamily member 2;chain-tnf;DIF;dif-type;factor - tumor necrosis;factor of the tumor necrosis;factor of the tumor-necrosis;factor of tumor necrosis;factor tumor necrosis;factor-tumor necrosis;necrosis factor-tumor;necrosis tumor factor;tnf - a;tnf - alpha;tnf -a;tnf -alpha;tnf a;tnf alpha;tnf- a;tnf- a…	SWISSPROT_AC:P01375;SWISSPROT_ID:TNFA_HUMAN;EMBL:AB088112;EMBL:AF043342;EMBL:AF098751;EMBL:AF129756;EMBL:AY066019;EMBL:AY214167;EMBL:BA000025;EMBL:BC028148;EMBL:M10988;EMBL:M16441;EMBL:M26331;EMBL:X01394;EMBL:X02910;EMBL:Y14768;EMBL:Z15026;RefSeq:NP_000585.2;ProteinModelPortal:P01375;STRING:9606.ENSP00000398698;SWISSPROT_AC_OLD:O43647;SWISSPROT_AC_OLD:Q9P1Q2;SWISSPROT_AC_OLD:Q9UIV3;SMR:P01375;Gen…	7124	5327
1634155	IL-1 beta -- GRASP65	association	Pubmed 2006:16617094;Pubmed 2013:23391827;Pubmed 2013:24118362;Pubmed 1994:8021507;Pubmed 1997:9041934;Pubmed 2017:28355270;Pubmed central 2015:4693255;Pubmed central 2014:4064300;Pubmed central 2012:3509141;Pubmed central 2017:5331242;Pubmed central 2017:5386326;Pubmed central 2017:5617436;Pubmed central 2016:4879264;Pubmed central 2011:3169548;	AS-602868 but not PD-98059 or SP-600125 inhibited <b>p65</b> DNA-binding induced by <b>IL-1beta</b> and TNF-alpha.[Pubmed 2006:16617094];We previously demonstrated that though the human SAA1 gene shows no typical STAT3 response element (STAT3-RE) in its promoter region, STAT3 and the nuclear factor (NF-ÃŽÂºB) <b>p65</b> first form a complex following interleukin <b>IL-1</b> and IL-6 (IL-1+6) stim…	197391	Protein	IL-1 beta	Catabolin;IL-1 beta;IL1B;IL1F2;Interleukin-1 beta;1 beta interleukin;1 beta-interleukin;1-beta interleukin;il - 1beta;il -1;il -1b;il -1beta;il 1;il 1 beta;il 1-beta;il 1b;il 1beta;il type i;il- 1;il- 1 beta;il- 1b;il- 1beta;il- i;il--1;il--1 beta;IL-1;il-1 -beta;il-1 b;il-1-b;il-1-type;il-1beta;il-i;il-i beta;il-ibeta;il-type 1;IL1-BETA;interleukin - 1 beta;interleukin -1 b;interleukin -1 beta;i…	SWISSPROT_AC:P01584;SWISSPROT_ID:IL1B_HUMAN;EMBL:AC079753;EMBL:AY137079;EMBL:BC008678;EMBL:BN000002;EMBL:BT007213;EMBL:CH471217;EMBL:CR407679;EMBL:K02770;EMBL:M15330;EMBL:M15840;EMBL:M54933;EMBL:X02532;EMBL:X04500;EMBL:X56087;RefSeq:NP_000567.1;ProteinModelPortal:P01584;STRING:9606.ENSP00000263341;SWISSPROT_AC_OLD:Q53X59;SWISSPROT_AC_OLD:Q53XX2;SWISSPROT_AC_OLD:Q7M4S7;SWISSPROT_AC_OLD:Q7RU01;SWIS…	162866	Protein	GRASP65	Golgi peripheral membrane protein p65;Golgi phosphoprotein 5;Golgi reassembly-stacking protein 1;Golgi reassembly-stacking protein of 65 kDa;GOLPH5;GORASP1;GORS1;GRASP65;golgi reassembly stacking protein 1;grasp-65;p 65;p-65;p6-5;P65;	SWISSPROT_AC:Q9BQQ3;SWISSPROT_ID:GORS1_HUMAN;EMBL:AJ409349;EMBL:AK091168;EMBL:AK124755;EMBL:BC008928;EMBL:BC075854;EMBL:BC103826;EMBL:BC103827;EMBL:CH471055;RefSeq:NP_001265718.1;RefSeq:NP_001265719.1;RefSeq:NP_114105.1;ProteinModelPortal:Q9BQQ3;STRING:9606.ENSP00000313869;SWISSPROT_AC_OLD:B3KWC8;SWISSPROT_AC_OLD:Q3SYG7;SWISSPROT_AC_OLD:Q8N272;SWISSPROT_AC_OLD:Q96H42;SMR:Q9BQQ3;GeneID:64689;KEGG:…	3553	64689
1845236	Insulin -- BRD2	association	Pubmed:9420856;Pubmed 1995:7588248;Pubmed 2015:25904635;Pubmed 1997:9024269;Pubmed 2003:14671144;Pubmed central 2016:4928247;Pubmed central 2013:4075729;	Progesterone production was not affected by <b>insulin</b> alone but increased threefold in the presence of <b>FSH</b> (50 ng/microL) alone.[Pubmed:9420856];The already high basal levels of 3 beta HSD activity were unaffected by <b>insulin</b> alone but increased 1.7-fold in the presence of <b>FSH</b>.[Pubmed:9420856];The combination of FSH (50 ng/mL) and <b>insulin</b> (100 nmol/L) increased act…	200308	Protein	Insulin	INS;Insulin;an-ins;IDDM;iddm 1;iddm 2;iddm type 1;iddm-1;iddm-2;iddm-type;IDDM1;IDDM2;ILPR;ins-type;insulin--an;insulin-chain;insulin-type;IRDN;mody-x;MODY10;type-insulin;	SWISSPROT_AC:P01308;SWISSPROT_ID:INS_HUMAN;EMBL:AJ009655;EMBL:AY138590;EMBL:AY899304;EMBL:BC005255;EMBL:BT006808;EMBL:CH471158;EMBL:J00265;EMBL:L15440;EMBL:M10039;EMBL:V00565;EMBL:X70508;RefSeq:NP_000198.1;RefSeq:NP_001172026.1;RefSeq:NP_001172027.1;RefSeq:NP_001278826.1;ProteinModelPortal:P01308;STRING:9606.ENSP00000250971;SWISSPROT_AC_OLD:Q5EEX2;SMR:P01308;GeneID:3630;KEGG:hsa:3630;PIR:A93222;e…	47854	Protein	BRD2	BRD2;Bromodomain-containing protein 2;KIAA9001;O27.1.1;Really interesting new gene 3 protein;RING3;brd 2;brd ii;brd-2;brd-ii;bromodomain containing 2;bromodomain containing protein 2;bromodomain-containing 2;D6S113E;FSH;fsh-type;FSRG1;NAT;nat-type;ring 3;ring iii;ring of type iii;ring type iii;ring-3;RNF3;	SWISSPROT_AC:P25440;SWISSPROT_ID:BRD2_HUMAN;EMBL:AL645941;EMBL:AL662845;EMBL:AL805913;EMBL:AL832722;EMBL:AL935042;EMBL:BC063840;EMBL:BX005422;EMBL:BX647233;EMBL:BX648109;EMBL:BX908719;EMBL:CH471081;EMBL:CR936909;EMBL:D42040;EMBL:M80613;EMBL:X62083;EMBL:X96670;EMBL:Z96104;RefSeq:NP_001106653.1;RefSeq:NP_001186384.1;RefSeq:NP_001186385.1;RefSeq:NP_001278915.1;RefSeq:NP_005095.1;ProteinModelPortal:P…	3630	6046
1975191	P53 -- MIB1	association	Pubmed:26204652;Pubmed 2001:11332695;Pubmed 1995:8555026;Pubmed 2007:17448025;Pubmed 1997:9117215;	A statistically significant correlation between <b>P53</b> and <b>MIB1</b> expression correlated with tumor grade and Figo stage (p &lt; 0.005) and a statistically significant correlation between BCL2 expression and tumor grade but no with the Figo stage was found (p &lt; 0.005).[Pubmed:26204652];There was a positive correlation between <b>P53</b> and <b>MIB1</b>.[Pubmed:26204652];<b>MIB1</b> was…	297203	Protein	P53	Antigen NY-CO-13;Cellular tumor antigen p53;P53;Phosphoprotein p53;TP53;Tumor suppressor p53;BCC7;LFS1;p 53;p 53 tumor suppressor;p-53;p-53 tumor suppressor;p5-3;p53 phosphoprotein;p53 the tumor suppressor;p53 tumor protein;p53 tumor suppressor;p53 tumor-suppressor;p53's tumor suppressor;p53--an;p53-tumor suppressor;p53-tumor-suppressor;p53-type;protein of the p53 tumor;protein p53 tumor;tp 53;tp…	SWISSPROT_AC:P04637;SWISSPROT_ID:P53_HUMAN;EMBL:AB082923;EMBL:AC007421;EMBL:AC087388;EMBL:AF135120;EMBL:AF135121;EMBL:AF136270;EMBL:AF136271;EMBL:AF209128;EMBL:AF209129;EMBL:AF209130;EMBL:AF209131;EMBL:AF209132;EMBL:AF209133;EMBL:AF209134;EMBL:AF209135;EMBL:AF209136;EMBL:AF209148;EMBL:AF209149;EMBL:AF209150;EMBL:AF209151;EMBL:AF209152;EMBL:AF209153;EMBL:AF209154;EMBL:AF209155;EMBL:AF209156;EMBL:A…	245791	Protein	MIB1	DAPK-interacting protein 1;DIP-1;DIP1;E3 ubiquitin-protein ligase MIB1;EC 2.3.2.27;KIAA1323;MIB1;Mind bomb homolog 1;RING-type E3 ubiquitin transferase MIB1;Zinc finger ZZ type with ankyrin repeat domain protein 2;ZZANK2;dip 1;dip-i;lvnc 7;LVNC7;mi-b;MIB;mibeta;mind bomb homolog-1;mindbomb E3 ubiquitin protein ligase 1;ZZZ6;	SWISSPROT_AC:Q86YT6;SWISSPROT_ID:MIB1_HUMAN;EMBL:AB037744;EMBL:AK075157;EMBL:AL713705;EMBL:AY147849;EMBL:AY149908;EMBL:BC022403;EMBL:BC110581;EMBL:BC110582;EMBL:CR749635;EMBL:EF444995;RefSeq:NP_065825.1;ProteinModelPortal:Q86YT6;STRING:9606.ENSP00000261537;SWISSPROT_AC_OLD:B0YJ38;SWISSPROT_AC_OLD:Q2TB37;SWISSPROT_AC_OLD:Q68D01;SWISSPROT_AC_OLD:Q6YI51;SWISSPROT_AC_OLD:Q8NBY0;SWISSPROT_AC_OLD:Q8TCB…	7157	57534
2075087	DQ2 -- DR7	association	Pubmed 1996:8729669;	Due to the linkage disequilibrium between <b>DR7</b> and <b>DQ2</b>, and thus the difficult distinction between the role of these two antigens in the T-cell activation response, we decided to solve this question by two approaches: 1.[Pubmed 1996:8729669];	493435	Protein	DQ2	DQ2;Dystonia 1 protein;DYT1;EC 3.6.4.-;TA;TOR1A;TORA;Torsin ATPase-1A;Torsin family 1 member A;Torsin-1A;dq -2;dq 2;dq-2;dq2-type;dyt 1;dyt-1;tor--a;tor1-a;torsin 1a;	SWISSPROT_AC:O14656;SWISSPROT_ID:TOR1A_HUMAN;EMBL:AF007871;EMBL:AK314505;EMBL:AL158207;EMBL:BC000674;EMBL:BC014484;EMBL:BT006931;RefSeq:NP_000104.1;ProteinModelPortal:O14656;STRING:9606.ENSP00000345719;SWISSPROT_AC_OLD:B2RB58;SWISSPROT_AC_OLD:Q53Y64;SWISSPROT_AC_OLD:Q96CA0;SMR:O14656;GeneID:1861;KEGG:hsa:1861;eggNOG:ENOG410XR06;eggNOG:KOG2170;UniGene:Hs.534312;GO:GO:0000338;GO:GO:0005524;GO:GO:00…	841	Protein	DR7	DR-7;DR7;HLA class II histocompatibility antigen, DRB1-7 beta chain;HLA-DRB1;MHC class II antigen DRB1*7;chain-dr beta 1;dr 7;dr beta 1;dr beta i;dr beta-1;dr beta1;drb 1;drb i;DRB1;drb1 hla;drb1-subtype;drbeta1;hla - drb1;hla dr b;hla dr beta;hla dr beta 1;hla dr beta1;hla drb;hla drb 1;hla drb1;hla drb3;hla drbeta;hla drbeta1;hla type drb1;hla- drb1;hla- drb3;hla--drb1;hla-dr b;hla-dr beta;hla-…	SWISSPROT_AC:P01911;SWISSPROT_AC:P01912;SWISSPROT_AC:P13761;SWISSPROT_AC:P79483;SWISSPROT_AC:Q29974;SWISSPROT_ID:2B13_HUMAN;SWISSPROT_ID:2B17_HUMAN;SWISSPROT_ID:2B1F_HUMAN;SWISSPROT_ID:2B1G_HUMAN;SWISSPROT_ID:DRB3_HUMAN;EMBL:BC001023;EMBL:CR753309;EMBL:CR753835;EMBL:M16941;EMBL:Y13785;EMBL:Y16224;RefSeq:XP_011546040.1;ProteinModelPortal:P13761;SWISSPROT_AC_OLD:B0UYW1;SWISSPROT_AC_OLD:O46699;SWISS…	3123	1861
2097586	TPA -- IL-1 beta	association	Pubmed 2002:11858187;Pubmed 2000:10743860;Pubmed 1996:8691730;Pubmed 1996:8874752;Pubmed 2003:14635202;	<b>IL-1beta</b> was significantly associated with <b>t-PA</b> (p &lt; 0.03).[Pubmed 2002:11858187];Our previous studies had demonstrated that in inflamed gingival tissues, tissue-type plasminogen activator (t-PA) is significantly increased in the extracellular matrix of the connective tissue and that <b>interleukin 1beta</b>(IL-1beta) can up regulate the level of <b>t-PA</b> and plasminogen activ…	493753	Protein	TPA	Alteplase;EC 3.4.21.68;PLAT;Reteplase;t-PA;t-plasminogen activator;Tissue-type plasminogen activator;TPA;activator tissue plasminogen;activator tissue-type plasminogen;pa t;plasminogen activator - tissue-type;plasminogen activator of the tissue-type;plasminogen activator of tissue-type;plasminogen activator tissue;plasminogen activator, tissue type;plasminogen tissue activator;t- pa;t--pa;tissue …	SWISSPROT_AC:P00750;SWISSPROT_ID:TPA_HUMAN;EMBL:AF260825;EMBL:AK289387;EMBL:AK290575;EMBL:AK313342;EMBL:AY221101;EMBL:AY291060;EMBL:BC002795;EMBL:BC007231;EMBL:BC013968;EMBL:BC018636;EMBL:BC095403;EMBL:BT007060;EMBL:CH471080;EMBL:D01096;EMBL:K03021;EMBL:L00141;EMBL:L00142;EMBL:L00143;EMBL:L00144;EMBL:L00145;EMBL:L00146;EMBL:L00147;EMBL:L00148;EMBL:L00149;EMBL:L00150;EMBL:L00151;EMBL:L00153;EMBL:M…	197391	Protein	IL-1 beta	Catabolin;IL-1 beta;IL1B;IL1F2;Interleukin-1 beta;1 beta interleukin;1 beta-interleukin;1-beta interleukin;il - 1beta;il -1;il -1b;il -1beta;il 1;il 1 beta;il 1-beta;il 1b;il 1beta;il type i;il- 1;il- 1 beta;il- 1b;il- 1beta;il- i;il--1;il--1 beta;IL-1;il-1 -beta;il-1 b;il-1-b;il-1-type;il-1beta;il-i;il-i beta;il-ibeta;il-type 1;IL1-BETA;interleukin - 1 beta;interleukin -1 b;interleukin -1 beta;i…	SWISSPROT_AC:P01584;SWISSPROT_ID:IL1B_HUMAN;EMBL:AC079753;EMBL:AY137079;EMBL:BC008678;EMBL:BN000002;EMBL:BT007213;EMBL:CH471217;EMBL:CR407679;EMBL:K02770;EMBL:M15330;EMBL:M15840;EMBL:M54933;EMBL:X02532;EMBL:X04500;EMBL:X56087;RefSeq:NP_000567.1;ProteinModelPortal:P01584;STRING:9606.ENSP00000263341;SWISSPROT_AC_OLD:Q53X59;SWISSPROT_AC_OLD:Q53XX2;SWISSPROT_AC_OLD:Q7M4S7;SWISSPROT_AC_OLD:Q7RU01;SWIS…	3553	5327
2237800	ABCC1 -- BCL2	association	Pubmed:9042217;Pubmed 2002:12455884;	In contrast, the DR-H69 cells exhibited a 34-fold overexpression of the <b>MRP</b> gene accompanied by significant down-regulation of both DNA topoisomerase II alpha and <b>bcl-2</b> mRNA gene expression, by factors of 43 and 13 respectively.[Pubmed:9042217];The correlation coefficients between <b>Bcl-2</b> and <b>MRP</b>, Bcl-2 and Bax, p53 and p21, as well as Ki67 and PCNA were positive and sig…	254893	Protein	ABCC1	ABCC1;ATP-binding cassette sub-family C member 1;Leukotriene C(4) transporter;LTC4 transporter;MRP;MRP1;Multidrug resistance-associated protein 1;ABC29;ABCC;abcc 1;abcc-1;abcc-type;ATP binding cassette subfamily C member 1;gs 10;GS-X;gs10;mrp-type;multidrug resistance associated protein 1;multidrug resistance associated protein-1;multidrug resistance associated-protein 1;multidrug resistance-asso…	SWISSPROT_AC:P33527;SWISSPROT_ID:MRP1_HUMAN;EMBL:AB209120;EMBL:AC003026;EMBL:AC025778;EMBL:AC130651;EMBL:AC136624;EMBL:AF022824;EMBL:AF022825;EMBL:AF022826;EMBL:AF022827;EMBL:AF022828;EMBL:AF022829;EMBL:AF022830;EMBL:AF022831;EMBL:AF022832;EMBL:AF022833;EMBL:AF022834;EMBL:AF022835;EMBL:AF022836;EMBL:AF022837;EMBL:AF022838;EMBL:AF022839;EMBL:AF022840;EMBL:AF022841;EMBL:AF022842;EMBL:AF022843;EMBL:…	43291	Protein	BCL2	Apoptosis regulator Bcl-2;BCL2;apoptosis regulator bcl2;apoptosis regulator of the bcl-2;apoptosis-regulator bcl-2;bcl - 2;bcl -2;bcl 2;bcl- 2;Bcl-2;bcl-2-type;bcl2 apoptosis regulator;BCL2, apoptosis regulator;bcl2--an;PPP1R50;regulator of apoptosis bcl-2;	SWISSPROT_AC:P10415;SWISSPROT_ID:BCL2_HUMAN;EMBL:AC021803;EMBL:AC022726;EMBL:AY220759;EMBL:BC027258;EMBL:CH471096;EMBL:M13994;EMBL:M13995;EMBL:M14745;EMBL:S72602;EMBL:X06487;RefSeq:NP_000624.2;RefSeq:NP_000648.2;ProteinModelPortal:P10415;STRING:9606.ENSP00000329623;SWISSPROT_AC_OLD:C9JHD5;SWISSPROT_AC_OLD:P10416;SWISSPROT_AC_OLD:Q13842;SWISSPROT_AC_OLD:Q16197;SMR:P10415;GeneID:596;KEGG:hsa:596;PI…	596	4363
2480758	Leptin -- BRD2	association	Pubmed:10452592;Pubmed 2001:11422113;Pubmed 2004:15474084;Pubmed 2002:12009346;Pubmed 2012:22703959;Pubmed 2008:18164562;Pubmed 2007:17389812;Pubmed 2007:19070042;Pubmed 2000:11218147;Pubmed 2009:19332528;Pubmed 1997:9284709;Pubmed 2003:12535619;Pubmed 2003:12658369;Pubmed 1998:9724077;Pubmed 2005:16136023;Pubmed 2016:26489908;Pubmed central 2017:5640086;Pubmed central 2016:5053677;	A statistically significant negative correlation was present between <b>leptin</b> and serum <b>FSH</b> and alpha-inhibin.[Pubmed:10452592];In vitro <b>leptin</b> stimulation of pituitary tumours caused stimulation of <b>FSH</b> and alpha-subunit secretion from a non-functioning adenoma and TSH secretion from a somatotroph adenoma.[Pubmed 2001:11422113];To determine the changes in endometrium and…	219985	Protein	Leptin	LEP;Leptin;OB;Obese protein;Obesity factor;OBS;factor obesity;factor of obesity;LEPD;leptin--an;leptin-type;obesity--factor;protein obese;	SWISSPROT_AC:P41159;SWISSPROT_ID:LEP_HUMAN;EMBL:AF008123;EMBL:AY996373;EMBL:BC060830;EMBL:BC069452;EMBL:BC069527;EMBL:D49487;EMBL:D63519;EMBL:D63710;EMBL:U18915;EMBL:U43415;EMBL:U43653;RefSeq:NP_000221.1;RefSeq:XP_005250397.1;ProteinModelPortal:P41159;STRING:9606.ENSP00000312652;SWISSPROT_AC_OLD:O15158;SWISSPROT_AC_OLD:Q56A88;SMR:P41159;GeneID:3952;KEGG:hsa:3952;PIR:A38952;PIR:I53166;eggNOG:ENOG4…	47854	Protein	BRD2	BRD2;Bromodomain-containing protein 2;KIAA9001;O27.1.1;Really interesting new gene 3 protein;RING3;brd 2;brd ii;brd-2;brd-ii;bromodomain containing 2;bromodomain containing protein 2;bromodomain-containing 2;D6S113E;FSH;fsh-type;FSRG1;NAT;nat-type;ring 3;ring iii;ring of type iii;ring type iii;ring-3;RNF3;	SWISSPROT_AC:P25440;SWISSPROT_ID:BRD2_HUMAN;EMBL:AL645941;EMBL:AL662845;EMBL:AL805913;EMBL:AL832722;EMBL:AL935042;EMBL:BC063840;EMBL:BX005422;EMBL:BX647233;EMBL:BX648109;EMBL:BX908719;EMBL:CH471081;EMBL:CR936909;EMBL:D42040;EMBL:M80613;EMBL:X62083;EMBL:X96670;EMBL:Z96104;RefSeq:NP_001106653.1;RefSeq:NP_001186384.1;RefSeq:NP_001186385.1;RefSeq:NP_001278915.1;RefSeq:NP_005095.1;ProteinModelPortal:P…	3952	6046
2520326	IL-1 beta -- GCP-2	association	Pubmed 1997:9365109;Pubmed 2003:12533683;	Quantitative studies of mRNA expression in diploid fibroblasts revealed <b>GCP-2</b> induction by <b>IL-1beta</b>.[Pubmed 1997:9365109];IFN-gamma down-regulated the <b>GCP-2</b> production in fibroblasts induced by <b>IL-1beta</b>, TNF-alpha, LPS, or dsRNA.[Pubmed 2003:12533683];The kinetics of <b>GCP-2</b> induction by <b>IL-1beta</b>, LPS, or dsRNA in fibroblasts differed from those of IL-8.[Pu…	197391	Protein	IL-1 beta	Catabolin;IL-1 beta;IL1B;IL1F2;Interleukin-1 beta;1 beta interleukin;1 beta-interleukin;1-beta interleukin;il - 1beta;il -1;il -1b;il -1beta;il 1;il 1 beta;il 1-beta;il 1b;il 1beta;il type i;il- 1;il- 1 beta;il- 1b;il- 1beta;il- i;il--1;il--1 beta;IL-1;il-1 -beta;il-1 b;il-1-b;il-1-type;il-1beta;il-i;il-i beta;il-ibeta;il-type 1;IL1-BETA;interleukin - 1 beta;interleukin -1 b;interleukin -1 beta;i…	SWISSPROT_AC:P01584;SWISSPROT_ID:IL1B_HUMAN;EMBL:AC079753;EMBL:AY137079;EMBL:BC008678;EMBL:BN000002;EMBL:BT007213;EMBL:CH471217;EMBL:CR407679;EMBL:K02770;EMBL:M15330;EMBL:M15840;EMBL:M54933;EMBL:X02532;EMBL:X04500;EMBL:X56087;RefSeq:NP_000567.1;ProteinModelPortal:P01584;STRING:9606.ENSP00000263341;SWISSPROT_AC_OLD:Q53X59;SWISSPROT_AC_OLD:Q53XX2;SWISSPROT_AC_OLD:Q7M4S7;SWISSPROT_AC_OLD:Q7RU01;SWIS…	151402	Protein	GCP-2	Gamma-ring complex protein 103 kDa;Gamma-tubulin complex component 2;GCP-2;GCP2;h103p;hGCP2;hGrip103;hSpc97;Spindle pole body protein Spc97 homolog;TUBGCP2;gcp 2;gcp ii;gcp type 2;gcp-ii;Grip103;hgcp ii;hgcp-ii;SPBC97;Spc97p;tubulin gamma complex associated protein 2;	SWISSPROT_AC:Q9BSJ2;SWISSPROT_ID:GCP2_HUMAN;EMBL:AF042379;EMBL:AK297251;EMBL:AL360181;EMBL:AL592071;EMBL:BC005011;EMBL:BC093770;EMBL:BC111957;EMBL:BC143247;RefSeq:NP_001243546.1;RefSeq:NP_001243547.1;RefSeq:NP_006650.1;ProteinModelPortal:Q9BSJ2;STRING:9606.ENSP00000252936;SWISSPROT_AC_OLD:B4DM18;SWISSPROT_AC_OLD:B7ZKL8;SWISSPROT_AC_OLD:F5H4E0;SWISSPROT_AC_OLD:F5H4L0;SWISSPROT_AC_OLD:O43632;SWISSP…	3553	10844
2630476	ABCC1 -- GCLC	association	Pubmed 1998:9515571;	Furthermore, in seventeen randomly selected untreated tumor cell lines, the overall correlation coefficient between <b>MRP</b> and <b>gamma-GCS</b> mRNA levels was 0.861.[Pubmed 1998:9515571];In the present study, we showed the coexpression patterns of thirteen additional human drug-resistant cell lines representing different tumor cell origins selected with different agents, except for one doxor…	254893	Protein	ABCC1	ABCC1;ATP-binding cassette sub-family C member 1;Leukotriene C(4) transporter;LTC4 transporter;MRP;MRP1;Multidrug resistance-associated protein 1;ABC29;ABCC;abcc 1;abcc-1;abcc-type;ATP binding cassette subfamily C member 1;gs 10;GS-X;gs10;mrp-type;multidrug resistance associated protein 1;multidrug resistance associated protein-1;multidrug resistance associated-protein 1;multidrug resistance-asso…	SWISSPROT_AC:P33527;SWISSPROT_ID:MRP1_HUMAN;EMBL:AB209120;EMBL:AC003026;EMBL:AC025778;EMBL:AC130651;EMBL:AC136624;EMBL:AF022824;EMBL:AF022825;EMBL:AF022826;EMBL:AF022827;EMBL:AF022828;EMBL:AF022829;EMBL:AF022830;EMBL:AF022831;EMBL:AF022832;EMBL:AF022833;EMBL:AF022834;EMBL:AF022835;EMBL:AF022836;EMBL:AF022837;EMBL:AF022838;EMBL:AF022839;EMBL:AF022840;EMBL:AF022841;EMBL:AF022842;EMBL:AF022843;EMBL:…	168303	Protein	GCLC	EC 6.3.2.2;Gamma-ECS;Gamma-glutamylcysteine synthetase;GCLC;GCS heavy chain;GLCL;GLCLC;Glutamate--cysteine ligase catalytic subunit;GSH1;catalytic subunit of glutamate cysteine ligase;catalytic subunit of glutamate-cysteine ligase;g-ecs;g-glutamylcysteine synthetase;gamma -glutamylcysteine synthetase;gamma ecs;gamma glutamylcysteine synthetase;gamma- glutamylcysteine synthetase;gamma-glutamylcyst…	SWISSPROT_AC:P48506;SWISSPROT_ID:GSH1_HUMAN;EMBL:AF118846;EMBL:AL033397;EMBL:AY780794;EMBL:BC022487;EMBL:BC039894;EMBL:L39773;EMBL:M90656;RefSeq:NP_001184044.1;RefSeq:NP_001489.1;ProteinModelPortal:P48506;STRING:9606.ENSP00000229416;SWISSPROT_AC_OLD:Q14399;SMR:P48506;GeneID:2729;KEGG:hsa:2729;PIR:JH0611;eggNOG:ENOG410XQIG;eggNOG:KOG3754;UniGene:Hs.654465;GO:GO:0000096;GO:GO:0000287;GO:GO:0004357;…	2729	4363
2631462	RHOA -- IL-1 beta	association	Pubmed 1998:9510209;	Cotransfection of A549 cells with an expression vector encoding a constitutively active form of <b>RhoA</b> (Q63L) along with the <b>IL-1beta</b> promoter-CAT reporter plasmid resulted in a marked increase in NF-kappaB activity compared with transfection with the IL-1beta promoter-CAT reporter plasmid alone.[Pubmed 1998:9510209];	364855	Protein	RHOA	ARH12;ARHA;h12;Rho cDNA clone 12;RHO12;RHOA;Transforming protein RhoA;ras homolog family member A;rho 1-2;rho1-2;RHOH12;	SWISSPROT_AC:P61586;SWISSPROT_ID:RHOA_HUMAN;EMBL:AC104452;EMBL:AC121247;EMBL:AC137114;EMBL:AF498970;EMBL:AK222556;EMBL:BC001360;EMBL:BC005976;EMBL:BT019870;EMBL:BX647063;EMBL:L09159;EMBL:L25080;EMBL:M83094;EMBL:X05026;RefSeq:NP_001300870.1;RefSeq:NP_001655.1;ProteinModelPortal:P61586;STRING:9606.ENSP00000400175;SWISSPROT_AC_OLD:P06749;SWISSPROT_AC_OLD:Q53HM4;SWISSPROT_AC_OLD:Q5U024;SWISSPROT_AC_O…	197391	Protein	IL-1 beta	Catabolin;IL-1 beta;IL1B;IL1F2;Interleukin-1 beta;1 beta interleukin;1 beta-interleukin;1-beta interleukin;il - 1beta;il -1;il -1b;il -1beta;il 1;il 1 beta;il 1-beta;il 1b;il 1beta;il type i;il- 1;il- 1 beta;il- 1b;il- 1beta;il- i;il--1;il--1 beta;IL-1;il-1 -beta;il-1 b;il-1-b;il-1-type;il-1beta;il-i;il-i beta;il-ibeta;il-type 1;IL1-BETA;interleukin - 1 beta;interleukin -1 b;interleukin -1 beta;i…	SWISSPROT_AC:P01584;SWISSPROT_ID:IL1B_HUMAN;EMBL:AC079753;EMBL:AY137079;EMBL:BC008678;EMBL:BN000002;EMBL:BT007213;EMBL:CH471217;EMBL:CR407679;EMBL:K02770;EMBL:M15330;EMBL:M15840;EMBL:M54933;EMBL:X02532;EMBL:X04500;EMBL:X56087;RefSeq:NP_000567.1;ProteinModelPortal:P01584;STRING:9606.ENSP00000263341;SWISSPROT_AC_OLD:Q53X59;SWISSPROT_AC_OLD:Q53XX2;SWISSPROT_AC_OLD:Q7M4S7;SWISSPROT_AC_OLD:Q7RU01;SWIS…	3553	387
2825077	SRP72 -- Caspase-3	association	Pubmed 1998:9857079;	Canine <b>SRP 72</b> is cleaved in vitro by recombinant <b>caspase 3</b> but retains the ability to mediate transport of a signal peptide-containing protein into the endoplasmic reticulum lumen.[Pubmed 1998:9857079];	459212	Protein	SRP72	Signal recognition particle 72 kDa protein;Signal recognition particle subunit SRP72;SRP72;BMFF;BMFS1;HEL103;signal recognition particle 72;srp 72;	SWISSPROT_AC:O76094;SWISSPROT_ID:SRP72_HUMAN;EMBL:AC114766;EMBL:AF069765;EMBL:AF077019;EMBL:BX537991;EMBL:CH471057;RefSeq:NP_001254651.1;RefSeq:NP_008878.3;ProteinModelPortal:O76094;STRING:9606.ENSP00000342181;SWISSPROT_AC_OLD:G5E9Z8;SWISSPROT_AC_OLD:Q7Z3C0;SMR:O76094;GeneID:6731;KEGG:hsa:6731;eggNOG:ENOG410XRWI;eggNOG:KOG2376;UniGene:Hs.237825;GO:GO:0005047;GO:GO:0005730;GO:GO:0005737;GO:GO:0005…	54423	Protein	Caspase-3	Apopain;CASP-3;CASP3;Caspase-3;CPP-32;CPP32;Cysteine protease CPP32;EC 3.4.22.56;Protein Yama;SCA-1;SREBP cleavage activity 1;casp 3;casp iii;casp- 3;caspase - 3;caspase -3;caspase 3;caspase iii;caspase subtype-3;caspase- 3;caspase--3;caspase-3--an;caspase-3-type;caspase-iii;caspase3;cpp 32;cpp32 cysteine protease;cpp32-type;CPP32B;cysteine protease cpp-32;sca 1;sca i;sca subtype i;sca type 1;sca…	SWISSPROT_AC:P42574;SWISSPROT_ID:CASP3_HUMAN;EMBL:AJ413269;EMBL:AK291337;EMBL:AY219866;EMBL:BC016926;EMBL:CH471056;EMBL:U13737;EMBL:U13738;EMBL:U26943;RefSeq:NP_004337.2;RefSeq:NP_116786.1;RefSeq:XP_011530603.1;ProteinModelPortal:P42574;STRING:9606.ENSP00000311032;SWISSPROT_AC_OLD:A8K5M2;SWISSPROT_AC_OLD:D3DP53;SWISSPROT_AC_OLD:Q96AN1;SWISSPROT_AC_OLD:Q96KP2;SMR:P42574;GeneID:836;KEGG:hsa:836;PIR…	836	6731
2841608	MIB1 -- BCL2	association	Pubmed 2001:11332695;Pubmed 1999:10607921;	<b>MIB1</b> was associated directly with p53 (p=0.045) and inversely with <b>bcl-2</b> (p=0.0002).[Pubmed 2001:11332695];The aim of the study was twofold: 1) to investigate any correlation between <b>MIB1</b> and <b>bcl-2</b> immunostaining expression in colonic adenomas and carcinomas, 2) to identify any relationship between either marker and several histopathologic parameters including tumor si…	245791	Protein	MIB1	DAPK-interacting protein 1;DIP-1;DIP1;E3 ubiquitin-protein ligase MIB1;EC 2.3.2.27;KIAA1323;MIB1;Mind bomb homolog 1;RING-type E3 ubiquitin transferase MIB1;Zinc finger ZZ type with ankyrin repeat domain protein 2;ZZANK2;dip 1;dip-i;lvnc 7;LVNC7;mi-b;MIB;mibeta;mind bomb homolog-1;mindbomb E3 ubiquitin protein ligase 1;ZZZ6;	SWISSPROT_AC:Q86YT6;SWISSPROT_ID:MIB1_HUMAN;EMBL:AB037744;EMBL:AK075157;EMBL:AL713705;EMBL:AY147849;EMBL:AY149908;EMBL:BC022403;EMBL:BC110581;EMBL:BC110582;EMBL:CR749635;EMBL:EF444995;RefSeq:NP_065825.1;ProteinModelPortal:Q86YT6;STRING:9606.ENSP00000261537;SWISSPROT_AC_OLD:B0YJ38;SWISSPROT_AC_OLD:Q2TB37;SWISSPROT_AC_OLD:Q68D01;SWISSPROT_AC_OLD:Q6YI51;SWISSPROT_AC_OLD:Q8NBY0;SWISSPROT_AC_OLD:Q8TCB…	43291	Protein	BCL2	Apoptosis regulator Bcl-2;BCL2;apoptosis regulator bcl2;apoptosis regulator of the bcl-2;apoptosis-regulator bcl-2;bcl - 2;bcl -2;bcl 2;bcl- 2;Bcl-2;bcl-2-type;bcl2 apoptosis regulator;BCL2, apoptosis regulator;bcl2--an;PPP1R50;regulator of apoptosis bcl-2;	SWISSPROT_AC:P10415;SWISSPROT_ID:BCL2_HUMAN;EMBL:AC021803;EMBL:AC022726;EMBL:AY220759;EMBL:BC027258;EMBL:CH471096;EMBL:M13994;EMBL:M13995;EMBL:M14745;EMBL:S72602;EMBL:X06487;RefSeq:NP_000624.2;RefSeq:NP_000648.2;ProteinModelPortal:P10415;STRING:9606.ENSP00000329623;SWISSPROT_AC_OLD:C9JHD5;SWISSPROT_AC_OLD:P10416;SWISSPROT_AC_OLD:Q13842;SWISSPROT_AC_OLD:Q16197;SMR:P10415;GeneID:596;KEGG:hsa:596;PI…	596	57534
2852711	NDUFB9 -- Insulin	association	Pubmed 1999:10327603;	Pacu insulin contains only two substitutions, Glu--&gt;Asp at A15 and Thr--&gt;Ser at B24 (corresponding to <b>B22</b> in mammalian insulins) compared with carp <b>insulin</b>.[Pubmed 1999:10327603];	273922	Protein	NDUFB9	CI-B22;Complex I-B22;LYR motif-containing protein 3;LYRM3;NADH dehydrogenase [ubiquinone] 1 beta subcomplex subunit 9;NADH-ubiquinone oxidoreductase B22 subunit;NDUB9;NDUFB9;UQOR22;b 22;b- 22;b--22;b-2--2;b-22;b-ii-2;b-ii-ii;b2 2;b2 type ii;b2-2;B22;b22 subunit of nadh-ubiquinone oxidoreductase;b22 subunit of the nadh-ubiquinone oxidoreductase;beta 2-2;beta 22;beta-22;beta2-2;beta22;NADH:ubiquino…	SWISSPROT_AC:Q9Y6M9;SWISSPROT_ID:NDUB9_HUMAN;EMBL:AF044956;EMBL:AF067168;EMBL:AF261090;EMBL:AK313432;EMBL:BC007672;EMBL:CH471060;RefSeq:NP_001298097.1;RefSeq:NP_004996.1;ProteinModelPortal:Q9Y6M9;STRING:9606.ENSP00000276689;SWISSPROT_AC_OLD:B2R8M6;SWISSPROT_AC_OLD:Q9UQE8;SMR:Q9Y6M9;GeneID:4715;KEGG:hsa:4715;eggNOG:ENOG4111PES;eggNOG:KOG3466;UniGene:Hs.15977;GO:GO:0005739;GO:GO:0005743;GO:GO:00057…	200308	Protein	Insulin	INS;Insulin;an-ins;IDDM;iddm 1;iddm 2;iddm type 1;iddm-1;iddm-2;iddm-type;IDDM1;IDDM2;ILPR;ins-type;insulin--an;insulin-chain;insulin-type;IRDN;mody-x;MODY10;type-insulin;	SWISSPROT_AC:P01308;SWISSPROT_ID:INS_HUMAN;EMBL:AJ009655;EMBL:AY138590;EMBL:AY899304;EMBL:BC005255;EMBL:BT006808;EMBL:CH471158;EMBL:J00265;EMBL:L15440;EMBL:M10039;EMBL:V00565;EMBL:X70508;RefSeq:NP_000198.1;RefSeq:NP_001172026.1;RefSeq:NP_001172027.1;RefSeq:NP_001278826.1;ProteinModelPortal:P01308;STRING:9606.ENSP00000250971;SWISSPROT_AC_OLD:Q5EEX2;SMR:P01308;GeneID:3630;KEGG:hsa:3630;PIR:A93222;e…	3630	4715
2904571	CPR -- BCL2	association	Pubmed 1999:10369079;	In contrast, the metastatic advantage linked to <b>Bcl-2</b> was decreased (<b>pOR</b> = 2) when c-Myc was not coexpressed.[Pubmed 1999:10369079];	271631	Protein	CPR	CPR;CYPOR;EC 1.6.2.4;NADPH--cytochrome P450 reductase;NCPR;P450R;POR;cpr-type;cytochrome p-450 oxidoreductase;cytochrome p-450 type of oxidoreductase;cytochrome p450 nadph reductase;cytochrome p450 nadph-reductase;cytochrome p450 oxidoreductase;cytochrome p450 reductase-nadph;cytochrome p450-oxidoreductase;cytochrome-p450 oxidoreductase;nadph cytochrome p-450 reductase;nadph cytochrome p450 reduc…	SWISSPROT_AC:P16435;SWISSPROT_ID:NCPR_HUMAN;EMBL:AB051763;EMBL:AC005067;EMBL:AC006330;EMBL:AF258341;EMBL:BC034277;EMBL:DQ640499;EMBL:S90469;RefSeq:NP_000932.3;ProteinModelPortal:P16435;STRING:9606.ENSP00000419970;SWISSPROT_AC_OLD:Q16455;SWISSPROT_AC_OLD:Q197M5;SWISSPROT_AC_OLD:Q8N181;SWISSPROT_AC_OLD:Q9H3M8;SWISSPROT_AC_OLD:Q9UDT3;SMR:P16435;GeneID:5447;KEGG:hsa:5447;PIR:A33421;eggNOG:COG0369;egg…	43291	Protein	BCL2	Apoptosis regulator Bcl-2;BCL2;apoptosis regulator bcl2;apoptosis regulator of the bcl-2;apoptosis-regulator bcl-2;bcl - 2;bcl -2;bcl 2;bcl- 2;Bcl-2;bcl-2-type;bcl2 apoptosis regulator;BCL2, apoptosis regulator;bcl2--an;PPP1R50;regulator of apoptosis bcl-2;	SWISSPROT_AC:P10415;SWISSPROT_ID:BCL2_HUMAN;EMBL:AC021803;EMBL:AC022726;EMBL:AY220759;EMBL:BC027258;EMBL:CH471096;EMBL:M13994;EMBL:M13995;EMBL:M14745;EMBL:S72602;EMBL:X06487;RefSeq:NP_000624.2;RefSeq:NP_000648.2;ProteinModelPortal:P10415;STRING:9606.ENSP00000329623;SWISSPROT_AC_OLD:C9JHD5;SWISSPROT_AC_OLD:P10416;SWISSPROT_AC_OLD:Q13842;SWISSPROT_AC_OLD:Q16197;SMR:P10415;GeneID:596;KEGG:hsa:596;PI…	596	5447
2989829	IL-1 beta -- HO-1	association	Pubmed 2013:24038461;Pubmed 2000:11053673;Pubmed 1999:10349844;	Hemin increased <b>HO-1</b> expression and LPS increased <b>interleukin-1beta</b> and interleukin-6 gene and protein expression in chondrocytes.[Pubmed 2013:24038461];Hemin-induced <b>HO-1</b> decreased LPS-induced <b>interleukin-1beta</b> and interleukin-6 gene and protein expression.[Pubmed 2013:24038461];Our laboratory has shown that cysteamine, dopamine, beta-amyloid, <b>IL-1beta</b> and TNF-…	197391	Protein	IL-1 beta	Catabolin;IL-1 beta;IL1B;IL1F2;Interleukin-1 beta;1 beta interleukin;1 beta-interleukin;1-beta interleukin;il - 1beta;il -1;il -1b;il -1beta;il 1;il 1 beta;il 1-beta;il 1b;il 1beta;il type i;il- 1;il- 1 beta;il- 1b;il- 1beta;il- i;il--1;il--1 beta;IL-1;il-1 -beta;il-1 b;il-1-b;il-1-type;il-1beta;il-i;il-i beta;il-ibeta;il-type 1;IL1-BETA;interleukin - 1 beta;interleukin -1 b;interleukin -1 beta;i…	SWISSPROT_AC:P01584;SWISSPROT_ID:IL1B_HUMAN;EMBL:AC079753;EMBL:AY137079;EMBL:BC008678;EMBL:BN000002;EMBL:BT007213;EMBL:CH471217;EMBL:CR407679;EMBL:K02770;EMBL:M15330;EMBL:M15840;EMBL:M54933;EMBL:X02532;EMBL:X04500;EMBL:X56087;RefSeq:NP_000567.1;ProteinModelPortal:P01584;STRING:9606.ENSP00000263341;SWISSPROT_AC_OLD:Q53X59;SWISSPROT_AC_OLD:Q53XX2;SWISSPROT_AC_OLD:Q7M4S7;SWISSPROT_AC_OLD:Q7RU01;SWIS…	184299	Protein	HO-1	EC 1.14.14.18;Heme oxygenase 1;HMOX1;HO;HO-1;HO1;bK286B10;heme oxygenase - 1;heme oxygenase -1;heme oxygenase i;heme oxygenase isoform 1;heme oxygenase isoform-1;heme oxygenase type 1;heme oxygenase type i;heme oxygenase type-1;heme oxygenase- 1;heme oxygenase--1;heme oxygenase-1;heme oxygenase1;heme-oxygenase 1;heme-oxygenase i;heme-oxygenase isoform 1;heme-oxygenase- 1;heme-oxygenase-1;heme-oxy…	SWISSPROT_AC:P09601;SWISSPROT_ID:HMOX1_HUMAN;EMBL:AY460337;EMBL:CR456505;EMBL:M23041;EMBL:X06985;EMBL:X14782;EMBL:Z82244;RefSeq:NP_002124.1;ProteinModelPortal:P09601;STRING:9606.ENSP00000216117;SMR:P09601;GeneID:3162;KEGG:hsa:3162;PIR:S00325;eggNOG:COG5398;eggNOG:KOG4480;UniGene:Hs.517581;UniGene:Hs.727017;GO:GO:0001525;GO:GO:0001935;GO:GO:0002246;GO:GO:0002686;GO:GO:0004392;GO:GO:0004630;GO:GO:0…	3553	3162
3053497	TNF -- GRASP65	association	Pubmed 2006:16617094;Pubmed 2001:11714807;Pubmed 2001:11739517;Pubmed 2002:11827962;Pubmed 2008:17555752;Pubmed 2007:17350185;Pubmed 2010:19811499;Pubmed 2010:20100571;Pubmed 2010:20696864;Pubmed 1999:10485496;Pubmed central 2015:4403721;Pubmed central 2015:4580060;Pubmed central 2015:4609837;Pubmed central 2015:4666466;Pubmed central 2014:3988913;Pubmed central 2014:4042653;Pubmed central 2014:4…	AS-602868 but not PD-98059 or SP-600125 inhibited <b>p65</b> DNA-binding induced by IL-1beta and <b>TNF-alpha</b>.[Pubmed 2006:16617094];EMSAs demonstrated preferential binding of the NF-kappaB/Rel family member <b>p65</b> (RelA) to this DNA element after <b>TNF-alpha</b> stimulation, with weaker and more delayed binding of p50.[Pubmed 2001:11714807];The transcription factor c-Jun bound the cAMP …	492131	Protein	TNF	Cachectin;TNF;TNF-a;TNF-alpha;TNFA;TNFSF2;Tumor necrosis factor;Tumor necrosis factor ligand superfamily member 2;chain-tnf;DIF;dif-type;factor - tumor necrosis;factor of the tumor necrosis;factor of the tumor-necrosis;factor of tumor necrosis;factor tumor necrosis;factor-tumor necrosis;necrosis factor-tumor;necrosis tumor factor;tnf - a;tnf - alpha;tnf -a;tnf -alpha;tnf a;tnf alpha;tnf- a;tnf- a…	SWISSPROT_AC:P01375;SWISSPROT_ID:TNFA_HUMAN;EMBL:AB088112;EMBL:AF043342;EMBL:AF098751;EMBL:AF129756;EMBL:AY066019;EMBL:AY214167;EMBL:BA000025;EMBL:BC028148;EMBL:M10988;EMBL:M16441;EMBL:M26331;EMBL:X01394;EMBL:X02910;EMBL:Y14768;EMBL:Z15026;RefSeq:NP_000585.2;ProteinModelPortal:P01375;STRING:9606.ENSP00000398698;SWISSPROT_AC_OLD:O43647;SWISSPROT_AC_OLD:Q9P1Q2;SWISSPROT_AC_OLD:Q9UIV3;SMR:P01375;Gen…	162866	Protein	GRASP65	Golgi peripheral membrane protein p65;Golgi phosphoprotein 5;Golgi reassembly-stacking protein 1;Golgi reassembly-stacking protein of 65 kDa;GOLPH5;GORASP1;GORS1;GRASP65;golgi reassembly stacking protein 1;grasp-65;p 65;p-65;p6-5;P65;	SWISSPROT_AC:Q9BQQ3;SWISSPROT_ID:GORS1_HUMAN;EMBL:AJ409349;EMBL:AK091168;EMBL:AK124755;EMBL:BC008928;EMBL:BC075854;EMBL:BC103826;EMBL:BC103827;EMBL:CH471055;RefSeq:NP_001265718.1;RefSeq:NP_001265719.1;RefSeq:NP_114105.1;ProteinModelPortal:Q9BQQ3;STRING:9606.ENSP00000313869;SWISSPROT_AC_OLD:B3KWC8;SWISSPROT_AC_OLD:Q3SYG7;SWISSPROT_AC_OLD:Q8N272;SWISSPROT_AC_OLD:Q96H42;SMR:Q9BQQ3;GeneID:64689;KEGG:…	7124	64689
3236720	P53 -- COMT	association	Pubmed 2000:10767640;Pubmed central 2015:4452158;	All <b>p53</b> mutations occurred in subjects with the <b>COMT</b> mutated allele (p=0.03).[Pubmed 2000:10767640];Although the mechanism of this regulation is unknown, we observed similar regulation between COMT and the PI3K/mTOR pathway in colorectal cancer cells.20 In addition to the PI3K/Akt/mTOR pathway, <b>COMT</b> regulates other molecules such as <b>p53</b>, cyclin D1, and p21.[Pubmed cent…	297203	Protein	P53	Antigen NY-CO-13;Cellular tumor antigen p53;P53;Phosphoprotein p53;TP53;Tumor suppressor p53;BCC7;LFS1;p 53;p 53 tumor suppressor;p-53;p-53 tumor suppressor;p5-3;p53 phosphoprotein;p53 the tumor suppressor;p53 tumor protein;p53 tumor suppressor;p53 tumor-suppressor;p53's tumor suppressor;p53--an;p53-tumor suppressor;p53-tumor-suppressor;p53-type;protein of the p53 tumor;protein p53 tumor;tp 53;tp…	SWISSPROT_AC:P04637;SWISSPROT_ID:P53_HUMAN;EMBL:AB082923;EMBL:AC007421;EMBL:AC087388;EMBL:AF135120;EMBL:AF135121;EMBL:AF136270;EMBL:AF136271;EMBL:AF209128;EMBL:AF209129;EMBL:AF209130;EMBL:AF209131;EMBL:AF209132;EMBL:AF209133;EMBL:AF209134;EMBL:AF209135;EMBL:AF209136;EMBL:AF209148;EMBL:AF209149;EMBL:AF209150;EMBL:AF209151;EMBL:AF209152;EMBL:AF209153;EMBL:AF209154;EMBL:AF209155;EMBL:AF209156;EMBL:A…	76234	Protein	COMT	Catechol O-methyltransferase;COMT;EC 2.1.1.6;catechol -o-methyltransferase;catechol o methyltransferase;catechol- o -methyltransferase;catechol- o-methyltransferase;catechol-o- methyltransferase;catechol-O-methyltransferase;HEL-S-98n;	SWISSPROT_AC:P21964;SWISSPROT_ID:COMT_HUMAN;EMBL:AC000080;EMBL:AC000090;EMBL:AC005663;EMBL:AK290440;EMBL:AY341246;EMBL:BC000419;EMBL:BC005867;EMBL:BC011935;EMBL:BC100018;EMBL:CH471176;EMBL:CR456422;EMBL:CR456997;EMBL:FJ224345;EMBL:M58525;EMBL:M65212;EMBL:M65213;EMBL:Z26491;RefSeq:NP_000745.1;RefSeq:NP_001128633.1;RefSeq:NP_001128634.1;RefSeq:NP_009294.1;RefSeq:XP_016884083.1;RefSeq:XP_016884084.1…	7157	1312
3243570	CLN1 -- Caspase-3	association	Pubmed 2000:10737604;	Overexpression of <b>PPT1</b> inhibited this C2-ceramide- or LY294002-mediated activation of <b>caspase-3</b> by 50%.[Pubmed 2000:10737604];	326864	Protein	CLN1	CLN1;EC 3.1.2.22;Palmitoyl-protein hydrolase 1;Palmitoyl-protein thioesterase 1;PPT;PPT-1;PPT1;cln 1;cln-1;INCL;palmitoyl protein thioesterase 1;palmitoyl protein thioesterase-1;palmitoyl protein thioesterase1;palmitoyl-protein thioesterase i;palmitoyl-protein thioesterase-1;palmitoyl-protein-thioesterase-1;ppt 1;ppt i;ppt-i;ppt-type;ppt1-type;protein palmitoyl thioesterase-1;	SWISSPROT_AC:P50897;SWISSPROT_ID:PPT1_HUMAN;EMBL:AF022203;EMBL:AF022204;EMBL:AF022205;EMBL:AF022206;EMBL:AF022207;EMBL:AF022208;EMBL:AF022209;EMBL:AF022210;EMBL:AF022211;EMBL:AK302232;EMBL:AK312287;EMBL:AL512599;EMBL:BC008426;EMBL:CH471059;EMBL:CR542053;EMBL:L42809;EMBL:U44772;RefSeq:NP_000301.1;RefSeq:NP_001136076.1;ProteinModelPortal:P50897;STRING:9606.ENSP00000394863;SWISSPROT_AC_OLD:B4DY24;SW…	54423	Protein	Caspase-3	Apopain;CASP-3;CASP3;Caspase-3;CPP-32;CPP32;Cysteine protease CPP32;EC 3.4.22.56;Protein Yama;SCA-1;SREBP cleavage activity 1;casp 3;casp iii;casp- 3;caspase - 3;caspase -3;caspase 3;caspase iii;caspase subtype-3;caspase- 3;caspase--3;caspase-3--an;caspase-3-type;caspase-iii;caspase3;cpp 32;cpp32 cysteine protease;cpp32-type;CPP32B;cysteine protease cpp-32;sca 1;sca i;sca subtype i;sca type 1;sca…	SWISSPROT_AC:P42574;SWISSPROT_ID:CASP3_HUMAN;EMBL:AJ413269;EMBL:AK291337;EMBL:AY219866;EMBL:BC016926;EMBL:CH471056;EMBL:U13737;EMBL:U13738;EMBL:U26943;RefSeq:NP_004337.2;RefSeq:NP_116786.1;RefSeq:XP_011530603.1;ProteinModelPortal:P42574;STRING:9606.ENSP00000311032;SWISSPROT_AC_OLD:A8K5M2;SWISSPROT_AC_OLD:D3DP53;SWISSPROT_AC_OLD:Q96AN1;SWISSPROT_AC_OLD:Q96KP2;SMR:P42574;GeneID:836;KEGG:hsa:836;PIR…	836	5538
3265808	P53 -- ABCC1	association	Pubmed 2001:11239498;Pubmed 2001:21040641;Pubmed 2000:10792001;Pubmed 2011:21728981;Pubmed 2009:18972317;	These results suggest that the effects of <b>p53</b> on the induced expression of <b>MRP1</b> and gamma-GCSh depend on the environment of the cell and/or nature of p53 mutations.[Pubmed 2001:11239498];Neither P-gp nor <b>MRP</b> had significant correlation with <b>p53</b>, however, coexpression of P-gp and MRP had a distinct statistic significance (P&lt;0.01).[Pubmed 2001:21040641];Neither P-gp o…	297203	Protein	P53	Antigen NY-CO-13;Cellular tumor antigen p53;P53;Phosphoprotein p53;TP53;Tumor suppressor p53;BCC7;LFS1;p 53;p 53 tumor suppressor;p-53;p-53 tumor suppressor;p5-3;p53 phosphoprotein;p53 the tumor suppressor;p53 tumor protein;p53 tumor suppressor;p53 tumor-suppressor;p53's tumor suppressor;p53--an;p53-tumor suppressor;p53-tumor-suppressor;p53-type;protein of the p53 tumor;protein p53 tumor;tp 53;tp…	SWISSPROT_AC:P04637;SWISSPROT_ID:P53_HUMAN;EMBL:AB082923;EMBL:AC007421;EMBL:AC087388;EMBL:AF135120;EMBL:AF135121;EMBL:AF136270;EMBL:AF136271;EMBL:AF209128;EMBL:AF209129;EMBL:AF209130;EMBL:AF209131;EMBL:AF209132;EMBL:AF209133;EMBL:AF209134;EMBL:AF209135;EMBL:AF209136;EMBL:AF209148;EMBL:AF209149;EMBL:AF209150;EMBL:AF209151;EMBL:AF209152;EMBL:AF209153;EMBL:AF209154;EMBL:AF209155;EMBL:AF209156;EMBL:A…	254893	Protein	ABCC1	ABCC1;ATP-binding cassette sub-family C member 1;Leukotriene C(4) transporter;LTC4 transporter;MRP;MRP1;Multidrug resistance-associated protein 1;ABC29;ABCC;abcc 1;abcc-1;abcc-type;ATP binding cassette subfamily C member 1;gs 10;GS-X;gs10;mrp-type;multidrug resistance associated protein 1;multidrug resistance associated protein-1;multidrug resistance associated-protein 1;multidrug resistance-asso…	SWISSPROT_AC:P33527;SWISSPROT_ID:MRP1_HUMAN;EMBL:AB209120;EMBL:AC003026;EMBL:AC025778;EMBL:AC130651;EMBL:AC136624;EMBL:AF022824;EMBL:AF022825;EMBL:AF022826;EMBL:AF022827;EMBL:AF022828;EMBL:AF022829;EMBL:AF022830;EMBL:AF022831;EMBL:AF022832;EMBL:AF022833;EMBL:AF022834;EMBL:AF022835;EMBL:AF022836;EMBL:AF022837;EMBL:AF022838;EMBL:AF022839;EMBL:AF022840;EMBL:AF022841;EMBL:AF022842;EMBL:AF022843;EMBL:…	7157	4363
3293700	P53 -- GDF15	association	Pubmed 2002:12082608;Pubmed 2015:25690161;Pubmed 2015:26004619;Pubmed 2015:26249737;Pubmed 2000:10777512;Pubmed 2011:21586550;Pubmed 2009:19100681;Pubmed central 2015:4480132;Pubmed central 2015:4528199;Pubmed central 2015:4530250;Pubmed central 2015:4632809;Pubmed central 2014:3950324;Pubmed central 2014:4329009;Pubmed central 2012:3338692;Pubmed central 2012:3393679;Pubmed central 2017:5356854;…	Taken together, these data suggest that <b>MIC-1</b> is an important downstream mediator of <b>p53</b> function, while acting itself as an intercessor of cellular stress signaling and exerting anti-tumorigenic activities.[Pubmed 2002:12082608];<b>GDF-15</b>, which is regulated by <b>p53</b>, has shown antitumorigenic and proapoptotic activities in vivo and in vitro.[Pubmed 2015:25690161];Furtherm…	297203	Protein	P53	Antigen NY-CO-13;Cellular tumor antigen p53;P53;Phosphoprotein p53;TP53;Tumor suppressor p53;BCC7;LFS1;p 53;p 53 tumor suppressor;p-53;p-53 tumor suppressor;p5-3;p53 phosphoprotein;p53 the tumor suppressor;p53 tumor protein;p53 tumor suppressor;p53 tumor-suppressor;p53's tumor suppressor;p53--an;p53-tumor suppressor;p53-tumor-suppressor;p53-type;protein of the p53 tumor;protein p53 tumor;tp 53;tp…	SWISSPROT_AC:P04637;SWISSPROT_ID:P53_HUMAN;EMBL:AB082923;EMBL:AC007421;EMBL:AC087388;EMBL:AF135120;EMBL:AF135121;EMBL:AF136270;EMBL:AF136271;EMBL:AF209128;EMBL:AF209129;EMBL:AF209130;EMBL:AF209131;EMBL:AF209132;EMBL:AF209133;EMBL:AF209134;EMBL:AF209135;EMBL:AF209136;EMBL:AF209148;EMBL:AF209149;EMBL:AF209150;EMBL:AF209151;EMBL:AF209152;EMBL:AF209153;EMBL:AF209154;EMBL:AF209155;EMBL:AF209156;EMBL:A…	153139	Protein	GDF15	GDF-15;GDF15;Growth/differentiation factor 15;Macrophage inhibitory cytokine 1;MIC-1;MIC1;NAG-1;NRG-1;NSAID-activated gene 1 protein;NSAID-regulated gene 1 protein;PDF;PLAB;Placental bone morphogenetic protein;Placental TGF-beta;Prostate differentiation factor;PTGFB;gdf 15;growth differentiation factor 15;growth differentiation factor 15--an;growth differentiation factor-15;growth-differentiation…	SWISSPROT_AC:Q99988;SWISSPROT_ID:GDF15_HUMAN;EMBL:AB000584;EMBL:AC008397;EMBL:AF003934;EMBL:AF008303;EMBL:AF019770;EMBL:AF173860;EMBL:AK291530;EMBL:BC000529;EMBL:BC008962;EMBL:BT019465;EMBL:CH471106;EMBL:U88323;RefSeq:NP_004855.2;ProteinModelPortal:Q99988;STRING:9606.ENSP00000252809;SWISSPROT_AC_OLD:O14629;SWISSPROT_AC_OLD:P78360;SWISSPROT_AC_OLD:Q9BWA0;SWISSPROT_AC_OLD:Q9NRT0;GeneID:9518;KEGG:hs…	7157	9518
3347865	TNF -- HO-1	association	Pubmed 2006:16410066;Pubmed 2015:26117649;Pubmed 2000:11053673;Pubmed 2010:20033189;Pubmed central 2008:2374472;Pubmed central 2010:2949627;Pubmed central 2016:4899581;	The pulp cells treated with both IL-1alpha and <b>TNF-alpha</b> for 3 days showed increased <b>HO-1</b> expression compared with that of the control.[Pubmed 2006:16410066];<b>HMOX1</b> and RPS7 may be key feature genes associated with the <b>TNF</b> rs1800629 A allele and may play a crucial role in the inflammatory response in trauma patients.[Pubmed 2015:26117649];Our laboratory has shown that c…	492131	Protein	TNF	Cachectin;TNF;TNF-a;TNF-alpha;TNFA;TNFSF2;Tumor necrosis factor;Tumor necrosis factor ligand superfamily member 2;chain-tnf;DIF;dif-type;factor - tumor necrosis;factor of the tumor necrosis;factor of the tumor-necrosis;factor of tumor necrosis;factor tumor necrosis;factor-tumor necrosis;necrosis factor-tumor;necrosis tumor factor;tnf - a;tnf - alpha;tnf -a;tnf -alpha;tnf a;tnf alpha;tnf- a;tnf- a…	SWISSPROT_AC:P01375;SWISSPROT_ID:TNFA_HUMAN;EMBL:AB088112;EMBL:AF043342;EMBL:AF098751;EMBL:AF129756;EMBL:AY066019;EMBL:AY214167;EMBL:BA000025;EMBL:BC028148;EMBL:M10988;EMBL:M16441;EMBL:M26331;EMBL:X01394;EMBL:X02910;EMBL:Y14768;EMBL:Z15026;RefSeq:NP_000585.2;ProteinModelPortal:P01375;STRING:9606.ENSP00000398698;SWISSPROT_AC_OLD:O43647;SWISSPROT_AC_OLD:Q9P1Q2;SWISSPROT_AC_OLD:Q9UIV3;SMR:P01375;Gen…	184299	Protein	HO-1	EC 1.14.14.18;Heme oxygenase 1;HMOX1;HO;HO-1;HO1;bK286B10;heme oxygenase - 1;heme oxygenase -1;heme oxygenase i;heme oxygenase isoform 1;heme oxygenase isoform-1;heme oxygenase type 1;heme oxygenase type i;heme oxygenase type-1;heme oxygenase- 1;heme oxygenase--1;heme oxygenase-1;heme oxygenase1;heme-oxygenase 1;heme-oxygenase i;heme-oxygenase isoform 1;heme-oxygenase- 1;heme-oxygenase-1;heme-oxy…	SWISSPROT_AC:P09601;SWISSPROT_ID:HMOX1_HUMAN;EMBL:AY460337;EMBL:CR456505;EMBL:M23041;EMBL:X06985;EMBL:X14782;EMBL:Z82244;RefSeq:NP_002124.1;ProteinModelPortal:P09601;STRING:9606.ENSP00000216117;SMR:P09601;GeneID:3162;KEGG:hsa:3162;PIR:S00325;eggNOG:COG5398;eggNOG:KOG4480;UniGene:Hs.517581;UniGene:Hs.727017;GO:GO:0001525;GO:GO:0001935;GO:GO:0002246;GO:GO:0002686;GO:GO:0004392;GO:GO:0004630;GO:GO:0…	7124	3162
3457507	FBN1 -- CD40L	association	Pubmed 2001:11549841;	IgG and <b>IgM</b> antibodies to <b>fibrillin-1</b> were measured by radioimmunoassay.[Pubmed 2001:11549841];	133432	Protein	FBN1	FBN;FBN1;Fibrillin-1;ACMICD;ECTOL1;fibrillin -1;fibrillin 1;fibrillin i;fibrillin type 1;fibrillin type i;fibrillin1;GPHYSD2;MASS;MFLS;mfs-1;MFS1;OCTD;SGS;SSKS;WMS;WMS2;	SWISSPROT_AC:P35555;SWISSPROT_ID:FBN1_HUMAN;EMBL:AB177803;EMBL:AC022467;EMBL:AC084757;EMBL:AC084758;EMBL:BC146854;EMBL:CH471082;EMBL:GU143398;EMBL:L13923;EMBL:L19896;EMBL:S54425;EMBL:S54426;EMBL:X62008;EMBL:X63556;RefSeq:NP_000129.3;ProteinModelPortal:P35555;STRING:9606.ENSP00000325527;SWISSPROT_AC_OLD:B2RUU0;SWISSPROT_AC_OLD:D2JYH6;SWISSPROT_AC_OLD:Q15972;SWISSPROT_AC_OLD:Q75N87;SMR:P35555;GeneI…	59248	Protein	CD40L	CD154 antigen;CD40 ligand;CD40-L;CD40L;CD40LG;T-cell antigen Gp39;TNF-related activation protein;TNFSF5;TRAP;Tumor necrosis factor ligand superfamily member 5;cd 154;cd 40 l;cd 40 ligand;cd-40 ligand;cd-40-ligand;CD154;cd40 l;cd40 ligand--an;cd40-ligand;cd40l g;cd40l--an;gp39;hCD40L;higm type 1;higm-1;HIGM1;IGM;IMD3;l-cd40;ligand cd40;ligand of cd40;ligand--cd40;ligand-cd40;t cell antigen gp39;T-…	SWISSPROT_AC:P29965;SWISSPROT_ID:CD40L_HUMAN;EMBL:BC071754;EMBL:BC074950;EMBL:D31797;EMBL:L07414;EMBL:X67878;EMBL:X68550;EMBL:Z15017;RefSeq:NP_000065.1;ProteinModelPortal:P29965;STRING:9606.ENSP00000359663;SMR:P29965;GeneID:959;KEGG:hsa:959;PIR:S28017;eggNOG:ENOG410IVYF;eggNOG:ENOG4111TET;UniGene:Hs.592244;GO:GO:0005174;GO:GO:0005615;GO:GO:0005622;GO:GO:0005886;GO:GO:0005887;GO:GO:0006954;GO:GO:0…	959	2200
3593780	Stomatin -- GLUT1	association	Pubmed 2001:11287341;Pubmed 2008:18358815;Pubmed central 2013:3614867;	In the clone overexpressing high levels of stomatin, immunoprecipitated <b>GLUT-1</b> was associated with a large amount of <b>stomatin</b> as a coimmunoprecipitant.[Pubmed 2001:11287341];Thus, erythrocyte-specific coexpression of <b>Glut1</b> with <b>stomatin</b> constitutes a compensatory mechanism in mammals that are unable to synthesize vitamin C.[Pubmed 2008:18358815];Glut1 and band 3 intera…	462263	Protein	Stomatin	BND7;EPB72;Erythrocyte band 7 integral membrane protein;Protein 7.2b;STOM;Stomatin;7.2b protein;EPB7;erythrocyte integral membrane protein band 7;stomatin-type;	SWISSPROT_AC:P27105;SWISSPROT_ID:STOM_HUMAN;EMBL:AL161784;EMBL:AL359644;EMBL:BC010703;EMBL:BI603242;EMBL:CR542100;EMBL:M81635;EMBL:U33925;EMBL:U33926;EMBL:U33927;EMBL:U33928;EMBL:U33929;EMBL:U33930;EMBL:U33931;EMBL:X60067;EMBL:X85116;EMBL:X85117;RefSeq:NP_004090.4;RefSeq:NP_937837.1;ProteinModelPortal:P27105;STRING:9606.ENSP00000286713;SWISSPROT_AC_OLD:B1AM77;SWISSPROT_AC_OLD:Q14087;SWISSPROT_AC_…	169311	Protein	GLUT1	Glucose transporter type 1, erythrocyte/brain;GLUT-1;GLUT1;GTR1;HepG2 glucose transporter;SLC2A1;Solute carrier family 2, facilitated glucose transporter member 1;CSE;cse-an;DYT17;DYT18;DYT9;EIG12;glucose transporter of hepg2;GLUT;glut -1;glut 1;glut i;glut isoform 1;glut isoform-1;glut- 1;glut- i;glut-1-type;glut-type;GLUT1DS;hepg2 glucose-transporter;hepg2-type glucose transporter;HTLVR;PED;ped…	SWISSPROT_AC:P11166;SWISSPROT_ID:GTR1_HUMAN;EMBL:AF070544;EMBL:AK292791;EMBL:AK312403;EMBL:AY034633;EMBL:BC118590;EMBL:CH471059;EMBL:K03195;EMBL:M20653;RefSeq:NP_006507.2;ProteinModelPortal:P11166;STRING:9606.ENSP00000416293;SWISSPROT_AC_OLD:A8K9S6;SWISSPROT_AC_OLD:B2R620;SWISSPROT_AC_OLD:D3DPX0;SWISSPROT_AC_OLD:O75535;SWISSPROT_AC_OLD:Q147X2;SMR:P11166;GeneID:6513;KEGG:hsa:6513;PIR:A27217;eggNOG…	6513	2040
4066295	TNF -- MARK	association	Pubmed 2002:12296856;	The clinical relevance of this observation was confirmed by the elevation of serum <b>TNF-alpha</b> during REVIMID trade <b>mark</b> treatment of patients with advanced cancer.[Pubmed 2002:12296856];	492131	Protein	TNF	Cachectin;TNF;TNF-a;TNF-alpha;TNFA;TNFSF2;Tumor necrosis factor;Tumor necrosis factor ligand superfamily member 2;chain-tnf;DIF;dif-type;factor - tumor necrosis;factor of the tumor necrosis;factor of the tumor-necrosis;factor of tumor necrosis;factor tumor necrosis;factor-tumor necrosis;necrosis factor-tumor;necrosis tumor factor;tnf - a;tnf - alpha;tnf -a;tnf -alpha;tnf a;tnf alpha;tnf- a;tnf- a…	SWISSPROT_AC:P01375;SWISSPROT_ID:TNFA_HUMAN;EMBL:AB088112;EMBL:AF043342;EMBL:AF098751;EMBL:AF129756;EMBL:AY066019;EMBL:AY214167;EMBL:BA000025;EMBL:BC028148;EMBL:M10988;EMBL:M16441;EMBL:M26331;EMBL:X01394;EMBL:X02910;EMBL:Y14768;EMBL:Z15026;RefSeq:NP_000585.2;ProteinModelPortal:P01375;STRING:9606.ENSP00000398698;SWISSPROT_AC_OLD:O43647;SWISSPROT_AC_OLD:Q9P1Q2;SWISSPROT_AC_OLD:Q9UIV3;SMR:P01375;Gen…	235062	Protein	MARK	EC 2.7.11.1;EC 2.7.11.26;KIAA1477;MAP/microtubule affinity-regulating kinase 1;MARK;MARK1;Par-1c;PAR1 homolog c;Par1c;Serine/threonine-protein kinase MARK1;mark 1;mark i;mark of type i;mark type 1;mark-1;mark-type;microtubule affinity regulating kinase 1;	SWISSPROT_AC:Q9P0L2;SWISSPROT_ID:MARK1_HUMAN;EMBL:AB040910;EMBL:AC096640;EMBL:AF154845;EMBL:AK027493;EMBL:AL592406;EMBL:BC113869;EMBL:BC114478;EMBL:CH471100;RefSeq:NP_001273057.1;RefSeq:NP_061120.3;ProteinModelPortal:Q9P0L2;STRING:9606.ENSP00000355884;SWISSPROT_AC_OLD:D3DTB0;SWISSPROT_AC_OLD:D3DTB1;SWISSPROT_AC_OLD:Q2HIY1;SWISSPROT_AC_OLD:Q5VTF9;SWISSPROT_AC_OLD:Q5VTG0;SWISSPROT_AC_OLD:Q96SW9;SWI…	7124	4139
4126482	PAR-2 -- GADS	association	Pubmed 2002:12415569;Pubmed central 2009:2773761;	These results show that trypsin may induce TNF-alpha secretion following activation of ERK and <b>p38</b> via <b>PAR2</b> in CCF-STTG1.[Pubmed 2002:12415569];In light of this, it was thought that CTGF might enhance TGF-ÃŽÂ²-mediated <b>p38</b> inhibition on the <b>PAR-2</b> expression.[Pubmed central 2009:2773761];In light of this, it was thought that CTGF might enhance TGF-?-mediated <b>p38</b> …	301739	Protein	PAR-2	Coagulation factor II receptor-like 1;F2RL1;G-protein coupled receptor 11;GPR11;PAR-2;PAR2;Proteinase-activated receptor 2;Thrombin receptor-like 1;F2R like trypsin receptor 1;par 2;par ii;par subtype 2;par- 2;par-2-type;proteinase activated receptor 2;proteinase activated receptor-2;proteinase activated-receptor 2;proteinase-activated receptor subtype 2;proteinase-activated receptor type 2;prote…	SWISSPROT_AC:P55085;SWISSPROT_ID:PAR2_HUMAN;EMBL:AF400075;EMBL:AY336105;EMBL:BC012453;EMBL:BC018130;EMBL:BT009856;EMBL:CH471084;EMBL:U34038;EMBL:U36753;EMBL:Z49993;EMBL:Z49994;RefSeq:NP_005233.3;ProteinModelPortal:P55085;STRING:9606.ENSP00000296677;SWISSPROT_AC_OLD:Q13317;SWISSPROT_AC_OLD:Q13346;SWISSPROT_AC_OLD:Q53XJ8;SMR:P55085;GeneID:2150;KEGG:hsa:2150;PIR:S66518;eggNOG:ENOG410IGEM;eggNOG:ENOG…	165802	Protein	GADS	Adapter protein GRID;GADS;GRAP2;GRB-2-like protein;GRB2-related adapter protein 2;GRB2L;GRBLG;GRBX;Grf-40;Grf40 adapter protein;GRID;Growth factor receptor-binding protein;Hematopoietic cell-associated adapter protein GrpL;P38;Protein GADS;SH3-SH2-SH3 adapter Mona;GRAP-2;grb2-like protein;GRB2-related adaptor protein 2;Grf40;growth factor receptor binding protein;growth factor receptor protein bi…	SWISSPROT_AC:O75791;SWISSPROT_ID:GRAP2_HUMAN;EMBL:AF042380;EMBL:AF090456;EMBL:AF102694;EMBL:AF121002;EMBL:AF129476;EMBL:AF236119;EMBL:AF236120;EMBL:AJ011736;EMBL:AK303470;EMBL:AY069959;EMBL:BC025692;EMBL:BC026002;EMBL:CR456498;EMBL:Y18051;EMBL:Z82206;RefSeq:NP_001278753.1;RefSeq:NP_001278754.1;RefSeq:NP_001278757.1;RefSeq:NP_004801.1;ProteinModelPortal:O75791;STRING:9606.ENSP00000339186;SWISSPROT…	9402	2150
4208001	GRASP65 -- BAX	association	Pubmed:12926551;Pubmed:15985719;Pubmed central 2017:5242494;	Furthermore, the expression of bcl-2, c-myc and <b>bax</b> genes involved in apoptosis as well as <b>p65</b>, which function in this process is unknown, were determined.[Pubmed:12926551];Furthermore, the expression of bcl-2 and <b>bax</b> genes involved in apoptosis as well as tumor-associated <b>p65</b> gene were determined.[Pubmed:15985719];Next, we examined the effects of burn and iNOS deficie…	162866	Protein	GRASP65	Golgi peripheral membrane protein p65;Golgi phosphoprotein 5;Golgi reassembly-stacking protein 1;Golgi reassembly-stacking protein of 65 kDa;GOLPH5;GORASP1;GORS1;GRASP65;golgi reassembly stacking protein 1;grasp-65;p 65;p-65;p6-5;P65;	SWISSPROT_AC:Q9BQQ3;SWISSPROT_ID:GORS1_HUMAN;EMBL:AJ409349;EMBL:AK091168;EMBL:AK124755;EMBL:BC008928;EMBL:BC075854;EMBL:BC103826;EMBL:BC103827;EMBL:CH471055;RefSeq:NP_001265718.1;RefSeq:NP_001265719.1;RefSeq:NP_114105.1;ProteinModelPortal:Q9BQQ3;STRING:9606.ENSP00000313869;SWISSPROT_AC_OLD:B3KWC8;SWISSPROT_AC_OLD:Q3SYG7;SWISSPROT_AC_OLD:Q8N272;SWISSPROT_AC_OLD:Q96H42;SMR:Q9BQQ3;GeneID:64689;KEGG:…	42826	Protein	BAX	Apoptosis regulator BAX;BAX;Bcl-2-like protein 4;Bcl2-L-4;BCL2L4;bax-an;bax-type;bcl-2 like protein 4;BCL2 associated X, apoptosis regulator;	SWISSPROT_AC:Q07812;SWISSPROT_ID:BAX_HUMAN;EMBL:AF007826;EMBL:AF247393;EMBL:AF250190;EMBL:AJ417988;EMBL:AK291076;EMBL:AY217036;EMBL:BC014175;EMBL:CH471177;EMBL:L22473;EMBL:L22474;EMBL:L22475;EMBL:U19599;RefSeq:NP_001278357.1;RefSeq:NP_001278360.1;RefSeq:NP_004315.1;RefSeq:NP_620116.1;RefSeq:NP_620118.1;RefSeq:NP_620119.2;RefSeq:XP_016882566.1;ProteinModelPortal:Q07812;STRING:9606.ENSP00000293288;…	581	64689
4315841	PSMD8 -- GADS	association	Pubmed 2003:12798277;Pubmed central 2009:2671604;	All of the subjects were tested in the elevated plus maze at P30 and in the Morris Water Maze from <b>P31</b> to <b>P38</b>.[Pubmed 2003:12798277];After 1-w vertical GR from <b>P31</b> to <b>P38</b> in the same kitten, patchy organization became more prominent for the exposed orientation (90Ã‚Â°), and the domain size increased particularly around the posterior part of the visual cortex.[Pubmed ce…	337476	Protein	PSMD8	26S proteasome non-ATPase regulatory subunit 8;26S proteasome regulatory subunit RPN12;26S proteasome regulatory subunit S14;p31;PSMD8;HEL-S-91n;hip 6;HIP6;HYPF;Nin1p;p 31;p-3-1;p-31;p-iii-1;p3 1;p3-1;proteasome 26S subunit, non-ATPase 8;Rpn12;s 1-4;s 14;s-1 4;s-14;s1 4;s1-4;S14;	SWISSPROT_AC:P48556;SWISSPROT_ID:PSMD8_HUMAN;EMBL:AC005789;EMBL:AK301771;EMBL:BC001164;EMBL:BC065006;EMBL:CH471126;EMBL:D38047;RefSeq:NP_002803.2;ProteinModelPortal:P48556;STRING:9606.ENSP00000215071;SWISSPROT_AC_OLD:B4DX18;SWISSPROT_AC_OLD:Q6P1L7;SMR:P48556;GeneID:5714;KEGG:hsa:5714;PIR:S56108;eggNOG:ENOG410XXP2;eggNOG:KOG3151;UniGene:Hs.78466;GO:GO:0000165;GO:GO:0000209;GO:GO:0000502;GO:GO:0002…	165802	Protein	GADS	Adapter protein GRID;GADS;GRAP2;GRB-2-like protein;GRB2-related adapter protein 2;GRB2L;GRBLG;GRBX;Grf-40;Grf40 adapter protein;GRID;Growth factor receptor-binding protein;Hematopoietic cell-associated adapter protein GrpL;P38;Protein GADS;SH3-SH2-SH3 adapter Mona;GRAP-2;grb2-like protein;GRB2-related adaptor protein 2;Grf40;growth factor receptor binding protein;growth factor receptor protein bi…	SWISSPROT_AC:O75791;SWISSPROT_ID:GRAP2_HUMAN;EMBL:AF042380;EMBL:AF090456;EMBL:AF102694;EMBL:AF121002;EMBL:AF129476;EMBL:AF236119;EMBL:AF236120;EMBL:AJ011736;EMBL:AK303470;EMBL:AY069959;EMBL:BC025692;EMBL:BC026002;EMBL:CR456498;EMBL:Y18051;EMBL:Z82206;RefSeq:NP_001278753.1;RefSeq:NP_001278754.1;RefSeq:NP_001278757.1;RefSeq:NP_004801.1;ProteinModelPortal:O75791;STRING:9606.ENSP00000339186;SWISSPROT…	9402	5714
4324145	ETFA -- G-CSF	association	Pubmed 2003:12764371;Pubmed central 2017:5610660;	We postulated the addition of <b>granulocyte colony-stimulating factor</b> (G-CSF) to <b>EMA</b> (EMA-G) might enhance treatment efficacy.[Pubmed 2003:12764371];Lipegfilgrastim, a long-acting <b>filgrastim</b> approved by the <b>EMA</b>, has been shown to have a similar efficacy and safety profile vs pegfilgrastim for prophylaxis of chemotherapy-associated FN.[Pubmed central 2017:5610660];	126264	Protein	ETFA	Alpha-ETF;Electron transfer flavoprotein subunit alpha, mitochondrial;ETFA;electron transfer flavoprotein alpha subunit;electron transfer flavoprotein alpha-subunit;em a;em-a;EMA;ema--an;ema-type;etf alpha;etf-alpha;GA2;MADD;	SWISSPROT_AC:P13804;SWISSPROT_ID:ETFA_HUMAN;EMBL:AC027243;EMBL:AC091100;EMBL:AF436646;EMBL:AF436647;EMBL:AF436648;EMBL:AF436649;EMBL:AF436650;EMBL:AF436651;EMBL:AF436652;EMBL:AF436653;EMBL:AF436654;EMBL:AF436655;EMBL:AF436656;EMBL:AF436657;EMBL:AJ224002;EMBL:AK292979;EMBL:AK300044;EMBL:BC015526;EMBL:BC095457;EMBL:BT009796;EMBL:CH471136;EMBL:J04058;EMBL:S55815;EMBL:S55816;RefSeq:NP_000117.1;RefSeq…	82176	Protein	G-CSF	C17orf33;CSF3;Filgrastim;G-CSF;GCSF;Granulocyte colony-stimulating factor;Lenograstim;Pluripoietin;colony granulocyte stimulating factor;colony stimulating factor 3;colony stimulating factor the granulocyte;colony stimulating factor-3;colony-stimulating factor 3;colony-stimulating factor-3;CSF3OS;factor granulocyte colony stimulating;factor granulocyte colony-stimulating;factor granulocyte-colony…	SWISSPROT_AC:P09919;SWISSPROT_ID:CSF3_HUMAN;EMBL:AC090844;EMBL:AF388025;EMBL:CD013926;EMBL:M13008;EMBL:M17706;EMBL:X03438;EMBL:X03655;EMBL:X03656;RefSeq:NP_000750.1;RefSeq:NP_001171618.1;RefSeq:NP_757373.1;RefSeq:NP_757374.2;ProteinModelPortal:P09919;STRING:9606.ENSP00000225474;SWISSPROT_AC_OLD:A8MXR7;SMR:P09919;GeneID:1440;KEGG:hsa:1440;PIR:A24573;PIR:A25093;eggNOG:ENOG410IIM2;eggNOG:ENOG4111DA4…	1440	2108
4345893	RHOA -- COX-2	association	Pubmed 2003:12857884;Pubmed central 2015:4741725;	Herein, we demonstrate that <b>RhoA</b>, Rac1, and Cdc42 promote the expression of <b>cyclooxygenase-2</b> (COX-2) at the transcriptional level by a mechanism that is dependent on the transcription factor nuclear factor-kappaB (NF-kappaB), but not Stat3, a transcription factor required for RhoA-induced tumorigenesis.[Pubmed 2003:12857884];Subsequently, it was determined that oncogenic activation …	364855	Protein	RHOA	ARH12;ARHA;h12;Rho cDNA clone 12;RHO12;RHOA;Transforming protein RhoA;ras homolog family member A;rho 1-2;rho1-2;RHOH12;	SWISSPROT_AC:P61586;SWISSPROT_ID:RHOA_HUMAN;EMBL:AC104452;EMBL:AC121247;EMBL:AC137114;EMBL:AF498970;EMBL:AK222556;EMBL:BC001360;EMBL:BC005976;EMBL:BT019870;EMBL:BX647063;EMBL:L09159;EMBL:L25080;EMBL:M83094;EMBL:X05026;RefSeq:NP_001300870.1;RefSeq:NP_001655.1;ProteinModelPortal:P61586;STRING:9606.ENSP00000400175;SWISSPROT_AC_OLD:P06749;SWISSPROT_AC_OLD:Q53HM4;SWISSPROT_AC_OLD:Q5U024;SWISSPROT_AC_O…	310247	Protein	COX-2	COX-2;COX2;Cyclooxygenase-2;EC 1.14.99.1;PGH synthase 2;PGH2;PGHS-2;PHS II;Prostaglandin G/H synthase 2;Prostaglandin H2 synthase 2;Prostaglandin-endoperoxide synthase 2;PTGS2;cox - 2;cox -2;cox 2;cox ii;cox type 2;cox type-2;cox- 2;cox-2--an;cox-2-type;cyclooxygenase -2;cyclooxygenase -ii;cyclooxygenase 2;cyclooxygenase 2-an;cyclooxygenase ii;cyclooxygenase isoform 2;cyclooxygenase isoform-2;cyc…	SWISSPROT_AC:P35354;SWISSPROT_ID:PGH2_HUMAN;EMBL:AK292167;EMBL:AL033533;EMBL:AY229989;EMBL:AY382629;EMBL:AY462100;EMBL:BC013734;EMBL:CH471067;EMBL:D28235;EMBL:L15326;EMBL:M90100;EMBL:U04636;RefSeq:NP_000954.1;ProteinModelPortal:P35354;STRING:9606.ENSP00000356438;SWISSPROT_AC_OLD:A8K802;SWISSPROT_AC_OLD:Q16876;SMR:P35354;GeneID:5743;KEGG:hsa:5743;PIR:A46150;eggNOG:ENOG410XPZ3;eggNOG:KOG2408;UniGen…	5743	387
4538418	ABCC1 -- BAX	association	Pubmed 2004:15373290;Pubmed 2005:16281935;	Another correlation between <b>MRP</b> and <b>Bax</b> expression (p=0.006), as well as between LRP and Bax expression was found (p=0.034).[Pubmed 2004:15373290];Compared with normal bone marrow, the chemotherapy resistance protein <b>MRP1</b> and apoptosis related genes <b>BAX</b> and CASPASE3 were found to be overexpressed in AML blasts.[Pubmed 2005:16281935];	254893	Protein	ABCC1	ABCC1;ATP-binding cassette sub-family C member 1;Leukotriene C(4) transporter;LTC4 transporter;MRP;MRP1;Multidrug resistance-associated protein 1;ABC29;ABCC;abcc 1;abcc-1;abcc-type;ATP binding cassette subfamily C member 1;gs 10;GS-X;gs10;mrp-type;multidrug resistance associated protein 1;multidrug resistance associated protein-1;multidrug resistance associated-protein 1;multidrug resistance-asso…	SWISSPROT_AC:P33527;SWISSPROT_ID:MRP1_HUMAN;EMBL:AB209120;EMBL:AC003026;EMBL:AC025778;EMBL:AC130651;EMBL:AC136624;EMBL:AF022824;EMBL:AF022825;EMBL:AF022826;EMBL:AF022827;EMBL:AF022828;EMBL:AF022829;EMBL:AF022830;EMBL:AF022831;EMBL:AF022832;EMBL:AF022833;EMBL:AF022834;EMBL:AF022835;EMBL:AF022836;EMBL:AF022837;EMBL:AF022838;EMBL:AF022839;EMBL:AF022840;EMBL:AF022841;EMBL:AF022842;EMBL:AF022843;EMBL:…	42826	Protein	BAX	Apoptosis regulator BAX;BAX;Bcl-2-like protein 4;Bcl2-L-4;BCL2L4;bax-an;bax-type;bcl-2 like protein 4;BCL2 associated X, apoptosis regulator;	SWISSPROT_AC:Q07812;SWISSPROT_ID:BAX_HUMAN;EMBL:AF007826;EMBL:AF247393;EMBL:AF250190;EMBL:AJ417988;EMBL:AK291076;EMBL:AY217036;EMBL:BC014175;EMBL:CH471177;EMBL:L22473;EMBL:L22474;EMBL:L22475;EMBL:U19599;RefSeq:NP_001278357.1;RefSeq:NP_001278360.1;RefSeq:NP_004315.1;RefSeq:NP_620116.1;RefSeq:NP_620118.1;RefSeq:NP_620119.2;RefSeq:XP_016882566.1;ProteinModelPortal:Q07812;STRING:9606.ENSP00000293288;…	581	4363
4588584	MEL -- Leptin	association	Pubmed 2004:14993828;Pubmed central 2014:4031229;	The MEL females had higher leptin concentrations than the SHAM females in early March, whereas the <b>MEL</b> males had lower <b>leptin</b> concentrations than the SHAM males in late March.[Pubmed 2004:14993828];In our study, a significant negative correlation was established between <b>MEL</b> and <b>LEP</b> in the healthy animal while it did not exist in the AD animal.[Pubmed central 2014:40312…	352869	Protein	MEL	MEL;Oncogene c-mel;RAB8;RAB8A;Ras-related protein Rab-8A;mel-type;RAB8A, member RAS oncogene family;	SWISSPROT_AC:P61006;SWISSPROT_ID:RAB8A_HUMAN;EMBL:AC008894;EMBL:AF498943;EMBL:AK293676;EMBL:BC002977;EMBL:BT007184;EMBL:CH471106;EMBL:CR536583;EMBL:CR542274;EMBL:S53268;EMBL:X56741;RefSeq:NP_005361.2;ProteinModelPortal:P61006;STRING:9606.ENSP00000300935;SWISSPROT_AC_OLD:B4DEK7;SWISSPROT_AC_OLD:P24407;SWISSPROT_AC_OLD:Q6FHV5;SMR:P61006;GeneID:4218;KEGG:hsa:4218;PIR:B49647;eggNOG:ENOG410XPUI;eggNOG…	219985	Protein	Leptin	LEP;Leptin;OB;Obese protein;Obesity factor;OBS;factor obesity;factor of obesity;LEPD;leptin--an;leptin-type;obesity--factor;protein obese;	SWISSPROT_AC:P41159;SWISSPROT_ID:LEP_HUMAN;EMBL:AF008123;EMBL:AY996373;EMBL:BC060830;EMBL:BC069452;EMBL:BC069527;EMBL:D49487;EMBL:D63519;EMBL:D63710;EMBL:U18915;EMBL:U43415;EMBL:U43653;RefSeq:NP_000221.1;RefSeq:XP_005250397.1;ProteinModelPortal:P41159;STRING:9606.ENSP00000312652;SWISSPROT_AC_OLD:O15158;SWISSPROT_AC_OLD:Q56A88;SMR:P41159;GeneID:3952;KEGG:hsa:3952;PIR:A38952;PIR:I53166;eggNOG:ENOG4…	3952	4218
4588934	IL-1 beta -- BRD2	association	Pubmed 2006:16930264;Pubmed 2004:14990538;	LH and <b>FSH</b> were positively correlated with <b>IL-1beta</b>, IL-6 and TNF-alpha, and CRP concentrations and ESR.[Pubmed 2006:16930264];The levels of <b>IL-1beta</b> correlated significantly in a negative manner with <b>FSH</b>, LH, FT and TT in all patients with acute toxoplasmosis (n = 40).[Pubmed 2004:14990538];	197391	Protein	IL-1 beta	Catabolin;IL-1 beta;IL1B;IL1F2;Interleukin-1 beta;1 beta interleukin;1 beta-interleukin;1-beta interleukin;il - 1beta;il -1;il -1b;il -1beta;il 1;il 1 beta;il 1-beta;il 1b;il 1beta;il type i;il- 1;il- 1 beta;il- 1b;il- 1beta;il- i;il--1;il--1 beta;IL-1;il-1 -beta;il-1 b;il-1-b;il-1-type;il-1beta;il-i;il-i beta;il-ibeta;il-type 1;IL1-BETA;interleukin - 1 beta;interleukin -1 b;interleukin -1 beta;i…	SWISSPROT_AC:P01584;SWISSPROT_ID:IL1B_HUMAN;EMBL:AC079753;EMBL:AY137079;EMBL:BC008678;EMBL:BN000002;EMBL:BT007213;EMBL:CH471217;EMBL:CR407679;EMBL:K02770;EMBL:M15330;EMBL:M15840;EMBL:M54933;EMBL:X02532;EMBL:X04500;EMBL:X56087;RefSeq:NP_000567.1;ProteinModelPortal:P01584;STRING:9606.ENSP00000263341;SWISSPROT_AC_OLD:Q53X59;SWISSPROT_AC_OLD:Q53XX2;SWISSPROT_AC_OLD:Q7M4S7;SWISSPROT_AC_OLD:Q7RU01;SWIS…	47854	Protein	BRD2	BRD2;Bromodomain-containing protein 2;KIAA9001;O27.1.1;Really interesting new gene 3 protein;RING3;brd 2;brd ii;brd-2;brd-ii;bromodomain containing 2;bromodomain containing protein 2;bromodomain-containing 2;D6S113E;FSH;fsh-type;FSRG1;NAT;nat-type;ring 3;ring iii;ring of type iii;ring type iii;ring-3;RNF3;	SWISSPROT_AC:P25440;SWISSPROT_ID:BRD2_HUMAN;EMBL:AL645941;EMBL:AL662845;EMBL:AL805913;EMBL:AL832722;EMBL:AL935042;EMBL:BC063840;EMBL:BX005422;EMBL:BX647233;EMBL:BX648109;EMBL:BX908719;EMBL:CH471081;EMBL:CR936909;EMBL:D42040;EMBL:M80613;EMBL:X62083;EMBL:X96670;EMBL:Z96104;RefSeq:NP_001106653.1;RefSeq:NP_001186384.1;RefSeq:NP_001186385.1;RefSeq:NP_001278915.1;RefSeq:NP_005095.1;ProteinModelPortal:P…	3553	6046
4606922	PTEN -- GRASP65	association	Pubmed 2004:14729949;Pubmed 2015:26617813;Pubmed central 2015:4496682;Pubmed central 2017:5214750;	Moreover, a subset of human lung or thyroid cancer cells expressing high levels of endogenous <b>p65</b> showed decreased expression of <b>PTEN</b> that could be rescued by specific inhibition of the NF-kappa B pathway with I kappa B overexpression as well as with small interfering RNA directed against p65.[Pubmed 2004:14729949];Expression of NF-ÃŽÂºB <b>p65</b> was negatively correlated with tha…	338734	Protein	PTEN	EC 3.1.3.16;EC 3.1.3.48;EC 3.1.3.67;MMAC1;Mutated in multiple advanced cancers 1;Phosphatase and tensin homolog;Phosphatidylinositol 3,4,5-trisphosphate 3-phosphatase and dual-specificity protein phosphatase PTEN;PTEN;TEP1;10q23del;BZS;cws 1;CWS1;DEC;glm-2;GLM2;MHAM;mmac 1;mmac-1;phosphatase-and-tensin homolog;pten type 1;pten-1;PTEN1;type-pten;	SWISSPROT_AC:P60484;SWISSPROT_ID:PTEN_HUMAN;EMBL:AF000726;EMBL:AF000727;EMBL:AF000728;EMBL:AF000729;EMBL:AF000730;EMBL:AF000731;EMBL:AF000732;EMBL:AF000733;EMBL:AF000734;EMBL:AF067844;EMBL:AF143312;EMBL:AF143313;EMBL:AF143314;EMBL:AF143315;EMBL:AK313581;EMBL:BC005821;EMBL:CH471066;EMBL:CR450306;EMBL:DQ073384;EMBL:JF268690;EMBL:U92436;EMBL:U93051;EMBL:U96180;RefSeq:NP_000305.3;RefSeq:NP_001291646.…	162866	Protein	GRASP65	Golgi peripheral membrane protein p65;Golgi phosphoprotein 5;Golgi reassembly-stacking protein 1;Golgi reassembly-stacking protein of 65 kDa;GOLPH5;GORASP1;GORS1;GRASP65;golgi reassembly stacking protein 1;grasp-65;p 65;p-65;p6-5;P65;	SWISSPROT_AC:Q9BQQ3;SWISSPROT_ID:GORS1_HUMAN;EMBL:AJ409349;EMBL:AK091168;EMBL:AK124755;EMBL:BC008928;EMBL:BC075854;EMBL:BC103826;EMBL:BC103827;EMBL:CH471055;RefSeq:NP_001265718.1;RefSeq:NP_001265719.1;RefSeq:NP_114105.1;ProteinModelPortal:Q9BQQ3;STRING:9606.ENSP00000313869;SWISSPROT_AC_OLD:B3KWC8;SWISSPROT_AC_OLD:Q3SYG7;SWISSPROT_AC_OLD:Q8N272;SWISSPROT_AC_OLD:Q96H42;SMR:Q9BQQ3;GeneID:64689;KEGG:…	5728	64689
4730271	P53 -- ITGB1	association	Pubmed 2004:15170136;	The purpose of this study was to investigate the possible association between expression of <b>integrin beta1</b> and <b>p53</b> and survival in patients with small-cell lung cancer (SCLC).[Pubmed 2004:15170136];	297203	Protein	P53	Antigen NY-CO-13;Cellular tumor antigen p53;P53;Phosphoprotein p53;TP53;Tumor suppressor p53;BCC7;LFS1;p 53;p 53 tumor suppressor;p-53;p-53 tumor suppressor;p5-3;p53 phosphoprotein;p53 the tumor suppressor;p53 tumor protein;p53 tumor suppressor;p53 tumor-suppressor;p53's tumor suppressor;p53--an;p53-tumor suppressor;p53-tumor-suppressor;p53-type;protein of the p53 tumor;protein p53 tumor;tp 53;tp…	SWISSPROT_AC:P04637;SWISSPROT_ID:P53_HUMAN;EMBL:AB082923;EMBL:AC007421;EMBL:AC087388;EMBL:AF135120;EMBL:AF135121;EMBL:AF136270;EMBL:AF136271;EMBL:AF209128;EMBL:AF209129;EMBL:AF209130;EMBL:AF209131;EMBL:AF209132;EMBL:AF209133;EMBL:AF209134;EMBL:AF209135;EMBL:AF209136;EMBL:AF209148;EMBL:AF209149;EMBL:AF209150;EMBL:AF209151;EMBL:AF209152;EMBL:AF209153;EMBL:AF209154;EMBL:AF209155;EMBL:AF209156;EMBL:A…	205361	Protein	ITGB1	CD29 antigen;Fibronectin receptor subunit beta;FNRB;Glycoprotein IIa;GPIIA;Integrin beta-1;ITB1;ITGB1;MDF2;MSK12;VLA-4 subunit beta;antigen cd29;cd 29;cd-29;CD29;fnr-b;integrin beta -1;integrin beta 1;integrin beta 1-chain;integrin beta1;integrin beta1-chain;integrin chain beta 1;integrin chain beta1;integrin of the beta 1;integrin subunit beta 1;integrin subunit beta1;integrin subunit-beta1;inte…	SWISSPROT_AC:P05556;SWISSPROT_ID:ITB1_HUMAN;EMBL:AK291697;EMBL:AL365203;EMBL:BC020057;EMBL:BC113901;EMBL:BX537407;EMBL:CH471072;EMBL:M34189;EMBL:M84237;EMBL:U28252;EMBL:U33879;EMBL:U33880;EMBL:U33881;EMBL:U33882;EMBL:X07979;RefSeq:NP_002202.2;RefSeq:NP_391988.1;RefSeq:NP_596867.1;ProteinModelPortal:P05556;STRING:9606.ENSP00000303351;SWISSPROT_AC_OLD:A8K6N2;SWISSPROT_AC_OLD:D3DRX9;SWISSPROT_AC_OLD…	7157	3688
4737193	CPR -- Insulin	association	Pubmed 2004:15136071;Pubmed central 2011:4015537;	By contrast, Pr-LPL mass was not correlated with either urine <b>CPR</b> or logAIRg that reflect the ability to secrete <b>insulin</b>.[Pubmed 2004:15136071];The assessment of endogenous <b>insulin</b> secretory capacity by serum <b>CPR</b> response to the 75Ã¢Â€Â?g oral glucose tolerance test (TableÃ‚Â 2) clearly showed that affected subjects secrete approximately twice the amount of insulin com…	271631	Protein	CPR	CPR;CYPOR;EC 1.6.2.4;NADPH--cytochrome P450 reductase;NCPR;P450R;POR;cpr-type;cytochrome p-450 oxidoreductase;cytochrome p-450 type of oxidoreductase;cytochrome p450 nadph reductase;cytochrome p450 nadph-reductase;cytochrome p450 oxidoreductase;cytochrome p450 reductase-nadph;cytochrome p450-oxidoreductase;cytochrome-p450 oxidoreductase;nadph cytochrome p-450 reductase;nadph cytochrome p450 reduc…	SWISSPROT_AC:P16435;SWISSPROT_ID:NCPR_HUMAN;EMBL:AB051763;EMBL:AC005067;EMBL:AC006330;EMBL:AF258341;EMBL:BC034277;EMBL:DQ640499;EMBL:S90469;RefSeq:NP_000932.3;ProteinModelPortal:P16435;STRING:9606.ENSP00000419970;SWISSPROT_AC_OLD:Q16455;SWISSPROT_AC_OLD:Q197M5;SWISSPROT_AC_OLD:Q8N181;SWISSPROT_AC_OLD:Q9H3M8;SWISSPROT_AC_OLD:Q9UDT3;SMR:P16435;GeneID:5447;KEGG:hsa:5447;PIR:A33421;eggNOG:COG0369;egg…	200308	Protein	Insulin	INS;Insulin;an-ins;IDDM;iddm 1;iddm 2;iddm type 1;iddm-1;iddm-2;iddm-type;IDDM1;IDDM2;ILPR;ins-type;insulin--an;insulin-chain;insulin-type;IRDN;mody-x;MODY10;type-insulin;	SWISSPROT_AC:P01308;SWISSPROT_ID:INS_HUMAN;EMBL:AJ009655;EMBL:AY138590;EMBL:AY899304;EMBL:BC005255;EMBL:BT006808;EMBL:CH471158;EMBL:J00265;EMBL:L15440;EMBL:M10039;EMBL:V00565;EMBL:X70508;RefSeq:NP_000198.1;RefSeq:NP_001172026.1;RefSeq:NP_001172027.1;RefSeq:NP_001278826.1;ProteinModelPortal:P01308;STRING:9606.ENSP00000250971;SWISSPROT_AC_OLD:Q5EEX2;SMR:P01308;GeneID:3630;KEGG:hsa:3630;PIR:A93222;e…	3630	5447
4782162	HO-1 -- GADS	association	Pubmed 2004:15337692;Pubmed 2012:22848562;Pubmed central 2014:4009253;Pubmed central 2012:3382977;Pubmed central 2012:3405012;Pubmed central 2012:3532400;Pubmed central 2017:5182010;Pubmed central 2017:5343802;Pubmed central 2016:5133998;Pubmed central 2016:5135784;Pubmed central 2016:5288274;Pubmed central 2016:5347775;Pubmed central 2009:2681458;Pubmed central 2013:3726323;Pubmed central 2000:2…	Simvastatin activated p38 and Akt in VSMCs, and the respective inhibitors of p38 and phosphoinositide 3-kinase (PI3K) greatly reduced the level of simvastatin-induced <b>HO-1</b>, which suggests the involvement of <b>p38</b> and the PI3K-Akt pathway in HO-1 induction.[Pubmed 2004:15337692];Treatment with inhibitors of the protein kinase C-ÃŽÂ´ (PKC-ÃŽÂ´) and <b>p38</b> pathways resulted in obviou…	184299	Protein	HO-1	EC 1.14.14.18;Heme oxygenase 1;HMOX1;HO;HO-1;HO1;bK286B10;heme oxygenase - 1;heme oxygenase -1;heme oxygenase i;heme oxygenase isoform 1;heme oxygenase isoform-1;heme oxygenase type 1;heme oxygenase type i;heme oxygenase type-1;heme oxygenase- 1;heme oxygenase--1;heme oxygenase-1;heme oxygenase1;heme-oxygenase 1;heme-oxygenase i;heme-oxygenase isoform 1;heme-oxygenase- 1;heme-oxygenase-1;heme-oxy…	SWISSPROT_AC:P09601;SWISSPROT_ID:HMOX1_HUMAN;EMBL:AY460337;EMBL:CR456505;EMBL:M23041;EMBL:X06985;EMBL:X14782;EMBL:Z82244;RefSeq:NP_002124.1;ProteinModelPortal:P09601;STRING:9606.ENSP00000216117;SMR:P09601;GeneID:3162;KEGG:hsa:3162;PIR:S00325;eggNOG:COG5398;eggNOG:KOG4480;UniGene:Hs.517581;UniGene:Hs.727017;GO:GO:0001525;GO:GO:0001935;GO:GO:0002246;GO:GO:0002686;GO:GO:0004392;GO:GO:0004630;GO:GO:0…	165802	Protein	GADS	Adapter protein GRID;GADS;GRAP2;GRB-2-like protein;GRB2-related adapter protein 2;GRB2L;GRBLG;GRBX;Grf-40;Grf40 adapter protein;GRID;Growth factor receptor-binding protein;Hematopoietic cell-associated adapter protein GrpL;P38;Protein GADS;SH3-SH2-SH3 adapter Mona;GRAP-2;grb2-like protein;GRB2-related adaptor protein 2;Grf40;growth factor receptor binding protein;growth factor receptor protein bi…	SWISSPROT_AC:O75791;SWISSPROT_ID:GRAP2_HUMAN;EMBL:AF042380;EMBL:AF090456;EMBL:AF102694;EMBL:AF121002;EMBL:AF129476;EMBL:AF236119;EMBL:AF236120;EMBL:AJ011736;EMBL:AK303470;EMBL:AY069959;EMBL:BC025692;EMBL:BC026002;EMBL:CR456498;EMBL:Y18051;EMBL:Z82206;RefSeq:NP_001278753.1;RefSeq:NP_001278754.1;RefSeq:NP_001278757.1;RefSeq:NP_004801.1;ProteinModelPortal:O75791;STRING:9606.ENSP00000339186;SWISSPROT…	9402	3162
4874122	PTEN -- BCS1L	association	Pubmed 2004:15287024;Pubmed central 2015:4742101;	However, 29-48% of BCs display loss of heterozygosity in 10q23, and about 40% of <b>BCs</b> show a decrease or absence of <b>PTEN</b> protein levels at the time of diagnosis.[Pubmed 2004:15287024];However, the Her2+ and basal-like <b>BCs</b> had an increased incidence of <b>PTEN</b> loss, over 19% and 35% respectively.[Pubmed central 2015:4742101];	338734	Protein	PTEN	EC 3.1.3.16;EC 3.1.3.48;EC 3.1.3.67;MMAC1;Mutated in multiple advanced cancers 1;Phosphatase and tensin homolog;Phosphatidylinositol 3,4,5-trisphosphate 3-phosphatase and dual-specificity protein phosphatase PTEN;PTEN;TEP1;10q23del;BZS;cws 1;CWS1;DEC;glm-2;GLM2;MHAM;mmac 1;mmac-1;phosphatase-and-tensin homolog;pten type 1;pten-1;PTEN1;type-pten;	SWISSPROT_AC:P60484;SWISSPROT_ID:PTEN_HUMAN;EMBL:AF000726;EMBL:AF000727;EMBL:AF000728;EMBL:AF000729;EMBL:AF000730;EMBL:AF000731;EMBL:AF000732;EMBL:AF000733;EMBL:AF000734;EMBL:AF067844;EMBL:AF143312;EMBL:AF143313;EMBL:AF143314;EMBL:AF143315;EMBL:AK313581;EMBL:BC005821;EMBL:CH471066;EMBL:CR450306;EMBL:DQ073384;EMBL:JF268690;EMBL:U92436;EMBL:U93051;EMBL:U96180;RefSeq:NP_000305.3;RefSeq:NP_001291646.…	43395	Protein	BCS1L	BCS1;BCS1-like protein;BCS1L;h-BCS1;Mitochondrial chaperone BCS1;BCS;bcs-type;BCS1 homolog, ubiquinol-cytochrome c reductase complex chaperone;BJS;FLNMS;GRACILE;h-BCS;Hs.6719;MC3DN1;PTD;	SWISSPROT_AC:Q9Y276;SWISSPROT_ID:BCS1_HUMAN;EMBL:AF026849;EMBL:AF038195;EMBL:AF346835;EMBL:AF516670;EMBL:AK096210;EMBL:BC000416;EMBL:BC007500;EMBL:BX571752;EMBL:CH471063;RefSeq:NP_001073335.1;RefSeq:NP_001244271.1;RefSeq:NP_001244272.1;RefSeq:NP_001244273.1;RefSeq:NP_001305765.1;RefSeq:NP_001307646.1;RefSeq:NP_004319.1;RefSeq:XP_006712741.1;RefSeq:XP_016860120.1;RefSeq:XP_016860121.1;ProteinModel…	5728	617
4932664	GRASP65 -- CD40L	association	Pubmed 2004:15578091;Pubmed central 2013:3763465;	Furthermore, we show that patient B cells stimulated with <b>CD40 ligand</b> are impaired in both <b>p65</b> and c-Rel activation, and whereas addition of IL-4 can enhance p65 activity, c-Rel activity remains deficient.[Pubmed 2004:15578091];Consistent with the earlier studies,4 <b>CD40L</b> stimulation enhanced both <b>p65</b> and p52 DNA-binding activity to their respective promoters (Figure 2c…	162866	Protein	GRASP65	Golgi peripheral membrane protein p65;Golgi phosphoprotein 5;Golgi reassembly-stacking protein 1;Golgi reassembly-stacking protein of 65 kDa;GOLPH5;GORASP1;GORS1;GRASP65;golgi reassembly stacking protein 1;grasp-65;p 65;p-65;p6-5;P65;	SWISSPROT_AC:Q9BQQ3;SWISSPROT_ID:GORS1_HUMAN;EMBL:AJ409349;EMBL:AK091168;EMBL:AK124755;EMBL:BC008928;EMBL:BC075854;EMBL:BC103826;EMBL:BC103827;EMBL:CH471055;RefSeq:NP_001265718.1;RefSeq:NP_001265719.1;RefSeq:NP_114105.1;ProteinModelPortal:Q9BQQ3;STRING:9606.ENSP00000313869;SWISSPROT_AC_OLD:B3KWC8;SWISSPROT_AC_OLD:Q3SYG7;SWISSPROT_AC_OLD:Q8N272;SWISSPROT_AC_OLD:Q96H42;SMR:Q9BQQ3;GeneID:64689;KEGG:…	59248	Protein	CD40L	CD154 antigen;CD40 ligand;CD40-L;CD40L;CD40LG;T-cell antigen Gp39;TNF-related activation protein;TNFSF5;TRAP;Tumor necrosis factor ligand superfamily member 5;cd 154;cd 40 l;cd 40 ligand;cd-40 ligand;cd-40-ligand;CD154;cd40 l;cd40 ligand--an;cd40-ligand;cd40l g;cd40l--an;gp39;hCD40L;higm type 1;higm-1;HIGM1;IGM;IMD3;l-cd40;ligand cd40;ligand of cd40;ligand--cd40;ligand-cd40;t cell antigen gp39;T-…	SWISSPROT_AC:P29965;SWISSPROT_ID:CD40L_HUMAN;EMBL:BC071754;EMBL:BC074950;EMBL:D31797;EMBL:L07414;EMBL:X67878;EMBL:X68550;EMBL:Z15017;RefSeq:NP_000065.1;ProteinModelPortal:P29965;STRING:9606.ENSP00000359663;SMR:P29965;GeneID:959;KEGG:hsa:959;PIR:S28017;eggNOG:ENOG410IVYF;eggNOG:ENOG4111TET;UniGene:Hs.592244;GO:GO:0005174;GO:GO:0005615;GO:GO:0005622;GO:GO:0005886;GO:GO:0005887;GO:GO:0006954;GO:GO:0…	959	64689
4986793	P53 -- DNMT1	association	Pubmed 2006:16807237;Pubmed 2008:18555750;Pubmed 2007:17152048;Pubmed 2014:25231260;Pubmed 2010:20570896;Pubmed 2005:15657147;Pubmed 2016:27022290;Pubmed 2017:28277545;Pubmed 2017:28814964;Pubmed central 2015:4393630;Pubmed central 2015:4646358;Pubmed central 2014:4055305;Pubmed central 2014:4166711;Pubmed central 2012:3292948;Pubmed central 2012:3386927;Pubmed central 2017:5355333;Pubmed central…	DNA damage-induced down-regulation of human Cdc25C and Cdc2 is mediated by cooperation between <b>p53</b> and maintenance <b>DNA (cytosine-5) methyltransferase 1</b>.[Pubmed 2006:16807237];Previous work showed that <b>p53</b> modulates <b>DNA-methyltransferase 1</b> (DNMT1) expression;[Pubmed 2008:18555750];As a possible link between p53 status and p16(INK4a) loss, we found that increased <b>DNA …	297203	Protein	P53	Antigen NY-CO-13;Cellular tumor antigen p53;P53;Phosphoprotein p53;TP53;Tumor suppressor p53;BCC7;LFS1;p 53;p 53 tumor suppressor;p-53;p-53 tumor suppressor;p5-3;p53 phosphoprotein;p53 the tumor suppressor;p53 tumor protein;p53 tumor suppressor;p53 tumor-suppressor;p53's tumor suppressor;p53--an;p53-tumor suppressor;p53-tumor-suppressor;p53-type;protein of the p53 tumor;protein p53 tumor;tp 53;tp…	SWISSPROT_AC:P04637;SWISSPROT_ID:P53_HUMAN;EMBL:AB082923;EMBL:AC007421;EMBL:AC087388;EMBL:AF135120;EMBL:AF135121;EMBL:AF136270;EMBL:AF136271;EMBL:AF209128;EMBL:AF209129;EMBL:AF209130;EMBL:AF209131;EMBL:AF209132;EMBL:AF209133;EMBL:AF209134;EMBL:AF209135;EMBL:AF209136;EMBL:AF209148;EMBL:AF209149;EMBL:AF209150;EMBL:AF209151;EMBL:AF209152;EMBL:AF209153;EMBL:AF209154;EMBL:AF209155;EMBL:AF209156;EMBL:A…	107258	Protein	DNMT1	AIM;CXXC-type zinc finger protein 9;CXXC9;DNA (cytosine-5)-methyltransferase 1;DNA methyltransferase HsaI;DNA MTase HsaI;DNMT;DNMT1;EC 2.1.1.37;M.HsaI;MCMT;(dna cytosine-5-methyltransferase 1);ADCADN;dna (cytosine-5) methyltransferase 1;dna (cytosine-5)-methyltransferase-1;dna (cytosine-5-) methyltransferase 1;DNA methyltransferase 1;dna methyltransferase isoform 1;dna methyltransferase- 1;dna me…	SWISSPROT_AC:P26358;SWISSPROT_ID:DNMT1_HUMAN;EMBL:AC010077;EMBL:AC011511;EMBL:AC020931;EMBL:AF180682;EMBL:AH008119;EMBL:BC126227;EMBL:BC144093;EMBL:X63692;RefSeq:NP_001124295.1;RefSeq:NP_001305659.1;RefSeq:NP_001305660.1;RefSeq:NP_001370.1;ProteinModelPortal:P26358;STRING:9606.ENSP00000352516;SWISSPROT_AC_OLD:A0AV63;SWISSPROT_AC_OLD:B7ZLW6;SWISSPROT_AC_OLD:Q9UHG5;SWISSPROT_AC_OLD:Q9ULA2;SWISSPROT…	7157	1786
5074113	HDAC2 -- BCL2	association	Pubmed 2005:15713621;Pubmed central 2017:5713362;	TSA treatment increased the acetylation of the transcription factors Sp1 and C/EBPalpha and decreased their binding as well as the binding of CBP and <b>HDAC2</b> to the <b>bcl-2</b> promoters.[Pubmed 2005:15713621];This is in line with results from Guo et al., 2016 that showed the enhancement of the ERÃŽÂ±-mediated transactivation of the BCL2 gene upon ischemic insult and that provided in vitro …	174423	Protein	HDAC2	EC 3.5.1.98;HD2;HDAC2;Histone deacetylase 2;hdac 2;hdac ii;hdac-2;hdac-ii;histone deacetylase ii;histone deacetylase type 2;histone deacetylase-2;histone deacetylase2;histone-deacetylase-2;rpd-3;RPD3;rpd3-type;YAF1;	SWISSPROT_AC:Q92769;SWISSPROT_ID:HDAC2_HUMAN;EMBL:AK092156;EMBL:AK296856;EMBL:AL590398;EMBL:AL671967;EMBL:BC031055;EMBL:CH471051;EMBL:FO393415;EMBL:U31814;RefSeq:NP_001518.3;RefSeq:XP_011534090.1;RefSeq:XP_016866288.1;ProteinModelPortal:Q92769;STRING:9606.ENSP00000430432;SWISSPROT_AC_OLD:B3KRS5;SWISSPROT_AC_OLD:B4DL58;SWISSPROT_AC_OLD:E1P561;SWISSPROT_AC_OLD:Q5SRI8;SWISSPROT_AC_OLD:Q5SZ86;SWISSPR…	43291	Protein	BCL2	Apoptosis regulator Bcl-2;BCL2;apoptosis regulator bcl2;apoptosis regulator of the bcl-2;apoptosis-regulator bcl-2;bcl - 2;bcl -2;bcl 2;bcl- 2;Bcl-2;bcl-2-type;bcl2 apoptosis regulator;BCL2, apoptosis regulator;bcl2--an;PPP1R50;regulator of apoptosis bcl-2;	SWISSPROT_AC:P10415;SWISSPROT_ID:BCL2_HUMAN;EMBL:AC021803;EMBL:AC022726;EMBL:AY220759;EMBL:BC027258;EMBL:CH471096;EMBL:M13994;EMBL:M13995;EMBL:M14745;EMBL:S72602;EMBL:X06487;RefSeq:NP_000624.2;RefSeq:NP_000648.2;ProteinModelPortal:P10415;STRING:9606.ENSP00000329623;SWISSPROT_AC_OLD:C9JHD5;SWISSPROT_AC_OLD:P10416;SWISSPROT_AC_OLD:Q13842;SWISSPROT_AC_OLD:Q16197;SMR:P10415;GeneID:596;KEGG:hsa:596;PI…	596	3066
5153023	PTEN -- G3BP	association	Pubmed 2005:15782128;	Modulation of specific protein expression levels by PTEN: identification of AKAP121, DHFR, <b>G3BP</b>, Rap1, and RCC1 as potential targets of <b>PTEN</b>.[Pubmed 2005:15782128];	338734	Protein	PTEN	EC 3.1.3.16;EC 3.1.3.48;EC 3.1.3.67;MMAC1;Mutated in multiple advanced cancers 1;Phosphatase and tensin homolog;Phosphatidylinositol 3,4,5-trisphosphate 3-phosphatase and dual-specificity protein phosphatase PTEN;PTEN;TEP1;10q23del;BZS;cws 1;CWS1;DEC;glm-2;GLM2;MHAM;mmac 1;mmac-1;phosphatase-and-tensin homolog;pten type 1;pten-1;PTEN1;type-pten;	SWISSPROT_AC:P60484;SWISSPROT_ID:PTEN_HUMAN;EMBL:AF000726;EMBL:AF000727;EMBL:AF000728;EMBL:AF000729;EMBL:AF000730;EMBL:AF000731;EMBL:AF000732;EMBL:AF000733;EMBL:AF000734;EMBL:AF067844;EMBL:AF143312;EMBL:AF143313;EMBL:AF143314;EMBL:AF143315;EMBL:AK313581;EMBL:BC005821;EMBL:CH471066;EMBL:CR450306;EMBL:DQ073384;EMBL:JF268690;EMBL:U92436;EMBL:U93051;EMBL:U96180;RefSeq:NP_000305.3;RefSeq:NP_001291646.…	145237	Protein	G3BP	ATP-dependent DNA helicase VIII;EC 3.6.4.12;EC 3.6.4.13;G3BP;G3BP-1;G3BP1;GAP SH3 domain-binding protein 1;hDH VIII;Ras GTPase-activating protein-binding protein 1;G3BP stress granule assembly factor 1;HDH-VIII;ras gtpase activating protein-binding protein 1;ras gtpase-activating protein binding protein 1;ras-gtpase activating protein binding protein 1;ras-gtpase-activating protein binding protei…	SWISSPROT_AC:Q13283;SWISSPROT_ID:G3BP1_HUMAN;EMBL:AC091982;EMBL:AK300098;EMBL:BC006997;EMBL:BX647869;EMBL:U32519;RefSeq:NP_005745.1;RefSeq:NP_938405.1;RefSeq:XP_006714812.1;RefSeq:XP_006714813.1;RefSeq:XP_016864411.1;RefSeq:XP_016864412.1;ProteinModelPortal:Q13283;STRING:9606.ENSP00000348578;SWISSPROT_AC_OLD:Q5HYE9;SMR:Q13283;GeneID:10146;KEGG:hsa:10146;eggNOG:ENOG410YV57;eggNOG:KOG0116;UniGene:H…	5728	10146
5165285	FKBP65 -- BCL2	association	Pubmed 2005:15990872;	Only complex formation creates an enzymatically active FKBP, displaying affinity for <b>Bcl-2</b> mediated through the <b>PPIase</b> site.[Pubmed 2005:15990872];	136914	Protein	FKBP65	65 kDa FK506-binding protein;65 kDa FKBP;EC 5.2.1.8;FK506-binding protein 10;FKB10;FKBP-10;FKBP-65;FKBP10;FKBP65;Immunophilin FKBP65;Peptidyl-prolyl cis-trans isomerase FKBP10;PPIase FKBP10;Rotamase;65-kda fk506-binding protein;BRKS1;FK506 binding protein 10;fkbp 65;hFKBP65;oi 6;oi type vi;oi-vi;OI11;OI6;PPIASE;	SWISSPROT_AC:Q96AY3;SWISSPROT_ID:FKB10_HUMAN;EMBL:AB045981;EMBL:AC091172;EMBL:AF337909;EMBL:AK025694;EMBL:AK025874;EMBL:AL133116;EMBL:BC016467;EMBL:BX537452;RefSeq:NP_068758.3;ProteinModelPortal:Q96AY3;STRING:9606.ENSP00000317232;SWISSPROT_AC_OLD:Q7Z3R4;SWISSPROT_AC_OLD:Q9H3N3;SWISSPROT_AC_OLD:Q9H6J3;SWISSPROT_AC_OLD:Q9H6N5;SWISSPROT_AC_OLD:Q9UF89;SMR:Q96AY3;GeneID:60681;KEGG:hsa:60681;PIR:T42709…	43291	Protein	BCL2	Apoptosis regulator Bcl-2;BCL2;apoptosis regulator bcl2;apoptosis regulator of the bcl-2;apoptosis-regulator bcl-2;bcl - 2;bcl -2;bcl 2;bcl- 2;Bcl-2;bcl-2-type;bcl2 apoptosis regulator;BCL2, apoptosis regulator;bcl2--an;PPP1R50;regulator of apoptosis bcl-2;	SWISSPROT_AC:P10415;SWISSPROT_ID:BCL2_HUMAN;EMBL:AC021803;EMBL:AC022726;EMBL:AY220759;EMBL:BC027258;EMBL:CH471096;EMBL:M13994;EMBL:M13995;EMBL:M14745;EMBL:S72602;EMBL:X06487;RefSeq:NP_000624.2;RefSeq:NP_000648.2;ProteinModelPortal:P10415;STRING:9606.ENSP00000329623;SWISSPROT_AC_OLD:C9JHD5;SWISSPROT_AC_OLD:P10416;SWISSPROT_AC_OLD:Q13842;SWISSPROT_AC_OLD:Q16197;SMR:P10415;GeneID:596;KEGG:hsa:596;PI…	596	60681
5165492	FKBP23 -- BCL2	association	Pubmed 2005:15990872;	Only complex formation creates an enzymatically active FKBP, displaying affinity for <b>Bcl-2</b> mediated through the <b>PPIase</b> site.[Pubmed 2005:15990872];	137049	Protein	FKBP23	23 kDa FK506-binding protein;23 kDa FKBP;EC 5.2.1.8;FK506-binding protein 7;FKBP-23;FKBP-7;FKBP23;FKBP7;Peptidyl-prolyl cis-trans isomerase FKBP7;PPIase FKBP7;Rotamase;FK506 binding protein 7;PPIase;	SWISSPROT_AC:Q9Y680;SWISSPROT_ID:FKBP7_HUMAN;EMBL:AC009948;EMBL:AF092137;EMBL:AF100751;EMBL:AK292145;EMBL:AY353086;EMBL:AY359015;EMBL:BC009711;EMBL:BT007122;RefSeq:NP_001128684.1;RefSeq:NP_851939.1;ProteinModelPortal:Q9Y680;SWISSPROT_AC_OLD:Q4ZG70;SWISSPROT_AC_OLD:Q6V3B2;SWISSPROT_AC_OLD:Q86U65;SWISSPROT_AC_OLD:Q96DA4;SWISSPROT_AC_OLD:Q9Y6B0;SMR:Q9Y680;GeneID:51661;KEGG:hsa:51661;UniGene:Hs.41037…	43291	Protein	BCL2	Apoptosis regulator Bcl-2;BCL2;apoptosis regulator bcl2;apoptosis regulator of the bcl-2;apoptosis-regulator bcl-2;bcl - 2;bcl -2;bcl 2;bcl- 2;Bcl-2;bcl-2-type;bcl2 apoptosis regulator;BCL2, apoptosis regulator;bcl2--an;PPP1R50;regulator of apoptosis bcl-2;	SWISSPROT_AC:P10415;SWISSPROT_ID:BCL2_HUMAN;EMBL:AC021803;EMBL:AC022726;EMBL:AY220759;EMBL:BC027258;EMBL:CH471096;EMBL:M13994;EMBL:M13995;EMBL:M14745;EMBL:S72602;EMBL:X06487;RefSeq:NP_000624.2;RefSeq:NP_000648.2;ProteinModelPortal:P10415;STRING:9606.ENSP00000329623;SWISSPROT_AC_OLD:C9JHD5;SWISSPROT_AC_OLD:P10416;SWISSPROT_AC_OLD:Q13842;SWISSPROT_AC_OLD:Q16197;SMR:P10415;GeneID:596;KEGG:hsa:596;PI…	596	51661
5165590	PPIL3 -- BCL2	association	Pubmed 2005:15990872;	Only complex formation creates an enzymatically active FKBP, displaying affinity for <b>Bcl-2</b> mediated through the <b>PPIase</b> site.[Pubmed 2005:15990872];	326157	Protein	PPIL3	Cyclophilin J;Cyclophilin-like protein PPIL3;CyPJ;EC 5.2.1.8;Peptidyl-prolyl cis-trans isomerase-like 3;PPIase;PPIL3;Rotamase PPIL3;peptidylprolyl isomerase like 3;	SWISSPROT_AC:Q9H2H8;SWISSPROT_ID:PPIL3_HUMAN;EMBL:AC005037;EMBL:AF146799;EMBL:AF251049;EMBL:AF271652;EMBL:AK027315;EMBL:BC007693;RefSeq:NP_115861.1;RefSeq:NP_570981.1;RefSeq:XP_005246708.1;RefSeq:XP_005246709.1;RefSeq:XP_011509660.1;RefSeq:XP_016859841.1;RefSeq:XP_016859842.1;RefSeq:XP_016859843.1;RefSeq:XP_016859844.1;RefSeq:XP_016859845.1;ProteinModelPortal:Q9H2H8;SWISSPROT_AC_OLD:Q86WF9;SWISSP…	43291	Protein	BCL2	Apoptosis regulator Bcl-2;BCL2;apoptosis regulator bcl2;apoptosis regulator of the bcl-2;apoptosis-regulator bcl-2;bcl - 2;bcl -2;bcl 2;bcl- 2;Bcl-2;bcl-2-type;bcl2 apoptosis regulator;BCL2, apoptosis regulator;bcl2--an;PPP1R50;regulator of apoptosis bcl-2;	SWISSPROT_AC:P10415;SWISSPROT_ID:BCL2_HUMAN;EMBL:AC021803;EMBL:AC022726;EMBL:AY220759;EMBL:BC027258;EMBL:CH471096;EMBL:M13994;EMBL:M13995;EMBL:M14745;EMBL:S72602;EMBL:X06487;RefSeq:NP_000624.2;RefSeq:NP_000648.2;ProteinModelPortal:P10415;STRING:9606.ENSP00000329623;SWISSPROT_AC_OLD:C9JHD5;SWISSPROT_AC_OLD:P10416;SWISSPROT_AC_OLD:Q13842;SWISSPROT_AC_OLD:Q16197;SMR:P10415;GeneID:596;KEGG:hsa:596;PI…	596	53938
5204348	PVS -- Leptin	association	Pubmed 2006:16052255;	Vitreous <b>leptin</b> level in patients with <b>PVR</b> or macular disease (N=18), with or without diabetes, was not significantly different from the control subjects who had retinal detachment only (N=7).[Pubmed 2006:16052255];	344785	Protein	PVS	CD155 antigen;NECL-5;Nectin-like protein 5;Poliovirus receptor;PVR;PVS;cd 155;CD155;HVED;NECL5;poliovirus-receptor;TAGE4;	SWISSPROT_AC:P15151;SWISSPROT_ID:PVR_HUMAN;EMBL:AC068948;EMBL:AK300349;EMBL:BC015542;EMBL:M24406;EMBL:M24407;EMBL:X64116;EMBL:X64117;EMBL:X64118;EMBL:X64119;EMBL:X64120;EMBL:X64121;EMBL:X64122;EMBL:X64123;RefSeq:NP_001129240.1;RefSeq:NP_001129241.1;RefSeq:NP_001129242.2;RefSeq:NP_006496.4;ProteinModelPortal:P15151;STRING:9606.ENSP00000402060;SWISSPROT_AC_OLD:B4DTS9;SWISSPROT_AC_OLD:P15152;SWISSPR…	219985	Protein	Leptin	LEP;Leptin;OB;Obese protein;Obesity factor;OBS;factor obesity;factor of obesity;LEPD;leptin--an;leptin-type;obesity--factor;protein obese;	SWISSPROT_AC:P41159;SWISSPROT_ID:LEP_HUMAN;EMBL:AF008123;EMBL:AY996373;EMBL:BC060830;EMBL:BC069452;EMBL:BC069527;EMBL:D49487;EMBL:D63519;EMBL:D63710;EMBL:U18915;EMBL:U43415;EMBL:U43653;RefSeq:NP_000221.1;RefSeq:XP_005250397.1;ProteinModelPortal:P41159;STRING:9606.ENSP00000312652;SWISSPROT_AC_OLD:O15158;SWISSPROT_AC_OLD:Q56A88;SMR:P41159;GeneID:3952;KEGG:hsa:3952;PIR:A38952;PIR:I53166;eggNOG:ENOG4…	3952	5817
5293337	COX-2 -- PAR-2	association	Pubmed 2007:17405913;Pubmed 2007:18031579;Pubmed 2009:18674950;Pubmed 2009:19881225;Pubmed 2005:16141401;Pubmed central 2011:3135512;Pubmed central 2007:2246240;	Role of <b>proteinase-activated receptor-2</b> on <b>cyclooxygenase-2</b> expression in H. pylori-infected gastric epithelial cells.[Pubmed 2007:17405913];After 48 hours of incubation, <b>PAR-2</b> activation significantly induced MMP-1 and <b>COX-2</b> starting at 10 microM (both p &lt; 0.005) and MMP-13 at 100 microM (p &lt; 0.02) as well as the phosphorylation of Erk1/2 and p38 within 5 minute…	310247	Protein	COX-2	COX-2;COX2;Cyclooxygenase-2;EC 1.14.99.1;PGH synthase 2;PGH2;PGHS-2;PHS II;Prostaglandin G/H synthase 2;Prostaglandin H2 synthase 2;Prostaglandin-endoperoxide synthase 2;PTGS2;cox - 2;cox -2;cox 2;cox ii;cox type 2;cox type-2;cox- 2;cox-2--an;cox-2-type;cyclooxygenase -2;cyclooxygenase -ii;cyclooxygenase 2;cyclooxygenase 2-an;cyclooxygenase ii;cyclooxygenase isoform 2;cyclooxygenase isoform-2;cyc…	SWISSPROT_AC:P35354;SWISSPROT_ID:PGH2_HUMAN;EMBL:AK292167;EMBL:AL033533;EMBL:AY229989;EMBL:AY382629;EMBL:AY462100;EMBL:BC013734;EMBL:CH471067;EMBL:D28235;EMBL:L15326;EMBL:M90100;EMBL:U04636;RefSeq:NP_000954.1;ProteinModelPortal:P35354;STRING:9606.ENSP00000356438;SWISSPROT_AC_OLD:A8K802;SWISSPROT_AC_OLD:Q16876;SMR:P35354;GeneID:5743;KEGG:hsa:5743;PIR:A46150;eggNOG:ENOG410XPZ3;eggNOG:KOG2408;UniGen…	301739	Protein	PAR-2	Coagulation factor II receptor-like 1;F2RL1;G-protein coupled receptor 11;GPR11;PAR-2;PAR2;Proteinase-activated receptor 2;Thrombin receptor-like 1;F2R like trypsin receptor 1;par 2;par ii;par subtype 2;par- 2;par-2-type;proteinase activated receptor 2;proteinase activated receptor-2;proteinase activated-receptor 2;proteinase-activated receptor subtype 2;proteinase-activated receptor type 2;prote…	SWISSPROT_AC:P55085;SWISSPROT_ID:PAR2_HUMAN;EMBL:AF400075;EMBL:AY336105;EMBL:BC012453;EMBL:BC018130;EMBL:BT009856;EMBL:CH471084;EMBL:U34038;EMBL:U36753;EMBL:Z49993;EMBL:Z49994;RefSeq:NP_005233.3;ProteinModelPortal:P55085;STRING:9606.ENSP00000296677;SWISSPROT_AC_OLD:Q13317;SWISSPROT_AC_OLD:Q13346;SWISSPROT_AC_OLD:Q53XJ8;SMR:P55085;GeneID:2150;KEGG:hsa:2150;PIR:S66518;eggNOG:ENOG410IGEM;eggNOG:ENOG…	5743	2150
5305157	SOCS3 -- ELOB	association	Pubmed 2005:16007195;	We also found that <b>SOCS-3</b> physically interacted with phosphorylated FAK and <b>Elongin B</b> in HCC cells.[Pubmed 2005:16007195];	454066	Protein	SOCS3	CIS-3;CIS3;Cytokine-inducible SH2 protein 3;SOCS-3;SOCS3;SSI-3;SSI3;STAT-induced STAT inhibitor 3;Suppressor of cytokine signaling 3;ATOD4;cis 3;cish-3;Cish3;cytokine-inducible sh2 protein-3;cytokine-inducible sh2-protein 3;socs 3;ssi 3;suppressor of cytokine signaling -3;suppressor of cytokine signaling-3;suppressor of cytokine signaling3;suppressor of the cytokine signaling 3;suppressor of the …	SWISSPROT_AC:O14543;SWISSPROT_ID:SOCS3_HUMAN;EMBL:AB004904;EMBL:AB006967;EMBL:AF159854;EMBL:BC060858;RefSeq:NP_003946.3;ProteinModelPortal:O14543;STRING:9606.ENSP00000330341;SWISSPROT_AC_OLD:O14509;GeneID:9021;KEGG:hsa:9021;PIR:JC5627;PIR:JC5761;eggNOG:ENOG4111V4J;eggNOG:KOG4566;UniGene:Hs.527973;UniGene:Hs.703620;GO:GO:0004860;GO:GO:0005737;GO:GO:0005829;GO:GO:0007259;GO:GO:0016567;GO:GO:0019221…	120247	Protein	ELOB	ELOB;Elongin 18 kDa subunit;Elongin-B;RNA polymerase II transcription factor SIII subunit B;SIII p18;TCEB2;Transcription elongation factor B polypeptide 2;elongin B;SIII;	SWISSPROT_AC:Q15370;SWISSPROT_ID:ELOB_HUMAN;EMBL:AC004493;EMBL:AC092117;EMBL:BC013306;EMBL:BC065000;EMBL:BM700019;EMBL:CH471112;EMBL:L42856;RefSeq:NP_009039.1;RefSeq:NP_996896.1;ProteinModelPortal:Q15370;STRING:9606.ENSP00000262306;SWISSPROT_AC_OLD:B7WPD3;SMR:Q15370;GeneID:6923;KEGG:hsa:6923;PIR:I59405;eggNOG:ENOG4111UGJ;eggNOG:KOG4495;UniGene:Hs.172772;GO:GO:0005654;GO:GO:0005829;GO:GO:0006366;G…	9021	6923
5389079	PIK3CA -- PSAP	association	Pubmed 2005:16004602;	The secretion of PSA was partially inhibited in the presence of LY294002, while the secretion of <b>PSAP</b> was completely abolished by the <b>PI3K</b> (phosphoinositide 3-kinase) inhibitor.[Pubmed 2005:16004602];	314522	Protein	PIK3CA	EC 2.7.1.153;EC 2.7.11.1;p110alpha;Phosphatidylinositol 4,5-bisphosphate 3-kinase 110 kDa catalytic subunit alpha;Phosphatidylinositol 4,5-bisphosphate 3-kinase catalytic subunit alpha isoform;Phosphoinositide-3-kinase catalytic alpha polypeptide;PI3-kinase subunit alpha;PI3K-alpha;PI3Kalpha;PIK3CA;PK3CA;PtdIns-3-kinase subunit alpha;PtdIns-3-kinase subunit p110-alpha;Serine/threonine protein kin…	SWISSPROT_AC:P42336;SWISSPROT_ID:PK3CA_HUMAN;EMBL:BC113601;EMBL:BC113603;EMBL:U79143;EMBL:Z29090;RefSeq:NP_006209.2;RefSeq:XP_006713721.1;RefSeq:XP_011511196.1;ProteinModelPortal:P42336;STRING:9606.ENSP00000263967;SWISSPROT_AC_OLD:Q14CW1;SWISSPROT_AC_OLD:Q99762;SMR:P42336;GeneID:5290;KEGG:hsa:5290;PIR:I38110;eggNOG:COG5032;eggNOG:KOG0904;UniGene:Hs.553498;UniGene:Hs.715194;UniGene:Hs.732394;GO:GO…	257647	Protein	PSAP	Mitochondrial carrier homolog 1;MTCH1;Presenilin-associated protein;PSAP;CGI-64;mitochondrial carrier 1;PIG60;SLC25A49;	SWISSPROT_AC:Q9NZJ7;SWISSPROT_ID:MTCH1_HUMAN;EMBL:AF176006;EMBL:AF189289;EMBL:AF192559;EMBL:AK315067;EMBL:AL122034;EMBL:AY358519;EMBL:BC000702;EMBL:BC006507;EMBL:BC009962;EMBL:BC110914;EMBL:BC153873;EMBL:CH471081;RefSeq:NP_001258570.1;RefSeq:NP_055156.1;ProteinModelPortal:Q9NZJ7;STRING:9606.ENSP00000362718;SWISSPROT_AC_OLD:A8KAX5;SWISSPROT_AC_OLD:B2RCE3;SWISSPROT_AC_OLD:Q6PK60;SWISSPROT_AC_OLD:Q6…	5290	23787
5389123	p110beta -- PSAP	association	Pubmed 2005:16004602;	The secretion of PSA was partially inhibited in the presence of LY294002, while the secretion of <b>PSAP</b> was completely abolished by the <b>PI3K</b> (phosphoinositide 3-kinase) inhibitor.[Pubmed 2005:16004602];	314525	Protein	p110beta	EC 2.7.1.153;p110beta;Phosphatidylinositol 4,5-bisphosphate 3-kinase 110 kDa catalytic subunit beta;Phosphatidylinositol 4,5-bisphosphate 3-kinase catalytic subunit beta isoform;PI3-kinase subunit beta;PI3K-beta;PI3Kbeta;PIK3C1;PIK3CB;PK3CB;PtdIns-3-kinase subunit beta;PtdIns-3-kinase subunit p110-beta;phosphatidylinositol-4,5-bisphosphate 3-kinase catalytic subunit beta;PI3K;pi3k beta;pi3k-isofo…	SWISSPROT_AC:P42338;SWISSPROT_ID:PK3CB_HUMAN;EMBL:AJ297549;EMBL:AJ297550;EMBL:AJ297551;EMBL:AJ297552;EMBL:AJ297553;EMBL:AJ297554;EMBL:AJ297555;EMBL:AJ297556;EMBL:AJ297557;EMBL:AJ297558;EMBL:AJ297559;EMBL:AJ297560;EMBL:BC114432;EMBL:CH471052;EMBL:S67334;RefSeq:NP_006210.1;RefSeq:XP_005247587.1;RefSeq:XP_006713722.1;RefSeq:XP_011511197.1;RefSeq:XP_016862108.1;ProteinModelPortal:P42338;STRING:9606.E…	257647	Protein	PSAP	Mitochondrial carrier homolog 1;MTCH1;Presenilin-associated protein;PSAP;CGI-64;mitochondrial carrier 1;PIG60;SLC25A49;	SWISSPROT_AC:Q9NZJ7;SWISSPROT_ID:MTCH1_HUMAN;EMBL:AF176006;EMBL:AF189289;EMBL:AF192559;EMBL:AK315067;EMBL:AL122034;EMBL:AY358519;EMBL:BC000702;EMBL:BC006507;EMBL:BC009962;EMBL:BC110914;EMBL:BC153873;EMBL:CH471081;RefSeq:NP_001258570.1;RefSeq:NP_055156.1;ProteinModelPortal:Q9NZJ7;STRING:9606.ENSP00000362718;SWISSPROT_AC_OLD:A8KAX5;SWISSPROT_AC_OLD:B2RCE3;SWISSPROT_AC_OLD:Q6PK60;SWISSPROT_AC_OLD:Q6…	5291	23787
5389148	p110delta -- PSAP	association	Pubmed 2005:16004602;	The secretion of PSA was partially inhibited in the presence of LY294002, while the secretion of <b>PSAP</b> was completely abolished by the <b>PI3K</b> (phosphoinositide 3-kinase) inhibitor.[Pubmed 2005:16004602];	314528	Protein	p110delta	EC 2.7.1.153;p110delta;Phosphatidylinositol 4,5-bisphosphate 3-kinase 110 kDa catalytic subunit delta;Phosphatidylinositol 4,5-bisphosphate 3-kinase catalytic subunit delta isoform;PI3-kinase subunit delta;PI3K-delta;PI3Kdelta;PIK3CD;PK3CD;PtdIns-3-kinase subunit delta;PtdIns-3-kinase subunit p110-delta;APDS;IMD14;p110 delta;p110-delta;p110D;phosphatidylinositol 4,5-bisphosphate 3-kinase catalyti…	SWISSPROT_AC:O00329;SWISSPROT_ID:PK3CD_HUMAN;EMBL:AL691449;EMBL:BC132919;EMBL:BC132921;EMBL:DQ263594;EMBL:JN190435;EMBL:U86453;EMBL:Y10055;RefSeq:NP_005017.3;RefSeq:XP_006710750.1;RefSeq:XP_006710752.1;ProteinModelPortal:O00329;STRING:9606.ENSP00000366563;SWISSPROT_AC_OLD:A6NCG0;SWISSPROT_AC_OLD:G1FFP1;SWISSPROT_AC_OLD:O15445;SWISSPROT_AC_OLD:Q5SR49;SMR:O00329;GeneID:5293;KEGG:hsa:5293;eggNOG:COG…	257647	Protein	PSAP	Mitochondrial carrier homolog 1;MTCH1;Presenilin-associated protein;PSAP;CGI-64;mitochondrial carrier 1;PIG60;SLC25A49;	SWISSPROT_AC:Q9NZJ7;SWISSPROT_ID:MTCH1_HUMAN;EMBL:AF176006;EMBL:AF189289;EMBL:AF192559;EMBL:AK315067;EMBL:AL122034;EMBL:AY358519;EMBL:BC000702;EMBL:BC006507;EMBL:BC009962;EMBL:BC110914;EMBL:BC153873;EMBL:CH471081;RefSeq:NP_001258570.1;RefSeq:NP_055156.1;ProteinModelPortal:Q9NZJ7;STRING:9606.ENSP00000362718;SWISSPROT_AC_OLD:A8KAX5;SWISSPROT_AC_OLD:B2RCE3;SWISSPROT_AC_OLD:Q6PK60;SWISSPROT_AC_OLD:Q6…	5293	23787
5389173	PI3Kgamma -- PSAP	association	Pubmed 2005:16004602;	The secretion of PSA was partially inhibited in the presence of LY294002, while the secretion of <b>PSAP</b> was completely abolished by the <b>PI3K</b> (phosphoinositide 3-kinase) inhibitor.[Pubmed 2005:16004602];	314530	Protein	PI3Kgamma	EC 2.7.1.153;EC 2.7.11.1;p110gamma;p120-PI3K;Phosphatidylinositol 4,5-bisphosphate 3-kinase 110 kDa catalytic subunit gamma;Phosphatidylinositol 4,5-bisphosphate 3-kinase catalytic subunit gamma isoform;Phosphoinositide-3-kinase catalytic gamma polypeptide;PI3-kinase subunit gamma;PI3K-gamma;PI3Kgamma;PIK3CG;PK3CG;PtdIns-3-kinase subunit gamma;PtdIns-3-kinase subunit p110-gamma;Serine/threonine p…	SWISSPROT_AC:P48736;SWISSPROT_ID:PK3CG_HUMAN;EMBL:AC005018;EMBL:AF327656;EMBL:BC035683;EMBL:CH236947;EMBL:CH471070;EMBL:X83368;RefSeq:NP_001269355.1;RefSeq:NP_001269356.1;RefSeq:NP_002640.2;RefSeq:XP_005250500.1;ProteinModelPortal:P48736;STRING:9606.ENSP00000352121;SWISSPROT_AC_OLD:A4D0Q6;SWISSPROT_AC_OLD:Q8IV23;SWISSPROT_AC_OLD:Q9BZC8;SMR:P48736;GeneID:5294;KEGG:hsa:5294;eggNOG:COG5032;eggNOG:KO…	257647	Protein	PSAP	Mitochondrial carrier homolog 1;MTCH1;Presenilin-associated protein;PSAP;CGI-64;mitochondrial carrier 1;PIG60;SLC25A49;	SWISSPROT_AC:Q9NZJ7;SWISSPROT_ID:MTCH1_HUMAN;EMBL:AF176006;EMBL:AF189289;EMBL:AF192559;EMBL:AK315067;EMBL:AL122034;EMBL:AY358519;EMBL:BC000702;EMBL:BC006507;EMBL:BC009962;EMBL:BC110914;EMBL:BC153873;EMBL:CH471081;RefSeq:NP_001258570.1;RefSeq:NP_055156.1;ProteinModelPortal:Q9NZJ7;STRING:9606.ENSP00000362718;SWISSPROT_AC_OLD:A8KAX5;SWISSPROT_AC_OLD:B2RCE3;SWISSPROT_AC_OLD:Q6PK60;SWISSPROT_AC_OLD:Q6…	5294	23787
5390653	RHOA -- G-CSF	association	Pubmed 2005:15916805;	In this paper we show that in resting Filgrastim (non-glycosylated G-CSF)-pulsed cells, F-actin polymerization, membrane-linked <b>RhoA</b> and cell polarization are enhanced compared to those found in resting <b>Lenograstim</b> (glycosylated G-CSF)-cells.[Pubmed 2005:15916805];	364855	Protein	RHOA	ARH12;ARHA;h12;Rho cDNA clone 12;RHO12;RHOA;Transforming protein RhoA;ras homolog family member A;rho 1-2;rho1-2;RHOH12;	SWISSPROT_AC:P61586;SWISSPROT_ID:RHOA_HUMAN;EMBL:AC104452;EMBL:AC121247;EMBL:AC137114;EMBL:AF498970;EMBL:AK222556;EMBL:BC001360;EMBL:BC005976;EMBL:BT019870;EMBL:BX647063;EMBL:L09159;EMBL:L25080;EMBL:M83094;EMBL:X05026;RefSeq:NP_001300870.1;RefSeq:NP_001655.1;ProteinModelPortal:P61586;STRING:9606.ENSP00000400175;SWISSPROT_AC_OLD:P06749;SWISSPROT_AC_OLD:Q53HM4;SWISSPROT_AC_OLD:Q5U024;SWISSPROT_AC_O…	82176	Protein	G-CSF	C17orf33;CSF3;Filgrastim;G-CSF;GCSF;Granulocyte colony-stimulating factor;Lenograstim;Pluripoietin;colony granulocyte stimulating factor;colony stimulating factor 3;colony stimulating factor the granulocyte;colony stimulating factor-3;colony-stimulating factor 3;colony-stimulating factor-3;CSF3OS;factor granulocyte colony stimulating;factor granulocyte colony-stimulating;factor granulocyte-colony…	SWISSPROT_AC:P09919;SWISSPROT_ID:CSF3_HUMAN;EMBL:AC090844;EMBL:AF388025;EMBL:CD013926;EMBL:M13008;EMBL:M17706;EMBL:X03438;EMBL:X03655;EMBL:X03656;RefSeq:NP_000750.1;RefSeq:NP_001171618.1;RefSeq:NP_757373.1;RefSeq:NP_757374.2;ProteinModelPortal:P09919;STRING:9606.ENSP00000225474;SWISSPROT_AC_OLD:A8MXR7;SMR:P09919;GeneID:1440;KEGG:hsa:1440;PIR:A24573;PIR:A25093;eggNOG:ENOG410IIM2;eggNOG:ENOG4111DA4…	1440	387
5518538	PTEN -- NHERF1	association	Pubmed 2006:16456542;Pubmed central 2015:4352254;Pubmed central 2012:3167192;Pubmed central 2012:3527443;Pubmed central 2011:3208076;	We show here that <b>PTEN</b> interacts directly with the <b>NHERF1</b> and NHERF2 (Na+/H+ exchanger regulatory factor) homologous adaptor proteins through the PDZ motif of PTEN and the PDZ1 domain of NHERF1 or both PDZ domains of NHERF2.[Pubmed 2006:16456542];Taken together, these data indicated that <b>NHERF1</b> organizes complexes mainly with moesin and <b>PTEN</b> at the apical PM of polariz…	338734	Protein	PTEN	EC 3.1.3.16;EC 3.1.3.48;EC 3.1.3.67;MMAC1;Mutated in multiple advanced cancers 1;Phosphatase and tensin homolog;Phosphatidylinositol 3,4,5-trisphosphate 3-phosphatase and dual-specificity protein phosphatase PTEN;PTEN;TEP1;10q23del;BZS;cws 1;CWS1;DEC;glm-2;GLM2;MHAM;mmac 1;mmac-1;phosphatase-and-tensin homolog;pten type 1;pten-1;PTEN1;type-pten;	SWISSPROT_AC:P60484;SWISSPROT_ID:PTEN_HUMAN;EMBL:AF000726;EMBL:AF000727;EMBL:AF000728;EMBL:AF000729;EMBL:AF000730;EMBL:AF000731;EMBL:AF000732;EMBL:AF000733;EMBL:AF000734;EMBL:AF067844;EMBL:AF143312;EMBL:AF143313;EMBL:AF143314;EMBL:AF143315;EMBL:AK313581;EMBL:BC005821;EMBL:CH471066;EMBL:CR450306;EMBL:DQ073384;EMBL:JF268690;EMBL:U92436;EMBL:U93051;EMBL:U96180;RefSeq:NP_000305.3;RefSeq:NP_001291646.…	276569	Protein	NHERF1	EBP50;Ezrin-radixin-moesin-binding phosphoprotein 50;Na(+)/H(+) exchange regulatory cofactor NHE-RF1;NHERF;NHERF-1;NHERF1;NHRF1;Regulatory cofactor of Na(+)/H(+) exchanger;SLC9A3R1;Sodium-hydrogen exchanger regulatory factor 1;Solute carrier family 9 isoform A3 regulatory factor 1;ezrin-radixin-moesin binding phosphoprotein 50;ezrin-radixin-moesin-binding phosphoprotein-50;NPHLOP2;SLC9A3 regulato…	SWISSPROT_AC:O14745;SWISSPROT_ID:NHRF1_HUMAN;EMBL:AC016888;EMBL:AF015926;EMBL:AF036241;EMBL:AK128474;EMBL:BC001443;EMBL:BC003361;EMBL:BC011777;EMBL:BC049220;EMBL:BC053350;EMBL:CH471099;RefSeq:NP_004243.1;ProteinModelPortal:O14745;STRING:9606.ENSP00000262613;SWISSPROT_AC_OLD:B3KY21;SWISSPROT_AC_OLD:O43552;SWISSPROT_AC_OLD:Q86WQ5;SMR:O14745;GeneID:9368;KEGG:hsa:9368;eggNOG:ENOG410ITAB;eggNOG:ENOG41…	5728	9368
5520518	P53 -- AES	association	Pubmed 2006:16452182;	Grg1 and <b>Grg5</b> both diminish <b>p53</b> protein levels;[Pubmed 2006:16452182];	297203	Protein	P53	Antigen NY-CO-13;Cellular tumor antigen p53;P53;Phosphoprotein p53;TP53;Tumor suppressor p53;BCC7;LFS1;p 53;p 53 tumor suppressor;p-53;p-53 tumor suppressor;p5-3;p53 phosphoprotein;p53 the tumor suppressor;p53 tumor protein;p53 tumor suppressor;p53 tumor-suppressor;p53's tumor suppressor;p53--an;p53-tumor suppressor;p53-tumor-suppressor;p53-type;protein of the p53 tumor;protein p53 tumor;tp 53;tp…	SWISSPROT_AC:P04637;SWISSPROT_ID:P53_HUMAN;EMBL:AB082923;EMBL:AC007421;EMBL:AC087388;EMBL:AF135120;EMBL:AF135121;EMBL:AF136270;EMBL:AF136271;EMBL:AF209128;EMBL:AF209129;EMBL:AF209130;EMBL:AF209131;EMBL:AF209132;EMBL:AF209133;EMBL:AF209134;EMBL:AF209135;EMBL:AF209136;EMBL:AF209148;EMBL:AF209149;EMBL:AF209150;EMBL:AF209151;EMBL:AF209152;EMBL:AF209153;EMBL:AF209154;EMBL:AF209155;EMBL:AF209156;EMBL:A…	11700	Protein	AES	AES;Amino enhancer of split;Amino-terminal enhancer of split;Gp130-associated protein GAM;GRG;Grg-5;GRG5;Groucho-related protein 5;Protein ESP1;Protein GRG;aes i;aes type i;AES-1;AES-2;aes-an;aes-i;amino terminal enhancer of split;amino-enhancer of split;amino-enhancer-of-split;ESP1;esp1 protein;gr-g;gr-gamma;grg protein;grgamma;tle 5;TLE5;	SWISSPROT_AC:Q08117;SWISSPROT_ID:AES_HUMAN;EMBL:AC005944;EMBL:AF072902;EMBL:AK094591;EMBL:AK314713;EMBL:BC113735;EMBL:BC113737;EMBL:CH471139;EMBL:U04241;EMBL:U88831;EMBL:U88832;EMBL:X73358;RefSeq:NP_001121.2;RefSeq:NP_945320.1;RefSeq:NP_945321.1;ProteinModelPortal:Q08117;STRING:9606.ENSP00000221561;SWISSPROT_AC_OLD:B2RBL0;SWISSPROT_AC_OLD:Q12808;SWISSPROT_AC_OLD:Q14CJ1;SWISSPROT_AC_OLD:Q96TG9;SWI…	7157	166
5520528	TLE1 -- P53	association	Pubmed 2006:16452182;	<b>Grg1</b> and Grg5 both diminish <b>p53</b> protein levels;[Pubmed 2006:16452182];	490410	Protein	TLE1	E(Sp1) homolog;Enhancer of split groucho-like protein 1;ESG1;TLE1;Transducin-like enhancer protein 1;es-gamma;ESG;GRG1;tle 1;tle i;tle-1;tle-i;transducin like enhancer of split 1;transducin-like enhancer of split-1;transducin-like-enhancer of split 1;	SWISSPROT_AC:Q04724;SWISSPROT_ID:TLE1_HUMAN;EMBL:AK290860;EMBL:AL353682;EMBL:AL365190;EMBL:BC010100;EMBL:BC015747;EMBL:CH471089;EMBL:M99435;RefSeq:NP_001290032.1;RefSeq:NP_001290033.1;RefSeq:NP_005068.2;ProteinModelPortal:Q04724;STRING:9606.ENSP00000365682;SWISSPROT_AC_OLD:A8K495;SWISSPROT_AC_OLD:Q5T3G4;SWISSPROT_AC_OLD:Q969V9;SMR:Q04724;GeneID:7088;KEGG:hsa:7088;PIR:B56695;eggNOG:ENOG410XPX3;egg…	297203	Protein	P53	Antigen NY-CO-13;Cellular tumor antigen p53;P53;Phosphoprotein p53;TP53;Tumor suppressor p53;BCC7;LFS1;p 53;p 53 tumor suppressor;p-53;p-53 tumor suppressor;p5-3;p53 phosphoprotein;p53 the tumor suppressor;p53 tumor protein;p53 tumor suppressor;p53 tumor-suppressor;p53's tumor suppressor;p53--an;p53-tumor suppressor;p53-tumor-suppressor;p53-type;protein of the p53 tumor;protein p53 tumor;tp 53;tp…	SWISSPROT_AC:P04637;SWISSPROT_ID:P53_HUMAN;EMBL:AB082923;EMBL:AC007421;EMBL:AC087388;EMBL:AF135120;EMBL:AF135121;EMBL:AF136270;EMBL:AF136271;EMBL:AF209128;EMBL:AF209129;EMBL:AF209130;EMBL:AF209131;EMBL:AF209132;EMBL:AF209133;EMBL:AF209134;EMBL:AF209135;EMBL:AF209136;EMBL:AF209148;EMBL:AF209149;EMBL:AF209150;EMBL:AF209151;EMBL:AF209152;EMBL:AF209153;EMBL:AF209154;EMBL:AF209155;EMBL:AF209156;EMBL:A…	7157	7088
5647083	IL-1 beta -- ADAMTS1	association	Pubmed 2006:16675485;	<b>IL-1beta</b> and TGF-beta1 differentially regulate <b>ADAMTS-1</b> expression in human decidual stromal cells.[Pubmed 2006:16675485];A quantitative-competitive (QC)-PCR strategy and western blot analysis was then employed to determine whether <b>IL-1beta</b> and TGF-beta1 regulate <b>ADAMTS-1</b> mRNA and protein expression levels in primary cultures of stromal cells isolated from first trimes…	197391	Protein	IL-1 beta	Catabolin;IL-1 beta;IL1B;IL1F2;Interleukin-1 beta;1 beta interleukin;1 beta-interleukin;1-beta interleukin;il - 1beta;il -1;il -1b;il -1beta;il 1;il 1 beta;il 1-beta;il 1b;il 1beta;il type i;il- 1;il- 1 beta;il- 1b;il- 1beta;il- i;il--1;il--1 beta;IL-1;il-1 -beta;il-1 b;il-1-b;il-1-type;il-1beta;il-i;il-i beta;il-ibeta;il-type 1;IL1-BETA;interleukin - 1 beta;interleukin -1 b;interleukin -1 beta;i…	SWISSPROT_AC:P01584;SWISSPROT_ID:IL1B_HUMAN;EMBL:AC079753;EMBL:AY137079;EMBL:BC008678;EMBL:BN000002;EMBL:BT007213;EMBL:CH471217;EMBL:CR407679;EMBL:K02770;EMBL:M15330;EMBL:M15840;EMBL:M54933;EMBL:X02532;EMBL:X04500;EMBL:X56087;RefSeq:NP_000567.1;ProteinModelPortal:P01584;STRING:9606.ENSP00000263341;SWISSPROT_AC_OLD:Q53X59;SWISSPROT_AC_OLD:Q53XX2;SWISSPROT_AC_OLD:Q7M4S7;SWISSPROT_AC_OLD:Q7RU01;SWIS…	40873	Protein	ADAMTS1	A disintegrin and metalloproteinase with thrombospondin motifs 1;ADAM-TS 1;ADAM-TS1;ADAMTS-1;ADAMTS1;ATS1;EC 3.4.24.-;KIAA1346;METH-1;METH1;ADAM metallopeptidase with thrombospondin type 1 motif 1;adam-ts-1;adamts 1;ats 1;ats type 1;ats-1;c 3 - c 5;C3-C5;meth 1;	SWISSPROT_AC:Q9UHI8;SWISSPROT_ID:ATS1_HUMAN;EMBL:AB037767;EMBL:AF060152;EMBL:AF170084;EMBL:AF207664;EMBL:AL162080;EMBL:AP001697;EMBL:CH471079;RefSeq:NP_008919.3;ProteinModelPortal:Q9UHI8;STRING:9606.ENSP00000284984;SWISSPROT_AC_OLD:D3DSD5;SWISSPROT_AC_OLD:Q9NSJ8;SWISSPROT_AC_OLD:Q9P2K0;SWISSPROT_AC_OLD:Q9UH83;SWISSPROT_AC_OLD:Q9UP80;SMR:Q9UHI8;GeneID:9510;KEGG:hsa:9510;PIR:T47158;eggNOG:ENOG410XP…	3553	9510
5690318	PAR-2 -- IL-1 beta	association	Pubmed 2006:16757188;Pubmed 2009:19247167;Pubmed 2009:19852794;Pubmed central 2009:2773761;Pubmed central 2007:2246240;Pubmed central 2006:1562419;	<b>IL-1beta</b> and TNF-alpha both upregulated <b>PAR-2</b> expression in normal and OA chondrocytes.[Pubmed 2006:16757188];PAR-2 was expressed by rat IVD cells and in both anulus fibrosus and nucleus pulposus tissues, <b>PAR-2</b> expression was up-regulated by <b>interleukin-1beta</b> (IL-1beta).[Pubmed 2009:19247167];The expression of <b>PAR-2</b> is regulated by <b>IL-1beta</b> stimulation.[P…	301739	Protein	PAR-2	Coagulation factor II receptor-like 1;F2RL1;G-protein coupled receptor 11;GPR11;PAR-2;PAR2;Proteinase-activated receptor 2;Thrombin receptor-like 1;F2R like trypsin receptor 1;par 2;par ii;par subtype 2;par- 2;par-2-type;proteinase activated receptor 2;proteinase activated receptor-2;proteinase activated-receptor 2;proteinase-activated receptor subtype 2;proteinase-activated receptor type 2;prote…	SWISSPROT_AC:P55085;SWISSPROT_ID:PAR2_HUMAN;EMBL:AF400075;EMBL:AY336105;EMBL:BC012453;EMBL:BC018130;EMBL:BT009856;EMBL:CH471084;EMBL:U34038;EMBL:U36753;EMBL:Z49993;EMBL:Z49994;RefSeq:NP_005233.3;ProteinModelPortal:P55085;STRING:9606.ENSP00000296677;SWISSPROT_AC_OLD:Q13317;SWISSPROT_AC_OLD:Q13346;SWISSPROT_AC_OLD:Q53XJ8;SMR:P55085;GeneID:2150;KEGG:hsa:2150;PIR:S66518;eggNOG:ENOG410IGEM;eggNOG:ENOG…	197391	Protein	IL-1 beta	Catabolin;IL-1 beta;IL1B;IL1F2;Interleukin-1 beta;1 beta interleukin;1 beta-interleukin;1-beta interleukin;il - 1beta;il -1;il -1b;il -1beta;il 1;il 1 beta;il 1-beta;il 1b;il 1beta;il type i;il- 1;il- 1 beta;il- 1b;il- 1beta;il- i;il--1;il--1 beta;IL-1;il-1 -beta;il-1 b;il-1-b;il-1-type;il-1beta;il-i;il-i beta;il-ibeta;il-type 1;IL1-BETA;interleukin - 1 beta;interleukin -1 b;interleukin -1 beta;i…	SWISSPROT_AC:P01584;SWISSPROT_ID:IL1B_HUMAN;EMBL:AC079753;EMBL:AY137079;EMBL:BC008678;EMBL:BN000002;EMBL:BT007213;EMBL:CH471217;EMBL:CR407679;EMBL:K02770;EMBL:M15330;EMBL:M15840;EMBL:M54933;EMBL:X02532;EMBL:X04500;EMBL:X56087;RefSeq:NP_000567.1;ProteinModelPortal:P01584;STRING:9606.ENSP00000263341;SWISSPROT_AC_OLD:Q53X59;SWISSPROT_AC_OLD:Q53XX2;SWISSPROT_AC_OLD:Q7M4S7;SWISSPROT_AC_OLD:Q7RU01;SWIS…	3553	2150
5690333	TNF -- PAR-2	association	Pubmed 2006:16757188;Pubmed 2013:24453410;Pubmed 2007:17142351;Pubmed central 2014:4021743;Pubmed central 2013:3865761;Pubmed central 2013:3876890;Pubmed central 2006:1562419;	IL-1beta and <b>TNF-alpha</b> both upregulated <b>PAR-2</b> expression in normal and OA chondrocytes.[Pubmed 2006:16757188];Agonist peptides of PAR-1, but not <b>PAR-2</b> induced <b>TNF</b> release from T cells.[Pubmed 2013:24453410];Flow cytometry for PAR1, PAR2, and PAR3 also demonstrated selective <b>PAR2</b> upregulation in response to <b>TNF-alpha</b> and LPS.[Pubmed 2007:17142351];Upregula…	492131	Protein	TNF	Cachectin;TNF;TNF-a;TNF-alpha;TNFA;TNFSF2;Tumor necrosis factor;Tumor necrosis factor ligand superfamily member 2;chain-tnf;DIF;dif-type;factor - tumor necrosis;factor of the tumor necrosis;factor of the tumor-necrosis;factor of tumor necrosis;factor tumor necrosis;factor-tumor necrosis;necrosis factor-tumor;necrosis tumor factor;tnf - a;tnf - alpha;tnf -a;tnf -alpha;tnf a;tnf alpha;tnf- a;tnf- a…	SWISSPROT_AC:P01375;SWISSPROT_ID:TNFA_HUMAN;EMBL:AB088112;EMBL:AF043342;EMBL:AF098751;EMBL:AF129756;EMBL:AY066019;EMBL:AY214167;EMBL:BA000025;EMBL:BC028148;EMBL:M10988;EMBL:M16441;EMBL:M26331;EMBL:X01394;EMBL:X02910;EMBL:Y14768;EMBL:Z15026;RefSeq:NP_000585.2;ProteinModelPortal:P01375;STRING:9606.ENSP00000398698;SWISSPROT_AC_OLD:O43647;SWISSPROT_AC_OLD:Q9P1Q2;SWISSPROT_AC_OLD:Q9UIV3;SMR:P01375;Gen…	301739	Protein	PAR-2	Coagulation factor II receptor-like 1;F2RL1;G-protein coupled receptor 11;GPR11;PAR-2;PAR2;Proteinase-activated receptor 2;Thrombin receptor-like 1;F2R like trypsin receptor 1;par 2;par ii;par subtype 2;par- 2;par-2-type;proteinase activated receptor 2;proteinase activated receptor-2;proteinase activated-receptor 2;proteinase-activated receptor subtype 2;proteinase-activated receptor type 2;prote…	SWISSPROT_AC:P55085;SWISSPROT_ID:PAR2_HUMAN;EMBL:AF400075;EMBL:AY336105;EMBL:BC012453;EMBL:BC018130;EMBL:BT009856;EMBL:CH471084;EMBL:U34038;EMBL:U36753;EMBL:Z49993;EMBL:Z49994;RefSeq:NP_005233.3;ProteinModelPortal:P55085;STRING:9606.ENSP00000296677;SWISSPROT_AC_OLD:Q13317;SWISSPROT_AC_OLD:Q13346;SWISSPROT_AC_OLD:Q53XJ8;SMR:P55085;GeneID:2150;KEGG:hsa:2150;PIR:S66518;eggNOG:ENOG410IGEM;eggNOG:ENOG…	7124	2150
5823196	TNF -- BRD2	association	Pubmed 2006:16930264;	LH and <b>FSH</b> were positively correlated with IL-1beta, IL-6 and <b>TNF-alpha</b>, and CRP concentrations and ESR.[Pubmed 2006:16930264];	492131	Protein	TNF	Cachectin;TNF;TNF-a;TNF-alpha;TNFA;TNFSF2;Tumor necrosis factor;Tumor necrosis factor ligand superfamily member 2;chain-tnf;DIF;dif-type;factor - tumor necrosis;factor of the tumor necrosis;factor of the tumor-necrosis;factor of tumor necrosis;factor tumor necrosis;factor-tumor necrosis;necrosis factor-tumor;necrosis tumor factor;tnf - a;tnf - alpha;tnf -a;tnf -alpha;tnf a;tnf alpha;tnf- a;tnf- a…	SWISSPROT_AC:P01375;SWISSPROT_ID:TNFA_HUMAN;EMBL:AB088112;EMBL:AF043342;EMBL:AF098751;EMBL:AF129756;EMBL:AY066019;EMBL:AY214167;EMBL:BA000025;EMBL:BC028148;EMBL:M10988;EMBL:M16441;EMBL:M26331;EMBL:X01394;EMBL:X02910;EMBL:Y14768;EMBL:Z15026;RefSeq:NP_000585.2;ProteinModelPortal:P01375;STRING:9606.ENSP00000398698;SWISSPROT_AC_OLD:O43647;SWISSPROT_AC_OLD:Q9P1Q2;SWISSPROT_AC_OLD:Q9UIV3;SMR:P01375;Gen…	47854	Protein	BRD2	BRD2;Bromodomain-containing protein 2;KIAA9001;O27.1.1;Really interesting new gene 3 protein;RING3;brd 2;brd ii;brd-2;brd-ii;bromodomain containing 2;bromodomain containing protein 2;bromodomain-containing 2;D6S113E;FSH;fsh-type;FSRG1;NAT;nat-type;ring 3;ring iii;ring of type iii;ring type iii;ring-3;RNF3;	SWISSPROT_AC:P25440;SWISSPROT_ID:BRD2_HUMAN;EMBL:AL645941;EMBL:AL662845;EMBL:AL805913;EMBL:AL832722;EMBL:AL935042;EMBL:BC063840;EMBL:BX005422;EMBL:BX647233;EMBL:BX648109;EMBL:BX908719;EMBL:CH471081;EMBL:CR936909;EMBL:D42040;EMBL:M80613;EMBL:X62083;EMBL:X96670;EMBL:Z96104;RefSeq:NP_001106653.1;RefSeq:NP_001186384.1;RefSeq:NP_001186385.1;RefSeq:NP_001278915.1;RefSeq:NP_005095.1;ProteinModelPortal:P…	7124	6046
5855660	Insulin -- HO-1	association	Pubmed 2006:17042977;Pubmed central 2015:4366645;Pubmed central 2015:4580604;Pubmed central 2014:4470177;Pubmed central 2012:3318228;Pubmed central 2012:3341710;Pubmed central 2011:3231966;Pubmed central 2013:3641874;Pubmed central 2013:3830593;Pubmed central 2013:3857752;	Compared to the control group and the EGFP group, <b>insulin</b> release in the <b>HO-1</b> group increased significantly (P &lt; 0.05).[Pubmed 2006:17042977];The insulin release in the control group was (182.36 +/- 58.96) mIU/L after stimulation by high glucose media (16.7 mmol/L), while <b>insulin</b> release from the <b>HO-1</b> group and the EGFP group were (270.09 +/- 89.37) mIU/L and (175.9…	200308	Protein	Insulin	INS;Insulin;an-ins;IDDM;iddm 1;iddm 2;iddm type 1;iddm-1;iddm-2;iddm-type;IDDM1;IDDM2;ILPR;ins-type;insulin--an;insulin-chain;insulin-type;IRDN;mody-x;MODY10;type-insulin;	SWISSPROT_AC:P01308;SWISSPROT_ID:INS_HUMAN;EMBL:AJ009655;EMBL:AY138590;EMBL:AY899304;EMBL:BC005255;EMBL:BT006808;EMBL:CH471158;EMBL:J00265;EMBL:L15440;EMBL:M10039;EMBL:V00565;EMBL:X70508;RefSeq:NP_000198.1;RefSeq:NP_001172026.1;RefSeq:NP_001172027.1;RefSeq:NP_001278826.1;ProteinModelPortal:P01308;STRING:9606.ENSP00000250971;SWISSPROT_AC_OLD:Q5EEX2;SMR:P01308;GeneID:3630;KEGG:hsa:3630;PIR:A93222;e…	184299	Protein	HO-1	EC 1.14.14.18;Heme oxygenase 1;HMOX1;HO;HO-1;HO1;bK286B10;heme oxygenase - 1;heme oxygenase -1;heme oxygenase i;heme oxygenase isoform 1;heme oxygenase isoform-1;heme oxygenase type 1;heme oxygenase type i;heme oxygenase type-1;heme oxygenase- 1;heme oxygenase--1;heme oxygenase-1;heme oxygenase1;heme-oxygenase 1;heme-oxygenase i;heme-oxygenase isoform 1;heme-oxygenase- 1;heme-oxygenase-1;heme-oxy…	SWISSPROT_AC:P09601;SWISSPROT_ID:HMOX1_HUMAN;EMBL:AY460337;EMBL:CR456505;EMBL:M23041;EMBL:X06985;EMBL:X14782;EMBL:Z82244;RefSeq:NP_002124.1;ProteinModelPortal:P09601;STRING:9606.ENSP00000216117;SMR:P09601;GeneID:3162;KEGG:hsa:3162;PIR:S00325;eggNOG:COG5398;eggNOG:KOG4480;UniGene:Hs.517581;UniGene:Hs.727017;GO:GO:0001525;GO:GO:0001935;GO:GO:0002246;GO:GO:0002686;GO:GO:0004392;GO:GO:0004630;GO:GO:0…	3630	3162
5969987	COX-2 -- GRASP65	association	Pubmed 2015:26001729;Pubmed 2015:26035123;Pubmed 2007:18314621;Pubmed 2014:24804677;Pubmed 2009:19717552;Pubmed 2017:28892097;Pubmed central 2015:4439527;Pubmed central 2015:4500655;Pubmed central 2014:4013119;Pubmed central 2014:4032329;Pubmed central 2012:3412643;Pubmed central 2017:5508758;Pubmed central 2017:5546511;Pubmed central 2016:4748097;Pubmed central 2013:3806836;	Further studies showed that increased p300HAT acetylates histone H3 and NF-ÃŽÂºB <b>p65</b> subunit to up-regulate the <b>COX-2</b> expression, which was reduced by AA or p300HAT shRNA.[Pubmed 2015:26001729];Further studies showed that increased p300HAT acetylates histone H3 and NF-ÃƒÂŽÃ‚ÂºB <b>p65</b> subunit to up-regulate the <b>COX-2</b> expression, which was reduced by AA or p300HAT shRNA.[P…	310247	Protein	COX-2	COX-2;COX2;Cyclooxygenase-2;EC 1.14.99.1;PGH synthase 2;PGH2;PGHS-2;PHS II;Prostaglandin G/H synthase 2;Prostaglandin H2 synthase 2;Prostaglandin-endoperoxide synthase 2;PTGS2;cox - 2;cox -2;cox 2;cox ii;cox type 2;cox type-2;cox- 2;cox-2--an;cox-2-type;cyclooxygenase -2;cyclooxygenase -ii;cyclooxygenase 2;cyclooxygenase 2-an;cyclooxygenase ii;cyclooxygenase isoform 2;cyclooxygenase isoform-2;cyc…	SWISSPROT_AC:P35354;SWISSPROT_ID:PGH2_HUMAN;EMBL:AK292167;EMBL:AL033533;EMBL:AY229989;EMBL:AY382629;EMBL:AY462100;EMBL:BC013734;EMBL:CH471067;EMBL:D28235;EMBL:L15326;EMBL:M90100;EMBL:U04636;RefSeq:NP_000954.1;ProteinModelPortal:P35354;STRING:9606.ENSP00000356438;SWISSPROT_AC_OLD:A8K802;SWISSPROT_AC_OLD:Q16876;SMR:P35354;GeneID:5743;KEGG:hsa:5743;PIR:A46150;eggNOG:ENOG410XPZ3;eggNOG:KOG2408;UniGen…	162866	Protein	GRASP65	Golgi peripheral membrane protein p65;Golgi phosphoprotein 5;Golgi reassembly-stacking protein 1;Golgi reassembly-stacking protein of 65 kDa;GOLPH5;GORASP1;GORS1;GRASP65;golgi reassembly stacking protein 1;grasp-65;p 65;p-65;p6-5;P65;	SWISSPROT_AC:Q9BQQ3;SWISSPROT_ID:GORS1_HUMAN;EMBL:AJ409349;EMBL:AK091168;EMBL:AK124755;EMBL:BC008928;EMBL:BC075854;EMBL:BC103826;EMBL:BC103827;EMBL:CH471055;RefSeq:NP_001265718.1;RefSeq:NP_001265719.1;RefSeq:NP_114105.1;ProteinModelPortal:Q9BQQ3;STRING:9606.ENSP00000313869;SWISSPROT_AC_OLD:B3KWC8;SWISSPROT_AC_OLD:Q3SYG7;SWISSPROT_AC_OLD:Q8N272;SWISSPROT_AC_OLD:Q96H42;SMR:Q9BQQ3;GeneID:64689;KEGG:…	5743	64689
6011478	HO-1 -- FOXP3	association	Pubmed 2007:17216339;Pubmed central 2017:5431314;Pubmed central 2017:5488009;Pubmed central 2011:3135357;	In this study, we investigated the correlation between <b>FoxP3</b> and <b>HO-1</b> expression in patients with various grades of astrocytoma (WHO grade II-IV).[Pubmed 2007:17216339];This study also suggests that <b>HO-1</b> mRNA expression is linked to the induction of <b>Foxp3</b> in CD4+ CD25+ glioma infiltrating Treg.[Pubmed 2007:17216339];Additionally, KDM3A facilitates the secretion of TGF-…	184299	Protein	HO-1	EC 1.14.14.18;Heme oxygenase 1;HMOX1;HO;HO-1;HO1;bK286B10;heme oxygenase - 1;heme oxygenase -1;heme oxygenase i;heme oxygenase isoform 1;heme oxygenase isoform-1;heme oxygenase type 1;heme oxygenase type i;heme oxygenase type-1;heme oxygenase- 1;heme oxygenase--1;heme oxygenase-1;heme oxygenase1;heme-oxygenase 1;heme-oxygenase i;heme-oxygenase isoform 1;heme-oxygenase- 1;heme-oxygenase-1;heme-oxy…	SWISSPROT_AC:P09601;SWISSPROT_ID:HMOX1_HUMAN;EMBL:AY460337;EMBL:CR456505;EMBL:M23041;EMBL:X06985;EMBL:X14782;EMBL:Z82244;RefSeq:NP_002124.1;ProteinModelPortal:P09601;STRING:9606.ENSP00000216117;SMR:P09601;GeneID:3162;KEGG:hsa:3162;PIR:S00325;eggNOG:COG5398;eggNOG:KOG4480;UniGene:Hs.517581;UniGene:Hs.727017;GO:GO:0001525;GO:GO:0001935;GO:GO:0002246;GO:GO:0002686;GO:GO:0004392;GO:GO:0004630;GO:GO:0…	141337	Protein	FOXP3	Forkhead box protein P3;FOXP3;IPEX;Scurfin;AIID;DIETER;forkhead box P3;forkhead box p3 protein;forkhead box-p3;forkhead-box p3;forkhead-box protein p3;foxp 3;foxp-3;jm-2;JM2;PIDX;XPID;	SWISSPROT_AC:Q9BZS1;SWISSPROT_ID:FOXP3_HUMAN;EMBL:AF235097;EMBL:AF277993;EMBL:AJ005891;EMBL:BC113401;EMBL:BC113403;EMBL:BC143785;EMBL:DQ010327;EMBL:EF534714;EMBL:EU855812;RefSeq:NP_001107849.1;RefSeq:NP_054728.2;ProteinModelPortal:Q9BZS1;STRING:9606.ENSP00000365380;SWISSPROT_AC_OLD:A5HJT1;SWISSPROT_AC_OLD:B7ZLG0;SWISSPROT_AC_OLD:B9UN80;SWISSPROT_AC_OLD:O60827;SWISSPROT_AC_OLD:Q14DD8;SWISSPROT_AC_…	50943	3162
6058863	P53 -- G3BP2	association	Pubmed 2007:17297477;Pubmed central 2014:4286533;	<b>G3BP2</b> expression resulted in significant reduction in MDM2-mediated <b>p53</b> ubiquitylation and degradation.[Pubmed 2007:17297477];Because another G3BP family protein, G3BP2, was reported to interact with p53 and regulate p53 protein level (27), we examined the effect of <b>G3BP2</b> in regulating <b>p53</b> expression.[Pubmed central 2014:4286533];Our results showed that overexpression …	297203	Protein	P53	Antigen NY-CO-13;Cellular tumor antigen p53;P53;Phosphoprotein p53;TP53;Tumor suppressor p53;BCC7;LFS1;p 53;p 53 tumor suppressor;p-53;p-53 tumor suppressor;p5-3;p53 phosphoprotein;p53 the tumor suppressor;p53 tumor protein;p53 tumor suppressor;p53 tumor-suppressor;p53's tumor suppressor;p53--an;p53-tumor suppressor;p53-tumor-suppressor;p53-type;protein of the p53 tumor;protein p53 tumor;tp 53;tp…	SWISSPROT_AC:P04637;SWISSPROT_ID:P53_HUMAN;EMBL:AB082923;EMBL:AC007421;EMBL:AC087388;EMBL:AF135120;EMBL:AF135121;EMBL:AF136270;EMBL:AF136271;EMBL:AF209128;EMBL:AF209129;EMBL:AF209130;EMBL:AF209131;EMBL:AF209132;EMBL:AF209133;EMBL:AF209134;EMBL:AF209135;EMBL:AF209136;EMBL:AF209148;EMBL:AF209149;EMBL:AF209150;EMBL:AF209151;EMBL:AF209152;EMBL:AF209153;EMBL:AF209154;EMBL:AF209155;EMBL:AF209156;EMBL:A…	145240	Protein	G3BP2	G3BP-2;G3BP2;GAP SH3 domain-binding protein 2;KIAA0660;Ras GTPase-activating protein-binding protein 2;G3BP stress granule assembly factor 2;	SWISSPROT_AC:Q9UN86;SWISSPROT_ID:G3BP2_HUMAN;EMBL:AB014560;EMBL:AF051311;EMBL:AF053535;EMBL:AF145284;EMBL:AK291786;EMBL:BC011731;EMBL:CH471057;RefSeq:NP_036429.2;RefSeq:NP_987100.1;RefSeq:NP_987101.1;RefSeq:XP_005263439.1;RefSeq:XP_005263440.1;RefSeq:XP_011530743.1;RefSeq:XP_016864365.1;RefSeq:XP_016864366.1;RefSeq:XP_016864367.1;RefSeq:XP_016864368.1;ProteinModelPortal:Q9UN86;STRING:9606.ENSP000…	7157	9908
6276437	HO-1 -- BCL2	association	Pubmed 2007:17923014;Pubmed 2009:19129475;Pubmed central 2015:4440599;Pubmed central 2015:4747182;Pubmed central 2014:3962395;Pubmed central 2014:3976916;Pubmed central 2014:4050335;Pubmed central 2014:4229672;Pubmed central 2008:2635644;Pubmed central 2017:5721613;Pubmed central 2010:2893521;Pubmed central 2013:3577889;Pubmed central 2013:3769390;Pubmed central 2006:1769509;	(3) The expressions of <b>HO-1</b> was positively correlated with the expression of <b>Bcl-2</b> (r = 0.66, P &lt; 0.001).[Pubmed 2007:17923014];Knockdown of <b>HO-1</b> proved its relevance in facilitating enhanced expression of the antiapoptotic proteins <b>Bcl-2</b> and Bcl-X(L), as well as the anti-inflammatory adenosine receptor A(2A).[Pubmed 2009:19129475];Cell stress proteins in MDA-MB-231…	184299	Protein	HO-1	EC 1.14.14.18;Heme oxygenase 1;HMOX1;HO;HO-1;HO1;bK286B10;heme oxygenase - 1;heme oxygenase -1;heme oxygenase i;heme oxygenase isoform 1;heme oxygenase isoform-1;heme oxygenase type 1;heme oxygenase type i;heme oxygenase type-1;heme oxygenase- 1;heme oxygenase--1;heme oxygenase-1;heme oxygenase1;heme-oxygenase 1;heme-oxygenase i;heme-oxygenase isoform 1;heme-oxygenase- 1;heme-oxygenase-1;heme-oxy…	SWISSPROT_AC:P09601;SWISSPROT_ID:HMOX1_HUMAN;EMBL:AY460337;EMBL:CR456505;EMBL:M23041;EMBL:X06985;EMBL:X14782;EMBL:Z82244;RefSeq:NP_002124.1;ProteinModelPortal:P09601;STRING:9606.ENSP00000216117;SMR:P09601;GeneID:3162;KEGG:hsa:3162;PIR:S00325;eggNOG:COG5398;eggNOG:KOG4480;UniGene:Hs.517581;UniGene:Hs.727017;GO:GO:0001525;GO:GO:0001935;GO:GO:0002246;GO:GO:0002686;GO:GO:0004392;GO:GO:0004630;GO:GO:0…	43291	Protein	BCL2	Apoptosis regulator Bcl-2;BCL2;apoptosis regulator bcl2;apoptosis regulator of the bcl-2;apoptosis-regulator bcl-2;bcl - 2;bcl -2;bcl 2;bcl- 2;Bcl-2;bcl-2-type;bcl2 apoptosis regulator;BCL2, apoptosis regulator;bcl2--an;PPP1R50;regulator of apoptosis bcl-2;	SWISSPROT_AC:P10415;SWISSPROT_ID:BCL2_HUMAN;EMBL:AC021803;EMBL:AC022726;EMBL:AY220759;EMBL:BC027258;EMBL:CH471096;EMBL:M13994;EMBL:M13995;EMBL:M14745;EMBL:S72602;EMBL:X06487;RefSeq:NP_000624.2;RefSeq:NP_000648.2;ProteinModelPortal:P10415;STRING:9606.ENSP00000329623;SWISSPROT_AC_OLD:C9JHD5;SWISSPROT_AC_OLD:P10416;SWISSPROT_AC_OLD:Q13842;SWISSPROT_AC_OLD:Q16197;SMR:P10415;GeneID:596;KEGG:hsa:596;PI…	596	3162
6298762	P53 -- HMGE	association	Pubmed 2007:17610503;	Addition of TAT protein transduction domain and <b>GrpE</b> to human <b>p53</b> provides soluble fusion proteins that can be transduced into dendritic cells and elicit p53-specific T-cell responses in HLA-A*0201 transgenic mice.[Pubmed 2007:17610503];	297203	Protein	P53	Antigen NY-CO-13;Cellular tumor antigen p53;P53;Phosphoprotein p53;TP53;Tumor suppressor p53;BCC7;LFS1;p 53;p 53 tumor suppressor;p-53;p-53 tumor suppressor;p5-3;p53 phosphoprotein;p53 the tumor suppressor;p53 tumor protein;p53 tumor suppressor;p53 tumor-suppressor;p53's tumor suppressor;p53--an;p53-tumor suppressor;p53-tumor-suppressor;p53-type;protein of the p53 tumor;protein p53 tumor;tp 53;tp…	SWISSPROT_AC:P04637;SWISSPROT_ID:P53_HUMAN;EMBL:AB082923;EMBL:AC007421;EMBL:AC087388;EMBL:AF135120;EMBL:AF135121;EMBL:AF136270;EMBL:AF136271;EMBL:AF209128;EMBL:AF209129;EMBL:AF209130;EMBL:AF209131;EMBL:AF209132;EMBL:AF209133;EMBL:AF209134;EMBL:AF209135;EMBL:AF209136;EMBL:AF209148;EMBL:AF209149;EMBL:AF209150;EMBL:AF209151;EMBL:AF209152;EMBL:AF209153;EMBL:AF209154;EMBL:AF209155;EMBL:AF209156;EMBL:A…	166784	Protein	HMGE	GREPEL1;GrpE protein homolog 1, mitochondrial;GRPE1;GRPEL1;HMGE;Mt-GrpE#1;GrpE;grpe isoform 1;GrpE like 1, mitochondrial;grpe-type;	SWISSPROT_AC:Q9HAV7;SWISSPROT_ID:GRPE1_HUMAN;EMBL:AF087896;EMBL:AF298592;EMBL:AK312882;EMBL:AL542571;EMBL:BC024242;EMBL:CH471131;RefSeq:NP_079472.1;ProteinModelPortal:Q9HAV7;STRING:9606.ENSP00000264954;SWISSPROT_AC_OLD:B2R783;SWISSPROT_AC_OLD:Q549M6;SMR:Q9HAV7;GeneID:80273;KEGG:hsa:80273;eggNOG:COG0576;eggNOG:KOG3003;UniGene:Hs.443723;GO:GO:0000774;GO:GO:0001405;GO:GO:0005634;GO:GO:0005739;GO:GO:…	7157	80273
6388073	COX-2 -- mPGES-2	association	Pubmed 2007:17868774;Pubmed central 2013:3661627;	mPGES-1 and <b>mPGES-2</b> expression correlated with <b>cyclooxygenase-2</b> expression.[Pubmed 2007:17868774];This fits well with our qRT PCR data from mouse and human islets (Figs. 2 and 3), in which we saw significant increases in <b>PTGS2</b> mRNA with diabetes without a corresponding change in <b>PTGES2</b> expression.[Pubmed central 2013:3661627];	310247	Protein	COX-2	COX-2;COX2;Cyclooxygenase-2;EC 1.14.99.1;PGH synthase 2;PGH2;PGHS-2;PHS II;Prostaglandin G/H synthase 2;Prostaglandin H2 synthase 2;Prostaglandin-endoperoxide synthase 2;PTGS2;cox - 2;cox -2;cox 2;cox ii;cox type 2;cox type-2;cox- 2;cox-2--an;cox-2-type;cyclooxygenase -2;cyclooxygenase -ii;cyclooxygenase 2;cyclooxygenase 2-an;cyclooxygenase ii;cyclooxygenase isoform 2;cyclooxygenase isoform-2;cyc…	SWISSPROT_AC:P35354;SWISSPROT_ID:PGH2_HUMAN;EMBL:AK292167;EMBL:AL033533;EMBL:AY229989;EMBL:AY382629;EMBL:AY462100;EMBL:BC013734;EMBL:CH471067;EMBL:D28235;EMBL:L15326;EMBL:M90100;EMBL:U04636;RefSeq:NP_000954.1;ProteinModelPortal:P35354;STRING:9606.ENSP00000356438;SWISSPROT_AC_OLD:A8K802;SWISSPROT_AC_OLD:Q16876;SMR:P35354;GeneID:5743;KEGG:hsa:5743;PIR:A46150;eggNOG:ENOG410XPZ3;eggNOG:KOG2408;UniGen…	310196	Protein	mPGES-2	C9orf15;EC 5.3.99.3;Membrane-associated prostaglandin E synthase-2;Microsomal prostaglandin E synthase 2;mPGE synthase-2;mPGES-2;PGES2;Prostaglandin E synthase 2;Prostaglandin-H(2) E-isomerase;PTGES2;GBF-1;GBF1;microsomal prostaglandin e synthase type 2;microsomal prostaglandin e synthase type-2;microsomal prostaglandin e synthase-2;microsomal prostaglandin e-synthase type 2;prostaglandin e synth…	SWISSPROT_AC:Q9H7Z7;SWISSPROT_ID:PGES2_HUMAN;EMBL:AK024100;EMBL:AK223520;EMBL:AL590708;EMBL:BC009397;EMBL:BC009456;EMBL:BC011613;RefSeq:NP_001243264.1;RefSeq:NP_079348.1;RefSeq:NP_945176.1;ProteinModelPortal:Q9H7Z7;STRING:9606.ENSP00000345341;SWISSPROT_AC_OLD:Q53EW9;SWISSPROT_AC_OLD:Q5SYV6;SWISSPROT_AC_OLD:Q96GI0;SWISSPROT_AC_OLD:Q96GL2;SMR:Q9H7Z7;GeneID:80142;KEGG:hsa:80142;eggNOG:ENOG410XS2X;eg…	5743	80142
6449047	P53 -- HPO	association	Pubmed 2007:17786332;	In a 40-week experiment, <b>HSs</b> were significantly increased in female <b>p53</b> (+/-) mice (37.5%) as compared with female (+/+) mice (5.0%).[Pubmed 2007:17786332];	297203	Protein	P53	Antigen NY-CO-13;Cellular tumor antigen p53;P53;Phosphoprotein p53;TP53;Tumor suppressor p53;BCC7;LFS1;p 53;p 53 tumor suppressor;p-53;p-53 tumor suppressor;p5-3;p53 phosphoprotein;p53 the tumor suppressor;p53 tumor protein;p53 tumor suppressor;p53 tumor-suppressor;p53's tumor suppressor;p53--an;p53-tumor suppressor;p53-tumor-suppressor;p53-type;protein of the p53 tumor;protein p53 tumor;tp 53;tp…	SWISSPROT_AC:P04637;SWISSPROT_ID:P53_HUMAN;EMBL:AB082923;EMBL:AC007421;EMBL:AC087388;EMBL:AF135120;EMBL:AF135121;EMBL:AF136270;EMBL:AF136271;EMBL:AF209128;EMBL:AF209129;EMBL:AF209130;EMBL:AF209131;EMBL:AF209132;EMBL:AF209133;EMBL:AF209134;EMBL:AF209135;EMBL:AF209136;EMBL:AF209148;EMBL:AF209149;EMBL:AF209150;EMBL:AF209151;EMBL:AF209152;EMBL:AF209153;EMBL:AF209154;EMBL:AF209155;EMBL:AF209156;EMBL:A…	15370	Protein	HPO	ALR;Augmenter of liver regeneration;EC 1.8.3.2;FAD-linked sulfhydryl oxidase ALR;GFER;Hepatopoietin;HERV1;HPO;augmenter liver regeneration;ERV1;growth factor, augmenter of liver regeneration;herv-i;HPO1;HPO2;HSS;liver regeneration augmenter;	SWISSPROT_AC:P55789;SWISSPROT_ID:ALR_HUMAN;EMBL:AC005606;EMBL:AF124604;EMBL:AF146394;EMBL:AF183892;EMBL:AF306863;EMBL:AY550027;EMBL:BC002429;EMBL:BC028348;EMBL:U31176;RefSeq:NP_005253.3;ProteinModelPortal:P55789;STRING:9606.ENSP00000248114;SWISSPROT_AC_OLD:Q53YM6;SWISSPROT_AC_OLD:Q8TAH6;SWISSPROT_AC_OLD:Q9H290;SWISSPROT_AC_OLD:Q9UK40;SMR:P55789;GeneID:2671;KEGG:hsa:2671;eggNOG:COG5054;eggNOG:KOG3…	7157	2671
6486698	GADS -- GRASP65	association	Pubmed 2013:23981673;Pubmed 2007:17982102;Pubmed 2016:27529686;Pubmed central 2017:5429602;Pubmed central 2010:3058511;Pubmed central 2016:4707002;Pubmed central 2013:3577717;Pubmed central 2013:3596329;Pubmed central 2018:5833634;Pubmed central 2006:2064169;	The study also demonstrated that blocking of the <b>p38</b> and JNK pathways resulted in higher expression of NF-ÃŽÂºB <b>p65</b> and IÃŽÂºB-ÃŽÂ± in the cytoplasmic fraction and their lower expression in the nuclear fraction of these cells.[Pubmed 2013:23981673];The study also demonstrated that blocking of the <b>p38</b> and JNK pathways resulted in higher expression of NF-ÃƒÂŽÃ‚ÂºB <b>p65</b> an…	165802	Protein	GADS	Adapter protein GRID;GADS;GRAP2;GRB-2-like protein;GRB2-related adapter protein 2;GRB2L;GRBLG;GRBX;Grf-40;Grf40 adapter protein;GRID;Growth factor receptor-binding protein;Hematopoietic cell-associated adapter protein GrpL;P38;Protein GADS;SH3-SH2-SH3 adapter Mona;GRAP-2;grb2-like protein;GRB2-related adaptor protein 2;Grf40;growth factor receptor binding protein;growth factor receptor protein bi…	SWISSPROT_AC:O75791;SWISSPROT_ID:GRAP2_HUMAN;EMBL:AF042380;EMBL:AF090456;EMBL:AF102694;EMBL:AF121002;EMBL:AF129476;EMBL:AF236119;EMBL:AF236120;EMBL:AJ011736;EMBL:AK303470;EMBL:AY069959;EMBL:BC025692;EMBL:BC026002;EMBL:CR456498;EMBL:Y18051;EMBL:Z82206;RefSeq:NP_001278753.1;RefSeq:NP_001278754.1;RefSeq:NP_001278757.1;RefSeq:NP_004801.1;ProteinModelPortal:O75791;STRING:9606.ENSP00000339186;SWISSPROT…	162866	Protein	GRASP65	Golgi peripheral membrane protein p65;Golgi phosphoprotein 5;Golgi reassembly-stacking protein 1;Golgi reassembly-stacking protein of 65 kDa;GOLPH5;GORASP1;GORS1;GRASP65;golgi reassembly stacking protein 1;grasp-65;p 65;p-65;p6-5;P65;	SWISSPROT_AC:Q9BQQ3;SWISSPROT_ID:GORS1_HUMAN;EMBL:AJ409349;EMBL:AK091168;EMBL:AK124755;EMBL:BC008928;EMBL:BC075854;EMBL:BC103826;EMBL:BC103827;EMBL:CH471055;RefSeq:NP_001265718.1;RefSeq:NP_001265719.1;RefSeq:NP_114105.1;ProteinModelPortal:Q9BQQ3;STRING:9606.ENSP00000313869;SWISSPROT_AC_OLD:B3KWC8;SWISSPROT_AC_OLD:Q3SYG7;SWISSPROT_AC_OLD:Q8N272;SWISSPROT_AC_OLD:Q96H42;SMR:Q9BQQ3;GeneID:64689;KEGG:…	9402	64689
6603786	TNF -- RHOA	association	Pubmed 2008:18097057;Pubmed 2010:20006706;Pubmed central 2017:5444730;	<b>TNF-alpha</b> induced a time-dependent activation of <b>RhoA</b> and Rho kinase in these ECs.[Pubmed 2008:18097057];This study examined the activation of <b>RhoA</b> and Rho kinase induced by <b>TNF-alpha</b> in primary human pulmonary microvascular ECs and its role in regulating EC responses to TNF-alpha.[Pubmed 2008:18097057];In the present study, the transcriptional regulation of human RhoA…	492131	Protein	TNF	Cachectin;TNF;TNF-a;TNF-alpha;TNFA;TNFSF2;Tumor necrosis factor;Tumor necrosis factor ligand superfamily member 2;chain-tnf;DIF;dif-type;factor - tumor necrosis;factor of the tumor necrosis;factor of the tumor-necrosis;factor of tumor necrosis;factor tumor necrosis;factor-tumor necrosis;necrosis factor-tumor;necrosis tumor factor;tnf - a;tnf - alpha;tnf -a;tnf -alpha;tnf a;tnf alpha;tnf- a;tnf- a…	SWISSPROT_AC:P01375;SWISSPROT_ID:TNFA_HUMAN;EMBL:AB088112;EMBL:AF043342;EMBL:AF098751;EMBL:AF129756;EMBL:AY066019;EMBL:AY214167;EMBL:BA000025;EMBL:BC028148;EMBL:M10988;EMBL:M16441;EMBL:M26331;EMBL:X01394;EMBL:X02910;EMBL:Y14768;EMBL:Z15026;RefSeq:NP_000585.2;ProteinModelPortal:P01375;STRING:9606.ENSP00000398698;SWISSPROT_AC_OLD:O43647;SWISSPROT_AC_OLD:Q9P1Q2;SWISSPROT_AC_OLD:Q9UIV3;SMR:P01375;Gen…	364855	Protein	RHOA	ARH12;ARHA;h12;Rho cDNA clone 12;RHO12;RHOA;Transforming protein RhoA;ras homolog family member A;rho 1-2;rho1-2;RHOH12;	SWISSPROT_AC:P61586;SWISSPROT_ID:RHOA_HUMAN;EMBL:AC104452;EMBL:AC121247;EMBL:AC137114;EMBL:AF498970;EMBL:AK222556;EMBL:BC001360;EMBL:BC005976;EMBL:BT019870;EMBL:BX647063;EMBL:L09159;EMBL:L25080;EMBL:M83094;EMBL:X05026;RefSeq:NP_001300870.1;RefSeq:NP_001655.1;ProteinModelPortal:P61586;STRING:9606.ENSP00000400175;SWISSPROT_AC_OLD:P06749;SWISSPROT_AC_OLD:Q53HM4;SWISSPROT_AC_OLD:Q5U024;SWISSPROT_AC_O…	7124	387
6631701	SOS1 -- HO-1	association	Pubmed 2008:18339319;	<b>HGF</b> showed significant positive correlation with <b>HO-1</b> (r=0.8217, P=0.001).[Pubmed 2008:18339319];The significant positive correlation between <b>HO-1</b> and <b>HGF</b> was first reported in Egyptian human liver biopsies, and this suggests that it may play a role in the progression of hepatocellular carcinoma.[Pubmed 2008:18339319];	454791	Protein	SOS1	Son of sevenless homolog 1;SOS-1;SOS1;GF1;ggf-i;GGF1;GINGF;HGF;NS4;son of sevenless homolog-1;SOS Ras/Rac guanine nucleotide exchange factor 1;	SWISSPROT_AC:Q07889;SWISSPROT_ID:SOS1_HUMAN;EMBL:AC019171;EMBL:AC092672;EMBL:AK290228;EMBL:AK301960;EMBL:CH471053;EMBL:L13857;RefSeq:NP_005624.2;ProteinModelPortal:Q07889;STRING:9606.ENSP00000384675;SWISSPROT_AC_OLD:A8K2G3;SWISSPROT_AC_OLD:B4DXG2;SMR:Q07889;GeneID:6654;KEGG:hsa:6654;PIR:A37488;eggNOG:ENOG410XR96;eggNOG:KOG3417;UniGene:Hs.709893;UniGene:Hs.732497;GO:GO:0000165;GO:GO:0001782;GO:GO:…	184299	Protein	HO-1	EC 1.14.14.18;Heme oxygenase 1;HMOX1;HO;HO-1;HO1;bK286B10;heme oxygenase - 1;heme oxygenase -1;heme oxygenase i;heme oxygenase isoform 1;heme oxygenase isoform-1;heme oxygenase type 1;heme oxygenase type i;heme oxygenase type-1;heme oxygenase- 1;heme oxygenase--1;heme oxygenase-1;heme oxygenase1;heme-oxygenase 1;heme-oxygenase i;heme-oxygenase isoform 1;heme-oxygenase- 1;heme-oxygenase-1;heme-oxy…	SWISSPROT_AC:P09601;SWISSPROT_ID:HMOX1_HUMAN;EMBL:AY460337;EMBL:CR456505;EMBL:M23041;EMBL:X06985;EMBL:X14782;EMBL:Z82244;RefSeq:NP_002124.1;ProteinModelPortal:P09601;STRING:9606.ENSP00000216117;SMR:P09601;GeneID:3162;KEGG:hsa:3162;PIR:S00325;eggNOG:COG5398;eggNOG:KOG4480;UniGene:Hs.517581;UniGene:Hs.727017;GO:GO:0001525;GO:GO:0001935;GO:GO:0002246;GO:GO:0002686;GO:GO:0004392;GO:GO:0004630;GO:GO:0…	6654	3162
6739098	BCS1L -- BCL2	association	Pubmed 2009:18427947;	However, the positive expression rate of <b>bcl-2</b> was significantly lower in the <b>BCs</b> than in the normal tissues (67.5% vs. 95%, P &lt; 0.05).[Pubmed 2009:18427947];	43395	Protein	BCS1L	BCS1;BCS1-like protein;BCS1L;h-BCS1;Mitochondrial chaperone BCS1;BCS;bcs-type;BCS1 homolog, ubiquinol-cytochrome c reductase complex chaperone;BJS;FLNMS;GRACILE;h-BCS;Hs.6719;MC3DN1;PTD;	SWISSPROT_AC:Q9Y276;SWISSPROT_ID:BCS1_HUMAN;EMBL:AF026849;EMBL:AF038195;EMBL:AF346835;EMBL:AF516670;EMBL:AK096210;EMBL:BC000416;EMBL:BC007500;EMBL:BX571752;EMBL:CH471063;RefSeq:NP_001073335.1;RefSeq:NP_001244271.1;RefSeq:NP_001244272.1;RefSeq:NP_001244273.1;RefSeq:NP_001305765.1;RefSeq:NP_001307646.1;RefSeq:NP_004319.1;RefSeq:XP_006712741.1;RefSeq:XP_016860120.1;RefSeq:XP_016860121.1;ProteinModel…	43291	Protein	BCL2	Apoptosis regulator Bcl-2;BCL2;apoptosis regulator bcl2;apoptosis regulator of the bcl-2;apoptosis-regulator bcl-2;bcl - 2;bcl -2;bcl 2;bcl- 2;Bcl-2;bcl-2-type;bcl2 apoptosis regulator;BCL2, apoptosis regulator;bcl2--an;PPP1R50;regulator of apoptosis bcl-2;	SWISSPROT_AC:P10415;SWISSPROT_ID:BCL2_HUMAN;EMBL:AC021803;EMBL:AC022726;EMBL:AY220759;EMBL:BC027258;EMBL:CH471096;EMBL:M13994;EMBL:M13995;EMBL:M14745;EMBL:S72602;EMBL:X06487;RefSeq:NP_000624.2;RefSeq:NP_000648.2;ProteinModelPortal:P10415;STRING:9606.ENSP00000329623;SWISSPROT_AC_OLD:C9JHD5;SWISSPROT_AC_OLD:P10416;SWISSPROT_AC_OLD:Q13842;SWISSPROT_AC_OLD:Q16197;SMR:P10415;GeneID:596;KEGG:hsa:596;PI…	596	617
6740852	HDAC2 -- GLUT1	association	Pubmed 2008:18421014;	<b>CSE</b> caused a reduction in <b>HDAC2</b> protein expression that was restored by curcumin.[Pubmed 2008:18421014];	174423	Protein	HDAC2	EC 3.5.1.98;HD2;HDAC2;Histone deacetylase 2;hdac 2;hdac ii;hdac-2;hdac-ii;histone deacetylase ii;histone deacetylase type 2;histone deacetylase-2;histone deacetylase2;histone-deacetylase-2;rpd-3;RPD3;rpd3-type;YAF1;	SWISSPROT_AC:Q92769;SWISSPROT_ID:HDAC2_HUMAN;EMBL:AK092156;EMBL:AK296856;EMBL:AL590398;EMBL:AL671967;EMBL:BC031055;EMBL:CH471051;EMBL:FO393415;EMBL:U31814;RefSeq:NP_001518.3;RefSeq:XP_011534090.1;RefSeq:XP_016866288.1;ProteinModelPortal:Q92769;STRING:9606.ENSP00000430432;SWISSPROT_AC_OLD:B3KRS5;SWISSPROT_AC_OLD:B4DL58;SWISSPROT_AC_OLD:E1P561;SWISSPROT_AC_OLD:Q5SRI8;SWISSPROT_AC_OLD:Q5SZ86;SWISSPR…	169311	Protein	GLUT1	Glucose transporter type 1, erythrocyte/brain;GLUT-1;GLUT1;GTR1;HepG2 glucose transporter;SLC2A1;Solute carrier family 2, facilitated glucose transporter member 1;CSE;cse-an;DYT17;DYT18;DYT9;EIG12;glucose transporter of hepg2;GLUT;glut -1;glut 1;glut i;glut isoform 1;glut isoform-1;glut- 1;glut- i;glut-1-type;glut-type;GLUT1DS;hepg2 glucose-transporter;hepg2-type glucose transporter;HTLVR;PED;ped…	SWISSPROT_AC:P11166;SWISSPROT_ID:GTR1_HUMAN;EMBL:AF070544;EMBL:AK292791;EMBL:AK312403;EMBL:AY034633;EMBL:BC118590;EMBL:CH471059;EMBL:K03195;EMBL:M20653;RefSeq:NP_006507.2;ProteinModelPortal:P11166;STRING:9606.ENSP00000416293;SWISSPROT_AC_OLD:A8K9S6;SWISSPROT_AC_OLD:B2R620;SWISSPROT_AC_OLD:D3DPX0;SWISSPROT_AC_OLD:O75535;SWISSPROT_AC_OLD:Q147X2;SMR:P11166;GeneID:6513;KEGG:hsa:6513;PIR:A27217;eggNOG…	6513	3066
6774844	PTEN -- ABCC1	association	Pubmed:18702307;	We showed that <b>PTEN</b> transfection leads to the change in expression of <b>MRP1</b> and BCRP.[Pubmed:18702307];	338734	Protein	PTEN	EC 3.1.3.16;EC 3.1.3.48;EC 3.1.3.67;MMAC1;Mutated in multiple advanced cancers 1;Phosphatase and tensin homolog;Phosphatidylinositol 3,4,5-trisphosphate 3-phosphatase and dual-specificity protein phosphatase PTEN;PTEN;TEP1;10q23del;BZS;cws 1;CWS1;DEC;glm-2;GLM2;MHAM;mmac 1;mmac-1;phosphatase-and-tensin homolog;pten type 1;pten-1;PTEN1;type-pten;	SWISSPROT_AC:P60484;SWISSPROT_ID:PTEN_HUMAN;EMBL:AF000726;EMBL:AF000727;EMBL:AF000728;EMBL:AF000729;EMBL:AF000730;EMBL:AF000731;EMBL:AF000732;EMBL:AF000733;EMBL:AF000734;EMBL:AF067844;EMBL:AF143312;EMBL:AF143313;EMBL:AF143314;EMBL:AF143315;EMBL:AK313581;EMBL:BC005821;EMBL:CH471066;EMBL:CR450306;EMBL:DQ073384;EMBL:JF268690;EMBL:U92436;EMBL:U93051;EMBL:U96180;RefSeq:NP_000305.3;RefSeq:NP_001291646.…	254893	Protein	ABCC1	ABCC1;ATP-binding cassette sub-family C member 1;Leukotriene C(4) transporter;LTC4 transporter;MRP;MRP1;Multidrug resistance-associated protein 1;ABC29;ABCC;abcc 1;abcc-1;abcc-type;ATP binding cassette subfamily C member 1;gs 10;GS-X;gs10;mrp-type;multidrug resistance associated protein 1;multidrug resistance associated protein-1;multidrug resistance associated-protein 1;multidrug resistance-asso…	SWISSPROT_AC:P33527;SWISSPROT_ID:MRP1_HUMAN;EMBL:AB209120;EMBL:AC003026;EMBL:AC025778;EMBL:AC130651;EMBL:AC136624;EMBL:AF022824;EMBL:AF022825;EMBL:AF022826;EMBL:AF022827;EMBL:AF022828;EMBL:AF022829;EMBL:AF022830;EMBL:AF022831;EMBL:AF022832;EMBL:AF022833;EMBL:AF022834;EMBL:AF022835;EMBL:AF022836;EMBL:AF022837;EMBL:AF022838;EMBL:AF022839;EMBL:AF022840;EMBL:AF022841;EMBL:AF022842;EMBL:AF022843;EMBL:…	5728	4363
6830621	PIK3CA -- HO-1	association	Pubmed 2012:23055342;Pubmed 2008:18593583;Pubmed central 2014:4117634;Pubmed central 2014:4133279;Pubmed central 2012:3541259;Pubmed central 2012:3630723;Pubmed central 2016:4774095;Pubmed central 2016:5012876;Pubmed central 2018:5805549;	In addition, we found that <b>HO-1</b> expression can be inhibited by <b>PI3K</b> and AKT inhibitors, but not by MAPK inhibitors.[Pubmed 2012:23055342];The coffee diterpene kahweol induces <b>heme oxygenase-1</b> via the <b>PI3K</b> and p38/Nrf2 pathway to protect human dopaminergic neurons from 6-hydroxydopamine-derived oxidative stress.[Pubmed 2008:18593583];These results suggest that regulatio…	314522	Protein	PIK3CA	EC 2.7.1.153;EC 2.7.11.1;p110alpha;Phosphatidylinositol 4,5-bisphosphate 3-kinase 110 kDa catalytic subunit alpha;Phosphatidylinositol 4,5-bisphosphate 3-kinase catalytic subunit alpha isoform;Phosphoinositide-3-kinase catalytic alpha polypeptide;PI3-kinase subunit alpha;PI3K-alpha;PI3Kalpha;PIK3CA;PK3CA;PtdIns-3-kinase subunit alpha;PtdIns-3-kinase subunit p110-alpha;Serine/threonine protein kin…	SWISSPROT_AC:P42336;SWISSPROT_ID:PK3CA_HUMAN;EMBL:BC113601;EMBL:BC113603;EMBL:U79143;EMBL:Z29090;RefSeq:NP_006209.2;RefSeq:XP_006713721.1;RefSeq:XP_011511196.1;ProteinModelPortal:P42336;STRING:9606.ENSP00000263967;SWISSPROT_AC_OLD:Q14CW1;SWISSPROT_AC_OLD:Q99762;SMR:P42336;GeneID:5290;KEGG:hsa:5290;PIR:I38110;eggNOG:COG5032;eggNOG:KOG0904;UniGene:Hs.553498;UniGene:Hs.715194;UniGene:Hs.732394;GO:GO…	184299	Protein	HO-1	EC 1.14.14.18;Heme oxygenase 1;HMOX1;HO;HO-1;HO1;bK286B10;heme oxygenase - 1;heme oxygenase -1;heme oxygenase i;heme oxygenase isoform 1;heme oxygenase isoform-1;heme oxygenase type 1;heme oxygenase type i;heme oxygenase type-1;heme oxygenase- 1;heme oxygenase--1;heme oxygenase-1;heme oxygenase1;heme-oxygenase 1;heme-oxygenase i;heme-oxygenase isoform 1;heme-oxygenase- 1;heme-oxygenase-1;heme-oxy…	SWISSPROT_AC:P09601;SWISSPROT_ID:HMOX1_HUMAN;EMBL:AY460337;EMBL:CR456505;EMBL:M23041;EMBL:X06985;EMBL:X14782;EMBL:Z82244;RefSeq:NP_002124.1;ProteinModelPortal:P09601;STRING:9606.ENSP00000216117;SMR:P09601;GeneID:3162;KEGG:hsa:3162;PIR:S00325;eggNOG:COG5398;eggNOG:KOG4480;UniGene:Hs.517581;UniGene:Hs.727017;GO:GO:0001525;GO:GO:0001935;GO:GO:0002246;GO:GO:0002686;GO:GO:0004392;GO:GO:0004630;GO:GO:0…	5290	3162
6830658	p110beta -- HO-1	association	Pubmed 2012:23055342;Pubmed 2008:18593583;Pubmed central 2014:4117634;Pubmed central 2014:4133279;Pubmed central 2012:3541259;Pubmed central 2012:3630723;Pubmed central 2016:4774095;Pubmed central 2016:5012876;Pubmed central 2018:5805549;	In addition, we found that <b>HO-1</b> expression can be inhibited by <b>PI3K</b> and AKT inhibitors, but not by MAPK inhibitors.[Pubmed 2012:23055342];The coffee diterpene kahweol induces <b>heme oxygenase-1</b> via the <b>PI3K</b> and p38/Nrf2 pathway to protect human dopaminergic neurons from 6-hydroxydopamine-derived oxidative stress.[Pubmed 2008:18593583];These results suggest that regulatio…	314525	Protein	p110beta	EC 2.7.1.153;p110beta;Phosphatidylinositol 4,5-bisphosphate 3-kinase 110 kDa catalytic subunit beta;Phosphatidylinositol 4,5-bisphosphate 3-kinase catalytic subunit beta isoform;PI3-kinase subunit beta;PI3K-beta;PI3Kbeta;PIK3C1;PIK3CB;PK3CB;PtdIns-3-kinase subunit beta;PtdIns-3-kinase subunit p110-beta;phosphatidylinositol-4,5-bisphosphate 3-kinase catalytic subunit beta;PI3K;pi3k beta;pi3k-isofo…	SWISSPROT_AC:P42338;SWISSPROT_ID:PK3CB_HUMAN;EMBL:AJ297549;EMBL:AJ297550;EMBL:AJ297551;EMBL:AJ297552;EMBL:AJ297553;EMBL:AJ297554;EMBL:AJ297555;EMBL:AJ297556;EMBL:AJ297557;EMBL:AJ297558;EMBL:AJ297559;EMBL:AJ297560;EMBL:BC114432;EMBL:CH471052;EMBL:S67334;RefSeq:NP_006210.1;RefSeq:XP_005247587.1;RefSeq:XP_006713722.1;RefSeq:XP_011511197.1;RefSeq:XP_016862108.1;ProteinModelPortal:P42338;STRING:9606.E…	184299	Protein	HO-1	EC 1.14.14.18;Heme oxygenase 1;HMOX1;HO;HO-1;HO1;bK286B10;heme oxygenase - 1;heme oxygenase -1;heme oxygenase i;heme oxygenase isoform 1;heme oxygenase isoform-1;heme oxygenase type 1;heme oxygenase type i;heme oxygenase type-1;heme oxygenase- 1;heme oxygenase--1;heme oxygenase-1;heme oxygenase1;heme-oxygenase 1;heme-oxygenase i;heme-oxygenase isoform 1;heme-oxygenase- 1;heme-oxygenase-1;heme-oxy…	SWISSPROT_AC:P09601;SWISSPROT_ID:HMOX1_HUMAN;EMBL:AY460337;EMBL:CR456505;EMBL:M23041;EMBL:X06985;EMBL:X14782;EMBL:Z82244;RefSeq:NP_002124.1;ProteinModelPortal:P09601;STRING:9606.ENSP00000216117;SMR:P09601;GeneID:3162;KEGG:hsa:3162;PIR:S00325;eggNOG:COG5398;eggNOG:KOG4480;UniGene:Hs.517581;UniGene:Hs.727017;GO:GO:0001525;GO:GO:0001935;GO:GO:0002246;GO:GO:0002686;GO:GO:0004392;GO:GO:0004630;GO:GO:0…	5291	3162
6830676	p110delta -- HO-1	association	Pubmed 2012:23055342;Pubmed 2008:18593583;Pubmed central 2014:4117634;Pubmed central 2014:4133279;Pubmed central 2012:3541259;Pubmed central 2012:3630723;Pubmed central 2016:4774095;Pubmed central 2016:5012876;Pubmed central 2018:5805549;	In addition, we found that <b>HO-1</b> expression can be inhibited by <b>PI3K</b> and AKT inhibitors, but not by MAPK inhibitors.[Pubmed 2012:23055342];The coffee diterpene kahweol induces <b>heme oxygenase-1</b> via the <b>PI3K</b> and p38/Nrf2 pathway to protect human dopaminergic neurons from 6-hydroxydopamine-derived oxidative stress.[Pubmed 2008:18593583];These results suggest that regulatio…	314528	Protein	p110delta	EC 2.7.1.153;p110delta;Phosphatidylinositol 4,5-bisphosphate 3-kinase 110 kDa catalytic subunit delta;Phosphatidylinositol 4,5-bisphosphate 3-kinase catalytic subunit delta isoform;PI3-kinase subunit delta;PI3K-delta;PI3Kdelta;PIK3CD;PK3CD;PtdIns-3-kinase subunit delta;PtdIns-3-kinase subunit p110-delta;APDS;IMD14;p110 delta;p110-delta;p110D;phosphatidylinositol 4,5-bisphosphate 3-kinase catalyti…	SWISSPROT_AC:O00329;SWISSPROT_ID:PK3CD_HUMAN;EMBL:AL691449;EMBL:BC132919;EMBL:BC132921;EMBL:DQ263594;EMBL:JN190435;EMBL:U86453;EMBL:Y10055;RefSeq:NP_005017.3;RefSeq:XP_006710750.1;RefSeq:XP_006710752.1;ProteinModelPortal:O00329;STRING:9606.ENSP00000366563;SWISSPROT_AC_OLD:A6NCG0;SWISSPROT_AC_OLD:G1FFP1;SWISSPROT_AC_OLD:O15445;SWISSPROT_AC_OLD:Q5SR49;SMR:O00329;GeneID:5293;KEGG:hsa:5293;eggNOG:COG…	184299	Protein	HO-1	EC 1.14.14.18;Heme oxygenase 1;HMOX1;HO;HO-1;HO1;bK286B10;heme oxygenase - 1;heme oxygenase -1;heme oxygenase i;heme oxygenase isoform 1;heme oxygenase isoform-1;heme oxygenase type 1;heme oxygenase type i;heme oxygenase type-1;heme oxygenase- 1;heme oxygenase--1;heme oxygenase-1;heme oxygenase1;heme-oxygenase 1;heme-oxygenase i;heme-oxygenase isoform 1;heme-oxygenase- 1;heme-oxygenase-1;heme-oxy…	SWISSPROT_AC:P09601;SWISSPROT_ID:HMOX1_HUMAN;EMBL:AY460337;EMBL:CR456505;EMBL:M23041;EMBL:X06985;EMBL:X14782;EMBL:Z82244;RefSeq:NP_002124.1;ProteinModelPortal:P09601;STRING:9606.ENSP00000216117;SMR:P09601;GeneID:3162;KEGG:hsa:3162;PIR:S00325;eggNOG:COG5398;eggNOG:KOG4480;UniGene:Hs.517581;UniGene:Hs.727017;GO:GO:0001525;GO:GO:0001935;GO:GO:0002246;GO:GO:0002686;GO:GO:0004392;GO:GO:0004630;GO:GO:0…	5293	3162
6830700	PI3Kgamma -- HO-1	association	Pubmed 2012:23055342;Pubmed 2008:18593583;Pubmed central 2014:4117634;Pubmed central 2014:4133279;Pubmed central 2012:3541259;Pubmed central 2012:3630723;Pubmed central 2016:4774095;Pubmed central 2016:5012876;Pubmed central 2018:5805549;	In addition, we found that <b>HO-1</b> expression can be inhibited by <b>PI3K</b> and AKT inhibitors, but not by MAPK inhibitors.[Pubmed 2012:23055342];The coffee diterpene kahweol induces <b>heme oxygenase-1</b> via the <b>PI3K</b> and p38/Nrf2 pathway to protect human dopaminergic neurons from 6-hydroxydopamine-derived oxidative stress.[Pubmed 2008:18593583];These results suggest that regulatio…	314530	Protein	PI3Kgamma	EC 2.7.1.153;EC 2.7.11.1;p110gamma;p120-PI3K;Phosphatidylinositol 4,5-bisphosphate 3-kinase 110 kDa catalytic subunit gamma;Phosphatidylinositol 4,5-bisphosphate 3-kinase catalytic subunit gamma isoform;Phosphoinositide-3-kinase catalytic gamma polypeptide;PI3-kinase subunit gamma;PI3K-gamma;PI3Kgamma;PIK3CG;PK3CG;PtdIns-3-kinase subunit gamma;PtdIns-3-kinase subunit p110-gamma;Serine/threonine p…	SWISSPROT_AC:P48736;SWISSPROT_ID:PK3CG_HUMAN;EMBL:AC005018;EMBL:AF327656;EMBL:BC035683;EMBL:CH236947;EMBL:CH471070;EMBL:X83368;RefSeq:NP_001269355.1;RefSeq:NP_001269356.1;RefSeq:NP_002640.2;RefSeq:XP_005250500.1;ProteinModelPortal:P48736;STRING:9606.ENSP00000352121;SWISSPROT_AC_OLD:A4D0Q6;SWISSPROT_AC_OLD:Q8IV23;SWISSPROT_AC_OLD:Q9BZC8;SMR:P48736;GeneID:5294;KEGG:hsa:5294;eggNOG:COG5032;eggNOG:KO…	184299	Protein	HO-1	EC 1.14.14.18;Heme oxygenase 1;HMOX1;HO;HO-1;HO1;bK286B10;heme oxygenase - 1;heme oxygenase -1;heme oxygenase i;heme oxygenase isoform 1;heme oxygenase isoform-1;heme oxygenase type 1;heme oxygenase type i;heme oxygenase type-1;heme oxygenase- 1;heme oxygenase--1;heme oxygenase-1;heme oxygenase1;heme-oxygenase 1;heme-oxygenase i;heme-oxygenase isoform 1;heme-oxygenase- 1;heme-oxygenase-1;heme-oxy…	SWISSPROT_AC:P09601;SWISSPROT_ID:HMOX1_HUMAN;EMBL:AY460337;EMBL:CR456505;EMBL:M23041;EMBL:X06985;EMBL:X14782;EMBL:Z82244;RefSeq:NP_002124.1;ProteinModelPortal:P09601;STRING:9606.ENSP00000216117;SMR:P09601;GeneID:3162;KEGG:hsa:3162;PIR:S00325;eggNOG:COG5398;eggNOG:KOG4480;UniGene:Hs.517581;UniGene:Hs.727017;GO:GO:0001525;GO:GO:0001935;GO:GO:0002246;GO:GO:0002686;GO:GO:0004392;GO:GO:0004630;GO:GO:0…	5294	3162
6836885	WFS1 -- Insulin	association	Pubmed 2008:18568334;Pubmed central 2010:2797936;	To study the complex interaction of <b>WFS1</b> rs734312 on <b>insulin</b> release and insulin resistance we introduced Hotelling's T (2) test.[Pubmed 2008:18568334];Previously, it has been reported that <b>WFS1</b> gene variants are associated with reduced <b>insulin</b> response to oral but not intravenous glucose (11,13,20Ã¢Â€Â“22).[Pubmed central 2010:2797936];Previously, it has been reported…	526815	Protein	WFS1	WFS1;Wolframin;CTRCT41;WFRS;WFS;wfs-1;WFSL;wolframin ER transmembrane glycoprotein;	SWISSPROT_AC:O76024;SWISSPROT_ID:WFS1_HUMAN;EMBL:AC116317;EMBL:AF084481;EMBL:AK312897;EMBL:BC030130;EMBL:CH471131;EMBL:Y18064;RefSeq:NP_001139325.1;RefSeq:NP_005996.2;ProteinModelPortal:O76024;STRING:9606.ENSP00000226760;SWISSPROT_AC_OLD:B2R797;SWISSPROT_AC_OLD:D3DVT1;SWISSPROT_AC_OLD:Q8N6I3;SWISSPROT_AC_OLD:Q9UNW6;SMR:O76024;GeneID:7466;KEGG:hsa:7466;eggNOG:ENOG410IDYG;eggNOG:ENOG4111MAM;UniGene…	200308	Protein	Insulin	INS;Insulin;an-ins;IDDM;iddm 1;iddm 2;iddm type 1;iddm-1;iddm-2;iddm-type;IDDM1;IDDM2;ILPR;ins-type;insulin--an;insulin-chain;insulin-type;IRDN;mody-x;MODY10;type-insulin;	SWISSPROT_AC:P01308;SWISSPROT_ID:INS_HUMAN;EMBL:AJ009655;EMBL:AY138590;EMBL:AY899304;EMBL:BC005255;EMBL:BT006808;EMBL:CH471158;EMBL:J00265;EMBL:L15440;EMBL:M10039;EMBL:V00565;EMBL:X70508;RefSeq:NP_000198.1;RefSeq:NP_001172026.1;RefSeq:NP_001172027.1;RefSeq:NP_001278826.1;ProteinModelPortal:P01308;STRING:9606.ENSP00000250971;SWISSPROT_AC_OLD:Q5EEX2;SMR:P01308;GeneID:3630;KEGG:hsa:3630;PIR:A93222;e…	3630	7466
6970126	NUP88 -- BAX	association	Pubmed:19035283;	Furthermore, it discloses a previously unreported relationship between <b>Bax</b> and <b>Nup88</b> expression.[Pubmed:19035283];	289874	Protein	NUP88	88 kDa nucleoporin;Nuclear pore complex protein Nup88;Nucleoporin Nup88;NUP88;nucleoporin 88;nucleoporin88;	SWISSPROT_AC:Q99567;SWISSPROT_ID:NUP88_HUMAN;EMBL:BC000335;EMBL:CH471108;EMBL:Y08612;RefSeq:NP_001307582.1;RefSeq:NP_002523.2;ProteinModelPortal:Q99567;STRING:9606.ENSP00000458954;SWISSPROT_AC_OLD:D3DTM2;SWISSPROT_AC_OLD:Q9BWE5;SMR:Q99567;GeneID:4927;KEGG:hsa:4927;eggNOG:ENOG410YC30;eggNOG:KOG4460;UniGene:Hs.584784;UniGene:Hs.733301;GO:GO:0000055;GO:GO:0000056;GO:GO:0005215;GO:GO:0005643;GO:GO:00…	42826	Protein	BAX	Apoptosis regulator BAX;BAX;Bcl-2-like protein 4;Bcl2-L-4;BCL2L4;bax-an;bax-type;bcl-2 like protein 4;BCL2 associated X, apoptosis regulator;	SWISSPROT_AC:Q07812;SWISSPROT_ID:BAX_HUMAN;EMBL:AF007826;EMBL:AF247393;EMBL:AF250190;EMBL:AJ417988;EMBL:AK291076;EMBL:AY217036;EMBL:BC014175;EMBL:CH471177;EMBL:L22473;EMBL:L22474;EMBL:L22475;EMBL:U19599;RefSeq:NP_001278357.1;RefSeq:NP_001278360.1;RefSeq:NP_004315.1;RefSeq:NP_620116.1;RefSeq:NP_620118.1;RefSeq:NP_620119.2;RefSeq:XP_016882566.1;ProteinModelPortal:Q07812;STRING:9606.ENSP00000293288;…	581	4927
6991781	TNF -- IDE	association	Pubmed 2008:18768842;	IFN-gamma and <b>TNF-alpha</b> directly reduced the expression of <b>insulin degrading enzyme</b> and chaperone molecules (heat shock protein 70 and heat shock cognate protein 70), which are involved in refolding of aggregated proteins.[Pubmed 2008:18768842];	492131	Protein	TNF	Cachectin;TNF;TNF-a;TNF-alpha;TNFA;TNFSF2;Tumor necrosis factor;Tumor necrosis factor ligand superfamily member 2;chain-tnf;DIF;dif-type;factor - tumor necrosis;factor of the tumor necrosis;factor of the tumor-necrosis;factor of tumor necrosis;factor tumor necrosis;factor-tumor necrosis;necrosis factor-tumor;necrosis tumor factor;tnf - a;tnf - alpha;tnf -a;tnf -alpha;tnf a;tnf alpha;tnf- a;tnf- a…	SWISSPROT_AC:P01375;SWISSPROT_ID:TNFA_HUMAN;EMBL:AB088112;EMBL:AF043342;EMBL:AF098751;EMBL:AF129756;EMBL:AY066019;EMBL:AY214167;EMBL:BA000025;EMBL:BC028148;EMBL:M10988;EMBL:M16441;EMBL:M26331;EMBL:X01394;EMBL:X02910;EMBL:Y14768;EMBL:Z15026;RefSeq:NP_000585.2;ProteinModelPortal:P01375;STRING:9606.ENSP00000398698;SWISSPROT_AC_OLD:O43647;SWISSPROT_AC_OLD:Q9P1Q2;SWISSPROT_AC_OLD:Q9UIV3;SMR:P01375;Gen…	193086	Protein	IDE	Abeta-degrading protease;EC 3.4.24.56;IDE;Insulin protease;Insulin-degrading enzyme;Insulinase;Insulysin;abeta degrading protease;insulin degrading enzyme;insulin- degrading enzyme;insulin-degrading-enzyme;	SWISSPROT_AC:P14735;SWISSPROT_ID:IDE_HUMAN;EMBL:AK312810;EMBL:AK316407;EMBL:AL356128;EMBL:BC096336;EMBL:BC096337;EMBL:BC096339;EMBL:CH471066;EMBL:M21188;RefSeq:NP_001159418.1;RefSeq:NP_004960.2;ProteinModelPortal:P14735;STRING:9606.ENSP00000265986;SWISSPROT_AC_OLD:B2R721;SWISSPROT_AC_OLD:B7ZAU2;SWISSPROT_AC_OLD:D3DR35;SWISSPROT_AC_OLD:Q5T5N2;SMR:P14735;GeneID:3416;KEGG:hsa:3416;PIR:A40119;eggNOG:…	7124	3416
7151759	RHOA -- Leptin	association	Pubmed 2008:18767036;Pubmed central 2015:4673253;Pubmed central 2014:3907862;Pubmed central 2014:3974087;Pubmed central 2013:3693156;	These signaling pathways induce the activation of Rac1 and Cdc42, lamellopodium formation and concomitantly enhanced cell invasion, but <b>leptin</b> activation of <b>RhoA</b> is not associated with enhanced cell locomotion and invasion.[Pubmed 2008:18767036];As shown in the immunoblot in Figure 4B, a 30-min incubation with <b>leptin</b> increased levels of both the total <b>RhoA</b> protein as w…	364855	Protein	RHOA	ARH12;ARHA;h12;Rho cDNA clone 12;RHO12;RHOA;Transforming protein RhoA;ras homolog family member A;rho 1-2;rho1-2;RHOH12;	SWISSPROT_AC:P61586;SWISSPROT_ID:RHOA_HUMAN;EMBL:AC104452;EMBL:AC121247;EMBL:AC137114;EMBL:AF498970;EMBL:AK222556;EMBL:BC001360;EMBL:BC005976;EMBL:BT019870;EMBL:BX647063;EMBL:L09159;EMBL:L25080;EMBL:M83094;EMBL:X05026;RefSeq:NP_001300870.1;RefSeq:NP_001655.1;ProteinModelPortal:P61586;STRING:9606.ENSP00000400175;SWISSPROT_AC_OLD:P06749;SWISSPROT_AC_OLD:Q53HM4;SWISSPROT_AC_OLD:Q5U024;SWISSPROT_AC_O…	219985	Protein	Leptin	LEP;Leptin;OB;Obese protein;Obesity factor;OBS;factor obesity;factor of obesity;LEPD;leptin--an;leptin-type;obesity--factor;protein obese;	SWISSPROT_AC:P41159;SWISSPROT_ID:LEP_HUMAN;EMBL:AF008123;EMBL:AY996373;EMBL:BC060830;EMBL:BC069452;EMBL:BC069527;EMBL:D49487;EMBL:D63519;EMBL:D63710;EMBL:U18915;EMBL:U43415;EMBL:U43653;RefSeq:NP_000221.1;RefSeq:XP_005250397.1;ProteinModelPortal:P41159;STRING:9606.ENSP00000312652;SWISSPROT_AC_OLD:O15158;SWISSPROT_AC_OLD:Q56A88;SMR:P41159;GeneID:3952;KEGG:hsa:3952;PIR:A38952;PIR:I53166;eggNOG:ENOG4…	3952	387
7204357	COX-2 -- HO-1	association	Pubmed 2014:24220687;Pubmed 2009:19122175;Pubmed central 2015:4496407;Pubmed central 2008:2635644;Pubmed central 2017:5374375;Pubmed central 2017:5520743;Pubmed central 2017:5603879;Pubmed central 2017:5751285;Pubmed central 2010:3002338;Pubmed central 2016:4783979;Pubmed central 2016:4810100;Pubmed central 2016:4995454;Pubmed central 2016:5516577;Pubmed central 2013:3821864;	We also demonstrated that sanguinarine induced HO-1 expression, and that the inhibition of MMP-9 and <b>COX-2</b> expression and the enzymatic activity of sanguinarine were abrogated by siRNA-mediated knockdown of <b>HO-1</b> expression.[Pubmed 2014:24220687];These findings suggest that inhibition of COX-2-dependent prostacyclin might contribute to acceleration of atherogenesis in patients taking…	310247	Protein	COX-2	COX-2;COX2;Cyclooxygenase-2;EC 1.14.99.1;PGH synthase 2;PGH2;PGHS-2;PHS II;Prostaglandin G/H synthase 2;Prostaglandin H2 synthase 2;Prostaglandin-endoperoxide synthase 2;PTGS2;cox - 2;cox -2;cox 2;cox ii;cox type 2;cox type-2;cox- 2;cox-2--an;cox-2-type;cyclooxygenase -2;cyclooxygenase -ii;cyclooxygenase 2;cyclooxygenase 2-an;cyclooxygenase ii;cyclooxygenase isoform 2;cyclooxygenase isoform-2;cyc…	SWISSPROT_AC:P35354;SWISSPROT_ID:PGH2_HUMAN;EMBL:AK292167;EMBL:AL033533;EMBL:AY229989;EMBL:AY382629;EMBL:AY462100;EMBL:BC013734;EMBL:CH471067;EMBL:D28235;EMBL:L15326;EMBL:M90100;EMBL:U04636;RefSeq:NP_000954.1;ProteinModelPortal:P35354;STRING:9606.ENSP00000356438;SWISSPROT_AC_OLD:A8K802;SWISSPROT_AC_OLD:Q16876;SMR:P35354;GeneID:5743;KEGG:hsa:5743;PIR:A46150;eggNOG:ENOG410XPZ3;eggNOG:KOG2408;UniGen…	184299	Protein	HO-1	EC 1.14.14.18;Heme oxygenase 1;HMOX1;HO;HO-1;HO1;bK286B10;heme oxygenase - 1;heme oxygenase -1;heme oxygenase i;heme oxygenase isoform 1;heme oxygenase isoform-1;heme oxygenase type 1;heme oxygenase type i;heme oxygenase type-1;heme oxygenase- 1;heme oxygenase--1;heme oxygenase-1;heme oxygenase1;heme-oxygenase 1;heme-oxygenase i;heme-oxygenase isoform 1;heme-oxygenase- 1;heme-oxygenase-1;heme-oxy…	SWISSPROT_AC:P09601;SWISSPROT_ID:HMOX1_HUMAN;EMBL:AY460337;EMBL:CR456505;EMBL:M23041;EMBL:X06985;EMBL:X14782;EMBL:Z82244;RefSeq:NP_002124.1;ProteinModelPortal:P09601;STRING:9606.ENSP00000216117;SMR:P09601;GeneID:3162;KEGG:hsa:3162;PIR:S00325;eggNOG:COG5398;eggNOG:KOG4480;UniGene:Hs.517581;UniGene:Hs.727017;GO:GO:0001525;GO:GO:0001935;GO:GO:0002246;GO:GO:0002686;GO:GO:0004392;GO:GO:0004630;GO:GO:0…	5743	3162
7310376	MARK -- FOXP3	association	Pubmed 2009:19224638;	In our panel of human clones, this stable epigenetic <b>mark</b> correlated better with suppressive activity than did <b>FOXP3</b> mRNA or protein expression.[Pubmed 2009:19224638];	235062	Protein	MARK	EC 2.7.11.1;EC 2.7.11.26;KIAA1477;MAP/microtubule affinity-regulating kinase 1;MARK;MARK1;Par-1c;PAR1 homolog c;Par1c;Serine/threonine-protein kinase MARK1;mark 1;mark i;mark of type i;mark type 1;mark-1;mark-type;microtubule affinity regulating kinase 1;	SWISSPROT_AC:Q9P0L2;SWISSPROT_ID:MARK1_HUMAN;EMBL:AB040910;EMBL:AC096640;EMBL:AF154845;EMBL:AK027493;EMBL:AL592406;EMBL:BC113869;EMBL:BC114478;EMBL:CH471100;RefSeq:NP_001273057.1;RefSeq:NP_061120.3;ProteinModelPortal:Q9P0L2;STRING:9606.ENSP00000355884;SWISSPROT_AC_OLD:D3DTB0;SWISSPROT_AC_OLD:D3DTB1;SWISSPROT_AC_OLD:Q2HIY1;SWISSPROT_AC_OLD:Q5VTF9;SWISSPROT_AC_OLD:Q5VTG0;SWISSPROT_AC_OLD:Q96SW9;SWI…	141337	Protein	FOXP3	Forkhead box protein P3;FOXP3;IPEX;Scurfin;AIID;DIETER;forkhead box P3;forkhead box p3 protein;forkhead box-p3;forkhead-box p3;forkhead-box protein p3;foxp 3;foxp-3;jm-2;JM2;PIDX;XPID;	SWISSPROT_AC:Q9BZS1;SWISSPROT_ID:FOXP3_HUMAN;EMBL:AF235097;EMBL:AF277993;EMBL:AJ005891;EMBL:BC113401;EMBL:BC113403;EMBL:BC143785;EMBL:DQ010327;EMBL:EF534714;EMBL:EU855812;RefSeq:NP_001107849.1;RefSeq:NP_054728.2;ProteinModelPortal:Q9BZS1;STRING:9606.ENSP00000365380;SWISSPROT_AC_OLD:A5HJT1;SWISSPROT_AC_OLD:B7ZLG0;SWISSPROT_AC_OLD:B9UN80;SWISSPROT_AC_OLD:O60827;SWISSPROT_AC_OLD:Q14DD8;SWISSPROT_AC_…	50943	4139
7352221	RIP1 -- P53	association	Pubmed 2011:22025929;Pubmed 2009:19339267;Pubmed central 2014:3980603;	Cisplatin treatment and ectopic expression of <b>p53</b> led to enhanced <b>ATIP1</b> expression.[Pubmed 2011:22025929];Knockdown of <b>p53</b> reduced the <b>ATIP1</b> expression.[Pubmed 2011:22025929];The results suggest that the <b>ATIP1</b> gene is regulated by <b>p53</b> at the transcriptional level, and that it may play an important role in cancer initiation and progression.[Pubmed 2011:220…	367974	Protein	RIP1	Cell death protein RIP;EC 2.7.11.1;Receptor-interacting protein 1;Receptor-interacting serine/threonine-protein kinase 1;RIP;RIP-1;RIP1;RIPK1;Serine/threonine-protein kinase RIP;receptor interacting protein 1;receptor interacting protein i;receptor interacting protein-1;receptor interacting protein1;receptor interacting serine/threonine kinase 1;receptor interacting serine/threonine protein kinas…	SWISSPROT_AC:Q13546;SWISSPROT_ID:RIPK1_HUMAN;EMBL:AB208926;EMBL:AK304701;EMBL:AK314176;EMBL:AL031963;EMBL:AY682848;EMBL:BC126254;EMBL:BC126256;EMBL:U25994;EMBL:U50062;RefSeq:NP_001303990.1;RefSeq:NP_003795.2;RefSeq:XP_005249514.2;ProteinModelPortal:Q13546;STRING:9606.ENSP00000259808;SWISSPROT_AC_OLD:A0AV89;SWISSPROT_AC_OLD:B2RAG1;SWISSPROT_AC_OLD:B4E3F9;SWISSPROT_AC_OLD:Q13180;SWISSPROT_AC_OLD:Q5…	297203	Protein	P53	Antigen NY-CO-13;Cellular tumor antigen p53;P53;Phosphoprotein p53;TP53;Tumor suppressor p53;BCC7;LFS1;p 53;p 53 tumor suppressor;p-53;p-53 tumor suppressor;p5-3;p53 phosphoprotein;p53 the tumor suppressor;p53 tumor protein;p53 tumor suppressor;p53 tumor-suppressor;p53's tumor suppressor;p53--an;p53-tumor suppressor;p53-tumor-suppressor;p53-type;protein of the p53 tumor;protein p53 tumor;tp 53;tp…	SWISSPROT_AC:P04637;SWISSPROT_ID:P53_HUMAN;EMBL:AB082923;EMBL:AC007421;EMBL:AC087388;EMBL:AF135120;EMBL:AF135121;EMBL:AF136270;EMBL:AF136271;EMBL:AF209128;EMBL:AF209129;EMBL:AF209130;EMBL:AF209131;EMBL:AF209132;EMBL:AF209133;EMBL:AF209134;EMBL:AF209135;EMBL:AF209136;EMBL:AF209148;EMBL:AF209149;EMBL:AF209150;EMBL:AF209151;EMBL:AF209152;EMBL:AF209153;EMBL:AF209154;EMBL:AF209155;EMBL:AF209156;EMBL:A…	7157	8737
7431353	DQ2 -- P53	association	Pubmed 2014:24926492;Pubmed 2010:20656547;Pubmed 2009:19567674;Pubmed central 2014:4039150;Pubmed central 2010:2841128;Pubmed central 2016:5042024;Pubmed central 2006:1619718;	TP63 is a member of the <b>TP53</b> gene family that encodes for up to ten different <b>TA</b> and Ã¢ÂˆÂ†N isoforms through alternative promoter usage and alternative splicing.[Pubmed 2014:24926492];TP63 is a member of the <b>TP53</b> gene family that encodes for up to ten different <b>TA</b> and ÃƒÂ¢Ã‚ÂˆÃ‚Â†N isoforms through alternative promoter usage and alternative splicing.[Pubmed 2014:24926…	493435	Protein	DQ2	DQ2;Dystonia 1 protein;DYT1;EC 3.6.4.-;TA;TOR1A;TORA;Torsin ATPase-1A;Torsin family 1 member A;Torsin-1A;dq -2;dq 2;dq-2;dq2-type;dyt 1;dyt-1;tor--a;tor1-a;torsin 1a;	SWISSPROT_AC:O14656;SWISSPROT_ID:TOR1A_HUMAN;EMBL:AF007871;EMBL:AK314505;EMBL:AL158207;EMBL:BC000674;EMBL:BC014484;EMBL:BT006931;RefSeq:NP_000104.1;ProteinModelPortal:O14656;STRING:9606.ENSP00000345719;SWISSPROT_AC_OLD:B2RB58;SWISSPROT_AC_OLD:Q53Y64;SWISSPROT_AC_OLD:Q96CA0;SMR:O14656;GeneID:1861;KEGG:hsa:1861;eggNOG:ENOG410XR06;eggNOG:KOG2170;UniGene:Hs.534312;GO:GO:0000338;GO:GO:0005524;GO:GO:00…	297203	Protein	P53	Antigen NY-CO-13;Cellular tumor antigen p53;P53;Phosphoprotein p53;TP53;Tumor suppressor p53;BCC7;LFS1;p 53;p 53 tumor suppressor;p-53;p-53 tumor suppressor;p5-3;p53 phosphoprotein;p53 the tumor suppressor;p53 tumor protein;p53 tumor suppressor;p53 tumor-suppressor;p53's tumor suppressor;p53--an;p53-tumor suppressor;p53-tumor-suppressor;p53-type;protein of the p53 tumor;protein p53 tumor;tp 53;tp…	SWISSPROT_AC:P04637;SWISSPROT_ID:P53_HUMAN;EMBL:AB082923;EMBL:AC007421;EMBL:AC087388;EMBL:AF135120;EMBL:AF135121;EMBL:AF136270;EMBL:AF136271;EMBL:AF209128;EMBL:AF209129;EMBL:AF209130;EMBL:AF209131;EMBL:AF209132;EMBL:AF209133;EMBL:AF209134;EMBL:AF209135;EMBL:AF209136;EMBL:AF209148;EMBL:AF209149;EMBL:AF209150;EMBL:AF209151;EMBL:AF209152;EMBL:AF209153;EMBL:AF209154;EMBL:AF209155;EMBL:AF209156;EMBL:A…	7157	1861
7440236	TPA -- DRw11	association	Pubmed 2010:19538480;Pubmed central 2009:3829039;	Chromatin immunoprecipitation demonstrated that interactions between RARs, RXRs and <b>t-PA</b> promoter were time dependent: RAR-alpha/RXR-alpha bound <b>DR5</b> motif before and up to 12 hrs of RA exposure, and RAR-beta/RXR-alpha bound DR5 response element after 12 hrs of RA treatment.[Pubmed 2010:19538480];Chromatin immunoprecipitation demonstrated that interactions between RARs, RXRs and <b>t…	493753	Protein	TPA	Alteplase;EC 3.4.21.68;PLAT;Reteplase;t-PA;t-plasminogen activator;Tissue-type plasminogen activator;TPA;activator tissue plasminogen;activator tissue-type plasminogen;pa t;plasminogen activator - tissue-type;plasminogen activator of the tissue-type;plasminogen activator of tissue-type;plasminogen activator tissue;plasminogen activator, tissue type;plasminogen tissue activator;t- pa;t--pa;tissue …	SWISSPROT_AC:P00750;SWISSPROT_ID:TPA_HUMAN;EMBL:AF260825;EMBL:AK289387;EMBL:AK290575;EMBL:AK313342;EMBL:AY221101;EMBL:AY291060;EMBL:BC002795;EMBL:BC007231;EMBL:BC013968;EMBL:BC018636;EMBL:BC095403;EMBL:BT007060;EMBL:CH471080;EMBL:D01096;EMBL:K03021;EMBL:L00141;EMBL:L00142;EMBL:L00143;EMBL:L00144;EMBL:L00145;EMBL:L00146;EMBL:L00147;EMBL:L00148;EMBL:L00149;EMBL:L00150;EMBL:L00151;EMBL:L00153;EMBL:M…	843	Protein	DRw11	2B1B;DR-5;DR5;DRw11;HLA class II histocompatibility antigen, DRB1-11 beta chain;HLA-DRB1;MHC class II antigen DRB1*11;2b1beta;chain-dr beta 1;dr 5;dr beta 1;dr beta i;dr beta-1;dr beta1;dr v;dr5-type;drb 1;drb i;DRB1;drb1 hla;drb1-subtype;drbeta1;hla - drb1;hla dr b;hla dr beta;hla dr beta 1;hla dr beta1;hla drb;hla drb 1;hla drb1;hla drbeta;hla drbeta1;hla type drb1;hla- drb1;hla--drb1;hla-dr b;…	SWISSPROT_AC:P01911;SWISSPROT_AC:P01912;SWISSPROT_AC:P13761;SWISSPROT_AC:P20039;SWISSPROT_AC:Q29974;SWISSPROT_ID:2B13_HUMAN;SWISSPROT_ID:2B17_HUMAN;SWISSPROT_ID:2B1B_HUMAN;SWISSPROT_ID:2B1F_HUMAN;SWISSPROT_ID:2B1G_HUMAN;EMBL:AJ297587;EMBL:M11867;EMBL:M21966;EMBL:M22047;EMBL:M22048;EMBL:M22049;EMBL:M22050;ProteinModelPortal:P20039;SWISSPROT_AC_OLD:Q30006;SWISSPROT_AC_OLD:Q9GIX8;SMR:P20039;GeneID:3…	3123	5327
7440500	IL-22 -- HO-1	association	Pubmed 2009:19536150;	IL-4 and <b>IL-22</b> significantly reduced <b>HO-1</b> mRNA and protein expression, whereas IL-1beta, IL-17A, and tumor necrosis factor-alpha (TNF-alpha) increased it.[Pubmed 2009:19536150];	197451	Protein	IL-22	Cytokine Zcyto18;IL-10-related T-cell-derived-inducible factor;IL-22;IL-TIF;IL22;ILTIF;Interleukin-22;ZCYTO18;il -21;il 22;il- 21;il- 22;il-10-related t cell-derived inducible factor;il-10-related t-cell-derived inducible factor;il-2 1;il-2 2;il-2-2;IL-21;IL-D110;il2-1;interleukin 22;interleukin- 22;tif a;TIFa;TIFIL-23;	SWISSPROT_AC:Q9GZX6;SWISSPROT_ID:IL22_HUMAN;EMBL:AF279437;EMBL:AF387519;EMBL:AJ277247;EMBL:AJ277248;EMBL:AY358890;EMBL:BC066263;EMBL:BC067510;EMBL:BC069112;EMBL:BC069308;EMBL:BC070261;RefSeq:NP_065386.1;ProteinModelPortal:Q9GZX6;STRING:9606.ENSP00000329384;SMR:Q9GZX6;GeneID:50616;KEGG:hsa:50616;eggNOG:ENOG410IV9D;eggNOG:ENOG4112217;UniGene:Hs.287369;GO:GO:0005125;GO:GO:0005576;GO:GO:0005615;GO:GO…	184299	Protein	HO-1	EC 1.14.14.18;Heme oxygenase 1;HMOX1;HO;HO-1;HO1;bK286B10;heme oxygenase - 1;heme oxygenase -1;heme oxygenase i;heme oxygenase isoform 1;heme oxygenase isoform-1;heme oxygenase type 1;heme oxygenase type i;heme oxygenase type-1;heme oxygenase- 1;heme oxygenase--1;heme oxygenase-1;heme oxygenase1;heme-oxygenase 1;heme-oxygenase i;heme-oxygenase isoform 1;heme-oxygenase- 1;heme-oxygenase-1;heme-oxy…	SWISSPROT_AC:P09601;SWISSPROT_ID:HMOX1_HUMAN;EMBL:AY460337;EMBL:CR456505;EMBL:M23041;EMBL:X06985;EMBL:X14782;EMBL:Z82244;RefSeq:NP_002124.1;ProteinModelPortal:P09601;STRING:9606.ENSP00000216117;SMR:P09601;GeneID:3162;KEGG:hsa:3162;PIR:S00325;eggNOG:COG5398;eggNOG:KOG4480;UniGene:Hs.517581;UniGene:Hs.727017;GO:GO:0001525;GO:GO:0001935;GO:GO:0002246;GO:GO:0002686;GO:GO:0004392;GO:GO:0004630;GO:GO:0…	50616	3162
7688017	IDE -- Amylin	association	Pubmed 2014:24719342;Pubmed 2010:19896952;Pubmed central 2015:4507941;Pubmed central 2015:4521159;Pubmed central 2016:4858691;Pubmed central 2016:4927856;Pubmed central 2009:2714319;Pubmed central 2013:3554362;	For this reason, in this work, the role of the latter metal ions in the degradation of <b>IAPP</b> by <b>insulin-degrading enzyme</b> (IDE) has been investigated by a chromatographic and mass spectrometric combined method.[Pubmed 2014:24719342];The role of copper(II) and zinc(II) in the degradation of human and murine <b>IAPP</b> by <b>insulin-degrading enzyme</b>.[Pubmed 2014:24719342];Molecular…	193086	Protein	IDE	Abeta-degrading protease;EC 3.4.24.56;IDE;Insulin protease;Insulin-degrading enzyme;Insulinase;Insulysin;abeta degrading protease;insulin degrading enzyme;insulin- degrading enzyme;insulin-degrading-enzyme;	SWISSPROT_AC:P14735;SWISSPROT_ID:IDE_HUMAN;EMBL:AK312810;EMBL:AK316407;EMBL:AL356128;EMBL:BC096336;EMBL:BC096337;EMBL:BC096339;EMBL:CH471066;EMBL:M21188;RefSeq:NP_001159418.1;RefSeq:NP_004960.2;ProteinModelPortal:P14735;STRING:9606.ENSP00000265986;SWISSPROT_AC_OLD:B2R721;SWISSPROT_AC_OLD:B7ZAU2;SWISSPROT_AC_OLD:D3DR35;SWISSPROT_AC_OLD:Q5T5N2;SMR:P14735;GeneID:3416;KEGG:hsa:3416;PIR:A40119;eggNOG:…	192424	Protein	Amylin	Amylin;DAP;Diabetes-associated peptide;IAPP;Insulinoma amyloid peptide;Islet amyloid polypeptide;dap-type;IAP;iap-type;islet-amyloid polypeptide;polypeptide islet amyloid;	SWISSPROT_AC:P10997;SWISSPROT_ID:IAPP_HUMAN;EMBL:CH471094;EMBL:DQ516082;EMBL:J04422;EMBL:M21785;EMBL:M26650;EMBL:M27503;EMBL:X13859;EMBL:X14902;EMBL:X14903;EMBL:X14904;EMBL:X14905;EMBL:X52818;EMBL:X52819;EMBL:X55634;EMBL:X56030;EMBL:X68830;RefSeq:NP_000406.1;RefSeq:NP_001316130.1;ProteinModelPortal:P10997;STRING:9606.ENSP00000240652;SWISSPROT_AC_OLD:Q0ZD87;SWISSPROT_AC_OLD:Q14598;SMR:P10997;GeneI…	3375	3416
7744508	COX-2 -- ABCC1	association	Pubmed 2009:19885582;	and v) there is a strong correlation between <b>COX-2</b> and <b>MRP1</b>, MRP2 and BCRP.[Pubmed 2009:19885582];	310247	Protein	COX-2	COX-2;COX2;Cyclooxygenase-2;EC 1.14.99.1;PGH synthase 2;PGH2;PGHS-2;PHS II;Prostaglandin G/H synthase 2;Prostaglandin H2 synthase 2;Prostaglandin-endoperoxide synthase 2;PTGS2;cox - 2;cox -2;cox 2;cox ii;cox type 2;cox type-2;cox- 2;cox-2--an;cox-2-type;cyclooxygenase -2;cyclooxygenase -ii;cyclooxygenase 2;cyclooxygenase 2-an;cyclooxygenase ii;cyclooxygenase isoform 2;cyclooxygenase isoform-2;cyc…	SWISSPROT_AC:P35354;SWISSPROT_ID:PGH2_HUMAN;EMBL:AK292167;EMBL:AL033533;EMBL:AY229989;EMBL:AY382629;EMBL:AY462100;EMBL:BC013734;EMBL:CH471067;EMBL:D28235;EMBL:L15326;EMBL:M90100;EMBL:U04636;RefSeq:NP_000954.1;ProteinModelPortal:P35354;STRING:9606.ENSP00000356438;SWISSPROT_AC_OLD:A8K802;SWISSPROT_AC_OLD:Q16876;SMR:P35354;GeneID:5743;KEGG:hsa:5743;PIR:A46150;eggNOG:ENOG410XPZ3;eggNOG:KOG2408;UniGen…	254893	Protein	ABCC1	ABCC1;ATP-binding cassette sub-family C member 1;Leukotriene C(4) transporter;LTC4 transporter;MRP;MRP1;Multidrug resistance-associated protein 1;ABC29;ABCC;abcc 1;abcc-1;abcc-type;ATP binding cassette subfamily C member 1;gs 10;GS-X;gs10;mrp-type;multidrug resistance associated protein 1;multidrug resistance associated protein-1;multidrug resistance associated-protein 1;multidrug resistance-asso…	SWISSPROT_AC:P33527;SWISSPROT_ID:MRP1_HUMAN;EMBL:AB209120;EMBL:AC003026;EMBL:AC025778;EMBL:AC130651;EMBL:AC136624;EMBL:AF022824;EMBL:AF022825;EMBL:AF022826;EMBL:AF022827;EMBL:AF022828;EMBL:AF022829;EMBL:AF022830;EMBL:AF022831;EMBL:AF022832;EMBL:AF022833;EMBL:AF022834;EMBL:AF022835;EMBL:AF022836;EMBL:AF022837;EMBL:AF022838;EMBL:AF022839;EMBL:AF022840;EMBL:AF022841;EMBL:AF022842;EMBL:AF022843;EMBL:…	5743	4363
7801316	P53 -- GRASP65	association	Pubmed 2013:23784084;Pubmed 2010:20061391;Pubmed central 2015:4365401;Pubmed central 2015:4372251;Pubmed central 2015:4466673;Pubmed central 2015:4627285;Pubmed central 2014:3934890;Pubmed central 2014:3937424;Pubmed central 2014:3960201;Pubmed central 2014:4060757;Pubmed central 2014:4260753;Pubmed central 2012:3298465;Pubmed central 2012:3311059;Pubmed central 2012:3534106;Pubmed central 2017:5…	TA increased transcriptional activity of p53 and the binding affinity of <b>p53</b> with <b>p65</b>, which are mediated by p38 mitogen-activated protein kinase and extracellular signal-regulated kinase-stimulated Ser276 phosphorylation.[Pubmed 2013:23784084];Expression of <b>p53</b> enhances nuclear levels of <b>p65</b> with corresponding increase in the DNA-binding activity of NF-kappaB as detec…	297203	Protein	P53	Antigen NY-CO-13;Cellular tumor antigen p53;P53;Phosphoprotein p53;TP53;Tumor suppressor p53;BCC7;LFS1;p 53;p 53 tumor suppressor;p-53;p-53 tumor suppressor;p5-3;p53 phosphoprotein;p53 the tumor suppressor;p53 tumor protein;p53 tumor suppressor;p53 tumor-suppressor;p53's tumor suppressor;p53--an;p53-tumor suppressor;p53-tumor-suppressor;p53-type;protein of the p53 tumor;protein p53 tumor;tp 53;tp…	SWISSPROT_AC:P04637;SWISSPROT_ID:P53_HUMAN;EMBL:AB082923;EMBL:AC007421;EMBL:AC087388;EMBL:AF135120;EMBL:AF135121;EMBL:AF136270;EMBL:AF136271;EMBL:AF209128;EMBL:AF209129;EMBL:AF209130;EMBL:AF209131;EMBL:AF209132;EMBL:AF209133;EMBL:AF209134;EMBL:AF209135;EMBL:AF209136;EMBL:AF209148;EMBL:AF209149;EMBL:AF209150;EMBL:AF209151;EMBL:AF209152;EMBL:AF209153;EMBL:AF209154;EMBL:AF209155;EMBL:AF209156;EMBL:A…	162866	Protein	GRASP65	Golgi peripheral membrane protein p65;Golgi phosphoprotein 5;Golgi reassembly-stacking protein 1;Golgi reassembly-stacking protein of 65 kDa;GOLPH5;GORASP1;GORS1;GRASP65;golgi reassembly stacking protein 1;grasp-65;p 65;p-65;p6-5;P65;	SWISSPROT_AC:Q9BQQ3;SWISSPROT_ID:GORS1_HUMAN;EMBL:AJ409349;EMBL:AK091168;EMBL:AK124755;EMBL:BC008928;EMBL:BC075854;EMBL:BC103826;EMBL:BC103827;EMBL:CH471055;RefSeq:NP_001265718.1;RefSeq:NP_001265719.1;RefSeq:NP_114105.1;ProteinModelPortal:Q9BQQ3;STRING:9606.ENSP00000313869;SWISSPROT_AC_OLD:B3KWC8;SWISSPROT_AC_OLD:Q3SYG7;SWISSPROT_AC_OLD:Q8N272;SWISSPROT_AC_OLD:Q96H42;SMR:Q9BQQ3;GeneID:64689;KEGG:…	7157	64689
7804446	TPA -- Leptin	association	Pubmed 2011:21733717;Pubmed 2010:20051227;	Moreover, stimulatory (plasminogen activator inhibitor 1) and inhibitory (<b>tissue plasminogen activator</b>) mediators of the fibrinolytic cascade were induced by <b>leptin</b> and resistin, leading to a balanced plasmin activity regulation.[Pubmed 2011:21733717];However no changes in <b>tPA</b> expression were seen with time or increasing concentrations of <b>leptin</b>.[Pubmed 2010:20051227];	493753	Protein	TPA	Alteplase;EC 3.4.21.68;PLAT;Reteplase;t-PA;t-plasminogen activator;Tissue-type plasminogen activator;TPA;activator tissue plasminogen;activator tissue-type plasminogen;pa t;plasminogen activator - tissue-type;plasminogen activator of the tissue-type;plasminogen activator of tissue-type;plasminogen activator tissue;plasminogen activator, tissue type;plasminogen tissue activator;t- pa;t--pa;tissue …	SWISSPROT_AC:P00750;SWISSPROT_ID:TPA_HUMAN;EMBL:AF260825;EMBL:AK289387;EMBL:AK290575;EMBL:AK313342;EMBL:AY221101;EMBL:AY291060;EMBL:BC002795;EMBL:BC007231;EMBL:BC013968;EMBL:BC018636;EMBL:BC095403;EMBL:BT007060;EMBL:CH471080;EMBL:D01096;EMBL:K03021;EMBL:L00141;EMBL:L00142;EMBL:L00143;EMBL:L00144;EMBL:L00145;EMBL:L00146;EMBL:L00147;EMBL:L00148;EMBL:L00149;EMBL:L00150;EMBL:L00151;EMBL:L00153;EMBL:M…	219985	Protein	Leptin	LEP;Leptin;OB;Obese protein;Obesity factor;OBS;factor obesity;factor of obesity;LEPD;leptin--an;leptin-type;obesity--factor;protein obese;	SWISSPROT_AC:P41159;SWISSPROT_ID:LEP_HUMAN;EMBL:AF008123;EMBL:AY996373;EMBL:BC060830;EMBL:BC069452;EMBL:BC069527;EMBL:D49487;EMBL:D63519;EMBL:D63710;EMBL:U18915;EMBL:U43415;EMBL:U43653;RefSeq:NP_000221.1;RefSeq:XP_005250397.1;ProteinModelPortal:P41159;STRING:9606.ENSP00000312652;SWISSPROT_AC_OLD:O15158;SWISSPROT_AC_OLD:Q56A88;SMR:P41159;GeneID:3952;KEGG:hsa:3952;PIR:A38952;PIR:I53166;eggNOG:ENOG4…	3952	5327
7807775	P53 -- NUP88	association	Pubmed:21896994;	And there was no correlation between <b>Nup88</b> and <b>p53</b> protein expression (r=0.632, P=0.368).[Pubmed:21896994];	297203	Protein	P53	Antigen NY-CO-13;Cellular tumor antigen p53;P53;Phosphoprotein p53;TP53;Tumor suppressor p53;BCC7;LFS1;p 53;p 53 tumor suppressor;p-53;p-53 tumor suppressor;p5-3;p53 phosphoprotein;p53 the tumor suppressor;p53 tumor protein;p53 tumor suppressor;p53 tumor-suppressor;p53's tumor suppressor;p53--an;p53-tumor suppressor;p53-tumor-suppressor;p53-type;protein of the p53 tumor;protein p53 tumor;tp 53;tp…	SWISSPROT_AC:P04637;SWISSPROT_ID:P53_HUMAN;EMBL:AB082923;EMBL:AC007421;EMBL:AC087388;EMBL:AF135120;EMBL:AF135121;EMBL:AF136270;EMBL:AF136271;EMBL:AF209128;EMBL:AF209129;EMBL:AF209130;EMBL:AF209131;EMBL:AF209132;EMBL:AF209133;EMBL:AF209134;EMBL:AF209135;EMBL:AF209136;EMBL:AF209148;EMBL:AF209149;EMBL:AF209150;EMBL:AF209151;EMBL:AF209152;EMBL:AF209153;EMBL:AF209154;EMBL:AF209155;EMBL:AF209156;EMBL:A…	289874	Protein	NUP88	88 kDa nucleoporin;Nuclear pore complex protein Nup88;Nucleoporin Nup88;NUP88;nucleoporin 88;nucleoporin88;	SWISSPROT_AC:Q99567;SWISSPROT_ID:NUP88_HUMAN;EMBL:BC000335;EMBL:CH471108;EMBL:Y08612;RefSeq:NP_001307582.1;RefSeq:NP_002523.2;ProteinModelPortal:Q99567;STRING:9606.ENSP00000458954;SWISSPROT_AC_OLD:D3DTM2;SWISSPROT_AC_OLD:Q9BWE5;SMR:Q99567;GeneID:4927;KEGG:hsa:4927;eggNOG:ENOG410YC30;eggNOG:KOG4460;UniGene:Hs.584784;UniGene:Hs.733301;GO:GO:0000055;GO:GO:0000056;GO:GO:0005215;GO:GO:0005643;GO:GO:00…	7157	4927
7942972	TPA -- G-CSF	association	Pubmed 2010:20456746;Pubmed central 2014:4059099;	Growth factors (GF) such as vascular endothelial growth factor (VEGF), angiopoietin-1 (Ang-1) and <b>granulocyte-colony stimulating factor</b> (G-CSF) have been associated with greater efficacy of <b>tissue plasminogen activator</b> (tPA) in experimental studies.[Pubmed 2010:20456746];At the acute phase of ischemic stroke, the question of combining <b>G-CSF</b> with <b>tissue plasminogen activato…	493753	Protein	TPA	Alteplase;EC 3.4.21.68;PLAT;Reteplase;t-PA;t-plasminogen activator;Tissue-type plasminogen activator;TPA;activator tissue plasminogen;activator tissue-type plasminogen;pa t;plasminogen activator - tissue-type;plasminogen activator of the tissue-type;plasminogen activator of tissue-type;plasminogen activator tissue;plasminogen activator, tissue type;plasminogen tissue activator;t- pa;t--pa;tissue …	SWISSPROT_AC:P00750;SWISSPROT_ID:TPA_HUMAN;EMBL:AF260825;EMBL:AK289387;EMBL:AK290575;EMBL:AK313342;EMBL:AY221101;EMBL:AY291060;EMBL:BC002795;EMBL:BC007231;EMBL:BC013968;EMBL:BC018636;EMBL:BC095403;EMBL:BT007060;EMBL:CH471080;EMBL:D01096;EMBL:K03021;EMBL:L00141;EMBL:L00142;EMBL:L00143;EMBL:L00144;EMBL:L00145;EMBL:L00146;EMBL:L00147;EMBL:L00148;EMBL:L00149;EMBL:L00150;EMBL:L00151;EMBL:L00153;EMBL:M…	82176	Protein	G-CSF	C17orf33;CSF3;Filgrastim;G-CSF;GCSF;Granulocyte colony-stimulating factor;Lenograstim;Pluripoietin;colony granulocyte stimulating factor;colony stimulating factor 3;colony stimulating factor the granulocyte;colony stimulating factor-3;colony-stimulating factor 3;colony-stimulating factor-3;CSF3OS;factor granulocyte colony stimulating;factor granulocyte colony-stimulating;factor granulocyte-colony…	SWISSPROT_AC:P09919;SWISSPROT_ID:CSF3_HUMAN;EMBL:AC090844;EMBL:AF388025;EMBL:CD013926;EMBL:M13008;EMBL:M17706;EMBL:X03438;EMBL:X03655;EMBL:X03656;RefSeq:NP_000750.1;RefSeq:NP_001171618.1;RefSeq:NP_757373.1;RefSeq:NP_757374.2;ProteinModelPortal:P09919;STRING:9606.ENSP00000225474;SWISSPROT_AC_OLD:A8MXR7;SMR:P09919;GeneID:1440;KEGG:hsa:1440;PIR:A24573;PIR:A25093;eggNOG:ENOG410IIM2;eggNOG:ENOG4111DA4…	1440	5327
8058266	P53 -- HDAC2	association	Pubmed 2015:26411366;Pubmed 2014:25072962;Pubmed 2011:22022494;Pubmed 2010:20534591;Pubmed 2016:26411366;Pubmed 2016:27721407;Pubmed 2017:27721407;Pubmed central 2015:4466673;Pubmed central 2015:4581243;Pubmed central 2015:4694870;Pubmed central 2015:4694920;Pubmed central 2014:4147321;Pubmed central 2014:4276069;Pubmed central 2012:3395014;Pubmed central 2012:3457611;Pubmed central 2017:5370125;…	Accumulation of <b>HDAC2</b> in USP4-overexpression cells leads to compromised <b>p53</b> acetylation as well as crippled p53 transcriptional activation, accumulation and apoptotic response upon DNA damage.[Pubmed 2015:26411366];<b>Histone deacetylase 2</b> controls <b>p53</b> and is a critical factor in tumorigenesis.[Pubmed 2014:25072962];Remarkably, current data link <b>HDAC2</b> to the regula…	297203	Protein	P53	Antigen NY-CO-13;Cellular tumor antigen p53;P53;Phosphoprotein p53;TP53;Tumor suppressor p53;BCC7;LFS1;p 53;p 53 tumor suppressor;p-53;p-53 tumor suppressor;p5-3;p53 phosphoprotein;p53 the tumor suppressor;p53 tumor protein;p53 tumor suppressor;p53 tumor-suppressor;p53's tumor suppressor;p53--an;p53-tumor suppressor;p53-tumor-suppressor;p53-type;protein of the p53 tumor;protein p53 tumor;tp 53;tp…	SWISSPROT_AC:P04637;SWISSPROT_ID:P53_HUMAN;EMBL:AB082923;EMBL:AC007421;EMBL:AC087388;EMBL:AF135120;EMBL:AF135121;EMBL:AF136270;EMBL:AF136271;EMBL:AF209128;EMBL:AF209129;EMBL:AF209130;EMBL:AF209131;EMBL:AF209132;EMBL:AF209133;EMBL:AF209134;EMBL:AF209135;EMBL:AF209136;EMBL:AF209148;EMBL:AF209149;EMBL:AF209150;EMBL:AF209151;EMBL:AF209152;EMBL:AF209153;EMBL:AF209154;EMBL:AF209155;EMBL:AF209156;EMBL:A…	174423	Protein	HDAC2	EC 3.5.1.98;HD2;HDAC2;Histone deacetylase 2;hdac 2;hdac ii;hdac-2;hdac-ii;histone deacetylase ii;histone deacetylase type 2;histone deacetylase-2;histone deacetylase2;histone-deacetylase-2;rpd-3;RPD3;rpd3-type;YAF1;	SWISSPROT_AC:Q92769;SWISSPROT_ID:HDAC2_HUMAN;EMBL:AK092156;EMBL:AK296856;EMBL:AL590398;EMBL:AL671967;EMBL:BC031055;EMBL:CH471051;EMBL:FO393415;EMBL:U31814;RefSeq:NP_001518.3;RefSeq:XP_011534090.1;RefSeq:XP_016866288.1;ProteinModelPortal:Q92769;STRING:9606.ENSP00000430432;SWISSPROT_AC_OLD:B3KRS5;SWISSPROT_AC_OLD:B4DL58;SWISSPROT_AC_OLD:E1P561;SWISSPROT_AC_OLD:Q5SRI8;SWISSPROT_AC_OLD:Q5SZ86;SWISSPR…	7157	3066
8109833	NOX4 -- GRASP65	association	Pubmed 2010:20622120;Pubmed central 2017:5488022;	The role of NF-ÃŽÂºB in Nox4 regulation was further supported by demonstrating that overexpression of <b>p65</b> stimulated <b>Nox4</b> promoter activity, whereas siRNA to p50 or p65 attenuated hypoxic stimulation of Nox4 promoter activity.[Pubmed 2010:20622120];The role of NF-ÃŽÂºB in Nox4 regulation was further supported by demonstrating that overexpression of p65 stimulated Nox4 promoter activ…	279552	Protein	NOX4	EC 1.6.3.-;Kidney oxidase-1;Kidney superoxide-producing NADPH oxidase;KOX-1;NADPH oxidase 4;NOX4;Renal NAD(P)H-oxidase;RENOX;KOX;kox 1;nadph oxidase isoform 4;nadph oxidase type 4;nadph oxidase-4;nadph-oxidase 4;nadph-oxidase-4;nox 4;nox isoform 4;nox-4;oxidase 4-nadph;renal nad(p)h oxidase;	SWISSPROT_AC:Q9NPH5;SWISSPROT_ID:NOX4_HUMAN;EMBL:AB041035;EMBL:AF254621;EMBL:AF261943;EMBL:AJ704725;EMBL:AJ704726;EMBL:AJ704727;EMBL:AJ704728;EMBL:AJ704729;EMBL:AK291830;EMBL:AK298323;EMBL:AP001815;EMBL:AP002404;EMBL:AP003400;EMBL:AY288918;EMBL:BC040105;EMBL:BC051371;RefSeq:NP_001137308.1;RefSeq:NP_001137309.1;RefSeq:NP_001278855.1;RefSeq:NP_001278856.1;RefSeq:NP_001287924.1;RefSeq:NP_058627.1;Re…	162866	Protein	GRASP65	Golgi peripheral membrane protein p65;Golgi phosphoprotein 5;Golgi reassembly-stacking protein 1;Golgi reassembly-stacking protein of 65 kDa;GOLPH5;GORASP1;GORS1;GRASP65;golgi reassembly stacking protein 1;grasp-65;p 65;p-65;p6-5;P65;	SWISSPROT_AC:Q9BQQ3;SWISSPROT_ID:GORS1_HUMAN;EMBL:AJ409349;EMBL:AK091168;EMBL:AK124755;EMBL:BC008928;EMBL:BC075854;EMBL:BC103826;EMBL:BC103827;EMBL:CH471055;RefSeq:NP_001265718.1;RefSeq:NP_001265719.1;RefSeq:NP_114105.1;ProteinModelPortal:Q9BQQ3;STRING:9606.ENSP00000313869;SWISSPROT_AC_OLD:B3KWC8;SWISSPROT_AC_OLD:Q3SYG7;SWISSPROT_AC_OLD:Q8N272;SWISSPROT_AC_OLD:Q96H42;SMR:Q9BQQ3;GeneID:64689;KEGG:…	50507	64689
8140513	P53 -- GPX1	association	Pubmed 2013:23748877;Pubmed 2010:19951064;Pubmed central 2008:2330149;Pubmed central 2016:4766111;	Given that <b>GPX-1</b> is shown to be a target of <b>p53</b>, these results suggest that p53 mutations play a role in tumor recurrence and malignant transformation of GCTB through interactions with GPX-1.[Pubmed 2013:23748877];We also observed a positive correlation between high <b>p53</b> expression and high <b>GPX-1</b> expression in GCTB.[Pubmed 2013:23748877];Hydroxyurea induced <b>GPx1</b> …	297203	Protein	P53	Antigen NY-CO-13;Cellular tumor antigen p53;P53;Phosphoprotein p53;TP53;Tumor suppressor p53;BCC7;LFS1;p 53;p 53 tumor suppressor;p-53;p-53 tumor suppressor;p5-3;p53 phosphoprotein;p53 the tumor suppressor;p53 tumor protein;p53 tumor suppressor;p53 tumor-suppressor;p53's tumor suppressor;p53--an;p53-tumor suppressor;p53-tumor-suppressor;p53-type;protein of the p53 tumor;protein p53 tumor;tp 53;tp…	SWISSPROT_AC:P04637;SWISSPROT_ID:P53_HUMAN;EMBL:AB082923;EMBL:AC007421;EMBL:AC087388;EMBL:AF135120;EMBL:AF135121;EMBL:AF136270;EMBL:AF136271;EMBL:AF209128;EMBL:AF209129;EMBL:AF209130;EMBL:AF209131;EMBL:AF209132;EMBL:AF209133;EMBL:AF209134;EMBL:AF209135;EMBL:AF209136;EMBL:AF209148;EMBL:AF209149;EMBL:AF209150;EMBL:AF209151;EMBL:AF209152;EMBL:AF209153;EMBL:AF209154;EMBL:AF209155;EMBL:AF209156;EMBL:A…	165468	Protein	GPX1	Cellular glutathione peroxidase;EC 1.11.1.9;Glutathione peroxidase 1;GPx-1;GPX1;GSHPx-1;cellular-glutathione peroxidase;ec1.11.1.9;glutathione peroxidase -1;glutathione peroxidase cellular;glutathione peroxidase i;glutathione peroxidase type 1;glutathione peroxidase type-1;glutathione peroxidase- i;glutathione peroxidase-1;glutathione peroxidase-i;glutathione peroxidase1;glutathione-peroxidase-1;…	SWISSPROT_AC:P07203;SWISSPROT_ID:GPX1_HUMAN;EMBL:AC121247;EMBL:AY327818;EMBL:BC000742;EMBL:M21304;EMBL:M83094;EMBL:X13709;EMBL:X13710;EMBL:Y00433;EMBL:Y00483;RefSeq:NP_000572.2;ProteinModelPortal:P07203;STRING:9606.ENSP00000407375;SWISSPROT_AC_OLD:E9PAS1;SWISSPROT_AC_OLD:Q7Z5H1;SWISSPROT_AC_OLD:Q9BW12;SMR:P07203;GeneID:2876;KEGG:hsa:2876;PIR:A42152;eggNOG:COG0386;eggNOG:KOG1651;UniGene:Hs.76686;G…	7157	2876
8355938	TMED5 -- Amylin	association	Pubmed 2011:21266296;	Our MD simulations show that <b>P28</b> in rIAPP influences the secondary structure of <b>IAPP</b> by stabilizing the peptide in helical conformations.[Pubmed 2011:21266296];	491468	Protein	TMED5	p24 family protein gamma-2;p24gamma2;p28;TMED5;Transmembrane emp24 domain-containing protein 5;CGI-100;p 2-8;p 28;p-28;p2-8;p24g2;transmembrane p24 trafficking protein 5;	SWISSPROT_AC:Q9Y3A6;SWISSPROT_ID:TMED5_HUMAN;EMBL:AC126124;EMBL:AF151858;EMBL:AK312787;EMBL:AL117354;EMBL:AY359039;EMBL:BC016365;EMBL:BC016556;EMBL:BC070051;EMBL:BX379269;EMBL:CH471097;RefSeq:NP_001161302.1;RefSeq:NP_057124.3;ProteinModelPortal:Q9Y3A6;STRING:9606.ENSP00000359305;SWISSPROT_AC_OLD:B1AKT4;SWISSPROT_AC_OLD:B2R703;SWISSPROT_AC_OLD:D3DT38;SWISSPROT_AC_OLD:Q96AX8;GeneID:50999;KEGG:hsa:5…	192424	Protein	Amylin	Amylin;DAP;Diabetes-associated peptide;IAPP;Insulinoma amyloid peptide;Islet amyloid polypeptide;dap-type;IAP;iap-type;islet-amyloid polypeptide;polypeptide islet amyloid;	SWISSPROT_AC:P10997;SWISSPROT_ID:IAPP_HUMAN;EMBL:CH471094;EMBL:DQ516082;EMBL:J04422;EMBL:M21785;EMBL:M26650;EMBL:M27503;EMBL:X13859;EMBL:X14902;EMBL:X14903;EMBL:X14904;EMBL:X14905;EMBL:X52818;EMBL:X52819;EMBL:X55634;EMBL:X56030;EMBL:X68830;RefSeq:NP_000406.1;RefSeq:NP_001316130.1;ProteinModelPortal:P10997;STRING:9606.ENSP00000240652;SWISSPROT_AC_OLD:Q0ZD87;SWISSPROT_AC_OLD:Q14598;SMR:P10997;GeneI…	3375	50999
8381846	CFA -- GADS	association	Pubmed 2011:21125314;	Western analyses showed that TBB and <b>TBCA</b> elicited a significant (about twofold) increase in the activation of <b>p38</b> and ERK1/2 MAP kinases that may be involved in cytoskeleton regulation.[Pubmed 2011:21125314];	481968	Protein	CFA	CFA;TBCA;TCP1-chaperonin cofactor A;Tubulin-folding cofactor A;Tubulin-specific chaperone A;cf a;cf alpha;cf-a;tbc's a;tbc--a;tubulin folding cofactor A;tubulin specific chaperone a;	SWISSPROT_AC:O75347;SWISSPROT_ID:TBCA_HUMAN;EMBL:AC026717;EMBL:AC035147;EMBL:AC108482;EMBL:AF038952;EMBL:AK300031;EMBL:BC018210;EMBL:BT007354;RefSeq:NP_001284667.1;RefSeq:NP_004598.1;ProteinModelPortal:O75347;STRING:9606.ENSP00000369736;SWISSPROT_AC_OLD:B4DT30;SMR:O75347;GeneID:6902;KEGG:hsa:6902;eggNOG:ENOG4111Y9A;eggNOG:KOG3470;UniGene:Hs.291212;UniGene:Hs.661401;GO:GO:0005730;GO:GO:0005737;GO:…	165802	Protein	GADS	Adapter protein GRID;GADS;GRAP2;GRB-2-like protein;GRB2-related adapter protein 2;GRB2L;GRBLG;GRBX;Grf-40;Grf40 adapter protein;GRID;Growth factor receptor-binding protein;Hematopoietic cell-associated adapter protein GrpL;P38;Protein GADS;SH3-SH2-SH3 adapter Mona;GRAP-2;grb2-like protein;GRB2-related adaptor protein 2;Grf40;growth factor receptor binding protein;growth factor receptor protein bi…	SWISSPROT_AC:O75791;SWISSPROT_ID:GRAP2_HUMAN;EMBL:AF042380;EMBL:AF090456;EMBL:AF102694;EMBL:AF121002;EMBL:AF129476;EMBL:AF236119;EMBL:AF236120;EMBL:AJ011736;EMBL:AK303470;EMBL:AY069959;EMBL:BC025692;EMBL:BC026002;EMBL:CR456498;EMBL:Y18051;EMBL:Z82206;RefSeq:NP_001278753.1;RefSeq:NP_001278754.1;RefSeq:NP_001278757.1;RefSeq:NP_004801.1;ProteinModelPortal:O75791;STRING:9606.ENSP00000339186;SWISSPROT…	9402	6902
8451421	Pericentrin -- Insulin	association	Pubmed 2011:21270239;Pubmed central 2015:4470688;Pubmed central 2010:2910730;Pubmed central 2011:3046854;	The effect of <b>pericentrin</b> knockdown on <b>insulin</b> action and adipogenesis in 3T3-L1 adipocytes was determined using Oil red O staining, gene-expression analysis, immunoblotting, and glucose uptake assays.[Pubmed 2011:21270239];We thus set out to determine the prevalence of diabetes and insulin resistance among patients with PCNT defects and examined the effects of <b>pericentrin</b> de…	303805	Protein	Pericentrin	Kendrin;KIAA0402;PCNT;PCNT2;Pericentrin;Pericentrin-B;KEN;mopd ii;mopd type ii;MOPD2;PCN;pcn-type;PCNTB;PCTN2;pericentrin b;SCKL4;	SWISSPROT_AC:O95613;SWISSPROT_ID:PCNT_HUMAN;EMBL:AB007862;EMBL:AF515282;EMBL:AK093923;EMBL:AP000335;EMBL:AP000336;EMBL:AP000337;EMBL:AP000471;EMBL:AP001477;EMBL:U52962;RefSeq:NP_001302458.1;RefSeq:NP_006022.3;ProteinModelPortal:O95613;STRING:9606.ENSP00000352572;SWISSPROT_AC_OLD:O43152;SWISSPROT_AC_OLD:Q7Z7C9;GeneID:5116;KEGG:hsa:5116;eggNOG:ENOG410IJHT;eggNOG:ENOG4110FJZ;UniGene:Hs.474069;GO:GO:…	200308	Protein	Insulin	INS;Insulin;an-ins;IDDM;iddm 1;iddm 2;iddm type 1;iddm-1;iddm-2;iddm-type;IDDM1;IDDM2;ILPR;ins-type;insulin--an;insulin-chain;insulin-type;IRDN;mody-x;MODY10;type-insulin;	SWISSPROT_AC:P01308;SWISSPROT_ID:INS_HUMAN;EMBL:AJ009655;EMBL:AY138590;EMBL:AY899304;EMBL:BC005255;EMBL:BT006808;EMBL:CH471158;EMBL:J00265;EMBL:L15440;EMBL:M10039;EMBL:V00565;EMBL:X70508;RefSeq:NP_000198.1;RefSeq:NP_001172026.1;RefSeq:NP_001172027.1;RefSeq:NP_001278826.1;ProteinModelPortal:P01308;STRING:9606.ENSP00000250971;SWISSPROT_AC_OLD:Q5EEX2;SMR:P01308;GeneID:3630;KEGG:hsa:3630;PIR:A93222;e…	3630	5116
8498838	SELS -- Insulin	association	Pubmed 2011:20619427;Pubmed central 2017:5553675;Pubmed central 2016:4849094;Pubmed central 2011:3004038;	In vitro studies demonstrated that the <b>SELS</b> gene is regulated by <b>insulin</b> in human subcutaneous adipocytes.[Pubmed 2011:20619427];The expression of <b>SELS</b> increased after <b>insulin</b> stimulation in isolated human adipocytes (P = .008).[Pubmed 2011:20619427];In addition, they also found that high <b>SELENOS</b> expression attenuated the inhibitory function of <b>insulin</b> on…	447385	Protein	SELS	Selenoprotein S;SELS;VCP-interacting membrane protein;VIMP;AD-015;ADO15;SBBI8;selenoprotein-s;SELENOS;seps-i;SEPS1;	SWISSPROT_AC:Q9BQE4;SWISSPROT_ID:SELS_HUMAN;EMBL:AC023024;EMBL:AF157317;EMBL:AF328864;EMBL:AY324824;EMBL:BC005840;EMBL:BC107774;RefSeq:NP_060915.2;RefSeq:NP_982298.2;ProteinModelPortal:Q9BQE4;STRING:9606.ENSP00000381282;SWISSPROT_AC_OLD:Q3B771;SWISSPROT_AC_OLD:Q9P0I6;SMR:Q9BQE4;GeneID:55829;KEGG:hsa:55829;eggNOG:ENOG410IW5T;eggNOG:ENOG41126EF;UniGene:Hs.32148;GO:GO:0002865;GO:GO:0004872;GO:GO:000…	200308	Protein	Insulin	INS;Insulin;an-ins;IDDM;iddm 1;iddm 2;iddm type 1;iddm-1;iddm-2;iddm-type;IDDM1;IDDM2;ILPR;ins-type;insulin--an;insulin-chain;insulin-type;IRDN;mody-x;MODY10;type-insulin;	SWISSPROT_AC:P01308;SWISSPROT_ID:INS_HUMAN;EMBL:AJ009655;EMBL:AY138590;EMBL:AY899304;EMBL:BC005255;EMBL:BT006808;EMBL:CH471158;EMBL:J00265;EMBL:L15440;EMBL:M10039;EMBL:V00565;EMBL:X70508;RefSeq:NP_000198.1;RefSeq:NP_001172026.1;RefSeq:NP_001172027.1;RefSeq:NP_001278826.1;ProteinModelPortal:P01308;STRING:9606.ENSP00000250971;SWISSPROT_AC_OLD:Q5EEX2;SMR:P01308;GeneID:3630;KEGG:hsa:3630;PIR:A93222;e…	3630	55829
8627357	HO-1 -- G-CSF	association	Pubmed 2011:21511696;	Interestingly, <b>G-CSF</b> induced <b>heme oxygenase-1</b> (HO-1, a critical enzyme for heme/hemin degradation and detoxification) in both cultured tubular cells and mouse kidneys.[Pubmed 2011:21511696];	184299	Protein	HO-1	EC 1.14.14.18;Heme oxygenase 1;HMOX1;HO;HO-1;HO1;bK286B10;heme oxygenase - 1;heme oxygenase -1;heme oxygenase i;heme oxygenase isoform 1;heme oxygenase isoform-1;heme oxygenase type 1;heme oxygenase type i;heme oxygenase type-1;heme oxygenase- 1;heme oxygenase--1;heme oxygenase-1;heme oxygenase1;heme-oxygenase 1;heme-oxygenase i;heme-oxygenase isoform 1;heme-oxygenase- 1;heme-oxygenase-1;heme-oxy…	SWISSPROT_AC:P09601;SWISSPROT_ID:HMOX1_HUMAN;EMBL:AY460337;EMBL:CR456505;EMBL:M23041;EMBL:X06985;EMBL:X14782;EMBL:Z82244;RefSeq:NP_002124.1;ProteinModelPortal:P09601;STRING:9606.ENSP00000216117;SMR:P09601;GeneID:3162;KEGG:hsa:3162;PIR:S00325;eggNOG:COG5398;eggNOG:KOG4480;UniGene:Hs.517581;UniGene:Hs.727017;GO:GO:0001525;GO:GO:0001935;GO:GO:0002246;GO:GO:0002686;GO:GO:0004392;GO:GO:0004630;GO:GO:0…	82176	Protein	G-CSF	C17orf33;CSF3;Filgrastim;G-CSF;GCSF;Granulocyte colony-stimulating factor;Lenograstim;Pluripoietin;colony granulocyte stimulating factor;colony stimulating factor 3;colony stimulating factor the granulocyte;colony stimulating factor-3;colony-stimulating factor 3;colony-stimulating factor-3;CSF3OS;factor granulocyte colony stimulating;factor granulocyte colony-stimulating;factor granulocyte-colony…	SWISSPROT_AC:P09919;SWISSPROT_ID:CSF3_HUMAN;EMBL:AC090844;EMBL:AF388025;EMBL:CD013926;EMBL:M13008;EMBL:M17706;EMBL:X03438;EMBL:X03655;EMBL:X03656;RefSeq:NP_000750.1;RefSeq:NP_001171618.1;RefSeq:NP_757373.1;RefSeq:NP_757374.2;ProteinModelPortal:P09919;STRING:9606.ENSP00000225474;SWISSPROT_AC_OLD:A8MXR7;SMR:P09919;GeneID:1440;KEGG:hsa:1440;PIR:A24573;PIR:A25093;eggNOG:ENOG410IIM2;eggNOG:ENOG4111DA4…	1440	3162
8636251	P53 -- HO-1	association	Pubmed 2014:24568186;Pubmed 2011:21480956;Pubmed 2016:26865999;Pubmed central 2015:4671358;Pubmed central 2014:4303946;Pubmed central 2012:3309974;Pubmed central 2017:5428056;Pubmed central 2016:4742609;	15-deoxy-ÃŽÂ”12,14-prostaglandin JÃ¢Â‚Â‚ induces <b>p53</b> expression through Nrf2-mediated upregulation of <b>heme oxygenase-1</b> in human breast cancer cells.[Pubmed 2014:24568186];15-deoxy-ÃƒÂŽÃ‚Â”12,14-prostaglandin JÃƒÂ¢Ã‚Â‚Ã‚Â‚ induces <b>p53</b> expression through Nrf2-mediated upregulation of <b>heme oxygenase-1</b> in human breast cancer cells.[Pubmed 2014:24568186];15-deoxy-?12,14-pro…	297203	Protein	P53	Antigen NY-CO-13;Cellular tumor antigen p53;P53;Phosphoprotein p53;TP53;Tumor suppressor p53;BCC7;LFS1;p 53;p 53 tumor suppressor;p-53;p-53 tumor suppressor;p5-3;p53 phosphoprotein;p53 the tumor suppressor;p53 tumor protein;p53 tumor suppressor;p53 tumor-suppressor;p53's tumor suppressor;p53--an;p53-tumor suppressor;p53-tumor-suppressor;p53-type;protein of the p53 tumor;protein p53 tumor;tp 53;tp…	SWISSPROT_AC:P04637;SWISSPROT_ID:P53_HUMAN;EMBL:AB082923;EMBL:AC007421;EMBL:AC087388;EMBL:AF135120;EMBL:AF135121;EMBL:AF136270;EMBL:AF136271;EMBL:AF209128;EMBL:AF209129;EMBL:AF209130;EMBL:AF209131;EMBL:AF209132;EMBL:AF209133;EMBL:AF209134;EMBL:AF209135;EMBL:AF209136;EMBL:AF209148;EMBL:AF209149;EMBL:AF209150;EMBL:AF209151;EMBL:AF209152;EMBL:AF209153;EMBL:AF209154;EMBL:AF209155;EMBL:AF209156;EMBL:A…	184299	Protein	HO-1	EC 1.14.14.18;Heme oxygenase 1;HMOX1;HO;HO-1;HO1;bK286B10;heme oxygenase - 1;heme oxygenase -1;heme oxygenase i;heme oxygenase isoform 1;heme oxygenase isoform-1;heme oxygenase type 1;heme oxygenase type i;heme oxygenase type-1;heme oxygenase- 1;heme oxygenase--1;heme oxygenase-1;heme oxygenase1;heme-oxygenase 1;heme-oxygenase i;heme-oxygenase isoform 1;heme-oxygenase- 1;heme-oxygenase-1;heme-oxy…	SWISSPROT_AC:P09601;SWISSPROT_ID:HMOX1_HUMAN;EMBL:AY460337;EMBL:CR456505;EMBL:M23041;EMBL:X06985;EMBL:X14782;EMBL:Z82244;RefSeq:NP_002124.1;ProteinModelPortal:P09601;STRING:9606.ENSP00000216117;SMR:P09601;GeneID:3162;KEGG:hsa:3162;PIR:S00325;eggNOG:COG5398;eggNOG:KOG4480;UniGene:Hs.517581;UniGene:Hs.727017;GO:GO:0001525;GO:GO:0001935;GO:GO:0002246;GO:GO:0002686;GO:GO:0004392;GO:GO:0004630;GO:GO:0…	7157	3162
8731230	GRASP65 -- BCL2	association	Pubmed 2011:21771706;Pubmed central 2015:4424446;Pubmed central 2014:4333878;Pubmed central 2017:5729837;Pubmed central 2016:5130008;Pubmed central 2011:3245307;	While siRNA of NF-ÃŽÂº B <b>p65</b> inhibited the expression of NF-ÃŽÂº B p65 and <b>Bcl-2</b>, but Pokemon expression in hepatoma cells had no significant change.[Pubmed 2011:21771706];While siRNA of NF-ÃƒÂŽÃ‚Âº B <b>p65</b> inhibited the expression of NF-ÃƒÂŽÃ‚Âº B p65 and <b>Bcl-2</b>, but Pokemon expression in hepatoma cells had no significant change.[Pubmed 2011:21771706];While siRNA of NF-?…	162866	Protein	GRASP65	Golgi peripheral membrane protein p65;Golgi phosphoprotein 5;Golgi reassembly-stacking protein 1;Golgi reassembly-stacking protein of 65 kDa;GOLPH5;GORASP1;GORS1;GRASP65;golgi reassembly stacking protein 1;grasp-65;p 65;p-65;p6-5;P65;	SWISSPROT_AC:Q9BQQ3;SWISSPROT_ID:GORS1_HUMAN;EMBL:AJ409349;EMBL:AK091168;EMBL:AK124755;EMBL:BC008928;EMBL:BC075854;EMBL:BC103826;EMBL:BC103827;EMBL:CH471055;RefSeq:NP_001265718.1;RefSeq:NP_001265719.1;RefSeq:NP_114105.1;ProteinModelPortal:Q9BQQ3;STRING:9606.ENSP00000313869;SWISSPROT_AC_OLD:B3KWC8;SWISSPROT_AC_OLD:Q3SYG7;SWISSPROT_AC_OLD:Q8N272;SWISSPROT_AC_OLD:Q96H42;SMR:Q9BQQ3;GeneID:64689;KEGG:…	43291	Protein	BCL2	Apoptosis regulator Bcl-2;BCL2;apoptosis regulator bcl2;apoptosis regulator of the bcl-2;apoptosis-regulator bcl-2;bcl - 2;bcl -2;bcl 2;bcl- 2;Bcl-2;bcl-2-type;bcl2 apoptosis regulator;BCL2, apoptosis regulator;bcl2--an;PPP1R50;regulator of apoptosis bcl-2;	SWISSPROT_AC:P10415;SWISSPROT_ID:BCL2_HUMAN;EMBL:AC021803;EMBL:AC022726;EMBL:AY220759;EMBL:BC027258;EMBL:CH471096;EMBL:M13994;EMBL:M13995;EMBL:M14745;EMBL:S72602;EMBL:X06487;RefSeq:NP_000624.2;RefSeq:NP_000648.2;ProteinModelPortal:P10415;STRING:9606.ENSP00000329623;SWISSPROT_AC_OLD:C9JHD5;SWISSPROT_AC_OLD:P10416;SWISSPROT_AC_OLD:Q13842;SWISSPROT_AC_OLD:Q16197;SMR:P10415;GeneID:596;KEGG:hsa:596;PI…	596	64689
8900108	GCS -- AES	association	Pubmed:22018194;	Nonetheless, knowledge and understanding of <b>AEs</b> from low-dose <b>GCs</b> is vital to maximise benefits and minimise risks to patients.[Pubmed:22018194];There is emerging evidence that low-dose <b>GCs</b> are associated with a much lower level of <b>AEs</b>, which would allow their use over long periods in patients with rheumatic disease who gain clinical effectiveness and well-being from t…	60913	Protein	GCS	CEGT;Ceramide glucosyltransferase;EC 2.4.1.80;GCS;GLCT-1;Glucosylceramide synthase;UDP-glucose ceramide glucosyltransferase;UDP-glucose:N-acylsphingosine D-glucosyltransferase;UGCG;ceramide-glucosyltransferase;gcs-type;GLCT1;glucosylceramide-synthase;udp glucose ceramide glucosyltransferase;udp- glucose ceramide glucosyltransferase;udp-glucose-ceramide glucosyltransferase;	SWISSPROT_AC:Q16739;SWISSPROT_ID:CEGT_HUMAN;EMBL:AK314847;EMBL:AL442066;EMBL:BC038711;EMBL:CH471105;EMBL:D50840;RefSeq:NP_003349.1;ProteinModelPortal:Q16739;STRING:9606.ENSP00000363397;SWISSPROT_AC_OLD:Q5T258;GeneID:7357;KEGG:hsa:7357;eggNOG:COG1215;eggNOG:KOG2547;UniGene:Hs.304249;UniGene:Hs.593014;GO:GO:0000139;GO:GO:0006679;GO:GO:0006687;GO:GO:0006688;GO:GO:0008120;GO:GO:0008544;GO:GO:0016020;…	11700	Protein	AES	AES;Amino enhancer of split;Amino-terminal enhancer of split;Gp130-associated protein GAM;GRG;Grg-5;GRG5;Groucho-related protein 5;Protein ESP1;Protein GRG;aes i;aes type i;AES-1;AES-2;aes-an;aes-i;amino terminal enhancer of split;amino-enhancer of split;amino-enhancer-of-split;ESP1;esp1 protein;gr-g;gr-gamma;grg protein;grgamma;tle 5;TLE5;	SWISSPROT_AC:Q08117;SWISSPROT_ID:AES_HUMAN;EMBL:AC005944;EMBL:AF072902;EMBL:AK094591;EMBL:AK314713;EMBL:BC113735;EMBL:BC113737;EMBL:CH471139;EMBL:U04241;EMBL:U88831;EMBL:U88832;EMBL:X73358;RefSeq:NP_001121.2;RefSeq:NP_945320.1;RefSeq:NP_945321.1;ProteinModelPortal:Q08117;STRING:9606.ENSP00000221561;SWISSPROT_AC_OLD:B2RBL0;SWISSPROT_AC_OLD:Q12808;SWISSPROT_AC_OLD:Q14CJ1;SWISSPROT_AC_OLD:Q96TG9;SWI…	7357	166
8900121	GCLC -- AES	association	Pubmed:22018194;	Nonetheless, knowledge and understanding of <b>AEs</b> from low-dose <b>GCs</b> is vital to maximise benefits and minimise risks to patients.[Pubmed:22018194];There is emerging evidence that low-dose <b>GCs</b> are associated with a much lower level of <b>AEs</b>, which would allow their use over long periods in patients with rheumatic disease who gain clinical effectiveness and well-being from t…	168303	Protein	GCLC	EC 6.3.2.2;Gamma-ECS;Gamma-glutamylcysteine synthetase;GCLC;GCS heavy chain;GLCL;GLCLC;Glutamate--cysteine ligase catalytic subunit;GSH1;catalytic subunit of glutamate cysteine ligase;catalytic subunit of glutamate-cysteine ligase;g-ecs;g-glutamylcysteine synthetase;gamma -glutamylcysteine synthetase;gamma ecs;gamma glutamylcysteine synthetase;gamma- glutamylcysteine synthetase;gamma-glutamylcyst…	SWISSPROT_AC:P48506;SWISSPROT_ID:GSH1_HUMAN;EMBL:AF118846;EMBL:AL033397;EMBL:AY780794;EMBL:BC022487;EMBL:BC039894;EMBL:L39773;EMBL:M90656;RefSeq:NP_001184044.1;RefSeq:NP_001489.1;ProteinModelPortal:P48506;STRING:9606.ENSP00000229416;SWISSPROT_AC_OLD:Q14399;SMR:P48506;GeneID:2729;KEGG:hsa:2729;PIR:JH0611;eggNOG:ENOG410XQIG;eggNOG:KOG3754;UniGene:Hs.654465;GO:GO:0000096;GO:GO:0000287;GO:GO:0004357;…	11700	Protein	AES	AES;Amino enhancer of split;Amino-terminal enhancer of split;Gp130-associated protein GAM;GRG;Grg-5;GRG5;Groucho-related protein 5;Protein ESP1;Protein GRG;aes i;aes type i;AES-1;AES-2;aes-an;aes-i;amino terminal enhancer of split;amino-enhancer of split;amino-enhancer-of-split;ESP1;esp1 protein;gr-g;gr-gamma;grg protein;grgamma;tle 5;TLE5;	SWISSPROT_AC:Q08117;SWISSPROT_ID:AES_HUMAN;EMBL:AC005944;EMBL:AF072902;EMBL:AK094591;EMBL:AK314713;EMBL:BC113735;EMBL:BC113737;EMBL:CH471139;EMBL:U04241;EMBL:U88831;EMBL:U88832;EMBL:X73358;RefSeq:NP_001121.2;RefSeq:NP_945320.1;RefSeq:NP_945321.1;ProteinModelPortal:Q08117;STRING:9606.ENSP00000221561;SWISSPROT_AC_OLD:B2RBL0;SWISSPROT_AC_OLD:Q12808;SWISSPROT_AC_OLD:Q14CJ1;SWISSPROT_AC_OLD:Q96TG9;SWI…	2729	166
8914248	PVS -- P53	association	Pubmed 2012:21930804;	Unlike oncogenic human PVs, there was no evidence that feline <b>PVs</b> degrade <b>p53</b>.[Pubmed 2012:21930804];	344785	Protein	PVS	CD155 antigen;NECL-5;Nectin-like protein 5;Poliovirus receptor;PVR;PVS;cd 155;CD155;HVED;NECL5;poliovirus-receptor;TAGE4;	SWISSPROT_AC:P15151;SWISSPROT_ID:PVR_HUMAN;EMBL:AC068948;EMBL:AK300349;EMBL:BC015542;EMBL:M24406;EMBL:M24407;EMBL:X64116;EMBL:X64117;EMBL:X64118;EMBL:X64119;EMBL:X64120;EMBL:X64121;EMBL:X64122;EMBL:X64123;RefSeq:NP_001129240.1;RefSeq:NP_001129241.1;RefSeq:NP_001129242.2;RefSeq:NP_006496.4;ProteinModelPortal:P15151;STRING:9606.ENSP00000402060;SWISSPROT_AC_OLD:B4DTS9;SWISSPROT_AC_OLD:P15152;SWISSPR…	297203	Protein	P53	Antigen NY-CO-13;Cellular tumor antigen p53;P53;Phosphoprotein p53;TP53;Tumor suppressor p53;BCC7;LFS1;p 53;p 53 tumor suppressor;p-53;p-53 tumor suppressor;p5-3;p53 phosphoprotein;p53 the tumor suppressor;p53 tumor protein;p53 tumor suppressor;p53 tumor-suppressor;p53's tumor suppressor;p53--an;p53-tumor suppressor;p53-tumor-suppressor;p53-type;protein of the p53 tumor;protein p53 tumor;tp 53;tp…	SWISSPROT_AC:P04637;SWISSPROT_ID:P53_HUMAN;EMBL:AB082923;EMBL:AC007421;EMBL:AC087388;EMBL:AF135120;EMBL:AF135121;EMBL:AF136270;EMBL:AF136271;EMBL:AF209128;EMBL:AF209129;EMBL:AF209130;EMBL:AF209131;EMBL:AF209132;EMBL:AF209133;EMBL:AF209134;EMBL:AF209135;EMBL:AF209136;EMBL:AF209148;EMBL:AF209149;EMBL:AF209150;EMBL:AF209151;EMBL:AF209152;EMBL:AF209153;EMBL:AF209154;EMBL:AF209155;EMBL:AF209156;EMBL:A…	7157	5817
8970349	Mule -- HDAC2	association	Pubmed 2011:22016339;Pubmed central 2014:4287973;	<b>Mule</b> specifically targets <b>HDAC2</b> for ubiquitination and degradation.[Pubmed 2011:22016339];Taken together, our results reveal a critical regulatory mechanism of <b>HDAC2</b> by <b>Mule</b> and suggest this pathway determines the cellular response to HDACis and DNA damage.[Pubmed 2011:22016339];While effects of <b>HUWE1</b> on total cellular pools of <b>HDAC2</b> were small under our …	191130	Protein	Mule	ARF-binding protein 1;ARF-BP1;E3 ubiquitin-protein ligase HUWE1;EC 2.3.2.26;HECT, UBA and WWE domain-containing protein 1;HECT-type E3 ubiquitin transferase HUWE1;HectH9;Homologous to E6AP carboxyl terminus homologous protein 9;HUWE1;KIAA0312;KIAA1578;Large structure of UREB1;LASU1;Mcl-1 ubiquitin ligase E3;Mule;Upstream regulatory element-binding protein 1;URE-B1;URE-binding protein 1;UREB1;arf …	SWISSPROT_AC:Q7Z6Z7;SWISSPROT_ID:HUWE1_HUMAN;EMBL:AB002310;EMBL:AB046798;EMBL:AB071605;EMBL:AF057569;EMBL:AF161390;EMBL:AL162050;EMBL:AL592046;EMBL:AY772009;EMBL:AY929612;EMBL:BC002602;EMBL:BC063505;EMBL:CR456813;EMBL:DQ097177;EMBL:Z94044;EMBL:Z97054;RefSeq:NP_113584.3;RefSeq:XP_005262022.1;ProteinModelPortal:Q7Z6Z7;STRING:9606.ENSP00000262854;SWISSPROT_AC_OLD:O15029;SWISSPROT_AC_OLD:Q4G2Z2;SWISS…	174423	Protein	HDAC2	EC 3.5.1.98;HD2;HDAC2;Histone deacetylase 2;hdac 2;hdac ii;hdac-2;hdac-ii;histone deacetylase ii;histone deacetylase type 2;histone deacetylase-2;histone deacetylase2;histone-deacetylase-2;rpd-3;RPD3;rpd3-type;YAF1;	SWISSPROT_AC:Q92769;SWISSPROT_ID:HDAC2_HUMAN;EMBL:AK092156;EMBL:AK296856;EMBL:AL590398;EMBL:AL671967;EMBL:BC031055;EMBL:CH471051;EMBL:FO393415;EMBL:U31814;RefSeq:NP_001518.3;RefSeq:XP_011534090.1;RefSeq:XP_016866288.1;ProteinModelPortal:Q92769;STRING:9606.ENSP00000430432;SWISSPROT_AC_OLD:B3KRS5;SWISSPROT_AC_OLD:B4DL58;SWISSPROT_AC_OLD:E1P561;SWISSPROT_AC_OLD:Q5SRI8;SWISSPROT_AC_OLD:Q5SZ86;SWISSPR…	10075	3066
9138476	P53 -- MFG-E8	association	Pubmed 2012:23056336;Pubmed central 2012:3466304;	Treatment with <b>rhMFG-E8</b> increased <b>p53</b> and p21 expression by 207% and 84% compared to untreated controls.[Pubmed 2012:23056336];<b>rhMFG-E8</b> upregulates <b>p53</b> expression and increases p21 after WBI.[Pubmed central 2012:3466304];Treatment with <b>rhMFG-E8</b> increased <b>p53</b> and p21 expression by 207% and 84% compared to untreated controls.[Pubmed central 2012:3466304];	297203	Protein	P53	Antigen NY-CO-13;Cellular tumor antigen p53;P53;Phosphoprotein p53;TP53;Tumor suppressor p53;BCC7;LFS1;p 53;p 53 tumor suppressor;p-53;p-53 tumor suppressor;p5-3;p53 phosphoprotein;p53 the tumor suppressor;p53 tumor protein;p53 tumor suppressor;p53 tumor-suppressor;p53's tumor suppressor;p53--an;p53-tumor suppressor;p53-tumor-suppressor;p53-type;protein of the p53 tumor;protein p53 tumor;tp 53;tp…	SWISSPROT_AC:P04637;SWISSPROT_ID:P53_HUMAN;EMBL:AB082923;EMBL:AC007421;EMBL:AC087388;EMBL:AF135120;EMBL:AF135121;EMBL:AF136270;EMBL:AF136271;EMBL:AF209128;EMBL:AF209129;EMBL:AF209130;EMBL:AF209131;EMBL:AF209132;EMBL:AF209133;EMBL:AF209134;EMBL:AF209135;EMBL:AF209136;EMBL:AF209148;EMBL:AF209149;EMBL:AF209150;EMBL:AF209151;EMBL:AF209152;EMBL:AF209153;EMBL:AF209154;EMBL:AF209155;EMBL:AF209156;EMBL:A…	243452	Protein	MFG-E8	Breast epithelial antigen BA46;HMFG;Lactadherin;MFG-E8;MFGE8;MFGM;Milk fat globule-EGF factor 8;SED1;ba 46;ba-46;BA46;EDIL1;hP47;HsT19888;milk fat globule egf factor 8;milk fat globule egf factor viii;milk fat globule egf factor-8;milk fat globule egf-factor 8;milk fat globule- egf factor 8;milk fat globule--egf factor viii;milk fat globule-EGF factor 8 protein;milk fat globule-egf factor viii;mi…	SWISSPROT_AC:Q08431;SWISSPROT_ID:MFGM_HUMAN;EMBL:AC067805;EMBL:AK222735;EMBL:AK223182;EMBL:AK312640;EMBL:AY141974;EMBL:BC003610;EMBL:BT006948;EMBL:BX537974;EMBL:CH471101;EMBL:S56151;EMBL:U58516;RefSeq:NP_001108086.1;RefSeq:NP_001297248.1;RefSeq:NP_001297249.1;RefSeq:NP_001297250.1;RefSeq:NP_005919.2;ProteinModelPortal:Q08431;STRING:9606.ENSP00000268150;SWISSPROT_AC_OLD:B2R6M7;SWISSPROT_AC_OLD:Q53…	7157	4240
9473203	SOCS3 -- DNMT1	association	Pubmed 2013:23335796;Pubmed 2012:22739025;Pubmed 2016:26794444;Pubmed 2016:26847351;Pubmed central 2016:4743194;	Knockdown of <b>DNMT1</b> increased <b>SOCS3</b> expression in IGF-1+TNF-ÃŽÂ±-stimulated cells.[Pubmed 2013:23335796];Knockdown of <b>DNMT1</b> increased <b>SOCS3</b> expression in IGF-1+TNF-ÃƒÂŽÃ‚Â±-stimulated cells.[Pubmed 2013:23335796];Knockdown of <b>DNMT1</b> increased <b>SOCS3</b> expression in IGF-1+TNF-?-stimulated cells.[Pubmed 2013:23335796];IL-6-induced <b>DNMT1</b> activity mediates …	454066	Protein	SOCS3	CIS-3;CIS3;Cytokine-inducible SH2 protein 3;SOCS-3;SOCS3;SSI-3;SSI3;STAT-induced STAT inhibitor 3;Suppressor of cytokine signaling 3;ATOD4;cis 3;cish-3;Cish3;cytokine-inducible sh2 protein-3;cytokine-inducible sh2-protein 3;socs 3;ssi 3;suppressor of cytokine signaling -3;suppressor of cytokine signaling-3;suppressor of cytokine signaling3;suppressor of the cytokine signaling 3;suppressor of the …	SWISSPROT_AC:O14543;SWISSPROT_ID:SOCS3_HUMAN;EMBL:AB004904;EMBL:AB006967;EMBL:AF159854;EMBL:BC060858;RefSeq:NP_003946.3;ProteinModelPortal:O14543;STRING:9606.ENSP00000330341;SWISSPROT_AC_OLD:O14509;GeneID:9021;KEGG:hsa:9021;PIR:JC5627;PIR:JC5761;eggNOG:ENOG4111V4J;eggNOG:KOG4566;UniGene:Hs.527973;UniGene:Hs.703620;GO:GO:0004860;GO:GO:0005737;GO:GO:0005829;GO:GO:0007259;GO:GO:0016567;GO:GO:0019221…	107258	Protein	DNMT1	AIM;CXXC-type zinc finger protein 9;CXXC9;DNA (cytosine-5)-methyltransferase 1;DNA methyltransferase HsaI;DNA MTase HsaI;DNMT;DNMT1;EC 2.1.1.37;M.HsaI;MCMT;(dna cytosine-5-methyltransferase 1);ADCADN;dna (cytosine-5) methyltransferase 1;dna (cytosine-5)-methyltransferase-1;dna (cytosine-5-) methyltransferase 1;DNA methyltransferase 1;dna methyltransferase isoform 1;dna methyltransferase- 1;dna me…	SWISSPROT_AC:P26358;SWISSPROT_ID:DNMT1_HUMAN;EMBL:AC010077;EMBL:AC011511;EMBL:AC020931;EMBL:AF180682;EMBL:AH008119;EMBL:BC126227;EMBL:BC144093;EMBL:X63692;RefSeq:NP_001124295.1;RefSeq:NP_001305659.1;RefSeq:NP_001305660.1;RefSeq:NP_001370.1;ProteinModelPortal:P26358;STRING:9606.ENSP00000352516;SWISSPROT_AC_OLD:A0AV63;SWISSPROT_AC_OLD:B7ZLW6;SWISSPROT_AC_OLD:Q9UHG5;SWISSPROT_AC_OLD:Q9ULA2;SWISSPROT…	9021	1786
9697918	P53 -- Nuclear pore complex protein Nup98-Nup96	association	Pubmed 2012:23102701;Pubmed central 2013:3738964;	Our study elucidates a previously unrecognized function of wild-type <b>Nup98</b> in regulating select <b>p53</b> target genes that is distinct from the well-characterized oncogenic properties of Nup98 fusion proteins.[Pubmed 2012:23102701];A new function for Nup98 as a post-transcriptional regulator has also been recently demonstrated, in which <b>Nup98</b> stabilizes selected <b>p53</b> target …	297203	Protein	P53	Antigen NY-CO-13;Cellular tumor antigen p53;P53;Phosphoprotein p53;TP53;Tumor suppressor p53;BCC7;LFS1;p 53;p 53 tumor suppressor;p-53;p-53 tumor suppressor;p5-3;p53 phosphoprotein;p53 the tumor suppressor;p53 tumor protein;p53 tumor suppressor;p53 tumor-suppressor;p53's tumor suppressor;p53--an;p53-tumor suppressor;p53-tumor-suppressor;p53-type;protein of the p53 tumor;protein p53 tumor;tp 53;tp…	SWISSPROT_AC:P04637;SWISSPROT_ID:P53_HUMAN;EMBL:AB082923;EMBL:AC007421;EMBL:AC087388;EMBL:AF135120;EMBL:AF135121;EMBL:AF136270;EMBL:AF136271;EMBL:AF209128;EMBL:AF209129;EMBL:AF209130;EMBL:AF209131;EMBL:AF209132;EMBL:AF209133;EMBL:AF209134;EMBL:AF209135;EMBL:AF209136;EMBL:AF209148;EMBL:AF209149;EMBL:AF209150;EMBL:AF209151;EMBL:AF209152;EMBL:AF209153;EMBL:AF209154;EMBL:AF209155;EMBL:AF209156;EMBL:A…	289892	Protein	Nuclear pore complex protein Nup98-Nup96	ADAR2;Nuclear pore complex protein Nup98-Nup96;NUP98;adar 2;adar-2;ADIR2;nucleoporin 98;nucleoporin-98;nucleoporin98;NUP196;NUP96;	SWISSPROT_AC:P52948;SWISSPROT_ID:NUP98_HUMAN;EMBL:AB040538;EMBL:AC060812;EMBL:AC090587;EMBL:AF071076;EMBL:AF071077;EMBL:AF116074;EMBL:AF231130;EMBL:AL133601;EMBL:AL137613;EMBL:BC012906;EMBL:BC041136;EMBL:BT007349;EMBL:U41815;RefSeq:NP_005378.4;RefSeq:NP_057404.2;RefSeq:NP_624357.1;RefSeq:NP_624358.2;ProteinModelPortal:P52948;STRING:9606.ENSP00000316032;SWISSPROT_AC_OLD:Q8IUT2;SWISSPROT_AC_OLD:Q8W…	7157	4928
9703489	TNF -- Phosvitin	association	Pubmed 2013:23079731;	More importantly, we revealed that <b>Pv</b> significantly inhibited LPS-induced <b>tumor-necrosis factor</b> (TNF)-ÃŽÂ± release from murine RAW264.7 cells and considerably reduced serum TNF-ÃŽÂ± level in mice.[Pubmed 2013:23079731];More importantly, we revealed that <b>Pv</b> significantly inhibited LPS-induced <b>tumor-necrosis factor</b> (TNF)-ÃƒÂŽÃ‚Â± release from murine RAW264.7 cells and co…	492131	Protein	TNF	Cachectin;TNF;TNF-a;TNF-alpha;TNFA;TNFSF2;Tumor necrosis factor;Tumor necrosis factor ligand superfamily member 2;chain-tnf;DIF;dif-type;factor - tumor necrosis;factor of the tumor necrosis;factor of the tumor-necrosis;factor of tumor necrosis;factor tumor necrosis;factor-tumor necrosis;necrosis factor-tumor;necrosis tumor factor;tnf - a;tnf - alpha;tnf -a;tnf -alpha;tnf a;tnf alpha;tnf- a;tnf- a…	SWISSPROT_AC:P01375;SWISSPROT_ID:TNFA_HUMAN;EMBL:AB088112;EMBL:AF043342;EMBL:AF098751;EMBL:AF129756;EMBL:AY066019;EMBL:AY214167;EMBL:BA000025;EMBL:BC028148;EMBL:M10988;EMBL:M16441;EMBL:M26331;EMBL:X01394;EMBL:X02910;EMBL:Y14768;EMBL:Z15026;RefSeq:NP_000585.2;ProteinModelPortal:P01375;STRING:9606.ENSP00000398698;SWISSPROT_AC_OLD:O43647;SWISSPROT_AC_OLD:Q9P1Q2;SWISSPROT_AC_OLD:Q9UIV3;SMR:P01375;Gen…	82347	Protein	Phosvitin	Casein kinase II subunit beta;CK II beta;CK2N;CSK2B;CSNK2B;G5A;Phosvitin;Protein G5a;casein kinase 2 beta;casein kinase 2b;casein kinase 2beta;casein kinase ii beta;casein kinase iibeta;casein kinase-2 beta;ck-2 beta;ck-2-beta;CK2B;csnk2 beta;g5 a;g5 alpha;g5alpha;type-ii b-ck;	SWISSPROT_AC:P67870;SWISSPROT_ID:CSK2B_HUMAN;EMBL:AF129756;EMBL:AK311860;EMBL:AL662899;EMBL:AL670886;EMBL:AL805934;EMBL:AY113186;EMBL:BA000025;EMBL:BC112017;EMBL:BC112019;EMBL:BX511262;EMBL:CH471081;EMBL:CR354443;EMBL:CR541699;EMBL:CR753842;EMBL:CR759761;EMBL:DQ314868;EMBL:M30448;EMBL:X16312;EMBL:X16937;EMBL:X57152;RefSeq:NP_001269314.1;RefSeq:NP_001311.3;ProteinModelPortal:P67870;STRING:9606.ENS…	7124	1460
9889319	TCF7L2 -- AES	association	Pubmed 2013:23840876;Pubmed central 2016:5036887;Pubmed central 2013:3698143;	We map the core <b>GRG</b> interaction region in <b>TCF4</b> to a 111-amino acid fragment and show that, in contrast to other GRGs, GRG5/AES-binding specifically depends on a 4-amino acid motif (LVPQ) present only in TCF3 and some TCF4 isoforms.[Pubmed 2013:23840876];Similarly, co-transfection of a Grg4 protein containing only the Q domain but not the GP domain (Ã¢Â€ÂœGrg4-QÃ¢Â€Â?) should also bl…	484347	Protein	TCF7L2	HMG box transcription factor 4;hTCF-4;T-cell factor 4;T-cell-specific transcription factor 4;TCF-4;TCF4;TCF7L2;TF7L2;Transcription factor 7-like 2;htcf4;t cell-specific transcription factor 4;tcf 4;transcription factor 7 like 2;transcription factor 7 like-2;transcription factor 7-like-2;transcription factor 7-like2;transcription factor-7-like 2;	SWISSPROT_AC:Q9NQB0;SWISSPROT_ID:TF7L2_HUMAN;EMBL:AB034691;EMBL:AB440195;EMBL:AJ270770;EMBL:AJ270771;EMBL:AJ270772;EMBL:AJ270773;EMBL:AJ270774;EMBL:AJ270775;EMBL:AJ270776;EMBL:AJ270777;EMBL:AJ270778;EMBL:AK299295;EMBL:AL135792;EMBL:AL158212;EMBL:AL445486;EMBL:AL451084;EMBL:BC032656;EMBL:CH471066;EMBL:FJ010167;EMBL:FJ010169;EMBL:FJ010172;EMBL:HM352839;EMBL:HM352842;EMBL:HM352844;EMBL:HM352845;EMBL…	11700	Protein	AES	AES;Amino enhancer of split;Amino-terminal enhancer of split;Gp130-associated protein GAM;GRG;Grg-5;GRG5;Groucho-related protein 5;Protein ESP1;Protein GRG;aes i;aes type i;AES-1;AES-2;aes-an;aes-i;amino terminal enhancer of split;amino-enhancer of split;amino-enhancer-of-split;ESP1;esp1 protein;gr-g;gr-gamma;grg protein;grgamma;tle 5;TLE5;	SWISSPROT_AC:Q08117;SWISSPROT_ID:AES_HUMAN;EMBL:AC005944;EMBL:AF072902;EMBL:AK094591;EMBL:AK314713;EMBL:BC113735;EMBL:BC113737;EMBL:CH471139;EMBL:U04241;EMBL:U88831;EMBL:U88832;EMBL:X73358;RefSeq:NP_001121.2;RefSeq:NP_945320.1;RefSeq:NP_945321.1;ProteinModelPortal:Q08117;STRING:9606.ENSP00000221561;SWISSPROT_AC_OLD:B2RBL0;SWISSPROT_AC_OLD:Q12808;SWISSPROT_AC_OLD:Q14CJ1;SWISSPROT_AC_OLD:Q96TG9;SWI…	6934	166
9889770	NOX4 -- HO-1	association	Pubmed 2013:23840483;Pubmed 2015:27194993;Pubmed central 2017:5488022;Pubmed central 2017:5655807;Pubmed central 2016:4753421;Pubmed central 2016:4918850;Pubmed central 2013:3688771;	Induction of <b>HO-1</b> expression decreased dramatically <b>Nox4</b> activity in C-20/A4 and HEK293 T-RExÃ¢Â„Â¢ Nox4 cell lines.[Pubmed 2013:23840483];Induction of <b>HO-1</b> expression decreased dramatically <b>Nox4</b> activity in C-20/A4 and HEK293 T-RExÃƒÂ¢Ã‚Â„Ã‚Â¢ Nox4 cell lines.[Pubmed 2013:23840483];Induction of <b>HO-1</b> expression decreased dramatically <b>Nox4</b> activity in C-20…	279552	Protein	NOX4	EC 1.6.3.-;Kidney oxidase-1;Kidney superoxide-producing NADPH oxidase;KOX-1;NADPH oxidase 4;NOX4;Renal NAD(P)H-oxidase;RENOX;KOX;kox 1;nadph oxidase isoform 4;nadph oxidase type 4;nadph oxidase-4;nadph-oxidase 4;nadph-oxidase-4;nox 4;nox isoform 4;nox-4;oxidase 4-nadph;renal nad(p)h oxidase;	SWISSPROT_AC:Q9NPH5;SWISSPROT_ID:NOX4_HUMAN;EMBL:AB041035;EMBL:AF254621;EMBL:AF261943;EMBL:AJ704725;EMBL:AJ704726;EMBL:AJ704727;EMBL:AJ704728;EMBL:AJ704729;EMBL:AK291830;EMBL:AK298323;EMBL:AP001815;EMBL:AP002404;EMBL:AP003400;EMBL:AY288918;EMBL:BC040105;EMBL:BC051371;RefSeq:NP_001137308.1;RefSeq:NP_001137309.1;RefSeq:NP_001278855.1;RefSeq:NP_001278856.1;RefSeq:NP_001287924.1;RefSeq:NP_058627.1;Re…	184299	Protein	HO-1	EC 1.14.14.18;Heme oxygenase 1;HMOX1;HO;HO-1;HO1;bK286B10;heme oxygenase - 1;heme oxygenase -1;heme oxygenase i;heme oxygenase isoform 1;heme oxygenase isoform-1;heme oxygenase type 1;heme oxygenase type i;heme oxygenase type-1;heme oxygenase- 1;heme oxygenase--1;heme oxygenase-1;heme oxygenase1;heme-oxygenase 1;heme-oxygenase i;heme-oxygenase isoform 1;heme-oxygenase- 1;heme-oxygenase-1;heme-oxy…	SWISSPROT_AC:P09601;SWISSPROT_ID:HMOX1_HUMAN;EMBL:AY460337;EMBL:CR456505;EMBL:M23041;EMBL:X06985;EMBL:X14782;EMBL:Z82244;RefSeq:NP_002124.1;ProteinModelPortal:P09601;STRING:9606.ENSP00000216117;SMR:P09601;GeneID:3162;KEGG:hsa:3162;PIR:S00325;eggNOG:COG5398;eggNOG:KOG4480;UniGene:Hs.517581;UniGene:Hs.727017;GO:GO:0001525;GO:GO:0001935;GO:GO:0002246;GO:GO:0002686;GO:GO:0004392;GO:GO:0004630;GO:GO:0…	50507	3162
9940600	SOCS3 -- NPTB	association	Pubmed 2013:23320781;	<b>SOCS3</b> mRNA accumulation was reduced in far advanced <b>PTB</b> (p = 0.007) and FoxP3 mRNA expression was increased in less severe ETB as compared with EC (p = 0.017).[Pubmed 2013:23320781];	454066	Protein	SOCS3	CIS-3;CIS3;Cytokine-inducible SH2 protein 3;SOCS-3;SOCS3;SSI-3;SSI3;STAT-induced STAT inhibitor 3;Suppressor of cytokine signaling 3;ATOD4;cis 3;cish-3;Cish3;cytokine-inducible sh2 protein-3;cytokine-inducible sh2-protein 3;socs 3;ssi 3;suppressor of cytokine signaling -3;suppressor of cytokine signaling-3;suppressor of cytokine signaling3;suppressor of the cytokine signaling 3;suppressor of the …	SWISSPROT_AC:O14543;SWISSPROT_ID:SOCS3_HUMAN;EMBL:AB004904;EMBL:AB006967;EMBL:AF159854;EMBL:BC060858;RefSeq:NP_003946.3;ProteinModelPortal:O14543;STRING:9606.ENSP00000330341;SWISSPROT_AC_OLD:O14509;GeneID:9021;KEGG:hsa:9021;PIR:JC5627;PIR:JC5761;eggNOG:ENOG4111V4J;eggNOG:KOG4566;UniGene:Hs.527973;UniGene:Hs.703620;GO:GO:0004860;GO:GO:0005737;GO:GO:0005829;GO:GO:0007259;GO:GO:0016567;GO:GO:0019221…	338648	Protein	NPTB	Neural polypyrimidine tract-binding protein;Neurally-enriched homolog of PTB;NPTB;Polypyrimidine tract-binding protein 2;PTB;PTB-like protein;PTBLP;PTBP2;brPTB;neural polypyrimidine tract binding protein;neurally enriched homolog of ptb;polypyrimidine tract binding protein 2;polypyrimidine tract binding protein-2;ptb-type;	SWISSPROT_AC:Q9UKA9;SWISSPROT_ID:PTBP2_HUMAN;EMBL:AB051232;EMBL:AB051233;EMBL:AF176085;EMBL:AF530580;EMBL:AF530581;EMBL:AF530582;EMBL:AF530583;EMBL:AL357150;EMBL:BC016582;EMBL:BK000526;RefSeq:NP_001287914.1;RefSeq:NP_001287915.1;RefSeq:NP_001287916.1;RefSeq:NP_001287917.1;RefSeq:NP_001287918.1;RefSeq:NP_001287919.1;RefSeq:NP_067013.1;ProteinModelPortal:Q9UKA9;STRING:9606.ENSP00000412788;SWISSPROT…	9021	58155
10062522	Visfatin -- GRASP65	association	Pubmed 2013:23499548;Pubmed 2016:27224551;Pubmed central 2014:4148124;Pubmed central 2017:5658765;Pubmed central 2016:4950623;	siRNAs targeting NF-ÃŽÂºB <b>p65</b> and STAT3 suppressed <b>visfatin</b> plus TNF-ÃŽÂ±-induced hBD-2 and S100A7 production.[Pubmed 2013:23499548];siRNAs targeting NF-ÃƒÂŽÃ‚ÂºB <b>p65</b> and STAT3 suppressed <b>visfatin</b> plus TNF-ÃƒÂŽÃ‚Â±-induced hBD-2 and S100A7 production.[Pubmed 2013:23499548];siRNAs targeting NF-?B <b>p65</b> and STAT3 suppressed <b>visfatin</b> plus TNF-?-induced hBD-2 a…	269712	Protein	Visfatin	EC 2.4.2.12;NAmPRTase;NAMPT;Nicotinamide phosphoribosyltransferase;PBEF;PBEF1;Pre-B cell-enhancing factor;Pre-B-cell colony-enhancing factor 1;Visfatin;1110035O14Rik;enhancing factor pre-b cell;nicotinamide-phosphoribosyltransferase;phosphoribosyltransferase nicotinamide;phosphoribosyltransferase-nicotinamide;pre-b cell colony - enhancing factor 1;pre-b cell colony-enhancing factor 1;pre-b cell e…	SWISSPROT_AC:P43490;SWISSPROT_ID:NAMPT_HUMAN;EMBL:AC007032;EMBL:AK292851;EMBL:BC072439;EMBL:BC106046;EMBL:CH236947;EMBL:CH471070;EMBL:U02020;RefSeq:NP_005737.1;RefSeq:XP_005250157.1;ProteinModelPortal:P43490;STRING:9606.ENSP00000222553;SWISSPROT_AC_OLD:A4D0Q9;SWISSPROT_AC_OLD:A4D0R0;SWISSPROT_AC_OLD:Q3KQV0;SWISSPROT_AC_OLD:Q8WW95;SMR:P43490;GeneID:10135;KEGG:hsa:10135;PIR:A55927;eggNOG:COG1488;eg…	162866	Protein	GRASP65	Golgi peripheral membrane protein p65;Golgi phosphoprotein 5;Golgi reassembly-stacking protein 1;Golgi reassembly-stacking protein of 65 kDa;GOLPH5;GORASP1;GORS1;GRASP65;golgi reassembly stacking protein 1;grasp-65;p 65;p-65;p6-5;P65;	SWISSPROT_AC:Q9BQQ3;SWISSPROT_ID:GORS1_HUMAN;EMBL:AJ409349;EMBL:AK091168;EMBL:AK124755;EMBL:BC008928;EMBL:BC075854;EMBL:BC103826;EMBL:BC103827;EMBL:CH471055;RefSeq:NP_001265718.1;RefSeq:NP_001265719.1;RefSeq:NP_114105.1;ProteinModelPortal:Q9BQQ3;STRING:9606.ENSP00000313869;SWISSPROT_AC_OLD:B3KWC8;SWISSPROT_AC_OLD:Q3SYG7;SWISSPROT_AC_OLD:Q8N272;SWISSPROT_AC_OLD:Q96H42;SMR:Q9BQQ3;GeneID:64689;KEGG:…	10135	64689
10068839	RAB18 -- COX-2	association	Pubmed 2013:23471881;Pubmed central 2014:4085554;	The results demonstrated that <b>cyclooxygenase-2</b> (COX-2) and 5-lipoxygenase (5-LOX) were able to stimulate <b>Rab18</b> promoter through activating transcription factor activator protein 1 (AP-1) and cyclic adenosine 3',5'-monophosphate response element-binding (CREB).[Pubmed 2013:23471881];This study also demonstrated that <b>cyclooxygenase-2</b> and 5-lipoxygenase were able to stimulate th…	352660	Protein	RAB18	RAB18;Ras-related protein Rab-18;RAB18, member RAS oncogene family;RAB18LI1;WARBM3;	SWISSPROT_AC:Q9NP72;SWISSPROT_ID:RAB18_HUMAN;EMBL:AF087860;EMBL:AF136974;EMBL:AF137372;EMBL:AF498950;EMBL:AJ277145;EMBL:AJ277146;EMBL:AJ277147;EMBL:AJ277148;EMBL:AJ277149;EMBL:AK001555;EMBL:AK223153;EMBL:AK295443;EMBL:AL136734;EMBL:AL138920;EMBL:AY574034;EMBL:BC015014;EMBL:BC029350;EMBL:BT009840;EMBL:CH471072;EMBL:CR533455;RefSeq:NP_001243339.1;RefSeq:NP_001243340.1;RefSeq:NP_001243341.1;RefSeq:N…	310247	Protein	COX-2	COX-2;COX2;Cyclooxygenase-2;EC 1.14.99.1;PGH synthase 2;PGH2;PGHS-2;PHS II;Prostaglandin G/H synthase 2;Prostaglandin H2 synthase 2;Prostaglandin-endoperoxide synthase 2;PTGS2;cox - 2;cox -2;cox 2;cox ii;cox type 2;cox type-2;cox- 2;cox-2--an;cox-2-type;cyclooxygenase -2;cyclooxygenase -ii;cyclooxygenase 2;cyclooxygenase 2-an;cyclooxygenase ii;cyclooxygenase isoform 2;cyclooxygenase isoform-2;cyc…	SWISSPROT_AC:P35354;SWISSPROT_ID:PGH2_HUMAN;EMBL:AK292167;EMBL:AL033533;EMBL:AY229989;EMBL:AY382629;EMBL:AY462100;EMBL:BC013734;EMBL:CH471067;EMBL:D28235;EMBL:L15326;EMBL:M90100;EMBL:U04636;RefSeq:NP_000954.1;ProteinModelPortal:P35354;STRING:9606.ENSP00000356438;SWISSPROT_AC_OLD:A8K802;SWISSPROT_AC_OLD:Q16876;SMR:P35354;GeneID:5743;KEGG:hsa:5743;PIR:A46150;eggNOG:ENOG410XPZ3;eggNOG:KOG2408;UniGen…	5743	22931
10117584	TCF7L2 -- GRASP65	association	Pubmed 2013:23603903;Pubmed central 2016:4820775;	This was due to potentiating NF-ÃŽÂºB signaling by a protein-protein interaction between <b>TCF4</b> and NF-ÃŽÂºB <b>p65</b> activating established NF-ÃŽÂºB target genes such as MMPs and IL-6.[Pubmed 2013:23603903];This was due to potentiating NF-ÃƒÂŽÃ‚ÂºB signaling by a protein-protein interaction between <b>TCF4</b> and NF-ÃƒÂŽÃ‚ÂºB <b>p65</b> activating established NF-ÃƒÂŽÃ‚ÂºB target genes su…	484347	Protein	TCF7L2	HMG box transcription factor 4;hTCF-4;T-cell factor 4;T-cell-specific transcription factor 4;TCF-4;TCF4;TCF7L2;TF7L2;Transcription factor 7-like 2;htcf4;t cell-specific transcription factor 4;tcf 4;transcription factor 7 like 2;transcription factor 7 like-2;transcription factor 7-like-2;transcription factor 7-like2;transcription factor-7-like 2;	SWISSPROT_AC:Q9NQB0;SWISSPROT_ID:TF7L2_HUMAN;EMBL:AB034691;EMBL:AB440195;EMBL:AJ270770;EMBL:AJ270771;EMBL:AJ270772;EMBL:AJ270773;EMBL:AJ270774;EMBL:AJ270775;EMBL:AJ270776;EMBL:AJ270777;EMBL:AJ270778;EMBL:AK299295;EMBL:AL135792;EMBL:AL158212;EMBL:AL445486;EMBL:AL451084;EMBL:BC032656;EMBL:CH471066;EMBL:FJ010167;EMBL:FJ010169;EMBL:FJ010172;EMBL:HM352839;EMBL:HM352842;EMBL:HM352844;EMBL:HM352845;EMBL…	162866	Protein	GRASP65	Golgi peripheral membrane protein p65;Golgi phosphoprotein 5;Golgi reassembly-stacking protein 1;Golgi reassembly-stacking protein of 65 kDa;GOLPH5;GORASP1;GORS1;GRASP65;golgi reassembly stacking protein 1;grasp-65;p 65;p-65;p6-5;P65;	SWISSPROT_AC:Q9BQQ3;SWISSPROT_ID:GORS1_HUMAN;EMBL:AJ409349;EMBL:AK091168;EMBL:AK124755;EMBL:BC008928;EMBL:BC075854;EMBL:BC103826;EMBL:BC103827;EMBL:CH471055;RefSeq:NP_001265718.1;RefSeq:NP_001265719.1;RefSeq:NP_114105.1;ProteinModelPortal:Q9BQQ3;STRING:9606.ENSP00000313869;SWISSPROT_AC_OLD:B3KWC8;SWISSPROT_AC_OLD:Q3SYG7;SWISSPROT_AC_OLD:Q8N272;SWISSPROT_AC_OLD:Q96H42;SMR:Q9BQQ3;GeneID:64689;KEGG:…	6934	64689
10127135	PTEN -- Pericentrin	association	Pubmed 2013:23574721;	Conversely, knockdown of <b>PTEN</b> reduced centrosomal levels of <b>pericentrin</b> in an Akt-independent manner.[Pubmed 2013:23574721];	338734	Protein	PTEN	EC 3.1.3.16;EC 3.1.3.48;EC 3.1.3.67;MMAC1;Mutated in multiple advanced cancers 1;Phosphatase and tensin homolog;Phosphatidylinositol 3,4,5-trisphosphate 3-phosphatase and dual-specificity protein phosphatase PTEN;PTEN;TEP1;10q23del;BZS;cws 1;CWS1;DEC;glm-2;GLM2;MHAM;mmac 1;mmac-1;phosphatase-and-tensin homolog;pten type 1;pten-1;PTEN1;type-pten;	SWISSPROT_AC:P60484;SWISSPROT_ID:PTEN_HUMAN;EMBL:AF000726;EMBL:AF000727;EMBL:AF000728;EMBL:AF000729;EMBL:AF000730;EMBL:AF000731;EMBL:AF000732;EMBL:AF000733;EMBL:AF000734;EMBL:AF067844;EMBL:AF143312;EMBL:AF143313;EMBL:AF143314;EMBL:AF143315;EMBL:AK313581;EMBL:BC005821;EMBL:CH471066;EMBL:CR450306;EMBL:DQ073384;EMBL:JF268690;EMBL:U92436;EMBL:U93051;EMBL:U96180;RefSeq:NP_000305.3;RefSeq:NP_001291646.…	303805	Protein	Pericentrin	Kendrin;KIAA0402;PCNT;PCNT2;Pericentrin;Pericentrin-B;KEN;mopd ii;mopd type ii;MOPD2;PCN;pcn-type;PCNTB;PCTN2;pericentrin b;SCKL4;	SWISSPROT_AC:O95613;SWISSPROT_ID:PCNT_HUMAN;EMBL:AB007862;EMBL:AF515282;EMBL:AK093923;EMBL:AP000335;EMBL:AP000336;EMBL:AP000337;EMBL:AP000471;EMBL:AP001477;EMBL:U52962;RefSeq:NP_001302458.1;RefSeq:NP_006022.3;ProteinModelPortal:O95613;STRING:9606.ENSP00000352572;SWISSPROT_AC_OLD:O43152;SWISSPROT_AC_OLD:Q7Z7C9;GeneID:5116;KEGG:hsa:5116;eggNOG:ENOG410IJHT;eggNOG:ENOG4110FJZ;UniGene:Hs.474069;GO:GO:…	5728	5116
10417818	GRASP65 -- BBC3B	association	Pubmed 2013:24065225;Pubmed central 2017:5351616;Pubmed central 2016:4888863;	Furthermore, p65 siRNA or <b>PUMA</b> siRNA-mediated suppression of <b>p65</b> or PUMA results in inhibition of apoptosis of doxorubicin-induced.[Pubmed 2013:24065225];Inhibition of p65 by <b>p65</b> siRNA decreased <b>PUMA</b> expression of doxorubicin-induced.[Pubmed 2013:24065225];As shown in Figure 3E, NF-ÃŽÂºB inhibition also abrogated PUMA induction and p65 phosphorylation induced by idelal…	162866	Protein	GRASP65	Golgi peripheral membrane protein p65;Golgi phosphoprotein 5;Golgi reassembly-stacking protein 1;Golgi reassembly-stacking protein of 65 kDa;GOLPH5;GORASP1;GORS1;GRASP65;golgi reassembly stacking protein 1;grasp-65;p 65;p-65;p6-5;P65;	SWISSPROT_AC:Q9BQQ3;SWISSPROT_ID:GORS1_HUMAN;EMBL:AJ409349;EMBL:AK091168;EMBL:AK124755;EMBL:BC008928;EMBL:BC075854;EMBL:BC103826;EMBL:BC103827;EMBL:CH471055;RefSeq:NP_001265718.1;RefSeq:NP_001265719.1;RefSeq:NP_114105.1;ProteinModelPortal:Q9BQQ3;STRING:9606.ENSP00000313869;SWISSPROT_AC_OLD:B3KWC8;SWISSPROT_AC_OLD:Q3SYG7;SWISSPROT_AC_OLD:Q8N272;SWISSPROT_AC_OLD:Q96H42;SMR:Q9BQQ3;GeneID:64689;KEGG:…	42845	Protein	BBC3B	BBC3;BBC3B;Bcl-2-binding component 3;JFY-1;p53 up-regulated modulator of apoptosis;PUMA;BCL2 binding component 3;JFY1;p53-up-regulated modulator of apoptosis;puma-type;	SWISSPROT_AC:Q96PG8;SWISSPROT_AC:Q9BXH1;SWISSPROT_ID:BBC3B_HUMAN;SWISSPROT_ID:BBC3_HUMAN;EMBL:AC008532;EMBL:AF354656;EMBL:CH471126;RefSeq:NP_001120712.1;RefSeq:NP_001120714.1;ProteinModelPortal:Q96PG8;STRING:9606.ENSP00000404503;SMR:Q96PG8;GeneID:27113;eggNOG:ENOG410IW36;eggNOG:ENOG41119TR;UniGene:Hs.467020;GO:GO:0001948;GO:GO:0005739;GO:GO:0006915;GO:GO:0051117;GO:GO:0090200;GO:GO:0097193;HOGENO…	27113	64689
10417932	GRASP65 -- JFY-1	association	Pubmed 2013:24065225;Pubmed central 2017:5351616;Pubmed central 2016:4888863;	Furthermore, p65 siRNA or <b>PUMA</b> siRNA-mediated suppression of <b>p65</b> or PUMA results in inhibition of apoptosis of doxorubicin-induced.[Pubmed 2013:24065225];Inhibition of p65 by <b>p65</b> siRNA decreased <b>PUMA</b> expression of doxorubicin-induced.[Pubmed 2013:24065225];As shown in Figure 3E, NF-ÃŽÂºB inhibition also abrogated PUMA induction and p65 phosphorylation induced by idelal…	162866	Protein	GRASP65	Golgi peripheral membrane protein p65;Golgi phosphoprotein 5;Golgi reassembly-stacking protein 1;Golgi reassembly-stacking protein of 65 kDa;GOLPH5;GORASP1;GORS1;GRASP65;golgi reassembly stacking protein 1;grasp-65;p 65;p-65;p6-5;P65;	SWISSPROT_AC:Q9BQQ3;SWISSPROT_ID:GORS1_HUMAN;EMBL:AJ409349;EMBL:AK091168;EMBL:AK124755;EMBL:BC008928;EMBL:BC075854;EMBL:BC103826;EMBL:BC103827;EMBL:CH471055;RefSeq:NP_001265718.1;RefSeq:NP_001265719.1;RefSeq:NP_114105.1;ProteinModelPortal:Q9BQQ3;STRING:9606.ENSP00000313869;SWISSPROT_AC_OLD:B3KWC8;SWISSPROT_AC_OLD:Q3SYG7;SWISSPROT_AC_OLD:Q8N272;SWISSPROT_AC_OLD:Q96H42;SMR:Q9BQQ3;GeneID:64689;KEGG:…	42846	Protein	JFY-1	BBC3;Bcl-2-binding component 3;JFY-1;p53 up-regulated modulator of apoptosis;PUMA;BCL2 binding component 3;JFY1;p53-up-regulated modulator of apoptosis;puma-type;	SWISSPROT_AC:Q96PG8;SWISSPROT_AC:Q9BXH1;SWISSPROT_ID:BBC3B_HUMAN;SWISSPROT_ID:BBC3_HUMAN;EMBL:AF332558;EMBL:AF354654;EMBL:AF354655;EMBL:BC136481;EMBL:CH471126;EMBL:U82987;RefSeq:NP_001120712.1;RefSeq:NP_001120713.1;RefSeq:NP_001120714.1;RefSeq:NP_055232.1;RefSeq:XP_006723204.1;ProteinModelPortal:Q9BXH1;SWISSPROT_AC_OLD:B9EGI3;SWISSPROT_AC_OLD:O00171;SWISSPROT_AC_OLD:Q96PG9;SMR:Q9BXH1;GeneID:27113…	27113	64689
10429108	NUP62 -- Leptin	association	Pubmed 2013:24027277;	These results indicate that brain p62 plays an important role in bodyweight control by modulating the central leptin-signaling pathway and that lack of <b>p62</b> in the brain causes <b>leptin</b> resistance, leading to hyperphagia.[Pubmed 2013:24027277];	289852	Protein	NUP62	62 kDa nucleoporin;Nuclear pore glycoprotein p62;Nucleoporin Nup62;NUP62;IBSN;nucleoporin 62;nucleoporin of the nup62;nucleoporin-62;p62;SNDI;	SWISSPROT_AC:P37198;SWISSPROT_ID:NUP62_HUMAN;EMBL:AC011452;EMBL:AK125857;EMBL:AL162061;EMBL:BC003663;EMBL:BC014842;EMBL:BC050717;EMBL:BC095410;EMBL:BC101104;EMBL:BC101105;EMBL:BC101106;EMBL:BC101107;EMBL:CH471177;EMBL:CR541721;EMBL:X58521;RefSeq:NP_001180286.1;RefSeq:NP_036478.2;RefSeq:NP_057637.2;RefSeq:NP_714940.1;RefSeq:NP_714941.1;ProteinModelPortal:P37198;STRING:9606.ENSP00000305503;SWISSPRO…	219985	Protein	Leptin	LEP;Leptin;OB;Obese protein;Obesity factor;OBS;factor obesity;factor of obesity;LEPD;leptin--an;leptin-type;obesity--factor;protein obese;	SWISSPROT_AC:P41159;SWISSPROT_ID:LEP_HUMAN;EMBL:AF008123;EMBL:AY996373;EMBL:BC060830;EMBL:BC069452;EMBL:BC069527;EMBL:D49487;EMBL:D63519;EMBL:D63710;EMBL:U18915;EMBL:U43415;EMBL:U43653;RefSeq:NP_000221.1;RefSeq:XP_005250397.1;ProteinModelPortal:P41159;STRING:9606.ENSP00000312652;SWISSPROT_AC_OLD:O15158;SWISSPROT_AC_OLD:Q56A88;SMR:P41159;GeneID:3952;KEGG:hsa:3952;PIR:A38952;PIR:I53166;eggNOG:ENOG4…	3952	23636
10490038	PIK3CA -- NUP62	association	Pubmed 2013:24121124;Pubmed central 2014:4438419;Pubmed central 2013:3858567;	Here we report that the transformation of normal human mammary epithelial cells with diverse oncogenes (RAS, <b>PIK3CA</b> and Her2) causes marked accumulation of <b>p62</b>.[Pubmed 2013:24121124];We have found that common oncogenes such RAS, <b>PIK3CA</b>, and Her2 can induce <b>p62</b> in vitro [30].[Pubmed central 2014:4438419];Here we report that the transformation of normal human mammary epi…	314522	Protein	PIK3CA	EC 2.7.1.153;EC 2.7.11.1;p110alpha;Phosphatidylinositol 4,5-bisphosphate 3-kinase 110 kDa catalytic subunit alpha;Phosphatidylinositol 4,5-bisphosphate 3-kinase catalytic subunit alpha isoform;Phosphoinositide-3-kinase catalytic alpha polypeptide;PI3-kinase subunit alpha;PI3K-alpha;PI3Kalpha;PIK3CA;PK3CA;PtdIns-3-kinase subunit alpha;PtdIns-3-kinase subunit p110-alpha;Serine/threonine protein kin…	SWISSPROT_AC:P42336;SWISSPROT_ID:PK3CA_HUMAN;EMBL:BC113601;EMBL:BC113603;EMBL:U79143;EMBL:Z29090;RefSeq:NP_006209.2;RefSeq:XP_006713721.1;RefSeq:XP_011511196.1;ProteinModelPortal:P42336;STRING:9606.ENSP00000263967;SWISSPROT_AC_OLD:Q14CW1;SWISSPROT_AC_OLD:Q99762;SMR:P42336;GeneID:5290;KEGG:hsa:5290;PIR:I38110;eggNOG:COG5032;eggNOG:KOG0904;UniGene:Hs.553498;UniGene:Hs.715194;UniGene:Hs.732394;GO:GO…	289852	Protein	NUP62	62 kDa nucleoporin;Nuclear pore glycoprotein p62;Nucleoporin Nup62;NUP62;IBSN;nucleoporin 62;nucleoporin of the nup62;nucleoporin-62;p62;SNDI;	SWISSPROT_AC:P37198;SWISSPROT_ID:NUP62_HUMAN;EMBL:AC011452;EMBL:AK125857;EMBL:AL162061;EMBL:BC003663;EMBL:BC014842;EMBL:BC050717;EMBL:BC095410;EMBL:BC101104;EMBL:BC101105;EMBL:BC101106;EMBL:BC101107;EMBL:CH471177;EMBL:CR541721;EMBL:X58521;RefSeq:NP_001180286.1;RefSeq:NP_036478.2;RefSeq:NP_057637.2;RefSeq:NP_714940.1;RefSeq:NP_714941.1;ProteinModelPortal:P37198;STRING:9606.ENSP00000305503;SWISSPRO…	5290	23636
10542359	USP13 -- PTEN	association	Pubmed 2013:24270891;Pubmed 2015:26453058;Pubmed central 2017:5461494;	Deubiquitylation and stabilization of <b>PTEN</b> by <b>USP13</b>.[Pubmed 2013:24270891];Additionally, <b>USP13</b> interacted with <b>PTEN</b> and mediated PTEN ubiquitination and degradation in lung fibroblasts.[Pubmed 2015:26453058];Down-regulation of <b>USP13</b> mediates <b>PTEN</b> protein loss and fibroblast phenotypic change, and thereby plays a crucial role in IPF pathogenesis.[Pubmed 20…	509824	Protein	USP13	Deubiquitinating enzyme 13;EC 3.4.19.12;Isopeptidase T-3;ISOT-3;ISOT3;Ubiquitin carboxyl-terminal hydrolase 13;Ubiquitin thioesterase 13;Ubiquitin-specific-processing protease 13;UBP13;USP13;ubiquitin specific peptidase 13 (isopeptidase T-3);	SWISSPROT_AC:Q92995;SWISSPROT_ID:UBP13_HUMAN;EMBL:AC007687;EMBL:AC125604;EMBL:AK290338;EMBL:AK302404;EMBL:BC016146;EMBL:CH471052;EMBL:U75362;RefSeq:NP_003931.2;ProteinModelPortal:Q92995;STRING:9606.ENSP00000263966;SWISSPROT_AC_OLD:A8K2S3;SWISSPROT_AC_OLD:B4DYF3;SWISSPROT_AC_OLD:D3DNS2;SWISSPROT_AC_OLD:Q96B25;SMR:Q92995;GeneID:8975;KEGG:hsa:8975;eggNOG:COG5207;eggNOG:KOG0944;UniGene:Hs.175322;GO:G…	338734	Protein	PTEN	EC 3.1.3.16;EC 3.1.3.48;EC 3.1.3.67;MMAC1;Mutated in multiple advanced cancers 1;Phosphatase and tensin homolog;Phosphatidylinositol 3,4,5-trisphosphate 3-phosphatase and dual-specificity protein phosphatase PTEN;PTEN;TEP1;10q23del;BZS;cws 1;CWS1;DEC;glm-2;GLM2;MHAM;mmac 1;mmac-1;phosphatase-and-tensin homolog;pten type 1;pten-1;PTEN1;type-pten;	SWISSPROT_AC:P60484;SWISSPROT_ID:PTEN_HUMAN;EMBL:AF000726;EMBL:AF000727;EMBL:AF000728;EMBL:AF000729;EMBL:AF000730;EMBL:AF000731;EMBL:AF000732;EMBL:AF000733;EMBL:AF000734;EMBL:AF067844;EMBL:AF143312;EMBL:AF143313;EMBL:AF143314;EMBL:AF143315;EMBL:AK313581;EMBL:BC005821;EMBL:CH471066;EMBL:CR450306;EMBL:DQ073384;EMBL:JF268690;EMBL:U92436;EMBL:U93051;EMBL:U96180;RefSeq:NP_000305.3;RefSeq:NP_001291646.…	5728	8975
10613400	GRASP65 -- CUX1	association	Pubmed 2015:24336331;	In addition, <b>CUX1</b> reduces acetylation of NF-ÃŽÂºB <b>p65</b> at K310 by recruiting HDAC1.[Pubmed 2015:24336331];In addition, <b>CUX1</b> reduces acetylation of NF-ÃƒÂŽÃ‚ÂºB <b>p65</b> at K310 by recruiting HDAC1.[Pubmed 2015:24336331];In addition, <b>CUX1</b> reduces acetylation of NF-?B <b>p65</b> at K310 by recruiting HDAC1.[Pubmed 2015:24336331];We could demonstrate that <b>CUX1</b> int…	162866	Protein	GRASP65	Golgi peripheral membrane protein p65;Golgi phosphoprotein 5;Golgi reassembly-stacking protein 1;Golgi reassembly-stacking protein of 65 kDa;GOLPH5;GORASP1;GORS1;GRASP65;golgi reassembly stacking protein 1;grasp-65;p 65;p-65;p6-5;P65;	SWISSPROT_AC:Q9BQQ3;SWISSPROT_ID:GORS1_HUMAN;EMBL:AJ409349;EMBL:AK091168;EMBL:AK124755;EMBL:BC008928;EMBL:BC075854;EMBL:BC103826;EMBL:BC103827;EMBL:CH471055;RefSeq:NP_001265718.1;RefSeq:NP_001265719.1;RefSeq:NP_114105.1;ProteinModelPortal:Q9BQQ3;STRING:9606.ENSP00000313869;SWISSPROT_AC_OLD:B3KWC8;SWISSPROT_AC_OLD:Q3SYG7;SWISSPROT_AC_OLD:Q8N272;SWISSPROT_AC_OLD:Q96H42;SMR:Q9BQQ3;GeneID:64689;KEGG:…	54566	Protein	CUX1	CASP;CUTL1;CUX1;Protein CASP;casp protein;CDP;cdp 1;cdp i;cdp-1;cdp-i;CDP/Cut;cdp/cux;CDP1;Clox;COY1;cut like homeobox 1;cut/cdp;CUX;Cux/CDP;GOLIM6;Nbla10317;p 1-10;p 100;p 200;p 75;p--75;p-100;p-110;p-200;p-75;p-type 100;p1 10;p1-10;p100;p110;p110-isoform;p2-0-0;p200;p7-5;p75;	SWISSPROT_AC:P39880;SWISSPROT_AC:Q13948;SWISSPROT_ID:CASP_HUMAN;SWISSPROT_ID:CUX1_HUMAN;EMBL:AC005072;EMBL:AC005086;EMBL:AC005088;EMBL:AC005096;EMBL:AC005103;EMBL:AC092788;EMBL:AK125076;EMBL:AK125097;EMBL:AK222832;EMBL:AK303151;EMBL:BC025422;EMBL:CH471197;EMBL:L12579;RefSeq:NP_001189473.1;RefSeq:NP_001189474.1;RefSeq:NP_001189475.1;RefSeq:NP_001904.2;RefSeq:NP_852477.1;ProteinModelPortal:Q13948;S…	1523	64689
10613645	GRASP65 -- CDP	association	Pubmed 2015:24336331;	In addition, <b>CUX1</b> reduces acetylation of NF-ÃŽÂºB <b>p65</b> at K310 by recruiting HDAC1.[Pubmed 2015:24336331];In addition, <b>CUX1</b> reduces acetylation of NF-ÃƒÂŽÃ‚ÂºB <b>p65</b> at K310 by recruiting HDAC1.[Pubmed 2015:24336331];In addition, <b>CUX1</b> reduces acetylation of NF-?B <b>p65</b> at K310 by recruiting HDAC1.[Pubmed 2015:24336331];We could demonstrate that <b>CUX1</b> int…	162866	Protein	GRASP65	Golgi peripheral membrane protein p65;Golgi phosphoprotein 5;Golgi reassembly-stacking protein 1;Golgi reassembly-stacking protein of 65 kDa;GOLPH5;GORASP1;GORS1;GRASP65;golgi reassembly stacking protein 1;grasp-65;p 65;p-65;p6-5;P65;	SWISSPROT_AC:Q9BQQ3;SWISSPROT_ID:GORS1_HUMAN;EMBL:AJ409349;EMBL:AK091168;EMBL:AK124755;EMBL:BC008928;EMBL:BC075854;EMBL:BC103826;EMBL:BC103827;EMBL:CH471055;RefSeq:NP_001265718.1;RefSeq:NP_001265719.1;RefSeq:NP_114105.1;ProteinModelPortal:Q9BQQ3;STRING:9606.ENSP00000313869;SWISSPROT_AC_OLD:B3KWC8;SWISSPROT_AC_OLD:Q3SYG7;SWISSPROT_AC_OLD:Q8N272;SWISSPROT_AC_OLD:Q96H42;SMR:Q9BQQ3;GeneID:64689;KEGG:…	85280	Protein	CDP	CCAAT displacement protein;CDP;CUTL1;CUX1;Homeobox protein cut-like 1;Homeobox protein cux-1;CASP;ccaat-displacement protein;ccaat-displacement-protein;cdp 1;cdp i;cdp-1;cdp-i;CDP/Cut;cdp/cux;CDP1;Clox;COY1;cut like homeobox 1;cut/cdp;CUX;Cux/CDP;GOLIM6;Nbla10317;p 1-10;p 100;p 200;p 75;p--75;p-100;p-110;p-200;p-75;p-type 100;p1 10;p1-10;p100;p110;p110-isoform;p2-0-0;p200;p7-5;p75;protein ccaat d…	SWISSPROT_AC:P39880;SWISSPROT_AC:Q13948;SWISSPROT_ID:CASP_HUMAN;SWISSPROT_ID:CUX1_HUMAN;EMBL:AC005072;EMBL:AC005086;EMBL:AC005088;EMBL:AC005096;EMBL:AC005103;EMBL:AC092788;EMBL:AF047825;EMBL:AK122726;EMBL:BC066592;EMBL:M74099;RefSeq:NP_001189472.1;RefSeq:NP_001189473.1;RefSeq:NP_001189474.1;RefSeq:NP_852477.1;RefSeq:NP_853530.2;ProteinModelPortal:P39880;STRING:9606.ENSP00000353401;SWISSPROT_AC_OL…	1523	64689
10669986	NUP62 -- BCL2	association	Pubmed 2014:25338992;Pubmed central 2017:5595361;Pubmed central 2016:5109251;	The increased level of protein LC3-II and decreased level of <b>p62</b> followed by a decreased level of <b>Bcl-2</b>, suggesting that autophagy may contribute to apoptosis.[Pubmed 2014:25338992];GBMs have been shown to induce mitochondrial damage and provoke autophagy in a human bronchial epithelial cell line (BEAS-2B cells).79 ROS and NO generation after GNPs treatment resulted in decreased num…	289852	Protein	NUP62	62 kDa nucleoporin;Nuclear pore glycoprotein p62;Nucleoporin Nup62;NUP62;IBSN;nucleoporin 62;nucleoporin of the nup62;nucleoporin-62;p62;SNDI;	SWISSPROT_AC:P37198;SWISSPROT_ID:NUP62_HUMAN;EMBL:AC011452;EMBL:AK125857;EMBL:AL162061;EMBL:BC003663;EMBL:BC014842;EMBL:BC050717;EMBL:BC095410;EMBL:BC101104;EMBL:BC101105;EMBL:BC101106;EMBL:BC101107;EMBL:CH471177;EMBL:CR541721;EMBL:X58521;RefSeq:NP_001180286.1;RefSeq:NP_036478.2;RefSeq:NP_057637.2;RefSeq:NP_714940.1;RefSeq:NP_714941.1;ProteinModelPortal:P37198;STRING:9606.ENSP00000305503;SWISSPRO…	43291	Protein	BCL2	Apoptosis regulator Bcl-2;BCL2;apoptosis regulator bcl2;apoptosis regulator of the bcl-2;apoptosis-regulator bcl-2;bcl - 2;bcl -2;bcl 2;bcl- 2;Bcl-2;bcl-2-type;bcl2 apoptosis regulator;BCL2, apoptosis regulator;bcl2--an;PPP1R50;regulator of apoptosis bcl-2;	SWISSPROT_AC:P10415;SWISSPROT_ID:BCL2_HUMAN;EMBL:AC021803;EMBL:AC022726;EMBL:AY220759;EMBL:BC027258;EMBL:CH471096;EMBL:M13994;EMBL:M13995;EMBL:M14745;EMBL:S72602;EMBL:X06487;RefSeq:NP_000624.2;RefSeq:NP_000648.2;ProteinModelPortal:P10415;STRING:9606.ENSP00000329623;SWISSPROT_AC_OLD:C9JHD5;SWISSPROT_AC_OLD:P10416;SWISSPROT_AC_OLD:Q13842;SWISSPROT_AC_OLD:Q16197;SMR:P10415;GeneID:596;KEGG:hsa:596;PI…	596	23636
10686288	Caspase-3 -- BRD2	association	Pubmed 2014:25069510;Pubmed central 2016:5004786;	Moreover, pre-Mir15a reversed the effect of <b>FSH</b> on <b>caspase 3</b>, progesterone, and testosterone, but not on MAPK/ERK1,2 and estradiol.[Pubmed 2014:25069510];In addition, VEGF does not induce and suppress the bcl-xL and bax, respectively, in the granulosa cells, and does not inhibit the expression of active <b>caspase-3</b>, which is inhibited by <b>FSH</b>.[Pubmed central 2016:5004786];	54423	Protein	Caspase-3	Apopain;CASP-3;CASP3;Caspase-3;CPP-32;CPP32;Cysteine protease CPP32;EC 3.4.22.56;Protein Yama;SCA-1;SREBP cleavage activity 1;casp 3;casp iii;casp- 3;caspase - 3;caspase -3;caspase 3;caspase iii;caspase subtype-3;caspase- 3;caspase--3;caspase-3--an;caspase-3-type;caspase-iii;caspase3;cpp 32;cpp32 cysteine protease;cpp32-type;CPP32B;cysteine protease cpp-32;sca 1;sca i;sca subtype i;sca type 1;sca…	SWISSPROT_AC:P42574;SWISSPROT_ID:CASP3_HUMAN;EMBL:AJ413269;EMBL:AK291337;EMBL:AY219866;EMBL:BC016926;EMBL:CH471056;EMBL:U13737;EMBL:U13738;EMBL:U26943;RefSeq:NP_004337.2;RefSeq:NP_116786.1;RefSeq:XP_011530603.1;ProteinModelPortal:P42574;STRING:9606.ENSP00000311032;SWISSPROT_AC_OLD:A8K5M2;SWISSPROT_AC_OLD:D3DP53;SWISSPROT_AC_OLD:Q96AN1;SWISSPROT_AC_OLD:Q96KP2;SMR:P42574;GeneID:836;KEGG:hsa:836;PIR…	47854	Protein	BRD2	BRD2;Bromodomain-containing protein 2;KIAA9001;O27.1.1;Really interesting new gene 3 protein;RING3;brd 2;brd ii;brd-2;brd-ii;bromodomain containing 2;bromodomain containing protein 2;bromodomain-containing 2;D6S113E;FSH;fsh-type;FSRG1;NAT;nat-type;ring 3;ring iii;ring of type iii;ring type iii;ring-3;RNF3;	SWISSPROT_AC:P25440;SWISSPROT_ID:BRD2_HUMAN;EMBL:AL645941;EMBL:AL662845;EMBL:AL805913;EMBL:AL832722;EMBL:AL935042;EMBL:BC063840;EMBL:BX005422;EMBL:BX647233;EMBL:BX648109;EMBL:BX908719;EMBL:CH471081;EMBL:CR936909;EMBL:D42040;EMBL:M80613;EMBL:X62083;EMBL:X96670;EMBL:Z96104;RefSeq:NP_001106653.1;RefSeq:NP_001186384.1;RefSeq:NP_001186385.1;RefSeq:NP_001278915.1;RefSeq:NP_005095.1;ProteinModelPortal:P…	836	6046
10704341	PTEN -- HDAC2	association	Pubmed 2014:24788349;Pubmed central 2014:4008415;	Melittin restores <b>PTEN</b> expression by down-regulating <b>HDAC2</b> in human hepatocelluar carcinoma HepG2 cells.[Pubmed 2014:24788349];Low expression of <b>HDAC2</b> causes the upregulation of <b>PTEN</b>, thereby inhibiting Akt phosphorylation and resulting in downregulation of CyclinD1 expression.[Pubmed central 2014:4008415];Melittin Restores <b>PTEN</b> Expression by Down-Regulating <b>…	338734	Protein	PTEN	EC 3.1.3.16;EC 3.1.3.48;EC 3.1.3.67;MMAC1;Mutated in multiple advanced cancers 1;Phosphatase and tensin homolog;Phosphatidylinositol 3,4,5-trisphosphate 3-phosphatase and dual-specificity protein phosphatase PTEN;PTEN;TEP1;10q23del;BZS;cws 1;CWS1;DEC;glm-2;GLM2;MHAM;mmac 1;mmac-1;phosphatase-and-tensin homolog;pten type 1;pten-1;PTEN1;type-pten;	SWISSPROT_AC:P60484;SWISSPROT_ID:PTEN_HUMAN;EMBL:AF000726;EMBL:AF000727;EMBL:AF000728;EMBL:AF000729;EMBL:AF000730;EMBL:AF000731;EMBL:AF000732;EMBL:AF000733;EMBL:AF000734;EMBL:AF067844;EMBL:AF143312;EMBL:AF143313;EMBL:AF143314;EMBL:AF143315;EMBL:AK313581;EMBL:BC005821;EMBL:CH471066;EMBL:CR450306;EMBL:DQ073384;EMBL:JF268690;EMBL:U92436;EMBL:U93051;EMBL:U96180;RefSeq:NP_000305.3;RefSeq:NP_001291646.…	174423	Protein	HDAC2	EC 3.5.1.98;HD2;HDAC2;Histone deacetylase 2;hdac 2;hdac ii;hdac-2;hdac-ii;histone deacetylase ii;histone deacetylase type 2;histone deacetylase-2;histone deacetylase2;histone-deacetylase-2;rpd-3;RPD3;rpd3-type;YAF1;	SWISSPROT_AC:Q92769;SWISSPROT_ID:HDAC2_HUMAN;EMBL:AK092156;EMBL:AK296856;EMBL:AL590398;EMBL:AL671967;EMBL:BC031055;EMBL:CH471051;EMBL:FO393415;EMBL:U31814;RefSeq:NP_001518.3;RefSeq:XP_011534090.1;RefSeq:XP_016866288.1;ProteinModelPortal:Q92769;STRING:9606.ENSP00000430432;SWISSPROT_AC_OLD:B3KRS5;SWISSPROT_AC_OLD:B4DL58;SWISSPROT_AC_OLD:E1P561;SWISSPROT_AC_OLD:Q5SRI8;SWISSPROT_AC_OLD:Q5SZ86;SWISSPR…	5728	3066
10771405	GADS -- GDF15	association	Pubmed 2015:26018318;Pubmed 2014:24251561;Pubmed central 2017:5223607;	In conclusion, the present study, for the first time, to the best of our knowledge, demonstrated that Twist promotes PC cell invasion and cisplatin chemoresistance through inducing <b>GDF15</b> expression via a <b>p38</b> MAPKÃ¢Â€Â‘dependent mechanism.[Pubmed 2015:26018318];In conclusion, the present study, for the first time, to the best of our knowledge, demonstrated that Twist promotes PC cell…	165802	Protein	GADS	Adapter protein GRID;GADS;GRAP2;GRB-2-like protein;GRB2-related adapter protein 2;GRB2L;GRBLG;GRBX;Grf-40;Grf40 adapter protein;GRID;Growth factor receptor-binding protein;Hematopoietic cell-associated adapter protein GrpL;P38;Protein GADS;SH3-SH2-SH3 adapter Mona;GRAP-2;grb2-like protein;GRB2-related adaptor protein 2;Grf40;growth factor receptor binding protein;growth factor receptor protein bi…	SWISSPROT_AC:O75791;SWISSPROT_ID:GRAP2_HUMAN;EMBL:AF042380;EMBL:AF090456;EMBL:AF102694;EMBL:AF121002;EMBL:AF129476;EMBL:AF236119;EMBL:AF236120;EMBL:AJ011736;EMBL:AK303470;EMBL:AY069959;EMBL:BC025692;EMBL:BC026002;EMBL:CR456498;EMBL:Y18051;EMBL:Z82206;RefSeq:NP_001278753.1;RefSeq:NP_001278754.1;RefSeq:NP_001278757.1;RefSeq:NP_004801.1;ProteinModelPortal:O75791;STRING:9606.ENSP00000339186;SWISSPROT…	153139	Protein	GDF15	GDF-15;GDF15;Growth/differentiation factor 15;Macrophage inhibitory cytokine 1;MIC-1;MIC1;NAG-1;NRG-1;NSAID-activated gene 1 protein;NSAID-regulated gene 1 protein;PDF;PLAB;Placental bone morphogenetic protein;Placental TGF-beta;Prostate differentiation factor;PTGFB;gdf 15;growth differentiation factor 15;growth differentiation factor 15--an;growth differentiation factor-15;growth-differentiation…	SWISSPROT_AC:Q99988;SWISSPROT_ID:GDF15_HUMAN;EMBL:AB000584;EMBL:AC008397;EMBL:AF003934;EMBL:AF008303;EMBL:AF019770;EMBL:AF173860;EMBL:AK291530;EMBL:BC000529;EMBL:BC008962;EMBL:BT019465;EMBL:CH471106;EMBL:U88323;RefSeq:NP_004855.2;ProteinModelPortal:Q99988;STRING:9606.ENSP00000252809;SWISSPROT_AC_OLD:O14629;SWISSPROT_AC_OLD:P78360;SWISSPROT_AC_OLD:Q9BWA0;SWISSPROT_AC_OLD:Q9NRT0;GeneID:9518;KEGG:hs…	9402	9518
10800248	NANH -- Insulin	association	Pubmed 2014:24583283;Pubmed central 2014:4075544;Pubmed central 2017:5653481;Pubmed central 2013:3712076;	Oseltamivir phosphate (TamifluÃƒÂ‚Ã‚Â®), anti-Neu1 antibodies, broad range MMP inhibitors piperazine and galardin (GM6001), MMP-9 specific inhibitor (MMP-9i), and GPCR neuromedin B specific antagonist BIM-23127 dose-dependently inhibited <b>Neu1</b> activity associated with <b>insulin</b> stimulated rat hepatoma cells (HTCs) that overly express human IRs (HTC-IR).[Pubmed 2014:24583283];Oseltamivi…	275042	Protein	NANH	Acetylneuraminyl hydrolase;EC 3.2.1.18;G9 sialidase;Lysosomal sialidase;N-acetyl-alpha-neuraminidase 1;NANH;NEU1;NEUR1;Sialidase-1;lysosomal-type sialidase;NEU;neuraminidase 1;neuraminidase subtype 1;neuraminidase type 1;neuraminidase- 1;neuraminidase-1;neuraminidase1;SIAL1;sialidase i;sialidase- 1;	SWISSPROT_AC:Q99519;SWISSPROT_ID:NEUR1_HUMAN;EMBL:AF040958;EMBL:AF134726;EMBL:BA000025;EMBL:BC000722;EMBL:BC011900;EMBL:BT007206;EMBL:U84246;EMBL:X78687;RefSeq:NP_000425.1;ProteinModelPortal:Q99519;STRING:9606.ENSP00000364782;GeneID:4758;KEGG:hsa:4758;eggNOG:COG4409;eggNOG:ENOG410IE33;UniGene:Hs.520037;GO:GO:0004308;GO:GO:0005764;GO:GO:0005765;GO:GO:0005886;GO:GO:0006687;GO:GO:0006689;GO:GO:00093…	200308	Protein	Insulin	INS;Insulin;an-ins;IDDM;iddm 1;iddm 2;iddm type 1;iddm-1;iddm-2;iddm-type;IDDM1;IDDM2;ILPR;ins-type;insulin--an;insulin-chain;insulin-type;IRDN;mody-x;MODY10;type-insulin;	SWISSPROT_AC:P01308;SWISSPROT_ID:INS_HUMAN;EMBL:AJ009655;EMBL:AY138590;EMBL:AY899304;EMBL:BC005255;EMBL:BT006808;EMBL:CH471158;EMBL:J00265;EMBL:L15440;EMBL:M10039;EMBL:V00565;EMBL:X70508;RefSeq:NP_000198.1;RefSeq:NP_001172026.1;RefSeq:NP_001172027.1;RefSeq:NP_001278826.1;ProteinModelPortal:P01308;STRING:9606.ENSP00000250971;SWISSPROT_AC_OLD:Q5EEX2;SMR:P01308;GeneID:3630;KEGG:hsa:3630;PIR:A93222;e…	3630	4758
10804684	COX-2 -- GDF15	association	Pubmed 2015:26026393;Pubmed 2014:24565956;Pubmed central 2013:3789485;	We also assessed the relationship between levels of <b>MIC1</b> and levels of <b>prostaglandin-endoperoxide synthase 2</b> expression (PTGS2 or cyclooxygenase-2), measured in 245 tumor samples by immunohistochemistry.[Pubmed 2015:26026393];We also assessed the relationship between <b>MIC-1</b> levels and <b>prostaglandin-endoperoxide synthase 2</b> (PTGS2)/cyclooxygenase-2 (COX-2) enzyme status i…	310247	Protein	COX-2	COX-2;COX2;Cyclooxygenase-2;EC 1.14.99.1;PGH synthase 2;PGH2;PGHS-2;PHS II;Prostaglandin G/H synthase 2;Prostaglandin H2 synthase 2;Prostaglandin-endoperoxide synthase 2;PTGS2;cox - 2;cox -2;cox 2;cox ii;cox type 2;cox type-2;cox- 2;cox-2--an;cox-2-type;cyclooxygenase -2;cyclooxygenase -ii;cyclooxygenase 2;cyclooxygenase 2-an;cyclooxygenase ii;cyclooxygenase isoform 2;cyclooxygenase isoform-2;cyc…	SWISSPROT_AC:P35354;SWISSPROT_ID:PGH2_HUMAN;EMBL:AK292167;EMBL:AL033533;EMBL:AY229989;EMBL:AY382629;EMBL:AY462100;EMBL:BC013734;EMBL:CH471067;EMBL:D28235;EMBL:L15326;EMBL:M90100;EMBL:U04636;RefSeq:NP_000954.1;ProteinModelPortal:P35354;STRING:9606.ENSP00000356438;SWISSPROT_AC_OLD:A8K802;SWISSPROT_AC_OLD:Q16876;SMR:P35354;GeneID:5743;KEGG:hsa:5743;PIR:A46150;eggNOG:ENOG410XPZ3;eggNOG:KOG2408;UniGen…	153139	Protein	GDF15	GDF-15;GDF15;Growth/differentiation factor 15;Macrophage inhibitory cytokine 1;MIC-1;MIC1;NAG-1;NRG-1;NSAID-activated gene 1 protein;NSAID-regulated gene 1 protein;PDF;PLAB;Placental bone morphogenetic protein;Placental TGF-beta;Prostate differentiation factor;PTGFB;gdf 15;growth differentiation factor 15;growth differentiation factor 15--an;growth differentiation factor-15;growth-differentiation…	SWISSPROT_AC:Q99988;SWISSPROT_ID:GDF15_HUMAN;EMBL:AB000584;EMBL:AC008397;EMBL:AF003934;EMBL:AF008303;EMBL:AF019770;EMBL:AF173860;EMBL:AK291530;EMBL:BC000529;EMBL:BC008962;EMBL:BT019465;EMBL:CH471106;EMBL:U88323;RefSeq:NP_004855.2;ProteinModelPortal:Q99988;STRING:9606.ENSP00000252809;SWISSPROT_AC_OLD:O14629;SWISSPROT_AC_OLD:P78360;SWISSPROT_AC_OLD:Q9BWA0;SWISSPROT_AC_OLD:Q9NRT0;GeneID:9518;KEGG:hs…	5743	9518
10925495	PIK3CA -- HDAC2	association	Pubmed 2014:24773466;Pubmed central 2014:3913299;Pubmed central 2017:5561802;	Oxidative stress also affects the balance between pro-inflammatory and anti-inflammatory gene transcription through the modification of transcription factors and cofactors (such as <b>PI3K</b>) leading to the inhibition of <b>histone deacetylase 2</b>.[Pubmed 2014:24773466];PS exposure impairs <b>HDAC2</b> function via <b>PI3K</b> activation, which may contribute to a more steroid-resistant pheno…	314522	Protein	PIK3CA	EC 2.7.1.153;EC 2.7.11.1;p110alpha;Phosphatidylinositol 4,5-bisphosphate 3-kinase 110 kDa catalytic subunit alpha;Phosphatidylinositol 4,5-bisphosphate 3-kinase catalytic subunit alpha isoform;Phosphoinositide-3-kinase catalytic alpha polypeptide;PI3-kinase subunit alpha;PI3K-alpha;PI3Kalpha;PIK3CA;PK3CA;PtdIns-3-kinase subunit alpha;PtdIns-3-kinase subunit p110-alpha;Serine/threonine protein kin…	SWISSPROT_AC:P42336;SWISSPROT_ID:PK3CA_HUMAN;EMBL:BC113601;EMBL:BC113603;EMBL:U79143;EMBL:Z29090;RefSeq:NP_006209.2;RefSeq:XP_006713721.1;RefSeq:XP_011511196.1;ProteinModelPortal:P42336;STRING:9606.ENSP00000263967;SWISSPROT_AC_OLD:Q14CW1;SWISSPROT_AC_OLD:Q99762;SMR:P42336;GeneID:5290;KEGG:hsa:5290;PIR:I38110;eggNOG:COG5032;eggNOG:KOG0904;UniGene:Hs.553498;UniGene:Hs.715194;UniGene:Hs.732394;GO:GO…	174423	Protein	HDAC2	EC 3.5.1.98;HD2;HDAC2;Histone deacetylase 2;hdac 2;hdac ii;hdac-2;hdac-ii;histone deacetylase ii;histone deacetylase type 2;histone deacetylase-2;histone deacetylase2;histone-deacetylase-2;rpd-3;RPD3;rpd3-type;YAF1;	SWISSPROT_AC:Q92769;SWISSPROT_ID:HDAC2_HUMAN;EMBL:AK092156;EMBL:AK296856;EMBL:AL590398;EMBL:AL671967;EMBL:BC031055;EMBL:CH471051;EMBL:FO393415;EMBL:U31814;RefSeq:NP_001518.3;RefSeq:XP_011534090.1;RefSeq:XP_016866288.1;ProteinModelPortal:Q92769;STRING:9606.ENSP00000430432;SWISSPROT_AC_OLD:B3KRS5;SWISSPROT_AC_OLD:B4DL58;SWISSPROT_AC_OLD:E1P561;SWISSPROT_AC_OLD:Q5SRI8;SWISSPROT_AC_OLD:Q5SZ86;SWISSPR…	5290	3066
10925534	p110beta -- HDAC2	association	Pubmed 2014:24773466;Pubmed central 2014:3913299;Pubmed central 2017:5561802;	Oxidative stress also affects the balance between pro-inflammatory and anti-inflammatory gene transcription through the modification of transcription factors and cofactors (such as <b>PI3K</b>) leading to the inhibition of <b>histone deacetylase 2</b>.[Pubmed 2014:24773466];PS exposure impairs <b>HDAC2</b> function via <b>PI3K</b> activation, which may contribute to a more steroid-resistant pheno…	314525	Protein	p110beta	EC 2.7.1.153;p110beta;Phosphatidylinositol 4,5-bisphosphate 3-kinase 110 kDa catalytic subunit beta;Phosphatidylinositol 4,5-bisphosphate 3-kinase catalytic subunit beta isoform;PI3-kinase subunit beta;PI3K-beta;PI3Kbeta;PIK3C1;PIK3CB;PK3CB;PtdIns-3-kinase subunit beta;PtdIns-3-kinase subunit p110-beta;phosphatidylinositol-4,5-bisphosphate 3-kinase catalytic subunit beta;PI3K;pi3k beta;pi3k-isofo…	SWISSPROT_AC:P42338;SWISSPROT_ID:PK3CB_HUMAN;EMBL:AJ297549;EMBL:AJ297550;EMBL:AJ297551;EMBL:AJ297552;EMBL:AJ297553;EMBL:AJ297554;EMBL:AJ297555;EMBL:AJ297556;EMBL:AJ297557;EMBL:AJ297558;EMBL:AJ297559;EMBL:AJ297560;EMBL:BC114432;EMBL:CH471052;EMBL:S67334;RefSeq:NP_006210.1;RefSeq:XP_005247587.1;RefSeq:XP_006713722.1;RefSeq:XP_011511197.1;RefSeq:XP_016862108.1;ProteinModelPortal:P42338;STRING:9606.E…	174423	Protein	HDAC2	EC 3.5.1.98;HD2;HDAC2;Histone deacetylase 2;hdac 2;hdac ii;hdac-2;hdac-ii;histone deacetylase ii;histone deacetylase type 2;histone deacetylase-2;histone deacetylase2;histone-deacetylase-2;rpd-3;RPD3;rpd3-type;YAF1;	SWISSPROT_AC:Q92769;SWISSPROT_ID:HDAC2_HUMAN;EMBL:AK092156;EMBL:AK296856;EMBL:AL590398;EMBL:AL671967;EMBL:BC031055;EMBL:CH471051;EMBL:FO393415;EMBL:U31814;RefSeq:NP_001518.3;RefSeq:XP_011534090.1;RefSeq:XP_016866288.1;ProteinModelPortal:Q92769;STRING:9606.ENSP00000430432;SWISSPROT_AC_OLD:B3KRS5;SWISSPROT_AC_OLD:B4DL58;SWISSPROT_AC_OLD:E1P561;SWISSPROT_AC_OLD:Q5SRI8;SWISSPROT_AC_OLD:Q5SZ86;SWISSPR…	5291	3066
10925577	p110delta -- HDAC2	association	Pubmed 2014:24773466;Pubmed central 2014:3913299;Pubmed central 2017:5561802;	Oxidative stress also affects the balance between pro-inflammatory and anti-inflammatory gene transcription through the modification of transcription factors and cofactors (such as <b>PI3K</b>) leading to the inhibition of <b>histone deacetylase 2</b>.[Pubmed 2014:24773466];PS exposure impairs <b>HDAC2</b> function via <b>PI3K</b> activation, which may contribute to a more steroid-resistant pheno…	314528	Protein	p110delta	EC 2.7.1.153;p110delta;Phosphatidylinositol 4,5-bisphosphate 3-kinase 110 kDa catalytic subunit delta;Phosphatidylinositol 4,5-bisphosphate 3-kinase catalytic subunit delta isoform;PI3-kinase subunit delta;PI3K-delta;PI3Kdelta;PIK3CD;PK3CD;PtdIns-3-kinase subunit delta;PtdIns-3-kinase subunit p110-delta;APDS;IMD14;p110 delta;p110-delta;p110D;phosphatidylinositol 4,5-bisphosphate 3-kinase catalyti…	SWISSPROT_AC:O00329;SWISSPROT_ID:PK3CD_HUMAN;EMBL:AL691449;EMBL:BC132919;EMBL:BC132921;EMBL:DQ263594;EMBL:JN190435;EMBL:U86453;EMBL:Y10055;RefSeq:NP_005017.3;RefSeq:XP_006710750.1;RefSeq:XP_006710752.1;ProteinModelPortal:O00329;STRING:9606.ENSP00000366563;SWISSPROT_AC_OLD:A6NCG0;SWISSPROT_AC_OLD:G1FFP1;SWISSPROT_AC_OLD:O15445;SWISSPROT_AC_OLD:Q5SR49;SMR:O00329;GeneID:5293;KEGG:hsa:5293;eggNOG:COG…	174423	Protein	HDAC2	EC 3.5.1.98;HD2;HDAC2;Histone deacetylase 2;hdac 2;hdac ii;hdac-2;hdac-ii;histone deacetylase ii;histone deacetylase type 2;histone deacetylase-2;histone deacetylase2;histone-deacetylase-2;rpd-3;RPD3;rpd3-type;YAF1;	SWISSPROT_AC:Q92769;SWISSPROT_ID:HDAC2_HUMAN;EMBL:AK092156;EMBL:AK296856;EMBL:AL590398;EMBL:AL671967;EMBL:BC031055;EMBL:CH471051;EMBL:FO393415;EMBL:U31814;RefSeq:NP_001518.3;RefSeq:XP_011534090.1;RefSeq:XP_016866288.1;ProteinModelPortal:Q92769;STRING:9606.ENSP00000430432;SWISSPROT_AC_OLD:B3KRS5;SWISSPROT_AC_OLD:B4DL58;SWISSPROT_AC_OLD:E1P561;SWISSPROT_AC_OLD:Q5SRI8;SWISSPROT_AC_OLD:Q5SZ86;SWISSPR…	5293	3066
10925613	PI3Kgamma -- HDAC2	association	Pubmed 2014:24773466;Pubmed central 2014:3913299;Pubmed central 2017:5561802;	Oxidative stress also affects the balance between pro-inflammatory and anti-inflammatory gene transcription through the modification of transcription factors and cofactors (such as <b>PI3K</b>) leading to the inhibition of <b>histone deacetylase 2</b>.[Pubmed 2014:24773466];PS exposure impairs <b>HDAC2</b> function via <b>PI3K</b> activation, which may contribute to a more steroid-resistant pheno…	314530	Protein	PI3Kgamma	EC 2.7.1.153;EC 2.7.11.1;p110gamma;p120-PI3K;Phosphatidylinositol 4,5-bisphosphate 3-kinase 110 kDa catalytic subunit gamma;Phosphatidylinositol 4,5-bisphosphate 3-kinase catalytic subunit gamma isoform;Phosphoinositide-3-kinase catalytic gamma polypeptide;PI3-kinase subunit gamma;PI3K-gamma;PI3Kgamma;PIK3CG;PK3CG;PtdIns-3-kinase subunit gamma;PtdIns-3-kinase subunit p110-gamma;Serine/threonine p…	SWISSPROT_AC:P48736;SWISSPROT_ID:PK3CG_HUMAN;EMBL:AC005018;EMBL:AF327656;EMBL:BC035683;EMBL:CH236947;EMBL:CH471070;EMBL:X83368;RefSeq:NP_001269355.1;RefSeq:NP_001269356.1;RefSeq:NP_002640.2;RefSeq:XP_005250500.1;ProteinModelPortal:P48736;STRING:9606.ENSP00000352121;SWISSPROT_AC_OLD:A4D0Q6;SWISSPROT_AC_OLD:Q8IV23;SWISSPROT_AC_OLD:Q9BZC8;SMR:P48736;GeneID:5294;KEGG:hsa:5294;eggNOG:COG5032;eggNOG:KO…	174423	Protein	HDAC2	EC 3.5.1.98;HD2;HDAC2;Histone deacetylase 2;hdac 2;hdac ii;hdac-2;hdac-ii;histone deacetylase ii;histone deacetylase type 2;histone deacetylase-2;histone deacetylase2;histone-deacetylase-2;rpd-3;RPD3;rpd3-type;YAF1;	SWISSPROT_AC:Q92769;SWISSPROT_ID:HDAC2_HUMAN;EMBL:AK092156;EMBL:AK296856;EMBL:AL590398;EMBL:AL671967;EMBL:BC031055;EMBL:CH471051;EMBL:FO393415;EMBL:U31814;RefSeq:NP_001518.3;RefSeq:XP_011534090.1;RefSeq:XP_016866288.1;ProteinModelPortal:Q92769;STRING:9606.ENSP00000430432;SWISSPROT_AC_OLD:B3KRS5;SWISSPROT_AC_OLD:B4DL58;SWISSPROT_AC_OLD:E1P561;SWISSPROT_AC_OLD:Q5SRI8;SWISSPROT_AC_OLD:Q5SZ86;SWISSPR…	5294	3066
11432914	NP1 -- BAX	association	Pubmed 2015:25554688;	<b>NP1</b> was immunoprecipitated with activated <b>Bax</b> [6A7] proteins;[Pubmed 2015:25554688];HI caused increased interactions of <b>NP1</b> with <b>Bax</b>, thereby, facilitating Bax translocation to mitochondrial and neuronal death.[Pubmed 2015:25554688];	280169	Protein	NP1	Neuronal pentraxin I;Neuronal pentraxin-1;NP-I;NP1;NPTX1;neuronal pentraxin 1;nptx-1;	SWISSPROT_AC:Q15818;SWISSPROT_ID:NPTX1_HUMAN;EMBL:AK127335;EMBL:BC089441;EMBL:U61849;RefSeq:NP_002513.2;ProteinModelPortal:Q15818;STRING:9606.ENSP00000307549;SWISSPROT_AC_OLD:B3KXH3;SWISSPROT_AC_OLD:Q5FWE6;SMR:Q15818;GeneID:4884;KEGG:hsa:4884;eggNOG:ENOG410IFFF;eggNOG:ENOG410XR4W;UniGene:Hs.514556;UniGene:Hs.715784;GO:GO:0006810;GO:GO:0007268;GO:GO:0007417;GO:GO:0030133;GO:GO:0046872;GO:GO:006038…	42826	Protein	BAX	Apoptosis regulator BAX;BAX;Bcl-2-like protein 4;Bcl2-L-4;BCL2L4;bax-an;bax-type;bcl-2 like protein 4;BCL2 associated X, apoptosis regulator;	SWISSPROT_AC:Q07812;SWISSPROT_ID:BAX_HUMAN;EMBL:AF007826;EMBL:AF247393;EMBL:AF250190;EMBL:AJ417988;EMBL:AK291076;EMBL:AY217036;EMBL:BC014175;EMBL:CH471177;EMBL:L22473;EMBL:L22474;EMBL:L22475;EMBL:U19599;RefSeq:NP_001278357.1;RefSeq:NP_001278360.1;RefSeq:NP_004315.1;RefSeq:NP_620116.1;RefSeq:NP_620118.1;RefSeq:NP_620119.2;RefSeq:XP_016882566.1;ProteinModelPortal:Q07812;STRING:9606.ENSP00000293288;…	581	4884
11432918	NP1 -- Caspase-3	association	Pubmed 2015:25554688;	The immunofluorescence staining of brain sections with mitochondrial protein COX IV and subcellular fractionation analysis showed increased accumulation of NP1 in mitochondria, pro-death protein Bax activation and <b>NP1</b> co-localization with activated <b>caspase-3</b> in WT, but not in the NP1-KO brains;[Pubmed 2015:25554688];	280169	Protein	NP1	Neuronal pentraxin I;Neuronal pentraxin-1;NP-I;NP1;NPTX1;neuronal pentraxin 1;nptx-1;	SWISSPROT_AC:Q15818;SWISSPROT_ID:NPTX1_HUMAN;EMBL:AK127335;EMBL:BC089441;EMBL:U61849;RefSeq:NP_002513.2;ProteinModelPortal:Q15818;STRING:9606.ENSP00000307549;SWISSPROT_AC_OLD:B3KXH3;SWISSPROT_AC_OLD:Q5FWE6;SMR:Q15818;GeneID:4884;KEGG:hsa:4884;eggNOG:ENOG410IFFF;eggNOG:ENOG410XR4W;UniGene:Hs.514556;UniGene:Hs.715784;GO:GO:0006810;GO:GO:0007268;GO:GO:0007417;GO:GO:0030133;GO:GO:0046872;GO:GO:006038…	54423	Protein	Caspase-3	Apopain;CASP-3;CASP3;Caspase-3;CPP-32;CPP32;Cysteine protease CPP32;EC 3.4.22.56;Protein Yama;SCA-1;SREBP cleavage activity 1;casp 3;casp iii;casp- 3;caspase - 3;caspase -3;caspase 3;caspase iii;caspase subtype-3;caspase- 3;caspase--3;caspase-3--an;caspase-3-type;caspase-iii;caspase3;cpp 32;cpp32 cysteine protease;cpp32-type;CPP32B;cysteine protease cpp-32;sca 1;sca i;sca subtype i;sca type 1;sca…	SWISSPROT_AC:P42574;SWISSPROT_ID:CASP3_HUMAN;EMBL:AJ413269;EMBL:AK291337;EMBL:AY219866;EMBL:BC016926;EMBL:CH471056;EMBL:U13737;EMBL:U13738;EMBL:U26943;RefSeq:NP_004337.2;RefSeq:NP_116786.1;RefSeq:XP_011530603.1;ProteinModelPortal:P42574;STRING:9606.ENSP00000311032;SWISSPROT_AC_OLD:A8K5M2;SWISSPROT_AC_OLD:D3DP53;SWISSPROT_AC_OLD:Q96AN1;SWISSPROT_AC_OLD:Q96KP2;SMR:P42574;GeneID:836;KEGG:hsa:836;PIR…	836	4884
11632084	GRASP65 -- Caspase-3	association	Pubmed 2015:25881469;Pubmed central 2015:4549287;Pubmed central 2014:4058077;Pubmed central 2014:4189535;Pubmed central 2012:3298465;Pubmed central 2017:5331985;Pubmed central 2010:3002990;Pubmed central 2010:3035901;Pubmed central 2016:4775794;Pubmed central 2016:4931268;Pubmed central 2013:3586361;	Apoptosis executive protein <b>Caspase 3</b> activated by regulating <b>p65</b> via p38MAPK might be one of possible mechanisms for CDCC fighting against inflammation and gastric cancer.[Pubmed 2015:25881469];In contrast, downregulating FOXP3 expression in thyroid cancer resulted in the downregulation of NF-ÃŽÂºB subunit <b>p65</b> and cyclin D1 concomitantly with the upregulation of <b>caspase-3…	162866	Protein	GRASP65	Golgi peripheral membrane protein p65;Golgi phosphoprotein 5;Golgi reassembly-stacking protein 1;Golgi reassembly-stacking protein of 65 kDa;GOLPH5;GORASP1;GORS1;GRASP65;golgi reassembly stacking protein 1;grasp-65;p 65;p-65;p6-5;P65;	SWISSPROT_AC:Q9BQQ3;SWISSPROT_ID:GORS1_HUMAN;EMBL:AJ409349;EMBL:AK091168;EMBL:AK124755;EMBL:BC008928;EMBL:BC075854;EMBL:BC103826;EMBL:BC103827;EMBL:CH471055;RefSeq:NP_001265718.1;RefSeq:NP_001265719.1;RefSeq:NP_114105.1;ProteinModelPortal:Q9BQQ3;STRING:9606.ENSP00000313869;SWISSPROT_AC_OLD:B3KWC8;SWISSPROT_AC_OLD:Q3SYG7;SWISSPROT_AC_OLD:Q8N272;SWISSPROT_AC_OLD:Q96H42;SMR:Q9BQQ3;GeneID:64689;KEGG:…	54423	Protein	Caspase-3	Apopain;CASP-3;CASP3;Caspase-3;CPP-32;CPP32;Cysteine protease CPP32;EC 3.4.22.56;Protein Yama;SCA-1;SREBP cleavage activity 1;casp 3;casp iii;casp- 3;caspase - 3;caspase -3;caspase 3;caspase iii;caspase subtype-3;caspase- 3;caspase--3;caspase-3--an;caspase-3-type;caspase-iii;caspase3;cpp 32;cpp32 cysteine protease;cpp32-type;CPP32B;cysteine protease cpp-32;sca 1;sca i;sca subtype i;sca type 1;sca…	SWISSPROT_AC:P42574;SWISSPROT_ID:CASP3_HUMAN;EMBL:AJ413269;EMBL:AK291337;EMBL:AY219866;EMBL:BC016926;EMBL:CH471056;EMBL:U13737;EMBL:U13738;EMBL:U26943;RefSeq:NP_004337.2;RefSeq:NP_116786.1;RefSeq:XP_011530603.1;ProteinModelPortal:P42574;STRING:9606.ENSP00000311032;SWISSPROT_AC_OLD:A8K5M2;SWISSPROT_AC_OLD:D3DP53;SWISSPROT_AC_OLD:Q96AN1;SWISSPROT_AC_OLD:Q96KP2;SMR:P42574;GeneID:836;KEGG:hsa:836;PIR…	836	64689
11702629	RIP1 -- GADS	association	Pubmed 2015:25817730;Pubmed central 2011:3176818;	Knockdown of TNFR1 or <b>RIPK1</b> impairs the activation of <b>p38</b>, blocks the cleavage of PARP, and provides partially, yet significantly protection from cell death, including reducing the ROS generation in the colon cancer cells.[Pubmed 2015:25817730];This hypothesis is supported by our finding that inhibition of <b>p38</b> had the same effect on <b>RIP1</b> activity as inhibition of glyco…	367974	Protein	RIP1	Cell death protein RIP;EC 2.7.11.1;Receptor-interacting protein 1;Receptor-interacting serine/threonine-protein kinase 1;RIP;RIP-1;RIP1;RIPK1;Serine/threonine-protein kinase RIP;receptor interacting protein 1;receptor interacting protein i;receptor interacting protein-1;receptor interacting protein1;receptor interacting serine/threonine kinase 1;receptor interacting serine/threonine protein kinas…	SWISSPROT_AC:Q13546;SWISSPROT_ID:RIPK1_HUMAN;EMBL:AB208926;EMBL:AK304701;EMBL:AK314176;EMBL:AL031963;EMBL:AY682848;EMBL:BC126254;EMBL:BC126256;EMBL:U25994;EMBL:U50062;RefSeq:NP_001303990.1;RefSeq:NP_003795.2;RefSeq:XP_005249514.2;ProteinModelPortal:Q13546;STRING:9606.ENSP00000259808;SWISSPROT_AC_OLD:A0AV89;SWISSPROT_AC_OLD:B2RAG1;SWISSPROT_AC_OLD:B4E3F9;SWISSPROT_AC_OLD:Q13180;SWISSPROT_AC_OLD:Q5…	165802	Protein	GADS	Adapter protein GRID;GADS;GRAP2;GRB-2-like protein;GRB2-related adapter protein 2;GRB2L;GRBLG;GRBX;Grf-40;Grf40 adapter protein;GRID;Growth factor receptor-binding protein;Hematopoietic cell-associated adapter protein GrpL;P38;Protein GADS;SH3-SH2-SH3 adapter Mona;GRAP-2;grb2-like protein;GRB2-related adaptor protein 2;Grf40;growth factor receptor binding protein;growth factor receptor protein bi…	SWISSPROT_AC:O75791;SWISSPROT_ID:GRAP2_HUMAN;EMBL:AF042380;EMBL:AF090456;EMBL:AF102694;EMBL:AF121002;EMBL:AF129476;EMBL:AF236119;EMBL:AF236120;EMBL:AJ011736;EMBL:AK303470;EMBL:AY069959;EMBL:BC025692;EMBL:BC026002;EMBL:CR456498;EMBL:Y18051;EMBL:Z82206;RefSeq:NP_001278753.1;RefSeq:NP_001278754.1;RefSeq:NP_001278757.1;RefSeq:NP_004801.1;ProteinModelPortal:O75791;STRING:9606.ENSP00000339186;SWISSPROT…	9402	8737
11706873	HO-1 -- Caspase-3	association	Pubmed 2015:25802333;Pubmed central 2017:5580518;Pubmed central 2016:4732019;Pubmed central 2011:3221022;	Inhibiting <b>HO-1</b> enhanced the activation of <b>caspase-3</b> and poly(ADP-ribose) polymerase-1.[Pubmed 2015:25802333];Salidroside decreased ROS generation and <b>Caspase-3</b> and Caspase-9 expression by promoting <b>HO-1</b> expression.[Pubmed central 2017:5580518];These results suggest that salidroside decreases ROS generation and <b>Caspase-3</b> and Caspase-9 expression via promoting <b…	184299	Protein	HO-1	EC 1.14.14.18;Heme oxygenase 1;HMOX1;HO;HO-1;HO1;bK286B10;heme oxygenase - 1;heme oxygenase -1;heme oxygenase i;heme oxygenase isoform 1;heme oxygenase isoform-1;heme oxygenase type 1;heme oxygenase type i;heme oxygenase type-1;heme oxygenase- 1;heme oxygenase--1;heme oxygenase-1;heme oxygenase1;heme-oxygenase 1;heme-oxygenase i;heme-oxygenase isoform 1;heme-oxygenase- 1;heme-oxygenase-1;heme-oxy…	SWISSPROT_AC:P09601;SWISSPROT_ID:HMOX1_HUMAN;EMBL:AY460337;EMBL:CR456505;EMBL:M23041;EMBL:X06985;EMBL:X14782;EMBL:Z82244;RefSeq:NP_002124.1;ProteinModelPortal:P09601;STRING:9606.ENSP00000216117;SMR:P09601;GeneID:3162;KEGG:hsa:3162;PIR:S00325;eggNOG:COG5398;eggNOG:KOG4480;UniGene:Hs.517581;UniGene:Hs.727017;GO:GO:0001525;GO:GO:0001935;GO:GO:0002246;GO:GO:0002686;GO:GO:0004392;GO:GO:0004630;GO:GO:0…	54423	Protein	Caspase-3	Apopain;CASP-3;CASP3;Caspase-3;CPP-32;CPP32;Cysteine protease CPP32;EC 3.4.22.56;Protein Yama;SCA-1;SREBP cleavage activity 1;casp 3;casp iii;casp- 3;caspase - 3;caspase -3;caspase 3;caspase iii;caspase subtype-3;caspase- 3;caspase--3;caspase-3--an;caspase-3-type;caspase-iii;caspase3;cpp 32;cpp32 cysteine protease;cpp32-type;CPP32B;cysteine protease cpp-32;sca 1;sca i;sca subtype i;sca type 1;sca…	SWISSPROT_AC:P42574;SWISSPROT_ID:CASP3_HUMAN;EMBL:AJ413269;EMBL:AK291337;EMBL:AY219866;EMBL:BC016926;EMBL:CH471056;EMBL:U13737;EMBL:U13738;EMBL:U26943;RefSeq:NP_004337.2;RefSeq:NP_116786.1;RefSeq:XP_011530603.1;ProteinModelPortal:P42574;STRING:9606.ENSP00000311032;SWISSPROT_AC_OLD:A8K5M2;SWISSPROT_AC_OLD:D3DP53;SWISSPROT_AC_OLD:Q96AN1;SWISSPROT_AC_OLD:Q96KP2;SMR:P42574;GeneID:836;KEGG:hsa:836;PIR…	836	3162
11817378	DNMT1 -- BIM	association	Pubmed 2015:25389112;	In conclusion, the hypermethylation of C22orf2 and <b>BCL2-like11</b> promoters proceeding from <b>DNMT1</b> is a crucial component of their reduced expression, but it is not directly involved in CML resistance to IM.[Pubmed 2015:25389112];	107258	Protein	DNMT1	AIM;CXXC-type zinc finger protein 9;CXXC9;DNA (cytosine-5)-methyltransferase 1;DNA methyltransferase HsaI;DNA MTase HsaI;DNMT;DNMT1;EC 2.1.1.37;M.HsaI;MCMT;(dna cytosine-5-methyltransferase 1);ADCADN;dna (cytosine-5) methyltransferase 1;dna (cytosine-5)-methyltransferase-1;dna (cytosine-5-) methyltransferase 1;DNA methyltransferase 1;dna methyltransferase isoform 1;dna methyltransferase- 1;dna me…	SWISSPROT_AC:P26358;SWISSPROT_ID:DNMT1_HUMAN;EMBL:AC010077;EMBL:AC011511;EMBL:AC020931;EMBL:AF180682;EMBL:AH008119;EMBL:BC126227;EMBL:BC144093;EMBL:X63692;RefSeq:NP_001124295.1;RefSeq:NP_001305659.1;RefSeq:NP_001305660.1;RefSeq:NP_001370.1;ProteinModelPortal:P26358;STRING:9606.ENSP00000352516;SWISSPROT_AC_OLD:A0AV63;SWISSPROT_AC_OLD:B7ZLW6;SWISSPROT_AC_OLD:Q9UHG5;SWISSPROT_AC_OLD:Q9ULA2;SWISSPROT…	41864	Protein	BIM	B2L11;Bcl-2-like protein 11;Bcl2-interacting mediator of cell death;Bcl2-L-11;BCL2L11;BIM;BAM;bam-type;bcl-2 interacting mediator of cell death;bcl-2 like 11;bcl-2 like protein 11;bcl-2-interacting mediator of cell death;bcl-2-like 11;bcl-2-like protein 1 isoform 1;bcl2 interacting mediator of cell death;BCL2 like 11;bcl2-like11;bcl2l 11;bim-type;BOD;	SWISSPROT_AC:O43521;SWISSPROT_ID:B2L11_HUMAN;EMBL:AB071195;EMBL:AB071196;EMBL:AB071197;EMBL:AB071198;EMBL:AB071199;EMBL:AB071200;EMBL:AC096670;EMBL:AF032457;EMBL:AF032458;EMBL:AK290377;EMBL:AK291269;EMBL:AY305714;EMBL:AY305715;EMBL:AY352518;EMBL:AY423441;EMBL:AY423442;EMBL:AY423443;EMBL:AY428962;EMBL:BC033694;EMBL:CH471237;EMBL:DQ849200;EMBL:DQ849201;EMBL:DQ849202;RefSeq:NP_001191035.1;RefSeq:NP_…	10018	1786
11898056	TNF -- BRD4	association	Pubmed 2015:26093279;	We aimed to explore the effects of <b>bromodomain-containing protein 4</b> (BRD4) inhibition on <b>tumor necrosis factor</b> (TNF)-ÃŽÂ±-stimulated human rheumatoid arthritis fibroblast-like synoviocytes (RA-FLS) behavior and the therapeutic implications using BRD4 inhibitor JQ1 were explored in vivo.[Pubmed 2015:26093279];We aimed to explore the effects of <b>bromodomain-containing protein 4</b> …	492131	Protein	TNF	Cachectin;TNF;TNF-a;TNF-alpha;TNFA;TNFSF2;Tumor necrosis factor;Tumor necrosis factor ligand superfamily member 2;chain-tnf;DIF;dif-type;factor - tumor necrosis;factor of the tumor necrosis;factor of the tumor-necrosis;factor of tumor necrosis;factor tumor necrosis;factor-tumor necrosis;necrosis factor-tumor;necrosis tumor factor;tnf - a;tnf - alpha;tnf -a;tnf -alpha;tnf a;tnf alpha;tnf- a;tnf- a…	SWISSPROT_AC:P01375;SWISSPROT_ID:TNFA_HUMAN;EMBL:AB088112;EMBL:AF043342;EMBL:AF098751;EMBL:AF129756;EMBL:AY066019;EMBL:AY214167;EMBL:BA000025;EMBL:BC028148;EMBL:M10988;EMBL:M16441;EMBL:M26331;EMBL:X01394;EMBL:X02910;EMBL:Y14768;EMBL:Z15026;RefSeq:NP_000585.2;ProteinModelPortal:P01375;STRING:9606.ENSP00000398698;SWISSPROT_AC_OLD:O43647;SWISSPROT_AC_OLD:Q9P1Q2;SWISSPROT_AC_OLD:Q9UIV3;SMR:P01375;Gen…	47861	Protein	BRD4	BRD4;Bromodomain-containing protein 4;HUNK1;Protein HUNK1;brd 4;brd-4;bromodomain containing 4;bromodomain containing protein 4;bromodomain-containing 4;bromodomain-containing protein-4;CAP;HUNKI;MCAP;	SWISSPROT_AC:O60885;SWISSPROT_ID:BRD4_HUMAN;EMBL:AC003111;EMBL:AC004798;EMBL:AC005776;EMBL:AF386649;EMBL:AY166680;EMBL:BC035266;EMBL:CH471106;EMBL:Y12059;RefSeq:NP_001317313.1;RefSeq:NP_055114.1;RefSeq:NP_490597.1;RefSeq:XP_011526156.1;RefSeq:XP_011526158.1;ProteinModelPortal:O60885;STRING:9606.ENSP00000263377;SWISSPROT_AC_OLD:O60433;SWISSPROT_AC_OLD:Q4G0X8;SWISSPROT_AC_OLD:Q86YS8;SWISSPROT_AC_OL…	7124	23476
12080084	TNF -- HDAC2	association	Pubmed 2015:26411366;Pubmed 2016:26411366;Pubmed central 2013:3748901;Pubmed central 2018:5763578;	Moreover, USP4 targets <b>HDAC2</b> to downregulate <b>tumor necrosis factor</b> TNFÃƒÂŽÃ‚Â±-induced nuclear factor (NF)-ÃƒÂŽÃ‚ÂºB activation.[Pubmed 2015:26411366];Moreover, USP4 targets <b>HDAC2</b> to downregulate <b>tumor necrosis factor</b> TNFÃŽÂ±-induced nuclear factor (NF)-ÃŽÂºB activation.[Pubmed 2016:26411366];Moreover, USP4 targets <b>HDAC2</b> to downregulate <b>tumor necrosis factor<…	492131	Protein	TNF	Cachectin;TNF;TNF-a;TNF-alpha;TNFA;TNFSF2;Tumor necrosis factor;Tumor necrosis factor ligand superfamily member 2;chain-tnf;DIF;dif-type;factor - tumor necrosis;factor of the tumor necrosis;factor of the tumor-necrosis;factor of tumor necrosis;factor tumor necrosis;factor-tumor necrosis;necrosis factor-tumor;necrosis tumor factor;tnf - a;tnf - alpha;tnf -a;tnf -alpha;tnf a;tnf alpha;tnf- a;tnf- a…	SWISSPROT_AC:P01375;SWISSPROT_ID:TNFA_HUMAN;EMBL:AB088112;EMBL:AF043342;EMBL:AF098751;EMBL:AF129756;EMBL:AY066019;EMBL:AY214167;EMBL:BA000025;EMBL:BC028148;EMBL:M10988;EMBL:M16441;EMBL:M26331;EMBL:X01394;EMBL:X02910;EMBL:Y14768;EMBL:Z15026;RefSeq:NP_000585.2;ProteinModelPortal:P01375;STRING:9606.ENSP00000398698;SWISSPROT_AC_OLD:O43647;SWISSPROT_AC_OLD:Q9P1Q2;SWISSPROT_AC_OLD:Q9UIV3;SMR:P01375;Gen…	174423	Protein	HDAC2	EC 3.5.1.98;HD2;HDAC2;Histone deacetylase 2;hdac 2;hdac ii;hdac-2;hdac-ii;histone deacetylase ii;histone deacetylase type 2;histone deacetylase-2;histone deacetylase2;histone-deacetylase-2;rpd-3;RPD3;rpd3-type;YAF1;	SWISSPROT_AC:Q92769;SWISSPROT_ID:HDAC2_HUMAN;EMBL:AK092156;EMBL:AK296856;EMBL:AL590398;EMBL:AL671967;EMBL:BC031055;EMBL:CH471051;EMBL:FO393415;EMBL:U31814;RefSeq:NP_001518.3;RefSeq:XP_011534090.1;RefSeq:XP_016866288.1;ProteinModelPortal:Q92769;STRING:9606.ENSP00000430432;SWISSPROT_AC_OLD:B3KRS5;SWISSPROT_AC_OLD:B4DL58;SWISSPROT_AC_OLD:E1P561;SWISSPROT_AC_OLD:Q5SRI8;SWISSPROT_AC_OLD:Q5SZ86;SWISSPR…	7124	3066
12084678	A proliferation-inducing ligand -- GRASP65	association	Pubmed 2015:26395262;Pubmed 2016:26395262;	The Spearman rank correlation analysis showed that the expression of <b>TNFSF13</b> had a positive correlation with the expression of ki-67 and NF-ÃƒÂŽÃ‚ÂºB <b>p65</b>.[Pubmed 2015:26395262];The Spearman rank correlation analysis showed that the expression of <b>TNFSF13</b> had a positive correlation with the expression of ki-67 and NF-ÃŽÂºB <b>p65</b>.[Pubmed 2016:26395262];The Spearman rank cor…	492009	Protein	A proliferation-inducing ligand	A proliferation-inducing ligand;APRIL;CD256 antigen;TALL-2;TALL2;TNF- and APOL-related leukocyte expressed ligand 2;TNF-related death ligand 1;TNF13;TNFSF13;TRDL-1;Tumor necrosis factor ligand superfamily member 13;ZTNF2;a proliferation inducing ligand;a proliferation- inducing ligand;CD256;tall type ii;TNLG7B;tumor necrosis factor superfamily member 13;UNQ383/PRO715;	SWISSPROT_AC:O75888;SWISSPROT_ID:TNF13_HUMAN;EMBL:AB222992;EMBL:AC016876;EMBL:AF046888;EMBL:AF114011;EMBL:AF114012;EMBL:AF114013;EMBL:AF136294;EMBL:AF184972;EMBL:AK301221;EMBL:AY081050;EMBL:AY358880;EMBL:BC008042;EMBL:BT019561;EMBL:BT019562;RefSeq:NP_001185552.1;RefSeq:NP_001185553.1;RefSeq:NP_003799.1;RefSeq:NP_742084.1;RefSeq:NP_742085.1;ProteinModelPortal:O75888;STRING:9606.ENSP00000343505;SWI…	162866	Protein	GRASP65	Golgi peripheral membrane protein p65;Golgi phosphoprotein 5;Golgi reassembly-stacking protein 1;Golgi reassembly-stacking protein of 65 kDa;GOLPH5;GORASP1;GORS1;GRASP65;golgi reassembly stacking protein 1;grasp-65;p 65;p-65;p6-5;P65;	SWISSPROT_AC:Q9BQQ3;SWISSPROT_ID:GORS1_HUMAN;EMBL:AJ409349;EMBL:AK091168;EMBL:AK124755;EMBL:BC008928;EMBL:BC075854;EMBL:BC103826;EMBL:BC103827;EMBL:CH471055;RefSeq:NP_001265718.1;RefSeq:NP_001265719.1;RefSeq:NP_114105.1;ProteinModelPortal:Q9BQQ3;STRING:9606.ENSP00000313869;SWISSPROT_AC_OLD:B3KWC8;SWISSPROT_AC_OLD:Q3SYG7;SWISSPROT_AC_OLD:Q8N272;SWISSPROT_AC_OLD:Q96H42;SMR:Q9BQQ3;GeneID:64689;KEGG:…	8741	64689
12277580	P53 -- NEK9	association	Pubmed 2015:26676776;Pubmed central 2014:4135330;	Overall, these results highlight the complexity of virus-host interactions and identify a new role for the cellular protein Nek9 during infection, suggesting a role for <b>Nek9</b> in regulating <b>p53</b> target gene expression.[Pubmed 2015:26676776];Judging from these results, <b>NEK9</b> dependency makes a considerable contribution to growth and/or progression of tumors harboring <b>TP53</b> m…	297203	Protein	P53	Antigen NY-CO-13;Cellular tumor antigen p53;P53;Phosphoprotein p53;TP53;Tumor suppressor p53;BCC7;LFS1;p 53;p 53 tumor suppressor;p-53;p-53 tumor suppressor;p5-3;p53 phosphoprotein;p53 the tumor suppressor;p53 tumor protein;p53 tumor suppressor;p53 tumor-suppressor;p53's tumor suppressor;p53--an;p53-tumor suppressor;p53-tumor-suppressor;p53-type;protein of the p53 tumor;protein p53 tumor;tp 53;tp…	SWISSPROT_AC:P04637;SWISSPROT_ID:P53_HUMAN;EMBL:AB082923;EMBL:AC007421;EMBL:AC087388;EMBL:AF135120;EMBL:AF135121;EMBL:AF136270;EMBL:AF136271;EMBL:AF209128;EMBL:AF209129;EMBL:AF209130;EMBL:AF209131;EMBL:AF209132;EMBL:AF209133;EMBL:AF209134;EMBL:AF209135;EMBL:AF209136;EMBL:AF209148;EMBL:AF209149;EMBL:AF209150;EMBL:AF209151;EMBL:AF209152;EMBL:AF209153;EMBL:AF209154;EMBL:AF209155;EMBL:AF209156;EMBL:A…	274485	Protein	NEK9	EC 2.7.11.1;KIAA1995;NEK8;NEK9;NERCC;Nercc1 kinase;Never in mitosis A-related kinase 9;NimA-related kinase 8;NimA-related protein kinase 9;Serine/threonine-protein kinase Nek9;APUG;LCCS10;NC;NERCC1;NIMA related kinase 9;	SWISSPROT_AC:Q8TD19;SWISSPROT_ID:NEK9_HUMAN;EMBL:AB082526;EMBL:AC007055;EMBL:AY048580;EMBL:AY080896;EMBL:BC009336;EMBL:BC093881;EMBL:BC112101;RefSeq:NP_001316166.1;RefSeq:NP_001316167.1;RefSeq:NP_149107.4;ProteinModelPortal:Q8TD19;STRING:9606.ENSP00000238616;SWISSPROT_AC_OLD:Q52LK6;SWISSPROT_AC_OLD:Q8NCN0;SWISSPROT_AC_OLD:Q8TCY4;SWISSPROT_AC_OLD:Q9UPI4;SWISSPROT_AC_OLD:Q9Y6S4;SWISSPROT_AC_OLD:Q9Y…	7157	91754
12287095	TNF -- RIP1	association	Pubmed 2016:26642243;Pubmed central 2015:4335796;Pubmed central 2015:4669746;Pubmed central 2015:4769158;Pubmed central 2014:3944232;Pubmed central 2017:5260504;Pubmed central 2017:5459754;Pubmed central 2010:2889840;Pubmed central 2016:5037431;Pubmed central 2016:5078321;Pubmed central 2016:5108330;Pubmed central 2016:5108336;Pubmed central 2011:3218875;Pubmed central 2009:2806279;Pubmed central…	In cells expressing mutant A20 protein, there is defective removal of Lys63-linked ubiquitin from TRAF6, NEMO and <b>RIP1</b> after stimulation with <b>tumor necrosis factor</b> (TNF).[Pubmed 2016:26642243];Importantly, NLRP4 overexpression markedly reduced NF-ÃŽÂºB activity induced by intracellular adapter proteins (TRAF2, TRAF6, and MyD88) and kinases (<b>RIP</b> and IRAK2) that functionally co…	492131	Protein	TNF	Cachectin;TNF;TNF-a;TNF-alpha;TNFA;TNFSF2;Tumor necrosis factor;Tumor necrosis factor ligand superfamily member 2;chain-tnf;DIF;dif-type;factor - tumor necrosis;factor of the tumor necrosis;factor of the tumor-necrosis;factor of tumor necrosis;factor tumor necrosis;factor-tumor necrosis;necrosis factor-tumor;necrosis tumor factor;tnf - a;tnf - alpha;tnf -a;tnf -alpha;tnf a;tnf alpha;tnf- a;tnf- a…	SWISSPROT_AC:P01375;SWISSPROT_ID:TNFA_HUMAN;EMBL:AB088112;EMBL:AF043342;EMBL:AF098751;EMBL:AF129756;EMBL:AY066019;EMBL:AY214167;EMBL:BA000025;EMBL:BC028148;EMBL:M10988;EMBL:M16441;EMBL:M26331;EMBL:X01394;EMBL:X02910;EMBL:Y14768;EMBL:Z15026;RefSeq:NP_000585.2;ProteinModelPortal:P01375;STRING:9606.ENSP00000398698;SWISSPROT_AC_OLD:O43647;SWISSPROT_AC_OLD:Q9P1Q2;SWISSPROT_AC_OLD:Q9UIV3;SMR:P01375;Gen…	367974	Protein	RIP1	Cell death protein RIP;EC 2.7.11.1;Receptor-interacting protein 1;Receptor-interacting serine/threonine-protein kinase 1;RIP;RIP-1;RIP1;RIPK1;Serine/threonine-protein kinase RIP;receptor interacting protein 1;receptor interacting protein i;receptor interacting protein-1;receptor interacting protein1;receptor interacting serine/threonine kinase 1;receptor interacting serine/threonine protein kinas…	SWISSPROT_AC:Q13546;SWISSPROT_ID:RIPK1_HUMAN;EMBL:AB208926;EMBL:AK304701;EMBL:AK314176;EMBL:AL031963;EMBL:AY682848;EMBL:BC126254;EMBL:BC126256;EMBL:U25994;EMBL:U50062;RefSeq:NP_001303990.1;RefSeq:NP_003795.2;RefSeq:XP_005249514.2;ProteinModelPortal:Q13546;STRING:9606.ENSP00000259808;SWISSPROT_AC_OLD:A0AV89;SWISSPROT_AC_OLD:B2RAG1;SWISSPROT_AC_OLD:B4E3F9;SWISSPROT_AC_OLD:Q13180;SWISSPROT_AC_OLD:Q5…	7124	8737
12492760	POLA1 -- CD40L	association	Pubmed 1990:2142723;	Nearly one-third of IgM antilymphocyte autoantibody-positive sera from patients with systemic lupus erythematosus (SLE) contain <b>IgM</b> antibodies to one or more 180-220-kD molecules (<b>p180</b>, p190, p205, and p220) in blots of glycoproteins purified from T cells by wheat germ agglutinin affinity chromatography.[Pubmed 1990:2142723];	4344148	Gene	POLA1	DNA polymerase alpha 1, catalytic subunit;NSX;p180;POLA;POLA1;catalytic subunit of dna polymerase alpha;catalytic subunit of dna polymerase-alpha;catalytic subunit of the dna polymerase alpha;dna polymerase a catalytic subunit;DNA polymerase alpha catalytic subunit;DNA polymerase alpha catalytic subunit p180;DPOLA;EC 2.7.7.7;p 180;p-180;pola-1;	SWISSPROT_AC:P09884;SWISSPROT_ID:DPOLA_HUMAN;GeneID:5422;Ensembl:ENSG00000101868;HGNC:HGNC:9173;MIM:312040;Vega:OTTHUMG00000021277;protein_accession:AAA52318.1;protein_accession:AAP13534.1;protein_accession:CAA29920.1;protein_accession:CAA47340.1;protein_accession:CAZ65678.1;protein_accession:CCQ43547.1;protein_accession:EAW99028.1;protein_accession:NP_001317289.1;protein_accession:NP_058633.2;pr…	59248	Protein	CD40L	CD154 antigen;CD40 ligand;CD40-L;CD40L;CD40LG;T-cell antigen Gp39;TNF-related activation protein;TNFSF5;TRAP;Tumor necrosis factor ligand superfamily member 5;cd 154;cd 40 l;cd 40 ligand;cd-40 ligand;cd-40-ligand;CD154;cd40 l;cd40 ligand--an;cd40-ligand;cd40l g;cd40l--an;gp39;hCD40L;higm type 1;higm-1;HIGM1;IGM;IMD3;l-cd40;ligand cd40;ligand of cd40;ligand--cd40;ligand-cd40;t cell antigen gp39;T-…	SWISSPROT_AC:P29965;SWISSPROT_ID:CD40L_HUMAN;EMBL:BC071754;EMBL:BC074950;EMBL:D31797;EMBL:L07414;EMBL:X67878;EMBL:X68550;EMBL:Z15017;RefSeq:NP_000065.1;ProteinModelPortal:P29965;STRING:9606.ENSP00000359663;SMR:P29965;GeneID:959;KEGG:hsa:959;PIR:S28017;eggNOG:ENOG410IVYF;eggNOG:ENOG4111TET;UniGene:Hs.592244;GO:GO:0005174;GO:GO:0005615;GO:GO:0005622;GO:GO:0005886;GO:GO:0005887;GO:GO:0006954;GO:GO:0…	959	5422
12653852	IDE -- Insulin	association	Pubmed 2013:23188819;Pubmed 2013:23959080;Pubmed 2004:15277398;Pubmed 1994:7806544;Pubmed 2012:22307032;Pubmed 2012:22740246;Pubmed 2008:18448515;Pubmed 2007:17964527;Pubmed 2014:24059301;Pubmed 2014:25071716;Pubmed 2011:20053478;Pubmed 2011:21185309;Pubmed 2010:20082125;Pubmed 2010:21036154;Pubmed 2009:19321446;Pubmed 2009:19396426;Pubmed 2003:12634421;Pubmed 1998:9793760;Pubmed 2005:15850385;Pu…	<b>IDE</b> activity has been historically associated with <b>insulin</b> and ÃŽÂ²-amyloid catabolism.[Pubmed 2013:23188819];<b>IDE</b> activity has been historically associated with <b>insulin</b> and ÃƒÂŽÃ‚Â²-amyloid catabolism.[Pubmed 2013:23188819];<b>IDE</b> activity has been historically associated with <b>insulin</b> and ?-amyloid catabolism.[Pubmed 2013:23188819];Cafeteria diet inhibits <b…	4342603	Gene	IDE	IDE;insulin degrading enzyme;INSULYSIN;abeta degrading protease;Abeta-degrading protease;EC 3.4.24.56;Insulin protease;insulin- degrading enzyme;Insulin-degrading enzyme;insulin-degrading-enzyme;Insulinase;	SWISSPROT_AC:P14735;SWISSPROT_ID:IDE_HUMAN;GeneID:3416;Ensembl:ENSG00000119912;HGNC:HGNC:5381;MIM:146680;Vega:OTTHUMG00000018759;protein_accession:AAA52712.1;protein_accession:AAH96336.1;protein_accession:AAH96337.1;protein_accession:AAH96339.1;protein_accession:BAD92441.1;protein_accession:BAG35668.1;protein_accession:BAG52680.1;protein_accession:BAH13752.1;protein_accession:BAH14778.1;protein_a…	200308	Protein	Insulin	INS;Insulin;an-ins;IDDM;iddm 1;iddm 2;iddm type 1;iddm-1;iddm-2;iddm-type;IDDM1;IDDM2;ILPR;ins-type;insulin--an;insulin-chain;insulin-type;IRDN;mody-x;MODY10;type-insulin;	SWISSPROT_AC:P01308;SWISSPROT_ID:INS_HUMAN;EMBL:AJ009655;EMBL:AY138590;EMBL:AY899304;EMBL:BC005255;EMBL:BT006808;EMBL:CH471158;EMBL:J00265;EMBL:L15440;EMBL:M10039;EMBL:V00565;EMBL:X70508;RefSeq:NP_000198.1;RefSeq:NP_001172026.1;RefSeq:NP_001172027.1;RefSeq:NP_001278826.1;ProteinModelPortal:P01308;STRING:9606.ENSP00000250971;SWISSPROT_AC_OLD:Q5EEX2;SMR:P01308;GeneID:3630;KEGG:hsa:3630;PIR:A93222;e…	3630	3416
12720899	NUP214 -- HNF1A	association	Pubmed 1991:1677179;	We show that this <b>protein can</b> heterodimerize with human <b>HNF1</b> in vitro.[Pubmed 1991:1677179];	4346200	Gene	NUP214	CAIN;CAN;nucleoporin 214;NUP214;214 kDa nucleoporin;KIAA0023;NU214;Nuclear pore complex protein Nup214;Nucleoporin Nup214;nucleoporin of 214;nup214 nucleoporin;Protein CAN;	SWISSPROT_AC:P35658;SWISSPROT_ID:NU214_HUMAN;GeneID:8021;Ensembl:ENSG00000126883;HGNC:HGNC:8064;MIM:114350;Vega:OTTHUMG00000020816;protein_accession:AAH45620.2;protein_accession:AAI05999.1;protein_accession:BAA03515.1;protein_accession:BAD07398.2;protein_accession:BAG63908.1;protein_accession:BAG64146.1;protein_accession:BAH14788.1;protein_accession:BAH14806.1;protein_accession:CAA45535.1;protein…	184545	Protein	HNF1A	Hepatocyte nuclear factor 1-alpha;HNF-1-alpha;HNF-1A;HNF1A;LFB1;Liver-specific transcription factor LF-B1;TCF-1;TCF1;Transcription factor 1;factor 1 transcription;factor 1-transcription;factor i transcription;factor-1 transcription;factor-i transcription;factor1 transcription;hepatocyte nuclear factor -1 alpha;hepatocyte nuclear factor 1 alpha;hepatocyte nuclear factor 1a;hepatocyte nuclear facto…	SWISSPROT_AC:P20823;SWISSPROT_ID:HNF1A_HUMAN;EMBL:AC079602;EMBL:BC104908;EMBL:BC104910;EMBL:CH471054;EMBL:EF641294;EMBL:HM116552;EMBL:HM116557;EMBL:HM116558;EMBL:HM449088;EMBL:HM449089;EMBL:M57732;EMBL:U72612;EMBL:U72613;EMBL:U72614;EMBL:U72615;EMBL:U72616;EMBL:U72617;EMBL:U72618;EMBL:X71346;RefSeq:NP_000536.5;RefSeq:NP_001293108.1;ProteinModelPortal:P20823;STRING:9606.ENSP00000257555;SWISSPROT_A…	6927	8021
12720942	NUP214 -- HNF1A	association	Pubmed 1991:1677179;	We show that this <b>protein can</b> heterodimerize with human <b>HNF1</b> in vitro.[Pubmed 1991:1677179];	4346200	Gene	NUP214	CAIN;CAN;nucleoporin 214;NUP214;214 kDa nucleoporin;KIAA0023;NU214;Nuclear pore complex protein Nup214;Nucleoporin Nup214;nucleoporin of 214;nup214 nucleoporin;Protein CAN;	SWISSPROT_AC:P35658;SWISSPROT_ID:NU214_HUMAN;GeneID:8021;Ensembl:ENSG00000126883;HGNC:HGNC:8064;MIM:114350;Vega:OTTHUMG00000020816;protein_accession:AAH45620.2;protein_accession:AAI05999.1;protein_accession:BAA03515.1;protein_accession:BAD07398.2;protein_accession:BAG63908.1;protein_accession:BAG64146.1;protein_accession:BAH14788.1;protein_accession:BAH14806.1;protein_accession:CAA45535.1;protein…	4345419	Gene	HNF1A	HNF-1A;HNF1;HNF1 homeobox A;HNF1A;IDDM20;LFB1;MODY3;TCF-1;TCF1;factor 1 transcription;factor 1-transcription;factor i transcription;factor-1 transcription;factor-i transcription;factor1 transcription;hepatocyte nuclear factor -1 alpha;hepatocyte nuclear factor 1 alpha;Hepatocyte nuclear factor 1-alpha;hepatocyte nuclear factor 1a;hepatocyte nuclear factor 1alpha;hepatocyte nuclear factor-1 alpha;…	SWISSPROT_AC:P20823;SWISSPROT_ID:HNF1A_HUMAN;GeneID:6927;Ensembl:ENSG00000135100;HGNC:HGNC:11621;MIM:142410;Vega:OTTHUMG00000151015;protein_accession:AAA88077.1;protein_accession:AAC51137.1;protein_accession:AAD14878.1;protein_accession:AAI04909.1;protein_accession:AAI04911.1;protein_accession:ABR09270.1;protein_accession:ABZ92189.1;protein_accession:ACL15377.1;protein_accession:ACL15378.1;protei…	6927	8021
12786847	PLAT -- Insulin	association	Pubmed 2013:23117722;Pubmed 2000:10831182;Pubmed 2010:20920820;Pubmed 1999:10527036;Pubmed 2005:15935829;Pubmed 1991:1726868;Pubmed central 2011:3087975;	All rats were treated with <b>insulin</b> or saline at 1 hour followed by <b>tPA</b> or saline at 1.5 hour after stroke.[Pubmed 2013:23117722];On the other hand, <b>t-PA</b> was correlated with <b>insulin</b> and PAI-1 but not with the BMI.[Pubmed 2000:10831182];In GHD adults on replacement therapy with recombinant human GH (r-HGH), %ÃŽÂ” PAI-1 and %ÃŽÂ” <b>t-PA</b> are related to %ÃŽÂ” <b>insuli…	4344083	Gene	PLAT	plasminogen activator, tissue type;PLAT;T-PA;TPA;activator tissue plasminogen;activator tissue-type plasminogen;Alteplase;EC 3.4.21.68;pa t;plasminogen activator - tissue-type;plasminogen activator of the tissue-type;plasminogen activator of tissue-type;plasminogen activator tissue;plasminogen tissue activator;Reteplase;t- pa;t--pa;t-plasminogen activator;tissue - type plasminogen activator;tissu…	SWISSPROT_AC:P00750;SWISSPROT_ID:TPA_HUMAN;GeneID:5327;Ensembl:ENSG00000104368;HGNC:HGNC:9051;MIM:173370;Vega:OTTHUMG00000164072;protein_accession:AAA36800.1;protein_accession:AAA60111.1;protein_accession:AAA61213.1;protein_accession:AAA98809.1;protein_accession:AAB59510.1;protein_accession:AAH02795.3;protein_accession:AAH07231.1;protein_accession:AAH13968.3;protein_accession:AAH18636.3;protein_a…	200308	Protein	Insulin	INS;Insulin;an-ins;IDDM;iddm 1;iddm 2;iddm type 1;iddm-1;iddm-2;iddm-type;IDDM1;IDDM2;ILPR;ins-type;insulin--an;insulin-chain;insulin-type;IRDN;mody-x;MODY10;type-insulin;	SWISSPROT_AC:P01308;SWISSPROT_ID:INS_HUMAN;EMBL:AJ009655;EMBL:AY138590;EMBL:AY899304;EMBL:BC005255;EMBL:BT006808;EMBL:CH471158;EMBL:J00265;EMBL:L15440;EMBL:M10039;EMBL:V00565;EMBL:X70508;RefSeq:NP_000198.1;RefSeq:NP_001172026.1;RefSeq:NP_001172027.1;RefSeq:NP_001278826.1;ProteinModelPortal:P01308;STRING:9606.ENSP00000250971;SWISSPROT_AC_OLD:Q5EEX2;SMR:P01308;GeneID:3630;KEGG:hsa:3630;PIR:A93222;e…	3630	5327
12884693	FBN2 -- CD40L	association	Pubmed 1992:1734906;	These results indicate that <b>CCA</b> suppresses the production of <b>IgM</b> and IgM-RF by directly inhibiting activated B cells.[Pubmed 1992:1734906];We therefore examined the effects of <b>CCA</b> on in vitro <b>IgM</b> and IgM rheumatoid factor (IgM-RF) production by human B cells.[Pubmed 1992:1734906];	4341578	Gene	FBN2	CCA;DA9;EOMD;FBN2;fibrillin 2;cc a;cc alpha;cc--a;cc-a;ccalpha;Fibrillin-2;fibrillin2;	SWISSPROT_AC:P35556;SWISSPROT_ID:FBN2_HUMAN;GeneID:2201;Ensembl:ENSG00000138829;HGNC:HGNC:3604;MIM:612570;Vega:OTTHUMG00000163082;protein_accession:AAA18950.1;protein_accession:AAG22474.1;protein_accession:ACX32323.1;protein_accession:BAD92972.1;protein_accession:BAG62163.1;protein_accession:CAB56757.1;protein_accession:CCQ43160.1;protein_accession:CCQ43161.1;protein_accession:EAW62388.1;protein_…	59248	Protein	CD40L	CD154 antigen;CD40 ligand;CD40-L;CD40L;CD40LG;T-cell antigen Gp39;TNF-related activation protein;TNFSF5;TRAP;Tumor necrosis factor ligand superfamily member 5;cd 154;cd 40 l;cd 40 ligand;cd-40 ligand;cd-40-ligand;CD154;cd40 l;cd40 ligand--an;cd40-ligand;cd40l g;cd40l--an;gp39;hCD40L;higm type 1;higm-1;HIGM1;IGM;IMD3;l-cd40;ligand cd40;ligand of cd40;ligand--cd40;ligand-cd40;t cell antigen gp39;T-…	SWISSPROT_AC:P29965;SWISSPROT_ID:CD40L_HUMAN;EMBL:BC071754;EMBL:BC074950;EMBL:D31797;EMBL:L07414;EMBL:X67878;EMBL:X68550;EMBL:Z15017;RefSeq:NP_000065.1;ProteinModelPortal:P29965;STRING:9606.ENSP00000359663;SMR:P29965;GeneID:959;KEGG:hsa:959;PIR:S28017;eggNOG:ENOG410IVYF;eggNOG:ENOG4111TET;UniGene:Hs.592244;GO:GO:0005174;GO:GO:0005615;GO:GO:0005622;GO:GO:0005886;GO:GO:0005887;GO:GO:0006954;GO:GO:0…	959	2201
13012361	PLAT -- TNF	association	Pubmed 2006:16309383;Pubmed 1994:8084301;Pubmed 1992:1328751;Pubmed 1992:1433370;Pubmed 2005:16100155;Pubmed central 2013:3724046;	Intra-arterial <b>TNF-alpha</b> caused a rise in <b>t-PA</b> concentrations (P&lt;0.001) without affecting blood flow or PAI-1 concentrations.[Pubmed 2006:16309383];Treatment of HUVEC with LPS or <b>TNF</b> accentuated this ratio by decreasing <b>tPA</b> and increasing PAI-1 expression.[Pubmed 1994:8084301];In this study, we report the effects of recombinant human <b>TNF alpha</b> on the synthesi…	4344083	Gene	PLAT	plasminogen activator, tissue type;PLAT;T-PA;TPA;activator tissue plasminogen;activator tissue-type plasminogen;Alteplase;EC 3.4.21.68;pa t;plasminogen activator - tissue-type;plasminogen activator of the tissue-type;plasminogen activator of tissue-type;plasminogen activator tissue;plasminogen tissue activator;Reteplase;t- pa;t--pa;t-plasminogen activator;tissue - type plasminogen activator;tissu…	SWISSPROT_AC:P00750;SWISSPROT_ID:TPA_HUMAN;GeneID:5327;Ensembl:ENSG00000104368;HGNC:HGNC:9051;MIM:173370;Vega:OTTHUMG00000164072;protein_accession:AAA36800.1;protein_accession:AAA60111.1;protein_accession:AAA61213.1;protein_accession:AAA98809.1;protein_accession:AAB59510.1;protein_accession:AAH02795.3;protein_accession:AAH07231.1;protein_accession:AAH13968.3;protein_accession:AAH18636.3;protein_a…	492131	Protein	TNF	Cachectin;TNF;TNF-a;TNF-alpha;TNFA;TNFSF2;Tumor necrosis factor;Tumor necrosis factor ligand superfamily member 2;chain-tnf;DIF;dif-type;factor - tumor necrosis;factor of the tumor necrosis;factor of the tumor-necrosis;factor of tumor necrosis;factor tumor necrosis;factor-tumor necrosis;necrosis factor-tumor;necrosis tumor factor;tnf - a;tnf - alpha;tnf -a;tnf -alpha;tnf a;tnf alpha;tnf- a;tnf- a…	SWISSPROT_AC:P01375;SWISSPROT_ID:TNFA_HUMAN;EMBL:AB088112;EMBL:AF043342;EMBL:AF098751;EMBL:AF129756;EMBL:AY066019;EMBL:AY214167;EMBL:BA000025;EMBL:BC028148;EMBL:M10988;EMBL:M16441;EMBL:M26331;EMBL:X01394;EMBL:X02910;EMBL:Y14768;EMBL:Z15026;RefSeq:NP_000585.2;ProteinModelPortal:P01375;STRING:9606.ENSP00000398698;SWISSPROT_AC_OLD:O43647;SWISSPROT_AC_OLD:Q9P1Q2;SWISSPROT_AC_OLD:Q9UIV3;SMR:P01375;Gen…	7124	5327
13155949	MYCBP2 -- IL-1 beta	association	Pubmed 1993:8221960;	The results showed that <b>IL-1</b> released by <b>PAM</b> in patient groups both with and without LPS stimulation were significantly higher than that in control group, and also IL-1 released by PAM in healthy smokers was significantly higher than that in health non-smokers.[Pubmed 1993:8221960];The results showed that IL-1 released by PAM in patient groups both with and without LPS stimulation w…	4349056	Gene	MYCBP2	MYC binding protein 2, E3 ubiquitin protein ligase;Myc-bp2;MYCBP2;PAM;Phr;E3 ubiquitin-protein ligase MYCBP2;EC 2.3.2.27;KIAA0916;myc protein associated with;myc-associated protein with;Myc-binding protein 2;MYCB2;pam-type;Pam/highwire/rpm-1 protein;Protein associated with Myc;RING-type E3 ubiquitin transferase MYCBP2;	SWISSPROT_AC:O75592;SWISSPROT_ID:MYCB2_HUMAN;GeneID:23077;Ensembl:ENSG00000005810;HGNC:HGNC:23386;MIM:610392;Vega:OTTHUMG00000017105;protein_accession:AAC39928.1;protein_accession:AAD39842.1;protein_accession:AAH37971.1;protein_accession:BAA74939.1;protein_accession:BAA91448.1;protein_accession:CAB53712.1;protein_accession:EAW80564.1;protein_accession:EAW80565.1;protein_accession:EAW80566.1;prote…	197391	Protein	IL-1 beta	Catabolin;IL-1 beta;IL1B;IL1F2;Interleukin-1 beta;1 beta interleukin;1 beta-interleukin;1-beta interleukin;il - 1beta;il -1;il -1b;il -1beta;il 1;il 1 beta;il 1-beta;il 1b;il 1beta;il type i;il- 1;il- 1 beta;il- 1b;il- 1beta;il- i;il--1;il--1 beta;IL-1;il-1 -beta;il-1 b;il-1-b;il-1-type;il-1beta;il-i;il-i beta;il-ibeta;il-type 1;IL1-BETA;interleukin - 1 beta;interleukin -1 b;interleukin -1 beta;i…	SWISSPROT_AC:P01584;SWISSPROT_ID:IL1B_HUMAN;EMBL:AC079753;EMBL:AY137079;EMBL:BC008678;EMBL:BN000002;EMBL:BT007213;EMBL:CH471217;EMBL:CR407679;EMBL:K02770;EMBL:M15330;EMBL:M15840;EMBL:M54933;EMBL:X02532;EMBL:X04500;EMBL:X56087;RefSeq:NP_000567.1;ProteinModelPortal:P01584;STRING:9606.ENSP00000263341;SWISSPROT_AC_OLD:Q53X59;SWISSPROT_AC_OLD:Q53XX2;SWISSPROT_AC_OLD:Q7M4S7;SWISSPROT_AC_OLD:Q7RU01;SWIS…	3553	23077
13430988	NUP214 -- P53	association	Pubmed 1994:8199038;Pubmed 2000:11080808;Pubmed central 2015:4441487;Pubmed central 2015:4727179;Pubmed central 2014:4094484;Pubmed central 2014:4295397;Pubmed central 2008:2582804;Pubmed central 2005:1184076;	This <b>protein can</b> bind to <b>p53</b> preventing the transactivation of p53 responsive genes, thus mimicking mutation or deletion of p53.[Pubmed 1994:8199038];We have previously demonstrated that the HTLV-1 Tax <b>protein can</b> inhibit <b>p53</b> trans-activation function.[Pubmed 2000:11080808];Similarly, the interaction of MAGE-C2 with the KAP1 (TRIM28) corepressor <b>protein can</b> stim…	4346200	Gene	NUP214	CAIN;CAN;nucleoporin 214;NUP214;214 kDa nucleoporin;KIAA0023;NU214;Nuclear pore complex protein Nup214;Nucleoporin Nup214;nucleoporin of 214;nup214 nucleoporin;Protein CAN;	SWISSPROT_AC:P35658;SWISSPROT_ID:NU214_HUMAN;GeneID:8021;Ensembl:ENSG00000126883;HGNC:HGNC:8064;MIM:114350;Vega:OTTHUMG00000020816;protein_accession:AAH45620.2;protein_accession:AAI05999.1;protein_accession:BAA03515.1;protein_accession:BAD07398.2;protein_accession:BAG63908.1;protein_accession:BAG64146.1;protein_accession:BAH14788.1;protein_accession:BAH14806.1;protein_accession:CAA45535.1;protein…	297203	Protein	P53	Antigen NY-CO-13;Cellular tumor antigen p53;P53;Phosphoprotein p53;TP53;Tumor suppressor p53;BCC7;LFS1;p 53;p 53 tumor suppressor;p-53;p-53 tumor suppressor;p5-3;p53 phosphoprotein;p53 the tumor suppressor;p53 tumor protein;p53 tumor suppressor;p53 tumor-suppressor;p53's tumor suppressor;p53--an;p53-tumor suppressor;p53-tumor-suppressor;p53-type;protein of the p53 tumor;protein p53 tumor;tp 53;tp…	SWISSPROT_AC:P04637;SWISSPROT_ID:P53_HUMAN;EMBL:AB082923;EMBL:AC007421;EMBL:AC087388;EMBL:AF135120;EMBL:AF135121;EMBL:AF136270;EMBL:AF136271;EMBL:AF209128;EMBL:AF209129;EMBL:AF209130;EMBL:AF209131;EMBL:AF209132;EMBL:AF209133;EMBL:AF209134;EMBL:AF209135;EMBL:AF209136;EMBL:AF209148;EMBL:AF209149;EMBL:AF209150;EMBL:AF209151;EMBL:AF209152;EMBL:AF209153;EMBL:AF209154;EMBL:AF209155;EMBL:AF209156;EMBL:A…	7157	8021
13535896	PLAT -- P53	association	Pubmed 1994:8037710;Pubmed 2012:21964832;Pubmed central 2010:2912769;Pubmed central 2013:3551909;Pubmed central 2013:3682902;	The question was addressed whether the <b>tumor suppressor p53</b> could be a target of <b>TPA</b> action in these cells.[Pubmed 1994:8037710];Effect of berberine on <b>p53</b> expression by <b>TPA</b> in breast cancer cells.[Pubmed 2012:21964832];<b>TPA</b> induced <b>p53</b> activation and apoptosis only in promotable, not non-promotable skin epidermal cells.[Pubmed central 2010:2912769];Previo…	4344083	Gene	PLAT	plasminogen activator, tissue type;PLAT;T-PA;TPA;activator tissue plasminogen;activator tissue-type plasminogen;Alteplase;EC 3.4.21.68;pa t;plasminogen activator - tissue-type;plasminogen activator of the tissue-type;plasminogen activator of tissue-type;plasminogen activator tissue;plasminogen tissue activator;Reteplase;t- pa;t--pa;t-plasminogen activator;tissue - type plasminogen activator;tissu…	SWISSPROT_AC:P00750;SWISSPROT_ID:TPA_HUMAN;GeneID:5327;Ensembl:ENSG00000104368;HGNC:HGNC:9051;MIM:173370;Vega:OTTHUMG00000164072;protein_accession:AAA36800.1;protein_accession:AAA60111.1;protein_accession:AAA61213.1;protein_accession:AAA98809.1;protein_accession:AAB59510.1;protein_accession:AAH02795.3;protein_accession:AAH07231.1;protein_accession:AAH13968.3;protein_accession:AAH18636.3;protein_a…	297203	Protein	P53	Antigen NY-CO-13;Cellular tumor antigen p53;P53;Phosphoprotein p53;TP53;Tumor suppressor p53;BCC7;LFS1;p 53;p 53 tumor suppressor;p-53;p-53 tumor suppressor;p5-3;p53 phosphoprotein;p53 the tumor suppressor;p53 tumor protein;p53 tumor suppressor;p53 tumor-suppressor;p53's tumor suppressor;p53--an;p53-tumor suppressor;p53-tumor-suppressor;p53-type;protein of the p53 tumor;protein p53 tumor;tp 53;tp…	SWISSPROT_AC:P04637;SWISSPROT_ID:P53_HUMAN;EMBL:AB082923;EMBL:AC007421;EMBL:AC087388;EMBL:AF135120;EMBL:AF135121;EMBL:AF136270;EMBL:AF136271;EMBL:AF209128;EMBL:AF209129;EMBL:AF209130;EMBL:AF209131;EMBL:AF209132;EMBL:AF209133;EMBL:AF209134;EMBL:AF209135;EMBL:AF209136;EMBL:AF209148;EMBL:AF209149;EMBL:AF209150;EMBL:AF209151;EMBL:AF209152;EMBL:AF209153;EMBL:AF209154;EMBL:AF209155;EMBL:AF209156;EMBL:A…	7157	5327
13680633	PLAT -- G-CSF	association	Pubmed 1995:8673471;	We observed that <b>TPA</b> (30nM) decreased <b>G-CSF</b> mRNA levels in MNCs, while ionomycin increased G-CSF in a dose-dependent manner.[Pubmed 1995:8673471];	4344083	Gene	PLAT	plasminogen activator, tissue type;PLAT;T-PA;TPA;activator tissue plasminogen;activator tissue-type plasminogen;Alteplase;EC 3.4.21.68;pa t;plasminogen activator - tissue-type;plasminogen activator of the tissue-type;plasminogen activator of tissue-type;plasminogen activator tissue;plasminogen tissue activator;Reteplase;t- pa;t--pa;t-plasminogen activator;tissue - type plasminogen activator;tissu…	SWISSPROT_AC:P00750;SWISSPROT_ID:TPA_HUMAN;GeneID:5327;Ensembl:ENSG00000104368;HGNC:HGNC:9051;MIM:173370;Vega:OTTHUMG00000164072;protein_accession:AAA36800.1;protein_accession:AAA60111.1;protein_accession:AAA61213.1;protein_accession:AAA98809.1;protein_accession:AAB59510.1;protein_accession:AAH02795.3;protein_accession:AAH07231.1;protein_accession:AAH13968.3;protein_accession:AAH18636.3;protein_a…	82176	Protein	G-CSF	C17orf33;CSF3;Filgrastim;G-CSF;GCSF;Granulocyte colony-stimulating factor;Lenograstim;Pluripoietin;colony granulocyte stimulating factor;colony stimulating factor 3;colony stimulating factor the granulocyte;colony stimulating factor-3;colony-stimulating factor 3;colony-stimulating factor-3;CSF3OS;factor granulocyte colony stimulating;factor granulocyte colony-stimulating;factor granulocyte-colony…	SWISSPROT_AC:P09919;SWISSPROT_ID:CSF3_HUMAN;EMBL:AC090844;EMBL:AF388025;EMBL:CD013926;EMBL:M13008;EMBL:M17706;EMBL:X03438;EMBL:X03655;EMBL:X03656;RefSeq:NP_000750.1;RefSeq:NP_001171618.1;RefSeq:NP_757373.1;RefSeq:NP_757374.2;ProteinModelPortal:P09919;STRING:9606.ENSP00000225474;SWISSPROT_AC_OLD:A8MXR7;SMR:P09919;GeneID:1440;KEGG:hsa:1440;PIR:A24573;PIR:A25093;eggNOG:ENOG410IIM2;eggNOG:ENOG4111DA4…	1440	5327
13680744	PLAT -- CSF3	association	Pubmed 1995:8673471;	We observed that <b>TPA</b> (30nM) decreased <b>G-CSF</b> mRNA levels in MNCs, while ionomycin increased G-CSF in a dose-dependent manner.[Pubmed 1995:8673471];	4344083	Gene	PLAT	plasminogen activator, tissue type;PLAT;T-PA;TPA;activator tissue plasminogen;activator tissue-type plasminogen;Alteplase;EC 3.4.21.68;pa t;plasminogen activator - tissue-type;plasminogen activator of the tissue-type;plasminogen activator of tissue-type;plasminogen activator tissue;plasminogen tissue activator;Reteplase;t- pa;t--pa;t-plasminogen activator;tissue - type plasminogen activator;tissu…	SWISSPROT_AC:P00750;SWISSPROT_ID:TPA_HUMAN;GeneID:5327;Ensembl:ENSG00000104368;HGNC:HGNC:9051;MIM:173370;Vega:OTTHUMG00000164072;protein_accession:AAA36800.1;protein_accession:AAA60111.1;protein_accession:AAA61213.1;protein_accession:AAA98809.1;protein_accession:AAB59510.1;protein_accession:AAH02795.3;protein_accession:AAH07231.1;protein_accession:AAH13968.3;protein_accession:AAH18636.3;protein_a…	4340980	Gene	CSF3	C17orf33;colony stimulating factor 3;CSF3;CSF3OS;GCSF;colony granulocyte stimulating factor;colony stimulating factor the granulocyte;colony stimulating factor-3;colony-stimulating factor 3;colony-stimulating factor-3;factor granulocyte colony stimulating;factor granulocyte colony-stimulating;factor granulocyte-colony stimulating;factor granulocyte-colony-stimulating;Filgrastim;g csf;g- csf;g--cs…	SWISSPROT_AC:P09919;SWISSPROT_ID:CSF3_HUMAN;GeneID:1440;Ensembl:ENSG00000108342;HGNC:HGNC:2438;MIM:138970;Vega:OTTHUMG00000133247;protein_accession:AAA03056.1;protein_accession:AAA35882.1;protein_accession:AAA66353.1;protein_accession:AAH33245.1;protein_accession:AAK62469.1;protein_accession:ACF41164.1;protein_accession:ACP21316.1;protein_accession:ADI49832.1;protein_accession:AJC19277.1;protein_…	1440	5327
13926258	PLAT -- IL-1 beta	association	Pubmed 2002:11858187;Pubmed 1995:7552526;Pubmed 2000:10743860;Pubmed 1996:8691730;Pubmed 1996:8874752;	<b>IL-1beta</b> was significantly associated with <b>t-PA</b> (p &lt; 0.03).[Pubmed 2002:11858187];<b>IL-1 beta</b> suppressed production of uPA and <b>tPA</b> in both types of SMCs.[Pubmed 1995:7552526];Our previous studies had demonstrated that in inflamed gingival tissues, tissue-type plasminogen activator (t-PA) is significantly increased in the extracellular matrix of the connective tissue a…	4344083	Gene	PLAT	plasminogen activator, tissue type;PLAT;T-PA;TPA;activator tissue plasminogen;activator tissue-type plasminogen;Alteplase;EC 3.4.21.68;pa t;plasminogen activator - tissue-type;plasminogen activator of the tissue-type;plasminogen activator of tissue-type;plasminogen activator tissue;plasminogen tissue activator;Reteplase;t- pa;t--pa;t-plasminogen activator;tissue - type plasminogen activator;tissu…	SWISSPROT_AC:P00750;SWISSPROT_ID:TPA_HUMAN;GeneID:5327;Ensembl:ENSG00000104368;HGNC:HGNC:9051;MIM:173370;Vega:OTTHUMG00000164072;protein_accession:AAA36800.1;protein_accession:AAA60111.1;protein_accession:AAA61213.1;protein_accession:AAA98809.1;protein_accession:AAB59510.1;protein_accession:AAH02795.3;protein_accession:AAH07231.1;protein_accession:AAH13968.3;protein_accession:AAH18636.3;protein_a…	197391	Protein	IL-1 beta	Catabolin;IL-1 beta;IL1B;IL1F2;Interleukin-1 beta;1 beta interleukin;1 beta-interleukin;1-beta interleukin;il - 1beta;il -1;il -1b;il -1beta;il 1;il 1 beta;il 1-beta;il 1b;il 1beta;il type i;il- 1;il- 1 beta;il- 1b;il- 1beta;il- i;il--1;il--1 beta;IL-1;il-1 -beta;il-1 b;il-1-b;il-1-type;il-1beta;il-i;il-i beta;il-ibeta;il-type 1;IL1-BETA;interleukin - 1 beta;interleukin -1 b;interleukin -1 beta;i…	SWISSPROT_AC:P01584;SWISSPROT_ID:IL1B_HUMAN;EMBL:AC079753;EMBL:AY137079;EMBL:BC008678;EMBL:BN000002;EMBL:BT007213;EMBL:CH471217;EMBL:CR407679;EMBL:K02770;EMBL:M15330;EMBL:M15840;EMBL:M54933;EMBL:X02532;EMBL:X04500;EMBL:X56087;RefSeq:NP_000567.1;ProteinModelPortal:P01584;STRING:9606.ENSP00000263341;SWISSPROT_AC_OLD:Q53X59;SWISSPROT_AC_OLD:Q53XX2;SWISSPROT_AC_OLD:Q7M4S7;SWISSPROT_AC_OLD:Q7RU01;SWIS…	3553	5327
13945164	MIB1 -- P53	association	Pubmed:26204652;Pubmed 2001:11332695;Pubmed 1995:8555026;Pubmed 2007:17448025;Pubmed 1997:9117215;	A statistically significant correlation between <b>P53</b> and <b>MIB1</b> expression correlated with tumor grade and Figo stage (p &lt; 0.005) and a statistically significant correlation between BCL2 expression and tumor grade but no with the Figo stage was found (p &lt; 0.005).[Pubmed:26204652];There was a positive correlation between <b>P53</b> and <b>MIB1</b>.[Pubmed:26204652];<b>MIB1</b> was…	4353644	Gene	MIB1	DIP-1;DIP1;LVNC7;MIB;MIB1;mindbomb E3 ubiquitin protein ligase 1;ZZANK2;ZZZ6;DAPK-interacting protein 1;dip 1;dip-i;E3 ubiquitin-protein ligase MIB1;EC 2.3.2.27;KIAA1323;lvnc 7;mi-b;mibeta;Mind bomb homolog 1;mind bomb homolog-1;RING-type E3 ubiquitin transferase MIB1;Zinc finger ZZ type with ankyrin repeat domain protein 2;	SWISSPROT_AC:Q86YT6;SWISSPROT_ID:MIB1_HUMAN;GeneID:57534;Ensembl:ENSG00000101752;HGNC:HGNC:21086;MIM:608677;Vega:OTTHUMG00000131753;protein_accession:AAH22403.1;protein_accession:AAI10582.1;protein_accession:AAI10583.1;protein_accession:AAN18023.1;protein_accession:AAN75493.1;protein_accession:ACA06016.1;protein_accession:BAA92561.1;protein_accession:BAC11439.1;protein_accession:BAG52320.1;protei…	297203	Protein	P53	Antigen NY-CO-13;Cellular tumor antigen p53;P53;Phosphoprotein p53;TP53;Tumor suppressor p53;BCC7;LFS1;p 53;p 53 tumor suppressor;p-53;p-53 tumor suppressor;p5-3;p53 phosphoprotein;p53 the tumor suppressor;p53 tumor protein;p53 tumor suppressor;p53 tumor-suppressor;p53's tumor suppressor;p53--an;p53-tumor suppressor;p53-tumor-suppressor;p53-type;protein of the p53 tumor;protein p53 tumor;tp 53;tp…	SWISSPROT_AC:P04637;SWISSPROT_ID:P53_HUMAN;EMBL:AB082923;EMBL:AC007421;EMBL:AC087388;EMBL:AF135120;EMBL:AF135121;EMBL:AF136270;EMBL:AF136271;EMBL:AF209128;EMBL:AF209129;EMBL:AF209130;EMBL:AF209131;EMBL:AF209132;EMBL:AF209133;EMBL:AF209134;EMBL:AF209135;EMBL:AF209136;EMBL:AF209148;EMBL:AF209149;EMBL:AF209150;EMBL:AF209151;EMBL:AF209152;EMBL:AF209153;EMBL:AF209154;EMBL:AF209155;EMBL:AF209156;EMBL:A…	7157	57534
14069522	HLA-DRB1 -- DQ2	association	Pubmed 1996:8729669;	Due to the linkage disequilibrium between <b>DR7</b> and <b>DQ2</b>, and thus the difficult distinction between the role of these two antigens in the T-cell activation response, we decided to solve this question by two approaches: 1.[Pubmed 1996:8729669];	4342372	Gene	HLA-DRB1	DRB1;HLA-DR1B;HLA-DRB;HLA-DRB1;major histocompatibility complex, class II, DR beta 1;SS1;2 beta 1 i;2B1A;2B1B;2b1beta;2B1C;2B1D;2B1E;2B1F;2B1G;chain-dr beta 1;Clone P2-beta-3;dr - 1;dr 1;dr 12;dr 13;dr 14;dr 5;dr 7;dr 8;dr beta 1;dr beta i;dr beta-1;dr beta1;dr i;dr i-ii;dr type 1;dr v;DR-1;DR-12;DR-13;DR-14;DR-16;DR-5;DR-7;DR-8;dr-8-type;dr-i;DR1;dr1-4;dr1-type;DR12;DR13;DR14;DR16;DR5;dr5-type;D…	SWISSPROT_AC:P01911;SWISSPROT_AC:P01912;SWISSPROT_AC:P13761;SWISSPROT_AC:Q29974;SWISSPROT_ID:2B13_HUMAN;SWISSPROT_ID:2B17_HUMAN;SWISSPROT_ID:2B1F_HUMAN;SWISSPROT_ID:2B1G_HUMAN;GeneID:3123;Ensembl:ENSG00000196126;HGNC:HGNC:4948;MIM:142857;Vega:OTTHUMG00000031196;protein_accession:AAA03142.1;protein_accession:AAA17992.1;protein_accession:AAA35775.1;protein_accession:AAA35776.1;protein_accession:AAA…	493435	Protein	DQ2	DQ2;Dystonia 1 protein;DYT1;EC 3.6.4.-;TA;TOR1A;TORA;Torsin ATPase-1A;Torsin family 1 member A;Torsin-1A;dq -2;dq 2;dq-2;dq2-type;dyt 1;dyt-1;tor--a;tor1-a;torsin 1a;	SWISSPROT_AC:O14656;SWISSPROT_ID:TOR1A_HUMAN;EMBL:AF007871;EMBL:AK314505;EMBL:AL158207;EMBL:BC000674;EMBL:BC014484;EMBL:BT006931;RefSeq:NP_000104.1;ProteinModelPortal:O14656;STRING:9606.ENSP00000345719;SWISSPROT_AC_OLD:B2RB58;SWISSPROT_AC_OLD:Q53Y64;SWISSPROT_AC_OLD:Q96CA0;SMR:O14656;GeneID:1861;KEGG:hsa:1861;eggNOG:ENOG410XR06;eggNOG:KOG2170;UniGene:Hs.534312;GO:GO:0000338;GO:GO:0005524;GO:GO:00…	3123	1861
14069573	HLA-DRB3 -- DQ2	association	Pubmed 1996:8729669;	Due to the linkage disequilibrium between <b>DR7</b> and <b>DQ2</b>, and thus the difficult distinction between the role of these two antigens in the T-cell activation response, we decided to solve this question by two approaches: 1.[Pubmed 1996:8729669];	4342375	Gene	HLA-DRB3	HLA-DR1B;HLA-DR3B;HLA-DRB3;major histocompatibility complex, class II, DR beta 3;dr 7;dr beta 3;DR-7;DR7;drb 3;drb1 hla;DRB3;drbeta3;hla - drb1;HLA class II histocompatibility antigen, DR beta 3 chain;HLA class II histocompatibility antigen, DRB1-7 beta chain;hla dr beta 1;hla dr beta1;hla drb 1;hla drb1;hla drb3;hla drbeta1;hla type drb1;hla- drb1;hla- drb3;hla--drb1;hla-dr beta 1;hla-dr beta 1-…	SWISSPROT_AC:P79483;SWISSPROT_ID:DRB3_HUMAN;GeneID:3125;HGNC:HGNC:4951;MIM:612735;protein_accession:AAA36282.1;protein_accession:AAA36285.1;protein_accession:AAA36291.1;protein_accession:AAA52326.1;protein_accession:AAA59796.1;protein_accession:AAA59797.1;protein_accession:AAA59804.1;protein_accession:AAB53324.1;protein_accession:AAB63531.1;protein_accession:AAB84139.1;protein_accession:AAB86437.…	493435	Protein	DQ2	DQ2;Dystonia 1 protein;DYT1;EC 3.6.4.-;TA;TOR1A;TORA;Torsin ATPase-1A;Torsin family 1 member A;Torsin-1A;dq -2;dq 2;dq-2;dq2-type;dyt 1;dyt-1;tor--a;tor1-a;torsin 1a;	SWISSPROT_AC:O14656;SWISSPROT_ID:TOR1A_HUMAN;EMBL:AF007871;EMBL:AK314505;EMBL:AL158207;EMBL:BC000674;EMBL:BC014484;EMBL:BT006931;RefSeq:NP_000104.1;ProteinModelPortal:O14656;STRING:9606.ENSP00000345719;SWISSPROT_AC_OLD:B2RB58;SWISSPROT_AC_OLD:Q53Y64;SWISSPROT_AC_OLD:Q96CA0;SMR:O14656;GeneID:1861;KEGG:hsa:1861;eggNOG:ENOG410XR06;eggNOG:KOG2170;UniGene:Hs.534312;GO:GO:0000338;GO:GO:0005524;GO:GO:00…	3125	1861
14069605	TOR1A -- DR7	association	Pubmed 1996:8729669;	Due to the linkage disequilibrium between <b>DR7</b> and <b>DQ2</b>, and thus the difficult distinction between the role of these two antigens in the T-cell activation response, we decided to solve this question by two approaches: 1.[Pubmed 1996:8729669];	4341316	Gene	TOR1A	DQ2;DYT1;TOR1A;torsin family 1 member A;dq -2;dq 2;dq-2;dq2-type;Dystonia 1 protein;dyt 1;dyt-1;EC 3.6.4.-;TA;tor--a;tor1-a;TORA;torsin 1a;Torsin ATPase-1A;Torsin-1A;	SWISSPROT_AC:O14656;SWISSPROT_ID:TOR1A_HUMAN;GeneID:1861;Ensembl:ENSG00000136827;HGNC:HGNC:3098;MIM:605204;Vega:OTTHUMG00000020794;protein_accession:AAC51732.1;protein_accession:AAH00674.1;protein_accession:AAH14484.1;protein_accession:AAP35577.1;protein_accession:ABM83583.1;protein_accession:ABM86823.1;protein_accession:BAG37105.1;protein_accession:BAG51613.1;protein_accession:BAG57840.1;protein…	841	Protein	DR7	DR-7;DR7;HLA class II histocompatibility antigen, DRB1-7 beta chain;HLA-DRB1;MHC class II antigen DRB1*7;chain-dr beta 1;dr 7;dr beta 1;dr beta i;dr beta-1;dr beta1;drb 1;drb i;DRB1;drb1 hla;drb1-subtype;drbeta1;hla - drb1;hla dr b;hla dr beta;hla dr beta 1;hla dr beta1;hla drb;hla drb 1;hla drb1;hla drb3;hla drbeta;hla drbeta1;hla type drb1;hla- drb1;hla- drb3;hla--drb1;hla-dr b;hla-dr beta;hla-…	SWISSPROT_AC:P01911;SWISSPROT_AC:P01912;SWISSPROT_AC:P13761;SWISSPROT_AC:P79483;SWISSPROT_AC:Q29974;SWISSPROT_ID:2B13_HUMAN;SWISSPROT_ID:2B17_HUMAN;SWISSPROT_ID:2B1F_HUMAN;SWISSPROT_ID:2B1G_HUMAN;SWISSPROT_ID:DRB3_HUMAN;EMBL:BC001023;EMBL:CR753309;EMBL:CR753835;EMBL:M16941;EMBL:Y13785;EMBL:Y16224;RefSeq:XP_011546040.1;ProteinModelPortal:P13761;SWISSPROT_AC_OLD:B0UYW1;SWISSPROT_AC_OLD:O46699;SWISS…	3123	1861
14069634	HLA-DRB1 -- TOR1A	association	Pubmed 1996:8729669;	Due to the linkage disequilibrium between <b>DR7</b> and <b>DQ2</b>, and thus the difficult distinction between the role of these two antigens in the T-cell activation response, we decided to solve this question by two approaches: 1.[Pubmed 1996:8729669];	4342372	Gene	HLA-DRB1	DRB1;HLA-DR1B;HLA-DRB;HLA-DRB1;major histocompatibility complex, class II, DR beta 1;SS1;2 beta 1 i;2B1A;2B1B;2b1beta;2B1C;2B1D;2B1E;2B1F;2B1G;chain-dr beta 1;Clone P2-beta-3;dr - 1;dr 1;dr 12;dr 13;dr 14;dr 5;dr 7;dr 8;dr beta 1;dr beta i;dr beta-1;dr beta1;dr i;dr i-ii;dr type 1;dr v;DR-1;DR-12;DR-13;DR-14;DR-16;DR-5;DR-7;DR-8;dr-8-type;dr-i;DR1;dr1-4;dr1-type;DR12;DR13;DR14;DR16;DR5;dr5-type;D…	SWISSPROT_AC:P01911;SWISSPROT_AC:P01912;SWISSPROT_AC:P13761;SWISSPROT_AC:Q29974;SWISSPROT_ID:2B13_HUMAN;SWISSPROT_ID:2B17_HUMAN;SWISSPROT_ID:2B1F_HUMAN;SWISSPROT_ID:2B1G_HUMAN;GeneID:3123;Ensembl:ENSG00000196126;HGNC:HGNC:4948;MIM:142857;Vega:OTTHUMG00000031196;protein_accession:AAA03142.1;protein_accession:AAA17992.1;protein_accession:AAA35775.1;protein_accession:AAA35776.1;protein_accession:AAA…	4341316	Gene	TOR1A	DQ2;DYT1;TOR1A;torsin family 1 member A;dq -2;dq 2;dq-2;dq2-type;Dystonia 1 protein;dyt 1;dyt-1;EC 3.6.4.-;TA;tor--a;tor1-a;TORA;torsin 1a;Torsin ATPase-1A;Torsin-1A;	SWISSPROT_AC:O14656;SWISSPROT_ID:TOR1A_HUMAN;GeneID:1861;Ensembl:ENSG00000136827;HGNC:HGNC:3098;MIM:605204;Vega:OTTHUMG00000020794;protein_accession:AAC51732.1;protein_accession:AAH00674.1;protein_accession:AAH14484.1;protein_accession:AAP35577.1;protein_accession:ABM83583.1;protein_accession:ABM86823.1;protein_accession:BAG37105.1;protein_accession:BAG51613.1;protein_accession:BAG57840.1;protein…	3123	1861
14069659	HLA-DRB3 -- TOR1A	association	Pubmed 1996:8729669;	Due to the linkage disequilibrium between <b>DR7</b> and <b>DQ2</b>, and thus the difficult distinction between the role of these two antigens in the T-cell activation response, we decided to solve this question by two approaches: 1.[Pubmed 1996:8729669];	4342375	Gene	HLA-DRB3	HLA-DR1B;HLA-DR3B;HLA-DRB3;major histocompatibility complex, class II, DR beta 3;dr 7;dr beta 3;DR-7;DR7;drb 3;drb1 hla;DRB3;drbeta3;hla - drb1;HLA class II histocompatibility antigen, DR beta 3 chain;HLA class II histocompatibility antigen, DRB1-7 beta chain;hla dr beta 1;hla dr beta1;hla drb 1;hla drb1;hla drb3;hla drbeta1;hla type drb1;hla- drb1;hla- drb3;hla--drb1;hla-dr beta 1;hla-dr beta 1-…	SWISSPROT_AC:P79483;SWISSPROT_ID:DRB3_HUMAN;GeneID:3125;HGNC:HGNC:4951;MIM:612735;protein_accession:AAA36282.1;protein_accession:AAA36285.1;protein_accession:AAA36291.1;protein_accession:AAA52326.1;protein_accession:AAA59796.1;protein_accession:AAA59797.1;protein_accession:AAA59804.1;protein_accession:AAB53324.1;protein_accession:AAB63531.1;protein_accession:AAB84139.1;protein_accession:AAB86437.…	4341316	Gene	TOR1A	DQ2;DYT1;TOR1A;torsin family 1 member A;dq -2;dq 2;dq-2;dq2-type;Dystonia 1 protein;dyt 1;dyt-1;EC 3.6.4.-;TA;tor--a;tor1-a;TORA;torsin 1a;Torsin ATPase-1A;Torsin-1A;	SWISSPROT_AC:O14656;SWISSPROT_ID:TOR1A_HUMAN;GeneID:1861;Ensembl:ENSG00000136827;HGNC:HGNC:3098;MIM:605204;Vega:OTTHUMG00000020794;protein_accession:AAC51732.1;protein_accession:AAH00674.1;protein_accession:AAH14484.1;protein_accession:AAP35577.1;protein_accession:ABM83583.1;protein_accession:ABM86823.1;protein_accession:BAG37105.1;protein_accession:BAG51613.1;protein_accession:BAG57840.1;protein…	3125	1861
14097058	IL1B -- TPA	association	Pubmed 2000:10743860;Pubmed 1996:8691730;Pubmed 1996:8874752;	Our previous studies had demonstrated that in inflamed gingival tissues, tissue-type plasminogen activator (t-PA) is significantly increased in the extracellular matrix of the connective tissue and that <b>interleukin 1beta</b>(IL-1beta) can up regulate the level of <b>t-PA</b> and plasminogen activator inhibitor-2 (PAI-2) synthesis by human gingival fibroblasts.[Pubmed 2000:10743860];<b>IL-1</b>…	4342709	Gene	IL1B	IL-1;IL1-BETA;IL1B;IL1F2;interleukin 1 beta;1 beta interleukin;1 beta-interleukin;1-beta interleukin;Catabolin;il - 1beta;il -1;il -1b;il -1beta;il 1;il 1 beta;il 1-beta;il 1b;il 1beta;il type i;il- 1;il- 1 beta;il- 1b;il- 1beta;il- i;il--1;il--1 beta;il-1 -beta;il-1 b;IL-1 beta;il-1-b;il-1-type;il-1beta;il-i;il-i beta;il-ibeta;il-type 1;interleukin - 1 beta;interleukin -1 b;interleukin -1 beta;i…	SWISSPROT_AC:P01584;SWISSPROT_ID:IL1B_HUMAN;GeneID:3553;Ensembl:ENSG00000125538;HGNC:HGNC:5992;MIM:147720;Vega:OTTHUMG00000131344;protein_accession:AAA36106.1;protein_accession:AAA59135.1;protein_accession:AAA59136.1;protein_accession:AAA74137.1;protein_accession:AAC03536.1;protein_accession:AAH08678.1;protein_accession:AAM88883.1;protein_accession:AAP35877.1;protein_accession:AAX88888.1;protein_…	493753	Protein	TPA	Alteplase;EC 3.4.21.68;PLAT;Reteplase;t-PA;t-plasminogen activator;Tissue-type plasminogen activator;TPA;activator tissue plasminogen;activator tissue-type plasminogen;pa t;plasminogen activator - tissue-type;plasminogen activator of the tissue-type;plasminogen activator of tissue-type;plasminogen activator tissue;plasminogen activator, tissue type;plasminogen tissue activator;t- pa;t--pa;tissue …	SWISSPROT_AC:P00750;SWISSPROT_ID:TPA_HUMAN;EMBL:AF260825;EMBL:AK289387;EMBL:AK290575;EMBL:AK313342;EMBL:AY221101;EMBL:AY291060;EMBL:BC002795;EMBL:BC007231;EMBL:BC013968;EMBL:BC018636;EMBL:BC095403;EMBL:BT007060;EMBL:CH471080;EMBL:D01096;EMBL:K03021;EMBL:L00141;EMBL:L00142;EMBL:L00143;EMBL:L00144;EMBL:L00145;EMBL:L00146;EMBL:L00147;EMBL:L00148;EMBL:L00149;EMBL:L00150;EMBL:L00151;EMBL:L00153;EMBL:M…	3553	5327
14097093	PLAT -- IL1B	association	Pubmed 2000:10743860;Pubmed 1996:8691730;Pubmed 1996:8874752;	Our previous studies had demonstrated that in inflamed gingival tissues, tissue-type plasminogen activator (t-PA) is significantly increased in the extracellular matrix of the connective tissue and that <b>interleukin 1beta</b>(IL-1beta) can up regulate the level of <b>t-PA</b> and plasminogen activator inhibitor-2 (PAI-2) synthesis by human gingival fibroblasts.[Pubmed 2000:10743860];<b>IL-1</b>…	4344083	Gene	PLAT	plasminogen activator, tissue type;PLAT;T-PA;TPA;activator tissue plasminogen;activator tissue-type plasminogen;Alteplase;EC 3.4.21.68;pa t;plasminogen activator - tissue-type;plasminogen activator of the tissue-type;plasminogen activator of tissue-type;plasminogen activator tissue;plasminogen tissue activator;Reteplase;t- pa;t--pa;t-plasminogen activator;tissue - type plasminogen activator;tissu…	SWISSPROT_AC:P00750;SWISSPROT_ID:TPA_HUMAN;GeneID:5327;Ensembl:ENSG00000104368;HGNC:HGNC:9051;MIM:173370;Vega:OTTHUMG00000164072;protein_accession:AAA36800.1;protein_accession:AAA60111.1;protein_accession:AAA61213.1;protein_accession:AAA98809.1;protein_accession:AAB59510.1;protein_accession:AAH02795.3;protein_accession:AAH07231.1;protein_accession:AAH13968.3;protein_accession:AAH18636.3;protein_a…	4342709	Gene	IL1B	IL-1;IL1-BETA;IL1B;IL1F2;interleukin 1 beta;1 beta interleukin;1 beta-interleukin;1-beta interleukin;Catabolin;il - 1beta;il -1;il -1b;il -1beta;il 1;il 1 beta;il 1-beta;il 1b;il 1beta;il type i;il- 1;il- 1 beta;il- 1b;il- 1beta;il- i;il--1;il--1 beta;il-1 -beta;il-1 b;IL-1 beta;il-1-b;il-1-type;il-1beta;il-i;il-i beta;il-ibeta;il-type 1;interleukin - 1 beta;interleukin -1 b;interleukin -1 beta;i…	SWISSPROT_AC:P01584;SWISSPROT_ID:IL1B_HUMAN;GeneID:3553;Ensembl:ENSG00000125538;HGNC:HGNC:5992;MIM:147720;Vega:OTTHUMG00000131344;protein_accession:AAA36106.1;protein_accession:AAA59135.1;protein_accession:AAA59136.1;protein_accession:AAA74137.1;protein_accession:AAC03536.1;protein_accession:AAH08678.1;protein_accession:AAM88883.1;protein_accession:AAP35877.1;protein_accession:AAX88888.1;protein_…	3553	5327
14441051	NUP214 -- Insulin	association	Pubmed 1997:9075804;Pubmed central 2016:4718295;	These studies support the concept that modification of insulin to promote binding to an existing serum <b>protein can</b> be used to extend the time action of human <b>insulin</b>.[Pubmed 1997:9075804];To test whether the binding of insulin to an endogenous serum <b>protein can</b> be used to extend the time action of <b>insulin</b>, human insulin was acylated at the epsilon-amino group of Lys(B2…	4346200	Gene	NUP214	CAIN;CAN;nucleoporin 214;NUP214;214 kDa nucleoporin;KIAA0023;NU214;Nuclear pore complex protein Nup214;Nucleoporin Nup214;nucleoporin of 214;nup214 nucleoporin;Protein CAN;	SWISSPROT_AC:P35658;SWISSPROT_ID:NU214_HUMAN;GeneID:8021;Ensembl:ENSG00000126883;HGNC:HGNC:8064;MIM:114350;Vega:OTTHUMG00000020816;protein_accession:AAH45620.2;protein_accession:AAI05999.1;protein_accession:BAA03515.1;protein_accession:BAD07398.2;protein_accession:BAG63908.1;protein_accession:BAG64146.1;protein_accession:BAH14788.1;protein_accession:BAH14806.1;protein_accession:CAA45535.1;protein…	200308	Protein	Insulin	INS;Insulin;an-ins;IDDM;iddm 1;iddm 2;iddm type 1;iddm-1;iddm-2;iddm-type;IDDM1;IDDM2;ILPR;ins-type;insulin--an;insulin-chain;insulin-type;IRDN;mody-x;MODY10;type-insulin;	SWISSPROT_AC:P01308;SWISSPROT_ID:INS_HUMAN;EMBL:AJ009655;EMBL:AY138590;EMBL:AY899304;EMBL:BC005255;EMBL:BT006808;EMBL:CH471158;EMBL:J00265;EMBL:L15440;EMBL:M10039;EMBL:V00565;EMBL:X70508;RefSeq:NP_000198.1;RefSeq:NP_001172026.1;RefSeq:NP_001172027.1;RefSeq:NP_001278826.1;ProteinModelPortal:P01308;STRING:9606.ENSP00000250971;SWISSPROT_AC_OLD:Q5EEX2;SMR:P01308;GeneID:3630;KEGG:hsa:3630;PIR:A93222;e…	3630	8021
14616327	TUBGCP2 -- IL-1 beta	association	Pubmed 1997:9365109;Pubmed 2003:12533683;	Quantitative studies of mRNA expression in diploid fibroblasts revealed <b>GCP-2</b> induction by <b>IL-1beta</b>.[Pubmed 1997:9365109];IFN-gamma down-regulated the <b>GCP-2</b> production in fibroblasts induced by <b>IL-1beta</b>, TNF-alpha, LPS, or dsRNA.[Pubmed 2003:12533683];The kinetics of <b>GCP-2</b> induction by <b>IL-1beta</b>, LPS, or dsRNA in fibroblasts differed from those of IL-8.[Pu…	4348434	Gene	TUBGCP2	GCP-2;GCP2;Grip103;h103p;hGCP2;hSpc97;SPBC97;Spc97p;TUBGCP2;tubulin gamma complex associated protein 2;Gamma-ring complex protein 103 kDa;Gamma-tubulin complex component 2;gcp 2;gcp ii;gcp type 2;gcp-ii;hgcp ii;hgcp-ii;hGrip103;Spindle pole body protein Spc97 homolog;	SWISSPROT_AC:Q9BSJ2;SWISSPROT_ID:GCP2_HUMAN;GeneID:10844;Ensembl:ENSG00000130640;HGNC:HGNC:18599;Vega:OTTHUMG00000019319;protein_accession:AAC39728.1;protein_accession:AAH52368.1;protein_accession:AAH93770.1;protein_accession:AAI11958.1;protein_accession:AAI43248.1;protein_accession:BAD97306.1;protein_accession:BAG52483.1;protein_accession:BAG53209.1;protein_accession:BAG59730.1;protein_accession…	197391	Protein	IL-1 beta	Catabolin;IL-1 beta;IL1B;IL1F2;Interleukin-1 beta;1 beta interleukin;1 beta-interleukin;1-beta interleukin;il - 1beta;il -1;il -1b;il -1beta;il 1;il 1 beta;il 1-beta;il 1b;il 1beta;il type i;il- 1;il- 1 beta;il- 1b;il- 1beta;il- i;il--1;il--1 beta;IL-1;il-1 -beta;il-1 b;il-1-b;il-1-type;il-1beta;il-i;il-i beta;il-ibeta;il-type 1;IL1-BETA;interleukin - 1 beta;interleukin -1 b;interleukin -1 beta;i…	SWISSPROT_AC:P01584;SWISSPROT_ID:IL1B_HUMAN;EMBL:AC079753;EMBL:AY137079;EMBL:BC008678;EMBL:BN000002;EMBL:BT007213;EMBL:CH471217;EMBL:CR407679;EMBL:K02770;EMBL:M15330;EMBL:M15840;EMBL:M54933;EMBL:X02532;EMBL:X04500;EMBL:X56087;RefSeq:NP_000567.1;ProteinModelPortal:P01584;STRING:9606.ENSP00000263341;SWISSPROT_AC_OLD:Q53X59;SWISSPROT_AC_OLD:Q53XX2;SWISSPROT_AC_OLD:Q7M4S7;SWISSPROT_AC_OLD:Q7RU01;SWIS…	3553	10844
14992473	SRP72 -- Caspase-3	association	Pubmed 1998:9857079;	Canine <b>SRP 72</b> is cleaved in vitro by recombinant <b>caspase 3</b> but retains the ability to mediate transport of a signal peptide-containing protein into the endoplasmic reticulum lumen.[Pubmed 1998:9857079];	4345250	Gene	SRP72	BMFF;BMFS1;HEL103;signal recognition particle 72;SRP72;Signal recognition particle 72 kDa protein;Signal recognition particle subunit SRP72;srp 72;	SWISSPROT_AC:O76094;SWISSPROT_ID:SRP72_HUMAN;GeneID:6731;Ensembl:ENSG00000174780;HGNC:HGNC:11303;MIM:602122;Vega:OTTHUMG00000128843;protein_accession:AAC27324.1;protein_accession:AAC97490.1;protein_accession:AAH17057.1;protein_accession:AAH32609.1;protein_accession:AAH40134.1;protein_accession:AAH46143.1;protein_accession:AAI05584.1;protein_accession:AAI60164.1;protein_accession:AAQ13423.1;protei…	54423	Protein	Caspase-3	Apopain;CASP-3;CASP3;Caspase-3;CPP-32;CPP32;Cysteine protease CPP32;EC 3.4.22.56;Protein Yama;SCA-1;SREBP cleavage activity 1;casp 3;casp iii;casp- 3;caspase - 3;caspase -3;caspase 3;caspase iii;caspase subtype-3;caspase- 3;caspase--3;caspase-3--an;caspase-3-type;caspase-iii;caspase3;cpp 32;cpp32 cysteine protease;cpp32-type;CPP32B;cysteine protease cpp-32;sca 1;sca i;sca subtype i;sca type 1;sca…	SWISSPROT_AC:P42574;SWISSPROT_ID:CASP3_HUMAN;EMBL:AJ413269;EMBL:AK291337;EMBL:AY219866;EMBL:BC016926;EMBL:CH471056;EMBL:U13737;EMBL:U13738;EMBL:U26943;RefSeq:NP_004337.2;RefSeq:NP_116786.1;RefSeq:XP_011530603.1;ProteinModelPortal:P42574;STRING:9606.ENSP00000311032;SWISSPROT_AC_OLD:A8K5M2;SWISSPROT_AC_OLD:D3DP53;SWISSPROT_AC_OLD:Q96AN1;SWISSPROT_AC_OLD:Q96KP2;SMR:P42574;GeneID:836;KEGG:hsa:836;PIR…	836	6731
15012992	MIB1 -- BCL2	association	Pubmed 2001:11332695;Pubmed 1999:10607921;	<b>MIB1</b> was associated directly with p53 (p=0.045) and inversely with <b>bcl-2</b> (p=0.0002).[Pubmed 2001:11332695];The aim of the study was twofold: 1) to investigate any correlation between <b>MIB1</b> and <b>bcl-2</b> immunostaining expression in colonic adenomas and carcinomas, 2) to identify any relationship between either marker and several histopathologic parameters including tumor si…	4353644	Gene	MIB1	DIP-1;DIP1;LVNC7;MIB;MIB1;mindbomb E3 ubiquitin protein ligase 1;ZZANK2;ZZZ6;DAPK-interacting protein 1;dip 1;dip-i;E3 ubiquitin-protein ligase MIB1;EC 2.3.2.27;KIAA1323;lvnc 7;mi-b;mibeta;Mind bomb homolog 1;mind bomb homolog-1;RING-type E3 ubiquitin transferase MIB1;Zinc finger ZZ type with ankyrin repeat domain protein 2;	SWISSPROT_AC:Q86YT6;SWISSPROT_ID:MIB1_HUMAN;GeneID:57534;Ensembl:ENSG00000101752;HGNC:HGNC:21086;MIM:608677;Vega:OTTHUMG00000131753;protein_accession:AAH22403.1;protein_accession:AAI10582.1;protein_accession:AAI10583.1;protein_accession:AAN18023.1;protein_accession:AAN75493.1;protein_accession:ACA06016.1;protein_accession:BAA92561.1;protein_accession:BAC11439.1;protein_accession:BAG52320.1;protei…	43291	Protein	BCL2	Apoptosis regulator Bcl-2;BCL2;apoptosis regulator bcl2;apoptosis regulator of the bcl-2;apoptosis-regulator bcl-2;bcl - 2;bcl -2;bcl 2;bcl- 2;Bcl-2;bcl-2-type;bcl2 apoptosis regulator;BCL2, apoptosis regulator;bcl2--an;PPP1R50;regulator of apoptosis bcl-2;	SWISSPROT_AC:P10415;SWISSPROT_ID:BCL2_HUMAN;EMBL:AC021803;EMBL:AC022726;EMBL:AY220759;EMBL:BC027258;EMBL:CH471096;EMBL:M13994;EMBL:M13995;EMBL:M14745;EMBL:S72602;EMBL:X06487;RefSeq:NP_000624.2;RefSeq:NP_000648.2;ProteinModelPortal:P10415;STRING:9606.ENSP00000329623;SWISSPROT_AC_OLD:C9JHD5;SWISSPROT_AC_OLD:P10416;SWISSPROT_AC_OLD:Q13842;SWISSPROT_AC_OLD:Q16197;SMR:P10415;GeneID:596;KEGG:hsa:596;PI…	596	57534
15026257	NDUFB9 -- Insulin	association	Pubmed 1999:10327603;	Pacu insulin contains only two substitutions, Glu--&gt;Asp at A15 and Thr--&gt;Ser at B24 (corresponding to <b>B22</b> in mammalian insulins) compared with carp <b>insulin</b>.[Pubmed 1999:10327603];	4343591	Gene	NDUFB9	B22;CI-B22;LYRM3;NADH:ubiquinone oxidoreductase subunit B9;NDUFB9;UQOR22;b 22;b- 22;b--22;b-2--2;b-22;b-ii-2;b-ii-ii;b2 2;b2 type ii;b2-2;b22 subunit of nadh-ubiquinone oxidoreductase;b22 subunit of the nadh-ubiquinone oxidoreductase;beta 2-2;beta 22;beta-22;beta2-2;beta22;Complex I-B22;LYR motif-containing protein 3;NADH dehydrogenase [ubiquinone] 1 beta subcomplex subunit 9;NADH-ubiquinone oxid…	SWISSPROT_AC:Q9Y6M9;SWISSPROT_ID:NDUB9_HUMAN;GeneID:4715;Ensembl:ENSG00000147684;HGNC:HGNC:7704;MIM:601445;Vega:OTTHUMG00000165054;protein_accession:AAB46797.2;protein_accession:AAD32452.1;protein_accession:AAD42057.1;protein_accession:AAF99683.1;protein_accession:AAH07672.1;protein_accession:BAG36223.1;protein_accession:BAH13667.1;protein_accession:CAI46222.1;protein_accession:EAW92068.1;protein…	200308	Protein	Insulin	INS;Insulin;an-ins;IDDM;iddm 1;iddm 2;iddm type 1;iddm-1;iddm-2;iddm-type;IDDM1;IDDM2;ILPR;ins-type;insulin--an;insulin-chain;insulin-type;IRDN;mody-x;MODY10;type-insulin;	SWISSPROT_AC:P01308;SWISSPROT_ID:INS_HUMAN;EMBL:AJ009655;EMBL:AY138590;EMBL:AY899304;EMBL:BC005255;EMBL:BT006808;EMBL:CH471158;EMBL:J00265;EMBL:L15440;EMBL:M10039;EMBL:V00565;EMBL:X70508;RefSeq:NP_000198.1;RefSeq:NP_001172026.1;RefSeq:NP_001172027.1;RefSeq:NP_001278826.1;ProteinModelPortal:P01308;STRING:9606.ENSP00000250971;SWISSPROT_AC_OLD:Q5EEX2;SMR:P01308;GeneID:3630;KEGG:hsa:3630;PIR:A93222;e…	3630	4715
15090370	POR -- BCL2	association	Pubmed 1999:10369079;	In contrast, the metastatic advantage linked to <b>Bcl-2</b> was decreased (<b>pOR</b> = 2) when c-Myc was not coexpressed.[Pubmed 1999:10369079];	4344173	Gene	POR	CPR;CYPOR;cytochrome p450 oxidoreductase;P450R;POR;cpr-type;cytochrome p-450 oxidoreductase;cytochrome p-450 type of oxidoreductase;cytochrome p450 nadph reductase;cytochrome p450 nadph-reductase;cytochrome p450 reductase-nadph;cytochrome p450-oxidoreductase;cytochrome-p450 oxidoreductase;EC 1.6.2.4;nadph cytochrome p-450 reductase;nadph cytochrome p450 reductase;nadph cytochrome p450-reductase;n…	SWISSPROT_AC:P16435;SWISSPROT_ID:NCPR_HUMAN;GeneID:5447;Ensembl:ENSG00000127948;HGNC:HGNC:9208;MIM:124015;Vega:OTTHUMG00000130413;protein_accession:AAB21814.1;protein_accession:AAD45961.1;protein_accession:AAG09798.1;protein_accession:AAH34277.1;protein_accession:ABF70199.1;protein_accession:BAB18572.1;protein_accession:BAD93111.1;protein_accession:BAF83218.1;protein_accession:BAG35442.1;protein_…	43291	Protein	BCL2	Apoptosis regulator Bcl-2;BCL2;apoptosis regulator bcl2;apoptosis regulator of the bcl-2;apoptosis-regulator bcl-2;bcl - 2;bcl -2;bcl 2;bcl- 2;Bcl-2;bcl-2-type;bcl2 apoptosis regulator;BCL2, apoptosis regulator;bcl2--an;PPP1R50;regulator of apoptosis bcl-2;	SWISSPROT_AC:P10415;SWISSPROT_ID:BCL2_HUMAN;EMBL:AC021803;EMBL:AC022726;EMBL:AY220759;EMBL:BC027258;EMBL:CH471096;EMBL:M13994;EMBL:M13995;EMBL:M14745;EMBL:S72602;EMBL:X06487;RefSeq:NP_000624.2;RefSeq:NP_000648.2;ProteinModelPortal:P10415;STRING:9606.ENSP00000329623;SWISSPROT_AC_OLD:C9JHD5;SWISSPROT_AC_OLD:P10416;SWISSPROT_AC_OLD:Q13842;SWISSPROT_AC_OLD:Q16197;SMR:P10415;GeneID:596;KEGG:hsa:596;PI…	596	5447
15153861	PLAT -- Leptin	association	Pubmed 2010:20051227;Pubmed 1999:10363755;	However no changes in <b>tPA</b> expression were seen with time or increasing concentrations of <b>leptin</b>.[Pubmed 2010:20051227];In postmenopausal females, a significant association between <b>leptin</b> and low <b>tPA</b> activity/high PAI-1 activity was seen after adjustment for age and BMI (P&lt;0.05).[Pubmed 1999:10363755];	4344083	Gene	PLAT	plasminogen activator, tissue type;PLAT;T-PA;TPA;activator tissue plasminogen;activator tissue-type plasminogen;Alteplase;EC 3.4.21.68;pa t;plasminogen activator - tissue-type;plasminogen activator of the tissue-type;plasminogen activator of tissue-type;plasminogen activator tissue;plasminogen tissue activator;Reteplase;t- pa;t--pa;t-plasminogen activator;tissue - type plasminogen activator;tissu…	SWISSPROT_AC:P00750;SWISSPROT_ID:TPA_HUMAN;GeneID:5327;Ensembl:ENSG00000104368;HGNC:HGNC:9051;MIM:173370;Vega:OTTHUMG00000164072;protein_accession:AAA36800.1;protein_accession:AAA60111.1;protein_accession:AAA61213.1;protein_accession:AAA98809.1;protein_accession:AAB59510.1;protein_accession:AAH02795.3;protein_accession:AAH07231.1;protein_accession:AAH13968.3;protein_accession:AAH18636.3;protein_a…	219985	Protein	Leptin	LEP;Leptin;OB;Obese protein;Obesity factor;OBS;factor obesity;factor of obesity;LEPD;leptin--an;leptin-type;obesity--factor;protein obese;	SWISSPROT_AC:P41159;SWISSPROT_ID:LEP_HUMAN;EMBL:AF008123;EMBL:AY996373;EMBL:BC060830;EMBL:BC069452;EMBL:BC069527;EMBL:D49487;EMBL:D63519;EMBL:D63710;EMBL:U18915;EMBL:U43415;EMBL:U43653;RefSeq:NP_000221.1;RefSeq:XP_005250397.1;ProteinModelPortal:P41159;STRING:9606.ENSP00000312652;SWISSPROT_AC_OLD:O15158;SWISSPROT_AC_OLD:Q56A88;SMR:P41159;GeneID:3952;KEGG:hsa:3952;PIR:A38952;PIR:I53166;eggNOG:ENOG4…	3952	5327
15503070	COMT -- P53	association	Pubmed 2000:10767640;Pubmed central 2015:4452158;	All <b>p53</b> mutations occurred in subjects with the <b>COMT</b> mutated allele (p=0.03).[Pubmed 2000:10767640];Although the mechanism of this regulation is unknown, we observed similar regulation between COMT and the PI3K/mTOR pathway in colorectal cancer cells.20 In addition to the PI3K/Akt/mTOR pathway, <b>COMT</b> regulates other molecules such as <b>p53</b>, cyclin D1, and p21.[Pubmed cent…	4340872	Gene	COMT	catechol-O-methyltransferase;COMT;HEL-S-98n;catechol -o-methyltransferase;catechol o methyltransferase;Catechol O-methyltransferase;catechol- o -methyltransferase;catechol- o-methyltransferase;catechol-o- methyltransferase;EC 2.1.1.6;	SWISSPROT_AC:P21964;SWISSPROT_ID:COMT_HUMAN;GeneID:1312;Ensembl:ENSG00000093010;HGNC:HGNC:2228;MIM:116790;Vega:OTTHUMG00000150529;protein_accession:AAA68927.1;protein_accession:AAA68928.1;protein_accession:AAA68929.1;protein_accession:AAH00419.2;protein_accession:AAH05867.1;protein_accession:AAH11935.1;protein_accession:AAI00019.1;protein_accession:AAP35789.1;protein_accession:AAP88929.1;protein_…	297203	Protein	P53	Antigen NY-CO-13;Cellular tumor antigen p53;P53;Phosphoprotein p53;TP53;Tumor suppressor p53;BCC7;LFS1;p 53;p 53 tumor suppressor;p-53;p-53 tumor suppressor;p5-3;p53 phosphoprotein;p53 the tumor suppressor;p53 tumor protein;p53 tumor suppressor;p53 tumor-suppressor;p53's tumor suppressor;p53--an;p53-tumor suppressor;p53-tumor-suppressor;p53-type;protein of the p53 tumor;protein p53 tumor;tp 53;tp…	SWISSPROT_AC:P04637;SWISSPROT_ID:P53_HUMAN;EMBL:AB082923;EMBL:AC007421;EMBL:AC087388;EMBL:AF135120;EMBL:AF135121;EMBL:AF136270;EMBL:AF136271;EMBL:AF209128;EMBL:AF209129;EMBL:AF209130;EMBL:AF209131;EMBL:AF209132;EMBL:AF209133;EMBL:AF209134;EMBL:AF209135;EMBL:AF209136;EMBL:AF209148;EMBL:AF209149;EMBL:AF209150;EMBL:AF209151;EMBL:AF209152;EMBL:AF209153;EMBL:AF209154;EMBL:AF209155;EMBL:AF209156;EMBL:A…	7157	1312
15512536	PPT1 -- Caspase-3	association	Pubmed 2000:10737604;	Overexpression of <b>PPT1</b> inhibited this C2-ceramide- or LY294002-mediated activation of <b>caspase-3</b> by 50%.[Pubmed 2000:10737604];	4344248	Gene	PPT1	CLN1;INCL;palmitoyl-protein thioesterase 1;PPT;PPT1;cln 1;cln-1;EC 3.1.2.22;palmitoyl protein thioesterase 1;palmitoyl protein thioesterase-1;palmitoyl protein thioesterase1;Palmitoyl-protein hydrolase 1;palmitoyl-protein thioesterase i;palmitoyl-protein thioesterase-1;palmitoyl-protein-thioesterase-1;ppt 1;ppt i;PPT-1;ppt-i;ppt-type;ppt1-type;protein palmitoyl thioesterase-1;	SWISSPROT_AC:P50897;SWISSPROT_ID:PPT1_HUMAN;GeneID:5538;Ensembl:ENSG00000131238;HGNC:HGNC:9325;MIM:600722;Vega:OTTHUMG00000004495;protein_accession:AAA85337.1;protein_accession:AAB06236.1;protein_accession:AAB72224.1;protein_accession:AAH08426.1;protein_accession:ADQ31900.1;protein_accession:BAG35214.1;protein_accession:BAG63155.1;protein_accession:BAG63586.1;protein_accession:CAG46850.1;protein_…	54423	Protein	Caspase-3	Apopain;CASP-3;CASP3;Caspase-3;CPP-32;CPP32;Cysteine protease CPP32;EC 3.4.22.56;Protein Yama;SCA-1;SREBP cleavage activity 1;casp 3;casp iii;casp- 3;caspase - 3;caspase -3;caspase 3;caspase iii;caspase subtype-3;caspase- 3;caspase--3;caspase-3--an;caspase-3-type;caspase-iii;caspase3;cpp 32;cpp32 cysteine protease;cpp32-type;CPP32B;cysteine protease cpp-32;sca 1;sca i;sca subtype i;sca type 1;sca…	SWISSPROT_AC:P42574;SWISSPROT_ID:CASP3_HUMAN;EMBL:AJ413269;EMBL:AK291337;EMBL:AY219866;EMBL:BC016926;EMBL:CH471056;EMBL:U13737;EMBL:U13738;EMBL:U26943;RefSeq:NP_004337.2;RefSeq:NP_116786.1;RefSeq:XP_011530603.1;ProteinModelPortal:P42574;STRING:9606.ENSP00000311032;SWISSPROT_AC_OLD:A8K5M2;SWISSPROT_AC_OLD:D3DP53;SWISSPROT_AC_OLD:Q96AN1;SWISSPROT_AC_OLD:Q96KP2;SMR:P42574;GeneID:836;KEGG:hsa:836;PIR…	836	5538
15540312	ABCC1 -- P53	association	Pubmed 2001:11239498;Pubmed 2001:21040641;Pubmed 2000:10792001;Pubmed 2011:21728981;Pubmed 2009:18972317;	These results suggest that the effects of <b>p53</b> on the induced expression of <b>MRP1</b> and gamma-GCSh depend on the environment of the cell and/or nature of p53 mutations.[Pubmed 2001:11239498];Neither P-gp nor <b>MRP</b> had significant correlation with <b>p53</b>, however, coexpression of P-gp and MRP had a distinct statistic significance (P&lt;0.01).[Pubmed 2001:21040641];Neither P-gp o…	4343347	Gene	ABCC1	ABC29;ABCC;ABCC1;ATP binding cassette subfamily C member 1;GS-X;MRP;MRP1;abcc 1;abcc-1;abcc-type;ATP-binding cassette sub-family C member 1;gs 10;gs10;Leukotriene C(4) transporter;LTC4 transporter;mrp-type;multidrug resistance associated protein 1;multidrug resistance associated protein-1;multidrug resistance associated-protein 1;Multidrug resistance-associated protein 1;multidrug resistance-asso…	SWISSPROT_AC:P33527;SWISSPROT_ID:MRP1_HUMAN;GeneID:4363;Ensembl:ENSG00000103222;HGNC:HGNC:51;MIM:158343;Vega:OTTHUMG00000048267;protein_accession:AAB46616.1;protein_accession:AAB82786.1;protein_accession:AAB83979.1;protein_accession:AAB83980.1;protein_accession:AAB83981.1;protein_accession:AAB83982.1;protein_accession:AAB83983.1;protein_accession:AAC05808.1;protein_accession:AAC15784.1;protein_ac…	297203	Protein	P53	Antigen NY-CO-13;Cellular tumor antigen p53;P53;Phosphoprotein p53;TP53;Tumor suppressor p53;BCC7;LFS1;p 53;p 53 tumor suppressor;p-53;p-53 tumor suppressor;p5-3;p53 phosphoprotein;p53 the tumor suppressor;p53 tumor protein;p53 tumor suppressor;p53 tumor-suppressor;p53's tumor suppressor;p53--an;p53-tumor suppressor;p53-tumor-suppressor;p53-type;protein of the p53 tumor;protein p53 tumor;tp 53;tp…	SWISSPROT_AC:P04637;SWISSPROT_ID:P53_HUMAN;EMBL:AB082923;EMBL:AC007421;EMBL:AC087388;EMBL:AF135120;EMBL:AF135121;EMBL:AF136270;EMBL:AF136271;EMBL:AF209128;EMBL:AF209129;EMBL:AF209130;EMBL:AF209131;EMBL:AF209132;EMBL:AF209133;EMBL:AF209134;EMBL:AF209135;EMBL:AF209136;EMBL:AF209148;EMBL:AF209149;EMBL:AF209150;EMBL:AF209151;EMBL:AF209152;EMBL:AF209153;EMBL:AF209154;EMBL:AF209155;EMBL:AF209156;EMBL:A…	7157	4363
15778744	FBN1 -- CD40L	association	Pubmed 2001:11549841;	IgG and <b>IgM</b> antibodies to <b>fibrillin-1</b> were measured by radioimmunoassay.[Pubmed 2001:11549841];	4341576	Gene	FBN1	ACMICD;ECTOL1;FBN;FBN1;fibrillin 1;GPHYSD2;MASS;MFLS;MFS1;OCTD;SGS;SSKS;WMS;WMS2;fibrillin -1;fibrillin i;fibrillin type 1;fibrillin type i;Fibrillin-1;fibrillin1;mfs-1;	SWISSPROT_AC:P35555;SWISSPROT_ID:FBN1_HUMAN;GeneID:2200;Ensembl:ENSG00000166147;HGNC:HGNC:3603;MIM:134797;Vega:OTTHUMG00000172218;protein_accession:AAB02036.1;protein_accession:AAB25244.1;protein_accession:AAI46855.1;protein_accession:ACZ58372.1;protein_accession:ANT47181.1;protein_accession:BAD16737.1;protein_accession:BAD16738.1;protein_accession:BAD16739.1;protein_accession:BAD92077.1;protein_…	59248	Protein	CD40L	CD154 antigen;CD40 ligand;CD40-L;CD40L;CD40LG;T-cell antigen Gp39;TNF-related activation protein;TNFSF5;TRAP;Tumor necrosis factor ligand superfamily member 5;cd 154;cd 40 l;cd 40 ligand;cd-40 ligand;cd-40-ligand;CD154;cd40 l;cd40 ligand--an;cd40-ligand;cd40l g;cd40l--an;gp39;hCD40L;higm type 1;higm-1;HIGM1;IGM;IMD3;l-cd40;ligand cd40;ligand of cd40;ligand--cd40;ligand-cd40;t cell antigen gp39;T-…	SWISSPROT_AC:P29965;SWISSPROT_ID:CD40L_HUMAN;EMBL:BC071754;EMBL:BC074950;EMBL:D31797;EMBL:L07414;EMBL:X67878;EMBL:X68550;EMBL:Z15017;RefSeq:NP_000065.1;ProteinModelPortal:P29965;STRING:9606.ENSP00000359663;SMR:P29965;GeneID:959;KEGG:hsa:959;PIR:S28017;eggNOG:ENOG410IVYF;eggNOG:ENOG4111TET;UniGene:Hs.592244;GO:GO:0005174;GO:GO:0005615;GO:GO:0005622;GO:GO:0005886;GO:GO:0005887;GO:GO:0006954;GO:GO:0…	959	2200
[truncated: 1,213 more rows]

## Sheet: GOEA
Category	Term	Count	%	PValue	Genes	List Total	Pop Hits	Pop Total	Fold Enrichment	Bonferroni	Benjamini	FDR
GOTERM_BP_DIRECT	GO:0001782~B cell homeostasis	12	22.22222222222222	5.202682966179768E-23	10018, 596, 55012, 149041, 5585, 4067, 578, 6654, 10673, 836, 50943, 581	54	24	19349	179.1574074074074	7.008013955444147E-20	7.008013955444147E-20	6.26923297424662E-20
GOTERM_BP_DIRECT	GO:0019221~cytokine-mediated signaling pathway	16	29.629629629629626	5.565282469662363E-15	50616, 7124, 7157, 6654, 9402, 1440, 5290, 9021, 5291, 5293, 10018, 596, 3553, 5743, 836, 2308	54	323	19349	17.749340671941287	7.47735207085043E-12	3.7482177433176015E-12	3.3530826879715733E-12
GOTERM_BP_DIRECT	GO:0051897~positive regulation of protein kinase B signaling	12	22.22222222222222	4.089062939153606E-12	50507, 5294, 7124, 1440, 3630, 3375, 3952, 5290, 6934, 5291, 407021, 5293	54	194	19349	22.163802978235967	5.507967082429843E-9	1.8359892596799692E-9	1.642440280560032E-9
GOTERM_BP_DIRECT	GO:0043065~positive regulation of apoptotic process	14	25.925925925925924	2.0419233939657406E-11	50507, 7124, 7157, 6654, 3375, 581, 407021, 10018, 578, 5743, 836, 90427, 4217, 2308	54	378	19349	13.270919067215363	2.7504691524349312E-8	6.8761770291796316E-9	6.151294224321794E-9
[truncated: 314 more rows]
