# Supplementary material for: Gene Networks of Hyperglycemia, Diabetic Complications, and Human Proteins Targeted by SARS-CoV-2: What Is the Molecular Basis for Comorbidity?
Source: Int J Mol Sci. 2022 Jun 29;23(13):7247. doi: 10.3390/ijms23137247 (PMC9266766; doi:10.3390/ijms23137247)
Supplement: Supplementary file 1 [file ijms-23-07247-s001.zip › Table S3.xlsx]

## Sheet: Лист1
Symbol	GeneID	description	average CTS
UCP2	7351	uncoupling protein 2	0.425207
HSD11B1	3290	hydroxysteroid 11-beta dehydrogenase 1	0.42478
IL19	29949	interleukin 19	0.41243
FABP1	2168	fatty acid binding protein 1	0.407317
QRFP	347148	pyroglutamylated RFamide peptide	0.406593
RETN	56729	resistin	0.3829
SLC2A2	6514	solute carrier family 2 member 2	0.382601
LEPROT	54741	leptin receptor overlapping transcript	0.3778
ESM1	11082	endothelial cell specific molecule 1	0.377708
CCK	885	cholecystokinin	0.374368
SORD	6652	sorbitol dehydrogenase	0.37046
ADIPOR1	51094	adiponectin receptor 1	0.352151
IRS2	8660	insulin receptor substrate 2	0.351411
G6PC1	2538	glucose-6-phosphatase catalytic subunit 1	0.347207
PCK2	5106	phosphoenolpyruvate carboxykinase 2, mitochondrial	0.346753
GIP	2695	gastric inhibitory polypeptide	0.344556
KL	9365	klotho	0.343437
FAM3B	54097	FAM3 metabolism regulating signaling molecule B	0.338542
CCDC80	151887	coiled-coil domain containing 80	0.333791
SLC5A4	6527	solute carrier family 5 member 4	0.333333
DDAH2	23564	dimethylarginine dimethylaminohydrolase 2	0.333333
AHSG	197	alpha 2-HS glycoprotein	0.328205
INPP5F	22876	inositol polyphosphate-5-phosphatase F	0.327957
FAAH	2166	fatty acid amide hydrolase	0.324542
SELE	6401	selectin E	0.320455
NAMPT	10135	nicotinamide phosphoribosyltransferase	0.31955
CAT	847	catalase	0.318545
PAX4	5078	paired box 4	0.317683
PPY	5539	pancreatic polypeptide	0.316071
DDAH1	23576	dimethylarginine dimethylaminohydrolase 1	0.316004
ADIPOQ	9370	adiponectin, C1Q and collagen domain containing	0.313887
FNDC5	252995	fibronectin type III domain containing 5	0.313346
GHR	2690	growth hormone receptor	0.310793
CRP	1401	C-reactive protein	0.307587
GLP1R	2740	glucagon like peptide 1 receptor	0.305966
GPBAR1	151306	G protein-coupled bile acid receptor 1	0.301751
MAFA	389692	MAF bZIP transcription factor A	0.300041
GLO1	2739	glyoxalase I	0.298626
AOC3	8639	amine oxidase copper containing 3	0.295911
NFAT5	10725	nuclear factor of activated T cells 5	0.295577
SLC5A2	6524	solute carrier family 5 member 2	0.293385
GCK	2645	glucokinase	0.292135
AGTR1	185	angiotensin II receptor type 1	0.291296
PDPK1	5170	3-phosphoinositide dependent protein kinase 1	0.29022
ANGPT2	285	angiopoietin 2	0.289504
LPCAT3	10162	lysophosphatidylcholine acyltransferase 3	0.289032
ADRB3	155	adrenoceptor beta 3	0.287879
SOD2	6648	superoxide dismutase 2	0.287557
FGF21	26291	fibroblast growth factor 21	0.286923
GHRH	2691	growth hormone releasing hormone	0.283937
TM7SF2	7108	transmembrane 7 superfamily member 2	0.283422
BAX	581	BCL2 associated X, apoptosis regulator	0.279885
GPX1	2876	glutathione peroxidase 1	0.277917
CTF1	1489	cardiotrophin 1	0.277404
IRS1	3667	insulin receptor substrate 1	0.275688
CREM	1390	cAMP responsive element modulator	0.269144
IGFBP3	3486	insulin like growth factor binding protein 3	0.267513
RGS16	6004	regulator of G protein signaling 16	0.266284
CNR1	1268	cannabinoid receptor 1	0.265528
STK25	10494	serine/threonine kinase 25	0.265432
ADRA2A	150	adrenoceptor alpha 2A	0.264723
NOS3	4846	nitric oxide synthase 3	0.264359
GCG	2641	glucagon	0.264056
GCGR	2642	glucagon receptor	0.261852
PTGIS	5740	prostaglandin I2 synthase	0.260135
CX3CL1	6376	C-X3-C motif chemokine ligand 1	0.259866
MIR378A	494327	microRNA 378a	0.258065
SERPINF1	5176	serpin family F member 1	0.257722
MIR126	406913	microRNA 126	0.257576
PRKAB1	5564	protein kinase AMP-activated non-catalytic subunit beta 1	0.255817
SOCS3	9021	suppressor of cytokine signaling 3	0.25521
PTPN1	5770	protein tyrosine phosphatase non-receptor type 1	0.254486
NPHS1	4868	NPHS1 adhesion molecule, nephrin	0.253405
VEGFB	7423	vascular endothelial growth factor B	0.252353
EPOR	2057	erythropoietin receptor	0.252202
GAS6	2621	growth arrest specific 6	0.251263
ARG1	383	arginase 1	0.2493
EDN1	1906	endothelin 1	0.248943
AK1	203	adenylate kinase 1	0.248889
LPL	4023	lipoprotein lipase	0.248297
NOX4	50507	NADPH oxidase 4	0.247712
PRKAA2	5563	protein kinase AMP-activated catalytic subunit alpha 2	0.24707
VLDLR	7436	very low density lipoprotein receptor	0.246622
CLDN5	7122	claudin 5	0.246516
PIK3CB	5291	phosphatidylinositol-4,5-bisphosphate 3-kinase catalytic subunit beta	0.24647
PIK3CG	5294	phosphatidylinositol-4,5-bisphosphate 3-kinase catalytic subunit gamma	0.246388
APOM	55937	apolipoprotein M	0.246212
SIRT6	51548	sirtuin 6	0.245199
GALR1	2587	galanin receptor 1	0.245
MIR33B	693120	microRNA 33b	0.244898
F3	2152	coagulation factor III, tissue factor	0.243966
FOXO3	2309	forkhead box O3	0.243213
ECM1	1893	extracellular matrix protein 1	0.24299
ANGPT1	284	angiopoietin 1	0.242783
DPP4	1803	dipeptidyl peptidase 4	0.241944
ATF3	467	activating transcription factor 3	0.241898
TIMP4	7079	TIMP metallopeptidase inhibitor 4	0.241667
NPY	4852	neuropeptide Y	0.241591
VTCN1	79679	V-set domain containing T cell activation inhibitor 1	0.241212
GCH1	2643	GTP cyclohydrolase 1	0.241198
CYBB	1536	cytochrome b-245 beta chain	0.24112
LPA	4018	lipoprotein(a)	0.240452
PON2	5445	paraoxonase 2	0.239944
HGF	3082	hepatocyte growth factor	0.239765
MIR223	407008	microRNA 223	0.239295
PRKAA1	5562	protein kinase AMP-activated catalytic subunit alpha 1	0.239151
ACE2	59272	angiotensin converting enzyme 2	0.239144
IL1RN	3557	interleukin 1 receptor antagonist	0.238443
MIR15B	406949	microRNA 15b	0.238095
TNFRSF11B	4982	TNF receptor superfamily member 11b	0.237861
FOXO1	2308	forkhead box O1	0.237248
GAST	2520	gastrin	0.236623
TF	7018	transferrin	0.236532
CD36	948	CD36 molecule	0.236317
HCRTR1	3061	hypocretin receptor 1	0.236074
SREBF1	6720	sterol regulatory element binding transcription factor 1	0.235914
SMPD1	6609	sphingomyelin phosphodiesterase 1	0.235555
ABCA1	19	ATP binding cassette subfamily A member 1	0.23473
IGF1	3479	insulin like growth factor 1	0.234578
ANGPTL4	51129	angiopoietin like 4	0.234556
IL1A	3552	interleukin 1 alpha	0.233188
LTF	4057	lactotransferrin	0.233055
MSTN	2660	myostatin	0.232869
PPARA	5465	peroxisome proliferator activated receptor alpha	0.232663
AQP2	359	aquaporin 2	0.232498
SERPINE1	5054	serpin family E member 1	0.232496
NANOS3	342977	nanos C2HC-type zinc finger 3	0.232151
EPO	2056	erythropoietin	0.232007
HPSE	10855	heparanase	0.231958
EIF4EBP1	1978	eukaryotic translation initiation factor 4E binding protein 1	0.231923
TBC1D4	9882	TBC1 domain family member 4	0.231907
LEP	3952	leptin	0.231153
LEPR	3953	leptin receptor	0.230702
IGF1R	3480	insulin like growth factor 1 receptor	0.230586
IGFBP1	3484	insulin like growth factor binding protein 1	0.23044
FABP4	2167	fatty acid binding protein 4	0.230307
HMGA1	3159	high mobility group AT-hook 1	0.230285
DCN	1634	decorin	0.229679
MIR375	494324	microRNA 375	0.22963
SLC2A4	6517	solute carrier family 2 member 4	0.229448
MMP3	4314	matrix metallopeptidase 3	0.228935
MAPK7	5598	mitogen-activated protein kinase 7	0.228091
HMGB1	3146	high mobility group box 1	0.227203
PDX1	3651	pancreatic and duodenal homeobox 1	0.226051
ROCK1	6093	Rho associated coiled-coil containing protein kinase 1	0.225296
H6PD	9563	hexose-6-phosphate dehydrogenase/glucose 1-dehydrogenase	0.225146
APPL1	26060	adaptor protein, phosphotyrosine interacting with PH domain and leucine zipper 1	0.225069
ROCK2	9475	Rho associated coiled-coil containing protein kinase 2	0.22387
NOS2	4843	nitric oxide synthase 2	0.223469
PPARG	5468	peroxisome proliferator activated receptor gamma	0.223449
GPX4	2879	glutathione peroxidase 4	0.223421
TXNIP	10628	thioredoxin interacting protein	0.221908
IL18	3606	interleukin 18	0.221253
MAP3K5	4217	mitogen-activated protein kinase kinase kinase 5	0.219559
VIP	7432	vasoactive intestinal peptide	0.219247
MAOA	4128	monoamine oxidase A	0.218681
PODXL	5420	podocalyxin like	0.21834
NCF1	653361	neutrophil cytosolic factor 1	0.21822
PTH	5741	parathyroid hormone	0.217581
IGF2	3481	insulin like growth factor 2	0.217497
TMSB4X	7114	thymosin beta 4 X-linked	0.215809
APOE	348	apolipoprotein E	0.215302
UCP1	7350	uncoupling protein 1	0.215265
ARNTL	406	aryl hydrocarbon receptor nuclear translocator like	0.215257
TRIB3	57761	tribbles pseudokinase 3	0.215133
HSPA4	3308	heat shock protein family A (Hsp70) member 4	0.215
PTGER2	5732	prostaglandin E receptor 2	0.214891
STK11	6794	serine/threonine kinase 11	0.213635
SIRT1	23411	sirtuin 1	0.213413
AGT	183	angiotensinogen	0.213346
HMOX1	3162	heme oxygenase 1	0.212983
NEUROD1	4760	neuronal differentiation 1	0.211946
CRH	1392	corticotropin releasing hormone	0.21141
IAPP	3375	islet amyloid polypeptide	0.2113
BGLAP	632	bone gamma-carboxyglutamate protein	0.211275
PLAT	5327	plasminogen activator, tissue type	0.210895
CCL2	6347	C-C motif chemokine ligand 2	0.209156
GPR39	2863	G protein-coupled receptor 39	0.208874
ALDH1A1	216	aldehyde dehydrogenase 1 family member A1	0.208782
SPP1	6696	secreted phosphoprotein 1	0.208559
SELP	6403	selectin P	0.208302
SDC2	6383	syndecan 2	0.207922
SETD7	80854	SET domain containing 7, histone lysine methyltransferase	0.207727
PDK4	5166	pyruvate dehydrogenase kinase 4	0.207679
TLR2	7097	toll like receptor 2	0.207148
TSC2	7249	TSC complex subunit 2	0.206576
MIR10A	406902	microRNA 10a	0.205479
JAK2	3717	Janus kinase 2	0.205128
GSK3B	2932	glycogen synthase kinase 3 beta	0.205107
NTN1	9423	netrin 1	0.204348
AGER	177	advanced glycosylation end-product specific receptor	0.203156
CAV1	857	caveolin 1	0.202778
MIR222	407007	microRNA 222	0.202749
FAM3C	10447	FAM3 metabolism regulating signaling molecule C	0.201923
CCN2	1490	cellular communication network factor 2	0.201859
MIR93	407050	microRNA 93	0.20098
SLC2A1	6513	solute carrier family 2 member 1	0.200686
RIPK3	11035	receptor interacting serine/threonine kinase 3	0.2004
CXCR4	7852	C-X-C motif chemokine receptor 4	0.199098
PRDX4	10549	peroxiredoxin 4	0.199035
PLAU	5328	plasminogen activator, urokinase	0.198751
NR3C2	4306	nuclear receptor subfamily 3 group C member 2	0.19869
CCL11	6356	C-C motif chemokine ligand 11	0.198088
ALDH2	217	aldehyde dehydrogenase 2 family member	0.197859
HIF1A	3091	hypoxia inducible factor 1 subunit alpha	0.197691
PIK3CD	5293	phosphatidylinositol-4,5-bisphosphate 3-kinase catalytic subunit delta	0.197635
PRKCB	5579	protein kinase C beta	0.197001
GRB10	2887	growth factor receptor bound protein 10	0.196667
TNFSF10	8743	TNF superfamily member 10	0.196399
PTGS2	5743	prostaglandin-endoperoxide synthase 2	0.196297
HRH2	3274	histamine receptor H2	0.196154
CALCA	796	calcitonin related polypeptide alpha	0.196057
RPTOR	57521	regulatory associated protein of MTOR complex 1	0.196021
MIRLET7B	406884	microRNA let-7b	0.195455
SULT2A1	6822	sulfotransferase family 2A member 1	0.195014
F2RL3	9002	F2R like thrombin or trypsin receptor 3	0.194069
NGF	4803	nerve growth factor	0.193886
VCAM1	7412	vascular cell adhesion molecule 1	0.193845
PIK3R1	5295	phosphoinositide-3-kinase regulatory subunit 1	0.192723
RICTOR	253260	RPTOR independent companion of MTOR complex 2	0.192719
PRL	5617	prolactin	0.192515
NRG4	145957	neuregulin 4	0.19222
DDIT3	1649	DNA damage inducible transcript 3	0.192218
NOS1	4842	nitric oxide synthase 1	0.192195
NCK1	4690	NCK adaptor protein 1	0.190954
PRKD1	5587	protein kinase D1	0.190581
MAP4K2	5871	mitogen-activated protein kinase kinase kinase kinase 2	0.190476
PNLIP	5406	pancreatic lipase	0.189521
IL1B	3553	interleukin 1 beta	0.189512
ICAM1	3383	intercellular adhesion molecule 1	0.189376
OCLN	100506658	occludin	0.189325
THBS1	7057	thrombospondin 1	0.189144
TXN	7295	thioredoxin	0.188905
F2R	2149	coagulation factor II thrombin receptor	0.188573
ATP6AP2	10159	ATPase H+ transporting accessory protein 2	0.18761
CREB1	1385	cAMP responsive element binding protein 1	0.18725
MAPK8IP1	9479	mitogen-activated protein kinase 8 interacting protein 1	0.187192
MPZ	4359	myelin protein zero	0.186738
LCN2	3934	lipocalin 2	0.186134
CD44	960	CD44 molecule (Indian blood group)	0.18564
CEBPA	1050	CCAAT enhancer binding protein alpha	0.184591
SST	6750	somatostatin	0.184532
PRKG1	5592	protein kinase cGMP-dependent 1	0.184389
SOST	50964	sclerostin	0.183517
TBXA2R	6915	thromboxane A2 receptor	0.183333
SCT	6343	secretin	0.182575
NFATC3	4775	nuclear factor of activated T cells 3	0.18246
KCNJ11	3767	potassium inwardly rectifying channel subfamily J member 11	0.18211
ADGRV1	84059	adhesion G protein-coupled receptor V1	0.181985
APOA1	335	apolipoprotein A1	0.181461
RAC1	5879	Rac family small GTPase 1	0.18084
RBP4	5950	retinol binding protein 4	0.180698
EGR1	1958	early growth response 1	0.180135
ACE	1636	angiotensin I converting enzyme	0.179576
NEUROG3	50674	neurogenin 3	0.179191
FPR1	2357	formyl peptide receptor 1	0.179104
HNF1A	6927	HNF1 homeobox A	0.178963
POMC	5443	proopiomelanocortin	0.178879
NLRP3	114548	NLR family pyrin domain containing 3	0.178195
MAFB	9935	MAF bZIP transcription factor B	0.177927
IL13	3596	interleukin 13	0.177743
CDK5	1020	cyclin dependent kinase 5	0.177127
KDR	3791	kinase insert domain receptor	0.176715
KCNN4	3783	potassium calcium-activated channel subfamily N member 4	0.1765
NFE2L2	4780	NFE2 like bZIP transcription factor 2	0.176249
AVP	551	arginine vasopressin	0.175803
ACHE	43	acetylcholinesterase (Cartwright blood group)	0.175758
TLR4	7099	toll like receptor 4	0.174663
GPC4	2239	glypican 4	0.174652
IL2	3558	interleukin 2	0.174177
MMP2	4313	matrix metallopeptidase 2	0.173971
MIR27A	407018	microRNA 27a	0.173913
CCND2	894	cyclin D2	0.173785
MIR15A	406948	microRNA 15a	0.173184
IGHG3	3502	immunoglobulin heavy constant gamma 3 (G3m marker)	0.173049
NQO1	1728	NAD(P)H quinone dehydrogenase 1	0.172862
MAPT	4137	microtubule associated protein tau	0.172845
TRPV1	7442	transient receptor potential cation channel subfamily V member 1	0.172031
VEGFA	7422	vascular endothelial growth factor A	0.170845
ENO2	2026	enolase 2	0.170834
BDNF	627	brain derived neurotrophic factor	0.170665
MIR21	406991	microRNA 21	0.170536
CXCL12	6387	C-X-C motif chemokine ligand 12	0.16934
MEF2A	4205	myocyte enhancer factor 2A	0.169318
MIR195	406971	microRNA 195	0.168966
GLUD1	2746	glutamate dehydrogenase 1	0.168697
MIR155	406947	microRNA 155	0.168285
GDF15	9518	growth differentiation factor 15	0.168175
PON1	5444	paraoxonase 1	0.167164
SIRT2	22933	sirtuin 2	0.167151
CRHR1	1394	corticotropin releasing hormone receptor 1	0.167052
NGFR	4804	nerve growth factor receptor	0.166972
IL4	3565	interleukin 4	0.166868
BHLHE22	27319	basic helix-loop-helix family member e22	0.166687
CALM1	801	calmodulin 1	0.166263
TCF7L2	6934	transcription factor 7 like 2	0.165635
NRG1	3084	neuregulin 1	0.165631
MTOR	2475	mechanistic target of rapamycin kinase	0.165604
TNF	7124	tumor necrosis factor	0.165136
MMP9	4318	matrix metallopeptidase 9	0.164638
FGF2	2247	fibroblast growth factor 2	0.164508
CD47	961	CD47 molecule	0.163637
MIR145	406937	microRNA 145	0.163366
MIR146A	406938	microRNA 146a	0.162988
SNCA	6622	synuclein alpha	0.16241
IDE	3416	insulin degrading enzyme	0.162147
OGT	8473	O-linked N-acetylglucosamine (GlcNAc) transferase	0.161528
LGALS3	3958	galectin 3	0.160873
CD28	940	CD28 molecule	0.160599
IL10	3586	interleukin 10	0.159229
TGFB1	7040	transforming growth factor beta 1	0.159208
MEN1	4221	menin 1	0.158988
IFNG	3458	interferon gamma	0.158961
STAT3	6774	signal transducer and activator of transcription 3	0.158667
CD40LG	959	CD40 ligand	0.157605
DNM1L	10059	dynamin 1 like	0.157178
GDNF	2668	glial cell derived neurotrophic factor	0.157009
KITLG	4254	KIT ligand	0.156457
PIK3CA	5290	phosphatidylinositol-4,5-bisphosphate 3-kinase catalytic subunit alpha	0.156229
CLCN3	1182	chloride voltage-gated channel 3	0.156004
SP1	6667	Sp1 transcription factor	0.155137
PTPA	5524	protein phosphatase 2 phosphatase activator	0.154562
IL6	3569	interleukin 6	0.154395
APOL1	8542	apolipoprotein L1	0.154115
RAP1A	5906	RAP1A, member of RAS oncogene family	0.153848
EIF5A	1984	eukaryotic translation initiation factor 5A	0.153072
UCN3	114131	urocortin 3	0.15249
SLC7A5	8140	solute carrier family 7 member 5	0.152397
TFPI	7035	tissue factor pathway inhibitor	0.152163
CXCL8	3576	C-X-C motif chemokine ligand 8	0.152115
CBS	875	cystathionine beta-synthase	0.150941
SORT1	6272	sortilin 1	0.150812
CADM2	253559	cell adhesion molecule 2	0.149733
DUSP6	1848	dual specificity phosphatase 6	0.149552
BCL2	596	BCL2 apoptosis regulator	0.149457
NOTCH1	4851	notch receptor 1	0.149314
CISD1	55847	CDGSH iron sulfur domain 1	0.149306
ADM	133	adrenomedullin	0.148885
INS	3630	insulin	0.148633
RELA	5970	RELA proto-oncogene, NF-kB subunit	0.148191
MTNR1B	4544	melatonin receptor 1B	0.146913
JUN	3725	Jun proto-oncogene, AP-1 transcription factor subunit	0.146683
TKT	7086	transketolase	0.146604
CASP8	841	caspase 8	0.145849
KLKB1	3818	kallikrein B1	0.145662
CASP3	836	caspase 3	0.145523
DKK4	27121	dickkopf WNT signaling pathway inhibitor 4	0.145503
FOS	2353	Fos proto-oncogene, AP-1 transcription factor subunit	0.145474
OCRL	4952	OCRL inositol polyphosphate-5-phosphatase	0.145421
AVPR1A	552	arginine vasopressin receptor 1A	0.145202
PTEN	5728	phosphatase and tensin homolog	0.144051
SCN3A	6328	sodium voltage-gated channel alpha subunit 3	0.143325
CDKN1B	1027	cyclin dependent kinase inhibitor 1B	0.143069
IL22	50616	interleukin 22	0.142208
MYC	4609	MYC proto-oncogene, bHLH transcription factor	0.141488
COL3A1	1281	collagen type III alpha 1 chain	0.140707
HSPD1	3329	heat shock protein family D (Hsp60) member 1	0.139892
HSPG2	3339	heparan sulfate proteoglycan 2	0.139761
GAPDH	2597	glyceraldehyde-3-phosphate dehydrogenase	0.138851
PAX6	5080	paired box 6	0.138508
EPHB2	2048	EPH receptor B2	0.138199
KEAP1	9817	kelch like ECH associated protein 1	0.138177
PRNP	5621	prion protein	0.137585
FN1	2335	fibronectin 1	0.13754
AKR1B1	231	aldo-keto reductase family 1 member B	0.137502
CYCS	54205	cytochrome c, somatic	0.137339
EGFR	1956	epidermal growth factor receptor	0.13711
MAPK1	5594	mitogen-activated protein kinase 1	0.136883
MALAT1	378938	metastasis associated lung adenocarcinoma transcript 1	0.136842
HDAC6	10013	histone deacetylase 6	0.136596
SLC29A1	2030	solute carrier family 29 member 1 (Augustine blood group)	0.135551
SFRP5	6425	secreted frizzled related protein 5	0.135514
STK4	6789	serine/threonine kinase 4	0.134731
ANXA2	302	annexin A2	0.13434
SOD1	6647	superoxide dismutase 1	0.133195
CTH	1491	cystathionine gamma-lyase	0.132898
CDH3	1001	cadherin 3	0.132403
ABCC8	6833	ATP binding cassette subfamily C member 8	0.131873
DNMT1	1786	DNA methyltransferase 1	0.12825
ALB	213	albumin	0.127566
TTR	7276	transthyretin	0.127294
PRMT2	3275	protein arginine methyltransferase 2	0.126374
MEF2C	4208	myocyte enhancer factor 2C	0.125558
S100B	6285	S100 calcium binding protein B	0.12306
MKI67	4288	marker of proliferation Ki-67	0.123036
CCND1	595	cyclin D1	0.122509
CASP14	23581	caspase 14	0.121354
ERBB2	2064	erb-b2 receptor tyrosine kinase 2	0.121069
KDM2A	22992	lysine demethylase 2A	0.120928
CD33	945	CD33 molecule	0.120736
AR	367	androgen receptor	0.120052
EXTL3	2137	exostosin like glycosyltransferase 3	0.119524
CTNNB1	1499	catenin beta 1	0.119461
FBN1	2200	fibrillin 1	0.119043
KLK4	9622	kallikrein related peptidase 4	0.117586
GATA4	2626	GATA binding protein 4	0.117075
PAX3	5077	paired box 3	0.115301
MB	4151	myoglobin	0.114856
YWHAQ	10971	tyrosine 3-monooxygenase/tryptophan 5-monooxygenase activation protein theta	0.114373
DCX	1641	doublecortin	0.112653
CDKN1A	1026	cyclin dependent kinase inhibitor 1A	0.112064
PARP1	142	poly(ADP-ribose) polymerase 1	0.108713
CASP1	834	caspase 1	0.10823
HIRA	7290	histone cell cycle regulator	0.108095
RHOA	387	ras homolog family member A	0.105219
TP53	7157	tumor protein p53	0.103075
MBL2	4153	mannose binding lectin 2	0.102913
TAS1R2	80834	taste 1 receptor member 2	0.102632
OR10A4	283297	olfactory receptor family 10 subfamily A member 4	0.102381
PDC	5132	phosducin	0.102321
NR1H2	7376	nuclear receptor subfamily 1 group H member 2	0.102054
TRAF3	7187	TNF receptor associated factor 3	0.102019
CDH1	999	cadherin 1	0.100501
REG1A	5967	regenerating family member 1 alpha	0.100026
RYR2	6262	ryanodine receptor 2	0.0998673
APP	351	amyloid beta precursor protein	0.0939919
CD8A	925	CD8a molecule	0.0868193
MOGAT2	80168	monoacylglycerol O-acyltransferase 2	0.0846582
CDK2	1017	cyclin dependent kinase 2	0.083361
GALNT2	2590	polypeptide N-acetylgalactosaminyltransferase 2	0.0833333
STX1A	6804	syntaxin 1A	0.081534
SIM1	6492	SIM bHLH transcription factor 1	0.075188
SEL1L	6400	SEL1L adaptor subunit of ERAD E3 ubiquitin ligase	0.0715697
GSTK1	373156	glutathione S-transferase kappa 1	0.070104
ASPG	374569	asparaginase	0.0672316
KHK	3795	ketohexokinase	0.0633117
LOC102724560	102724560	cystathionine beta-synthase like	0.0621597
KMT5C	84787	lysine methyltransferase 5C	0.0520422
SLC38A4	55089	solute carrier family 38 member 4	0.0467391
JAZF1	221895	JAZF zinc finger 1	0.035628
