# Supplementary material for: Gene Networks of Hyperglycemia, Diabetic Complications, and Human Proteins Targeted by SARS-CoV-2: What Is the Molecular Basis for Comorbidity?
Source: Int J Mol Sci. 2022 Jun 29;23(13):7247. doi: 10.3390/ijms23137247 (PMC9266766; doi:10.3390/ijms23137247)
Supplement: Supplementary file 1 [file ijms-23-07247-s001.zip › Table S4.xlsx]

## Sheet: Лист1
Category	Term	Count	%	PValue	Genes	List Total	Pop Hits	Pop Total	Fold Enrichment	Bonferroni	Benjamini	FDR	FDR
GOTERM_BP_DIRECT	GO:0042493~response to drug	55	12.790697674418606	4.205780743139513E-31	6750, 5741, 2353, 1385, 7040, 1536, 595, 596, 4609, 1499, 632, 6622, 999, 836, 2626, 7057, 5078, 4023, 6720, 3651, 4982, 19, 1392, 3329, 3569, 1027, 1026, 10628, 3565, 5468, 5743, 6833, 847, 3767, 6915, 3725, 6652, 6774, 7423, 3383, 6609, 3458, 335, 6647, 6648, 3934, 7079, 4760, 5970, 383, 5728, 3586, 2695, 1001, 1848	412	304	16792	7.373850281042412	1.6120757588453754E-27	1.6120757588453754E-27	1.4413210606739111E-27	1.44132e-27
GOTERM_BP_DIRECT	GO:0001666~response to hypoxia	40	9.30232558139535	8.249956731391451E-27	50507, 4151, 5562, 7422, 5465, 7423, 2056, 1385, 7040, 3162, 133, 177, 834, 6347, 5579, 857, 4842, 836, 4843, 3952, 1958, 6648, 51129, 6262, 7351, 7057, 3091, 6387, 7852, 7412, 9370, 7097, 285, 3329, 1027, 4313, 5327, 847, 5328, 1803	412	172	16792	9.478437570557688	3.1622084151423434E-23	1.5811042075711717E-23	1.4136300859239253E-23	1.41363e-23
GOTERM_BP_DIRECT	GO:0042593~glucose homeostasis	32	7.441860465116279	6.938250823635876E-26	5166, 5562, 6794, 5563, 5443, 6774, 5080, 150, 4804, 6927, 2645, 2642, 2200, 3630, 4544, 3952, 51548, 3953, 3091, 4760, 3651, 5950, 9370, 1050, 51094, 3569, 1268, 5468, 3667, 6517, 6934, 2538	412	101	16792	12.913198115928097	2.6594315406996313E-22	8.864771802332105E-23	7.925795190866716E-23	7.9258e-23
GOTERM_BP_DIRECT	GO:0008284~positive regulation of cell proliferation	58	13.488372093023257	3.337860235400098E-24	3082, 9423, 7040, 150, 3481, 3084, 3480, 551, 2668, 552, 596, 3558, 1017, 4609, 2149, 3479, 3630, 3952, 10135, 6285, 7057, 8660, 5594, 3651, 23411, 1392, 3569, 1027, 1984, 961, 367, 885, 4851, 1906, 11082, 5562, 7422, 6774, 2056, 2691, 133, 3458, 894, 2247, 2168, 1956, 26291, 3791, 7432, 5970, 1490, 5728, 1489, 2335, 467, 3667, 1803, 5967	412	466	16792	5.072794699779157	1.2794018282288576E-20	3.198504570572144E-21	2.859711756679034E-21	2.85971e-21
GOTERM_BP_DIRECT	GO:0043066~negative regulation of apoptotic process	55	12.790697674418606	2.468315407571923E-22	4057, 23564, 9021, 3480, 4804, 551, 2668, 596, 3558, 4609, 3479, 2621, 6622, 836, 3952, 51129, 959, 2308, 4803, 7057, 5078, 5598, 23411, 284, 3329, 3569, 1027, 960, 1026, 3565, 5621, 847, 5562, 7422, 5563, 6774, 7423, 894, 213, 2641, 2168, 6648, 1956, 5295, 7351, 3791, 5970, 7157, 5728, 2932, 3586, 4359, 1728, 2739, 4318	412	455	16792	4.926704363597567	9.46105295722318E-19	1.8922105914446362E-19	1.691783380349796E-19	1.69178e-19
GOTERM_BP_DIRECT	GO:0045944~positive regulation of transcription from RNA polymerase II promoter	81	18.83720930232558	3.9318275828552567E-22	3082, 4690, 7124, 5465, 5587, 5741, 2353, 1385, 7040, 114548, 3084, 351, 2668, 3558, 4609, 3479, 1499, 2587, 3159, 3553, 6667, 9935, 50674, 4842, 4205, 2309, 10135, 2308, 4208, 2626, 7099, 3091, 7376, 4780, 5077, 4221, 6720, 3651, 5598, 23411, 7097, 1390, 3569, 367, 3565, 4851, 4775, 5468, 1906, 406, 3606, 3725, 22933, 8473, 7422, 5443, 6774, 5080, 6927, 1634, 3458, 2247, 1958, 1956, 5295, 5054, …	412	981	16792	3.365280128262225	1.50706951250842E-18	2.5117825208473667E-19	2.245728854407494E-19	2.24573e-19
GOTERM_BP_DIRECT	GO:0007568~aging	34	7.906976744186046	5.045428215105557E-21	9365, 6774, 2056, 1385, 2353, 3484, 7040, 1281, 133, 155, 1634, 2247, 796, 6347, 6622, 6647, 2309, 7351, 4780, 5176, 5970, 6720, 7412, 183, 1490, 383, 5728, 3569, 1268, 3586, 56729, 1728, 847, 3725	412	165	16792	8.398470138275963	1.93391263484996E-17	2.7627323354999427E-18	2.4700974990238206E-18	2.4701e-18
GOTERM_BP_DIRECT	GO:0006954~inflammatory response	47	10.930232558139535	1.560551881788902E-19	50507, 6696, 7124, 5587, 6356, 2353, 7040, 29949, 114548, 1536, 4804, 177, 2149, 796, 1893, 3576, 3553, 6403, 6347, 5732, 5879, 959, 5294, 7099, 50616, 7057, 4780, 5970, 6387, 6401, 7852, 4982, 3596, 3552, 1392, 7097, 5293, 3569, 1401, 2357, 3586, 3146, 4775, 5743, 6915, 3606, 8639	412	379	16792	5.0543330686272006	5.981595362896861E-16	7.476994203621077E-17	6.685014123613209E-17	6.68501e-17
GOTERM_BP_DIRECT	GO:0045766~positive regulation of angiogenesis	28	6.511627906976744	2.5054050305085017E-19	3082, 7422, 6376, 5740, 5587, 6356, 2152, 3162, 1536, 133, 2247, 1893, 3576, 3553, 5579, 51129, 4846, 2626, 7057, 3091, 5054, 4780, 3791, 3552, 23576, 23411, 285, 6915	412	115	16792	9.92351203039257	9.603217481939087E-16	1.0622656006036956E-16	9.49748033725245E-17	9.49748e-17
GOTERM_BP_DIRECT	GO:0045471~response to ethanol	27	6.279069767441861	2.7713686423263645E-19	5741, 6774, 3383, 595, 551, 3558, 4609, 632, 6347, 6647, 3952, 1978, 7412, 5950, 3596, 9370, 2660, 1392, 5728, 80854, 1268, 841, 3565, 1728, 847, 6517, 6915	412	105	16792	10.480443828016643	1.0622656006036955E-15	1.0622656006036956E-16	9.49748033725245E-17	9.49748e-17
GOTERM_BP_DIRECT	GO:0051897~positive regulation of protein kinase B signaling	24	5.5813953488372094	2.859460096932143E-18	50507, 5294, 7057, 7124, 7423, 253260, 2152, 7040, 3481, 3084, 284, 7295, 10855, 3569, 2876, 2247, 2621, 940, 2475, 3630, 3952, 6934, 1956, 3606	412	84	16792	11.64493758668516	1.0960310551540905E-14	9.492086622706438E-16	8.486663411430983E-16	8.48666e-16
GOTERM_BP_DIRECT	GO:0007165~signal transduction	82	19.069767441860467	2.971694220518582E-18	4254, 5587, 6356, 1385, 3484, 150, 29949, 114548, 3480, 551, 2668, 3717, 3479, 2621, 1893, 3553, 6425, 7436, 834, 6347, 10494, 5579, 6789, 3952, 10135, 5592, 3091, 8660, 5594, 8743, 5598, 4982, 3375, 1392, 7097, 1390, 7295, 285, 5906, 2357, 367, 885, 2475, 5468, 11035, 6833, 7187, 8473, 9002, 5562, 5563, 5564, 5443, 6774, 2056, 6093, 6609, 133, 2887, 2247, 2641, 2520, 3576, 9518, 4306, 1956, 2629…	412	1161	16792	2.8786365955027047	1.1390503947247724E-14	9.492086622706438E-16	8.486663411430983E-16	8.48666e-16
GOTERM_BP_DIRECT	GO:0050731~positive regulation of peptidyl-tyrosine phosphorylation	23	5.348837209302325	2.5305497266641406E-17	3082, 7422, 6794, 7157, 4254, 7423, 253260, 9370, 7040, 2690, 183, 3383, 3481, 3084, 284, 3717, 3569, 960, 3479, 885, 2475, 3630, 948	412	82	16792	11.43192043570921	9.699597102303651E-14	7.461228540233579E-15	6.670918394829239E-15	6.67092e-15
GOTERM_BP_DIRECT	GO:0010628~positive regulation of gene expression	37	8.604651162790699	3.032180686013965E-17	5562, 7422, 7124, 5564, 6774, 5080, 7040, 551, 4609, 3458, 2621, 3553, 3630, 857, 4208, 4803, 3934, 7099, 3091, 9475, 4780, 7157, 3552, 2064, 1392, 1490, 5291, 7097, 5293, 3569, 1401, 1786, 2335, 367, 940, 1001, 2475	412	262	16792	5.755799303342474	1.1622348569491528E-13	8.301677549636805E-15	7.422345150692754E-15	7.42235e-15
GOTERM_BP_DIRECT	GO:0032496~response to lipopolysaccharide	30	6.976744186046512	4.247167083467535E-17	2056, 2353, 4804, 133, 1634, 3717, 2149, 2643, 6403, 834, 6622, 5732, 836, 6648, 7099, 7079, 6401, 7412, 4982, 3596, 7097, 3329, 1268, 841, 4851, 5743, 1906, 5106, 6833, 3725	412	164	16792	7.455600284158181	1.6279391430931061E-13	1.0852927620620708E-14	9.703361063362161E-15	9.70336e-15
GOTERM_BP_DIRECT	GO:0048015~phosphatidylinositol-mediated signaling	25	5.813953488372093	6.244402189400951E-17	8473, 9365, 4254, 253260, 3084, 3480, 22876, 2247, 3479, 1956, 4803, 5294, 5295, 8660, 2064, 5290, 5291, 5170, 5293, 5728, 387, 940, 2475, 145957, 3667	412	106	16792	9.612566404103315	4.255484853388225E-13	1.4959245994983656E-14	1.3374728939423163E-14	1.33747e-14
GOTERM_BP_DIRECT	GO:0050796~regulation of insulin secretion	21	4.883720930232558	7.18920778642844E-17	7124, 4760, 150, 6927, 5906, 2645, 3458, 1268, 2641, 2740, 3553, 2695, 6513, 4544, 406, 4843, 3952, 6833, 6514, 3767, 6804	412	67	16792	12.774670337632225	4.255484853388225E-13	1.620954908551777E-14	1.449259710828839E-14	1.44926e-14
GOTERM_BP_DIRECT	GO:0009749~response to glucose	21	4.883720930232558	9.946611059525558E-17	7057, 8660, 4023, 4760, 6720, 9370, 7040, 389692, 1490, 285, 5728, 6927, 1027, 114131, 10628, 2695, 3795, 836, 1958, 6934, 55937	412	68	16792	12.5868075385494	4.255484853388225E-13	2.118075566175637E-14	1.8937242278330048E-14	1.89372e-14
GOTERM_BP_DIRECT	GO:0045429~positive regulation of nitric oxide biosynthetic process	17	3.953488372093023	1.8425824539624625E-15	7099, 7442, 7124, 23564, 23576, 183, 3383, 3717, 3569, 3458, 3553, 2475, 3630, 5743, 1906, 6648, 1956	412	43	16792	16.113343869948068	7.2343242507599825E-12	3.717167655809536E-13	3.323436878804926E-13	3.32344e-13
GOTERM_BP_DIRECT	GO:0071456~cellular response to hypoxia	22	5.116279069767442	1.2709883308672777E-14	6285, 22933, 3091, 4780, 5562, 7422, 7157, 5740, 23411, 2030, 3383, 3162, 5728, 596, 114131, 2168, 2475, 5743, 1906, 6517, 2309, 1978	412	96	16792	9.340210355987054	4.8512527328625765E-11	2.4358491361071376E-12	2.17783850494108E-12	2.17784e-12
GOTERM_BP_DIRECT	GO:0043065~positive regulation of apoptotic process	36	8.372093023255815	1.6263671913460305E-14	50507, 7442, 7124, 3486, 1385, 7040, 3162, 4804, 6609, 133, 1499, 6622, 6647, 6789, 10059, 2309, 5879, 2308, 4803, 6285, 8743, 4760, 7157, 3275, 23411, 581, 3329, 3569, 10628, 1268, 3146, 4851, 5743, 5524, 1848, 4217	412	300	16792	4.890873786407767	6.213007885946809E-11	2.9685073544901592E-12	2.6540763641632605E-12	2.65408e-12
GOTERM_BP_DIRECT	GO:0070374~positive regulation of ERK1 and ERK2 cascade	28	6.511627906976744	1.967165683558184E-14	50507, 7422, 7124, 6376, 6356, 7423, 2056, 7040, 3383, 3061, 2149, 2247, 2621, 2641, 6347, 1956, 26291, 7099, 3791, 1490, 284, 5728, 5906, 3569, 960, 3146, 948, 3725	412	175	16792	6.52116504854369	7.532208190497158E-11	3.427339120490236E-12	3.0643076352517713E-12	3.06431e-12
GOTERM_BP_DIRECT	GO:0032868~response to insulin	19	4.4186046511627906	2.1446673593953112E-14	8473, 8743, 5970, 5465, 23411, 6272, 7097, 133, 2887, 3569, 3586, 2475, 3795, 56729, 847, 3952, 6833, 1958, 3667	412	67	16792	11.558035067381537	8.213085767039274E-11	3.574134777635751E-12	3.1955543654990137E-12	3.19555e-12
GOTERM_BP_DIRECT	GO:0045893~positive regulation of transcription, DNA-templated	47	10.930232558139535	2.7204623941750644E-14	7124, 5465, 6774, 2056, 1385, 2353, 5080, 7040, 6927, 1017, 4609, 2149, 2247, 3479, 1499, 3159, 3553, 6667, 999, 4842, 1958, 2309, 2308, 4208, 2626, 7376, 3091, 5077, 5594, 5970, 4760, 7157, 2660, 3275, 183, 3569, 80854, 367, 3565, 3586, 4851, 5468, 4775, 406, 50964, 1649, 3725	412	515	16792	3.719596568950891	1.0425937890801151E-10	4.344805148697092E-12	3.884593593682477E-12	3.88459e-12
GOTERM_BP_DIRECT	GO:0001525~angiogenesis	31	7.209302325581396	2.95770251542877E-14	11082, 7422, 5587, 7423, 3162, 3339, 2048, 1893, 3576, 6347, 857, 3952, 3953, 51129, 4846, 5294, 3091, 5054, 3791, 23411, 5290, 1490, 284, 285, 5728, 2335, 302, 4313, 5743, 3606, 3725	412	223	16792	5.665810440158475	1.1319589710012679E-10	4.53474949665539E-12	4.054418608149758E-12	4.05442e-12
GOTERM_BP_DIRECT	GO:0002576~platelet degranulation	22	5.116279069767442	5.671987938833668E-14	3082, 7057, 5054, 7114, 7422, 7423, 7040, 3481, 197, 351, 10447, 213, 3479, 2621, 2335, 335, 1893, 6403, 801, 7018, 6647, 948	412	103	16792	8.7054387783957	2.174552760081383E-10	8.158962006054708E-12	7.294746359183273E-12	7.29475e-12
GOTERM_BP_DIRECT	GO:0071333~cellular response to glucose stimulus	17	3.953488372093023	5.747246912691811E-14	50507, 7351, 8660, 5176, 4760, 4221, 5290, 2030, 3383, 5906, 2621, 5106, 2309, 3767, 4208, 2626, 26291	412	52	16792	13.324495892457058	2.2043411540551006E-10	8.158962006054708E-12	7.294746359183273E-12	7.29475e-12
GOTERM_BP_DIRECT	GO:0007263~nitric oxide mediated signal transduction	12	2.7906976744186047	1.0482710948577554E-13	2357, 4760, 3651, 348, 4842, 23564, 23576, 4843, 183, 389692, 948, 4846	412	19	16792	25.74144098109351	4.0171777015984844E-10	1.4350082523534915E-11	1.283008943599117E-11	1.28301e-11
GOTERM_BP_DIRECT	GO:0048661~positive regulation of smooth muscle cell proliferation	17	3.953488372093023	6.941575019321396E-13	7057, 7124, 3596, 3162, 231, 3569, 4609, 2247, 3479, 2475, 5743, 1906, 56729, 10135, 1956, 3606, 3725	412	60	16792	11.54789644012945	2.6605291303383183E-9	8.976931117384752E-11	8.026074338449659E-11	8.02607e-11
GOTERM_BP_DIRECT	GO:0033138~positive regulation of peptidyl-serine phosphorylation	18	4.186046511627907	7.026035312328269E-13	7422, 7124, 5587, 7040, 5290, 284, 7295, 551, 2932, 3569, 596, 960, 2621, 57521, 2641, 6622, 857, 6789	412	70	16792	10.480443828016645	2.6928708152240688E-9	8.976931117384752E-11	8.026074338449659E-11	8.02607e-11
GOTERM_BP_DIRECT	GO:0007267~cell-cell signaling	31	7.209302325581396	9.508611739445968E-13	6750, 5443, 5741, 2691, 133, 155, 551, 3558, 796, 3553, 3630, 9518, 10135, 5539, 2626, 4803, 26291, 50616, 8743, 3596, 3375, 183, 1490, 7295, 1489, 367, 3586, 1906, 945, 627, 3606	412	254	16792	4.974313890375353	3.6448227769270147E-9	1.1756938321708515E-10	1.0511616913252043E-10	1.05116e-10
GOTERM_BP_DIRECT	GO:0071356~cellular response to tumor necrosis factor	21	4.883720930232558	2.19218060727328E-12	7057, 7442, 4780, 6376, 5970, 6356, 7412, 23411, 3383, 1050, 3569, 796, 3576, 2167, 6347, 1906, 5106, 6517, 4217, 3767, 3934	412	110	16792	7.780935569285084	8.40245484301505E-9	2.6258213336495255E-10	2.3476884191017284E-10	2.34769e-10
GOTERM_BP_DIRECT	GO:0006006~glucose metabolic process	17	3.953488372093023	4.4582674445975145E-12	8660, 9563, 5166, 5562, 6652, 7124, 3651, 9370, 5290, 3481, 1390, 4609, 2597, 2200, 3630, 3952, 3767	412	67	16792	10.34139979713085	1.7088750414728793E-8	5.17834518640675E-10	4.629843191707782E-10	4.62984e-10
GOTERM_BP_DIRECT	GO:1901215~negative regulation of neuron death	14	3.255813953488372	6.1915030159706695E-12	5176, 5465, 6774, 2056, 1385, 3596, 1020, 23411, 2690, 3569, 1499, 348, 6622, 26291	412	40	16792	14.26504854368932	2.3731987597308546E-8	6.980009135357522E-10	6.240670834038672E-10	6.24067e-10
GOTERM_BP_DIRECT	GO:0001938~positive regulation of endothelial cell proliferation	17	3.953488372093023	7.257765513300279E-12	3091, 3791, 7422, 6387, 5587, 6356, 7423, 253260, 2152, 23411, 383, 2247, 1893, 57521, 2475, 6347, 3725	412	69	16792	10.041649078373435	2.7818955250502597E-8	7.948290060708564E-10	7.106389261165731E-10	7.10639e-10
GOTERM_BP_DIRECT	GO:0008285~negative regulation of cell proliferation	37	8.604651162790699	1.236622509652884E-11	50507, 22933, 6794, 6750, 6774, 3486, 7040, 133, 3717, 2149, 2247, 1499, 3159, 3576, 3553, 6425, 6789, 51548, 6648, 4846, 7157, 4221, 3651, 3552, 1050, 7097, 5728, 3569, 1027, 1026, 367, 3586, 4851, 7249, 5743, 945, 3725	412	396	16792	3.8081298421104246	4.739971692924172E-8	1.3166594665276401E-9	1.1771959279390093E-9	1.1772e-09
GOTERM_BP_DIRECT	GO:2000352~negative regulation of endothelial cell apoptotic process	12	2.7906976744186047	2.4427750388947245E-11	5054, 4780, 2621, 3791, 3565, 3586, 5598, 3596, 3383, 51129, 284, 26291	412	28	16792	17.46740638002774	9.363172670528996E-8	2.53058289840094E-9	2.262537853592492E-9	2.26254e-09
GOTERM_BP_DIRECT	GO:0051384~response to glucocorticoid	16	3.7209302325581395	3.571195941799099E-11	6285, 50616, 7124, 3651, 9370, 2690, 3329, 133, 3569, 596, 3557, 632, 3586, 3146, 5743, 836	412	65	16792	10.032561613144138	1.3688404421063893E-7	3.5098446269015246E-9	3.1380739724475673E-9	3.13807e-09
GOTERM_BP_DIRECT	GO:0014068~positive regulation of phosphatidylinositol 3-kinase signaling	16	3.7209302325581395	3.571195941799099E-11	3082, 3791, 23411, 183, 3084, 284, 1634, 3717, 2149, 3479, 940, 6403, 3630, 847, 3952, 3606	412	65	16792	10.032561613144138	1.3688404421063893E-7	3.5098446269015246E-9	3.1380739724475673E-9	3.13807e-09
GOTERM_BP_DIRECT	GO:0032869~cellular response to insulin stimulus	17	3.953488372093023	4.3361041272689556E-11	5295, 7351, 8660, 9882, 9370, 2690, 5170, 142, 2645, 4609, 57761, 6667, 6347, 5468, 3667, 6517, 2308	412	77	16792	8.998360862438533	1.662030537641357E-7	4.155071779955477E-9	3.7149572110376778E-9	3.71496e-09
GOTERM_BP_DIRECT	GO:0008286~insulin receptor signaling pathway	17	3.953488372093023	5.3344170566226937E-11	5295, 8660, 5770, 9365, 5166, 6720, 3484, 3481, 3480, 3416, 2887, 3630, 3667, 10135, 2308, 1978, 26060	412	78	16792	8.882997261638039	2.0446836646037525E-7	4.9870294092767765E-9	4.4587920129380414E-9	4.45879e-09
GOTERM_BP_DIRECT	GO:0000165~MAPK cascade	29	6.744186046511628	6.175699963366373E-11	9365, 7124, 4254, 7040, 3084, 2668, 3717, 3558, 4609, 2247, 3553, 3630, 6347, 857, 4205, 1956, 4208, 8660, 5594, 4221, 5598, 2064, 284, 801, 145957, 3667, 1848, 4217, 3606	412	262	16792	4.511302156673831	2.367147213799825E-7	5.636061418948406E-9	5.039077089156324E-9	5.03908e-09
GOTERM_BP_DIRECT	GO:0032355~response to estradiol	18	4.186046511627907	6.402274671108542E-11	7035, 6774, 7040, 2690, 1490, 5728, 595, 4609, 1027, 10628, 1499, 841, 5743, 1728, 836, 847, 3952, 3767	412	91	16792	8.06187986770511	2.4539931275935345E-7	5.7069578638044285E-9	5.102464022764878E-9	5.10246e-09
GOTERM_BP_DIRECT	GO:0043524~negative regulation of neuron apoptotic process	21	4.883720930232558	7.086880876846581E-11	7423, 5290, 6093, 5170, 3162, 581, 284, 3329, 2668, 3717, 596, 2149, 348, 6347, 6622, 6647, 627, 6648, 4208, 4803, 3725	412	132	16792	6.484112974404236	2.716399022384408E-7	6.173639636580215E-9	5.519713810216645E-9	5.51971e-09
GOTERM_BP_DIRECT	GO:0043200~response to amino acid	12	2.7906976744186047	9.01528032369841E-11	3569, 1027, 5970, 6750, 2695, 2475, 1906, 6347, 836, 3383, 1490, 383	412	31	16792	15.777012214218603	3.455555235287733E-7	7.679015440163557E-9	6.865636815403211E-9	6.86564e-09
GOTERM_BP_DIRECT	GO:0006919~activation of cysteine-type endopeptidase activity involved in apoptotic process	17	3.953488372093023	1.4340301687713785E-10	8743, 7124, 2152, 114548, 581, 3329, 4804, 3717, 1027, 2149, 841, 885, 834, 5468, 6622, 836, 4803	412	83	16792	8.347876944671892	5.496638055824121E-7	1.1949212254131943E-8	1.068352475734677E-8	1.06835e-08
GOTERM_BP_DIRECT	GO:0050729~positive regulation of inflammatory response	16	3.7209302325581395	2.0947092927889867E-10	7099, 5054, 6376, 4023, 6356, 183, 185, 7097, 3329, 3717, 3558, 961, 2167, 6347, 1956, 3606	412	73	16792	8.933102806224232	8.029015803323603E-7	1.7083022806936567E-8	1.5273550524229482E-8	1.52736e-08
GOTERM_BP_DIRECT	GO:0007584~response to nutrient	16	3.7209302325581395	2.56925954741511E-10	8473, 6750, 7412, 4982, 19, 9370, 1536, 5728, 1268, 335, 2642, 3565, 2475, 5468, 1728, 6915	412	74	16792	8.812385200734715	9.847965856124574E-7	2.051660801092108E-8	1.8343442643732463E-8	1.83434e-08
GOTERM_BP_DIRECT	GO:0001934~positive regulation of protein phosphorylation	20	4.651162790697675	2.6664626607576313E-10	9475, 3791, 7422, 7124, 9370, 2064, 23411, 7040, 1392, 3481, 595, 894, 2621, 302, 3553, 2475, 6789, 5879, 1956, 4318	412	127	16792	6.418469535968199	1.0220545948458337E-6	2.085826811976327E-8	1.8648913343706944E-8	1.86489e-08
GOTERM_BP_DIRECT	GO:0071222~cellular response to lipopolysaccharide	19	4.4186046511627906	2.752736554003594E-10	7099, 7035, 5054, 5970, 7124, 19, 3383, 114548, 383, 3569, 3458, 3576, 3586, 6347, 4843, 948, 6915, 4208, 3934	412	113	16792	6.852994243491709	1.0551235077871368E-6	2.110247842299155E-8	1.8867256341140635E-8	1.88673e-08
GOTERM_BP_DIRECT	GO:0097192~extrinsic apoptotic signaling pathway in absence of ligand	12	2.7906976744186047	2.851239873505364E-10	2932, 596, 3558, 4254, 3565, 3553, 3552, 836, 2309, 581, 26060, 3934	412	34	16792	14.384922901199314	1.0928798309661758E-6	2.1429024382639333E-8	1.915921381667232E-8	1.91592e-08
GOTERM_BP_DIRECT	GO:0014823~response to activity	13	3.0232558139534884	3.044699058105734E-10	5562, 1385, 9370, 285, 3329, 632, 3586, 6347, 1906, 847, 3952, 6648, 26291	412	43	16792	12.321968841724994	1.1670324219226202E-6	2.2442945172537075E-8	2.006573783101606E-8	2.00657e-08
GOTERM_BP_DIRECT	GO:0008217~regulation of blood pressure	15	3.488372093023256	4.3525554370640953E-10	5443, 183, 3162, 2643, 796, 2642, 5743, 1906, 4852, 5468, 6647, 3952, 6648, 4846, 1636	412	65	16792	9.405526512322629	1.6683329336908415E-6	3.14780094155975E-8	2.8143787703431424E-8	2.81438e-08
GOTERM_BP_DIRECT	GO:0051092~positive regulation of NF-kappaB transcription factor activity	20	4.651162790697675	5.992064405411515E-10	7099, 5970, 7124, 4057, 5587, 7040, 1491, 183, 3383, 114548, 7097, 177, 3569, 367, 3553, 3630, 5579, 847, 11035, 959	412	133	16792	6.128914519307978	2.2967557328223975E-6	4.253256086285618E-8	3.802741614323197E-8	3.80274e-08
GOTERM_BP_DIRECT	GO:0000122~negative regulation of transcription from RNA polymerase II promoter	48	11.162790697674419	8.609134068394174E-10	22933, 7442, 7422, 7124, 5465, 5741, 6774, 2056, 5080, 7040, 6927, 595, 4609, 3458, 1499, 57761, 7436, 6622, 50674, 857, 4205, 3952, 1958, 2309, 2308, 4208, 7376, 5078, 5970, 7157, 4221, 6720, 3651, 221895, 23411, 1050, 7295, 142, 1786, 10628, 467, 3146, 4851, 5468, 1906, 6934, 1649, 948	412	720	16792	2.717152103559871	3.2998758169311415E-6	5.999783797119066E-8	5.364273173161243E-8	5.36427e-08
GOTERM_BP_DIRECT	GO:0035690~cellular response to drug	15	3.488372093023256	1.0092505151511163E-9	4780, 7157, 5563, 9370, 5906, 4609, 2621, 3553, 5621, 6347, 1906, 4843, 1956, 4208, 26291	412	69	16792	8.860278598564795	3.868449536370555E-6	6.907959329596837E-8	6.176252706112277E-8	6.17625e-08
GOTERM_BP_DIRECT	GO:0046427~positive regulation of JAK-STAT cascade	10	2.3255813953488373	1.0841526941822577E-9	231, 50616, 3569, 2149, 3586, 4851, 3952, 29949, 51094, 5617	412	22	16792	18.526037069726392	4.155548500417439E-6	7.290451362808059E-8	6.518230320987013E-8	6.51823e-08
GOTERM_BP_DIRECT	GO:2000379~positive regulation of reactive oxygen species metabolic process	11	2.558139534883721	1.3424481545881983E-9	50507, 7057, 4780, 1026, 7157, 3952, 11035, 183, 59272, 948, 185	412	30	16792	14.944336569579287	5.145590533883748E-6	8.871730649200973E-8	7.932016940989233E-8	7.93202e-08
GOTERM_BP_DIRECT	GO:0007050~cell cycle arrest	20	4.651162790697675	1.6462177042247423E-9	7057, 5562, 6794, 7157, 5563, 5564, 7040, 4609, 3458, 1027, 1026, 2621, 203, 57521, 3576, 2475, 5621, 7249, 1649, 6934	412	141	16792	5.781174688425257	6.309932609416258E-6	1.0694834678463453E-7	9.562013681996935E-8	9.56201e-08
GOTERM_BP_DIRECT	GO:0048010~vascular endothelial growth factor receptor signaling pathway	15	3.488372093023256	1.8246871920561325E-9	5295, 4690, 9475, 3791, 7422, 5587, 7423, 5290, 5291, 6093, 1536, 387, 653361, 6347, 5879	412	72	16792	8.491100323624595	6.994001505833403E-6	1.1656710011918593E-7	1.0422005011960611E-7	1.0422e-07
GOTERM_BP_DIRECT	GO:0042542~response to hydrogen peroxide	13	3.0232558139534884	2.6399788362284175E-9	4151, 23411, 3162, 3329, 596, 2876, 10628, 10494, 6647, 836, 847, 6648, 3725	412	51	16792	10.389110984199505	1.0118987522456102E-5	1.6588588326661514E-7	1.4831487658614404E-7	1.48315e-07
GOTERM_BP_DIRECT	GO:0009611~response to wounding	14	3.255813953488372	3.231439566260071E-9	9002, 3651, 1020, 5080, 7040, 1490, 133, 177, 4609, 2149, 2335, 6347, 5879, 43	412	63	16792	9.057173678532902	1.238603114739334E-5	1.9977593318507826E-7	1.786152160253752E-7	1.78615e-07
GOTERM_BP_DIRECT	GO:0031669~cellular response to nutrient levels	8	1.8604651162790697	3.564038948117745E-9	3569, 114131, 5562, 5563, 57521, 2475, 3383, 3934	412	12	16792	27.171521035598705	1.366086802012667E-5	2.1421211821827387E-7	1.9152228779911939E-7	1.91522e-07
GOTERM_BP_DIRECT	GO:0045599~negative regulation of fat cell differentiation	12	2.7906976744186047	3.5767220365169654E-9	22933, 3569, 57761, 7124, 9370, 406, 23411, 7040, 1649, 6648, 6272, 2308	412	42	16792	11.64493758668516	1.3709481588408678E-5	2.1421211821827387E-7	1.9152228779911939E-7	1.91522e-07
GOTERM_BP_DIRECT	GO:0007204~positive regulation of cytosolic calcium ion concentration	19	4.4186046511627906	4.675561660023833E-9	5294, 7852, 183, 185, 133, 551, 3717, 3558, 552, 2149, 2357, 796, 2587, 2740, 3146, 5732, 1906, 948, 6915	412	134	16792	5.7790175336907685	1.792126708433095E-5	2.757142745057131E-7	2.465099970600258E-7	2.4651e-07
GOTERM_BP_DIRECT	GO:0030335~positive regulation of cell migration	22	5.116279069767442	4.912669469979923E-9	3082, 5295, 7057, 8660, 5594, 3791, 7422, 5420, 6356, 2152, 7040, 150, 3480, 5293, 3717, 2149, 3479, 3630, 4851, 1906, 5328, 1956	412	184	16792	4.873153229210637	1.883008492631344E-5	2.8530700118837947E-7	2.5508664050941205E-7	2.55087e-07
GOTERM_BP_DIRECT	GO:0014066~regulation of phosphatidylinositol 3-kinase signaling	15	3.488372093023256	5.469622781022733E-9	5295, 8660, 9365, 5594, 4254, 2064, 5290, 5291, 3084, 5293, 2247, 940, 145957, 3667, 1956	412	78	16792	7.837938760268857	2.0964844310800146E-5	3.129114047710468E-7	2.797671234412673E-7	2.79767e-07
GOTERM_BP_DIRECT	GO:0006915~apoptotic process	40	9.30232558139535	6.232190853086027E-9	7187, 8473, 9423, 5587, 2056, 3486, 54097, 29949, 114548, 551, 3717, 596, 3458, 2621, 23581, 3553, 6425, 834, 6622, 5579, 836, 6789, 4205, 2308, 4208, 3934, 5077, 5594, 8743, 7157, 7852, 3552, 3375, 581, 7097, 5728, 653361, 1984, 841, 1649	412	567	16792	2.875293231280286	2.388770238059834E-5	3.5129393440998146E-7	3.1408408902243846E-7	3.14084e-07
GOTERM_BP_DIRECT	GO:0050900~leukocyte migration	18	4.186046511627907	7.145804214959017E-9	5295, 5420, 6401, 5290, 3383, 5291, 6093, 284, 8140, 285, 960, 961, 2357, 2621, 2335, 6403, 857, 4318	412	122	16792	6.013369409517746	2.7389492384788383E-5	3.969546022599697E-7	3.549082760096311E-7	3.54908e-07
GOTERM_BP_DIRECT	GO:0008203~cholesterol metabolic process	14	3.255813953488372	8.666093087783877E-9	8542, 6720, 5444, 19, 1050, 351, 6927, 335, 3565, 348, 7436, 847, 3952, 3953	412	68	16792	8.391205025699598	3.3216583180561976E-5	4.7453049722108005E-7	4.242671573119335E-7	4.24267e-07
GOTERM_BP_DIRECT	GO:0014065~phosphatidylinositol 3-kinase signaling	10	2.3255813953488373	9.163205292180071E-9	5294, 22933, 5295, 3479, 1906, 2064, 3667, 5291, 3480, 5293	412	27	16792	15.095289464221503	3.512194930732626E-5	4.946840265482564E-7	4.4228597938452257E-7	4.42286e-07
GOTERM_BP_DIRECT	GO:0070301~cellular response to hydrogen peroxide	13	3.0232558139534884	1.0300339662257082E-8	4780, 5562, 5970, 5598, 23411, 383, 231, 3569, 2168, 10013, 4217, 2308, 3934	412	57	16792	9.295520354283768	3.9480422871496224E-5	5.483500267421027E-7	4.902675558688197E-7	4.90268e-07
GOTERM_BP_DIRECT	GO:0031100~organ regeneration	12	2.7906976744186047	1.3036577168059084E-8	3082, 133, 1026, 2621, 6387, 335, 4288, 3651, 4851, 6347, 5468, 285	412	47	16792	10.406114439165462	4.996795210632232E-5	6.845095929475406E-7	6.120047939032669E-7	6.12005e-07
GOTERM_BP_DIRECT	GO:0030198~extracellular matrix organization	22	5.116279069767442	1.5251597191875777E-8	7057, 5054, 7276, 6696, 3791, 7124, 7412, 4982, 3383, 1281, 351, 10855, 1634, 3339, 10549, 960, 961, 2247, 2335, 151887, 2200, 999	412	196	16792	4.574796909054884	5.845766382595041E-5	7.899915140062142E-7	7.063138321156526E-7	7.06314e-07
GOTERM_BP_DIRECT	GO:0009612~response to mechanical stimulus	13	3.0232558139534884	1.5598273382366656E-8	7057, 6387, 1281, 285, 1634, 10628, 632, 6347, 56729, 5468, 50964, 2626, 3725	412	59	16792	8.980417969392793	5.9786394899341566E-5	7.971757583281519E-7	7.127371050849405E-7	7.12737e-07
GOTERM_BP_DIRECT	GO:0046627~negative regulation of insulin receptor signaling pathway	10	2.3255813953488373	1.8747898363462103E-8	2887, 5770, 5970, 3553, 7249, 2660, 5579, 3667, 9021, 197	412	29	16792	14.054235018413124	7.185811311161139E-5	9.33255771781172E-7	8.344032167738264E-7	8.34403e-07
GOTERM_BP_DIRECT	GO:0071549~cellular response to dexamethasone stimulus	10	2.3255813953488373	1.8747898363462103E-8	3569, 5176, 2660, 6347, 1392, 7040, 2308, 1956, 1978, 383	412	29	16792	14.054235018413124	7.185811311161139E-5	9.33255771781172E-7	8.344032167738264E-7	8.34403e-07
GOTERM_BP_DIRECT	GO:0046326~positive regulation of glucose import	10	2.3255813953488373	2.620737702461876E-8	5295, 5906, 8660, 4780, 3479, 5741, 3630, 9370, 3667, 26291	412	30	16792	13.585760517799352	1.0044783231333287E-4	1.2878573863508167E-6	1.1514446290175447E-6	1.15144e-06
GOTERM_BP_DIRECT	GO:0006468~protein phosphorylation	34	7.906976744186046	2.900822768329025E-8	5166, 5562, 6794, 5563, 5564, 5587, 6356, 3486, 1385, 7040, 6093, 351, 595, 3717, 796, 57761, 2621, 6347, 10494, 5579, 6789, 5294, 5592, 5295, 9475, 5594, 5871, 2064, 5290, 5170, 5293, 2932, 2475, 4217	412	456	16792	3.0389201158235397	1.1118235720408709E-4	1.4074498317728042E-6	1.2583695730460214E-6	1.25837e-06
GOTERM_BP_DIRECT	GO:0030324~lung development	14	3.255813953488372	3.533252596678504E-8	3290, 7422, 6720, 5950, 1392, 1490, 1050, 383, 2247, 3146, 4851, 1956, 4846, 1978	412	76	16792	7.507920286152274	1.3542040444125547E-4	1.6928696503835883E-6	1.5135570811021541E-6	1.51356e-06
GOTERM_BP_DIRECT	GO:0010332~response to gamma radiation	10	2.3255813953488373	3.613543967623323E-8	596, 2876, 4609, 5562, 7157, 4221, 6347, 6648, 581, 142	412	31	16792	13.147510178515502	1.384975509732822E-4	1.7099646948024934E-6	1.5288413798821145E-6	1.52884e-06
GOTERM_BP_DIRECT	GO:0000187~activation of MAPK activity	16	3.7209302325581395	5.08762550158959E-8	3082, 7099, 7057, 5594, 5562, 7124, 7852, 2690, 5291, 3084, 2247, 2357, 3479, 3553, 6647, 1848	412	107	16792	6.0945467743398964	1.9498967736586437E-4	2.3781547009259632E-6	2.126255194383844E-6	2.12626e-06
GOTERM_BP_DIRECT	GO:0006955~immune response	32	7.441860465116279	5.2153117577026324E-8	7124, 6376, 6356, 29949, 3480, 4804, 3558, 3458, 3557, 3576, 3553, 6347, 959, 7099, 50616, 7057, 8743, 5871, 6387, 4982, 3596, 3552, 1394, 3274, 7097, 3569, 3565, 3586, 4851, 925, 948, 3606	412	421	16792	3.0979406406383316	1.9988292572803434E-4	2.4084686707559265E-6	2.153358240198424E-6	2.15336e-06
GOTERM_BP_DIRECT	GO:0046854~phosphatidylinositol phosphorylation	15	3.488372093023256	6.523139729345506E-8	5294, 5295, 8660, 9365, 4254, 2064, 5290, 5291, 3084, 5293, 2247, 940, 145957, 3667, 1956	412	94	16792	6.503821524478413	2.5000069855962703E-4	2.973683723473738E-6	2.658704440475998E-6	2.6587e-06
GOTERM_BP_DIRECT	GO:0043491~protein kinase B signaling	10	2.3255813953488373	6.619193431204924E-8	5728, 22933, 3479, 2621, 7124, 3553, 7249, 6347, 7040, 5290	412	33	16792	12.350691379817592	2.536815098453937E-4	2.973683723473738E-6	2.658704440475998E-6	2.6587e-06
GOTERM_BP_DIRECT	GO:0042060~wound healing	14	3.255813953488372	6.671974960050652E-8	5465, 2064, 1281, 3084, 1634, 3569, 2247, 2335, 1001, 2475, 3630, 836, 4217, 1956	412	80	16792	7.13252427184466	2.55704110931676E-4	2.973683723473738E-6	2.658704440475998E-6	2.6587e-06
GOTERM_BP_DIRECT	GO:0043410~positive regulation of MAPK cascade	14	3.255813953488372	7.773290807459737E-8	3791, 4982, 3486, 3481, 4804, 155, 3569, 2149, 367, 3479, 1499, 3146, 3630, 3952	412	81	16792	7.044468416636701	2.9790586559985677E-4	3.4247153637923184E-6	3.0619617927775305E-6	3.06196e-06
GOTERM_BP_DIRECT	GO:0070542~response to fatty acid	8	1.8604651162790697	7.869865892650543E-8	7351, 3651, 5444, 5743, 847, 1490, 948, 7097	412	17	16792	19.179897201599083	3.0160647913990424E-4	3.427863178014719E-6	3.0647761834219787E-6	3.06478e-06
GOTERM_BP_DIRECT	GO:0008283~cell proliferation	29	6.744186046511628	1.0874784540578406E-7	4254, 5587, 6774, 1020, 3084, 596, 4609, 3479, 2621, 2641, 5879, 1956, 5617, 6285, 8660, 5176, 7157, 4288, 3552, 2064, 7295, 5728, 2239, 1489, 367, 4852, 6934, 26060, 43	412	366	16792	3.2294020902965674	4.1674365229582566E-4	4.683488667869329E-6	4.1874029910744045E-6	4.1874e-06
GOTERM_BP_DIRECT	GO:0050999~regulation of nitric-oxide synthase activity	9	2.0930232558139537	1.2773277663107804E-7	2643, 3553, 801, 857, 23564, 3952, 23576, 1956, 4846	412	26	16792	14.108289768483942	4.894799294861141E-4	5.4399970314102455E-6	4.863780283496716E-6	4.86378e-06
GOTERM_BP_DIRECT	GO:0030168~platelet activation	16	3.7209302325581395	1.3531082998057172E-7	5294, 5295, 9002, 5594, 5290, 150, 1281, 5291, 5170, 387, 3569, 2149, 2621, 5579, 5879, 959	412	115	16792	5.670578303081468	5.185119726029974E-4	5.6994111133574885E-6	5.0957166411364755E-6	5.09572e-06
GOTERM_BP_DIRECT	GO:0071347~cellular response to interleukin-1	13	3.0232558139534884	1.368504230913278E-7	3091, 7035, 6376, 5970, 5740, 6356, 3383, 3569, 4609, 3576, 6347, 1906, 3934	412	71	16792	7.4626008478052785	5.24410156555688E-4	5.701605127272385E-6	5.09767826015196E-6	5.09768e-06
GOTERM_BP_DIRECT	GO:0043406~positive regulation of MAP kinase activity	12	2.7906976744186047	1.6089837773775596E-7	50507, 5294, 2247, 7422, 7124, 4254, 1906, 2064, 7040, 150, 4208, 1956	412	59	16792	8.289616587131809	6.165333965948427E-4	6.631435288912028E-6	5.929018715132148E-6	5.92902e-06
GOTERM_BP_DIRECT	GO:0035094~response to nicotine	10	2.3255813953488373	1.957656382254056E-7	551, 596, 1268, 3651, 7412, 1385, 3596, 1906, 836, 3162	412	37	16792	11.015481500918394	7.500883078934706E-4	7.870942579759413E-6	7.0372345997483705E-6	7.03723e-06
GOTERM_BP_DIRECT	GO:0045597~positive regulation of cell differentiation	10	2.3255813953488373	1.957656382254056E-7	2668, 3717, 5078, 367, 4760, 3630, 2690, 9021, 1490, 3725	412	37	16792	11.015481500918394	7.500883078934706E-4	7.870942579759413E-6	7.0372345997483705E-6	7.03723e-06
GOTERM_BP_DIRECT	GO:0009408~response to heat	11	2.558139534883721	1.971329213819211E-7	3329, 3569, 3479, 796, 6387, 6750, 2660, 6347, 6647, 4842, 4846	412	48	16792	9.340210355987054	7.553251605514344E-4	7.870942579759413E-6	7.0372345997483705E-6	7.03723e-06
GOTERM_BP_DIRECT	GO:0043388~positive regulation of DNA binding	9	2.0930232558139537	2.434341357890484E-7	22933, 3717, 4609, 3479, 3651, 3146, 801, 4318, 7295	412	28	16792	13.100554785020805	9.326479691346146E-4	9.537976313845534E-6	8.527692363044258E-6	8.52769e-06
GOTERM_BP_DIRECT	GO:0007565~female pregnancy	14	3.255813953488372	2.4386164329685947E-7	7351, 2353, 1394, 7040, 1392, 183, 133, 596, 3565, 2695, 6667, 3952, 10135, 5617	412	89	16792	6.411257772444639	9.34285076493957E-4	9.537976313845534E-6	8.527692363044258E-6	8.52769e-06
GOTERM_BP_DIRECT	GO:0042157~lipoprotein metabolic process	10	2.3255813953488373	2.510183366919274E-7	3339, 8542, 213, 4023, 335, 5465, 348, 19, 4018, 55937	412	38	16792	10.725600408788964	9.61690684050831E-4	9.718720045860178E-6	8.68929131154783E-6	8.68929e-06
GOTERM_BP_DIRECT	GO:0007623~circadian rhythm	13	3.0232558139534884	2.556477010018506E-7	5054, 5078, 6720, 1385, 9370, 2932, 4544, 406, 4843, 3952, 10135, 1956, 3725	412	75	16792	7.064595469255663	9.794178201845138E-4	9.798976379400934E-6	8.761046713333422E-6	8.76105e-06
GOTERM_BP_DIRECT	GO:0032570~response to progesterone	10	2.3255813953488373	3.1932580702029107E-7	7057, 10628, 5970, 6720, 2353, 5732, 6347, 857, 7040, 7097	412	39	16792	10.450585013691809	0.001223227260602311	1.199976292459584E-5	1.0728720986848408E-5	1.07287e-05
GOTERM_BP_DIRECT	GO:0006953~acute-phase response	10	2.3255813953488373	3.1932580702029107E-7	50616, 3569, 3557, 4153, 1401, 2335, 6774, 2056, 3630, 197	412	39	16792	10.450585013691809	0.001223227260602311	1.199976292459584E-5	1.0728720986848408E-5	1.07287e-05
GOTERM_BP_DIRECT	GO:0045909~positive regulation of vasodilation	9	2.0930232558139537	3.290288928983974E-7	133, 796, 3630, 4842, 4843, 183, 3162, 1956, 4846	412	29	16792	12.648811516571811	0.001260373015915861	1.2244347053199582E-5	1.0947398213231145E-5	1.09474e-05
GOTERM_BP_DIRECT	GO:0045776~negative regulation of blood pressure	9	2.0930232558139537	4.391458076819304E-7	2643, 1268, 796, 5465, 9370, 4842, 4843, 1392, 4846	412	30	16792	12.227184466019418	0.0016818303861358963	1.6185056546584992E-5	1.4470698874288228E-5	1.44707e-05
GOTERM_BP_DIRECT	GO:0043123~positive regulation of I-kappaB kinase/NF-kappaB signaling	18	4.186046511627907	4.474451455882687E-7	6285, 8743, 5970, 7124, 4057, 5587, 3552, 9370, 1491, 3162, 387, 2149, 1499, 841, 1893, 834, 5579, 948	412	161	16792	4.556714707833323	0.0017135877558809298	1.6187522744964634E-5	1.4472903847376416E-5	1.44729e-05
GOTERM_BP_DIRECT	GO:0043627~response to estrogen	12	2.7906976744186047	4.510427353793994E-7	3329, 595, 5594, 632, 335, 4982, 2056, 2660, 5468, 857, 1392, 3162	412	65	16792	7.524421209858104	0.0017273535991614297	1.6187522744964634E-5	1.4472903847376416E-5	1.44729e-05
GOTERM_BP_DIRECT	GO:0006527~arginine catabolic process	6	1.3953488372093024	4.518823203003433E-7	4842, 23564, 23576, 4843, 4846, 383	412	8	16792	30.567961165048548	0.0017305661657361915	1.6187522744964634E-5	1.4472903847376416E-5	1.44729e-05
GOTERM_BP_DIRECT	GO:0048009~insulin-like growth factor receptor signaling pathway	7	1.627906976744186	5.271742129747407E-7	5295, 2887, 3479, 7249, 2690, 3667, 3480	412	14	16792	20.37864077669903	0.0020186191332572934	1.83696250757471E-5	1.6423872980585785E-5	1.64239e-05
GOTERM_BP_DIRECT	GO:0030194~positive regulation of blood coagulation	7	1.627906976744186	5.271742129747407E-7	10855, 7057, 5054, 2149, 4780, 948, 6915	412	14	16792	20.37864077669903	0.0020186191332572934	1.83696250757471E-5	1.6423872980585785E-5	1.64239e-05
GOTERM_BP_DIRECT	GO:0035729~cellular response to hepatocyte growth factor stimulus	7	1.627906976744186	5.271742129747407E-7	3082, 2932, 22933, 3569, 5970, 3586, 1385	412	14	16792	20.37864077669903	0.0020186191332572934	1.83696250757471E-5	1.6423872980585785E-5	1.64239e-05
GOTERM_BP_DIRECT	GO:0048146~positive regulation of fibroblast proliferation	11	2.558139534883721	6.327005035240496E-7	4609, 1026, 3479, 2621, 2335, 302, 7040, 183, 51548, 1956, 3725	412	54	16792	8.302409205321826	0.0024222035166407974	2.1848117387456595E-5	1.9533915545738E-5	1.95339e-05
GOTERM_BP_DIRECT	GO:0046677~response to antibiotic	9	2.0930232558139537	7.560325023790639E-7	155, 3569, 3717, 7157, 841, 6347, 6647, 836, 8639	412	32	16792	11.462985436893204	0.0028936788941051894	2.5419934926482036E-5	2.2727398119763615E-5	2.27274e-05
GOTERM_BP_DIRECT	GO:0045907~positive regulation of vasoconstriction	9	2.0930232558139537	7.560325023790639E-7	551, 552, 2149, 5743, 857, 3274, 3383, 6915, 1956	412	32	16792	11.462985436893204	0.0028936788941051894	2.5419934926482036E-5	2.2727398119763615E-5	2.27274e-05
GOTERM_BP_DIRECT	GO:0031663~lipopolysaccharide-mediated signaling pathway	9	2.0930232558139537	7.560325023790639E-7	7099, 5594, 7124, 3553, 6347, 7040, 3606, 7097, 4846	412	32	16792	11.462985436893204	0.0028936788941051894	2.5419934926482036E-5	2.2727398119763615E-5	2.27274e-05
GOTERM_BP_DIRECT	GO:0043154~negative regulation of cysteine-type endopeptidase activity involved in apoptotic process	12	2.7906976744186047	8.418055903898277E-7	4804, 3082, 551, 3569, 7057, 2876, 960, 2621, 7422, 2168, 6622, 4803	412	69	16792	7.0882228788518375	0.00322144217036735	2.8057746330123566E-5	2.5085806593616867E-5	2.50858e-05
GOTERM_BP_DIRECT	GO:0045725~positive regulation of glycogen biosynthetic process	7	1.627906976744186	8.605106511054293E-7	8660, 2645, 3479, 5741, 3630, 3667, 3481	412	15	16792	19.02006472491909	0.0032929052009668114	2.843394246281992E-5	2.5422155183950913E-5	2.54222e-05
GOTERM_BP_DIRECT	GO:0032733~positive regulation of interleukin-10 production	8	1.8604651162790697	8.735339499061358E-7	3329, 3082, 7099, 940, 3565, 3146, 959, 7097	412	23	16792	14.176445757703672	0.003342657930683668	2.8617569487095885E-5	2.5586332019900233E-5	2.55863e-05
GOTERM_BP_DIRECT	GO:0044267~cellular protein metabolic process	15	3.488372093023256	1.145987195428673E-6	7276, 4057, 3486, 3375, 3484, 3481, 351, 3339, 3479, 796, 335, 3630, 4313, 6622, 5617	412	118	16792	5.18101036695738	0.004382938205293452	3.7225160339644946E-5	3.328218744689883E-5	3.32822e-05
GOTERM_BP_DIRECT	GO:0032735~positive regulation of interleukin-12 production	8	1.8604651162790697	1.6417749951609125E-6	3329, 7099, 177, 3458, 3146, 948, 959, 7097	412	25	16792	13.042330097087378	0.006273169715411808	5.244102963709814E-5	4.688635757013706E-5	4.68864e-05
GOTERM_BP_DIRECT	GO:0007569~cell aging	8	1.8604651162790697	1.6417749951609125E-6	50507, 596, 7157, 632, 2475, 6647, 23411, 3383	412	25	16792	13.042330097087378	0.006273169715411808	5.244102963709814E-5	4.688635757013706E-5	4.68864e-05
GOTERM_BP_DIRECT	GO:0019732~antifungal humoral response	6	1.3953488372093024	1.952481180883965E-6	133, 796, 7432, 4057, 4852, 351	412	10	16792	24.454368932038836	0.007455933263811332	6.134311775678884E-5	5.484551644991269E-5	5.48455e-05
GOTERM_BP_DIRECT	GO:0045080~positive regulation of chemokine biosynthetic process	6	1.3953488372093024	1.952481180883965E-6	3458, 7124, 3565, 3553, 1958, 3162	412	10	16792	24.454368932038836	0.007455933263811332	6.134311775678884E-5	5.484551644991269E-5	5.48455e-05
GOTERM_BP_DIRECT	GO:0009409~response to cold	9	2.0930232558139537	1.9962491671903387E-6	3329, 133, 155, 3569, 4023, 841, 2353, 5468, 6648	412	36	16792	10.189320388349515	0.0076224314902859636	6.220831754341925E-5	5.561907232488855E-5	5.56191e-05
GOTERM_BP_DIRECT	GO:0001523~retinoid metabolic process	11	2.558139534883721	2.046614142632089E-6	3339, 2239, 6383, 7276, 4023, 335, 216, 348, 5950, 5406, 55937	412	61	16792	7.349673722743911	0.007813990835104367	6.326348394119997E-5	5.65624731193562E-5	5.65625e-05
GOTERM_BP_DIRECT	GO:0045892~negative regulation of transcription, DNA-templated	32	7.441860465116279	2.1141989951401516E-6	22933, 7124, 1020, 7040, 3084, 1499, 796, 57761, 2621, 3159, 2167, 10013, 51548, 10971, 2308, 7376, 5970, 7157, 4221, 9370, 3275, 23411, 1050, 1390, 1027, 3565, 4851, 5468, 406, 6934, 1649, 3725	412	499	16792	2.613693406229935	0.008070986584466144	6.482979798697762E-5	5.79628796507624E-5	5.79629e-05
GOTERM_BP_DIRECT	GO:0032148~activation of protein kinase B activity	8	1.8604651162790697	2.1995800230299428E-6	3479, 2621, 3630, 150, 5170, 3606, 3084, 7295	412	26	16792	12.54070201643017	0.008395558295773542	6.638574982892732E-5	5.935402156632767E-5	5.9354e-05
GOTERM_BP_DIRECT	GO:0032757~positive regulation of interleukin-8 production	8	1.8604651162790697	2.1995800230299428E-6	7099, 5054, 796, 7124, 3553, 9370, 1649, 7097	412	26	16792	12.54070201643017	0.008395558295773542	6.638574982892732E-5	5.935402156632767E-5	5.9354e-05
GOTERM_BP_DIRECT	GO:0022617~extracellular matrix disassembly	12	2.7906976744186047	2.267229051232867E-6	1634, 3339, 960, 6696, 3818, 2335, 9622, 2200, 999, 4313, 4314, 4318	412	76	16792	6.435360245273378	0.008652647304877359	6.789288244824671E-5	6.070151530136746E-5	6.07015e-05
GOTERM_BP_DIRECT	GO:0018105~peptidyl-serine phosphorylation	15	3.488372093023256	2.3035961791601634E-6	5594, 5587, 5598, 2056, 253260, 1020, 5170, 2932, 596, 1017, 2621, 1641, 2475, 5579, 6789	412	125	16792	4.8908737864077665	0.00879082705324874	6.844716399008455E-5	6.119708609288279E-5	6.11971e-05
GOTERM_BP_DIRECT	GO:0045454~cell redox homeostasis	12	2.7906976744186047	2.5877499306531313E-6	1536, 3569, 10549, 653361, 2876, 4780, 4057, 4842, 4843, 1649, 4846, 7295	412	77	16792	6.351784138191905	0.00986982868277042	7.62988114168727E-5	6.8217069325756E-5	6.82171e-05
GOTERM_BP_DIRECT	GO:0042104~positive regulation of activated T cell proliferation	8	1.8604651162790697	2.9072531487749407E-6	177, 3558, 3479, 3565, 3146, 2056, 3481, 3606	412	27	16792	12.076231571377201	0.011081658515288528	8.506489556682707E-5	7.605463008283756E-5	7.60546e-05
GOTERM_BP_DIRECT	GO:0051412~response to corticosterone	7	1.627906976744186	2.9985133710616166E-6	595, 552, 114131, 1026, 2353, 801, 1392	412	18	16792	15.850053937432579	0.011427523104286186	8.707046781272103E-5	7.784776759566788E-5	7.78478e-05
GOTERM_BP_DIRECT	GO:0042517~positive regulation of tyrosine phosphorylation of Stat3 protein	9	2.0930232558139537	3.0907785296889136E-6	3569, 3717, 1489, 7422, 6774, 3952, 2690, 9021, 3606	412	38	16792	9.653040367910068	0.011777073337840727	8.907484288945568E-5	7.963983474619479E-5	7.96398e-05
GOTERM_BP_DIRECT	GO:0042632~cholesterol homeostasis	11	2.558139534883721	3.2202028391615693E-6	7376, 4023, 335, 2167, 348, 19, 857, 23411, 55937, 3606, 2538	412	64	16792	7.005157766990291	0.012267194271891269	9.21122200187037E-5	8.235548604333357E-5	8.23555e-05
GOTERM_BP_DIRECT	GO:2000145~regulation of cell motility	8	1.8604651162790697	3.7951928198638135E-6	387, 9475, 145957, 2064, 6093, 1956, 3084, 22876	412	28	16792	11.64493758668516	0.014441705254840564	1.0726741070328849E-4	9.590540476915462E-5	9.59054e-05
GOTERM_BP_DIRECT	GO:0000302~response to reactive oxygen species	9	2.0930232558139537	3.805992135571937E-6	1536, 50507, 2876, 348, 6647, 54205, 847, 6648, 7295	412	39	16792	9.405526512322629	0.014482500545759391	1.0726741070328849E-4	9.590540476915462E-5	9.59054e-05
GOTERM_BP_DIRECT	GO:0007166~cell surface receptor signaling pathway	22	5.116279069767442	4.163213801092584E-6	7442, 8743, 6750, 1394, 2064, 183, 177, 3458, 1489, 841, 940, 2642, 84059, 2740, 4544, 6347, 1906, 3953, 925, 948, 1956, 5617	412	274	16792	3.272482460491815	0.015830983276931554	1.16478821164875E-4	1.0414112187112616E-4	0.000104141
GOTERM_BP_DIRECT	GO:0043536~positive regulation of blood vessel endothelial cell migration	7	1.627906976744186	4.2922445898354684E-6	7057, 4780, 2247, 7422, 5587, 7040, 284	412	19	16792	15.015840572304548	0.016317610391936244	1.192186486437634E-4	1.0659074064758079E-4	0.000106591
GOTERM_BP_DIRECT	GO:0043280~positive regulation of cysteine-type endopeptidase activity involved in apoptotic process	9	2.0930232558139537	4.656690435399953E-6	4609, 2149, 8743, 7124, 3146, 23411, 4217, 1490, 114548	412	40	16792	9.170388349514564	0.017690783719970682	1.27493531706343E-4	1.1398912944368313E-4	0.000113989
GOTERM_BP_DIRECT	GO:0030819~positive regulation of cAMP biosynthetic process	9	2.0930232558139537	4.656690435399953E-6	133, 551, 796, 6343, 2641, 5741, 19, 2691, 1392	412	40	16792	9.170388349514564	0.017690783719970682	1.27493531706343E-4	1.1398912944368313E-4	0.000113989
GOTERM_BP_DIRECT	GO:0097421~liver regeneration	8	1.8604651162790697	4.898063160116423E-6	595, 7351, 5906, 4609, 3586, 7040, 3162, 1956	412	29	16792	11.243388014730497	0.01859918224333512	1.3315089427465426E-4	1.1904725141644668E-4	0.000119047
GOTERM_BP_DIRECT	GO:0033210~leptin-mediated signaling pathway	5	1.1627906976744187	5.1031804967509016E-6	6774, 3952, 23411, 3953, 51094	412	6	16792	33.96440129449838	0.019370474659824888	1.3774993552145216E-4	1.2315915184764323E-4	0.000123159
GOTERM_BP_DIRECT	GO:0032024~positive regulation of insulin secretion	9	2.0930232558139537	5.6630337039155975E-6	2746, 8660, 2645, 3717, 114131, 2695, 5950, 5106, 6934	412	41	16792	8.946720340989817	0.02147257960267923	1.5179306424551389E-4	1.3571480072250877E-4	0.000135715
GOTERM_BP_DIRECT	GO:0036499~PERK-mediated unfolded protein response	6	1.3953488372093024	5.892234721861467E-6	4780, 467, 3576, 6347, 3484, 1649	412	12	16792	20.37864077669903	0.022331870307296664	1.5575817716479313E-4	1.39259919943581E-4	0.00013926
GOTERM_BP_DIRECT	GO:0001774~microglial cell activation	6	1.3953488372093024	5.892234721861467E-6	7442, 3565, 3596, 6622, 7097, 3725	412	12	16792	20.37864077669903	0.022331870307296664	1.5575817716479313E-4	1.39259919943581E-4	0.00013926
GOTERM_BP_DIRECT	GO:1902895~positive regulation of pri-miRNA transcription from RNA polymerase II promoter	7	1.627906976744186	6.005627744358531E-6	4804, 3091, 5970, 6774, 2353, 7040, 3725	412	20	16792	14.26504854368932	0.022756709735121228	1.5766829550771402E-4	1.409677142460047E-4	0.000140968
GOTERM_BP_DIRECT	GO:0033574~response to testosterone	8	1.8604651162790697	6.255124962850032E-6	551, 7057, 632, 2056, 1906, 2660, 3767, 6915	412	30	16792	10.868608414239482	0.023690828808184183	1.631013196095522E-4	1.4582526018834733E-4	0.000145825
GOTERM_BP_DIRECT	GO:0050829~defense response to Gram-negative bacterium	10	2.3255813953488373	6.777038927120053E-6	7099, 133, 3569, 5054, 796, 7432, 6403, 4852, 4843, 351	412	55	16792	7.410414827890556	0.02564199203551676	1.738143612437435E-4	1.55403552304281E-4	0.000155404
GOTERM_BP_DIRECT	GO:0010629~negative regulation of gene expression	15	3.488372093023256	6.823352508298953E-6	5176, 7124, 7423, 1385, 23411, 7040, 1392, 183, 1490, 3458, 1026, 940, 4843, 4208, 1636	412	137	16792	4.4624760824888385	0.025814945851199478	1.738143612437435E-4	1.55403552304281E-4	0.000155404
GOTERM_BP_DIRECT	GO:0045740~positive regulation of DNA replication	9	2.0930232558139537	6.847369827238526E-6	3569, 3479, 4254, 2056, 3630, 5879, 1956, 3480, 3725	412	42	16792	8.73370319001387	0.02590462423750195	1.738143612437435E-4	1.55403552304281E-4	0.000155404
GOTERM_BP_DIRECT	GO:0007566~embryo implantation	9	2.0930232558139537	6.847369827238526E-6	6696, 796, 5740, 3553, 2056, 4313, 5743, 6647, 4318	412	42	16792	8.73370319001387	0.02590462423750195	1.738143612437435E-4	1.55403552304281E-4	0.000155404
GOTERM_BP_DIRECT	GO:0098869~cellular oxidant detoxification	11	2.558139534883721	7.400724068376905E-6	10549, 2876, 213, 373156, 2168, 348, 5743, 847, 55937, 7295, 2879	412	70	16792	6.404715672676838	0.027968512328458983	1.8662483785584656E-4	1.668571143574188E-4	0.000166857
GOTERM_BP_DIRECT	GO:0043525~positive regulation of neuron apoptotic process	9	2.0930232558139537	8.234379447014488E-6	1499, 7157, 1020, 1728, 836, 1649, 2309, 581, 3725	412	43	16792	8.53059381350192	0.031069609759867944	2.0496528560923856E-4	1.8325490054340218E-4	0.000183255
GOTERM_BP_DIRECT	GO:0042346~positive regulation of NF-kappaB import into nucleus	7	1.627906976744186	8.234973645662076E-6	7099, 387, 7124, 3553, 5743, 3606, 7097	412	21	16792	13.585760517799352	0.031071816576095368	2.0496528560923856E-4	1.8325490054340218E-4	0.000183255
GOTERM_BP_DIRECT	GO:0097190~apoptotic signaling pathway	11	2.558139534883721	8.428528261322411E-6	4804, 7099, 841, 940, 5740, 4982, 857, 836, 11035, 4217, 581	412	71	16792	6.314508409681389	0.03179039879537482	2.0842934726225033E-4	1.863520409777542E-4	0.000186352
GOTERM_BP_DIRECT	GO:0050901~leukocyte tethering or rolling	6	1.3953488372093024	9.382640226003178E-6	7124, 6401, 7412, 6403, 3952, 6093	412	13	16792	18.811053024645258	0.0353248135965194	2.2337677010105704E-4	1.9971619909635335E-4	0.000199716
GOTERM_BP_DIRECT	GO:0046628~positive regulation of insulin receptor signaling pathway	6	1.3953488372093024	9.382640226003178E-6	3630, 3952, 23411, 3667, 3481, 51094	412	13	16792	18.811053024645258	0.0353248135965194	2.2337677010105704E-4	1.9971619909635335E-4	0.000199716
GOTERM_BP_DIRECT	GO:0006809~nitric oxide biosynthetic process	6	1.3953488372093024	9.382640226003178E-6	2643, 4842, 23564, 1728, 4843, 4846	412	13	16792	18.811053024645258	0.0353248135965194	2.2337677010105704E-4	1.9971619909635335E-4	0.000199716
GOTERM_BP_DIRECT	GO:0051770~positive regulation of nitric-oxide synthase biosynthetic process	6	1.3953488372093024	9.382640226003178E-6	7099, 3717, 3791, 6347, 10135, 7097	412	13	16792	18.811053024645258	0.0353248135965194	2.2337677010105704E-4	1.9971619909635335E-4	0.000199716
GOTERM_BP_DIRECT	GO:0010745~negative regulation of macrophage derived foam cell differentiation	6	1.3953488372093024	9.382640226003178E-6	7376, 1401, 5465, 19, 9370, 5468	412	13	16792	18.811053024645258	0.0353248135965194	2.2337677010105704E-4	1.9971619909635335E-4	0.000199716
GOTERM_BP_DIRECT	GO:0001878~response to yeast	6	1.3953488372093024	9.382640226003178E-6	133, 3569, 796, 7432, 4852, 351	412	13	16792	18.811053024645258	0.0353248135965194	2.2337677010105704E-4	1.9971619909635335E-4	0.000199716
GOTERM_BP_DIRECT	GO:0050873~brown fat cell differentiation	8	1.8604651162790697	9.913836796280043E-6	4151, 155, 2167, 9370, 5743, 6517, 1050, 7350	412	32	16792	10.189320388349515	0.03728698671562081	2.3456627432186052E-4	2.0972048580772656E-4	0.00020972
GOTERM_BP_DIRECT	GO:0007507~heart development	17	3.953488372093023	1.1464529914151995E-5	4151, 5465, 5950, 2064, 7040, 1281, 5728, 133, 2057, 2200, 4851, 7249, 1906, 5468, 4205, 6648, 4208	412	183	16792	3.7861955541408037	0.042992255474725405	2.6959228933094844E-4	2.4103646635459443E-4	0.000241036
GOTERM_BP_DIRECT	GO:0044321~response to leptin	5	1.1627906976744187	1.1676837709855471E-5	595, 6774, 1906, 23411, 3953	412	7	16792	29.1123439667129	0.043770737409022376	2.707966079139423E-4	2.4211322079861213E-4	0.000242113
GOTERM_BP_DIRECT	GO:0032147~activation of protein kinase activity	9	2.0930232558139537	1.1727690298386231E-5	796, 7422, 6794, 57521, 3146, 2056, 11035, 150, 5290	412	45	16792	8.151456310679613	0.043957107694194475	2.707966079139423E-4	2.4211322079861213E-4	0.000242113
GOTERM_BP_DIRECT	GO:0071363~cellular response to growth factor stimulus	9	2.0930232558139537	1.1727690298386231E-5	7057, 1499, 2621, 632, 5598, 4842, 2064, 847, 285	412	45	16792	8.151456310679613	0.043957107694194475	2.707966079139423E-4	2.4211322079861213E-4	0.000242113
GOTERM_BP_DIRECT	GO:0071407~cellular response to organic cyclic compound	10	2.3255813953488373	1.228458641196131E-5	1027, 7124, 841, 3553, 6774, 6347, 836, 7040, 1050, 3606	412	59	16792	6.90801382260984	0.04599570833241562	2.7942268514478247E-4	2.4982560448504293E-4	0.000249826
GOTERM_BP_DIRECT	GO:0002931~response to ischemia	8	1.8604651162790697	1.2319967072650204E-5	3329, 596, 857, 1958, 4217, 3767, 4208, 1978	412	33	16792	9.880553103854073	0.04612507755847006	2.7942268514478247E-4	2.4982560448504293E-4	0.000249826
GOTERM_BP_DIRECT	GO:1902042~negative regulation of extrinsic apoptotic signaling pathway via death domain receptors	8	1.8604651162790697	1.2319967072650204E-5	3082, 2876, 5054, 8743, 841, 3383, 3162, 4846	412	33	16792	9.880553103854073	0.04612507755847006	2.7942268514478247E-4	2.4982560448504293E-4	0.000249826
GOTERM_BP_DIRECT	GO:0010595~positive regulation of endothelial cell migration	9	2.0930232558139537	1.389634903259209E-5	7057, 9475, 2247, 7422, 3791, 5587, 1906, 183, 284	412	46	16792	7.974250738708316	0.05187134692279538	3.114822891610364E-4	2.784893829780516E-4	0.000278489
GOTERM_BP_DIRECT	GO:0042102~positive regulation of T cell proliferation	10	2.3255813953488373	1.4143840460900675E-5	4690, 3569, 3458, 940, 3565, 3553, 7412, 79679, 3952, 959	412	60	16792	6.792880258899676	0.05277036072991548	3.114822891610364E-4	2.784893829780516E-4	0.000278489
GOTERM_BP_DIRECT	GO:0042554~superoxide anion generation	6	1.3953488372093024	1.4302343567008195E-5	1536, 50507, 653361, 1906, 6647, 6648	412	14	16792	17.46740638002774	0.05334567630440057	3.114822891610364E-4	2.784893829780516E-4	0.000278489
GOTERM_BP_DIRECT	GO:0045821~positive regulation of glycolytic process	6	1.3953488372093024	1.4302343567008195E-5	3091, 4609, 3479, 5562, 5563, 3630	412	14	16792	17.46740638002774	0.05334567630440057	3.114822891610364E-4	2.784893829780516E-4	0.000278489
GOTERM_BP_DIRECT	GO:1902176~negative regulation of oxidative stress-induced intrinsic apoptotic signaling pathway	6	1.3953488372093024	1.4302343567008195E-5	2876, 4780, 5598, 3630, 23411, 6648	412	14	16792	17.46740638002774	0.05334567630440057	3.114822891610364E-4	2.784893829780516E-4	0.000278489
GOTERM_BP_DIRECT	GO:0043537~negative regulation of blood vessel endothelial cell migration	6	1.3953488372093024	1.4302343567008195E-5	7057, 2247, 3146, 348, 7040, 285	412	14	16792	17.46740638002774	0.05334567630440057	3.114822891610364E-4	2.784893829780516E-4	0.000278489
GOTERM_BP_DIRECT	GO:0010875~positive regulation of cholesterol efflux	6	1.3953488372093024	1.4302343567008195E-5	7376, 5444, 348, 19, 9370, 23411	412	14	16792	17.46740638002774	0.05334567630440057	3.114822891610364E-4	2.784893829780516E-4	0.000278489
GOTERM_BP_DIRECT	GO:0007179~transforming growth factor beta receptor signaling pathway	12	2.7906976744186047	1.49898834379419E-5	387, 7122, 335, 2353, 1385, 2660, 6347, 9518, 7040, 1281, 3725, 142	412	92	16792	5.316167159138877	0.055837184680395224	3.246114306080865E-4	2.902278561685135E-4	0.000290228
GOTERM_BP_DIRECT	GO:0006979~response to oxidative stress	13	3.0232558139534884	1.5925393054832416E-5	4153, 23411, 3162, 351, 6927, 2876, 348, 5445, 5621, 5743, 10494, 1956, 2879	412	110	16792	4.816769638128862	0.059216760960749126	3.429327616807453E-4	3.06608550555678E-4	0.000306609
GOTERM_BP_DIRECT	GO:0001933~negative regulation of protein phosphorylation	10	2.3255813953488373	1.6237591169970992E-5	5728, 3558, 4221, 2475, 5621, 3486, 6622, 5080, 7040, 284	412	61	16792	6.6815215661308285	0.060341899039126456	3.471447948693567E-4	3.1037443569456965E-4	0.000310374
GOTERM_BP_DIRECT	GO:0032760~positive regulation of tumor necrosis factor production	9	2.0930232558139537	1.639269707053315E-5	7099, 5295, 3717, 3458, 3146, 6347, 3952, 948, 7097	412	47	16792	7.804585829374097	0.06090038851340862	3.471447948693567E-4	3.1037443569456965E-4	0.000310374
GOTERM_BP_DIRECT	GO:0051781~positive regulation of cell division	9	2.0930232558139537	1.639269707053315E-5	22933, 2247, 7422, 3553, 7423, 3552, 847, 7040, 3481	412	47	16792	7.804585829374097	0.06090038851340862	3.471447948693567E-4	3.1037443569456965E-4	0.000310374
GOTERM_BP_DIRECT	GO:0071902~positive regulation of protein serine/threonine kinase activity	8	1.8604651162790697	1.8590804728513515E-5	387, 6794, 57521, 4057, 801, 6622, 6789, 3481	412	35	16792	9.315950069348128	0.06877952725421077	3.8727475284995816E-4	3.462537380685642E-4	0.000346254
GOTERM_BP_DIRECT	GO:0042594~response to starvation	8	1.8604651162790697	1.8590804728513515E-5	133, 114131, 5166, 2642, 2641, 2695, 5468, 1649	412	35	16792	9.315950069348128	0.06877952725421077	3.8727475284995816E-4	3.462537380685642E-4	0.000346254
GOTERM_BP_DIRECT	GO:0050918~positive chemotaxis	8	1.8604651162790697	1.8590804728513515E-5	3082, 3958, 2247, 7422, 6387, 3146, 7249, 284	412	35	16792	9.315950069348128	0.06877952725421077	3.8727475284995816E-4	3.462537380685642E-4	0.000346254
GOTERM_BP_DIRECT	GO:0045671~negative regulation of osteoclast differentiation	7	1.627906976744186	1.9192552392370088E-5	7099, 5295, 1499, 796, 3565, 2200, 9935	412	24	16792	11.887540453074433	0.0709249515231063	3.976489368646192E-4	3.5552906512785026E-4	0.000355529
GOTERM_BP_DIRECT	GO:1904707~positive regulation of vascular smooth muscle cell proliferation	6	1.3953488372093024	2.1023260024643054E-5	3717, 3586, 4313, 183, 4217, 4318	412	15	16792	16.302912621359223	0.07742167611946771	4.2636061203416313E-4	3.8119953494418913E-4	0.0003812
GOTERM_BP_DIRECT	GO:0032270~positive regulation of cellular protein metabolic process	6	1.3953488372093024	2.1023260024643054E-5	7376, 3630, 9370, 7040, 183, 185	412	15	16792	16.302912621359223	0.07742167611946771	4.2636061203416313E-4	3.8119953494418913E-4	0.0003812
GOTERM_BP_DIRECT	GO:0060397~JAK-STAT cascade involved in growth hormone signaling pathway	6	1.3953488372093024	2.1023260024643054E-5	3717, 5594, 5770, 6774, 2690, 5617	412	15	16792	16.302912621359223	0.07742167611946771	4.2636061203416313E-4	3.8119953494418913E-4	0.0003812
GOTERM_BP_DIRECT	GO:0006112~energy reserve metabolic process	6	1.3953488372093024	2.1023260024643054E-5	155, 4609, 9365, 2475, 3952, 3953	412	15	16792	16.302912621359223	0.07742167611946771	4.2636061203416313E-4	3.8119953494418913E-4	0.0003812
GOTERM_BP_DIRECT	GO:0050727~regulation of inflammatory response	10	2.3255813953488373	2.122490985659616E-5	3717, 5970, 6401, 2167, 834, 253260, 5743, 59272, 185, 197	412	63	16792	6.4694097703806435	0.07813449841231723	4.281846288438583E-4	3.8283034778186864E-4	0.00038283
GOTERM_BP_DIRECT	GO:0050728~negative regulation of inflammatory response	11	2.558139534883721	2.2099191170285456E-5	3082, 3558, 5176, 335, 5465, 5740, 348, 5598, 9370, 9021, 114548	412	79	16792	5.6750645200934	0.08121867678276729	4.434879568361474E-4	3.9651271277784425E-4	0.000396513
GOTERM_BP_DIRECT	GO:0036092~phosphatidylinositol-3-phosphate biosynthetic process	9	2.0930232558139537	2.2526006329690262E-5	5294, 5295, 8660, 9365, 2247, 3667, 5290, 5291, 5293	412	49	16792	7.486031305726174	0.08272059157797251	4.4876658950572214E-4	4.0123222077644396E-4	0.000401232
GOTERM_BP_DIRECT	GO:0007611~learning or memory	8	1.8604651162790697	2.2596387105297255E-5	5728, 6285, 2740, 5621, 836, 1392, 4208, 1956	412	36	16792	9.057173678532902	0.08296801780404006	4.4876658950572214E-4	4.0123222077644396E-4	0.000401232
GOTERM_BP_DIRECT	GO:0034115~negative regulation of heterotypic cell-cell adhesion	5	1.1627906976744187	2.2901793099499872E-5	3557, 335, 3586, 5598, 9370	412	8	16792	25.473300970873787	0.08404091117009649	4.501670407711949E-4	4.02484333087108E-4	0.000402484
GOTERM_BP_DIRECT	GO:0045348~positive regulation of MHC class II biosynthetic process	5	1.1627906976744187	2.2901793099499872E-5	7099, 3458, 3565, 3586, 23411	412	8	16792	25.473300970873787	0.08404091117009649	4.501670407711949E-4	4.02484333087108E-4	0.000402484
GOTERM_BP_DIRECT	GO:0001503~ossification	11	2.558139534883721	2.4713403862572676E-5	596, 6696, 1893, 4057, 1490, 50964, 3481, 6272, 1956, 4318, 197	412	80	16792	5.604126213592233	0.09037936183830353	4.7642655162593705E-4	4.2596237736031476E-4	0.000425962
GOTERM_BP_DIRECT	GO:0034612~response to tumor necrosis factor	7	1.627906976744186	2.473490314989864E-5	3717, 2643, 841, 6401, 9370, 5743, 836	412	25	16792	11.412038834951456	0.09045431950029015	4.7642655162593705E-4	4.2596237736031476E-4	0.000425962
GOTERM_BP_DIRECT	GO:0007159~leukocyte cell-cell adhesion	7	1.627906976744186	2.473490314989864E-5	796, 6401, 7412, 6403, 3383, 6093, 959	412	25	16792	11.412038834951456	0.09045431950029015	4.7642655162593705E-4	4.2596237736031476E-4	0.000425962
GOTERM_BP_DIRECT	GO:0046686~response to cadmium ion	7	1.627906976744186	2.473490314989864E-5	1027, 6652, 5741, 5621, 847, 6648, 383	412	25	16792	11.412038834951456	0.09045431950029015	4.7642655162593705E-4	4.2596237736031476E-4	0.000425962
GOTERM_BP_DIRECT	GO:0007155~cell adhesion	28	6.511627906976744	2.5639051556064745E-5	6696, 4254, 6376, 5420, 6356, 3383, 351, 3558, 1499, 2621, 632, 6403, 6347, 5879, 4868, 7057, 6387, 6401, 7412, 1490, 960, 961, 2335, 1001, 945, 948, 8639, 43	412	459	16792	2.4862829705776592	0.09360106520052414	4.913724230719808E-4	4.3932514841316946E-4	0.000439325
GOTERM_BP_DIRECT	GO:0007189~adenylate cyclase-activating G-protein coupled receptor signaling pathway	9	2.0930232558139537	2.6249969823012055E-5	155, 114131, 796, 2642, 2587, 5741, 5732, 2691, 6915	412	50	16792	7.336310679611651	0.0957211058483316	5.005777827443046E-4	4.47555455639116E-4	0.000447555
GOTERM_BP_DIRECT	GO:2001240~negative regulation of extrinsic apoptotic signaling pathway in absence of ligand	8	1.8604651162790697	2.728719276478583E-5	2668, 596, 7124, 6376, 3553, 5598, 3552, 3084	412	37	16792	8.812385200734715	0.0993091841293352	5.17781236967446E-4	4.6293668121248047E-4	0.000462937
GOTERM_BP_DIRECT	GO:0007399~nervous system development	21	4.883720930232558	2.8103458214405077E-5	5077, 7422, 6774, 2353, 3084, 6492, 8140, 351, 6609, 2668, 1489, 2247, 2048, 1641, 84059, 9935, 7436, 50674, 627, 4208, 43	412	287	16792	2.9822401136632726	0.10212289038353661	5.306431297330772E-4	4.74436213304267E-4	0.000474436
GOTERM_BP_DIRECT	GO:0030949~positive regulation of vascular endothelial growth factor receptor signaling pathway	6	1.3953488372093024	2.996635771724187E-5	3091, 2887, 7422, 3553, 7423, 5579	412	16	16792	15.283980582524274	0.1085115256558341	5.602978006350639E-4	5.009497946194531E-4	0.00050095
GOTERM_BP_DIRECT	GO:0030279~negative regulation of ossification	6	1.3953488372093024	2.996635771724187E-5	596, 796, 4851, 7040, 50964, 4208	412	16	16792	15.283980582524274	0.1085115256558341	5.602978006350639E-4	5.009497946194531E-4	0.00050095
GOTERM_BP_DIRECT	GO:0019722~calcium-mediated signaling	9	2.0930232558139537	3.0475927068105482E-5	6262, 552, 6401, 3576, 7852, 801, 1906, 5170, 185	412	51	16792	7.192461450599657	0.11025111566320556	5.670593614177102E-4	5.069951556427063E-4	0.000506995
GOTERM_BP_DIRECT	GO:0030593~neutrophil chemotaxis	10	2.3255813953488373	3.111468763298253E-5	5294, 3958, 3458, 6376, 3576, 3553, 6356, 1906, 6347, 5293	412	66	16792	6.175345689908796	0.1124269517610671	5.748678658697943E-4	5.13976565702005E-4	0.000513977
GOTERM_BP_DIRECT	GO:0045840~positive regulation of mitotic nuclear division	7	1.627906976744186	3.149550008678758E-5	3479, 940, 3553, 3552, 3630, 1906, 3481	412	26	16792	10.973114264376399	0.11372159686346561	5.748678658697943E-4	5.13976565702005E-4	0.000513977
GOTERM_BP_DIRECT	GO:0031018~endocrine pancreas development	7	1.627906976744186	3.149550008678758E-5	6927, 3569, 5078, 4760, 2695, 50674, 2308	412	26	16792	10.973114264376399	0.11372159686346561	5.748678658697943E-4	5.13976565702005E-4	0.000513977
GOTERM_BP_DIRECT	GO:0040014~regulation of multicellular organism growth	7	1.627906976744186	3.149550008678758E-5	3479, 6774, 6647, 2690, 5290, 5617, 351	412	26	16792	10.973114264376399	0.11372159686346561	5.748678658697943E-4	5.13976565702005E-4	0.000513977
GOTERM_BP_DIRECT	GO:2001237~negative regulation of extrinsic apoptotic signaling pathway	8	1.8604651162790697	3.27508992055213E-5	3958, 7057, 3479, 367, 5970, 3565, 29949, 6934	412	38	16792	8.58048032703117	0.1179762116128158	5.949487993116737E-4	5.319304814091066E-4	0.00053193
GOTERM_BP_DIRECT	GO:0010468~regulation of gene expression	12	2.7906976744186047	3.316002601489942E-5	2668, 3091, 596, 4609, 3479, 3586, 348, 5741, 253260, 5290, 6272, 2538	412	100	16792	4.890873786407767	0.11935834792107891	5.995395269580635E-4	5.360349488351901E-4	0.000536035
GOTERM_BP_DIRECT	GO:0030307~positive regulation of cell growth	11	2.558139534883721	3.7994236817201485E-5	551, 596, 3558, 552, 2137, 57521, 3630, 3484, 2064, 1956, 3084	412	84	16792	5.337263060564031	0.13552654191944669	6.837178860109544E-4	6.112969463499976E-4	0.000611297
GOTERM_BP_DIRECT	GO:0030890~positive regulation of B cell proliferation	8	1.8604651162790697	3.908259762586635E-5	7099, 8660, 596, 3558, 1026, 3565, 3596, 4208	412	39	16792	8.360468010953447	0.13912548124256885	7.000168070090922E-4	6.258694488964672E-4	0.000625869
GOTERM_BP_DIRECT	GO:0010575~positive regulation of vascular endothelial growth factor production	7	1.627906976744186	3.9663570641337226E-5	10855, 3091, 3553, 3552, 5743, 7040, 2626	412	27	16792	10.566702624955052	0.14104047889349602	7.038447512418778E-4	6.292919286475123E-4	0.000629292
GOTERM_BP_DIRECT	GO:0048678~response to axon injury	7	1.627906976744186	3.9663570641337226E-5	2247, 2695, 2056, 6647, 6648, 581, 383	412	27	16792	10.566702624955052	0.14104047889349602	7.038447512418778E-4	6.292919286475123E-4	0.000629292
GOTERM_BP_DIRECT	GO:0032930~positive regulation of superoxide anion generation	5	1.1627906976744187	4.042620629583007E-5	1401, 6647, 7040, 183, 1956	412	9	16792	22.642934196332256	0.14354780823232483	7.140721139719661E-4	6.38435986063639E-4	0.000638436
GOTERM_BP_DIRECT	GO:0042523~positive regulation of tyrosine phosphorylation of Stat5 protein	6	1.3953488372093024	4.1601909237383576E-5	3717, 3558, 3479, 3565, 2056, 2690	412	17	16792	14.384922901199314	0.14739885791650387	7.314684316829873E-4	6.539896465895115E-4	0.00065399
GOTERM_BP_DIRECT	GO:0009636~response to toxic substance	11	2.558139534883721	4.213551954475529E-5	596, 5594, 1026, 5444, 2353, 5445, 999, 10013, 1728, 581, 7097	412	85	16792	5.274471730439748	0.1491409978777275	7.34115665522941E-4	6.563564794539835E-4	0.000656356
GOTERM_BP_DIRECT	GO:0050830~defense response to Gram-positive bacterium	11	2.558139534883721	4.213551954475529E-5	133, 3569, 4153, 1401, 796, 7124, 7432, 4852, 948, 7097, 351	412	85	16792	5.274471730439748	0.1491409978777275	7.34115665522941E-4	6.563564794539835E-4	0.000656356
GOTERM_BP_DIRECT	GO:0006928~movement of cell or subcellular component	11	2.558139534883721	4.66560477153166E-5	3717, 3458, 3479, 3576, 6774, 3596, 4852, 5743, 150, 5879, 7295	412	86	16792	5.213140663806728	0.16375763935550103	8.091974248543371E-4	7.234854095945248E-4	0.000723485
GOTERM_BP_DIRECT	GO:0009314~response to radiation	7	1.627906976744186	4.944585550158543E-5	596, 6387, 6356, 1281, 7295, 285, 3725	412	28	16792	10.189320388349515	0.1726526416287837	8.537205591782746E-4	7.632925531708706E-4	0.000763293
GOTERM_BP_DIRECT	GO:0007265~Ras protein signal transduction	10	2.3255813953488373	5.015431042966673E-5	1017, 1786, 1026, 2247, 3479, 7157, 9423, 5587, 150, 3725	412	70	16792	5.82246879334258	0.17489637370677202	8.620693806139578E-4	7.707570486209322E-4	0.000770757
GOTERM_BP_DIRECT	GO:0051091~positive regulation of sequence-specific DNA binding transcription factor activity	12	2.7906976744186047	5.229958940748332E-5	5728, 3569, 3717, 1499, 7124, 4760, 3565, 3553, 3586, 50674, 1906, 5468	412	105	16792	4.657975034674064	0.1816536068305995	8.909525608839268E-4	7.965808573308682E-4	0.000796581
GOTERM_BP_DIRECT	GO:0001764~neuron migration	12	2.7906976744186047	5.229958940748332E-5	5592, 1499, 2621, 6387, 885, 1641, 9423, 4137, 1020, 5080, 4208, 581	412	105	16792	4.657975034674064	0.1816536068305995	8.909525608839268E-4	7.965808573308682E-4	0.000796581
GOTERM_BP_DIRECT	GO:0071260~cellular response to mechanical stimulus	10	2.3255813953488373	5.6211278806888066E-5	7099, 841, 3553, 3596, 834, 5743, 7040, 183, 5879, 1956	412	71	16792	5.7404621906194455	0.1938326175267221	9.527999097909625E-4	8.518771956310013E-4	0.000851877
GOTERM_BP_DIRECT	GO:0030225~macrophage differentiation	6	1.3953488372093024	5.644936918542855E-5	7422, 841, 23411, 1050, 4318, 142	412	18	16792	13.585760517799354	0.19456803202491468	9.527999097909625E-4	8.518771956310013E-4	0.000851877
GOTERM_BP_DIRECT	GO:0002248~connective tissue replacement involved in inflammatory response wound healing	4	0.9302325581395349	5.717296614973163E-5	3091, 2149, 3552, 7040	412	4	16792	40.75728155339806	0.19679896708542555	9.527999097909625E-4	8.518771956310013E-4	0.000851877
GOTERM_BP_DIRECT	GO:0010523~negative regulation of calcium ion transport into cytosol	4	0.9302325581395349	5.717296614973163E-5	596, 796, 2056, 4842	412	4	16792	40.75728155339806	0.19679896708542555	9.527999097909625E-4	8.518771956310013E-4	0.000851877
GOTERM_BP_DIRECT	GO:0071677~positive regulation of mononuclear cell migration	4	0.9302325581395349	5.717296614973163E-5	3958, 7124, 3565, 7040	412	4	16792	40.75728155339806	0.19679896708542555	9.527999097909625E-4	8.518771956310013E-4	0.000851877
GOTERM_BP_DIRECT	GO:0050766~positive regulation of phagocytosis	7	1.627906976744186	6.106701871957536E-5	5906, 4153, 961, 2621, 7124, 3553, 197	412	29	16792	9.837964512889187	0.208699140371557	0.0010120774615438972	9.048759354841991E-4	0.000904876
GOTERM_BP_DIRECT	GO:0045087~innate immune response	26	6.046511627906977	6.125801489125597E-5	7187, 22933, 4153, 5587, 114548, 351, 1536, 177, 3958, 3717, 796, 3934, 6285, 5294, 7099, 8542, 7432, 5871, 7097, 5293, 653361, 3502, 3146, 5468, 4852, 4217	412	430	16792	2.464393768344999	0.20927826590259946	0.0010120774615438972	9.048759354841991E-4	0.000904876
GOTERM_BP_DIRECT	GO:0006959~humoral immune response	9	2.0930232558139537	6.95839170557286E-5	3569, 596, 3458, 7124, 940, 4057, 4851, 6347, 4208	412	57	16792	6.435360245273378	0.23411590603144583	0.0011447002320798614	0.0010234510032188064	0.00102345
GOTERM_BP_DIRECT	GO:0031623~receptor internalization	8	1.8604651162790697	7.526535769180511E-5	133, 796, 3576, 6622, 857, 2690, 948, 43	412	43	16792	7.582750056446149	0.25061542300729833	0.0012328722907379872	0.0011022836786744278	0.00110228
GOTERM_BP_DIRECT	GO:0001889~liver development	10	2.3255813953488373	7.820510562956929E-5	3082, 6927, 5970, 3651, 4851, 5290, 6648, 1050, 383, 3725	412	74	16792	5.507740750459197	0.25901277338964723	0.0012755751909708046	0.0011404633914575911	0.00114046
GOTERM_BP_DIRECT	GO:0006661~phosphatidylinositol biosynthetic process	9	2.0930232558139537	7.901528404895649E-5	5728, 5294, 5295, 2247, 4952, 5290, 5291, 22876, 5293	412	58	16792	6.324405758285906	0.26131045655517127	0.0012833287447442806	0.001147395671338025	0.0011474
GOTERM_BP_DIRECT	GO:0046777~protein autophosphorylation	15	3.488372093023256	8.780550877964945E-5	3791, 6794, 5587, 1020, 2064, 5170, 3480, 2932, 3717, 1641, 2475, 10494, 6789, 11035, 1956	412	172	16792	3.5544140889591325	0.2857864643828596	0.0014200781230058917	0.0012696602472061546	0.00126966
GOTERM_BP_DIRECT	GO:0019221~cytokine-mediated signaling pathway	13	3.0232558139534884	9.060650619176191E-5	6376, 5970, 6774, 3552, 2152, 2690, 9021, 1050, 1634, 3717, 3569, 3553, 6347	412	131	16792	4.04461572667309	0.29341408148457926	0.0014443929554087225	0.0012913995977525937	0.0012914
GOTERM_BP_DIRECT	GO:0045765~regulation of angiogenesis	7	1.627906976744186	9.081625417518969E-5	3569, 2247, 1499, 5598, 2064, 3952, 3162	412	31	16792	9.203257124960851	0.29398197434147966	0.0014443929554087225	0.0012913995977525937	0.0012914
GOTERM_BP_DIRECT	GO:0031667~response to nutrient levels	7	1.627906976744186	9.081625417518969E-5	6652, 5444, 6647, 51548, 2309, 7350, 26291	412	31	16792	9.203257124960851	0.29398197434147966	0.0014443929554087225	0.0012913995977525937	0.0012914
GOTERM_BP_DIRECT	GO:0030073~insulin secretion	7	1.627906976744186	9.081625417518969E-5	6927, 3557, 4760, 3651, 3952, 54097, 389692	412	31	16792	9.203257124960851	0.29398197434147966	0.0014443929554087225	0.0012913995977525937	0.0012914
GOTERM_BP_DIRECT	GO:0019229~regulation of vasoconstriction	6	1.3953488372093024	9.810067566705705E-5	1906, 150, 183, 59272, 185, 1636	412	20	16792	12.227184466019418	0.31342398731301013	0.001541065122261597	0.0013778320307828054	0.00137783
GOTERM_BP_DIRECT	GO:0045777~positive regulation of blood pressure	6	1.3953488372093024	9.810067566705705E-5	347148, 1268, 2740, 9370, 183, 6915	412	20	16792	12.227184466019418	0.31342398731301013	0.001541065122261597	0.0013778320307828054	0.00137783
GOTERM_BP_DIRECT	GO:0006801~superoxide metabolic process	6	1.3953488372093024	9.810067566705705E-5	1536, 50507, 653361, 6647, 4843, 6648	412	20	16792	12.227184466019418	0.31342398731301013	0.001541065122261597	0.0013778320307828054	0.00137783
GOTERM_BP_DIRECT	GO:0043433~negative regulation of sequence-specific DNA binding transcription factor activity	9	2.0930232558139537	1.0107346046524895E-4	2621, 4221, 5621, 6425, 23411, 1649, 6934, 3162, 9817	412	60	16792	6.113592233009709	0.32120367116212545	0.0015550123629785699	0.0013903019483244349	0.0013903
GOTERM_BP_DIRECT	GO:0045669~positive regulation of osteoblast differentiation	9	2.0930232558139537	1.0107346046524895E-4	3082, 3569, 2247, 3479, 1499, 4057, 5587, 1050, 4208	412	60	16792	6.113592233009709	0.32120367116212545	0.0015550123629785699	0.0013903019483244349	0.0013903
GOTERM_BP_DIRECT	GO:0032755~positive regulation of interleukin-6 production	8	1.8604651162790697	1.0162503637946548E-4	3329, 7099, 3569, 7124, 3553, 3552, 948, 7097	412	45	16792	7.245738942826321	0.32263740507819216	0.0015550123629785699	0.0013903019483244349	0.0013903
GOTERM_BP_DIRECT	GO:0032870~cellular response to hormone stimulus	8	1.8604651162790697	1.0162503637946548E-4	552, 6774, 2353, 2690, 150, 7350, 3061, 3725	412	45	16792	7.245738942826321	0.32263740507819216	0.0015550123629785699	0.0013903019483244349	0.0013903
GOTERM_BP_DIRECT	GO:0045945~positive regulation of transcription from RNA polymerase III promoter	5	1.1627906976744187	1.0182835979849231E-4	367, 57521, 2475, 2064, 1050	412	11	16792	18.526037069726392	0.32316514795224494	0.0015550123629785699	0.0013903019483244349	0.0013903
GOTERM_BP_DIRECT	GO:0033197~response to vitamin E	5	1.1627906976744187	1.0182835979849231E-4	595, 3952, 847, 4208, 383	412	11	16792	18.526037069726392	0.32316514795224494	0.0015550123629785699	0.0013903019483244349	0.0013903
GOTERM_BP_DIRECT	GO:0046325~negative regulation of glucose import	5	1.1627906976744187	1.0182835979849231E-4	2887, 4609, 7124, 3952, 51548	412	11	16792	18.526037069726392	0.32316514795224494	0.0015550123629785699	0.0013903019483244349	0.0013903
GOTERM_BP_DIRECT	GO:0032092~positive regulation of protein binding	9	2.0930232558139537	1.1387887470053512E-4	2932, 57761, 4221, 2641, 857, 1020, 6789, 6934, 1636	412	61	16792	6.013369409517746	0.3537200969261526	0.0017321338362188536	0.0015486623158679916	0.00154866
GOTERM_BP_DIRECT	GO:0031295~T cell costimulation	10	2.3255813953488373	1.184022824208592E-4	5295, 940, 2475, 253260, 857, 5290, 5170, 5879, 1803, 959	412	78	16792	5.225292506845904	0.3648301390149453	0.0017938179783365744	0.00160381273460982	0.00160381
GOTERM_BP_DIRECT	GO:0045861~negative regulation of proteolysis	6	1.3953488372093024	1.261837075481522E-4	3416, 7376, 3630, 1020, 10013, 5327	412	21	16792	11.64493758668516	0.3834973566662566	0.0018967143177728134	0.0016958100618334024	0.00169581
GOTERM_BP_DIRECT	GO:0035902~response to immobilization stress	6	1.3953488372093024	1.261837075481522E-4	114131, 2353, 5468, 1392, 7040, 6648	412	21	16792	11.64493758668516	0.3834973566662566	0.0018967143177728134	0.0016958100618334024	0.00169581
GOTERM_BP_DIRECT	GO:2001244~positive regulation of intrinsic apoptotic signaling pathway	7	1.627906976744186	1.310785040679643E-4	596, 7157, 857, 11035, 10059, 29949, 581	412	33	16792	8.645483965872314	0.3949576585046538	0.001954956833044775	0.001747883398602777	0.00174788
GOTERM_BP_DIRECT	GO:0015758~glucose transport	7	1.627906976744186	1.310785040679643E-4	2645, 6513, 3630, 1906, 6514, 6517, 2538	412	33	16792	8.645483965872314	0.3949576585046538	0.001954956833044775	0.001747883398602777	0.00174788
GOTERM_BP_DIRECT	GO:0031622~positive regulation of fever generation	4	0.9302325581395349	1.4033039861488855E-4	1268, 7124, 3553, 5743	412	5	16792	32.605825242718446	0.41604080042150793	0.002084831077096387	0.0018640010699737329	0.001864
GOTERM_BP_DIRECT	GO:0043547~positive regulation of GTPase activity	30	6.976744186046512	1.4870814687118034E-4	4690, 9365, 4254, 6376, 6356, 3383, 3084, 2668, 3717, 3558, 2247, 2642, 216, 6347, 10059, 5879, 1956, 8660, 6004, 2064, 284, 2932, 5906, 7249, 801, 4952, 145957, 3667, 6915, 3725	412	565	16792	2.164103445313171	0.4344975849879984	0.0022007657411476224	0.001967655673079286	0.00196766
GOTERM_BP_DIRECT	GO:2000505~regulation of energy homeostasis	5	1.1627906976744187	1.4979642233837995E-4	5562, 5563, 3953, 948, 2308	412	12	16792	16.98220064724919	0.4368519366199919	0.0022083449493192704	0.001974432074437031	0.00197443
GOTERM_BP_DIRECT	GO:0071560~cellular response to transforming growth factor beta stimulus	8	1.8604651162790697	1.7685848349519715E-4	50507, 2200, 5598, 1906, 857, 7040, 4208, 383	412	49	16792	6.654250049534376	0.49234770294331454	0.0025973125181497727	0.002322199321601688	0.0023222
GOTERM_BP_DIRECT	GO:0006641~triglyceride metabolic process	7	1.627906976744186	1.8432301186099107E-4	2876, 4023, 6400, 348, 857, 847, 2538	412	35	16792	8.151456310679611	0.5066691454673633	0.00268635020708433	0.0024018059378236364	0.00240181
GOTERM_BP_DIRECT	GO:0072593~reactive oxygen species metabolic process	7	1.627906976744186	1.8432301186099107E-4	50507, 596, 10549, 5166, 6647, 29949, 1490	412	35	16792	8.151456310679611	0.5066691454673633	0.00268635020708433	0.0024018059378236364	0.00240181
GOTERM_BP_DIRECT	GO:0042127~regulation of cell proliferation	15	3.488372093023256	1.900919963491398E-4	7124, 4982, 23411, 59272, 183, 185, 4804, 3717, 1027, 1786, 10628, 5732, 4843, 5328, 3725	412	185	16792	3.3046444502755183	0.5174602042896526	0.0027599341742661097	0.0024675957253352354	0.0024676
GOTERM_BP_DIRECT	GO:0090090~negative regulation of canonical Wnt signaling pathway	14	3.255813953488372	1.909297484655086E-4	3484, 27121, 2932, 348, 4851, 6425, 857, 6789, 1958, 2309, 1649, 50964, 6934, 2308	412	163	16792	3.5006254094943117	0.5190074988760431	0.0027616367013897905	0.002469117916948294	0.00246912
GOTERM_BP_DIRECT	GO:0007186~G-protein coupled receptor signaling pathway	41	9.534883720930234	1.9325328013569847E-4	6750, 6376, 6356, 5741, 80834, 150, 6272, 3717, 552, 151306, 2149, 2863, 335, 2641, 2520, 2740, 3576, 6425, 3630, 6347, 5732, 5879, 5294, 5132, 7432, 6387, 7852, 6004, 19, 183, 5291, 51094, 185, 2357, 84059, 348, 5468, 801, 1906, 283297, 6915	412	899	16792	1.8587859217901226	0.5232730611182475	0.002784736175789971	0.002489770642951273	0.00248977
GOTERM_BP_DIRECT	GO:0001836~release of cytochrome c from mitochondria	6	1.3953488372093024	2.0040649044249315E-4	596, 885, 10059, 6648, 581, 3725	412	23	16792	10.632334318277755	0.536169019872452	0.002855606237420358	0.002553133987904922	0.00255313
GOTERM_BP_DIRECT	GO:0016239~positive regulation of macroautophagy	6	1.3953488372093024	2.0040649044249315E-4	1634, 3091, 3791, 5563, 23411, 3162	412	23	16792	10.632334318277755	0.536169019872452	0.002855606237420358	0.002553133987904922	0.00255313
GOTERM_BP_DIRECT	GO:0045662~negative regulation of myoblast differentiation	6	1.3953488372093024	2.0040649044249315E-4	7124, 4851, 2660, 7040, 1649, 3606	412	23	16792	10.632334318277755	0.536169019872452	0.002855606237420358	0.002553133987904922	0.00255313
GOTERM_BP_DIRECT	GO:0006935~chemotaxis	12	2.7906976744186047	2.033591125425761E-4	5594, 2357, 2247, 6387, 6376, 3576, 3565, 6356, 7852, 6347, 5328, 5291	412	122	16792	4.008912939678497	0.5413898360661324	0.0028869462162062747	0.002581154365494105	0.00258115
GOTERM_BP_DIRECT	GO:0051926~negative regulation of calcium ion transport	5	1.1627906976744187	2.1220254772775945E-4	5743, 4842, 150, 3383, 4846	412	13	16792	15.675877520537714	0.5566778966281244	0.002979385953994513	0.0026638026778865627	0.0026638
GOTERM_BP_DIRECT	GO:0055089~fatty acid homeostasis	5	1.1627906976744187	2.1220254772775945E-4	5562, 5563, 348, 3630, 23411	412	13	16792	15.675877520537714	0.5566778966281244	0.002979385953994513	0.0026638026778865627	0.0026638
GOTERM_BP_DIRECT	GO:0043568~positive regulation of insulin-like growth factor receptor signaling pathway	5	1.1627906976744187	2.1220254772775945E-4	3479, 367, 1001, 3486, 2691	412	13	16792	15.675877520537714	0.5566778966281244	0.002979385953994513	0.0026638026778865627	0.0026638
GOTERM_BP_DIRECT	GO:0010507~negative regulation of autophagy	7	1.627906976744186	2.1666833681051139E-4	3082, 22933, 596, 2475, 3952, 3953, 2626	412	36	16792	7.925026968716289	0.5642034262182352	0.0030090207789662685	0.002690298515397183	0.0026903
GOTERM_BP_DIRECT	GO:0050714~positive regulation of protein secretion	7	1.627906976744186	2.1666833681051139E-4	3479, 3783, 3552, 3596, 7040, 10059, 43	412	36	16792	7.925026968716289	0.5642034262182352	0.0030090207789662685	0.002690298515397183	0.0026903
GOTERM_BP_DIRECT	GO:0010043~response to zinc ion	7	1.627906976744186	2.1666833681051139E-4	5728, 632, 7412, 3795, 6833, 6648, 383	412	36	16792	7.925026968716289	0.5642034262182352	0.0030090207789662685	0.002690298515397183	0.0026903
GOTERM_BP_DIRECT	GO:0070371~ERK1 and ERK2 cascade	6	1.3953488372093024	2.4809436887892266E-4	551, 5594, 3479, 335, 6356, 183	412	24	16792	10.189320388349515	0.6136701333187424	0.0034330170249563556	0.0030693841232782237	0.00306938
GOTERM_BP_DIRECT	GO:0010887~negative regulation of cholesterol storage	4	0.9302325581395349	2.7555761672079716E-4	7376, 5465, 19, 5468	412	6	16792	27.171521035598705	0.6522800606899517	0.003772186946038627	0.003372628401793471	0.00337263
GOTERM_BP_DIRECT	GO:0002740~negative regulation of cytokine secretion involved in immune response	4	0.9302325581395349	2.7555761672079716E-4	7124, 335, 3586, 284	412	6	16792	27.171521035598705	0.6522800606899517	0.003772186946038627	0.003372628401793471	0.00337263
GOTERM_BP_DIRECT	GO:0003081~regulation of systemic arterial blood pressure by renin-angiotensin	4	0.9302325581395349	2.7555761672079716E-4	183, 59272, 185, 1636	412	6	16792	27.171521035598705	0.6522800606899517	0.003772186946038627	0.003372628401793471	0.00337263
GOTERM_BP_DIRECT	GO:0032461~positive regulation of protein oligomerization	5	1.1627906976744187	2.913626293826771E-4	3416, 885, 7157, 4314, 581	412	14	16792	14.55617198335645	0.6727253937061801	0.0039383682246843955	0.0035212073848143555	0.00352121
GOTERM_BP_DIRECT	GO:0045721~negative regulation of gluconeogenesis	5	1.1627906976744187	2.913626293826771E-4	3569, 2645, 3630, 9370, 3953	412	14	16792	14.55617198335645	0.6727253937061801	0.0039383682246843955	0.0035212073848143555	0.00352121
GOTERM_BP_DIRECT	GO:0050892~intestinal absorption	5	1.1627906976744187	2.913626293826771E-4	80168, 2168, 3952, 150, 948	412	14	16792	14.55617198335645	0.6727253937061801	0.0039383682246843955	0.0035212073848143555	0.00352121
GOTERM_BP_DIRECT	GO:0006091~generation of precursor metabolites and energy	8	1.8604651162790697	2.9180708995835337E-4	551, 155, 552, 2642, 5443, 3651, 9370, 1050	412	53	16792	6.1520424986261215	0.6732826321026018	0.0039383682246843955	0.0035212073848143555	0.00352121
GOTERM_BP_DIRECT	GO:0060135~maternal process involved in female pregnancy	6	1.3953488372093024	3.0393423530664337E-4	231, 1268, 2475, 6347, 383, 285	412	25	16792	9.781747572815535	0.6881263054983164	0.004087648855896014	0.003654675875073217	0.00365468
GOTERM_BP_DIRECT	GO:0070328~triglyceride homeostasis	6	1.3953488372093024	3.6880060084178075E-4	4023, 335, 2695, 348, 51129, 3606	412	26	16792	9.405526512322629	0.7568005615120457	0.004942701758834075	0.00441915964714959	0.00441916
GOTERM_BP_DIRECT	GO:0051044~positive regulation of membrane protein ectodomain proteolysis	5	1.1627906976744187	3.896678546230609E-4	3458, 7124, 3553, 348, 150	412	15	16792	13.585760517799352	0.7755018844307267	0.0051326353497257475	0.004588975043962989	0.00458898
GOTERM_BP_DIRECT	GO:0046688~response to copper ion	5	1.1627906976744187	3.896678546230609E-4	6652, 3552, 5621, 6647, 3383	412	15	16792	13.585760517799352	0.7755018844307267	0.0051326353497257475	0.004588975043962989	0.00458898
GOTERM_BP_DIRECT	GO:0014850~response to muscle activity	5	1.1627906976744187	3.896678546230609E-4	6262, 252995, 3091, 5563, 2660	412	15	16792	13.585760517799352	0.7755018844307267	0.0051326353497257475	0.004588975043962989	0.00458898
GOTERM_BP_DIRECT	GO:0008631~intrinsic apoptotic signaling pathway in response to oxidative stress	5	1.1627906976744187	3.896678546230609E-4	596, 3717, 2876, 4217, 6648	412	15	16792	13.585760517799352	0.7755018844307267	0.0051326353497257475	0.004588975043962989	0.00458898
GOTERM_BP_DIRECT	GO:0050930~induction of positive chemotaxis	5	1.1627906976744187	3.896678546230609E-4	177, 7422, 6387, 3576, 7423	412	15	16792	13.585760517799352	0.7755018844307267	0.0051326353497257475	0.004588975043962989	0.00458898
GOTERM_BP_DIRECT	GO:0010508~positive regulation of autophagy	7	1.627906976744186	3.9316995881480426E-4	1634, 3458, 5562, 6794, 5563, 5291, 2308	412	40	16792	7.13252427184466	0.7784964776569769	0.005151391429934914	0.004605744437878151	0.00460574
GOTERM_BP_DIRECT	GO:0006366~transcription from RNA polymerase II promoter	27	6.279069767441861	3.9377972579465953E-4	1385, 2353, 5080, 6927, 4609, 3159, 9935, 50674, 4205, 1958, 2309, 4208, 2626, 3091, 5077, 4780, 5970, 4760, 7157, 3651, 389692, 1050, 142, 10725, 467, 4775, 3725	412	513	16792	2.1451200817577925	0.7790137826270501	0.005151391429934914	0.004605744437878151	0.00460574
GOTERM_BP_DIRECT	GO:0030334~regulation of cell migration	9	2.0930232558139537	4.4213986189020605E-4	4690, 387, 6750, 9423, 7852, 1020, 5080, 7040, 5879	412	74	16792	4.956966675413278	0.8164185522821675	0.005744378170979527	0.005135920686654537	0.00513592
GOTERM_BP_DIRECT	GO:0010800~positive regulation of peptidyl-threonine phosphorylation	6	1.3953488372093024	4.436044713305348E-4	2932, 5594, 57521, 2641, 801, 7040	412	27	16792	9.057173678532903	0.8174467172856573	0.005744378170979527	0.005135920686654537	0.00513592
GOTERM_BP_DIRECT	GO:0051281~positive regulation of release of sequestered calcium ion into cytosol	6	1.3953488372093024	4.436044713305348E-4	2149, 9002, 3596, 6622, 5170, 581	412	27	16792	9.057173678532903	0.8174467172856573	0.005744378170979527	0.005135920686654537	0.00513592
GOTERM_BP_DIRECT	GO:0006874~cellular calcium ion homeostasis	10	2.3255813953488373	4.526311759120226E-4	6262, 6387, 6356, 348, 5741, 6347, 857, 5579, 7040, 5291	412	93	16792	4.382503392838501	0.823657659841774	0.005841532987443713	0.005222784645961284	0.00522278
GOTERM_BP_DIRECT	GO:0060290~transdifferentiation	4	0.9302325581395349	4.7346820098416074E-4	3651, 50674, 4208, 2626	412	7	16792	23.28987517337032	0.83720008962421	0.0060092834912989675	0.005372766638320261	0.00537277
GOTERM_BP_DIRECT	GO:0071548~response to dexamethasone	4	0.9302325581395349	4.7346820098416074E-4	2056, 1906, 5106, 2309	412	7	16792	23.28987517337032	0.83720008962421	0.0060092834912989675	0.005372766638320261	0.00537277
GOTERM_BP_DIRECT	GO:0071639~positive regulation of monocyte chemotactic protein-1 production	4	0.9302325581395349	4.7346820098416074E-4	177, 3553, 3552, 9370	412	7	16792	23.28987517337032	0.83720008962421	0.0060092834912989675	0.005372766638320261	0.00537277
GOTERM_BP_DIRECT	GO:1903140~regulation of establishment of endothelial barrier	4	0.9302325581395349	4.7346820098416074E-4	9475, 7124, 3553, 6093	412	7	16792	23.28987517337032	0.83720008962421	0.0060092834912989675	0.005372766638320261	0.00537277
GOTERM_BP_DIRECT	GO:0001542~ovulation from ovarian follicle	4	0.9302325581395349	4.7346820098416074E-4	3952, 23411, 2309, 4846	412	7	16792	23.28987517337032	0.83720008962421	0.0060092834912989675	0.005372766638320261	0.00537277
GOTERM_BP_DIRECT	GO:0050995~negative regulation of lipid catabolic process	5	1.1627906976744187	5.09568353561423E-4	5562, 7124, 3553, 3630, 150	412	16	16792	12.736650485436893	0.8582475859991624	0.00632095630809364	0.005651426367815523	0.00565143
GOTERM_BP_DIRECT	GO:0010744~positive regulation of macrophage derived foam cell differentiation	5	1.1627906976744187	5.09568353561423E-4	4023, 183, 948, 3606, 185	412	16	16792	12.736650485436893	0.8582475859991624	0.00632095630809364	0.005651426367815523	0.00565143
GOTERM_BP_DIRECT	GO:0090280~positive regulation of calcium ion import	5	1.1627906976744187	5.09568353561423E-4	3958, 6387, 2641, 6347, 1392	412	16	16792	12.736650485436893	0.8582475859991624	0.00632095630809364	0.005651426367815523	0.00565143
GOTERM_BP_DIRECT	GO:0010613~positive regulation of cardiac muscle hypertrophy	5	1.1627906976744187	5.09568353561423E-4	3479, 1906, 4205, 183, 142	412	16	16792	12.736650485436893	0.8582475859991624	0.00632095630809364	0.005651426367815523	0.00565143
GOTERM_BP_DIRECT	GO:2001234~negative regulation of apoptotic signaling pathway	5	1.1627906976744187	5.09568353561423E-4	596, 342977, 1499, 1491, 581	412	16	16792	12.736650485436893	0.8582475859991624	0.00632095630809364	0.005651426367815523	0.00565143
GOTERM_BP_DIRECT	GO:0044130~negative regulation of growth of symbiont in host	5	1.1627906976744187	5.09568353561423E-4	3458, 4153, 7124, 3586, 948	412	16	16792	12.736650485436893	0.8582475859991624	0.00632095630809364	0.005651426367815523	0.00565143
GOTERM_BP_DIRECT	GO:0035994~response to muscle stretch	5	1.1627906976744187	5.09568353561423E-4	6262, 5970, 2353, 1906, 3725	412	16	16792	12.736650485436893	0.8582475859991624	0.00632095630809364	0.005651426367815523	0.00565143
GOTERM_BP_DIRECT	GO:0007595~lactation	7	1.627906976744186	5.156529187617632E-4	595, 3091, 7422, 1385, 857, 2030, 5617	412	42	16792	6.792880258899676	0.8615169586878899	0.00633492832568538	0.005663918437809496	0.00566392
GOTERM_BP_DIRECT	GO:0097191~extrinsic apoptotic signaling pathway	7	1.627906976744186	5.156529187617632E-4	3717, 3458, 7124, 841, 7040, 5170, 581	412	42	16792	6.792880258899676	0.8615169586878899	0.00633492832568538	0.005663918437809496	0.00566392
GOTERM_BP_DIRECT	GO:0001541~ovarian follicle development	7	1.627906976744186	5.156529187617632E-4	596, 4609, 7422, 4254, 6647, 3383, 581	412	42	16792	6.792880258899676	0.8615169586878899	0.00633492832568538	0.005663918437809496	0.00566392
GOTERM_BP_DIRECT	GO:0010033~response to organic substance	6	1.3953488372093024	5.292911269537073E-4	7079, 5970, 1385, 999, 6647, 10013	412	28	16792	8.73370319001387	0.8685738240839407	0.006461060158004969	0.0057766901021348875	0.00577669
GOTERM_BP_DIRECT	GO:0032007~negative regulation of TOR signaling	6	1.3953488372093024	5.292911269537073E-4	3091, 5562, 5563, 7249, 406, 23411	412	28	16792	8.73370319001387	0.8685738240839407	0.006461060158004969	0.0057766901021348875	0.00577669
GOTERM_BP_DIRECT	GO:0042149~cellular response to glucose starvation	6	1.3953488372093024	6.268378161728465E-4	596, 4780, 5562, 7157, 5563, 6513	412	29	16792	8.432541011047874	0.9095920168437833	0.00760338401705861	0.006798016443115016	0.00679802
GOTERM_BP_DIRECT	GO:0043542~endothelial cell migration	6	1.3953488372093024	6.268378161728465E-4	5728, 387, 796, 5290, 1803, 4846	412	29	16792	8.432541011047874	0.9095920168437833	0.00760338401705861	0.006798016443115016	0.00679802
GOTERM_BP_DIRECT	GO:0050679~positive regulation of epithelial cell proliferation	8	1.8604651162790697	6.314204677880162E-4	3569, 4609, 3479, 7422, 4851, 2064, 7040, 1956	412	60	16792	5.434304207119741	0.9111671768910259	0.007634809631014088	0.006826113385203569	0.00682611
GOTERM_BP_DIRECT	GO:0032722~positive regulation of chemokine production	5	1.1627906976744187	6.535580287400963E-4	7099, 3569, 3091, 7124, 7097	412	17	16792	11.987435750999428	0.918398439316476	0.007828399763002467	0.006999198014038468	0.0069992
GOTERM_BP_DIRECT	GO:1901216~positive regulation of neuron death	5	1.1627906976744187	6.535580287400963E-4	2932, 2475, 348, 4217, 142	412	17	16792	11.987435750999428	0.918398439316476	0.007828399763002467	0.006999198014038468	0.0069992
GOTERM_BP_DIRECT	GO:2000811~negative regulation of anoikis	5	1.1627906976744187	6.535580287400963E-4	596, 5166, 4851, 857, 5290	412	17	16792	11.987435750999428	0.918398439316476	0.007828399763002467	0.006999198014038468	0.0069992
GOTERM_BP_DIRECT	GO:0043434~response to peptide hormone	7	1.627906976744186	6.659238725392817E-4	7442, 7079, 1027, 6387, 2695, 3667, 1490	412	44	16792	6.484112974404237	0.9221784163669936	0.00795167041571049	0.007109411561346164	0.00710941
GOTERM_BP_DIRECT	GO:0055114~oxidation-reduction process	29	6.744186046511628	6.978983373549207E-4	50507, 9563, 6652, 373156, 5740, 22992, 1536, 231, 2746, 875, 216, 6622, 4842, 6647, 4128, 4843, 6648, 4846, 3290, 7412, 7295, 10549, 653361, 5743, 1728, 7108, 54205, 8639, 2879	412	592	16792	1.9965560220414589	0.9311605444168056	0.00830759107789258	0.007427632304705941	0.00742763
GOTERM_BP_DIRECT	GO:0009629~response to gravity	4	0.9302325581395349	7.438080457451308E-4	632, 2353, 2660, 6804	412	8	16792	20.37864077669903	0.942275701128038	0.008587398311268332	0.007677801725206515	0.0076778
GOTERM_BP_DIRECT	GO:0035234~ectopic germ cell programmed cell death	4	0.9302325581395349	7.438080457451308E-4	4254, 3553, 3552, 581	412	8	16792	20.37864077669903	0.942275701128038	0.008587398311268332	0.007677801725206515	0.0076778
GOTERM_BP_DIRECT	GO:0034380~high-density lipoprotein particle assembly	4	0.9302325581395349	7.438080457451308E-4	335, 348, 19, 55937	412	8	16792	20.37864077669903	0.942275701128038	0.008587398311268332	0.007677801725206515	0.0076778
GOTERM_BP_DIRECT	GO:0060396~growth hormone receptor signaling pathway	4	0.9302325581395349	7.438080457451308E-4	5295, 3717, 6774, 2690	412	8	16792	20.37864077669903	0.942275701128038	0.008587398311268332	0.007677801725206515	0.0076778
GOTERM_BP_DIRECT	GO:0048304~positive regulation of isotype switching to IgG isotypes	4	0.9302325581395349	7.438080457451308E-4	3558, 3458, 940, 3565	412	8	16792	20.37864077669903	0.942275701128038	0.008587398311268332	0.007677801725206515	0.0076778
GOTERM_BP_DIRECT	GO:0060259~regulation of feeding behavior	4	0.9302325581395349	7.438080457451308E-4	347148, 1268, 6774, 3953	412	8	16792	20.37864077669903	0.942275701128038	0.008587398311268332	0.007677801725206515	0.0076778
GOTERM_BP_DIRECT	GO:0010888~negative regulation of lipid storage	4	0.9302325581395349	7.438080457451308E-4	3569, 1401, 7124, 3952	412	8	16792	20.37864077669903	0.942275701128038	0.008587398311268332	0.007677801725206515	0.0076778
GOTERM_BP_DIRECT	GO:0010269~response to selenium ion	4	0.9302325581395349	7.438080457451308E-4	2876, 2695, 6648, 383	412	8	16792	20.37864077669903	0.942275701128038	0.008587398311268332	0.007677801725206515	0.0076778
GOTERM_BP_DIRECT	GO:0002674~negative regulation of acute inflammatory response	4	0.9302325581395349	7.438080457451308E-4	3565, 3630, 5468, 114548	412	8	16792	20.37864077669903	0.942275701128038	0.008587398311268332	0.007677801725206515	0.0076778
GOTERM_BP_DIRECT	GO:0048708~astrocyte differentiation	4	0.9302325581395349	7.438080457451308E-4	6285, 6774, 4851, 5080	412	8	16792	20.37864077669903	0.942275701128038	0.008587398311268332	0.007677801725206515	0.0076778
GOTERM_BP_DIRECT	GO:0030838~positive regulation of actin filament polymerization	7	1.627906976744186	7.527390780977646E-4	4690, 6356, 2475, 253260, 3383, 5879, 4868	412	45	16792	6.340021574973031	0.9442197464575796	0.00866441107011631	0.0077466571190421595	0.00774666
GOTERM_BP_DIRECT	GO:0007613~memory	8	1.8604651162790697	7.71119985421928E-4	5728, 6285, 1268, 2695, 1385, 7436, 5743, 3274	412	62	16792	5.2590040714062	0.9480172367388104	0.008822993743648507	0.007888442358331185	0.00788844
GOTERM_BP_DIRECT	GO:0016525~negative regulation of angiogenesis	8	1.8604651162790697	7.71119985421928E-4	1634, 7057, 9475, 5176, 6347, 183, 6093, 285	412	62	16792	5.2590040714062	0.9480172367388104	0.008822993743648507	0.007888442358331185	0.00788844
GOTERM_BP_DIRECT	GO:0043085~positive regulation of catalytic activity	9	2.0930232558139537	8.135170131961806E-4	5294, 596, 653361, 8473, 3486, 253260, 6647, 857, 3481	412	81	16792	4.528586839266451	0.9558198532174842	0.009280389022562383	0.008297389298283664	0.00829739
GOTERM_BP_DIRECT	GO:0043691~reverse cholesterol transport	5	1.1627906976744187	8.241605028647455E-4	6927, 335, 348, 19, 55937	412	18	16792	11.321467098166128	0.9575873956132639	0.009291197669060499	0.008307053068580832	0.00830705
GOTERM_BP_DIRECT	GO:0001935~endothelial cell proliferation	5	1.1627906976744187	8.241605028647455E-4	796, 335, 3146, 3162, 5291	412	18	16792	11.321467098166128	0.9575873956132639	0.009291197669060499	0.008307053068580832	0.00830705
GOTERM_BP_DIRECT	GO:0033189~response to vitamin A	5	1.1627906976744187	8.241605028647455E-4	2056, 5468, 847, 383, 2626	412	18	16792	11.321467098166128	0.9575873956132639	0.009291197669060499	0.008307053068580832	0.00830705
GOTERM_BP_DIRECT	GO:0033280~response to vitamin D	5	1.1627906976744187	8.241605028647455E-4	6696, 632, 5741, 5743, 7040	412	18	16792	11.321467098166128	0.9575873956132639	0.009291197669060499	0.008307053068580832	0.00830705
GOTERM_BP_DIRECT	GO:0000186~activation of MAPKK activity	7	1.627906976744186	8.480442581870109E-4	5906, 3717, 2149, 2247, 4217, 1956, 4803	412	46	16792	6.202195018995357	0.9613006597945233	0.009532415371351357	0.008522720448114036	0.00852272
GOTERM_BP_DIRECT	GO:1990090~cellular response to nerve growth factor stimulus	6	1.3953488372093024	8.61565828460349E-4	7442, 5906, 796, 1385, 2309, 351	412	31	16792	7.8885061071093014	0.9632569154961167	0.009656087194410872	0.00863329267290531	0.00863329
GOTERM_BP_DIRECT	GO:0034599~cellular response to oxidative stress	8	1.8604651162790697	9.341823140013546E-4	22933, 2876, 4780, 5587, 6622, 2309, 2308, 142	412	64	16792	5.094660194174757	0.9721909667760045	0.010439419269875197	0.009333652449220532	0.00933365
GOTERM_BP_DIRECT	GO:0009267~cellular response to starvation	7	1.627906976744186	9.523859860503745E-4	213, 2621, 5166, 6720, 857, 23411, 2308	412	47	16792	6.07023342284652	0.9740668946958847	0.010520159897784109	0.00940584084782315	0.00940584
GOTERM_BP_DIRECT	GO:0042110~T cell activation	7	1.627906976744186	9.523859860503745E-4	3329, 5294, 4690, 841, 925, 1803, 5293	412	47	16792	6.07023342284652	0.9740668946958847	0.010520159897784109	0.00940584084782315	0.00940584
GOTERM_BP_DIRECT	GO:0045860~positive regulation of protein kinase activity	7	1.627906976744186	9.523859860503745E-4	5906, 1026, 2621, 7124, 2641, 7436, 1020	412	47	16792	6.07023342284652	0.9740668946958847	0.010520159897784109	0.00940584084782315	0.00940584
GOTERM_BP_DIRECT	GO:0008630~intrinsic apoptotic signaling pathway in response to DNA damage	7	1.627906976744186	9.523859860503745E-4	5295, 596, 7124, 23411, 6648, 3162, 581	412	47	16792	6.07023342284652	0.9740668946958847	0.010520159897784109	0.00940584084782315	0.00940584
GOTERM_BP_DIRECT	GO:0060070~canonical Wnt signaling pathway	9	2.0930232558139537	9.562869466013494E-4	5728, 595, 2932, 6262, 4609, 1499, 6794, 1001, 6934	412	83	16792	4.419464264826296	0.9744521367107659	0.010532896167594747	0.009417228063226507	0.00941723
GOTERM_BP_DIRECT	GO:0042177~negative regulation of protein catabolic process	6	1.3953488372093024	0.001000839862792047	22933, 5970, 3630, 4843, 1956, 3084	412	32	16792	7.641990291262137	0.9784663875846136	0.010992032074733284	0.009827731260138523	0.00982773
GOTERM_BP_DIRECT	GO:0046827~positive regulation of protein export from nucleus	5	1.1627906976744187	0.0010239161267033153	2932, 2621, 7157, 3553, 6934	412	19	16792	10.725600408788964	0.9802910247978189	0.011133003795696789	0.00995377093865194	0.00995377
GOTERM_BP_DIRECT	GO:1904659~glucose transmembrane transport	5	1.1627906976744187	0.0010239161267033153	6513, 6524, 6514, 6517, 6527	412	19	16792	10.725600408788964	0.9802910247978189	0.011133003795696789	0.00995377093865194	0.00995377
GOTERM_BP_DIRECT	GO:0046579~positive regulation of Ras protein signal transduction	5	1.1627906976744187	0.0010239161267033153	3479, 4254, 2056, 3084, 4803	412	19	16792	10.725600408788964	0.9802910247978189	0.011133003795696789	0.00995377093865194	0.00995377
GOTERM_BP_DIRECT	GO:0046330~positive regulation of JNK cascade	8	1.8604651162790697	0.001025293592455248	7099, 7124, 5871, 3553, 3146, 3552, 4217, 1490	412	65	16792	5.016280806572069	0.9803949167029631	0.011133003795696789	0.00995377093865194	0.00995377
GOTERM_BP_DIRECT	GO:0050852~T cell receptor signaling pathway	12	2.7906976744186047	0.0010526922561525632	5728, 4690, 5295, 3458, 5594, 5970, 6794, 940, 5290, 5170, 5291, 5293	412	148	16792	3.3046444502755183	0.982351327307801	0.011398218694442866	0.010190893677499532	0.0101909
GOTERM_BP_DIRECT	GO:0010873~positive regulation of cholesterol esterification	4	0.9302325581395349	0.0010954989654587233	335, 348, 183, 185	412	9	16792	18.114347357065803	0.9850246421965989	0.011795077344391254	0.01054571616468271	0.0105457
GOTERM_BP_DIRECT	GO:0032000~positive regulation of fatty acid beta-oxidation	4	0.9302325581395349	0.0010954989654587233	8660, 2168, 5465, 3667	412	9	16792	18.114347357065803	0.9850246421965989	0.011795077344391254	0.01054571616468271	0.0105457
GOTERM_BP_DIRECT	GO:0070059~intrinsic apoptotic signaling pathway in response to endoplasmic reticulum stress	6	1.3953488372093024	0.0011561543911457596	2932, 596, 57761, 4217, 1649, 581	412	33	16792	7.4104148278905555	0.988134301611551	0.012413276698212034	0.011098434449458034	0.0110984
GOTERM_BP_DIRECT	GO:0042752~regulation of circadian rhythm	7	1.627906976744186	0.0011904369164982265	9475, 5562, 5563, 5465, 1385, 5468, 1390	412	49	16792	5.82246879334258	0.9895970182502214	0.012710152370300005	0.011363864381168308	0.0113639
GOTERM_BP_DIRECT	GO:0014070~response to organic cyclic compound	7	1.627906976744186	0.0011904369164982265	4288, 3565, 2695, 3383, 1848, 10135, 285	412	49	16792	5.82246879334258	0.9895970182502214	0.012710152370300005	0.011363864381168308	0.0113639
GOTERM_BP_DIRECT	GO:0048013~ephrin receptor signaling pathway	9	2.0930232558139537	0.0012073736944567242	4690, 6383, 387, 9475, 2048, 4313, 5879, 6093, 4318	412	86	16792	4.26529690675096	0.9902516710840357	0.012855176030146177	0.011493526808064427	0.0114935
GOTERM_BP_DIRECT	GO:0046697~decidualization	5	1.1627906976744187	0.001255369989486139	6696, 4221, 5740, 2057, 5743	412	20	16792	10.189320388349515	0.9918916105221403	0.01321932189478124	0.011819101521892852	0.0118191
GOTERM_BP_DIRECT	GO:0002052~positive regulation of neuroblast proliferation	5	1.1627906976744187	0.001255369989486139	3091, 1499, 7422, 4851, 5080	412	20	16792	10.189320388349515	0.9918916105221403	0.01321932189478124	0.011819101521892852	0.0118191
GOTERM_BP_DIRECT	GO:0042326~negative regulation of phosphorylation	5	1.1627906976744187	0.001255369989486139	2887, 1027, 1026, 23411, 197	412	20	16792	10.189320388349515	0.9918916105221403	0.01321932189478124	0.011819101521892852	0.0118191
GOTERM_BP_DIRECT	GO:0014911~positive regulation of smooth muscle cell migration	5	1.1627906976744187	0.001255369989486139	50507, 596, 4609, 3479, 56729	412	20	16792	10.189320388349515	0.9918916105221403	0.01321932189478124	0.011819101521892852	0.0118191
GOTERM_BP_DIRECT	GO:0001837~epithelial to mesenchymal transition	6	1.3953488372093024	0.001328610014411735	3082, 2932, 3091, 1499, 4851, 7040	412	34	16792	7.192461450599657	0.9938785005191614	0.013941106637561866	0.012464433197736633	0.0124644
GOTERM_BP_DIRECT	GO:0006357~regulation of transcription from RNA polymerase II promoter	23	5.348837209302325	0.0013311883718621557	5077, 7422, 6720, 6774, 2056, 1385, 2353, 7290, 27319, 389692, 7350, 6492, 6927, 467, 1893, 3146, 9935, 4775, 5579, 2739, 2309, 6934, 6648	412	441	16792	2.125663210267926	0.9939387801516822	0.013941106637561866	0.012464433197736633	0.0124644
GOTERM_BP_DIRECT	GO:0032094~response to food	5	1.1627906976744187	0.001521060879294138	6720, 2520, 2691, 2690, 2538	412	21	16792	9.704114655570965	0.9970755969845209	0.01575736851441738	0.014088312522543275	0.0140883
GOTERM_BP_DIRECT	GO:0033198~response to ATP	5	1.1627906976744187	0.001521060879294138	5728, 3329, 3553, 834, 3767	412	21	16792	9.704114655570965	0.9970755969845209	0.01575736851441738	0.014088312522543275	0.0140883
GOTERM_BP_DIRECT	GO:0050772~positive regulation of axonogenesis	5	1.1627906976744187	0.001521060879294138	4804, 387, 6794, 10494, 4803	412	21	16792	9.704114655570965	0.9970755969845209	0.01575736851441738	0.014088312522543275	0.0140883
GOTERM_BP_DIRECT	GO:0042730~fibrinolysis	5	1.1627906976744187	0.001521060879294138	5054, 3818, 302, 5327, 5328	412	21	16792	9.704114655570965	0.9970755969845209	0.01575736851441738	0.014088312522543275	0.0140883
GOTERM_BP_DIRECT	GO:2000727~positive regulation of cardiac muscle cell differentiation	4	0.9302325581395349	0.0015366805122106195	2932, 7040, 4208, 3084	412	10	16792	16.302912621359223	0.9972457955476295	0.01579114317239492	0.014118509692616067	0.0141185
GOTERM_BP_DIRECT	GO:0060055~angiogenesis involved in wound healing	4	0.9302325581395349	0.0015366805122106195	10855, 2876, 6376, 5291	412	10	16792	16.302912621359223	0.9972457955476295	0.01579114317239492	0.014118509692616067	0.0141185
GOTERM_BP_DIRECT	GO:0051901~positive regulation of mitochondrial depolarization	4	0.9302325581395349	0.0015366805122106195	1634, 3791, 885, 142	412	10	16792	16.302912621359223	0.9972457955476295	0.01579114317239492	0.014118509692616067	0.0141185
GOTERM_BP_DIRECT	GO:0071300~cellular response to retinoic acid	8	1.8604651162790697	0.0015906209539895302	8473, 4609, 5176, 19, 6347, 5468, 3952, 4208	412	70	16792	4.657975034674064	0.9977609512161859	0.016301738279791093	0.014575021415299788	0.014575
GOTERM_BP_DIRECT	GO:0019233~sensory perception of pain	7	1.627906976744186	0.001629746549851886	5594, 1268, 2695, 1906, 3375, 5743, 1020	412	52	16792	5.486557132188199	0.9980732380448365	0.01661387905739968	0.014854099538144717	0.0148541
GOTERM_BP_DIRECT	GO:0034097~response to cytokine	7	1.627906976744186	0.001629746549851886	596, 7079, 3565, 3651, 2353, 1281, 3725	412	52	16792	5.486557132188199	0.9980732380448365	0.01661387905739968	0.014854099538144717	0.0148541
GOTERM_BP_DIRECT	GO:0043407~negative regulation of MAP kinase activity	6	1.3953488372093024	0.0017294303500138312	6609, 5770, 3553, 348, 5598, 9370	412	36	16792	6.792880258899677	0.9986859551999865	0.017583306449875373	0.015720842996014322	0.0157208
GOTERM_BP_DIRECT	GO:0060559~positive regulation of calcidiol 1-monooxygenase activity	3	0.6976744186046512	0.0017638318612055418	3458, 7124, 3553	412	3	16792	40.75728155339806	0.9988485542738852	0.017698344303667124	0.015823695781024584	0.0158237
GOTERM_BP_DIRECT	GO:0032800~receptor biosynthetic process	3	0.6976744186046512	0.0017638318612055418	7124, 3586, 59272	412	3	16792	40.75728155339806	0.9988485542738852	0.017698344303667124	0.015823695781024584	0.0158237
GOTERM_BP_DIRECT	GO:1903598~positive regulation of gap junction assembly	3	0.6976744186046512	0.0017638318612055418	857, 183, 59272	412	3	16792	40.75728155339806	0.9988485542738852	0.017698344303667124	0.015823695781024584	0.0158237
GOTERM_BP_DIRECT	GO:0019343~cysteine biosynthetic process via cystathionine	3	0.6976744186046512	0.0017638318612055418	102724560, 875, 1491	412	3	16792	40.75728155339806	0.9988485542738852	0.017698344303667124	0.015823695781024584	0.0158237
GOTERM_BP_DIRECT	GO:0001660~fever generation	3	0.6976744186046512	0.0017638318612055418	7442, 3553, 3552	412	3	16792	40.75728155339806	0.9988485542738852	0.017698344303667124	0.015823695781024584	0.0158237
GOTERM_BP_DIRECT	GO:0051000~positive regulation of nitric-oxide synthase activity	5	1.1627906976744187	0.0018235111411936044	3091, 2643, 348, 3630, 801	412	22	16792	9.263018534863196	0.9990843704478408	0.018060770553475675	0.01614773302550512	0.0161477
GOTERM_BP_DIRECT	GO:0060999~positive regulation of dendritic spine development	5	1.1627906976744187	0.0018235111411936044	3558, 2475, 348, 5879, 3084	412	22	16792	9.263018534863196	0.9990843704478408	0.018060770553475675	0.01614773302550512	0.0161477
GOTERM_BP_DIRECT	GO:0031334~positive regulation of protein complex assembly	5	1.1627906976744187	0.0018235111411936044	2932, 2247, 7422, 7124, 7040	412	22	16792	9.263018534863196	0.9990843704478408	0.018060770553475675	0.01614773302550512	0.0161477
GOTERM_BP_DIRECT	GO:0045453~bone resorption	5	1.1627906976744187	0.0018235111411936044	50507, 6927, 1499, 5741, 5879	412	22	16792	9.263018534863196	0.9990843704478408	0.018060770553475675	0.01614773302550512	0.0161477
GOTERM_BP_DIRECT	GO:0010906~regulation of glucose metabolic process	5	1.1627906976744187	0.0018235111411936044	5166, 3486, 9370, 23411, 51094	412	22	16792	9.263018534863196	0.9990843704478408	0.018060770553475675	0.01614773302550512	0.0161477
GOTERM_BP_DIRECT	GO:0009887~organ morphogenesis	9	2.0930232558139537	0.0018660500220779495	1634, 2932, 5077, 5078, 2247, 5970, 3651, 6347, 5080	412	92	16792	3.987125369354158	0.9992223636618939	0.018434458078929846	0.016481838725930755	0.0164818
GOTERM_BP_DIRECT	GO:0051898~negative regulation of protein kinase B signaling	6	1.3953488372093024	0.0019600721622276226	5728, 6425, 7249, 2660, 23411, 1649	412	37	16792	6.609288900551037	0.9994580458758117	0.01916570560667979	0.017135630867229752	0.0171356
GOTERM_BP_DIRECT	GO:0007188~adenylate cyclase-modulating G-protein coupled receptor signaling pathway	6	1.3953488372093024	0.0019600721622276226	155, 1268, 2357, 2642, 2587, 2641	412	37	16792	6.609288900551037	0.9994580458758117	0.01916570560667979	0.017135630867229752	0.0171356
GOTERM_BP_DIRECT	GO:0048813~dendrite morphogenesis	6	1.3953488372093024	0.0019600721622276226	6383, 1641, 7436, 1020, 4205, 5879	412	37	16792	6.609288900551037	0.9994580458758117	0.01916570560667979	0.017135630867229752	0.0171356
GOTERM_BP_DIRECT	GO:0034605~cellular response to heat	6	1.3953488372093024	0.0019600721622276226	7057, 7442, 1026, 4288, 3552, 3162	412	37	16792	6.609288900551037	0.9994580458758117	0.01916570560667979	0.017135630867229752	0.0171356
GOTERM_BP_DIRECT	GO:0048511~rhythmic process	7	1.627906976744186	0.0019845768671085864	9475, 5562, 5563, 6667, 5468, 1020, 1390	412	54	16792	5.283351312477526	0.9995067238285881	0.019355936721697737	0.01730571227374332	0.0173057
GOTERM_BP_DIRECT	GO:0045444~fat cell differentiation	8	1.8604651162790697	0.0020310067466853925	595, 2932, 2876, 6720, 56729, 6934, 1050, 2308	412	73	16792	4.466551403112116	0.9995872898885555	0.01975849964478454	0.01766563482459604	0.0176656
GOTERM_BP_DIRECT	GO:0034116~positive regulation of heterotypic cell-cell adhesion	4	0.9302325581395349	0.0020747500692792943	960, 7124, 3553, 3586	412	11	16792	14.820829655781113	0.9996511184831666	0.020031529006416963	0.017909744300806402	0.0179097
GOTERM_BP_DIRECT	GO:0002003~angiotensin maturation	4	0.9302325581395349	0.0020747500692792943	183, 59272, 1636, 10159	412	11	16792	14.820829655781113	0.9996511184831666	0.020031529006416963	0.017909744300806402	0.0179097
GOTERM_BP_DIRECT	GO:0032700~negative regulation of interleukin-17 production	4	0.9302325581395349	0.0020747500692792943	7099, 3458, 5621, 7040	412	11	16792	14.820829655781113	0.9996511184831666	0.020031529006416963	0.017909744300806402	0.0179097
GOTERM_BP_DIRECT	GO:0071398~cellular response to fatty acid	5	1.1627906976744187	0.002165217383494813	5166, 6720, 1385, 1906, 7350	412	23	16792	8.860278598564795	0.9997535314335898	0.020800196067507815	0.018596992414127128	0.018597
GOTERM_BP_DIRECT	GO:0035924~cellular response to vascular endothelial growth factor stimulus	5	1.1627906976744187	0.002165217383494813	7422, 3791, 5587, 7412, 4851	412	23	16792	8.860278598564795	0.9997535314335898	0.020800196067507815	0.018596992414127128	0.018597
GOTERM_BP_DIRECT	GO:0018107~peptidyl-threonine phosphorylation	6	1.3953488372093024	0.0022124043119274624	2932, 596, 5594, 2475, 1020, 5170	412	38	16792	6.435360245273378	0.9997943922523806	0.021042545229821248	0.018813671406886882	0.0188137
GOTERM_BP_DIRECT	GO:0038128~ERBB2 signaling pathway	6	1.3953488372093024	0.0022124043119274624	5295, 145957, 2064, 5290, 1956, 3084	412	38	16792	6.435360245273378	0.9997943922523806	0.021042545229821248	0.018813671406886882	0.0188137
GOTERM_BP_DIRECT	GO:0008625~extrinsic apoptotic signaling pathway via death domain receptors	6	1.3953488372093024	0.0022124043119274624	5295, 596, 7124, 6272, 581, 4803	412	38	16792	6.435360245273378	0.9997943922523806	0.021042545229821248	0.018813671406886882	0.0188137
GOTERM_BP_DIRECT	GO:0060291~long-term synaptic potentiation	6	1.3953488372093024	0.0022124043119274624	5728, 6285, 5594, 2695, 6622, 1392	412	38	16792	6.435360245273378	0.9997943922523806	0.021042545229821248	0.018813671406886882	0.0188137
GOTERM_BP_DIRECT	GO:0042981~regulation of apoptotic process	14	3.255813953488372	0.0023297292292679926	7187, 7157, 4982, 3486, 2660, 1020, 7040, 581, 4804, 3717, 841, 834, 9518, 1958	412	213	16792	2.6788823556224073	0.9998689943870632	0.022103594395505483	0.019762331853221314	0.0197623
GOTERM_BP_DIRECT	GO:0016049~cell growth	7	1.627906976744186	0.0023949009427566923	3569, 596, 367, 57521, 2475, 1906, 7040	412	56	16792	5.094660194174757	0.9998980129871593	0.022665815589102228	0.020265001310684407	0.020265
GOTERM_BP_DIRECT	GO:0071346~cellular response to interferon-gamma	7	1.627906976744186	0.0026225055296917052	4609, 6376, 2597, 6356, 1906, 6347, 4843	412	57	16792	5.0052801907681825	0.9999574685851232	0.024697945197317706	0.02208188317015596	0.0220819
GOTERM_BP_DIRECT	GO:0032922~circadian regulation of gene expression	7	1.627906976744186	0.0026225055296917052	4804, 8473, 5465, 406, 23411, 10135, 1390	412	57	16792	5.0052801907681825	0.9999574685851232	0.024697945197317706	0.02208188317015596	0.0220819
GOTERM_BP_DIRECT	GO:0071872~cellular response to epinephrine stimulus	4	0.9302325581395349	0.0027164012850172856	22933, 6262, 9370, 6622	412	12	16792	13.585760517799352	0.9999703525169918	0.02521057173237592	0.02254021114710469	0.0225402
GOTERM_BP_DIRECT	GO:0019430~removal of superoxide radicals	4	0.9302325581395349	0.0027164012850172856	6647, 1728, 6648, 4846	412	12	16792	13.585760517799352	0.9999703525169918	0.02521057173237592	0.02254021114710469	0.0225402
GOTERM_BP_DIRECT	GO:0045779~negative regulation of bone resorption	4	0.9302325581395349	0.0027164012850172856	3569, 796, 4982, 3375	412	12	16792	13.585760517799352	0.9999703525169918	0.02521057173237592	0.02254021114710469	0.0225402
GOTERM_BP_DIRECT	GO:0046889~positive regulation of lipid biosynthetic process	4	0.9302325581395349	0.0027164012850172856	2475, 348, 1385, 3630	412	12	16792	13.585760517799352	0.9999703525169918	0.02521057173237592	0.02254021114710469	0.0225402
GOTERM_BP_DIRECT	GO:0031000~response to caffeine	4	0.9302325581395349	0.0027164012850172856	6262, 3569, 5562, 5468	412	12	16792	13.585760517799352	0.9999703525169918	0.02521057173237592	0.02254021114710469	0.0225402
GOTERM_BP_DIRECT	GO:0043032~positive regulation of macrophage activation	4	0.9302325581395349	0.0027164012850172856	3329, 7057, 3586, 3596	412	12	16792	13.585760517799352	0.9999703525169918	0.02521057173237592	0.02254021114710469	0.0225402
GOTERM_BP_DIRECT	GO:0001895~retina homeostasis	6	1.3953488372093024	0.0027867910828401456	3502, 213, 4057, 1001, 7018, 6647	412	40	16792	6.113592233009709	0.9999773801306175	0.02573920535066573	0.023012850700947416	0.0230129
GOTERM_BP_DIRECT	GO:0046426~negative regulation of JAK-STAT cascade	6	1.3953488372093024	0.0027867910828401456	1634, 4760, 54741, 857, 9021, 51094	412	40	16792	6.113592233009709	0.9999773801306175	0.02573920535066573	0.023012850700947416	0.0230129
GOTERM_BP_DIRECT	GO:0051592~response to calcium ion	7	1.627906976744186	0.0028659573299800525	595, 3569, 7057, 10628, 801, 857, 1956	412	58	16792	4.918982256444593	0.9999833147617239	0.02640676549474409	0.023609701369811636	0.0236097
GOTERM_BP_DIRECT	GO:0030308~negative regulation of cell growth	10	2.3255813953488373	0.0029250142281846054	596, 1027, 1026, 7157, 6794, 5468, 23411, 7040, 183, 51094	412	121	16792	3.368370376313889	0.9999867034851191	0.026886281862425882	0.024038426282946383	0.0240384
GOTERM_BP_DIRECT	GO:0019433~triglyceride catabolic process	5	1.1627906976744187	0.002976205367606787	4023, 335, 2168, 2167, 348	412	25	16792	8.151456310679611	0.9999890788021744	0.027291376014442138	0.024400611949254688	0.0244006
GOTERM_BP_DIRECT	GO:0016337~single organismal cell-cell adhesion	9	2.0930232558139537	0.0033520533514937684	960, 1499, 84059, 9423, 7412, 1001, 999, 3383, 1956	412	101	16792	3.6318369701047777	0.9999974258805302	0.03002797080999165	0.026847340455476494	0.0268473
GOTERM_BP_DIRECT	GO:0042755~eating behavior	5	1.1627906976744187	0.0034502789614725923	155, 885, 6774, 3375, 3952	412	26	16792	7.837938760268857	0.9999982357532059	0.03002797080999165	0.026847340455476494	0.0268473
GOTERM_BP_DIRECT	GO:0035025~positive regulation of Rho protein signal transduction	5	1.1627906976744187	0.0034502789614725923	2149, 9002, 335, 1281, 5879	412	26	16792	7.837938760268857	0.9999982357532059	0.03002797080999165	0.026847340455476494	0.0268473
GOTERM_BP_DIRECT	GO:0016477~cell migration	12	2.7906976744186047	0.003455930208427315	5728, 2932, 6383, 7057, 387, 3717, 2621, 5420, 7040, 5170, 1490, 5291	412	172	16792	2.8435312711673064	0.9999982736876109	0.03002797080999165	0.026847340455476494	0.0268473
GOTERM_BP_DIRECT	GO:0051496~positive regulation of stress fiber assembly	6	1.3953488372093024	0.003461928373889677	50507, 387, 335, 2475, 1490, 5879	412	42	16792	5.82246879334258	0.9999983130590531	0.03002797080999165	0.026847340455476494	0.0268473
GOTERM_BP_DIRECT	GO:0002548~monocyte chemotaxis	6	1.3953488372093024	0.003461928373889677	3958, 3569, 796, 6376, 6356, 6347	412	42	16792	5.82246879334258	0.9999983130590531	0.03002797080999165	0.026847340455476494	0.0268473
GOTERM_BP_DIRECT	GO:0071285~cellular response to lithium ion	4	0.9302325581395349	0.0034676609061141963	1027, 2167, 999, 1050	412	13	16792	12.54070201643017	0.9999983498476678	0.03002797080999165	0.026847340455476494	0.0268473
GOTERM_BP_DIRECT	GO:0046685~response to arsenic-containing substance	4	0.9302325581395349	0.0034676609061141963	5728, 5176, 1026, 4982	412	13	16792	12.54070201643017	0.9999983498476678	0.03002797080999165	0.026847340455476494	0.0268473
GOTERM_BP_DIRECT	GO:0071318~cellular response to ATP	4	0.9302325581395349	0.0034676609061141963	7442, 6347, 5743, 6647	412	13	16792	12.54070201643017	0.9999983498476678	0.03002797080999165	0.026847340455476494	0.0268473
GOTERM_BP_DIRECT	GO:0032026~response to magnesium ion	4	0.9302325581395349	0.0034676609061141963	595, 7057, 4982, 6622	412	13	16792	12.54070201643017	0.9999983498476678	0.03002797080999165	0.026847340455476494	0.0268473
GOTERM_BP_DIRECT	GO:0050872~white fat cell differentiation	4	0.9302325581395349	0.0034676609061141963	2167, 5468, 23411, 1050	412	13	16792	12.54070201643017	0.9999983498476678	0.03002797080999165	0.026847340455476494	0.0268473
GOTERM_BP_DIRECT	GO:0045019~negative regulation of nitric oxide biosynthetic process	4	0.9302325581395349	0.0034676609061141963	5740, 3565, 3586, 857	412	13	16792	12.54070201643017	0.9999983498476678	0.03002797080999165	0.026847340455476494	0.0268473
GOTERM_BP_DIRECT	GO:0060047~heart contraction	4	0.9302325581395349	0.0034676609061141963	2876, 6647, 10059, 1636	412	13	16792	12.54070201643017	0.9999983498476678	0.03002797080999165	0.026847340455476494	0.0268473
GOTERM_BP_DIRECT	GO:0097296~activation of cysteine-type endopeptidase activity involved in apoptotic signaling pathway	4	0.9302325581395349	0.0034676609061141963	3717, 8743, 841, 581	412	13	16792	12.54070201643017	0.9999983498476678	0.03002797080999165	0.026847340455476494	0.0268473
GOTERM_BP_DIRECT	GO:0033158~regulation of protein import into nucleus, translocation	3	0.6976744186046512	0.0034704907562813207	1026, 23411, 7295	412	4	16792	30.567961165048548	0.9999983677114784	0.03002797080999165	0.026847340455476494	0.0268473
GOTERM_BP_DIRECT	GO:0051450~myoblast proliferation	3	0.6976744186046512	0.0034704907562813207	3082, 2876, 3479	412	4	16792	30.567961165048548	0.9999983677114784	0.03002797080999165	0.026847340455476494	0.0268473
GOTERM_BP_DIRECT	GO:0035813~regulation of renal sodium excretion	3	0.6976744186046512	0.0034704907562813207	551, 183, 185	412	4	16792	30.567961165048548	0.9999983677114784	0.03002797080999165	0.026847340455476494	0.0268473
GOTERM_BP_DIRECT	GO:1903347~negative regulation of bicellular tight junction assembly	3	0.6976744186046512	0.0034704907562813207	9475, 7124, 6093	412	4	16792	30.567961165048548	0.9999983677114784	0.03002797080999165	0.026847340455476494	0.0268473
GOTERM_BP_DIRECT	GO:0000320~re-entry into mitotic cell cycle	3	0.6976744186046512	0.0034704907562813207	595, 2932, 4609	412	4	16792	30.567961165048548	0.9999983677114784	0.03002797080999165	0.026847340455476494	0.0268473
GOTERM_BP_DIRECT	GO:0019344~cysteine biosynthetic process	3	0.6976744186046512	0.0034704907562813207	102724560, 875, 1491	412	4	16792	30.567961165048548	0.9999983677114784	0.03002797080999165	0.026847340455476494	0.0268473
GOTERM_BP_DIRECT	GO:0007260~tyrosine phosphorylation of STAT protein	3	0.6976744186046512	0.0034704907562813207	3717, 2149, 3952	412	4	16792	30.567961165048548	0.9999983677114784	0.03002797080999165	0.026847340455476494	0.0268473
GOTERM_BP_DIRECT	GO:0008628~hormone-mediated apoptotic signaling pathway	3	0.6976744186046512	0.0034704907562813207	6750, 5741, 1392	412	4	16792	30.567961165048548	0.9999983677114784	0.03002797080999165	0.026847340455476494	0.0268473
GOTERM_BP_DIRECT	GO:0031394~positive regulation of prostaglandin biosynthetic process	3	0.6976744186046512	0.0034704907562813207	551, 552, 5743	412	4	16792	30.567961165048548	0.9999983677114784	0.03002797080999165	0.026847340455476494	0.0268473
GOTERM_BP_DIRECT	GO:0061419~positive regulation of transcription from RNA polymerase II promoter in response to hypoxia	3	0.6976744186046512	0.0034704907562813207	3091, 7422, 4851	412	4	16792	30.567961165048548	0.9999983677114784	0.03002797080999165	0.026847340455476494	0.0268473
GOTERM_BP_DIRECT	GO:0070814~hydrogen sulfide biosynthetic process	3	0.6976744186046512	0.0034704907562813207	102724560, 875, 1491	412	4	16792	30.567961165048548	0.9999983677114784	0.03002797080999165	0.026847340455476494	0.0268473
GOTERM_BP_DIRECT	GO:0045785~positive regulation of cell adhesion	6	1.3953488372093024	0.0038401995917133887	7422, 6387, 7124, 2064, 3084, 284	412	43	16792	5.687062542334613	0.9999996063566265	0.03307749446075825	0.029573851687195018	0.0295739
GOTERM_BP_DIRECT	GO:0048538~thymus development	6	1.3953488372093024	0.0038401995917133887	596, 5594, 1499, 9935, 6647, 11035	412	43	16792	5.687062542334613	0.9999996063566265	0.03307749446075825	0.029573851687195018	0.0295739
GOTERM_BP_DIRECT	GO:0006879~cellular iron ion homeostasis	6	1.3953488372093024	0.004247158017264251	3091, 4609, 7018, 6647, 3162, 3934	412	44	16792	5.5578111209179175	0.9999999177929998	0.036337849732530965	0.03248886277938524	0.0324889
GOTERM_BP_DIRECT	GO:0006094~gluconeogenesis	6	1.3953488372093024	0.004247158017264251	467, 2026, 2597, 5950, 5106, 2538	412	44	16792	5.5578111209179175	0.9999999177929998	0.036337849732530965	0.03248886277938524	0.0324889
GOTERM_BP_DIRECT	GO:0019731~antibacterial humoral response	6	1.3953488372093024	0.004247158017264251	133, 796, 7432, 4057, 4852, 351	412	44	16792	5.5578111209179175	0.9999999177929998	0.036337849732530965	0.03248886277938524	0.0324889
GOTERM_BP_DIRECT	GO:0042311~vasodilation	4	0.9302325581395349	0.004333924072617915	2876, 2643, 348, 183	412	14	16792	11.64493758668516	0.9999999411357999	0.03675205966890369	0.03285919866562299	0.0328592
GOTERM_BP_DIRECT	GO:0001678~cellular glucose homeostasis	4	0.9302325581395349	0.004333924072617915	5295, 2645, 23411, 2308	412	14	16792	11.64493758668516	0.9999999411357999	0.03675205966890369	0.03285919866562299	0.0328592
GOTERM_BP_DIRECT	GO:0019395~fatty acid oxidation	4	0.9302325581395349	0.004333924072617915	5562, 9370, 5468, 51094	412	14	16792	11.64493758668516	0.9999999411357999	0.03675205966890369	0.03285919866562299	0.0328592
GOTERM_BP_DIRECT	GO:0031929~TOR signaling	4	0.9302325581395349	0.004333924072617915	57521, 2475, 253260, 1978	412	14	16792	11.64493758668516	0.9999999411357999	0.03675205966890369	0.03285919866562299	0.0328592
GOTERM_BP_DIRECT	GO:0051881~regulation of mitochondrial membrane potential	5	1.1627906976744187	0.004547160163940262	7351, 596, 6647, 6648, 581	412	28	16792	7.278085991678225	0.9999999740997256	0.0381384352481029	0.03409872621843168	0.0340987
GOTERM_BP_DIRECT	GO:0032689~negative regulation of interferon-gamma production	5	1.1627906976744187	0.004547160163940262	7099, 2621, 3586, 3146, 5621	412	28	16792	7.278085991678225	0.9999999740997256	0.0381384352481029	0.03409872621843168	0.0340987
GOTERM_BP_DIRECT	GO:0032715~negative regulation of interleukin-6 production	5	1.1627906976744187	0.004547160163940262	3082, 7099, 2621, 7124, 3586	412	28	16792	7.278085991678225	0.9999999740997256	0.0381384352481029	0.03409872621843168	0.0340987
GOTERM_BP_DIRECT	GO:0051482~positive regulation of cytosolic calcium ion concentration involved in phospholipase C-activating G-protein coupled signaling pathway	5	1.1627906976744187	0.004547160163940262	2149, 9002, 796, 1906, 185	412	28	16792	7.278085991678225	0.9999999740997256	0.0381384352481029	0.03409872621843168	0.0340987
GOTERM_BP_DIRECT	GO:0090200~positive regulation of release of cytochrome c from mitochondria	5	1.1627906976744187	0.004547160163940262	8743, 7157, 10059, 581, 4318	412	28	16792	7.278085991678225	0.9999999740997256	0.0381384352481029	0.03409872621843168	0.0340987
GOTERM_BP_DIRECT	GO:0008015~blood circulation	6	1.3953488372093024	0.004683960384689058	133, 552, 6387, 2056, 4852, 4018	412	45	16792	5.434304207119742	0.9999999847059036	0.03902960903155035	0.034895504865933485	0.0348955
GOTERM_BP_DIRECT	GO:0008542~visual learning	6	1.3953488372093024	0.004683960384689058	3091, 2475, 1385, 1020, 3274, 351	412	45	16792	5.434304207119742	0.9999999847059036	0.03902960903155035	0.034895504865933485	0.0348955
GOTERM_BP_DIRECT	GO:0030968~endoplasmic reticulum unfolded protein response	6	1.3953488372093024	0.004683960384689058	595, 3458, 5770, 4780, 1491, 26291	412	45	16792	5.434304207119742	0.9999999847059036	0.03902960903155035	0.034895504865933485	0.0348955
GOTERM_BP_DIRECT	GO:0060326~cell chemotaxis	7	1.627906976744186	0.005070851695327256	3082, 2357, 6387, 6376, 7412, 6347, 185	412	65	16792	4.38924570575056	0.9999999965538968	0.04216176691581209	0.03769589752686878	0.0376959
GOTERM_BP_DIRECT	GO:0051591~response to cAMP	6	1.3953488372093024	0.005151755034330703	5078, 5970, 6720, 2353, 1390, 3725	412	46	16792	5.316167159138877	0.9999999974767484	0.04237931666060344	0.03789040391231098	0.0378904
GOTERM_BP_DIRECT	GO:0032729~positive regulation of interferon-gamma production	6	1.3953488372093024	0.005151755034330703	3329, 7099, 3558, 7124, 3553, 3606	412	46	16792	5.316167159138877	0.9999999974767484	0.04237931666060344	0.03789040391231098	0.0378904
GOTERM_BP_DIRECT	GO:0007187~G-protein coupled receptor signaling pathway, coupled to cyclic nucleotide second messenger	6	1.3953488372093024	0.005151755034330703	155, 1268, 4544, 4852, 6347, 3274	412	46	16792	5.316167159138877	0.9999999974767484	0.04237931666060344	0.03789040391231098	0.0378904
GOTERM_BP_DIRECT	GO:0010942~positive regulation of cell death	5	1.1627906976744187	0.005174411739411012	7351, 1027, 3651, 1392, 1848	412	29	16792	7.027117509206562	0.9999999976876727	0.04237931666060344	0.03789040391231098	0.0378904
GOTERM_BP_DIRECT	GO:0042113~B cell activation	5	1.1627906976744187	0.005174411739411012	3329, 841, 3565, 5579, 5293	412	29	16792	7.027117509206562	0.9999999976876727	0.04237931666060344	0.03789040391231098	0.0378904
GOTERM_BP_DIRECT	GO:0048873~homeostasis of number of cells within a tissue	5	1.1627906976744187	0.005174411739411012	596, 2149, 5741, 5879, 581	412	29	16792	7.027117509206562	0.9999999976876727	0.04237931666060344	0.03789040391231098	0.0378904
GOTERM_BP_DIRECT	GO:0048662~negative regulation of smooth muscle cell proliferation	5	1.1627906976744187	0.005174411739411012	3458, 3486, 9370, 5468, 3162	412	29	16792	7.027117509206562	0.9999999976876727	0.04237931666060344	0.03789040391231098	0.0378904
GOTERM_BP_DIRECT	GO:0006974~cellular response to DNA damage stimulus	13	3.0232558139534884	0.005290205606677178	5594, 6794, 7157, 4221, 23411, 142, 595, 596, 4609, 1026, 80854, 1649, 2308	412	208	16792	2.5473300970873787	0.9999999985199407	0.043020072766558226	0.038463289687188894	0.0384633
GOTERM_BP_DIRECT	GO:0048714~positive regulation of oligodendrocyte differentiation	4	0.9302325581395349	0.005319988127145473	2475, 7852, 5468, 7097	412	15	16792	10.868608414239482	0.9999999986804156	0.043020072766558226	0.038463289687188894	0.0384633
GOTERM_BP_DIRECT	GO:0043122~regulation of I-kappaB kinase/NF-kappaB signaling	4	0.9302325581395349	0.005319988127145473	7124, 3553, 5170, 284	412	15	16792	10.868608414239482	0.9999999986804156	0.043020072766558226	0.038463289687188894	0.0384633
GOTERM_BP_DIRECT	GO:0022408~negative regulation of cell-cell adhesion	4	0.9302325581395349	0.005319988127145473	3717, 5420, 999, 7040	412	15	16792	10.868608414239482	0.9999999986804156	0.043020072766558226	0.038463289687188894	0.0384633
GOTERM_BP_DIRECT	GO:2000679~positive regulation of transcription regulatory region DNA binding	4	0.9302325581395349	0.005319988127145473	3479, 4760, 7040, 142	412	15	16792	10.868608414239482	0.9999999986804156	0.043020072766558226	0.038463289687188894	0.0384633
GOTERM_BP_DIRECT	GO:0010667~negative regulation of cardiac muscle cell apoptotic process	4	0.9302325581395349	0.005319988127145473	3717, 4780, 5170, 3084	412	15	16792	10.868608414239482	0.9999999986804156	0.043020072766558226	0.038463289687188894	0.0384633
GOTERM_BP_DIRECT	GO:0006629~lipid metabolic process	11	2.558139534883721	0.005343352000582789	7442, 3557, 4023, 6720, 5465, 221895, 5468, 4952, 3952, 4018, 948	412	157	16792	2.8556057139323476	0.9999999987940313	0.043118038354176484	0.03855087853894151	0.0385509
GOTERM_BP_DIRECT	GO:0071230~cellular response to amino acid stimulus	6	1.3953488372093024	0.005651679920887101	1786, 7124, 57521, 4313, 1281, 1956	412	47	16792	5.203057219582731	0.9999999996325143	0.044514409869486196	0.03979934323577594	0.0397993
GOTERM_BP_DIRECT	GO:0038033~positive regulation of endothelial cell chemotaxis by VEGF-activated vascular endothelial growth factor receptor signaling pathway	3	0.6976744186046512	0.005690597661374442	7422, 3791, 5587	412	5	16792	24.454368932038836	0.9999999996837092	0.044514409869486196	0.03979934323577594	0.0397993
GOTERM_BP_DIRECT	GO:1990314~cellular response to insulin-like growth factor stimulus	3	0.6976744186046512	0.005690597661374442	2200, 1385, 7040	412	5	16792	24.454368932038836	0.9999999996837092	0.044514409869486196	0.03979934323577594	0.0397993
GOTERM_BP_DIRECT	GO:0042092~type 2 immune response	3	0.6976744186046512	0.005690597661374442	3565, 3586, 3606	412	5	16792	24.454368932038836	0.9999999996837092	0.044514409869486196	0.03979934323577594	0.0397993
GOTERM_BP_DIRECT	GO:0051534~negative regulation of NFAT protein import into nucleus	3	0.6976744186046512	0.005690597661374442	2932, 2475, 5598	412	5	16792	24.454368932038836	0.9999999996837092	0.044514409869486196	0.03979934323577594	0.0397993
GOTERM_BP_DIRECT	GO:0046813~receptor-mediated virion attachment to host cell	3	0.6976744186046512	0.005690597661374442	2621, 3383, 59272	412	5	16792	24.454368932038836	0.9999999996837092	0.044514409869486196	0.03979934323577594	0.0397993
GOTERM_BP_DIRECT	GO:0032489~regulation of Cdc42 protein signal transduction	3	0.6976744186046512	0.005690597661374442	335, 348, 19	412	5	16792	24.454368932038836	0.9999999996837092	0.044514409869486196	0.03979934323577594	0.0397993
GOTERM_BP_DIRECT	GO:0002551~mast cell chemotaxis	3	0.6976744186046512	0.005690597661374442	6356, 5879, 5293	412	5	16792	24.454368932038836	0.9999999996837092	0.044514409869486196	0.03979934323577594	0.0397993
GOTERM_BP_DIRECT	GO:0032611~interleukin-1 beta production	3	0.6976744186046512	0.005690597661374442	3553, 834, 114548	412	5	16792	24.454368932038836	0.9999999996837092	0.044514409869486196	0.03979934323577594	0.0397993
GOTERM_BP_DIRECT	GO:0090335~regulation of brown fat cell differentiation	3	0.6976744186046512	0.005690597661374442	2475, 3952, 23411	412	5	16792	24.454368932038836	0.9999999996837092	0.044514409869486196	0.03979934323577594	0.0397993
GOTERM_BP_DIRECT	GO:0022614~membrane to membrane docking	3	0.6976744186046512	0.005690597661374442	7412, 3383, 6093	412	5	16792	24.454368932038836	0.9999999996837092	0.044514409869486196	0.03979934323577594	0.0397993
GOTERM_BP_DIRECT	GO:0000303~response to superoxide	3	0.6976744186046512	0.005690597661374442	7351, 6647, 6648	412	5	16792	24.454368932038836	0.9999999996837092	0.044514409869486196	0.03979934323577594	0.0397993
GOTERM_BP_DIRECT	GO:0035509~negative regulation of myosin-light-chain-phosphatase activity	3	0.6976744186046512	0.005690597661374442	9475, 7124, 6093	412	5	16792	24.454368932038836	0.9999999996837092	0.044514409869486196	0.03979934323577594	0.0397993
GOTERM_BP_DIRECT	GO:0071864~positive regulation of cell proliferation in bone marrow	3	0.6976744186046512	0.005690597661374442	3569, 5741, 4208	412	5	16792	24.454368932038836	0.9999999996837092	0.044514409869486196	0.03979934323577594	0.0397993
GOTERM_BP_DIRECT	GO:0019346~transsulfuration	3	0.6976744186046512	0.005690597661374442	102724560, 875, 1491	412	5	16792	24.454368932038836	0.9999999996837092	0.044514409869486196	0.03979934323577594	0.0397993
GOTERM_BP_DIRECT	GO:0044344~cellular response to fibroblast growth factor stimulus	5	1.1627906976744187	0.00585705179455025	960, 4609, 3576, 6347, 6622	412	30	16792	6.792880258899676	0.9999999998335095	0.045537686670407924	0.04071423225136654	0.0407142
GOTERM_BP_DIRECT	GO:0045773~positive regulation of axon extension	5	1.1627906976744187	0.00585705179455025	2932, 2335, 9423, 4137, 3084	412	30	16792	6.792880258899676	0.9999999998335095	0.045537686670407924	0.04071423225136654	0.0407142
GOTERM_BP_DIRECT	GO:0030217~T cell differentiation	5	1.1627906976744187	0.00585705179455025	3558, 3952, 3953, 1958, 5293	412	30	16792	6.792880258899676	0.9999999998335095	0.045537686670407924	0.04071423225136654	0.0407142
GOTERM_BP_DIRECT	GO:0010976~positive regulation of neuron projection development	8	1.8604651162790697	0.006163009159246973	4690, 3569, 5906, 5176, 4780, 1268, 5587, 2056	412	89	16792	3.6635758699683647	0.999999999948832	0.04772285678261343	0.042667944219675506	0.0426679
GOTERM_BP_DIRECT	GO:0007517~muscle organ development	8	1.8604651162790697	0.006163009159246973	1489, 5077, 3479, 2660, 23411, 4205, 4208, 43	412	89	16792	3.6635758699683647	0.999999999948832	0.04772285678261343	0.042667944219675506	0.0426679
GOTERM_BP_DIRECT	GO:0050821~protein stabilization	10	2.3255813953488373	0.006304664158589634	5728, 3329, 5295, 1026, 3479, 335, 2597, 6400, 1385, 6789	412	136	16792	2.996858937749857	0.9999999999703713	0.0487213260481332	0.04356065336993282	0.0435607
GOTERM_BP_DIRECT	GO:0048011~neurotrophin TRK receptor signaling pathway	4	0.9302325581395349	0.006430084997708465	4804, 836, 6272, 4803	412	16	16792	10.189320388349515	0.9999999999817362	0.04949099557473202	0.044248797765355244	0.0442488
GOTERM_BP_DIRECT	GO:0090026~positive regulation of monocyte chemotaxis	4	0.9302325581395349	0.006430084997708465	5054, 6387, 3146, 6347	412	16	16792	10.189320388349515	0.9999999999817362	0.04949099557473202	0.044248797765355244	0.0442488
GOTERM_BP_DIRECT	GO:0007160~cell-matrix adhesion	8	1.8604651162790697	0.006546072457868397	10855, 960, 1499, 7412, 1020, 1281, 1490, 5879	412	90	16792	3.6228694714131606	0.9999999999883251	0.05028275697597107	0.04495669401425851	0.0449567
GOTERM_BP_DIRECT	GO:0046676~negative regulation of insulin secretion	5	1.1627906976744187	0.006597123789591191	6720, 6833, 3667, 150, 3767	412	31	16792	6.573755089257751	0.9999999999904124	0.050472605759487095	0.04512643358668465	0.0451264
GOTERM_BP_DIRECT	GO:0048147~negative regulation of fibroblast proliferation	5	1.1627906976744187	0.006597123789591191	4609, 3458, 7157, 6648, 581	412	31	16792	6.573755089257751	0.9999999999904124	0.050472605759487095	0.04512643358668465	0.0451264
GOTERM_BP_DIRECT	GO:0021762~substantia nigra development	6	1.3953488372093024	0.006752408850573991	2746, 22933, 387, 2247, 801, 10971	412	49	16792	4.990687537150783	0.9999999999947341	0.05155773530727113	0.04609662376676706	0.0460966
GOTERM_BP_DIRECT	GO:0031647~regulation of protein stability	7	1.627906976744186	0.007271689976888754	5728, 596, 5594, 6720, 5587, 7018, 10013	412	70	16792	4.075728155339806	0.9999999999992905	0.05541230155350814	0.04954290566758998	0.0495429
GOTERM_BP_DIRECT	GO:0007266~Rho protein signal transduction	6	1.3953488372093024	0.007355419963145613	387, 9475, 5741, 150, 6093, 185	412	50	16792	4.890873786407767	0.9999999999994865	0.055919409605350856	0.04999629969150467	0.0499963
GOTERM_BP_DIRECT	GO:0042100~B cell proliferation	5	1.1627906976744187	0.007396592921970489	3329, 596, 3586, 959, 4208	412	32	16792	6.368325242718447	0.999999999999562	0.055919409605350856	0.04999629969150467	0.0499963
GOTERM_BP_DIRECT	GO:0001974~blood vessel remodeling	5	1.1627906976744187	0.007396592921970489	183, 4208, 581, 4846, 1636	412	32	16792	6.368325242718447	0.999999999999562	0.055919409605350856	0.04999629969150467	0.0499963
GOTERM_BP_DIRECT	GO:0007259~JAK-STAT cascade	5	1.1627906976744187	0.007396592921970489	3717, 6774, 6347, 2690, 9021	412	32	16792	6.368325242718447	0.999999999999562	0.055919409605350856	0.04999629969150467	0.0499963
GOTERM_BP_DIRECT	GO:0090201~negative regulation of release of cytochrome c from mitochondria	4	0.9302325581395349	0.007667912205136077	3082, 551, 2876, 3479	412	17	16792	9.589948600799541	0.9999999999998463	0.05695951062458641	0.05092623086628166	0.0509262
GOTERM_BP_DIRECT	GO:0010460~positive regulation of heart rate	4	0.9302325581395349	0.007667912205136077	133, 6262, 552, 1906	412	17	16792	9.589948600799541	0.9999999999998463	0.05695951062458641	0.05092623086628166	0.0509262
GOTERM_BP_DIRECT	GO:0071310~cellular response to organic substance	4	0.9302325581395349	0.007667912205136077	596, 3553, 834, 6833	412	17	16792	9.589948600799541	0.9999999999998463	0.05695951062458641	0.05092623086628166	0.0509262
GOTERM_BP_DIRECT	GO:0042789~mRNA transcription from RNA polymerase II promoter	4	0.9302325581395349	0.007667912205136077	3091, 6720, 6774, 1649	412	17	16792	9.589948600799541	0.9999999999998463	0.05695951062458641	0.05092623086628166	0.0509262
GOTERM_BP_DIRECT	GO:0030224~monocyte differentiation	4	0.9302325581395349	0.007667912205136077	7422, 5468, 4208, 3725	412	17	16792	9.589948600799541	0.9999999999998463	0.05695951062458641	0.05092623086628166	0.0509262
GOTERM_BP_DIRECT	GO:2000778~positive regulation of interleukin-6 secretion	4	0.9302325581395349	0.007667912205136077	3329, 2149, 3553, 3146	412	17	16792	9.589948600799541	0.9999999999998463	0.05695951062458641	0.05092623086628166	0.0509262
GOTERM_BP_DIRECT	GO:0051571~positive regulation of histone H3-K4 methylation	4	0.9302325581395349	0.007667912205136077	8473, 1786, 1499, 2641	412	17	16792	9.589948600799541	0.9999999999998463	0.05695951062458641	0.05092623086628166	0.0509262
GOTERM_BP_DIRECT	GO:0071380~cellular response to prostaglandin E stimulus	4	0.9302325581395349	0.007667912205136077	5562, 5563, 5732, 5468	412	17	16792	9.589948600799541	0.9999999999998463	0.05695951062458641	0.05092623086628166	0.0509262
GOTERM_BP_DIRECT	GO:0055093~response to hyperoxia	4	0.9302325581395349	0.007667912205136077	1026, 2056, 847, 6648	412	17	16792	9.589948600799541	0.9999999999998463	0.05695951062458641	0.05092623086628166	0.0509262
GOTERM_BP_DIRECT	GO:0051402~neuron apoptotic process	5	1.1627906976744187	0.008257343064073898	596, 2597, 1020, 581, 351	412	33	16792	6.175345689908796	0.9999999999999842	0.060850633422395134	0.05440519716633137	0.0544052
GOTERM_BP_DIRECT	GO:0070555~response to interleukin-1	5	1.1627906976744187	0.008257343064073898	5970, 6401, 2056, 6622, 2690	412	33	16792	6.175345689908796	0.9999999999999842	0.060850633422395134	0.05440519716633137	0.0544052
GOTERM_BP_DIRECT	GO:2000675~negative regulation of type B pancreatic cell apoptotic process	3	0.6976744186046512	0.008398117683393432	4760, 3651, 6934	412	6	16792	20.37864077669903	0.9999999999999909	0.060850633422395134	0.05440519716633137	0.0544052
GOTERM_BP_DIRECT	GO:0032914~positive regulation of transforming growth factor beta1 production	3	0.6976744186046512	0.008398117683393432	7057, 6376, 10159	412	6	16792	20.37864077669903	0.9999999999999909	0.060850633422395134	0.05440519716633137	0.0544052
GOTERM_BP_DIRECT	GO:1990000~amyloid fibril formation	3	0.6976744186046512	0.008398117683393432	11035, 948, 351	412	6	16792	20.37864077669903	0.9999999999999909	0.060850633422395134	0.05440519716633137	0.0544052
GOTERM_BP_DIRECT	GO:0090336~positive regulation of brown fat cell differentiation	3	0.6976744186046512	0.008398117683393432	252995, 3630, 5743	412	6	16792	20.37864077669903	0.9999999999999909	0.060850633422395134	0.05440519716633137	0.0544052
GOTERM_BP_DIRECT	GO:2001200~positive regulation of dendritic cell differentiation	3	0.6976744186046512	0.008398117683393432	177, 3958, 3146	412	6	16792	20.37864077669903	0.9999999999999909	0.060850633422395134	0.05440519716633137	0.0544052
GOTERM_BP_DIRECT	GO:0010042~response to manganese ion	3	0.6976744186046512	0.008398117683393432	5743, 6648, 383	412	6	16792	20.37864077669903	0.9999999999999909	0.060850633422395134	0.05440519716633137	0.0544052
GOTERM_BP_DIRECT	GO:0071280~cellular response to copper ion	3	0.6976744186046512	0.008398117683393432	359, 5621, 6622	412	6	16792	20.37864077669903	0.9999999999999909	0.060850633422395134	0.05440519716633137	0.0544052
GOTERM_BP_DIRECT	GO:0060770~negative regulation of epithelial cell proliferation involved in prostate gland development	3	0.6976744186046512	0.008398117683393432	1027, 5176, 6794	412	6	16792	20.37864077669903	0.9999999999999909	0.060850633422395134	0.05440519716633137	0.0544052
GOTERM_BP_DIRECT	GO:0051346~negative regulation of hydrolase activity	3	0.6976744186046512	0.008398117683393432	4842, 3953, 4846	412	6	16792	20.37864077669903	0.9999999999999909	0.060850633422395134	0.05440519716633137	0.0544052
GOTERM_BP_DIRECT	GO:0034384~high-density lipoprotein particle clearance	3	0.6976744186046512	0.008398117683393432	335, 348, 55937	412	6	16792	20.37864077669903	0.9999999999999909	0.060850633422395134	0.05440519716633137	0.0544052
GOTERM_BP_DIRECT	GO:0045084~positive regulation of interleukin-12 biosynthetic process	3	0.6976744186046512	0.008398117683393432	7099, 3458, 5970	412	6	16792	20.37864077669903	0.9999999999999909	0.060850633422395134	0.05440519716633137	0.0544052
GOTERM_BP_DIRECT	GO:0008344~adult locomotory behavior	6	1.3953488372093024	0.00867212362522269	2668, 6387, 2695, 6622, 22876, 351	412	52	16792	4.702763256161314	0.9999999999999968	0.06271745255750674	0.05607427861063803	0.0560743
GOTERM_BP_DIRECT	GO:0006970~response to osmotic stress	4	0.9302325581395349	0.009036662545734804	10725, 6652, 6513, 1956	412	18	16792	9.057173678532902	0.9999999999999992	0.06523074865875989	0.058321360723602965	0.0583214
GOTERM_BP_DIRECT	GO:0007169~transmembrane receptor protein tyrosine kinase signaling pathway	8	1.8604651162790697	0.009226802847483397	3791, 2064, 925, 5291, 1956, 3480, 3084, 4803	412	96	16792	3.396440129449838	0.9999999999999997	0.06647807389925538	0.059436566463018044	0.0594366
GOTERM_BP_DIRECT	GO:0045727~positive regulation of translation	6	1.3953488372093024	0.00938791282244877	3569, 7057, 5594, 940, 2475, 2064	412	53	16792	4.614031873969592	0.9999999999999998	0.06751195093517098	0.06036093291281789	0.0603609
GOTERM_BP_DIRECT	GO:0050853~B cell receptor signaling pathway	6	1.3953488372093024	0.010143355266787024	596, 5594, 3502, 5579, 4208, 5293	412	54	16792	4.528586839266452	1.0	0.07280801636253682	0.06509602715220812	0.065096
GOTERM_BP_DIRECT	GO:0001890~placenta development	5	1.1627906976744187	0.010169799895385004	1634, 6927, 5468, 6647, 3952	412	35	16792	5.82246879334258	1.0	0.07286138878319762	0.06514374624576526	0.0651437
GOTERM_BP_DIRECT	GO:0007409~axonogenesis	8	1.8604651162790697	0.010277128593071429	6285, 2932, 596, 885, 6794, 4851, 1385, 351	412	98	16792	3.327125024767188	1.0	0.07349297368888578	0.0657084322545817	0.0657084
GOTERM_BP_DIRECT	GO:0050771~negative regulation of axonogenesis	4	0.9302325581395349	0.010539052499700262	5728, 4804, 387, 2048	412	19	16792	8.58048032703117	1.0	0.07453171260396882	0.06663714560234833	0.0666371
GOTERM_BP_DIRECT	GO:0045672~positive regulation of osteoclast differentiation	4	0.9302325581395349	0.010539052499700262	3458, 7124, 2353, 1385	412	19	16792	8.58048032703117	1.0	0.07453171260396882	0.06663714560234833	0.0666371
GOTERM_BP_DIRECT	GO:0042832~defense response to protozoan	4	0.9302325581395349	0.010539052499700262	3569, 3458, 3565, 3586	412	19	16792	8.58048032703117	1.0	0.07453171260396882	0.06663714560234833	0.0666371
GOTERM_BP_DIRECT	GO:0001659~temperature homeostasis	4	0.9302325581395349	0.010539052499700262	155, 2876, 6774, 2308	412	19	16792	8.58048032703117	1.0	0.07453171260396882	0.06663714560234833	0.0666371
GOTERM_BP_DIRECT	GO:0090190~positive regulation of branching involved in ureteric bud morphogenesis	4	0.9302325581395349	0.010539052499700262	2668, 7422, 7040, 183	412	19	16792	8.58048032703117	1.0	0.07453171260396882	0.06663714560234833	0.0666371
GOTERM_BP_DIRECT	GO:0046716~muscle cell cellular homeostasis	4	0.9302325581395349	0.010539052499700262	3569, 3091, 2660, 6647	412	19	16792	8.58048032703117	1.0	0.07453171260396882	0.06663714560234833	0.0666371
GOTERM_BP_DIRECT	GO:0006469~negative regulation of protein kinase activity	8	1.8604651162790697	0.010833743322962597	4690, 1634, 3569, 57761, 2167, 7249, 9021, 5170	412	99	16792	3.2935177012846912	1.0	0.07647465590592198	0.06837428797015253	0.0683743
GOTERM_BP_DIRECT	GO:0060548~negative regulation of cell death	6	1.3953488372093024	0.01093944302398325	4690, 4609, 2247, 5587, 1392, 1490	412	55	16792	4.446248896734334	1.0	0.07707883292449963	0.06891446919704154	0.0689145
GOTERM_BP_DIRECT	GO:0051726~regulation of cell cycle	9	2.0930232558139537	0.011280759367518026	5728, 22933, 342977, 2247, 6774, 7249, 406, 3952, 3725	412	124	16792	2.958189790165988	1.0	0.07917867440898804	0.07079189073822124	0.0707919
GOTERM_BP_DIRECT	GO:0031175~neuron projection development	8	1.8604651162790697	0.011411928523767337	177, 2668, 3569, 3146, 4852, 999, 1020, 351	412	100	16792	3.2605825242718445	1.0	0.07917867440898804	0.07079189073822124	0.0707919
GOTERM_BP_DIRECT	GO:0016310~phosphorylation	8	1.8604651162790697	0.011411928523767337	5294, 2048, 6774, 2475, 1020, 5290, 5291, 5293	412	100	16792	3.2605825242718445	1.0	0.07917867440898804	0.07079189073822124	0.0707919
GOTERM_BP_DIRECT	GO:0034983~peptidyl-lysine deacetylation	3	0.6976744186046512	0.011567977476919724	22933, 10013, 23411	412	7	16792	17.46740638002774	1.0	0.07917867440898804	0.07079189073822124	0.0707919
GOTERM_BP_DIRECT	GO:0007435~salivary gland morphogenesis	3	0.6976744186046512	0.011567977476919724	5080, 7040, 1956	412	7	16792	17.46740638002774	1.0	0.07917867440898804	0.07079189073822124	0.0707919
GOTERM_BP_DIRECT	GO:2000121~regulation of removal of superoxide radicals	3	0.6976744186046512	0.011567977476919724	4780, 2643, 948	412	7	16792	17.46740638002774	1.0	0.07917867440898804	0.07079189073822124	0.0707919
GOTERM_BP_DIRECT	GO:0061051~positive regulation of cell growth involved in cardiac muscle cell development	3	0.6976744186046512	0.011567977476919724	3479, 2475, 1906	412	7	16792	17.46740638002774	1.0	0.07917867440898804	0.07079189073822124	0.0707919
GOTERM_BP_DIRECT	GO:0006769~nicotinamide metabolic process	3	0.6976744186046512	0.011567977476919724	5740, 5743, 10135	412	7	16792	17.46740638002774	1.0	0.07917867440898804	0.07079189073822124	0.0707919
GOTERM_BP_DIRECT	GO:0010870~positive regulation of receptor biosynthetic process	3	0.6976744186046512	0.011567977476919724	3091, 1906, 10013	412	7	16792	17.46740638002774	1.0	0.07917867440898804	0.07079189073822124	0.0707919
GOTERM_BP_DIRECT	GO:0072577~endothelial cell apoptotic process	3	0.6976744186046512	0.011567977476919724	3586, 4217, 26291	412	7	16792	17.46740638002774	1.0	0.07917867440898804	0.07079189073822124	0.0707919
GOTERM_BP_DIRECT	GO:0071455~cellular response to hyperoxia	3	0.6976744186046512	0.011567977476919724	5468, 857, 2308	412	7	16792	17.46740638002774	1.0	0.07917867440898804	0.07079189073822124	0.0707919
GOTERM_BP_DIRECT	GO:0043496~regulation of protein homodimerization activity	3	0.6976744186046512	0.011567977476919724	596, 581, 3084	412	7	16792	17.46740638002774	1.0	0.07917867440898804	0.07079189073822124	0.0707919
GOTERM_BP_DIRECT	GO:0014049~positive regulation of glutamate secretion	3	0.6976744186046512	0.011567977476919724	551, 552, 885	412	7	16792	17.46740638002774	1.0	0.07917867440898804	0.07079189073822124	0.0707919
GOTERM_BP_DIRECT	GO:0043457~regulation of cellular respiration	3	0.6976744186046512	0.011567977476919724	55847, 4843, 5290	412	7	16792	17.46740638002774	1.0	0.07917867440898804	0.07079189073822124	0.0707919
GOTERM_BP_DIRECT	GO:0050667~homocysteine metabolic process	3	0.6976744186046512	0.011567977476919724	50507, 102724560, 875	412	7	16792	17.46740638002774	1.0	0.07917867440898804	0.07079189073822124	0.0707919
GOTERM_BP_DIRECT	GO:2000270~negative regulation of fibroblast apoptotic process	3	0.6976744186046512	0.011567977476919724	5294, 2621, 5290	412	7	16792	17.46740638002774	1.0	0.07917867440898804	0.07079189073822124	0.0707919
GOTERM_BP_DIRECT	GO:0050680~negative regulation of epithelial cell proliferation	6	1.3953488372093024	0.011777143228138614	5728, 367, 4221, 5080, 7040, 4208	412	56	16792	4.366851595006935	1.0	0.0804666488296886	0.07194344000504639	0.0719434
GOTERM_BP_DIRECT	GO:0007218~neuropeptide signaling pathway	8	1.8604651162790697	0.0120121319935531	347148, 796, 2587, 5443, 4852, 6272, 5539, 3061	412	101	16792	3.228299528982024	1.0	0.08192616002008725	0.07324835648026062	0.0732484
GOTERM_BP_DIRECT	GO:0035584~calcium-mediated signaling using intracellular calcium source	4	0.9302325581395349	0.012177349413067686	6262, 3791, 7412, 6403	412	20	16792	8.151456310679611	1.0	0.08261200053148396	0.0738615512187309	0.0738616
GOTERM_BP_DIRECT	GO:0030101~natural killer cell activation	4	0.9302325581395349	0.012177349413067686	3558, 841, 3606, 5293	412	20	16792	8.151456310679611	1.0	0.08261200053148396	0.0738615512187309	0.0738616
GOTERM_BP_DIRECT	GO:0071375~cellular response to peptide hormone stimulus	4	0.9302325581395349	0.012177349413067686	5970, 4221, 1906, 857	412	20	16792	8.151456310679611	1.0	0.08261200053148396	0.0738615512187309	0.0738616
GOTERM_BP_DIRECT	GO:0038095~Fc-epsilon receptor signaling pathway	11	2.558139534883721	0.01241745718252042	5295, 5594, 5970, 2353, 801, 4775, 5290, 5170, 5879, 5291, 3725	412	178	16792	2.5187084106032507	1.0	0.08409207311060207	0.07518485117402382	0.0751849
GOTERM_BP_DIRECT	GO:0032091~negative regulation of protein binding	6	1.3953488372093024	0.012657396852847887	2932, 5465, 857, 6093, 581, 1636	412	57	16792	4.290240163515585	1.0	0.08556578860135088	0.07650246739807709	0.0765025
GOTERM_BP_DIRECT	GO:0032720~negative regulation of tumor necrosis factor production	5	1.1627906976744187	0.013540254244354557	7099, 2621, 5443, 3586, 9370	412	38	16792	5.362800204394482	1.0	0.09116711666947264	0.08151049017121907	0.0815105
GOTERM_BP_DIRECT	GO:0007631~feeding behavior	5	1.1627906976744187	0.013540254244354557	796, 2641, 4852, 5539, 3061	412	38	16792	5.362800204394482	1.0	0.09116711666947264	0.08151049017121907	0.0815105
GOTERM_BP_DIRECT	GO:0060041~retina development in camera-type eye	6	1.3953488372093024	0.013581117562814733	5176, 5078, 3565, 5080, 581, 43	412	58	16792	4.216270505523937	1.0	0.09116711666947264	0.08151049017121907	0.0815105
GOTERM_BP_DIRECT	GO:0070373~negative regulation of ERK1 and ERK2 cascade	6	1.3953488372093024	0.013581117562814733	5728, 7099, 5770, 467, 9370, 1848	412	58	16792	4.216270505523937	1.0	0.09116711666947264	0.08151049017121907	0.0815105
GOTERM_BP_DIRECT	GO:0001558~regulation of cell growth	7	1.627906976744186	0.013612222895754653	11082, 6794, 3486, 3484, 183, 1490, 185	412	80	16792	3.56626213592233	1.0	0.09121617195704122	0.08155434941215245	0.0815543
GOTERM_BP_DIRECT	GO:0051894~positive regulation of focal adhesion assembly	4	0.9302325581395349	0.01395339750220783	7422, 3791, 5879, 6093	412	21	16792	7.763291724456772	1.0	0.09269215359785549	0.08287399175054806	0.082874
GOTERM_BP_DIRECT	GO:0045987~positive regulation of smooth muscle contraction	4	0.9302325581395349	0.01395339750220783	2149, 1906, 5743, 6915	412	21	16792	7.763291724456772	1.0	0.09269215359785549	0.08287399175054806	0.082874
GOTERM_BP_DIRECT	GO:0006921~cellular component disassembly involved in execution phase of apoptosis	4	0.9302325581395349	0.01395339750220783	841, 836, 10059, 6093	412	21	16792	7.763291724456772	1.0	0.09269215359785549	0.08287399175054806	0.082874
GOTERM_BP_DIRECT	GO:0006471~protein ADP-ribosylation	4	0.9302325581395349	0.01395339750220783	22933, 23411, 51548, 142	412	21	16792	7.763291724456772	1.0	0.09269215359785549	0.08287399175054806	0.082874
GOTERM_BP_DIRECT	GO:0035307~positive regulation of protein dephosphorylation	4	0.9302325581395349	0.01395339750220783	6609, 801, 5524, 7040	412	21	16792	7.763291724456772	1.0	0.09269215359785549	0.08287399175054806	0.082874
GOTERM_BP_DIRECT	GO:0033993~response to lipid	3	0.6976744186046512	0.01517603395393569	2695, 5468, 948	412	8	16792	15.283980582524274	1.0	0.09809399349989123	0.08770365659382395	0.0877037
GOTERM_BP_DIRECT	GO:0032099~negative regulation of appetite	3	0.6976744186046512	0.01517603395393569	885, 5465, 3952	412	8	16792	15.283980582524274	1.0	0.09809399349989123	0.08770365659382395	0.0877037
GOTERM_BP_DIRECT	GO:0032966~negative regulation of collagen biosynthetic process	3	0.6976744186046512	0.01517603395393569	3569, 5906, 5468	412	8	16792	15.283980582524274	1.0	0.09809399349989123	0.08770365659382395	0.0877037
GOTERM_BP_DIRECT	GO:0060155~platelet dense granule organization	3	0.6976744186046512	0.01517603395393569	2149, 9002, 19	412	8	16792	15.283980582524274	1.0	0.09809399349989123	0.08770365659382395	0.0877037
GOTERM_BP_DIRECT	GO:0050702~interleukin-1 beta secretion	3	0.6976744186046512	0.01517603395393569	7099, 19, 948	412	8	16792	15.283980582524274	1.0	0.09809399349989123	0.08770365659382395	0.0877037
GOTERM_BP_DIRECT	GO:0031102~neuron projection regeneration	3	0.6976744186046512	0.01517603395393569	133, 335, 348	412	8	16792	15.283980582524274	1.0	0.09809399349989123	0.08770365659382395	0.0877037
GOTERM_BP_DIRECT	GO:0042698~ovulation cycle	3	0.6976744186046512	0.01517603395393569	7079, 5176, 1956	412	8	16792	15.283980582524274	1.0	0.09809399349989123	0.08770365659382395	0.0877037
GOTERM_BP_DIRECT	GO:1904706~negative regulation of vascular smooth muscle cell proliferation	3	0.6976744186046512	0.01517603395393569	1027, 3586, 3162	412	8	16792	15.283980582524274	1.0	0.09809399349989123	0.08770365659382395	0.0877037
GOTERM_BP_DIRECT	GO:0043497~regulation of protein heterodimerization activity	3	0.6976744186046512	0.01517603395393569	596, 581, 3084	412	8	16792	15.283980582524274	1.0	0.09809399349989123	0.08770365659382395	0.0877037
GOTERM_BP_DIRECT	GO:0051896~regulation of protein kinase B signaling	3	0.6976744186046512	0.01517603395393569	6794, 253260, 22876	412	8	16792	15.283980582524274	1.0	0.09809399349989123	0.08770365659382395	0.0877037
GOTERM_BP_DIRECT	GO:0046626~regulation of insulin receptor signaling pathway	3	0.6976744186046512	0.01517603395393569	8473, 5770, 7249	412	8	16792	15.283980582524274	1.0	0.09809399349989123	0.08770365659382395	0.0877037
GOTERM_BP_DIRECT	GO:0014902~myotube differentiation	3	0.6976744186046512	0.01517603395393569	552, 4208, 6272	412	8	16792	15.283980582524274	1.0	0.09809399349989123	0.08770365659382395	0.0877037
GOTERM_BP_DIRECT	GO:0034383~low-density lipoprotein particle clearance	3	0.6976744186046512	0.01517603395393569	9370, 948, 3162	412	8	16792	15.283980582524274	1.0	0.09809399349989123	0.08770365659382395	0.0877037
GOTERM_BP_DIRECT	GO:0071316~cellular response to nicotine	3	0.6976744186046512	0.01517603395393569	5970, 7124, 3767	412	8	16792	15.283980582524274	1.0	0.09809399349989123	0.08770365659382395	0.0877037
GOTERM_BP_DIRECT	GO:0019934~cGMP-mediated signaling	3	0.6976744186046512	0.01517603395393569	5592, 348, 948	412	8	16792	15.283980582524274	1.0	0.09809399349989123	0.08770365659382395	0.0877037
GOTERM_BP_DIRECT	GO:0045630~positive regulation of T-helper 2 cell differentiation	3	0.6976744186046512	0.01517603395393569	3569, 114548, 3606	412	8	16792	15.283980582524274	1.0	0.09809399349989123	0.08770365659382395	0.0877037
GOTERM_BP_DIRECT	GO:0051289~protein homotetramerization	6	1.3953488372093024	0.015562471978609512	3416, 7442, 847, 1491, 10059, 6648	412	60	16792	4.075728155339806	1.0	0.1004224833232496	0.08978550752642221	0.0897855
GOTERM_BP_DIRECT	GO:0016032~viral process	15	3.488372093023256	0.01567457110583663	5295, 5594, 3791, 7157, 7412, 6774, 1385, 23411, 1050, 581, 3329, 387, 6667, 7249, 4217	412	299	16792	2.0446796765918758	1.0	0.10097585050196942	0.09028026080622206	0.0902803
GOTERM_BP_DIRECT	GO:2001243~negative regulation of intrinsic apoptotic signaling pathway	4	0.9302325581395349	0.015868642717014478	596, 2641, 9479, 4318	412	22	16792	7.410414827890556	1.0	0.10137417922386083	0.09063639765201437	0.0906364
GOTERM_BP_DIRECT	GO:0010165~response to X-ray	4	0.9302325581395349	0.015868642717014478	595, 1026, 7157, 836	412	22	16792	7.410414827890556	1.0	0.10137417922386083	0.09063639765201437	0.0906364
GOTERM_BP_DIRECT	GO:0045736~negative regulation of cyclin-dependent protein serine/threonine kinase activity	4	0.9302325581395349	0.015868642717014478	1027, 1026, 4221, 1050	412	22	16792	7.410414827890556	1.0	0.10137417922386083	0.09063639765201437	0.0906364
GOTERM_BP_DIRECT	GO:0060045~positive regulation of cardiac muscle cell proliferation	4	0.9302325581395349	0.015868642717014478	2247, 4851, 4208, 3084	412	22	16792	7.410414827890556	1.0	0.10137417922386083	0.09063639765201437	0.0906364
GOTERM_BP_DIRECT	GO:0050718~positive regulation of interleukin-1 beta secretion	4	0.9302325581395349	0.015868642717014478	3458, 3146, 834, 114548	412	22	16792	7.410414827890556	1.0	0.10137417922386083	0.09063639765201437	0.0906364
GOTERM_BP_DIRECT	GO:0071377~cellular response to glucagon stimulus	5	1.1627906976744187	0.016138596602137505	2642, 2641, 2740, 383, 26291	412	40	16792	5.094660194174757	1.0	0.10275621391360973	0.09187204411216815	0.091872
GOTERM_BP_DIRECT	GO:0007190~activation of adenylate cyclase activity	5	1.1627906976744187	0.016138596602137505	155, 796, 2740, 801, 1394	412	40	16792	5.094660194174757	1.0	0.10275621391360973	0.09187204411216815	0.091872
GOTERM_BP_DIRECT	GO:0007416~synapse assembly	6	1.3953488372093024	0.0166217871810463	5728, 999, 1020, 627, 3084, 43	412	61	16792	4.008912939678497	1.0	0.10548230176316302	0.09430937859179747	0.0943094
GOTERM_BP_DIRECT	GO:0006950~response to stress	6	1.3953488372093024	0.0166217871810463	231, 5594, 5563, 2740, 2475, 1956	412	61	16792	4.008912939678497	1.0	0.10548230176316302	0.09430937859179747	0.0943094
GOTERM_BP_DIRECT	GO:0007626~locomotory behavior	7	1.627906976744186	0.01698652790982017	5728, 551, 347148, 6647, 6648, 3084, 351	412	84	16792	3.396440129449838	1.0	0.10761877930304248	0.09621955561479954	0.0962196
GOTERM_BP_DIRECT	GO:0051209~release of sequestered calcium ion into cytosol	5	1.1627906976744187	0.01754696582503448	6262, 7442, 2149, 2247, 1649	412	41	16792	4.970400189438787	1.0	0.1109860066128006	0.0992301186178105	0.0992301
GOTERM_BP_DIRECT	GO:0060395~SMAD protein signal transduction	6	1.3953488372093024	0.017727930688929167	6927, 2353, 2660, 9518, 7040, 3725	412	62	16792	3.9442530535546507	1.0	0.11194589510818038	0.10008833356006631	0.100088
GOTERM_BP_DIRECT	GO:0009617~response to bacterium	4	0.9302325581395349	0.017924156516703062	961, 6347, 857, 4843	412	23	16792	7.088222878851836	1.0	0.1124440129763058	0.10053368966078788	0.100534
GOTERM_BP_DIRECT	GO:0043278~response to morphine	4	0.9302325581395349	0.017924156516703062	1268, 5970, 2475, 2690	412	23	16792	7.088222878851836	1.0	0.1124440129763058	0.10053368966078788	0.100534
GOTERM_BP_DIRECT	GO:0033137~negative regulation of peptidyl-serine phosphorylation	4	0.9302325581395349	0.017924156516703062	3082, 4690, 857, 581	412	23	16792	7.088222878851836	1.0	0.1124440129763058	0.10053368966078788	0.100534
GOTERM_BP_DIRECT	GO:0032967~positive regulation of collagen biosynthetic process	4	0.9302325581395349	0.017924156516703062	2149, 6347, 7040, 1490	412	23	16792	7.088222878851836	1.0	0.1124440129763058	0.10053368966078788	0.100534
GOTERM_BP_DIRECT	GO:0009615~response to virus	8	1.8604651162790697	0.01847653681892563	3458, 6387, 7124, 3159, 6356, 7852, 4208, 3934	412	110	16792	2.9641659311562223	1.0	0.11571987847539533	0.10346256810205577	0.103463
GOTERM_BP_DIRECT	GO:0001822~kidney development	7	1.627906976744186	0.018872301118385094	1634, 5176, 7422, 183, 581, 185, 1636	412	86	16792	3.3174531496951905	1.0	0.11607245341212667	0.10377779750674618	0.103778
GOTERM_BP_DIRECT	GO:0007586~digestion	6	1.3953488372093024	0.018881665020262117	114131, 2587, 6750, 4852, 6822, 5539	412	63	16792	3.8816458622283863	1.0	0.11607245341212667	0.10377779750674618	0.103778
GOTERM_BP_DIRECT	GO:0001658~branching involved in ureteric bud morphogenesis	5	1.1627906976744187	0.01902960134649725	2668, 596, 4609, 2247, 1499	412	42	16792	4.852057327785483	1.0	0.11607245341212667	0.10377779750674618	0.103778
GOTERM_BP_DIRECT	GO:1900119~positive regulation of execution phase of apoptosis	3	0.6976744186046512	0.019199043950766582	22933, 7157, 5740	412	9	16792	13.585760517799354	1.0	0.11607245341212667	0.10377779750674618	0.103778
GOTERM_BP_DIRECT	GO:0006972~hyperosmotic response	3	0.6976744186046512	0.019199043950766582	6750, 5170, 5879	412	9	16792	13.585760517799354	1.0	0.11607245341212667	0.10377779750674618	0.103778
GOTERM_BP_DIRECT	GO:0050665~hydrogen peroxide biosynthetic process	3	0.6976744186046512	0.019199043950766582	1536, 6647, 6648	412	9	16792	13.585760517799354	1.0	0.11607245341212667	0.10377779750674618	0.103778
GOTERM_BP_DIRECT	GO:0007589~body fluid secretion	3	0.6976744186046512	0.019199043950766582	7432, 302, 1906	412	9	16792	13.585760517799354	1.0	0.11607245341212667	0.10377779750674618	0.103778
GOTERM_BP_DIRECT	GO:0003208~cardiac ventricle morphogenesis	3	0.6976744186046512	0.019199043950766582	3091, 4851, 2626	412	9	16792	13.585760517799354	1.0	0.11607245341212667	0.10377779750674618	0.103778
GOTERM_BP_DIRECT	GO:0002544~chronic inflammatory response	3	0.6976744186046512	0.019199043950766582	7057, 6356, 7412	412	9	16792	13.585760517799354	1.0	0.11607245341212667	0.10377779750674618	0.103778
GOTERM_BP_DIRECT	GO:0003309~type B pancreatic cell differentiation	3	0.6976744186046512	0.019199043950766582	4221, 3651, 5080	412	9	16792	13.585760517799354	1.0	0.11607245341212667	0.10377779750674618	0.103778
GOTERM_BP_DIRECT	GO:0009651~response to salt stress	3	0.6976744186046512	0.019199043950766582	7124, 2056, 581	412	9	16792	13.585760517799354	1.0	0.11607245341212667	0.10377779750674618	0.103778
GOTERM_BP_DIRECT	GO:0071223~cellular response to lipoteichoic acid	3	0.6976744186046512	0.019199043950766582	7099, 948, 7097	412	9	16792	13.585760517799354	1.0	0.11607245341212667	0.10377779750674618	0.103778
GOTERM_BP_DIRECT	GO:2001223~negative regulation of neuron migration	3	0.6976744186046512	0.019199043950766582	6774, 1281, 3084	412	9	16792	13.585760517799354	1.0	0.11607245341212667	0.10377779750674618	0.103778
GOTERM_BP_DIRECT	GO:0060670~branching involved in labyrinthine layer morphogenesis	3	0.6976744186046512	0.019199043950766582	133, 3586, 9021	412	9	16792	13.585760517799354	1.0	0.11607245341212667	0.10377779750674618	0.103778
GOTERM_BP_DIRECT	GO:0044320~cellular response to leptin stimulus	3	0.6976744186046512	0.019199043950766582	2645, 6774, 3952	412	9	16792	13.585760517799354	1.0	0.11607245341212667	0.10377779750674618	0.103778
GOTERM_BP_DIRECT	GO:0010469~regulation of receptor activity	3	0.6976744186046512	0.019199043950766582	5054, 10013, 5328	412	9	16792	13.585760517799354	1.0	0.11607245341212667	0.10377779750674618	0.103778
GOTERM_BP_DIRECT	GO:0001960~negative regulation of cytokine-mediated signaling pathway	3	0.6976744186046512	0.019199043950766582	3557, 1893, 857	412	9	16792	13.585760517799354	1.0	0.11607245341212667	0.10377779750674618	0.103778
GOTERM_BP_DIRECT	GO:0003084~positive regulation of systemic arterial blood pressure	3	0.6976744186046512	0.019199043950766582	551, 552, 1636	412	9	16792	13.585760517799354	1.0	0.11607245341212667	0.10377779750674618	0.103778
GOTERM_BP_DIRECT	GO:0008635~activation of cysteine-type endopeptidase activity involved in apoptotic process by cytochrome c	3	0.6976744186046512	0.019199043950766582	836, 54205, 581	412	9	16792	13.585760517799354	1.0	0.11607245341212667	0.10377779750674618	0.103778
GOTERM_BP_DIRECT	GO:0033673~negative regulation of kinase activity	3	0.6976744186046512	0.019199043950766582	8660, 1027, 2660	412	9	16792	13.585760517799354	1.0	0.11607245341212667	0.10377779750674618	0.103778
GOTERM_BP_DIRECT	GO:0007167~enzyme linked receptor protein signaling pathway	3	0.6976744186046512	0.019199043950766582	3717, 2621, 2064	412	9	16792	13.585760517799354	1.0	0.11607245341212667	0.10377779750674618	0.103778
GOTERM_BP_DIRECT	GO:0002237~response to molecule of bacterial origin	3	0.6976744186046512	0.019199043950766582	3576, 3586, 7097	412	9	16792	13.585760517799354	1.0	0.11607245341212667	0.10377779750674618	0.103778
GOTERM_BP_DIRECT	GO:0001501~skeletal system development	9	2.0930232558139537	0.019542774562888846	3479, 632, 4982, 2200, 5741, 1281, 3481, 4318, 197	412	137	16792	2.6774856494933035	1.0	0.11796449590480779	0.1054694305937324	0.105469
GOTERM_BP_DIRECT	GO:0030866~cortical actin cytoskeleton organization	4	0.9302325581395349	0.020120658592924237	9475, 7124, 1020, 6093	412	24	16792	6.792880258899676	1.0	0.12088163696971567	0.10807758150149117	0.108078
GOTERM_BP_DIRECT	GO:0001819~positive regulation of cytokine production	4	0.9302325581395349	0.020120658592924237	7124, 6647, 150, 183	412	24	16792	6.792880258899676	1.0	0.12088163696971567	0.10807758150149117	0.108078
GOTERM_BP_DIRECT	GO:0051602~response to electrical stimulus	4	0.9302325581395349	0.020120658592924237	3569, 2056, 2660, 6648	412	24	16792	6.792880258899676	1.0	0.12088163696971567	0.10807758150149117	0.108078
GOTERM_BP_DIRECT	GO:0030155~regulation of cell adhesion	5	1.1627906976744187	0.020587488705484158	9475, 3576, 3383, 6093, 3606	412	43	16792	4.739218785278844	1.0	0.12349271394072109	0.11041208731407544	0.110412
GOTERM_BP_DIRECT	GO:0034644~cellular response to UV	5	1.1627906976744187	0.02222152177463878	5295, 4609, 7157, 5743, 581	412	44	16792	4.631509267431598	1.0	0.13264033647083442	0.11859077304606042	0.118591
GOTERM_BP_DIRECT	GO:0051090~regulation of sequence-specific DNA binding transcription factor activity	4	0.9302325581395349	0.022458538578025447	5594, 2353, 3162, 3725	412	25	16792	6.521165048543689	1.0	0.13264033647083442	0.11859077304606042	0.118591
GOTERM_BP_DIRECT	GO:0001816~cytokine production	4	0.9302325581395349	0.022458538578025447	5294, 10725, 2167, 5293	412	25	16792	6.521165048543689	1.0	0.13264033647083442	0.11859077304606042	0.118591
GOTERM_BP_DIRECT	GO:0033344~cholesterol efflux	4	0.9302325581395349	0.022458538578025447	335, 348, 19, 55937	412	25	16792	6.521165048543689	1.0	0.13264033647083442	0.11859077304606042	0.118591
GOTERM_BP_DIRECT	GO:0002040~sprouting angiogenesis	4	0.9302325581395349	0.022458538578025447	7057, 11082, 4851, 284	412	25	16792	6.521165048543689	1.0	0.13264033647083442	0.11859077304606042	0.118591
GOTERM_BP_DIRECT	GO:0042327~positive regulation of phosphorylation	4	0.9302325581395349	0.022458538578025447	7057, 2887, 367, 1956	412	25	16792	6.521165048543689	1.0	0.13264033647083442	0.11859077304606042	0.118591
GOTERM_BP_DIRECT	GO:0051899~membrane depolarization	4	0.9302325581395349	0.022458538578025447	1906, 9370, 857, 3725	412	25	16792	6.521165048543689	1.0	0.13264033647083442	0.11859077304606042	0.118591
GOTERM_BP_DIRECT	GO:0048709~oligodendrocyte differentiation	4	0.9302325581395349	0.022458538578025447	4851, 1020, 2064, 3084	412	25	16792	6.521165048543689	1.0	0.13264033647083442	0.11859077304606042	0.118591
GOTERM_BP_DIRECT	GO:2000134~negative regulation of G1/S transition of mitotic cell cycle	4	0.9302325581395349	0.022458538578025447	5728, 596, 1026, 3275	412	25	16792	6.521165048543689	1.0	0.13264033647083442	0.11859077304606042	0.118591
GOTERM_BP_DIRECT	GO:0050715~positive regulation of cytokine secretion	4	0.9302325581395349	0.022458538578025447	7124, 3586, 3552, 3630	412	25	16792	6.521165048543689	1.0	0.13264033647083442	0.11859077304606042	0.118591
GOTERM_BP_DIRECT	GO:0007200~phospholipase C-activating G-protein coupled receptor signaling pathway	6	1.3953488372093024	0.022635544895250437	2149, 9002, 2357, 2587, 183, 185	412	66	16792	3.7052074139452778	1.0	0.13348006705153065	0.11934155747080501	0.119342
GOTERM_BP_DIRECT	GO:0007219~Notch signaling pathway	8	1.8604651162790697	0.02296658338627582	7079, 4609, 1027, 6400, 4851, 7040, 1050, 351	412	115	16792	2.835289151540734	1.0	0.13522413843255793	0.12090089287982678	0.120901
GOTERM_BP_DIRECT	GO:2001214~positive regulation of vasculogenesis	3	0.6976744186046512	0.02361463481023709	133, 5906, 3791	412	10	16792	12.227184466019418	1.0	0.1363176132946367	0.12187854441970257	0.121879
GOTERM_BP_DIRECT	GO:0048643~positive regulation of skeletal muscle tissue development	3	0.6976744186046512	0.02361463481023709	5562, 1499, 4208	412	10	16792	12.227184466019418	1.0	0.1363176132946367	0.12187854441970257	0.121879
GOTERM_BP_DIRECT	GO:0046888~negative regulation of hormone secretion	3	0.6976744186046512	0.02361463481023709	3569, 1906, 9370	412	10	16792	12.227184466019418	1.0	0.1363176132946367	0.12187854441970257	0.121879
GOTERM_BP_DIRECT	GO:0033160~positive regulation of protein import into nucleus, translocation	3	0.6976744186046512	0.02361463481023709	3569, 3717, 3479	412	10	16792	12.227184466019418	1.0	0.1363176132946367	0.12187854441970257	0.121879
GOTERM_BP_DIRECT	GO:1902237~positive regulation of endoplasmic reticulum stress-induced intrinsic apoptotic signaling pathway	3	0.6976744186046512	0.02361463481023709	4690, 23411, 1649	412	10	16792	12.227184466019418	1.0	0.1363176132946367	0.12187854441970257	0.121879
GOTERM_BP_DIRECT	GO:0006983~ER overload response	3	0.6976744186046512	0.02361463481023709	2932, 7157, 1649	412	10	16792	12.227184466019418	1.0	0.1363176132946367	0.12187854441970257	0.121879
GOTERM_BP_DIRECT	GO:0006476~protein deacetylation	3	0.6976744186046512	0.02361463481023709	22933, 10013, 23411	412	10	16792	12.227184466019418	1.0	0.1363176132946367	0.12187854441970257	0.121879
GOTERM_BP_DIRECT	GO:0051775~response to redox state	3	0.6976744186046512	0.02361463481023709	22933, 6262, 406	412	10	16792	12.227184466019418	1.0	0.1363176132946367	0.12187854441970257	0.121879
GOTERM_BP_DIRECT	GO:0050765~negative regulation of phagocytosis	3	0.6976744186046512	0.02361463481023709	5728, 9370, 7040	412	10	16792	12.227184466019418	1.0	0.1363176132946367	0.12187854441970257	0.121879
GOTERM_BP_DIRECT	GO:0032098~regulation of appetite	3	0.6976744186046512	0.02361463481023709	5443, 4852, 5539	412	10	16792	12.227184466019418	1.0	0.1363176132946367	0.12187854441970257	0.121879
GOTERM_BP_DIRECT	GO:0019953~sexual reproduction	3	0.6976744186046512	0.02361463481023709	6774, 3952, 3953	412	10	16792	12.227184466019418	1.0	0.1363176132946367	0.12187854441970257	0.121879
GOTERM_BP_DIRECT	GO:0008228~opsonization	3	0.6976744186046512	0.02361463481023709	4153, 1401, 961	412	10	16792	12.227184466019418	1.0	0.1363176132946367	0.12187854441970257	0.121879
GOTERM_BP_DIRECT	GO:0046902~regulation of mitochondrial membrane permeability	3	0.6976744186046512	0.02361463481023709	596, 7157, 6774	412	10	16792	12.227184466019418	1.0	0.1363176132946367	0.12187854441970257	0.121879
GOTERM_BP_DIRECT	GO:0051291~protein heterooligomerization	6	1.3953488372093024	0.023986605927331008	3416, 2643, 5562, 841, 5564, 11035	412	67	16792	3.6499058107520645	1.0	0.13825663236008987	0.12361217821498251	0.123612
GOTERM_BP_DIRECT	GO:0008652~cellular amino acid biosynthetic process	4	0.9302325581395349	0.02493787678866627	2746, 102724560, 875, 374569	412	26	16792	6.270351008215085	1.0	0.14245436919665844	0.12736528130366512	0.127365
GOTERM_BP_DIRECT	GO:0006027~glycosaminoglycan catabolic process	4	0.9302325581395349	0.02493787678866627	10855, 3339, 2239, 6383	412	26	16792	6.270351008215085	1.0	0.14245436919665844	0.12736528130366512	0.127365
GOTERM_BP_DIRECT	GO:0045930~negative regulation of mitotic cell cycle	4	0.9302325581395349	0.02493787678866627	1027, 3586, 7040, 1956	412	26	16792	6.270351008215085	1.0	0.14245436919665844	0.12736528130366512	0.127365
GOTERM_BP_DIRECT	GO:0002053~positive regulation of mesenchymal cell proliferation	4	0.9302325581395349	0.02493787678866627	8660, 4609, 1499, 7422	412	26	16792	6.270351008215085	1.0	0.14245436919665844	0.12736528130366512	0.127365
GOTERM_BP_DIRECT	GO:0007202~activation of phospholipase C activity	4	0.9302325581395349	0.02493787678866627	552, 6401, 183, 1956	412	26	16792	6.270351008215085	1.0	0.14245436919665844	0.12736528130366512	0.127365
GOTERM_BP_DIRECT	GO:0061098~positive regulation of protein tyrosine kinase activity	4	0.9302325581395349	0.02493787678866627	5770, 2621, 183, 1636	412	26	16792	6.270351008215085	1.0	0.14245436919665844	0.12736528130366512	0.127365
GOTERM_BP_DIRECT	GO:0003151~outflow tract morphogenesis	5	1.1627906976744187	0.025721146072489955	3091, 7122, 7422, 4208, 3725	412	46	16792	4.430139299282398	1.0	0.1467100489521637	0.131170189866701	0.13117
GOTERM_BP_DIRECT	GO:0032008~positive regulation of TOR signaling	4	0.9302325581395349	0.027558464028710577	2621, 57521, 253260, 3952	412	27	16792	6.038115785688601	1.0	0.15665938430665766	0.1400656691935601	0.140066
GOTERM_BP_DIRECT	GO:0033077~T cell differentiation in thymus	4	0.9302325581395349	0.027558464028710577	596, 1499, 9935, 11035	412	27	16792	6.038115785688601	1.0	0.15665938430665766	0.1400656691935601	0.140066
GOTERM_BP_DIRECT	GO:0032956~regulation of actin cytoskeleton organization	5	1.1627906976744187	0.02758807315601198	387, 9475, 2475, 253260, 6093	412	47	16792	4.335881016318942	1.0	0.15665938430665766	0.1400656691935601	0.140066
GOTERM_BP_DIRECT	GO:0007417~central nervous system development	8	1.8604651162790697	0.028158557851347733	5728, 6285, 7079, 1641, 3651, 50674, 6789, 5080	412	120	16792	2.7171521035598705	1.0	0.15846010245139494	0.1416756512133917	0.141676
GOTERM_BP_DIRECT	GO:0042535~positive regulation of tumor necrosis factor biosynthetic process	3	0.6976744186046512	0.02840127586332072	1536, 7099, 7057	412	11	16792	11.115622241835835	1.0	0.15846010245139494	0.1416756512133917	0.141676
GOTERM_BP_DIRECT	GO:0051024~positive regulation of immunoglobulin secretion	3	0.6976744186046512	0.02840127586332072	3569, 3558, 5950	412	11	16792	11.115622241835835	1.0	0.15846010245139494	0.1416756512133917	0.141676
GOTERM_BP_DIRECT	GO:0050927~positive regulation of positive chemotaxis	3	0.6976744186046512	0.02840127586332072	7422, 3791, 2152	412	11	16792	11.115622241835835	1.0	0.15846010245139494	0.1416756512133917	0.141676
GOTERM_BP_DIRECT	GO:0030857~negative regulation of epithelial cell differentiation	3	0.6976744186046512	0.02840127586332072	595, 3458, 857	412	11	16792	11.115622241835835	1.0	0.15846010245139494	0.1416756512133917	0.141676
GOTERM_BP_DIRECT	GO:0002523~leukocyte migration involved in inflammatory response	3	0.6976744186046512	0.02840127586332072	6376, 6401, 6347	412	11	16792	11.115622241835835	1.0	0.15846010245139494	0.1416756512133917	0.141676
GOTERM_BP_DIRECT	GO:0030431~sleep	3	0.6976744186046512	0.02840127586332072	2353, 2030, 3606	412	11	16792	11.115622241835835	1.0	0.15846010245139494	0.1416756512133917	0.141676
GOTERM_BP_DIRECT	GO:0034374~low-density lipoprotein particle remodeling	3	0.6976744186046512	0.02840127586332072	348, 183, 185	412	11	16792	11.115622241835835	1.0	0.15846010245139494	0.1416756512133917	0.141676
GOTERM_BP_DIRECT	GO:0031571~mitotic G1 DNA damage checkpoint	3	0.6976744186046512	0.02840127586332072	595, 1017, 7157	412	11	16792	11.115622241835835	1.0	0.15846010245139494	0.1416756512133917	0.141676
GOTERM_BP_DIRECT	GO:0045820~negative regulation of glycolytic process	3	0.6976744186046512	0.02840127586332072	5465, 6774, 51548	412	11	16792	11.115622241835835	1.0	0.15846010245139494	0.1416756512133917	0.141676
GOTERM_BP_DIRECT	GO:0031065~positive regulation of histone deacetylation	3	0.6976744186046512	0.02840127586332072	7157, 6720, 7040	412	11	16792	11.115622241835835	1.0	0.15846010245139494	0.1416756512133917	0.141676
GOTERM_BP_DIRECT	GO:0031284~positive regulation of guanylate cyclase activity	3	0.6976744186046512	0.02840127586332072	4842, 4843, 4846	412	11	16792	11.115622241835835	1.0	0.15846010245139494	0.1416756512133917	0.141676
GOTERM_BP_DIRECT	GO:0010951~negative regulation of endopeptidase activity	8	1.8604651162790697	0.02928491111877688	7079, 7035, 5054, 5176, 4018, 183, 197, 351	412	121	16792	2.694696301051111	1.0	0.1631527097649299	0.14587120698262845	0.145871
GOTERM_BP_DIRECT	GO:0070098~chemokine-mediated signaling pathway	6	1.3953488372093024	0.029905280435096267	6387, 6376, 3576, 6356, 7852, 6347	412	71	16792	3.4442773143716674	1.0	0.16612599986626667	0.14852955949431146	0.14853
GOTERM_BP_DIRECT	GO:0032088~negative regulation of NF-kappaB transcription factor activity	6	1.3953488372093024	0.029905280435096267	7187, 5740, 3275, 23411, 847, 114548	412	71	16792	3.4442773143716674	1.0	0.16612599986626667	0.14852955949431146	0.14853
GOTERM_BP_DIRECT	GO:0060079~excitatory postsynaptic potential	4	0.9302325581395349	0.030319820492592114	6622, 1020, 2030, 4208	412	28	16792	5.82246879334258	1.0	0.16769967092078727	0.14993654376351107	0.149937
GOTERM_BP_DIRECT	GO:0001569~patterning of blood vessels	4	0.9302325581395349	0.030319820492592114	1499, 7422, 1906, 6789	412	28	16792	5.82246879334258	1.0	0.16769967092078727	0.14993654376351107	0.149937
GOTERM_BP_DIRECT	GO:0061418~regulation of transcription from RNA polymerase II promoter in response to hypoxia	4	0.9302325581395349	0.030319820492592114	3091, 7422, 2056, 1958	412	28	16792	5.82246879334258	1.0	0.16769967092078727	0.14993654376351107	0.149937
GOTERM_BP_DIRECT	GO:0051260~protein homooligomerization	10	2.3255813953488373	0.030405678055101866	3416, 2643, 5621, 9370, 857, 11035, 6648, 51129, 3162, 581	412	177	16792	2.30267127420328	1.0	0.16793222476254388	0.1501444649781471	0.150144
GOTERM_BP_DIRECT	GO:0035914~skeletal muscle cell differentiation	5	1.1627906976744187	0.03155883404579833	467, 2353, 4851, 1958, 4208	412	49	16792	4.158906280958986	1.0	0.17405037539215107	0.15561456730208761	0.155615
GOTERM_BP_DIRECT	GO:0030203~glycosaminoglycan metabolic process	4	0.9302325581395349	0.03322121380994296	1634, 3339, 2239, 6383	412	29	16792	5.621694007365249	1.0	0.18004497931845218	0.16097420926802392	0.160974
GOTERM_BP_DIRECT	GO:0035774~positive regulation of insulin secretion involved in cellular response to glucose stimulus	4	0.9302325581395349	0.03322121380994296	3091, 2641, 3651, 1392	412	29	16792	5.621694007365249	1.0	0.18004497931845218	0.16097420926802392	0.160974
GOTERM_BP_DIRECT	GO:0048008~platelet-derived growth factor receptor signaling pathway	4	0.9302325581395349	0.03322121380994296	5728, 3717, 10628, 5327	412	29	16792	5.621694007365249	1.0	0.18004497931845218	0.16097420926802392	0.160974
GOTERM_BP_DIRECT	GO:0060997~dendritic spine morphogenesis	3	0.6976744186046512	0.033538250778339385	5728, 2048, 10013	412	12	16792	10.189320388349515	1.0	0.18004497931845218	0.16097420926802392	0.160974
GOTERM_BP_DIRECT	GO:0032727~positive regulation of interferon-alpha production	3	0.6976744186046512	0.033538250778339385	3329, 7099, 3146	412	12	16792	10.189320388349515	1.0	0.18004497931845218	0.16097420926802392	0.160974
GOTERM_BP_DIRECT	GO:0046323~glucose import	3	0.6976744186046512	0.033538250778339385	6927, 6517, 6272	412	12	16792	10.189320388349515	1.0	0.18004497931845218	0.16097420926802392	0.160974
GOTERM_BP_DIRECT	GO:0035815~positive regulation of renal sodium excretion	3	0.6976744186046512	0.033538250778339385	552, 1906, 183	412	12	16792	10.189320388349515	1.0	0.18004497931845218	0.16097420926802392	0.160974
GOTERM_BP_DIRECT	GO:0001944~vasculature development	3	0.6976744186046512	0.033538250778339385	796, 6794, 5290	412	12	16792	10.189320388349515	1.0	0.18004497931845218	0.16097420926802392	0.160974
GOTERM_BP_DIRECT	GO:0045086~positive regulation of interleukin-2 biosynthetic process	3	0.6976744186046512	0.033538250778339385	940, 3553, 3552	412	12	16792	10.189320388349515	1.0	0.18004497931845218	0.16097420926802392	0.160974
GOTERM_BP_DIRECT	GO:0002687~positive regulation of leukocyte migration	3	0.6976744186046512	0.033538250778339385	7422, 4254, 6403	412	12	16792	10.189320388349515	1.0	0.18004497931845218	0.16097420926802392	0.160974
GOTERM_BP_DIRECT	GO:0007252~I-kappaB phosphorylation	3	0.6976744186046512	0.033538250778339385	7099, 10549, 7097	412	12	16792	10.189320388349515	1.0	0.18004497931845218	0.16097420926802392	0.160974
GOTERM_BP_DIRECT	GO:0042312~regulation of vasodilation	3	0.6976744186046512	0.033538250778339385	59272, 185, 1636	412	12	16792	10.189320388349515	1.0	0.18004497931845218	0.16097420926802392	0.160974
GOTERM_BP_DIRECT	GO:0021954~central nervous system neuron development	3	0.6976744186046512	0.033538250778339385	4852, 1020, 3952	412	12	16792	10.189320388349515	1.0	0.18004497931845218	0.16097420926802392	0.160974
GOTERM_BP_DIRECT	GO:0015909~long-chain fatty acid transport	3	0.6976744186046512	0.033538250778339385	2168, 348, 5468	412	12	16792	10.189320388349515	1.0	0.18004497931845218	0.16097420926802392	0.160974
GOTERM_BP_DIRECT	GO:1990440~positive regulation of transcription from RNA polymerase II promoter in response to endoplasmic reticulum stress	3	0.6976744186046512	0.033538250778339385	467, 7157, 1649	412	12	16792	10.189320388349515	1.0	0.18004497931845218	0.16097420926802392	0.160974
GOTERM_BP_DIRECT	GO:0071498~cellular response to fluid shear stress	3	0.6976744186046512	0.033538250778339385	4780, 5743, 4208	412	12	16792	10.189320388349515	1.0	0.18004497931845218	0.16097420926802392	0.160974
GOTERM_BP_DIRECT	GO:0030195~negative regulation of blood coagulation	3	0.6976744186046512	0.033538250778339385	5054, 348, 1906	412	12	16792	10.189320388349515	1.0	0.18004497931845218	0.16097420926802392	0.160974
GOTERM_BP_DIRECT	GO:0045670~regulation of osteoclast differentiation	3	0.6976744186046512	0.033538250778339385	7124, 632, 2475	412	12	16792	10.189320388349515	1.0	0.18004497931845218	0.16097420926802392	0.160974
GOTERM_BP_DIRECT	GO:0010447~response to acidic pH	3	0.6976744186046512	0.033538250778339385	5176, 6750, 2695	412	12	16792	10.189320388349515	1.0	0.18004497931845218	0.16097420926802392	0.160974
GOTERM_BP_DIRECT	GO:0007157~heterophilic cell-cell adhesion via plasma membrane cell adhesion molecules	5	1.1627906976744187	0.033663478747816375	6401, 7412, 6403, 253559, 3383	412	50	16792	4.075728155339806	1.0	0.18046449516137086	0.16134928904722617	0.161349
GOTERM_BP_DIRECT	GO:0071277~cellular response to calcium ion	5	1.1627906976744187	0.03584803251563707	2353, 1906, 4205, 4208, 3725	412	51	16792	3.9958119169998096	1.0	0.19163948205360792	0.17134059613819838	0.171341
GOTERM_BP_DIRECT	GO:0007519~skeletal muscle tissue development	5	1.1627906976744187	0.03584803251563707	1634, 857, 1020, 4208, 4868	412	51	16792	3.9958119169998096	1.0	0.19163948205360792	0.17134059613819838	0.171341
GOTERM_BP_DIRECT	GO:0097193~intrinsic apoptotic signaling pathway	4	0.9302325581395349	0.03626167625458171	1026, 7157, 54205, 581	412	30	16792	5.434304207119741	1.0	0.19304306261640514	0.17259550628396042	0.172596
GOTERM_BP_DIRECT	GO:1900740~positive regulation of protein insertion into mitochondrial membrane involved in apoptotic signaling pathway	4	0.9302325581395349	0.03626167625458171	596, 7157, 841, 10971	412	30	16792	5.434304207119741	1.0	0.19304306261640514	0.17259550628396042	0.172596
GOTERM_BP_DIRECT	GO:0007281~germ cell development	4	0.9302325581395349	0.03626167625458171	342977, 2475, 581, 285	412	30	16792	5.434304207119741	1.0	0.19304306261640514	0.17259550628396042	0.172596
GOTERM_BP_DIRECT	GO:0043086~negative regulation of catalytic activity	6	1.3953488372093024	0.03666999941491625	7079, 5132, 10628, 302, 4851, 1728	412	75	16792	3.260582524271845	1.0	0.19467604952544873	0.17405552353866757	0.174056
GOTERM_BP_DIRECT	GO:0034976~response to endoplasmic reticulum stress	6	1.3953488372093024	0.03666999941491625	5295, 7057, 57761, 3576, 4217, 1649	412	75	16792	3.260582524271845	1.0	0.19467604952544873	0.17405552353866757	0.174056
GOTERM_BP_DIRECT	GO:0007596~blood coagulation	10	2.3255813953488373	0.03755479013567528	3717, 7035, 2149, 9002, 2152, 5327, 5328, 948, 5879, 2626	412	184	16792	2.215069649641199	1.0	0.19909752502080685	0.17800866638306942	0.178009
GOTERM_BP_DIRECT	GO:0006633~fatty acid biosynthetic process	5	1.1627906976744187	0.03811269158880938	6927, 5562, 4023, 5563, 5564	412	52	16792	3.9189693801344285	1.0	0.20122031247920988	0.17990660340888392	0.179907
GOTERM_BP_DIRECT	GO:0030178~negative regulation of Wnt signaling pathway	5	1.1627906976744187	0.03811269158880938	27121, 595, 2887, 6425, 7249	412	52	16792	3.9189693801344285	1.0	0.20122031247920988	0.17990660340888392	0.179907
GOTERM_BP_DIRECT	GO:0071320~cellular response to cAMP	5	1.1627906976744187	0.03811269158880938	50507, 5294, 5906, 9370, 351	412	52	16792	3.9189693801344285	1.0	0.20122031247920988	0.17990660340888392	0.179907
GOTERM_BP_DIRECT	GO:0016236~macroautophagy	6	1.3953488372093024	0.03849628617549529	5562, 5563, 57521, 5564, 2475, 10013	412	76	16792	3.217680122636689	1.0	0.20122285691721842	0.17990887833428318	0.179909
GOTERM_BP_DIRECT	GO:0048546~digestive tract morphogenesis	3	0.6976744186046512	0.03900563075645533	3091, 596, 1956	412	13	16792	9.405526512322629	1.0	0.20122285691721842	0.17990887833428318	0.179909
GOTERM_BP_DIRECT	GO:0032740~positive regulation of interleukin-17 production	3	0.6976744186046512	0.03900563075645533	3558, 7040, 3606	412	13	16792	9.405526512322629	1.0	0.20122285691721842	0.17990887833428318	0.179909
GOTERM_BP_DIRECT	GO:2000573~positive regulation of DNA biosynthetic process	3	0.6976744186046512	0.03900563075645533	3082, 50507, 4609	412	13	16792	9.405526512322629	1.0	0.20122285691721842	0.17990887833428318	0.179909
GOTERM_BP_DIRECT	GO:0010952~positive regulation of peptidase activity	3	0.6976744186046512	0.03900563075645533	2335, 857, 351	412	13	16792	9.405526512322629	1.0	0.20122285691721842	0.17990887833428318	0.179909
GOTERM_BP_DIRECT	GO:0042711~maternal behavior	3	0.6976744186046512	0.03900563075645533	5728, 551, 552	412	13	16792	9.405526512322629	1.0	0.20122285691721842	0.17990887833428318	0.179909
GOTERM_BP_DIRECT	GO:0019372~lipoxygenase pathway	3	0.6976744186046512	0.03900563075645533	2876, 5743, 2879	412	13	16792	9.405526512322629	1.0	0.20122285691721842	0.17990887833428318	0.179909
GOTERM_BP_DIRECT	GO:0021819~layer formation in cerebral cortex	3	0.6976744186046512	0.03900563075645533	1499, 1641, 1020	412	13	16792	9.405526512322629	1.0	0.20122285691721842	0.17990887833428318	0.179909
GOTERM_BP_DIRECT	GO:0048246~macrophage chemotaxis	3	0.6976744186046512	0.03900563075645533	3958, 6376, 6347	412	13	16792	9.405526512322629	1.0	0.20122285691721842	0.17990887833428318	0.179909
GOTERM_BP_DIRECT	GO:0032516~positive regulation of phosphoprotein phosphatase activity	3	0.6976744186046512	0.03900563075645533	3717, 801, 5524	412	13	16792	9.405526512322629	1.0	0.20122285691721842	0.17990887833428318	0.179909
GOTERM_BP_DIRECT	GO:0031641~regulation of myelination	3	0.6976744186046512	0.03900563075645533	22933, 1499, 2475	412	13	16792	9.405526512322629	1.0	0.20122285691721842	0.17990887833428318	0.179909
GOTERM_BP_DIRECT	GO:0051492~regulation of stress fiber assembly	3	0.6976744186046512	0.03900563075645533	5295, 9475, 6093	412	13	16792	9.405526512322629	1.0	0.20122285691721842	0.17990887833428318	0.179909
GOTERM_BP_DIRECT	GO:0001817~regulation of cytokine production	3	0.6976744186046512	0.03900563075645533	7187, 4057, 59272	412	13	16792	9.405526512322629	1.0	0.20122285691721842	0.17990887833428318	0.179909
GOTERM_BP_DIRECT	GO:2000273~positive regulation of receptor activity	3	0.6976744186046512	0.03900563075645533	302, 1020, 3481	412	13	16792	9.405526512322629	1.0	0.20122285691721842	0.17990887833428318	0.179909
GOTERM_BP_DIRECT	GO:0010288~response to lead ion	3	0.6976744186046512	0.03900563075645533	5741, 847, 351	412	13	16792	9.405526512322629	1.0	0.20122285691721842	0.17990887833428318	0.179909
GOTERM_BP_DIRECT	GO:0060334~regulation of interferon-gamma-mediated signaling pathway	3	0.6976744186046512	0.03900563075645533	3717, 3458, 9021	412	13	16792	9.405526512322629	1.0	0.20122285691721842	0.17990887833428318	0.179909
GOTERM_BP_DIRECT	GO:2001275~positive regulation of glucose import in response to insulin stimulus	3	0.6976744186046512	0.03900563075645533	5295, 3667, 183	412	13	16792	9.405526512322629	1.0	0.20122285691721842	0.17990887833428318	0.179909
GOTERM_BP_DIRECT	GO:0071479~cellular response to ionizing radiation	4	0.9302325581395349	0.03944002116363451	1026, 7157, 23411, 7040	412	31	16792	5.2590040714062	1.0	0.20237429868836823	0.18093835679755751	0.180938
GOTERM_BP_DIRECT	GO:0043507~positive regulation of JUN kinase activity	4	0.9302325581395349	0.03944002116363451	177, 7124, 1906, 4217	412	31	16792	5.2590040714062	1.0	0.20237429868836823	0.18093835679755751	0.180938
GOTERM_BP_DIRECT	GO:0007205~protein kinase C-activating G-protein coupled receptor signaling pathway	4	0.9302325581395349	0.03944002116363451	3558, 2149, 885, 1906	412	31	16792	5.2590040714062	1.0	0.20237429868836823	0.18093835679755751	0.180938
GOTERM_BP_DIRECT	GO:0043552~positive regulation of phosphatidylinositol 3-kinase activity	4	0.9302325581395349	0.03944002116363451	2247, 7040, 3667, 5879	412	31	16792	5.2590040714062	1.0	0.20237429868836823	0.18093835679755751	0.180938
GOTERM_BP_DIRECT	GO:0035556~intracellular signal transduction	17	3.953488372093023	0.04017332930908811	5562, 5871, 5563, 5587, 5170, 1490, 3162, 3084, 2932, 3717, 1641, 3576, 1906, 145957, 5579, 6789, 5879	412	403	16792	1.7192897925751043	1.0	0.2058614588793245	0.18405614912064835	0.184056
GOTERM_BP_DIRECT	GO:0001701~in utero embryonic development	10	2.3255813953488373	0.040928179548763544	4609, 1499, 7422, 367, 4851, 1906, 4952, 284, 4846, 9817	412	187	16792	2.179533772908987	1.0	0.2094495490125643	0.18726418065902894	0.187264
GOTERM_BP_DIRECT	GO:0007411~axon guidance	9	2.0930232558139537	0.04205609644446203	4804, 5594, 2048, 6387, 9423, 1385, 627, 5080, 5879	412	159	16792	2.307015936984796	1.0	0.21493469022883063	0.19216832335356185	0.192168
GOTERM_BP_DIRECT	GO:0042220~response to cocaine	4	0.9302325581395349	0.04275485856707126	3329, 6609, 1268, 2475	412	32	16792	5.094660194174757	1.0	0.2179246979888087	0.19484162275179948	0.194842
GOTERM_BP_DIRECT	GO:0051480~regulation of cytosolic calcium ion concentration	4	0.9302325581395349	0.04275485856707126	6262, 796, 857, 3061	412	32	16792	5.094660194174757	1.0	0.2179246979888087	0.19484162275179948	0.194842
GOTERM_BP_DIRECT	GO:0031103~axon regeneration	3	0.6976744186046512	0.044784248536496096	596, 3717, 3725	412	14	16792	8.73370319001387	1.0	0.22438957469331966	0.20062172514323154	0.200622
GOTERM_BP_DIRECT	GO:0071354~cellular response to interleukin-6	3	0.6976744186046512	0.044784248536496096	5970, 5740, 6347	412	14	16792	8.73370319001387	1.0	0.22438957469331966	0.20062172514323154	0.200622
GOTERM_BP_DIRECT	GO:0007625~grooming behavior	3	0.6976744186046512	0.044784248536496096	551, 552, 347148	412	14	16792	8.73370319001387	1.0	0.22438957469331966	0.20062172514323154	0.200622
GOTERM_BP_DIRECT	GO:0001516~prostaglandin biosynthetic process	3	0.6976744186046512	0.044784248536496096	5740, 1906, 5743	412	14	16792	8.73370319001387	1.0	0.22438957469331966	0.20062172514323154	0.200622
GOTERM_BP_DIRECT	GO:0010812~negative regulation of cell-substrate adhesion	3	0.6976744186046512	0.044784248536496096	4221, 4851, 285	412	14	16792	8.73370319001387	1.0	0.22438957469331966	0.20062172514323154	0.200622
GOTERM_BP_DIRECT	GO:2000353~positive regulation of endothelial cell apoptotic process	3	0.6976744186046512	0.044784248536496096	7057, 2309, 959	412	14	16792	8.73370319001387	1.0	0.22438957469331966	0.20062172514323154	0.200622
GOTERM_BP_DIRECT	GO:0071361~cellular response to ethanol	3	0.6976744186046512	0.044784248536496096	1536, 5562, 6648	412	14	16792	8.73370319001387	1.0	0.22438957469331966	0.20062172514323154	0.200622
GOTERM_BP_DIRECT	GO:0001921~positive regulation of receptor recycling	3	0.6976744186046512	0.044784248536496096	302, 6622, 22876	412	14	16792	8.73370319001387	1.0	0.22438957469331966	0.20062172514323154	0.200622
GOTERM_BP_DIRECT	GO:0003382~epithelial cell morphogenesis	3	0.6976744186046512	0.044784248536496096	367, 3274, 5879	412	14	16792	8.73370319001387	1.0	0.22438957469331966	0.20062172514323154	0.200622
GOTERM_BP_DIRECT	GO:0033700~phospholipid efflux	3	0.6976744186046512	0.044784248536496096	335, 348, 19	412	14	16792	8.73370319001387	1.0	0.22438957469331966	0.20062172514323154	0.200622
GOTERM_BP_DIRECT	GO:0071732~cellular response to nitric oxide	3	0.6976744186046512	0.044784248536496096	1017, 4314, 2308	412	14	16792	8.73370319001387	1.0	0.22438957469331966	0.20062172514323154	0.200622
GOTERM_BP_DIRECT	GO:0014912~negative regulation of smooth muscle cell migration	3	0.6976744186046512	0.044784248536496096	5054, 3486, 9370	412	14	16792	8.73370319001387	1.0	0.22438957469331966	0.20062172514323154	0.200622
GOTERM_BP_DIRECT	GO:0008610~lipid biosynthetic process	3	0.6976744186046512	0.044784248536496096	5562, 5563, 6720	412	14	16792	8.73370319001387	1.0	0.22438957469331966	0.20062172514323154	0.200622
GOTERM_BP_DIRECT	GO:0002027~regulation of heart rate	4	0.9302325581395349	0.0462046101166746	6262, 796, 801, 183	412	33	16792	4.940276551927036	1.0	0.22853486054963115	0.20432793297771615	0.204328
GOTERM_BP_DIRECT	GO:0071364~cellular response to epidermal growth factor stimulus	4	0.9302325581395349	0.0462046101166746	4609, 2064, 5170, 1956	412	33	16792	4.940276551927036	1.0	0.22853486054963115	0.20432793297771615	0.204328
GOTERM_BP_DIRECT	GO:0002755~MyD88-dependent toll-like receptor signaling pathway	4	0.9302325581395349	0.0462046101166746	3329, 7099, 948, 7097	412	33	16792	4.940276551927036	1.0	0.22853486054963115	0.20432793297771615	0.204328
GOTERM_BP_DIRECT	GO:0010634~positive regulation of epithelial cell migration	4	0.9302325581395349	0.0462046101166746	3091, 3458, 10013, 3725	412	33	16792	4.940276551927036	1.0	0.22853486054963115	0.20432793297771615	0.204328
GOTERM_BP_DIRECT	GO:0006749~glutathione metabolic process	5	1.1627906976744187	0.047973518327841275	2876, 373156, 6647, 2739, 6648	412	56	16792	3.6390429958391124	1.0	0.22853486054963115	0.20432793297771615	0.204328
GOTERM_BP_DIRECT	GO:0007173~epidermal growth factor receptor signaling pathway	5	1.1627906976744187	0.047973518327841275	5295, 7040, 5290, 5170, 1956	412	56	16792	3.6390429958391124	1.0	0.22853486054963115	0.20432793297771615	0.204328
GOTERM_BP_DIRECT	GO:1903779~regulation of cardiac conduction	5	1.1627906976744187	0.047973518327841275	6262, 4842, 183, 59272, 3767	412	56	16792	3.6390429958391124	1.0	0.22853486054963115	0.20432793297771615	0.204328
GOTERM_BP_DIRECT	GO:0001570~vasculogenesis	5	1.1627906976744187	0.047973518327841275	133, 7422, 3791, 857, 7040	412	56	16792	3.6390429958391124	1.0	0.22853486054963115	0.20432793297771615	0.204328
GOTERM_BP_DIRECT	GO:0060251~regulation of glial cell proliferation	2	0.46511627906976744	0.04835423216951497	3458, 1385	412	2	16792	40.75728155339806	1.0	0.22853486054963115	0.20432793297771615	0.204328
GOTERM_BP_DIRECT	GO:0006808~regulation of nitrogen utilization	2	0.46511627906976744	0.04835423216951497	596, 581	412	2	16792	40.75728155339806	1.0	0.22853486054963115	0.20432793297771615	0.204328
GOTERM_BP_DIRECT	GO:0003169~coronary vein morphogenesis	2	0.46511627906976744	0.04835423216951497	7422, 4851	412	2	16792	40.75728155339806	1.0	0.22853486054963115	0.20432793297771615	0.204328
GOTERM_BP_DIRECT	GO:0014806~smooth muscle hyperplasia	2	0.46511627906976744	0.04835423216951497	3162, 4846	412	2	16792	40.75728155339806	1.0	0.22853486054963115	0.20432793297771615	0.204328
GOTERM_BP_DIRECT	GO:0035411~catenin import into nucleus	2	0.46511627906976744	0.04835423216951497	1499, 183	412	2	16792	40.75728155339806	1.0	0.22853486054963115	0.20432793297771615	0.204328
GOTERM_BP_DIRECT	GO:1901201~regulation of extracellular matrix assembly	2	0.46511627906976744	0.04835423216951497	4851, 183	412	2	16792	40.75728155339806	1.0	0.22853486054963115	0.20432793297771615	0.204328
GOTERM_BP_DIRECT	GO:0002019~regulation of renal output by angiotensin	2	0.46511627906976744	0.04835423216951497	183, 1636	412	2	16792	40.75728155339806	1.0	0.22853486054963115	0.20432793297771615	0.204328
GOTERM_BP_DIRECT	GO:0035747~natural killer cell chemotaxis	2	0.46511627906976744	0.04835423216951497	5294, 5293	412	2	16792	40.75728155339806	1.0	0.22853486054963115	0.20432793297771615	0.204328
GOTERM_BP_DIRECT	GO:0010727~negative regulation of hydrogen peroxide metabolic process	2	0.46511627906976744	0.04835423216951497	4314, 10013	412	2	16792	40.75728155339806	1.0	0.22853486054963115	0.20432793297771615	0.204328
GOTERM_BP_DIRECT	GO:0090187~positive regulation of pancreatic juice secretion	2	0.46511627906976744	0.04835423216951497	7376, 6343	412	2	16792	40.75728155339806	1.0	0.22853486054963115	0.20432793297771615	0.204328
GOTERM_BP_DIRECT	GO:0061647~histone H3-K9 modification	2	0.46511627906976744	0.04835423216951497	23411, 51548	412	2	16792	40.75728155339806	1.0	0.22853486054963115	0.20432793297771615	0.204328
GOTERM_BP_DIRECT	GO:0050867~positive regulation of cell activation	2	0.46511627906976744	0.04835423216951497	3717, 1490	412	2	16792	40.75728155339806	1.0	0.22853486054963115	0.20432793297771615	0.204328
GOTERM_BP_DIRECT	GO:1902947~regulation of tau-protein kinase activity	2	0.46511627906976744	0.04835423216951497	3082, 348	412	2	16792	40.75728155339806	1.0	0.22853486054963115	0.20432793297771615	0.204328
GOTERM_BP_DIRECT	GO:0002790~peptide secretion	2	0.46511627906976744	0.04835423216951497	7442, 19	412	2	16792	40.75728155339806	1.0	0.22853486054963115	0.20432793297771615	0.204328
GOTERM_BP_DIRECT	GO:0003057~regulation of the force of heart contraction by chemical signal	2	0.46511627906976744	0.04835423216951497	857, 4846	412	2	16792	40.75728155339806	1.0	0.22853486054963115	0.20432793297771615	0.204328
GOTERM_BP_DIRECT	GO:2000334~positive regulation of blood microparticle formation	2	0.46511627906976744	0.04835423216951497	7124, 948	412	2	16792	40.75728155339806	1.0	0.22853486054963115	0.20432793297771615	0.204328
GOTERM_BP_DIRECT	GO:0070543~response to linoleic acid	2	0.46511627906976744	0.04835423216951497	9370, 948	412	2	16792	40.75728155339806	1.0	0.22853486054963115	0.20432793297771615	0.204328
GOTERM_BP_DIRECT	GO:0072604~interleukin-6 secretion	2	0.46511627906976744	0.04835423216951497	3952, 4843	412	2	16792	40.75728155339806	1.0	0.22853486054963115	0.20432793297771615	0.204328
GOTERM_BP_DIRECT	GO:0032707~negative regulation of interleukin-23 production	2	0.46511627906976744	0.04835423216951497	7099, 5879	412	2	16792	40.75728155339806	1.0	0.22853486054963115	0.20432793297771615	0.204328
GOTERM_BP_DIRECT	GO:0060557~positive regulation of vitamin D biosynthetic process	2	0.46511627906976744	0.04835423216951497	3458, 7124	412	2	16792	40.75728155339806	1.0	0.22853486054963115	0.20432793297771615	0.204328
GOTERM_BP_DIRECT	GO:0098868~bone growth	2	0.46511627906976744	0.04835423216951497	3952, 3953	412	2	16792	40.75728155339806	1.0	0.22853486054963115	0.20432793297771615	0.204328
GOTERM_BP_DIRECT	GO:0022898~regulation of transmembrane transporter activity	2	0.46511627906976744	0.04835423216951497	596, 3630	412	2	16792	40.75728155339806	1.0	0.22853486054963115	0.20432793297771615	0.204328
GOTERM_BP_DIRECT	GO:0003051~angiotensin-mediated drinking behavior	2	0.46511627906976744	0.04835423216951497	183, 59272	412	2	16792	40.75728155339806	1.0	0.22853486054963115	0.20432793297771615	0.204328
GOTERM_BP_DIRECT	GO:0001912~positive regulation of leukocyte mediated cytotoxicity	2	0.46511627906976744	0.04835423216951497	6347, 4843	412	2	16792	40.75728155339806	1.0	0.22853486054963115	0.20432793297771615	0.204328
GOTERM_BP_DIRECT	GO:0006535~cysteine biosynthetic process from serine	2	0.46511627906976744	0.04835423216951497	102724560, 875	412	2	16792	40.75728155339806	1.0	0.22853486054963115	0.20432793297771615	0.204328
GOTERM_BP_DIRECT	GO:1902617~response to fluoride	2	0.46511627906976744	0.04835423216951497	5444, 2308	412	2	16792	40.75728155339806	1.0	0.22853486054963115	0.20432793297771615	0.204328
GOTERM_BP_DIRECT	GO:1902728~positive regulation of growth factor dependent skeletal muscle satellite cell proliferation	2	0.46511627906976744	0.04835423216951497	3717, 6774	412	2	16792	40.75728155339806	1.0	0.22853486054963115	0.20432793297771615	0.204328
GOTERM_BP_DIRECT	GO:1990619~histone H3-K9 deacetylation	2	0.46511627906976744	0.04835423216951497	23411, 51548	412	2	16792	40.75728155339806	1.0	0.22853486054963115	0.20432793297771615	0.204328
GOTERM_BP_DIRECT	GO:0070101~positive regulation of chemokine-mediated signaling pathway	2	0.46511627906976744	0.04835423216951497	3091, 1906	412	2	16792	40.75728155339806	1.0	0.22853486054963115	0.20432793297771615	0.204328
GOTERM_BP_DIRECT	GO:0045066~regulatory T cell differentiation	2	0.46511627906976744	0.04835423216951497	940, 7040	412	2	16792	40.75728155339806	1.0	0.22853486054963115	0.20432793297771615	0.204328
GOTERM_BP_DIRECT	GO:0032943~mononuclear cell proliferation	2	0.46511627906976744	0.04835423216951497	7040, 1636	412	2	16792	40.75728155339806	1.0	0.22853486054963115	0.20432793297771615	0.204328
GOTERM_BP_DIRECT	GO:0048145~regulation of fibroblast proliferation	2	0.46511627906976744	0.04835423216951497	1499, 1385	412	2	16792	40.75728155339806	1.0	0.22853486054963115	0.20432793297771615	0.204328
GOTERM_BP_DIRECT	GO:0046370~fructose biosynthetic process	2	0.46511627906976744	0.04835423216951497	231, 6652	412	2	16792	40.75728155339806	1.0	0.22853486054963115	0.20432793297771615	0.204328
GOTERM_BP_DIRECT	GO:0044334~canonical Wnt signaling pathway involved in positive regulation of epithelial to mesenchymal transition	2	0.46511627906976744	0.04835423216951497	1499, 6934	412	2	16792	40.75728155339806	1.0	0.22853486054963115	0.20432793297771615	0.204328
GOTERM_BP_DIRECT	GO:0001914~regulation of T cell mediated cytotoxicity	2	0.46511627906976744	0.04835423216951497	177, 11035	412	2	16792	40.75728155339806	1.0	0.22853486054963115	0.20432793297771615	0.204328
GOTERM_BP_DIRECT	GO:0033594~response to hydroxyisoflavone	2	0.46511627906976744	0.04835423216951497	632, 1956	412	2	16792	40.75728155339806	1.0	0.22853486054963115	0.20432793297771615	0.204328
GOTERM_BP_DIRECT	GO:0090042~tubulin deacetylation	2	0.46511627906976744	0.04835423216951497	22933, 10013	412	2	16792	40.75728155339806	1.0	0.22853486054963115	0.20432793297771615	0.204328
GOTERM_BP_DIRECT	GO:0010934~macrophage cytokine production	2	0.46511627906976744	0.04835423216951497	2621, 23411	412	2	16792	40.75728155339806	1.0	0.22853486054963115	0.20432793297771615	0.204328
GOTERM_BP_DIRECT	GO:0001932~regulation of protein phosphorylation	4	0.9302325581395349	0.049787523278061	5294, 2335, 335, 9021	412	34	16792	4.794974300399771	1.0	0.23501918315863032	0.21012542151959981	0.210125
GOTERM_BP_DIRECT	GO:0090141~positive regulation of mitochondrial fission	3	0.6976744186046512	0.05085567321601835	1634, 3791, 10059	412	15	16792	8.151456310679611	1.0	0.2368527283560126	0.2117647534766645	0.211765
GOTERM_BP_DIRECT	GO:0030214~hyaluronan catabolic process	3	0.6976744186046512	0.05085567321601835	960, 2247, 7040	412	15	16792	8.151456310679611	1.0	0.2368527283560126	0.2117647534766645	0.211765
GOTERM_BP_DIRECT	GO:0002042~cell migration involved in sprouting angiogenesis	3	0.6976744186046512	0.05085567321601835	2247, 7422, 3791	412	15	16792	8.151456310679611	1.0	0.2368527283560126	0.2117647534766645	0.211765
GOTERM_BP_DIRECT	GO:0043277~apoptotic cell clearance	3	0.6976744186046512	0.05085567321601835	2621, 3146, 948	412	15	16792	8.151456310679611	1.0	0.2368527283560126	0.2117647534766645	0.211765
GOTERM_BP_DIRECT	GO:0034375~high-density lipoprotein particle remodeling	3	0.6976744186046512	0.05085567321601835	335, 348, 55937	412	15	16792	8.151456310679611	1.0	0.2368527283560126	0.2117647534766645	0.211765
GOTERM_BP_DIRECT	GO:0097009~energy homeostasis	3	0.6976744186046512	0.05085567321601835	6774, 3953, 5290	412	15	16792	8.151456310679611	1.0	0.2368527283560126	0.2117647534766645	0.211765
GOTERM_BP_DIRECT	GO:0048255~mRNA stabilization	3	0.6976744186046512	0.05085567321601835	2668, 7432, 2475	412	15	16792	8.151456310679611	1.0	0.2368527283560126	0.2117647534766645	0.211765
GOTERM_BP_DIRECT	GO:0051974~negative regulation of telomerase activity	3	0.6976744186046512	0.05085567321601835	7157, 4221, 5468	412	15	16792	8.151456310679611	1.0	0.2368527283560126	0.2117647534766645	0.211765
GOTERM_BP_DIRECT	GO:0021854~hypothalamus development	3	0.6976744186046512	0.05085567321601835	4609, 1392, 581	412	15	16792	8.151456310679611	1.0	0.2368527283560126	0.2117647534766645	0.211765
GOTERM_BP_DIRECT	GO:0030502~negative regulation of bone mineralization	3	0.6976744186046512	0.05085567321601835	3091, 1893, 197	412	15	16792	8.151456310679611	1.0	0.2368527283560126	0.2117647534766645	0.211765
GOTERM_BP_DIRECT	GO:0042953~lipoprotein transport	3	0.6976744186046512	0.05085567321601835	5468, 5579, 948	412	15	16792	8.151456310679611	1.0	0.2368527283560126	0.2117647534766645	0.211765
GOTERM_BP_DIRECT	GO:0006284~base-excision repair	4	0.9302325581395349	0.05350168484431218	7157, 3159, 3146, 51548	412	35	16792	4.657975034674064	1.0	0.2479709286677734	0.22170528894976765	0.221705
GOTERM_BP_DIRECT	GO:0048565~digestive tract development	4	0.9302325581395349	0.05350168484431218	3651, 3274, 7040, 1281	412	35	16792	4.657975034674064	1.0	0.2479709286677734	0.22170528894976765	0.221705
GOTERM_BP_DIRECT	GO:0030501~positive regulation of bone mineralization	4	0.9302325581395349	0.05350168484431218	9365, 5741, 7040, 4208	412	35	16792	4.657975034674064	1.0	0.2479709286677734	0.22170528894976765	0.221705
GOTERM_BP_DIRECT	GO:0040018~positive regulation of multicellular organism growth	4	0.9302325581395349	0.05350168484431218	596, 1385, 2691, 2690	412	35	16792	4.657975034674064	1.0	0.2479709286677734	0.22170528894976765	0.221705
GOTERM_BP_DIRECT	GO:0008360~regulation of cell shape	8	1.8604651162790697	0.05667656609195836	6285, 3569, 7422, 2335, 3791, 6356, 6347, 3383	412	140	16792	2.328987517337032	1.0	0.2622679165406114	0.23448790764014488	0.234488
GOTERM_BP_DIRECT	GO:0010804~negative regulation of tumor necrosis factor-mediated signaling pathway	3	0.6976744186046512	0.05720218581475375	2621, 335, 9370	412	16	16792	7.641990291262137	1.0	0.2622679165406114	0.23448790764014488	0.234488
GOTERM_BP_DIRECT	GO:0048168~regulation of neuronal synaptic plasticity	3	0.6976744186046512	0.05720218581475375	6285, 348, 5879	412	16	16792	7.641990291262137	1.0	0.2622679165406114	0.23448790764014488	0.234488
GOTERM_BP_DIRECT	GO:0006885~regulation of pH	3	0.6976744186046512	0.05720218581475375	5166, 1906, 1182	412	16	16792	7.641990291262137	1.0	0.2622679165406114	0.23448790764014488	0.234488
GOTERM_BP_DIRECT	GO:1900745~positive regulation of p38MAPK cascade	3	0.6976744186046512	0.05720218581475375	7422, 3952, 4217	412	16	16792	7.641990291262137	1.0	0.2622679165406114	0.23448790764014488	0.234488
GOTERM_BP_DIRECT	GO:0048566~embryonic digestive tract development	3	0.6976744186046512	0.05720218581475375	7124, 6343, 3576	412	16	16792	7.641990291262137	1.0	0.2622679165406114	0.23448790764014488	0.234488
GOTERM_BP_DIRECT	GO:0035162~embryonic hemopoiesis	3	0.6976744186046512	0.05720218581475375	3091, 3791, 4254	412	16	16792	7.641990291262137	1.0	0.2622679165406114	0.23448790764014488	0.234488
GOTERM_BP_DIRECT	GO:0070848~response to growth factor	3	0.6976744186046512	0.05720218581475375	4609, 10013, 1848	412	16	16792	7.641990291262137	1.0	0.2622679165406114	0.23448790764014488	0.234488
GOTERM_BP_DIRECT	GO:0030301~cholesterol transport	3	0.6976744186046512	0.05720218581475375	335, 857, 948	412	16	16792	7.641990291262137	1.0	0.2622679165406114	0.23448790764014488	0.234488
GOTERM_BP_DIRECT	GO:0048469~cell maturation	4	0.9302325581395349	0.057345033822215626	1499, 7422, 5468, 1050	412	36	16792	4.528586839266451	1.0	0.26260873911655014	0.23479262952058894	0.234793
GOTERM_BP_DIRECT	GO:0007249~I-kappaB kinase/NF-kappaB signaling	5	1.1627906976744187	0.059111518569371926	7099, 9475, 7124, 11035, 6093	412	60	16792	3.396440129449838	1.0	0.27037523947064745	0.24173648465064151	0.241736
GOTERM_BP_DIRECT	GO:0045786~negative regulation of cell cycle	4	0.9302325581395349	0.06131537365905119	4221, 5743, 1020, 7040	412	37	16792	4.4061926003673575	1.0	0.2797878895656467	0.2501521256304386	0.250152
GOTERM_BP_DIRECT	GO:0007588~excretion	4	0.9302325581395349	0.06131537365905119	10725, 359, 3162, 4868	412	37	16792	4.4061926003673575	1.0	0.2797878895656467	0.2501521256304386	0.250152
GOTERM_BP_DIRECT	GO:2000114~regulation of establishment of cell polarity	3	0.6976744186046512	0.06380675563123403	9475, 253260, 6093	412	17	16792	7.192461450599657	1.0	0.2873928253049589	0.2569515294338884	0.256952
GOTERM_BP_DIRECT	GO:0002407~dendritic cell chemotaxis	3	0.6976744186046512	0.06380675563123403	5294, 3146, 7852	412	17	16792	7.192461450599657	1.0	0.2873928253049589	0.2569515294338884	0.256952
GOTERM_BP_DIRECT	GO:0031333~negative regulation of protein complex assembly	3	0.6976744186046512	0.06380675563123403	2932, 50964, 1978	412	17	16792	7.192461450599657	1.0	0.2873928253049589	0.2569515294338884	0.256952
GOTERM_BP_DIRECT	GO:0002076~osteoblast development	3	0.6976744186046512	0.06380675563123403	632, 4221, 43	412	17	16792	7.192461450599657	1.0	0.2873928253049589	0.2569515294338884	0.256952
GOTERM_BP_DIRECT	GO:0042325~regulation of phosphorylation	3	0.6976744186046512	0.06380675563123403	22933, 3565, 253260	412	17	16792	7.192461450599657	1.0	0.2873928253049589	0.2569515294338884	0.256952
GOTERM_BP_DIRECT	GO:0048265~response to pain	3	0.6976744186046512	0.06380675563123403	2643, 796, 1392	412	17	16792	7.192461450599657	1.0	0.2873928253049589	0.2569515294338884	0.256952
GOTERM_BP_DIRECT	GO:0042310~vasoconstriction	3	0.6976744186046512	0.06380675563123403	551, 1906, 857	412	17	16792	7.192461450599657	1.0	0.2873928253049589	0.2569515294338884	0.256952
GOTERM_BP_DIRECT	GO:0060749~mammary gland alveolus development	3	0.6976744186046512	0.06380675563123403	595, 7422, 367	412	17	16792	7.192461450599657	1.0	0.2873928253049589	0.2569515294338884	0.256952
GOTERM_BP_DIRECT	GO:1902041~regulation of extrinsic apoptotic signaling pathway via death domain receptors	3	0.6976744186046512	0.06380675563123403	3958, 8743, 841	412	17	16792	7.192461450599657	1.0	0.2873928253049589	0.2569515294338884	0.256952
GOTERM_BP_DIRECT	GO:0021542~dentate gyrus development	3	0.6976744186046512	0.06380675563123403	5728, 4760, 4208	412	17	16792	7.192461450599657	1.0	0.2873928253049589	0.2569515294338884	0.256952
GOTERM_BP_DIRECT	GO:0071276~cellular response to cadmium ion	3	0.6976744186046512	0.06380675563123403	1536, 6647, 3162	412	17	16792	7.192461450599657	1.0	0.2873928253049589	0.2569515294338884	0.256952
GOTERM_BP_DIRECT	GO:0005975~carbohydrate metabolic process	9	2.0930232558139537	0.0646303371336499	231, 10855, 155, 9365, 217, 6524, 6514, 2739, 6517	412	174	16792	2.1081352527619686	1.0	0.29076065989821603	0.2599626353955613	0.259963
GOTERM_BP_DIRECT	GO:0006977~DNA damage response, signal transduction by p53 class mediator resulting in cell cycle arrest	5	1.1627906976744187	0.06515293158127153	1017, 1027, 1026, 7157, 581	412	62	16792	3.2868775446288754	1.0	0.2925530938957986	0.2615652107437782	0.261565
GOTERM_BP_DIRECT	GO:0007257~activation of JUN kinase activity	4	0.9302325581395349	0.065410383894782	5770, 5871, 4217, 959	412	38	16792	4.290240163515585	1.0	0.2925530938957986	0.2615652107437782	0.261565
GOTERM_BP_DIRECT	GO:0006695~cholesterol biosynthetic process	4	0.9302325581395349	0.065410383894782	5562, 5563, 335, 7108	412	38	16792	4.290240163515585	1.0	0.2925530938957986	0.2615652107437782	0.261565
GOTERM_BP_DIRECT	GO:0019933~cAMP-mediated signaling	4	0.9302325581395349	0.065410383894782	133, 2740, 5598, 2691	412	38	16792	4.290240163515585	1.0	0.2925530938957986	0.2615652107437782	0.261565
GOTERM_BP_DIRECT	GO:0001568~blood vessel development	4	0.9302325581395349	0.065410383894782	5080, 6934, 4208, 2308	412	38	16792	4.290240163515585	1.0	0.2925530938957986	0.2615652107437782	0.261565
GOTERM_BP_DIRECT	GO:0033209~tumor necrosis factor-mediated signaling pathway	7	1.627906976744186	0.06993081300953824	7187, 4804, 3717, 7124, 4982, 2309, 959	412	118	16792	2.417804837913444	1.0	0.29689975577819866	0.26545146440174455	0.265451
GOTERM_BP_DIRECT	GO:0036120~cellular response to platelet-derived growth factor stimulus	3	0.6976744186046512	0.07065301726697824	4609, 1385, 6347	412	18	16792	6.792880258899677	1.0	0.29689975577819866	0.26545146440174455	0.265451
GOTERM_BP_DIRECT	GO:0001782~B cell homeostasis	3	0.6976744186046512	0.07065301726697824	596, 4208, 581	412	18	16792	6.792880258899677	1.0	0.29689975577819866	0.26545146440174455	0.265451
GOTERM_BP_DIRECT	GO:0045216~cell-cell junction organization	3	0.6976744186046512	0.07065301726697824	100506658, 7040, 5879	412	18	16792	6.792880258899677	1.0	0.29689975577819866	0.26545146440174455	0.265451
GOTERM_BP_DIRECT	GO:0050870~positive regulation of T cell activation	3	0.6976744186046512	0.07065301726697824	3329, 961, 6347	412	18	16792	6.792880258899677	1.0	0.29689975577819866	0.26545146440174455	0.265451
GOTERM_BP_DIRECT	GO:0035066~positive regulation of histone acetylation	3	0.6976744186046512	0.07065301726697824	3553, 4842, 7040	412	18	16792	6.792880258899677	1.0	0.29689975577819866	0.26545146440174455	0.265451
GOTERM_BP_DIRECT	GO:0031293~membrane protein intracellular domain proteolysis	3	0.6976744186046512	0.07065301726697824	4804, 5970, 7040	412	18	16792	6.792880258899677	1.0	0.29689975577819866	0.26545146440174455	0.265451
GOTERM_BP_DIRECT	GO:0010596~negative regulation of endothelial cell migration	3	0.6976744186046512	0.07065301726697824	1634, 7057, 5176	412	18	16792	6.792880258899677	1.0	0.29689975577819866	0.26545146440174455	0.265451
GOTERM_BP_DIRECT	GO:0070266~necroptotic process	3	0.6976744186046512	0.07065301726697824	7099, 11035, 10059	412	18	16792	6.792880258899677	1.0	0.29689975577819866	0.26545146440174455	0.265451
GOTERM_BP_DIRECT	GO:0032436~positive regulation of proteasomal ubiquitin-dependent protein catabolic process	5	1.1627906976744187	0.07150371637157941	2932, 22933, 57761, 1050, 9817	412	64	16792	3.1841626213592233	1.0	0.29689975577819866	0.26545146440174455	0.265451
GOTERM_BP_DIRECT	GO:0002034~regulation of blood vessel size by renin-angiotensin	2	0.46511627906976744	0.07164943232320213	183, 185	412	3	16792	27.171521035598705	1.0	0.29689975577819866	0.26545146440174455	0.265451
GOTERM_BP_DIRECT	GO:0051712~positive regulation of killing of cells of other organism	2	0.46511627906976744	0.07164943232320213	3458, 4843	412	3	16792	27.171521035598705	1.0	0.29689975577819866	0.26545146440174455	0.265451
GOTERM_BP_DIRECT	GO:0032310~prostaglandin secretion	2	0.46511627906976744	0.07164943232320213	3952, 4843	412	3	16792	27.171521035598705	1.0	0.29689975577819866	0.26545146440174455	0.265451
GOTERM_BP_DIRECT	GO:0051097~negative regulation of helicase activity	2	0.46511627906976744	0.07164943232320213	7157, 23411	412	3	16792	27.171521035598705	1.0	0.29689975577819866	0.26545146440174455	0.265451
GOTERM_BP_DIRECT	GO:0070168~negative regulation of biomineral tissue development	2	0.46511627906976744	0.07164943232320213	2621, 197	412	3	16792	27.171521035598705	1.0	0.29689975577819866	0.26545146440174455	0.265451
GOTERM_BP_DIRECT	GO:0010572~positive regulation of platelet activation	2	0.46511627906976744	0.07164943232320213	7099, 6403	412	3	16792	27.171521035598705	1.0	0.29689975577819866	0.26545146440174455	0.265451
GOTERM_BP_DIRECT	GO:0051594~detection of glucose	2	0.46511627906976744	0.07164943232320213	2645, 3651	412	3	16792	27.171521035598705	1.0	0.29689975577819866	0.26545146440174455	0.265451
GOTERM_BP_DIRECT	GO:0042447~hormone catabolic process	2	0.46511627906976744	0.07164943232320213	3416, 1636	412	3	16792	27.171521035598705	1.0	0.29689975577819866	0.26545146440174455	0.265451
GOTERM_BP_DIRECT	GO:0014854~response to inactivity	2	0.46511627906976744	0.07164943232320213	3586, 847	412	3	16792	27.171521035598705	1.0	0.29689975577819866	0.26545146440174455	0.265451
GOTERM_BP_DIRECT	GO:0042977~activation of JAK2 kinase activity	2	0.46511627906976744	0.07164943232320213	3717, 2690	412	3	16792	27.171521035598705	1.0	0.29689975577819866	0.26545146440174455	0.265451
GOTERM_BP_DIRECT	GO:0043084~penile erection	2	0.46511627906976744	0.07164943232320213	551, 552	412	3	16792	27.171521035598705	1.0	0.29689975577819866	0.26545146440174455	0.265451
GOTERM_BP_DIRECT	GO:0034447~very-low-density lipoprotein particle clearance	2	0.46511627906976744	0.07164943232320213	348, 7436	412	3	16792	27.171521035598705	1.0	0.29689975577819866	0.26545146440174455	0.265451
GOTERM_BP_DIRECT	GO:0071288~cellular response to mercury ion	2	0.46511627906976744	0.07164943232320213	3565, 359	412	3	16792	27.171521035598705	1.0	0.29689975577819866	0.26545146440174455	0.265451
GOTERM_BP_DIRECT	GO:1903660~negative regulation of complement-dependent cytotoxicity	2	0.46511627906976744	0.07164943232320213	3565, 3596	412	3	16792	27.171521035598705	1.0	0.29689975577819866	0.26545146440174455	0.265451
GOTERM_BP_DIRECT	GO:1990646~cellular response to prolactin	2	0.46511627906976744	0.07164943232320213	3569, 4609	412	3	16792	27.171521035598705	1.0	0.29689975577819866	0.26545146440174455	0.265451
GOTERM_BP_DIRECT	GO:0018158~protein oxidation	2	0.46511627906976744	0.07164943232320213	2876, 335	412	3	16792	27.171521035598705	1.0	0.29689975577819866	0.26545146440174455	0.265451
GOTERM_BP_DIRECT	GO:2001027~negative regulation of endothelial cell chemotaxis	2	0.46511627906976744	0.07164943232320213	7057, 4851	412	3	16792	27.171521035598705	1.0	0.29689975577819866	0.26545146440174455	0.265451
GOTERM_BP_DIRECT	GO:2000366~positive regulation of STAT protein import into nucleus	2	0.46511627906976744	0.07164943232320213	3569, 3952	412	3	16792	27.171521035598705	1.0	0.29689975577819866	0.26545146440174455	0.265451
GOTERM_BP_DIRECT	GO:0003157~endocardium development	2	0.46511627906976744	0.07164943232320213	4851, 6789	412	3	16792	27.171521035598705	1.0	0.29689975577819866	0.26545146440174455	0.265451
GOTERM_BP_DIRECT	GO:0002679~respiratory burst involved in defense response	2	0.46511627906976744	0.07164943232320213	5294, 5293	412	3	16792	27.171521035598705	1.0	0.29689975577819866	0.26545146440174455	0.265451
GOTERM_BP_DIRECT	GO:0002904~positive regulation of B cell apoptotic process	2	0.46511627906976744	0.07164943232320213	3586, 581	412	3	16792	27.171521035598705	1.0	0.29689975577819866	0.26545146440174455	0.265451
GOTERM_BP_DIRECT	GO:0051612~negative regulation of serotonin uptake	2	0.46511627906976744	0.07164943232320213	6622, 4842	412	3	16792	27.171521035598705	1.0	0.29689975577819866	0.26545146440174455	0.265451
GOTERM_BP_DIRECT	GO:0002005~angiotensin catabolic process in blood	2	0.46511627906976744	0.07164943232320213	59272, 1636	412	3	16792	27.171521035598705	1.0	0.29689975577819866	0.26545146440174455	0.265451
GOTERM_BP_DIRECT	GO:1902263~apoptotic process involved in embryonic digit morphogenesis	2	0.46511627906976744	0.07164943232320213	4851, 581	412	3	16792	27.171521035598705	1.0	0.29689975577819866	0.26545146440174455	0.265451
GOTERM_BP_DIRECT	GO:1903426~regulation of reactive oxygen species biosynthetic process	2	0.46511627906976744	0.07164943232320213	6622, 7350	412	3	16792	27.171521035598705	1.0	0.29689975577819866	0.26545146440174455	0.265451
GOTERM_BP_DIRECT	GO:0070487~monocyte aggregation	2	0.46511627906976744	0.07164943232320213	960, 3553	412	3	16792	27.171521035598705	1.0	0.29689975577819866	0.26545146440174455	0.265451
GOTERM_BP_DIRECT	GO:1904044~response to aldosterone	2	0.46511627906976744	0.07164943232320213	1536, 142	412	3	16792	27.171521035598705	1.0	0.29689975577819866	0.26545146440174455	0.265451
GOTERM_BP_DIRECT	GO:0070141~response to UV-A	2	0.46511627906976744	0.07164943232320213	595, 1956	412	3	16792	27.171521035598705	1.0	0.29689975577819866	0.26545146440174455	0.265451
GOTERM_BP_DIRECT	GO:1904646~cellular response to beta-amyloid	2	0.46511627906976744	0.07164943232320213	2309, 142	412	3	16792	27.171521035598705	1.0	0.29689975577819866	0.26545146440174455	0.265451
GOTERM_BP_DIRECT	GO:0055098~response to low-density lipoprotein particle	2	0.46511627906976744	0.07164943232320213	19, 5468	412	3	16792	27.171521035598705	1.0	0.29689975577819866	0.26545146440174455	0.265451
GOTERM_BP_DIRECT	GO:0010871~negative regulation of receptor biosynthetic process	2	0.46511627906976744	0.07164943232320213	5465, 5468	412	3	16792	27.171521035598705	1.0	0.29689975577819866	0.26545146440174455	0.265451
GOTERM_BP_DIRECT	GO:1903984~positive regulation of TRAIL-activated apoptotic signaling pathway	2	0.46511627906976744	0.07164943232320213	5728, 467	412	3	16792	27.171521035598705	1.0	0.29689975577819866	0.26545146440174455	0.265451
GOTERM_BP_DIRECT	GO:0010909~positive regulation of heparan sulfate proteoglycan biosynthetic process	2	0.46511627906976744	0.07164943232320213	1499, 6934	412	3	16792	27.171521035598705	1.0	0.29689975577819866	0.26545146440174455	0.265451
GOTERM_BP_DIRECT	GO:2001258~negative regulation of cation channel activity	2	0.46511627906976744	0.07164943232320213	2056, 4318	412	3	16792	27.171521035598705	1.0	0.29689975577819866	0.26545146440174455	0.265451
GOTERM_BP_DIRECT	GO:2001016~positive regulation of skeletal muscle cell differentiation	2	0.46511627906976744	0.07164943232320213	406, 4208	412	3	16792	27.171521035598705	1.0	0.29689975577819866	0.26545146440174455	0.265451
GOTERM_BP_DIRECT	GO:0070093~negative regulation of glucagon secretion	2	0.46511627906976744	0.07164943232320213	3952, 1392	412	3	16792	27.171521035598705	1.0	0.29689975577819866	0.26545146440174455	0.265451
GOTERM_BP_DIRECT	GO:0010829~negative regulation of glucose transport	2	0.46511627906976744	0.07164943232320213	3553, 5579	412	3	16792	27.171521035598705	1.0	0.29689975577819866	0.26545146440174455	0.265451
GOTERM_BP_DIRECT	GO:2000852~regulation of corticosterone secretion	2	0.46511627906976744	0.07164943232320213	5443, 1394	412	3	16792	27.171521035598705	1.0	0.29689975577819866	0.26545146440174455	0.265451
GOTERM_BP_DIRECT	GO:0090003~regulation of establishment of protein localization to plasma membrane	2	0.46511627906976744	0.07164943232320213	367, 26060	412	3	16792	27.171521035598705	1.0	0.29689975577819866	0.26545146440174455	0.265451
GOTERM_BP_DIRECT	GO:0050954~sensory perception of mechanical stimulus	2	0.46511627906976744	0.07164943232320213	7442, 3458	412	3	16792	27.171521035598705	1.0	0.29689975577819866	0.26545146440174455	0.265451
GOTERM_BP_DIRECT	GO:0070873~regulation of glycogen metabolic process	2	0.46511627906976744	0.07164943232320213	2642, 5443	412	3	16792	27.171521035598705	1.0	0.29689975577819866	0.26545146440174455	0.265451
GOTERM_BP_DIRECT	GO:0034445~negative regulation of plasma lipoprotein particle oxidation	2	0.46511627906976744	0.07164943232320213	5444, 55937	412	3	16792	27.171521035598705	1.0	0.29689975577819866	0.26545146440174455	0.265451
GOTERM_BP_DIRECT	GO:1902732~positive regulation of chondrocyte proliferation	2	0.46511627906976744	0.07164943232320213	4057, 51548	412	3	16792	27.171521035598705	1.0	0.29689975577819866	0.26545146440174455	0.265451
GOTERM_BP_DIRECT	GO:0001781~neutrophil apoptotic process	2	0.46511627906976744	0.07164943232320213	3569, 3458	412	3	16792	27.171521035598705	1.0	0.29689975577819866	0.26545146440174455	0.265451
GOTERM_BP_DIRECT	GO:0000052~citrulline metabolic process	2	0.46511627906976744	0.07164943232320213	23564, 23576	412	3	16792	27.171521035598705	1.0	0.29689975577819866	0.26545146440174455	0.265451
GOTERM_BP_DIRECT	GO:1904037~positive regulation of epithelial cell apoptotic process	2	0.46511627906976744	0.07164943232320213	3717, 6272	412	3	16792	27.171521035598705	1.0	0.29689975577819866	0.26545146440174455	0.265451
GOTERM_BP_DIRECT	GO:1903421~regulation of synaptic vesicle recycling	2	0.46511627906976744	0.07164943232320213	6622, 1020	412	3	16792	27.171521035598705	1.0	0.29689975577819866	0.26545146440174455	0.265451
GOTERM_BP_DIRECT	GO:0060632~regulation of microtubule-based movement	2	0.46511627906976744	0.07164943232320213	4137, 10013	412	3	16792	27.171521035598705	1.0	0.29689975577819866	0.26545146440174455	0.265451
GOTERM_BP_DIRECT	GO:0042631~cellular response to water deprivation	2	0.46511627906976744	0.07164943232320213	552, 359	412	3	16792	27.171521035598705	1.0	0.29689975577819866	0.26545146440174455	0.265451
GOTERM_BP_DIRECT	GO:0034465~response to carbon monoxide	2	0.46511627906976744	0.07164943232320213	3586, 6647	412	3	16792	27.171521035598705	1.0	0.29689975577819866	0.26545146440174455	0.265451
GOTERM_BP_DIRECT	GO:0048014~Tie signaling pathway	2	0.46511627906976744	0.07164943232320213	284, 285	412	3	16792	27.171521035598705	1.0	0.29689975577819866	0.26545146440174455	0.265451
GOTERM_BP_DIRECT	GO:2000111~positive regulation of macrophage apoptotic process	2	0.46511627906976744	0.07164943232320213	23411, 4208	412	3	16792	27.171521035598705	1.0	0.29689975577819866	0.26545146440174455	0.265451
GOTERM_BP_DIRECT	GO:0033861~negative regulation of NAD(P)H oxidase activity	2	0.46511627906976744	0.07164943232320213	3596, 3630	412	3	16792	27.171521035598705	1.0	0.29689975577819866	0.26545146440174455	0.265451
GOTERM_BP_DIRECT	GO:0060948~cardiac vascular smooth muscle cell development	2	0.46511627906976744	0.07164943232320213	7422, 4851	412	3	16792	27.171521035598705	1.0	0.29689975577819866	0.26545146440174455	0.265451
GOTERM_BP_DIRECT	GO:0071221~cellular response to bacterial lipopeptide	2	0.46511627906976744	0.07164943232320213	948, 7097	412	3	16792	27.171521035598705	1.0	0.29689975577819866	0.26545146440174455	0.265451
GOTERM_BP_DIRECT	GO:0002693~positive regulation of cellular extravasation	2	0.46511627906976744	0.07164943232320213	6347, 3383	412	3	16792	27.171521035598705	1.0	0.29689975577819866	0.26545146440174455	0.265451
GOTERM_BP_DIRECT	GO:0033590~response to cobalamin	2	0.46511627906976744	0.07164943232320213	5970, 1956	412	3	16792	27.171521035598705	1.0	0.29689975577819866	0.26545146440174455	0.265451
GOTERM_BP_DIRECT	GO:0010040~response to iron(II) ion	2	0.46511627906976744	0.07164943232320213	3651, 6622	412	3	16792	27.171521035598705	1.0	0.29689975577819866	0.26545146440174455	0.265451
GOTERM_BP_DIRECT	GO:0051262~protein tetramerization	4	0.9302325581395349	0.0739645799664306	7157, 847, 3480, 43	412	40	16792	4.075728155339806	1.0	0.30616224083296817	0.2737328461608614	0.273733
GOTERM_BP_DIRECT	GO:0043087~regulation of GTPase activity	5	1.1627906976744187	0.07479348187735571	5592, 2475, 253260, 6647, 4952	412	65	16792	3.135175504107543	1.0	0.3092593484745463	0.27650190117982526	0.276502
GOTERM_BP_DIRECT	GO:0007520~myoblast fusion	3	0.6976744186046512	0.0777252484163332	2932, 4842, 4868	412	19	16792	6.435360245273378	1.0	0.3193149809001127	0.28549241835238354	0.285492
GOTERM_BP_DIRECT	GO:0048814~regulation of dendrite morphogenesis	3	0.6976744186046512	0.0777252484163332	6383, 6794, 50674	412	19	16792	6.435360245273378	1.0	0.3193149809001127	0.28549241835238354	0.285492
GOTERM_BP_DIRECT	GO:0050767~regulation of neurogenesis	3	0.6976744186046512	0.0777252484163332	1499, 406, 4842	412	19	16792	6.435360245273378	1.0	0.3193149809001127	0.28549241835238354	0.285492
GOTERM_BP_DIRECT	GO:0001894~tissue homeostasis	3	0.6976744186046512	0.0777252484163332	231, 6794, 1490	412	19	16792	6.435360245273378	1.0	0.3193149809001127	0.28549241835238354	0.285492
GOTERM_BP_DIRECT	GO:0023019~signal transduction involved in regulation of gene expression	3	0.6976744186046512	0.0777252484163332	4760, 5080, 142	412	19	16792	6.435360245273378	1.0	0.3193149809001127	0.28549241835238354	0.285492
GOTERM_BP_DIRECT	GO:0048260~positive regulation of receptor-mediated endocytosis	3	0.6976744186046512	0.0777252484163332	5054, 302, 7018	412	19	16792	6.435360245273378	1.0	0.3193149809001127	0.28549241835238354	0.285492
GOTERM_BP_DIRECT	GO:0030183~B cell differentiation	5	1.1627906976744187	0.07815851006866759	5295, 3565, 3586, 7412, 959	412	66	16792	3.087672844954398	1.0	0.3207511446394035	0.28677646039113897	0.286776
GOTERM_BP_DIRECT	GO:0048839~inner ear development	4	0.9302325581395349	0.07841860213836455	1027, 4760, 7040, 1050	412	41	16792	3.9763201515510294	1.0	0.32113087820123004	0.287115971718136	0.287116
GOTERM_BP_DIRECT	GO:0031397~negative regulation of protein ubiquitination	4	0.9302325581395349	0.07841860213836455	8473, 2475, 857, 1020	412	41	16792	3.9763201515510294	1.0	0.32113087820123004	0.287115971718136	0.287116
GOTERM_BP_DIRECT	GO:0018108~peptidyl-tyrosine phosphorylation	8	1.8604651162790697	0.08234429125583444	3717, 2247, 3791, 2048, 145957, 2064, 1956, 3084	412	153	16792	2.131099689066565	1.0	0.33684703135924593	0.30116743450773176	0.301167
GOTERM_BP_DIRECT	GO:0006986~response to unfolded protein	4	0.9302325581395349	0.08298698681553218	3329, 7057, 1649, 3308	412	42	16792	3.881645862228386	1.0	0.33839268134461153	0.3025493657625838	0.302549
GOTERM_BP_DIRECT	GO:0006024~glycosaminoglycan biosynthetic process	4	0.9302325581395349	0.08298698681553218	3339, 2239, 6383, 2137	412	42	16792	3.881645862228386	1.0	0.33839268134461153	0.3025493657625838	0.302549
GOTERM_BP_DIRECT	GO:0090002~establishment of protein localization to plasma membrane	4	0.9302325581395349	0.08298698681553218	9475, 7124, 999, 6093	412	42	16792	3.881645862228386	1.0	0.33839268134461153	0.3025493657625838	0.302549
GOTERM_BP_DIRECT	GO:1901796~regulation of signal transduction by p53 class mediator	7	1.627906976744186	0.08421791647556742	1017, 5562, 7157, 6794, 5563, 5564, 1020	412	124	16792	2.300814281240213	1.0	0.34304704978836337	0.3067107330093194	0.306711
GOTERM_BP_DIRECT	GO:0001892~embryonic placenta development	3	0.6976744186046512	0.08500834830851246	3091, 1050, 1956	412	20	16792	6.113592233009709	1.0	0.34516631257047486	0.3086055187005002	0.308606
GOTERM_BP_DIRECT	GO:0008361~regulation of cell size	3	0.6976744186046512	0.08500834830851246	57521, 1385, 5879	412	20	16792	6.113592233009709	1.0	0.34516631257047486	0.3086055187005002	0.308606
GOTERM_BP_DIRECT	GO:0032753~positive regulation of interleukin-4 production	3	0.6976744186046512	0.08500834830851246	940, 114548, 959	412	20	16792	6.113592233009709	1.0	0.34516631257047486	0.3086055187005002	0.308606
GOTERM_BP_DIRECT	GO:1904837~beta-catenin-TCF complex assembly	4	0.9302325581395349	0.08766694917279456	4609, 1499, 4221, 6934	412	43	16792	3.7913750282230745	1.0	0.35558456738552546	0.3179202484816582	0.31792
GOTERM_BP_DIRECT	GO:0038096~Fc-gamma receptor signaling pathway involved in phagocytosis	7	1.627906976744186	0.0919235439703824	4690, 5295, 5594, 3502, 5290, 5879, 5291	412	127	16792	2.2464643375888693	1.0	0.35639629073578755	0.31864599226494755	0.318646
GOTERM_BP_DIRECT	GO:0030855~epithelial cell differentiation	5	1.1627906976744187	0.09235441939568997	3958, 7422, 373156, 50674, 5468	412	70	16792	2.91123439667129	1.0	0.35639629073578755	0.31864599226494755	0.318646
GOTERM_BP_DIRECT	GO:0016241~regulation of macroautophagy	4	0.9302325581395349	0.09245563898193497	5563, 2597, 1020, 836	412	44	16792	3.705207413945278	1.0	0.35639629073578755	0.31864599226494755	0.318646
GOTERM_BP_DIRECT	GO:0002028~regulation of sodium ion transport	3	0.6976744186046512	0.09248781681398141	4842, 7040, 4846	412	21	16792	5.82246879334258	1.0	0.35639629073578755	0.31864599226494755	0.318646
GOTERM_BP_DIRECT	GO:0097150~neuronal stem cell population maintenance	3	0.6976744186046512	0.09248781681398141	4851, 2309, 2308	412	21	16792	5.82246879334258	1.0	0.35639629073578755	0.31864599226494755	0.318646
GOTERM_BP_DIRECT	GO:0007492~endoderm development	3	0.6976744186046512	0.09248781681398141	4851, 7040, 2626	412	21	16792	5.82246879334258	1.0	0.35639629073578755	0.31864599226494755	0.318646
GOTERM_BP_DIRECT	GO:0031016~pancreas development	3	0.6976744186046512	0.09248781681398141	5078, 1499, 6934	412	21	16792	5.82246879334258	1.0	0.35639629073578755	0.31864599226494755	0.318646
GOTERM_BP_DIRECT	GO:0070932~histone H3 deacetylation	3	0.6976744186046512	0.09248781681398141	22933, 10013, 23411	412	21	16792	5.82246879334258	1.0	0.35639629073578755	0.31864599226494755	0.318646
GOTERM_BP_DIRECT	GO:0071480~cellular response to gamma radiation	3	0.6976744186046512	0.09248781681398141	50507, 1026, 1958	412	21	16792	5.82246879334258	1.0	0.35639629073578755	0.31864599226494755	0.318646
GOTERM_BP_DIRECT	GO:0031954~positive regulation of protein autophosphorylation	3	0.6976744186046512	0.09248781681398141	7422, 3630, 801	412	21	16792	5.82246879334258	1.0	0.35639629073578755	0.31864599226494755	0.318646
GOTERM_BP_DIRECT	GO:0045663~positive regulation of myoblast differentiation	3	0.6976744186046512	0.09248781681398141	3486, 4217, 4208	412	21	16792	5.82246879334258	1.0	0.35639629073578755	0.31864599226494755	0.318646
GOTERM_BP_DIRECT	GO:1900182~positive regulation of protein localization to nucleus	3	0.6976744186046512	0.09248781681398141	4804, 6794, 3630	412	21	16792	5.82246879334258	1.0	0.35639629073578755	0.31864599226494755	0.318646
GOTERM_BP_DIRECT	GO:0055117~regulation of cardiac muscle contraction	3	0.6976744186046512	0.09248781681398141	6262, 801, 4842	412	21	16792	5.82246879334258	1.0	0.35639629073578755	0.31864599226494755	0.318646
GOTERM_BP_DIRECT	GO:0030879~mammary gland development	3	0.6976744186046512	0.09248781681398141	8660, 857, 3084	412	21	16792	5.82246879334258	1.0	0.35639629073578755	0.31864599226494755	0.318646
GOTERM_BP_DIRECT	GO:2000378~negative regulation of reactive oxygen species metabolic process	3	0.6976744186046512	0.09248781681398141	22933, 3091, 596	412	21	16792	5.82246879334258	1.0	0.35639629073578755	0.31864599226494755	0.318646
GOTERM_BP_DIRECT	GO:0045906~negative regulation of vasoconstriction	2	0.46511627906976744	0.09437574617710001	133, 3952	412	4	16792	20.37864077669903	1.0	0.35639629073578755	0.31864599226494755	0.318646
GOTERM_BP_DIRECT	GO:0060571~morphogenesis of an epithelial fold	2	0.46511627906976744	0.09437574617710001	367, 1956	412	4	16792	20.37864077669903	1.0	0.35639629073578755	0.31864599226494755	0.318646
GOTERM_BP_DIRECT	GO:0019448~L-cysteine catabolic process	2	0.46511627906976744	0.09437574617710001	102724560, 875	412	4	16792	20.37864077669903	1.0	0.35639629073578755	0.31864599226494755	0.318646
GOTERM_BP_DIRECT	GO:0070837~dehydroascorbic acid transport	2	0.46511627906976744	0.09437574617710001	6513, 6514	412	4	16792	20.37864077669903	1.0	0.35639629073578755	0.31864599226494755	0.318646
GOTERM_BP_DIRECT	GO:0043652~engulfment of apoptotic cell	2	0.46511627906976744	0.09437574617710001	7057, 5879	412	4	16792	20.37864077669903	1.0	0.35639629073578755	0.31864599226494755	0.318646
GOTERM_BP_DIRECT	GO:0010499~proteasomal ubiquitin-independent protein catabolic process	2	0.46511627906976744	0.09437574617710001	4780, 9817	412	4	16792	20.37864077669903	1.0	0.35639629073578755	0.31864599226494755	0.318646
GOTERM_BP_DIRECT	GO:2000660~negative regulation of interleukin-1-mediated signaling pathway	2	0.46511627906976744	0.09437574617710001	3569, 3557	412	4	16792	20.37864077669903	1.0	0.35639629073578755	0.31864599226494755	0.318646
GOTERM_BP_DIRECT	GO:0060355~positive regulation of cell adhesion molecule production	2	0.46511627906976744	0.09437574617710001	3553, 857	412	4	16792	20.37864077669903	1.0	0.35639629073578755	0.31864599226494755	0.318646
GOTERM_BP_DIRECT	GO:0046886~positive regulation of hormone biosynthetic process	2	0.46511627906976744	0.09437574617710001	3091, 1958	412	4	16792	20.37864077669903	1.0	0.35639629073578755	0.31864599226494755	0.318646
GOTERM_BP_DIRECT	GO:0051970~negative regulation of transmission of nerve impulse	2	0.46511627906976744	0.09437574617710001	551, 552	412	4	16792	20.37864077669903	1.0	0.35639629073578755	0.31864599226494755	0.318646
GOTERM_BP_DIRECT	GO:0035404~histone-serine phosphorylation	2	0.46511627906976744	0.09437574617710001	5562, 5563	412	4	16792	20.37864077669903	1.0	0.35639629073578755	0.31864599226494755	0.318646
GOTERM_BP_DIRECT	GO:0043418~homocysteine catabolic process	2	0.46511627906976744	0.09437574617710001	102724560, 875	412	4	16792	20.37864077669903	1.0	0.35639629073578755	0.31864599226494755	0.318646
GOTERM_BP_DIRECT	GO:0045191~regulation of isotype switching	2	0.46511627906976744	0.09437574617710001	3565, 3586	412	4	16792	20.37864077669903	1.0	0.35639629073578755	0.31864599226494755	0.318646
GOTERM_BP_DIRECT	GO:0060742~epithelial cell differentiation involved in prostate gland development	2	0.46511627906976744	0.09437574617710001	1499, 367	412	4	16792	20.37864077669903	1.0	0.35639629073578755	0.31864599226494755	0.318646
GOTERM_BP_DIRECT	GO:0007621~negative regulation of female receptivity	2	0.46511627906976744	0.09437574617710001	551, 552	412	4	16792	20.37864077669903	1.0	0.35639629073578755	0.31864599226494755	0.318646
GOTERM_BP_DIRECT	GO:0051645~Golgi localization	2	0.46511627906976744	0.09437574617710001	6794, 10494	412	4	16792	20.37864077669903	1.0	0.35639629073578755	0.31864599226494755	0.318646
GOTERM_BP_DIRECT	GO:0014042~positive regulation of neuron maturation	2	0.46511627906976744	0.09437574617710001	596, 2475	412	4	16792	20.37864077669903	1.0	0.35639629073578755	0.31864599226494755	0.318646
GOTERM_BP_DIRECT	GO:0033864~positive regulation of NAD(P)H oxidase activity	2	0.46511627906976744	0.09437574617710001	183, 185	412	4	16792	20.37864077669903	1.0	0.35639629073578755	0.31864599226494755	0.318646
GOTERM_BP_DIRECT	GO:0009750~response to fructose	2	0.46511627906976744	0.09437574617710001	3795, 5743	412	4	16792	20.37864077669903	1.0	0.35639629073578755	0.31864599226494755	0.318646
GOTERM_BP_DIRECT	GO:1900086~positive regulation of peptidyl-tyrosine autophosphorylation	2	0.46511627906976744	0.09437574617710001	7422, 1636	412	4	16792	20.37864077669903	1.0	0.35639629073578755	0.31864599226494755	0.318646
GOTERM_BP_DIRECT	GO:0010193~response to ozone	2	0.46511627906976744	0.09437574617710001	1906, 847	412	4	16792	20.37864077669903	1.0	0.35639629073578755	0.31864599226494755	0.318646
GOTERM_BP_DIRECT	GO:0051345~positive regulation of hydrolase activity	2	0.46511627906976744	0.09437574617710001	335, 2168	412	4	16792	20.37864077669903	1.0	0.35639629073578755	0.31864599226494755	0.318646
GOTERM_BP_DIRECT	GO:0030730~sequestering of triglyceride	2	0.46511627906976744	0.09437574617710001	7124, 3553	412	4	16792	20.37864077669903	1.0	0.35639629073578755	0.31864599226494755	0.318646
GOTERM_BP_DIRECT	GO:0072672~neutrophil extravasation	2	0.46511627906976744	0.09437574617710001	5294, 5293	412	4	16792	20.37864077669903	1.0	0.35639629073578755	0.31864599226494755	0.318646
GOTERM_BP_DIRECT	GO:0071866~negative regulation of apoptotic process in bone marrow	2	0.46511627906976744	0.09437574617710001	3329, 5741	412	4	16792	20.37864077669903	1.0	0.35639629073578755	0.31864599226494755	0.318646
GOTERM_BP_DIRECT	GO:0060574~intestinal epithelial cell maturation	2	0.46511627906976744	0.09437574617710001	3091, 1026	412	4	16792	20.37864077669903	1.0	0.35639629073578755	0.31864599226494755	0.318646
GOTERM_BP_DIRECT	GO:0090400~stress-induced premature senescence	2	0.46511627906976744	0.09437574617710001	1026, 23411	412	4	16792	20.37864077669903	1.0	0.35639629073578755	0.31864599226494755	0.318646
GOTERM_BP_DIRECT	GO:0090403~oxidative stress-induced premature senescence	2	0.46511627906976744	0.09437574617710001	7157, 406	412	4	16792	20.37864077669903	1.0	0.35639629073578755	0.31864599226494755	0.318646
GOTERM_BP_DIRECT	GO:0010155~regulation of proton transport	2	0.46511627906976744	0.09437574617710001	3565, 3596	412	4	16792	20.37864077669903	1.0	0.35639629073578755	0.31864599226494755	0.318646
GOTERM_BP_DIRECT	GO:0038124~toll-like receptor TLR6:TLR2 signaling pathway	2	0.46511627906976744	0.09437574617710001	948, 7097	412	4	16792	20.37864077669903	1.0	0.35639629073578755	0.31864599226494755	0.318646
GOTERM_BP_DIRECT	GO:0002018~renin-angiotensin regulation of aldosterone production	2	0.46511627906976744	0.09437574617710001	183, 185	412	4	16792	20.37864077669903	1.0	0.35639629073578755	0.31864599226494755	0.318646
GOTERM_BP_DIRECT	GO:0072012~glomerulus vasculature development	2	0.46511627906976744	0.09437574617710001	284, 285	412	4	16792	20.37864077669903	1.0	0.35639629073578755	0.31864599226494755	0.318646
GOTERM_BP_DIRECT	GO:2000481~positive regulation of cAMP-dependent protein kinase activity	2	0.46511627906976744	0.09437574617710001	9370, 23411	412	4	16792	20.37864077669903	1.0	0.35639629073578755	0.31864599226494755	0.318646
GOTERM_BP_DIRECT	GO:0002125~maternal aggressive behavior	2	0.46511627906976744	0.09437574617710001	551, 552	412	4	16792	20.37864077669903	1.0	0.35639629073578755	0.31864599226494755	0.318646
GOTERM_BP_DIRECT	GO:0006565~L-serine catabolic process	2	0.46511627906976744	0.09437574617710001	102724560, 875	412	4	16792	20.37864077669903	1.0	0.35639629073578755	0.31864599226494755	0.318646
GOTERM_BP_DIRECT	GO:0043242~negative regulation of protein complex disassembly	2	0.46511627906976744	0.09437574617710001	7124, 10013	412	4	16792	20.37864077669903	1.0	0.35639629073578755	0.31864599226494755	0.318646
GOTERM_BP_DIRECT	GO:0097300~programmed necrotic cell death	2	0.46511627906976744	0.09437574617710001	834, 4217	412	4	16792	20.37864077669903	1.0	0.35639629073578755	0.31864599226494755	0.318646
GOTERM_BP_DIRECT	GO:2001205~negative regulation of osteoclast development	2	0.46511627906976744	0.09437574617710001	4057, 2200	412	4	16792	20.37864077669903	1.0	0.35639629073578755	0.31864599226494755	0.318646
GOTERM_BP_DIRECT	GO:0071726~cellular response to diacyl bacterial lipopeptide	2	0.46511627906976744	0.09437574617710001	948, 7097	412	4	16792	20.37864077669903	1.0	0.35639629073578755	0.31864599226494755	0.318646
GOTERM_BP_DIRECT	GO:0071322~cellular response to carbohydrate stimulus	2	0.46511627906976744	0.09437574617710001	4609, 5579	412	4	16792	20.37864077669903	1.0	0.35639629073578755	0.31864599226494755	0.318646
GOTERM_BP_DIRECT	GO:0010748~negative regulation of plasma membrane long-chain fatty acid transport	2	0.46511627906976744	0.09437574617710001	7057, 8660	412	4	16792	20.37864077669903	1.0	0.35639629073578755	0.31864599226494755	0.318646
GOTERM_BP_DIRECT	GO:1900015~regulation of cytokine production involved in inflammatory response	2	0.46511627906976744	0.09437574617710001	3952, 4843	412	4	16792	20.37864077669903	1.0	0.35639629073578755	0.31864599226494755	0.318646
GOTERM_BP_DIRECT	GO:0038028~insulin receptor signaling pathway via phosphatidylinositol 3-kinase	2	0.46511627906976744	0.09437574617710001	5290, 3481	412	4	16792	20.37864077669903	1.0	0.35639629073578755	0.31864599226494755	0.318646
GOTERM_BP_DIRECT	GO:0097411~hypoxia-inducible factor-1alpha signaling pathway	2	0.46511627906976744	0.09437574617710001	1536, 3091	412	4	16792	20.37864077669903	1.0	0.35639629073578755	0.31864599226494755	0.318646
GOTERM_BP_DIRECT	GO:0048550~negative regulation of pinocytosis	2	0.46511627906976744	0.09437574617710001	7376, 857	412	4	16792	20.37864077669903	1.0	0.35639629073578755	0.31864599226494755	0.318646
GOTERM_BP_DIRECT	GO:0038127~ERBB signaling pathway	2	0.46511627906976744	0.09437574617710001	5594, 3084	412	4	16792	20.37864077669903	1.0	0.35639629073578755	0.31864599226494755	0.318646
GOTERM_BP_DIRECT	GO:0072606~interleukin-8 secretion	2	0.46511627906976744	0.09437574617710001	3952, 4843	412	4	16792	20.37864077669903	1.0	0.35639629073578755	0.31864599226494755	0.318646
GOTERM_BP_DIRECT	GO:0010716~negative regulation of extracellular matrix disassembly	2	0.46511627906976744	0.09437574617710001	7040, 1803	412	4	16792	20.37864077669903	1.0	0.35639629073578755	0.31864599226494755	0.318646
GOTERM_BP_DIRECT	GO:0010574~regulation of vascular endothelial growth factor production	2	0.46511627906976744	0.09437574617710001	3569, 6347	412	4	16792	20.37864077669903	1.0	0.35639629073578755	0.31864599226494755	0.318646
GOTERM_BP_DIRECT	GO:0042482~positive regulation of odontogenesis	2	0.46511627906976744	0.09437574617710001	1906, 7040	412	4	16792	20.37864077669903	1.0	0.35639629073578755	0.31864599226494755	0.318646
GOTERM_BP_DIRECT	GO:0051464~positive regulation of cortisol secretion	2	0.46511627906976744	0.09437574617710001	2587, 1392	412	4	16792	20.37864077669903	1.0	0.35639629073578755	0.31864599226494755	0.318646
GOTERM_BP_DIRECT	GO:0032849~positive regulation of cellular pH reduction	2	0.46511627906976744	0.09437574617710001	551, 552	412	4	16792	20.37864077669903	1.0	0.35639629073578755	0.31864599226494755	0.318646
GOTERM_BP_DIRECT	GO:0045986~negative regulation of smooth muscle contraction	2	0.46511627906976744	0.09437574617710001	796, 5743	412	4	16792	20.37864077669903	1.0	0.35639629073578755	0.31864599226494755	0.318646
GOTERM_BP_DIRECT	GO:0018119~peptidyl-cysteine S-nitrosylation	2	0.46511627906976744	0.09437574617710001	4842, 4843	412	4	16792	20.37864077669903	1.0	0.35639629073578755	0.31864599226494755	0.318646
GOTERM_BP_DIRECT	GO:0032811~negative regulation of epinephrine secretion	2	0.46511627906976744	0.09437574617710001	1392, 150	412	4	16792	20.37864077669903	1.0	0.35639629073578755	0.31864599226494755	0.318646
GOTERM_BP_DIRECT	GO:0060333~interferon-gamma-mediated signaling pathway	5	1.1627906976744187	0.09608272619555311	3717, 960, 3458, 7412, 3383	412	71	16792	2.8702310953097228	1.0	0.3624853243184597	0.32409006168519733	0.32409
GOTERM_BP_DIRECT	GO:0060048~cardiac muscle contraction	4	0.9302325581395349	0.09735014866655202	6262, 2475, 7423, 5290	412	45	16792	3.6228694714131606	1.0	0.36690572255545123	0.32804224137686705	0.328042
GOTERM_BP_DIRECT	GO:0030036~actin cytoskeleton organization	7	1.627906976744186	0.09999748311273982	5592, 387, 7114, 150, 5170, 5879, 6093	412	130	16792	2.19462285287528	1.0	0.37634699143581585	0.3364834697757738	0.336483
