# Supplementary material for: Gene Networks of Hyperglycemia, Diabetic Complications, and Human Proteins Targeted by SARS-CoV-2: What Is the Molecular Basis for Comorbidity?
Source: Int J Mol Sci. 2022 Jun 29;23(13):7247. doi: 10.3390/ijms23137247 (PMC9266766; doi:10.3390/ijms23137247)
Supplement: Supplementary file 1 [file ijms-23-07247-s001.zip › Table S5.xlsx]

## Sheet: CVD genes
Symbol	GeneID	description
ABCA1	19	ATP binding cassette subfamily A member 1(ABCA1)
ABCB6	10058	ATP binding cassette subfamily B member 6 (Langereis blood group)(ABCB6)
ABO	28	ABO, alpha 1-3-N-acetylgalactosaminyltransferase and alpha 1-3-galactosyltransferase(ABO)
ACAD8	27034	acyl-CoA dehydrogenase family member 8(ACAD8)
ACE	1636	angiotensin I converting enzyme(ACE)
ACE2	59272	angiotensin converting enzyme 2(ACE2)
ACKR3	57007	atypical chemokine receptor 3(ACKR3)
ACOD1	730249	aconitate decarboxylase 1(ACOD1)
ACTA2	59	actin alpha 2, smooth muscle(ACTA2)
ACVRL1	94	activin A receptor like type 1(ACVRL1)
ADAMTS7	11173	ADAM metallopeptidase with thrombospondin type 1 motif 7(ADAMTS7)
ADD1	118	adducin 1(ADD1)
ADGRD1	283383	adhesion G protein-coupled receptor D1(ADGRD1)
ADIPOQ	9370	adiponectin, C1Q and collagen domain containing(ADIPOQ)
ADM	133	adrenomedullin(ADM)
ADM2	79924	adrenomedullin 2(ADM2)
ADRA2B	151	adrenoceptor alpha 2B(ADRA2B)
ADRB1	153	adrenoceptor beta 1(ADRB1)
ADRB2	154	adrenoceptor beta 2(ADRB2)
AFDN	4301	afadin, adherens junction formation factor(AFDN)
AGER	177	advanced glycosylation end-product specific receptor(AGER)
AGT	183	angiotensinogen(AGT)
AGTR1	185	angiotensin II receptor type 1(AGTR1)
AGTR2	186	angiotensin II receptor type 2(AGTR2)
AGXT	189	alanine--glyoxylate and serine--pyruvate aminotransferase(AGXT)
AHR	196	aryl hydrocarbon receptor(AHR)
AHSA1	10598	activator of HSP90 ATPase activity 1(AHSA1)
AHSG	197	alpha 2-HS glycoprotein(AHSG)
AIM2	9447	absent in melanoma 2(AIM2)
AIMP2	7965	aminoacyl tRNA synthetase complex interacting multifunctional protein 2(AIMP2)
AKR1B1	231	aldo-keto reductase family 1 member B(AKR1B1)
ALB	213	albumin(ALB)
ALDH2	217	aldehyde dehydrogenase 2 family member(ALDH2)
ANG	283	angiogenin(ANG)
ANGPT2	285	angiopoietin 2(ANGPT2)
ANGPTL2	23452	angiopoietin like 2(ANGPTL2)
ANGPTL3	27329	angiopoietin like 3(ANGPTL3)
ANKRD1	27063	ankyrin repeat domain 1(ANKRD1)
ANXA2	302	annexin A2(ANXA2)
AOC2	314	amine oxidase copper containing 2(AOC2)
AOPEP	84909	aminopeptidase O (putative)(AOPEP)
AP1S2	8905	adaptor related protein complex 1 subunit sigma 2(AP1S2)
APLN	8862	apelin(APLN)
APOA1	335	apolipoprotein A1(APOA1)
APOA2	336	apolipoprotein A2(APOA2)
APOB	338	apolipoprotein B(APOB)
APOC3	345	apolipoprotein C3(APOC3)
APOE	348	apolipoprotein E(APOE)
AR	367	androgen receptor(AR)
ARCN1	372	archain 1(ARCN1)
ARG2	384	arginase 2(ARG2)
ATP5PO	539	ATP synthase peripheral stalk subunit OSCP(ATP5PO)
ATP6AP2	10159	ATPase H+ transporting accessory protein 2(ATP6AP2)
AVP	551	arginine vasopressin(AVP)
BCL2	596	BCL2 apoptosis regulator(BCL2)
BCL3	602	BCL3 transcription coactivator(BCL3)
BDNF	627	brain derived neurotrophic factor(BDNF)
BEST1	7439	bestrophin 1(BEST1)
BGLAP	632	bone gamma-carboxyglutamate protein(BGLAP)
BSG	682	basigin (Ok blood group)(BSG)
BTF3P11	690	basic transcription factor 3 pseudogene 11(BTF3P11)
C10orf90	118611	chromosome 10 open reading frame 90(C10orf90)
CA8	767	carbonic anhydrase 8(CA8)
CAD	790	carbamoyl-phosphate synthetase 2, aspartate transcarbamylase, and dihydroorotase(CAD)
CALCOCO1	57658	calcium binding and coiled-coil domain 1(CALCOCO1)
CALD1	800	caldesmon 1(CALD1)
CALM1	801	calmodulin 1(CALM1)
CALM2	805	calmodulin 2(CALM2)
CALM3	808	calmodulin 3(CALM3)
CAMK2G	818	calcium/calmodulin dependent protein kinase II gamma(CAMK2G)
CAPN5	726	calpain 5(CAPN5)
CARD8	22900	caspase recruitment domain family member 8(CARD8)
CASP1	834	caspase 1(CASP1)
CAVIN2	8436	caveolae associated protein 2(CAVIN2)
CBS	875	cystathionine beta-synthase(CBS)
CCHCR1	54535	coiled-coil alpha-helical rod protein 1(CCHCR1)
CCL2	6347	C-C motif chemokine ligand 2(CCL2)
CCL5	6352	C-C motif chemokine ligand 5(CCL5)
CCN2	1490	cellular communication network factor 2(CCN2)
CCR5	1234	C-C motif chemokine receptor 5(CCR5)
CD36	948	CD36 molecule(CD36)
CD55	1604	CD55 molecule (Cromer blood group)(CD55)
CDKN2B-AS1	100048912	CDKN2B antisense RNA 1(CDKN2B-AS1)
CEACAM1	634	CEA cell adhesion molecule 1(CEACAM1)
CENPJ	55835	centromere protein J(CENPJ)
CETP	1071	cholesteryl ester transfer protein(CETP)
CFAP97	57587	cilia and flagella associated protein 97(CFAP97)
CFD	1675	complement factor D(CFD)
CHDH	55349	choline dehydrogenase(CHDH)
CHGA	1113	chromogranin A(CHGA)
CHI3L1	1116	chitinase 3 like 1(CHI3L1)
CHRDL1	91851	chordin like 1(CHRDL1)
CLU	1191	clusterin(CLU)
CLUH	23277	clustered mitochondria homolog(CLUH)
CMA1	1215	chymase 1(CMA1)
COL11A2	1302	collagen type XI alpha 2 chain(COL11A2)
COMT	1312	catechol-O-methyltransferase(COMT)
CORIN	10699	corin, serine peptidase(CORIN)
CPB2	1361	carboxypeptidase B2(CPB2)
CPZ	8532	carboxypeptidase Z(CPZ)
CREBZF	58487	CREB/ATF bZIP transcription factor(CREBZF)
CRK	1398	CRK proto-oncogene, adaptor protein(CRK)
CRP	1401	C-reactive protein(CRP)
CSE	1433	choreoathetosis/spasticity, episodic (paroxysmal choreoathetosis/spasticity)
CSF3	1440	colony stimulating factor 3(CSF3)
CSRP1	1465	cysteine and glycine rich protein 1(CSRP1)
CST3	1471	cystatin C(CST3)
CTF1	1489	cardiotrophin 1(CTF1)
CTSA	5476	cathepsin A(CTSA)
CTSB	1508	cathepsin B(CTSB)
CTSG	1511	cathepsin G(CTSG)
CTSK	1513	cathepsin K(CTSK)
CX3CL1	6376	C-X3-C motif chemokine ligand 1(CX3CL1)
CXCL12	6387	C-X-C motif chemokine ligand 12(CXCL12)
CXCL16	58191	C-X-C motif chemokine ligand 16(CXCL16)
CXCL8	3576	C-X-C motif chemokine ligand 8(CXCL8)
CYBB	1536	cytochrome b-245 beta chain(CYBB)
CYCS	54205	cytochrome c, somatic(CYCS)
CYP11B2	1585	cytochrome P450 family 11 subfamily B member 2(CYP11B2)
CYP19A1	1588	cytochrome P450 family 19 subfamily A member 1(CYP19A1)
CYP1A1	1543	cytochrome P450 family 1 subfamily A member 1(CYP1A1)
CYP1A2	1544	cytochrome P450 family 1 subfamily A member 2(CYP1A2)
CYP2C19	1557	cytochrome P450 family 2 subfamily C member 19(CYP2C19)
CYP2D6	1565	cytochrome P450 family 2 subfamily D member 6(CYP2D6)
CYP2J2	1573	cytochrome P450 family 2 subfamily J member 2(CYP2J2)
DAB2IP	153090	DAB2 interacting protein(DAB2IP)
DBP	1628	D-box binding PAR bZIP transcription factor(DBP)
DCTD	1635	dCMP deaminase(DCTD)
DDAH1	23576	dimethylarginine dimethylaminohydrolase 1(DDAH1)
DDAH2	23564	dimethylarginine dimethylaminohydrolase 2(DDAH2)
DDIT3	1649	DNA damage inducible transcript 3(DDIT3)
DENR	8562	density regulated re-initiation and release factor(DENR)
DFFB	1677	DNA fragmentation factor subunit beta(DFFB)
DGCR	1714	DiGeorge syndrome chromosome region(DGCR)
DNAH8	1769	dynein axonemal heavy chain 8(DNAH8)
DPP4	1803	dipeptidyl peptidase 4(DPP4)
DUSP1	1843	dual specificity phosphatase 1(DUSP1)
DUSP12	11266	dual specificity phosphatase 12(DUSP12)
EDN1	1906	endothelin 1(EDN1)
EFS	10278	embryonal Fyn-associated substrate(EFS)
EGFR	1956	epidermal growth factor receptor(EGFR)
EIF2AK2	5610	eukaryotic translation initiation factor 2 alpha kinase 2(EIF2AK2)
ELAVL1	1994	ELAV like RNA binding protein 1(ELAVL1)
ELN	2006	elastin(ELN)
EPO	2056	erythropoietin(EPO)
EPX	8288	eosinophil peroxidase(EPX)
ETV2	2116	ETS variant transcription factor 2(ETV2)
ETV3	2117	ETS variant transcription factor 3(ETV3)
EYCL1	2141	eye color 1 (green/blue)(EYCL1)
F3	2152	coagulation factor III, tissue factor(F3)
FABP4	2167	fatty acid binding protein 4(FABP4)
FAM107B	83641	family with sequence similarity 107 member B(FAM107B)
FAM3B	54097	FAM3 metabolism regulating signaling molecule B(FAM3B)
FAS	355	Fas cell surface death receptor(FAS)
FASN	2194	fatty acid synthase(FASN)
FGF21	26291	fibroblast growth factor 21(FGF21)
FGF23	8074	fibroblast growth factor 23(FGF23)
FGG	2266	fibrinogen gamma chain(FGG)
FIG4	9896	FIG4 phosphoinositide 5-phosphatase(FIG4)
FMO3	2328	flavin containing dimethylaniline monoxygenase 3(FMO3)
FN1	2335	fibronectin 1(FN1)
FNDC5	252995	fibronectin type III domain containing 5(FNDC5)
FOXO3	2309	forkhead box O3(FOXO3)
G6PD	2539	glucose-6-phosphate dehydrogenase(G6PD)
GABPA	2551	GA binding protein transcription factor subunit alpha(GABPA)
GAS6	2621	growth arrest specific 6(GAS6)
GC	2638	GC vitamin D binding protein(GC)
GCH1	2643	GTP cyclohydrolase 1(GCH1)
GCK	2645	glucokinase(GCK)
GDF11	10220	growth differentiation factor 11(GDF11)
GDF15	9518	growth differentiation factor 15(GDF15)
GDF2	2658	growth differentiation factor 2(GDF2)
GH1	2688	growth hormone 1(GH1)
GIP	2695	gastric inhibitory polypeptide(GIP)
GJA4	2701	gap junction protein alpha 4(GJA4)
GLB1	2720	galactosidase beta 1(GLB1)
GLP1R	2740	glucagon like peptide 1 receptor(GLP1R)
GNPTAB	79158	N-acetylglucosamine-1-phosphate transferase subunits alpha and beta(GNPTAB)
GOSR2	9570	golgi SNAP receptor complex member 2(GOSR2)
GP6	51206	glycoprotein VI platelet(GP6)
GPER1	2852	G protein-coupled estrogen receptor 1(GPER1)
GPR180	160897	G protein-coupled receptor 180(GPR180)
GPSM2	29899	G protein signaling modulator 2(GPSM2)
GPX1	2876	glutathione peroxidase 1(GPX1)
GRAP2	9402	GRB2 related adaptor protein 2(GRAP2)
GRK2	156	G protein-coupled receptor kinase 2(GRK2)
GRK5	2869	G protein-coupled receptor kinase 5(GRK5)
GSN	2934	gelsolin(GSN)
GSTM1	2944	glutathione S-transferase mu 1(GSTM1)
GSTT1	2952	glutathione S-transferase theta 1(GSTT1)
GUCY1A1	2982	guanylate cyclase 1 soluble subunit alpha 1(GUCY1A1)
GUCY1A2	2977	guanylate cyclase 1 soluble subunit alpha 2(GUCY1A2)
GUCY1B1	2983	guanylate cyclase 1 soluble subunit beta 1(GUCY1B1)
GUCY2C	2984	guanylate cyclase 2C(GUCY2C)
GUCY2D	3000	guanylate cyclase 2D, retinal(GUCY2D)
GUCY2F	2986	guanylate cyclase 2F, retinal(GUCY2F)
GZMB	3002	granzyme B(GZMB)
H19	283120	H19 imprinted maternally expressed transcript(H19)
HAMP	57817	hepcidin antimicrobial peptide(HAMP)
HDAC9	9734	histone deacetylase 9(HDAC9)
HGF	3082	hepatocyte growth factor(HGF)
HHIPL1	84439	HHIP like 1(HHIPL1)
HMGB1	3146	high mobility group box 1(HMGB1)
HMGCR	3156	3-hydroxy-3-methylglutaryl-CoA reductase(HMGCR)
HMOX1	3162	heme oxygenase 1(HMOX1)
HP	3240	haptoglobin(HP)
HPSE	10855	heparanase(HPSE)
HSD17B4	3295	hydroxysteroid 17-beta dehydrogenase 4(HSD17B4)
HSF1	3297	heat shock transcription factor 1(HSF1)
HSP90B2P	7190	heat shock protein 90 beta family member 2, pseudogene(HSP90B2P)
HSPA14	51182	heat shock protein family A (Hsp70) member 14(HSPA14)
HSPD1	3329	heat shock protein family D (Hsp60) member 1(HSPD1)
ICAM1	3383	intercellular adhesion molecule 1(ICAM1)
ICAM2	3384	intercellular adhesion molecule 2(ICAM2)
IDH1	3417	isocitrate dehydrogenase (NADP(+)) 1(IDH1)
IDH2	3418	isocitrate dehydrogenase (NADP(+)) 2(IDH2)
IGF1	3479	insulin like growth factor 1(IGF1)
IGFBP3	3486	insulin like growth factor binding protein 3(IGFBP3)
IGHE	3497	immunoglobulin heavy constant epsilon(IGHE)
IL10	3586	interleukin 10(IL10)
IL17A	3605	interleukin 17A(IL17A)
IL18	3606	interleukin 18(IL18)
IL18RAP	8807	interleukin 18 receptor accessory protein(IL18RAP)
IL1B	3553	interleukin 1 beta(IL1B)
IL1RL1	9173	interleukin 1 receptor like 1(IL1RL1)
IL24	11009	interleukin 24(IL24)
IL32	9235	interleukin 32(IL32)
IL33	90865	interleukin 33(IL33)
IL37	27178	interleukin 37(IL37)
IL6	3569	interleukin 6(IL6)
INS	3630	insulin(INS)
INSR	3643	insulin receptor(INSR)
INVS	27130	inversin(INVS)
IRS1	3667	insulin receptor substrate 1(IRS1)
ITLN1	55600	intelectin 1(ITLN1)
JAK2	3717	Janus kinase 2(JAK2)
KCNA5	3741	potassium voltage-gated channel subfamily A member 5(KCNA5)
KCNE1	3753	potassium voltage-gated channel subfamily E regulatory subunit 1(KCNE1)
KCNJ10	3766	potassium inwardly rectifying channel subfamily J member 10(KCNJ10)
KCNQ1	3784	potassium voltage-gated channel subfamily Q member 1(KCNQ1)
KDM4A	9682	lysine demethylase 4A(KDM4A)
KITLG	4254	KIT ligand(KITLG)
KL	9365	klotho(KL)
KLHDC8B	200942	kelch domain containing 8B(KLHDC8B)
KLK3	354	kallikrein related peptidase 3(KLK3)
KLKP1	606293	kallikrein pseudogene 1(KLKP1)
L1CAM	3897	L1 cell adhesion molecule(L1CAM)
LCAT	3931	lecithin-cholesterol acyltransferase(LCAT)
LCN2	3934	lipocalin 2(LCN2)
LCT	3938	lactase(LCT)
LDLR	3949	low density lipoprotein receptor(LDLR)
LEP	3952	leptin(LEP)
LGALS3	3958	galectin 3(LGALS3)
LIN9	286826	lin-9 DREAM MuvB core complex component(LIN9)
LINC00914	101669765	long intergenic non-protein coding RNA 914
LINC01139	339535	long intergenic non-protein coding RNA 1139(LINC01139)
LIPG	9388	lipase G, endothelial type(LIPG)
LOC101060521	101060521	DNA-directed RNA polymerase III subunit RPC5
LOC107987479	107987479	cytochrome P450 2D6(LOC107987479)
LOX	4015	lysyl oxidase(LOX)
LPA	4018	lipoprotein(a)(LPA)
LPL	4023	lipoprotein lipase(LPL)
LRP6	4040	LDL receptor related protein 6(LRP6)
LYPD4	147719	LY6/PLAUR domain containing 4(LYPD4)
MAEA	10296	macrophage erythroblast attacher, E3 ubiquitin ligase(MAEA)
MAP3K5	4217	mitogen-activated protein kinase kinase kinase 5(MAP3K5)
MAP4K2	5871	mitogen-activated protein kinase kinase kinase kinase 2(MAP4K2)
MAPK1	5594	mitogen-activated protein kinase 1(MAPK1)
MAPK14	1432	mitogen-activated protein kinase 14(MAPK14)
MAPK8	5599	mitogen-activated protein kinase 8(MAPK8)
MARCHF8	220972	membrane associated ring-CH-type finger 8(MARCHF8)
MASP1	5648	MBL associated serine protease 1(MASP1)
MB	4151	myoglobin(MB)
MCM6	4175	minichromosome maintenance complex component 6(MCM6)
MDK	4192	midkine(MDK)
MEF2A	4205	myocyte enhancer factor 2A(MEF2A)
MEFV	4210	MEFV innate immuity regulator, pyrin(MEFV)
MICU2	221154	mitochondrial calcium uptake 2(MICU2)
MINDY3	80013	MINDY lysine 48 deubiquitinase 3(MINDY3)
MIR126	406913	microRNA 126(MIR126)
MIR145	406937	microRNA 145(MIR145)
MIR150	406942	microRNA 150(MIR150)
MIR155	406947	microRNA 155(MIR155)
MIR17HG	407975	miR-17-92a-1 cluster host gene(MIR17HG)
MIR195	406971	microRNA 195(MIR195)
MIR21	406991	microRNA 21(MIR21)
MIR210	406992	microRNA 210(MIR210)
MIR214	406996	microRNA 214(MIR214)
MIR216A	406998	microRNA 216a(MIR216A)
MIR222	407007	microRNA 222(MIR222)
MIR223	407008	microRNA 223(MIR223)
MIR23A	407010	microRNA 23a(MIR23A)
MIR29B1	407024	microRNA 29b-1(MIR29B1)
MIR30D	407033	microRNA 30d(MIR30D)
MIR34A	407040	microRNA 34a(MIR34A)
MIR590	693175	microRNA 590(MIR590)
MIRLET7G	406890	microRNA let-7g(MIRLET7G)
MLXIP	22877	MLX interacting protein(MLXIP)
MMP1	4312	matrix metallopeptidase 1(MMP1)
MMP2	4313	matrix metallopeptidase 2(MMP2)
MMP8	4317	matrix metallopeptidase 8(MMP8)
MMP9	4318	matrix metallopeptidase 9(MMP9)
MOK	5891	MOK protein kinase(MOK)
MPO	4353	myeloperoxidase(MPO)
MSC	9242	musculin(MSC)
MTHFR	4524	methylenetetrahydrofolate reductase(MTHFR)
MTOR	2475	mechanistic target of rapamycin kinase(MTOR)
MTSS2	92154	MTSS I-BAR domain containing 2(MTSS2)
MYL2	4633	myosin light chain 2(MYL2)
MYLIP	29116	myosin regulatory light chain interacting protein(MYLIP)
NAMPT	10135	nicotinamide phosphoribosyltransferase(NAMPT)
NCF2	4688	neutrophil cytosolic factor 2(NCF2)
NDUFB3	4709	NADH:ubiquinone oxidoreductase subunit B3(NDUFB3)
NECTIN1	5818	nectin cell adhesion molecule 1(NECTIN1)
NFE2L2	4780	NFE2 like bZIP transcription factor 2(NFE2L2)
NFKB1	4790	nuclear factor kappa B subunit 1(NFKB1)
NLRP6	171389	NLR family pyrin domain containing 6(NLRP6)
NNMT	4837	nicotinamide N-methyltransferase(NNMT)
NOD1	10392	nucleotide binding oligomerization domain containing 1(NOD1)
NOS1	4842	nitric oxide synthase 1(NOS1)
NOS2	4843	nitric oxide synthase 2(NOS2)
NOS3	4846	nitric oxide synthase 3(NOS3)
NOX1	27035	NADPH oxidase 1(NOX1)
NOX4	50507	NADPH oxidase 4(NOX4)
NOX5	79400	NADPH oxidase 5(NOX5)
NPPA	4878	natriuretic peptide A(NPPA)
NPPB	4879	natriuretic peptide B(NPPB)
NPR1	4881	natriuretic peptide receptor 1(NPR1)
NPR2	4882	natriuretic peptide receptor 2(NPR2)
NPY	4852	neuropeptide Y(NPY)
NR3C2	4306	nuclear receptor subfamily 3 group C member 2(NR3C2)
NR4A1	3164	nuclear receptor subfamily 4 group A member 1(NR4A1)
NTF3	4908	neurotrophin 3(NTF3)
NUTM1	256646	NUT midline carcinoma family member 1(NUTM1)
OLR1	4973	oxidized low density lipoprotein receptor 1(OLR1)
OR10A4	283297	olfactory receptor family 10 subfamily A member 4(OR10A4)
ORAI1	84876	ORAI calcium release-activated calcium modulator 1(ORAI1)
P2RY2	5029	purinergic receptor P2Y2(P2RY2)
PAH	5053	phenylalanine hydroxylase(PAH)
PAPPA	5069	pappalysin 1(PAPPA)
PARP1	142	poly(ADP-ribose) polymerase 1(PARP1)
PCSK5	5125	proprotein convertase subtilisin/kexin type 5(PCSK5)
PCSK9	255738	proprotein convertase subtilisin/kexin type 9(PCSK9)
PDCD4	27250	programmed cell death 4(PDCD4)
PDE5A	8654	phosphodiesterase 5A(PDE5A)
PDGFC	56034	platelet derived growth factor C(PDGFC)
PF4	5196	platelet factor 4(PF4)
PGR-AS1	101054525	PGR antisense RNA 1(PGR-AS1)
PIK3CA	5290	phosphatidylinositol-4,5-bisphosphate 3-kinase catalytic subunit alpha(PIK3CA)
PIK3CB	5291	phosphatidylinositol-4,5-bisphosphate 3-kinase catalytic subunit beta(PIK3CB)
PIK3CD	5293	phosphatidylinositol-4,5-bisphosphate 3-kinase catalytic subunit delta(PIK3CD)
PIK3CG	5294	phosphatidylinositol-4,5-bisphosphate 3-kinase catalytic subunit gamma(PIK3CG)
PITX2	5308	paired like homeodomain 2(PITX2)
PLA2G10	8399	phospholipase A2 group X(PLA2G10)
PLA2G1B	5319	phospholipase A2 group IB(PLA2G1B)
PLA2G2A	5320	phospholipase A2 group IIA(PLA2G2A)
PLA2G7	7941	phospholipase A2 group VII(PLA2G7)
PLAT	5327	plasminogen activator, tissue type(PLAT)
PLCG1	5335	phospholipase C gamma 1(PLCG1)
PLG	5340	plasminogen(PLG)
PLN	5350	phospholamban(PLN)
PNOC	5368	prepronociceptin(PNOC)
PNPLA2	57104	patatin like phospholipase domain containing 2(PNPLA2)
POLDIP2	26073	DNA polymerase delta interacting protein 2(POLDIP2)
POLR3E	55718	RNA polymerase III subunit E(POLR3E)
PON1	5444	paraoxonase 1(PON1)
PON2	5445	paraoxonase 2(PON2)
PPARA	5465	peroxisome proliferator activated receptor alpha(PPARA)
PPARG	5468	peroxisome proliferator activated receptor gamma(PPARG)
PPIA	5478	peptidylprolyl isomerase A(PPIA)
PRB1	5542	proline rich protein BstNI subfamily 1(PRB1)
PRDX5	25824	peroxiredoxin 5(PRDX5)
PRL	5617	prolactin(PRL)
PRMT1	3276	protein arginine methyltransferase 1(PRMT1)
PRSS27	83886	serine protease 27(PRSS27)
PSMD6	9861	proteasome 26S subunit, non-ATPase 6(PSMD6)
PTGER1	5731	prostaglandin E receptor 1(PTGER1)
PTGER3	5733	prostaglandin E receptor 3(PTGER3)
PTGS2	5743	prostaglandin-endoperoxide synthase 2(PTGS2)
PTH	5741	parathyroid hormone(PTH)
PTPN1	5770	protein tyrosine phosphatase non-receptor type 1(PTPN1)
PTPRCAP	5790	protein tyrosine phosphatase receptor type C associated protein(PTPRCAP)
PTRH1	138428	peptidyl-tRNA hydrolase 1 homolog(PTRH1)
PTRH2	51651	peptidyl-tRNA hydrolase 2(PTRH2)
PTS	5805	6-pyruvoyltetrahydropterin synthase(PTS)
PTX3	5806	pentraxin 3(PTX3)
RAC1	5879	Rac family small GTPase 1(RAC1)
RAPGEF5	9771	Rap guanine nucleotide exchange factor 5(RAPGEF5)
RARRES2	5919	retinoic acid receptor responder 2(RARRES2)
RBP4	5950	retinol binding protein 4(RBP4)
RETN	56729	resistin(RETN)
RGS14	10636	regulator of G protein signaling 14(RGS14)
RGS2	5997	regulator of G protein signaling 2(RGS2)
RIEG2	6012	Rieger syndrome 2(RIEG2)
RLN2	6019	relaxin 2(RLN2)
RNASE1	6035	ribonuclease A family member 1, pancreatic(RNASE1)
RNF19A	25897	ring finger protein 19A, RBR E3 ubiquitin protein ligase(RNF19A)
RNF2	6045	ring finger protein 2(RNF2)
RNLS	55328	renalase, FAD dependent amine oxidase(RNLS)
RPS10	6204	ribosomal protein S10(RPS10)
RPS6KB1	6198	ribosomal protein S6 kinase B1(RPS6KB1)
S100A1	6271	S100 calcium binding protein A1(S100A1)
S100A12	6283	S100 calcium binding protein A12(S100A12)
S100A9	6280	S100 calcium binding protein A9(S100A9)
SAA1	6288	serum amyloid A1(SAA1)
SCN5A	6331	sodium voltage-gated channel alpha subunit 5(SCN5A)
SCUBE3	222663	signal peptide, CUB domain and EGF like domain containing 3(SCUBE3)
SDC4	6385	syndecan 4(SDC4)
SELE	6401	selectin E(SELE)
SELENBP1	8991	selenium binding protein 1(SELENBP1)
SELENOS	55829	selenoprotein S(SELENOS)
SELP	6403	selectin P(SELP)
SENP1	29843	SUMO specific peptidase 1(SENP1)
SERPINA1	5265	serpin family A member 1(SERPINA1)
SERPINA12	145264	serpin family A member 12(SERPINA12)
SERPINB3	6317	serpin family B member 3(SERPINB3)
SERPINE1	5054	serpin family E member 1(SERPINE1)
SERPINF1	5176	serpin family F member 1(SERPINF1)
SERPINF2	5345	serpin family F member 2(SERPINF2)
SFRP5	6425	secreted frizzled related protein 5(SFRP5)
SFTPA1	653509	surfactant protein A1(SFTPA1)
SH3GL1	6455	SH3 domain containing GRB2 like 1, endophilin A2(SH3GL1)
SHBG	6462	sex hormone binding globulin(SHBG)
SIRT1	23411	sirtuin 1(SIRT1)
SIRT3	23410	sirtuin 3(SIRT3)
SIRT6	51548	sirtuin 6(SIRT6)
SLC12A2	6558	solute carrier family 12 member 2(SLC12A2)
SLC25A3	5250	solute carrier family 25 member 3(SLC25A3)
SLC25A37	51312	solute carrier family 25 member 37(SLC25A37)
SLC2A1	6513	solute carrier family 2 member 1(SLC2A1)
SLC4A1	6521	solute carrier family 4 member 1 (Diego blood group)(SLC4A1)
SMAD3	4088	SMAD family member 3(SMAD3)
SMARCA4	6597	SWI/SNF related, matrix associated, actin dependent regulator of chromatin, subfamily a, member 4(SMARCA4)
SMPD1	6609	sphingomyelin phosphodiesterase 1(SMPD1)
SOCS2	8835	suppressor of cytokine signaling 2(SOCS2)
SOD1	6647	superoxide dismutase 1(SOD1)
SP9	100131390	Sp9 transcription factor(SP9)
SPP1	6696	secreted phosphoprotein 1(SPP1)
SRI	6717	sorcin(SRI)
ST2	6761	suppression of tumorigenicity 2(ST2)
STAT1	6772	signal transducer and activator of transcription 1(STAT1)
STAT2	6773	signal transducer and activator of transcription 2(STAT2)
STAT3	6774	signal transducer and activator of transcription 3(STAT3)
STAT4	6775	signal transducer and activator of transcription 4(STAT4)
STATH	6779	statherin(STATH)
SULT2A1	6822	sulfotransferase family 2A member 1(SULT2A1)
TBX1	6899	T-box transcription factor 1(TBX1)
TBX5	6910	T-box transcription factor 5(TBX5)
TCN2	6948	transcobalamin 2(TCN2)
TES	26136	testin LIM domain protein(TES)
TFPI	7035	tissue factor pathway inhibitor(TFPI)
TGFB1	7040	transforming growth factor beta 1(TGFB1)
THBD	7056	thrombomodulin(THBD)
TIMP1	7076	TIMP metallopeptidase inhibitor 1(TIMP1)
TLR4	7099	toll like receptor 4(TLR4)
TLR9	54106	toll like receptor 9(TLR9)
TNC	3371	tenascin C(TNC)
TNF	7124	tumor necrosis factor(TNF)
TNFAIP1	7126	TNF alpha induced protein 1(TNFAIP1)
TNFRSF10C	8794	TNF receptor superfamily member 10c(TNFRSF10C)
TNFRSF11B	4982	TNF receptor superfamily member 11b(TNFRSF11B)
TNFRSF12A	51330	TNF receptor superfamily member 12A(TNFRSF12A)
TNFRSF4	7293	TNF receptor superfamily member 4(TNFRSF4)
TNFSF10	8743	TNF superfamily member 10(TNFSF10)
TNFSF12	8742	TNF superfamily member 12(TNFSF12)
TNFSF12-TNFSF13	407977	TNFSF12-TNFSF13 readthrough(TNFSF12-TNFSF13)
TNNI3	7137	troponin I3, cardiac type(TNNI3)
TNNT2	7139	troponin T2, cardiac type(TNNT2)
TP53	7157	tumor protein p53(TP53)
TRAC	28755	T cell receptor alpha constant(TRAC)
TRPM7	54822	transient receptor potential cation channel subfamily M member 7(TRPM7)
TSPO	706	translocator protein(TSPO)
TXN	7295	thioredoxin(TXN)
TXNIP	10628	thioredoxin interacting protein(TXNIP)
UCP2	7351	uncoupling protein 2(UCP2)
UST	10090	uronyl 2-sulfotransferase(UST)
UTRN	7402	utrophin(UTRN)
UTS2	10911	urotensin 2(UTS2)
VCAM1	7412	vascular cell adhesion molecule 1(VCAM1)
VCAN	1462	versican(VCAN)
VEGFB	7423	vascular endothelial growth factor B(VEGFB)
VIP	7432	vasoactive intestinal peptide(VIP)
VIT	5212	vitrin(VIT)
VNN1	8876	vanin 1(VNN1)
VWF	7450	von Willebrand factor(VWF)
WRN	7486	WRN RecQ like helicase(WRN)
WWOX	51741	WW domain containing oxidoreductase(WWOX)
XBP1	7494	X-box binding protein 1(XBP1)
XBP1P1	7495	X-box binding protein 1 pseudogene 1(XBP1P1)
YME1L1	10730	YME1 like 1 ATPase(YME1L1)
ZGLP1	100125288	zinc finger GATA like protein 1(ZGLP1)
ZMYND10	51364	zinc finger MYND-type containing 10(ZMYND10)
ZNF580	51157	zinc finger protein 580(ZNF580)
ZNF746	155061	zinc finger protein 746(ZNF746)

## Sheet: Diabetic neuropathy genes
Symbol	GeneID	description
ACAT1	38	acetyl-CoA acetyltransferase 1
ADCYAP1	116	adenylate cyclase activating polypeptide 1
ADIPOQ	9370	adiponectin, C1Q and collagen domain containing
ADM	133	adrenomedullin
AKR1B1	231	aldo-keto reductase family 1 member B
ALOX15	246	arachidonate 15-lipoxygenase
AOC1	26	amine oxidase copper containing 1
AOPEP	84909	aminopeptidase O (putative)
APOA1	335	apolipoprotein A1
APOE	348	apolipoprotein E
APRT	353	adenine phosphoribosyltransferase
AR	367	androgen receptor
ARC	23237	activity regulated cytoskeleton associated protein
AREG	374	amphiregulin
ARIH1	25820	ariadne RBR E3 ubiquitin protein ligase 1
ATP11A	23250	ATPase phospholipid transporting 11A
BCAM	4059	basal cell adhesion molecule (Lutheran blood group)
BDNF	627	brain derived neurotrophic factor
CARD8	22900	caspase recruitment domain family member 8
CASP3	836	caspase 3
CAT	847	catalase
CCK	885	cholecystokinin
CEP170	9859	centrosomal protein 170
CHRM2	1129	cholinergic receptor muscarinic 2
CNBP	7555	CCHC-type zinc finger nucleic acid binding protein
CNTF	1270	ciliary neurotrophic factor
CRP	1401	C-reactive protein
CSF3	1440	colony stimulating factor 3
CSRP1	1465	cysteine and glycine rich protein 1
CST7	8530	cystatin F
CWC22	57703	CWC22 spliceosome associated protein homolog
CXCL12	6387	C-X-C motif chemokine ligand 12
CXCL9	4283	C-X-C motif chemokine ligand 9
DBNL	28988	drebrin like
DDX4	54514	DEAD-box helicase 4
EDN1	1906	endothelin 1
ELAVL1	1994	ELAV like RNA binding protein 1
ENO2	2026	enolase 2
EPHB2	2048	EPH receptor B2
EPO	2056	erythropoietin
ERMAP	114625	erythroblast membrane associated protein (Scianna blood group)
FDXR	2232	ferredoxin reductase
FGF2	2247	fibroblast growth factor 2
GABPA	2551	GA binding protein transcription factor subunit alpha
GCG	2641	glucagon
GLA	2717	galactosidase alpha
GLP1R	2740	glucagon like peptide 1 receptor
GNB3	2784	G protein subunit beta 3
GRM5	2915	glutamate metabotropic receptor 5
HEY2	23493	hes related family bHLH transcription factor with YRPW motif 2
HGF	3082	hepatocyte growth factor
HMOX1	3162	heme oxygenase 1
IGF1	3479	insulin like growth factor 1
IGFBP5	3488	insulin like growth factor binding protein 5
IGHD1-14	28508	immunoglobulin heavy diversity 1-14 (non-functional)
IL1B	3553	interleukin 1 beta
IL6	3569	interleukin 6
IL7R	3575	interleukin 7 receptor
INS	3630	insulin
INSR	3643	insulin receptor
ITCH	83737	itchy E3 ubiquitin protein ligase
JUN	3725	Jun proto-oncogene, AP-1 transcription factor subunit
KCND2	3751	potassium voltage-gated channel subfamily D member 2
LEPR	3953	leptin receptor
LRRK2	120892	leucine rich repeat kinase 2
LYPLA2P1	653639	LYPLA2 pseudogene 1
MAP3K5	4217	mitogen-activated protein kinase kinase kinase 5
MAPK1	5594	mitogen-activated protein kinase 1
MAT1A	4143	methionine adenosyltransferase 1A
MIR146A	406938	microRNA 146a
MLN	4295	motilin
MME	4311	membrane metalloendopeptidase
MMP2	4313	matrix metallopeptidase 2
MMP9	4318	matrix metallopeptidase 9
MSC	9242	musculin
MSD	4434	microcephaly with spastic diplegia (Paine syndrome)
MT-CO2	4513	mitochondrially encoded cytochrome c oxidase II
NAT8	9027	N-acetyltransferase 8 (putative)
NDUFB3	4709	NADH:ubiquinone oxidoreductase subunit B3
NFE2L2	4780	NFE2 like bZIP transcription factor 2
NGF	4803	nerve growth factor
NOL3	8996	nucleolar protein 3
NPY	4852	neuropeptide Y
NR3C1	2908	nuclear receptor subfamily 3 group C member 1
NR3C2	4306	nuclear receptor subfamily 3 group C member 2
NRP1	8829	neuropilin 1
NTF3	4908	neurotrophin 3
NUGGC	389643	nuclear GTPase, germinal center associated
NUMB	8650	NUMB endocytic adaptor protein
OPRM1	4988	opioid receptor mu 1
PALM	5064	paralemmin
PARP1	142	poly(ADP-ribose) polymerase 1
PCK1	5105	phosphoenolpyruvate carboxykinase 1
PLAT	5327	plasminogen activator, tissue type
PLXNA2	5362	plexin A2
POLG	5428	DNA polymerase gamma, catalytic subunit
PTGS2	5743	prostaglandin-endoperoxide synthase 2
PTS	5805	6-pyruvoyltetrahydropterin synthase
PTX3	5806	pentraxin 3
RHBDL1	9028	rhomboid like 1
RRBP1	6238	ribosome binding protein 1
SCN3A	6328	sodium voltage-gated channel alpha subunit 3
SCN8A	6334	sodium voltage-gated channel alpha subunit 8
SCN9A	6335	sodium voltage-gated channel alpha subunit 9
SERPINA1	5265	serpin family A member 1
SGK1	6446	serum/glucocorticoid regulated kinase 1
SLC25A37	51312	solute carrier family 25 member 37
SLC2A5	6518	solute carrier family 2 member 5
SOD1	6647	superoxide dismutase 1
SOD3	6649	superoxide dismutase 3
SOS1	6654	SOS Ras/Rac guanine nucleotide exchange factor 1
ST3GAL4	6484	ST3 beta-galactoside alpha-2,3-sialyltransferase 4
STAP2	55620	signal transducing adaptor family member 2
SUCNR1	56670	succinate receptor 1
TGFB1	7040	transforming growth factor beta 1
TLR4	7099	toll like receptor 4
TNF	7124	tumor necrosis factor
TNFAIP1	7126	TNF alpha induced protein 1
TNFRSF11B	4982	TNF receptor superfamily member 11b
TNFRSF1B	7133	TNF receptor superfamily member 1B
TP53	7157	tumor protein p53
TP53BP1	7158	tumor protein p53 binding protein 1
TRH	7200	thyrotropin releasing hormone
TRPV1	7442	transient receptor potential cation channel subfamily V member 1
TTR	7276	transthyretin
TWNK	56652	twinkle mtDNA helicase
UCP3	7352	uncoupling protein 3
USP5	8078	ubiquitin specific peptidase 5
VEGFA	7422	vascular endothelial growth factor A
ZGLP1	100125288	zinc finger GATA like protein 1

## Sheet: Diabetic nephropathy genes
Symbol	GeneID	description
AANAT	15	aralkylamine N-acetyltransferase(AANAT)
ABCA1	19	ATP binding cassette subfamily A member 1(ABCA1)
ABCC11	85320	ATP binding cassette subfamily C member 11(ABCC11)
ABCC6	368	ATP binding cassette subfamily C member 6(ABCC6)
ABCC8	6833	ATP binding cassette subfamily C member 8(ABCC8)
ACACB	32	acetyl-CoA carboxylase beta(ACACB)
ACE	1636	angiotensin I converting enzyme(ACE)
ACE2	59272	angiotensin converting enzyme 2(ACE2)
ACKR2	1238	atypical chemokine receptor 2(ACKR2)
ACKR4	51554	atypical chemokine receptor 4(ACKR4)
ACR	49	acrosin(ACR)
ACSBG1	23205	acyl-CoA synthetase bubblegum family member 1(ACSBG1)
ACTN4	81	actinin alpha 4(ACTN4)
ADA2	51816	adenosine deaminase 2(ADA2)
ADAM17	6868	ADAM metallopeptidase domain 17(ADAM17)
ADAMTS13	11093	ADAM metallopeptidase with thrombospondin type 1 motif 13(ADAMTS13)
ADCYAP1	116	adenylate cyclase activating polypeptide 1(ADCYAP1)
ADIPOQ	9370	adiponectin, C1Q and collagen domain containing(ADIPOQ)
ADM	133	adrenomedullin(ADM)
ADORA2A	135	adenosine A2a receptor(ADORA2A)
ADORA2B	136	adenosine A2b receptor(ADORA2B)
ADRA1D	146	adrenoceptor alpha 1D(ADRA1D)
ADRB3	155	adrenoceptor beta 3(ADRB3)
AGER	177	advanced glycosylation end-product specific receptor(AGER)
AGRN	375790	agrin(AGRN)
AGT	183	angiotensinogen(AGT)
AGTR1	185	angiotensin II receptor type 1(AGTR1)
AGXT	189	alanine--glyoxylate and serine--pyruvate aminotransferase(AGXT)
AHSA1	10598	activator of HSP90 ATPase activity 1(AHSA1)
AHSG	197	alpha 2-HS glycoprotein(AHSG)
AIF1	199	allograft inflammatory factor 1(AIF1)
AIMP2	7965	aminoacyl tRNA synthetase complex interacting multifunctional protein 2(AIMP2)
AKR1B1	231	aldo-keto reductase family 1 member B(AKR1B1)
AKT1	207	AKT serine/threonine kinase 1(AKT1)
ALB	213	albumin(ALB)
ALPI	248	alkaline phosphatase, intestinal(ALPI)
ALPK1	80216	alpha kinase 1(ALPK1)
ANG	283	angiogenin(ANG)
ANGPT1	284	angiopoietin 1(ANGPT1)
ANGPT2	285	angiopoietin 2(ANGPT2)
ANGPTL2	23452	angiopoietin like 2(ANGPTL2)
ANGPTL4	51129	angiopoietin like 4(ANGPTL4)
ANGPTL8	55908	angiopoietin like 8(ANGPTL8)
ANXA1	301	annexin A1(ANXA1)
ANXA2	302	annexin A2(ANXA2)
AOC2	314	amine oxidase copper containing 2(AOC2)
AOC3	8639	amine oxidase copper containing 3(AOC3)
AOPEP	84909	aminopeptidase O (putative)(AOPEP)
APLN	8862	apelin(APLN)
APOA1	335	apolipoprotein A1(APOA1)
APOA4	337	apolipoprotein A4(APOA4)
APOC1	341	apolipoprotein C1(APOC1)
APOC3	345	apolipoprotein C3(APOC3)
APOE	348	apolipoprotein E(APOE)
APOH	350	apolipoprotein H(APOH)
APOM	55937	apolipoprotein M(APOM)
AQP2	359	aquaporin 2(AQP2)
AQP5	362	aquaporin 5(AQP5)
AR	367	androgen receptor(AR)
AREG	374	amphiregulin(AREG)
ARG2	384	arginase 2(ARG2)
ASAH1	427	N-acylsphingosine amidohydrolase 1(ASAH1)
ATF4	468	activating transcription factor 4(ATF4)
ATF6	22926	activating transcription factor 6(ATF6)
AVP	551	arginine vasopressin(AVP)
AXL	558	AXL receptor tyrosine kinase(AXL)
AZGP1	563	alpha-2-glycoprotein 1, zinc-binding(AZGP1)
AZIN2	113451	antizyme inhibitor 2(AZIN2)
BCAM	4059	basal cell adhesion molecule (Lutheran blood group)(BCAM)
BCL2A1	597	BCL2 related protein A1(BCL2A1)
BCL2L11	10018	BCL2 like 11(BCL2L11)
BCR	613	BCR activator of RhoGEF and GTPase(BCR)
BDKRB2	624	bradykinin receptor B2(BDKRB2)
BDNF	627	brain derived neurotrophic factor(BDNF)
BEST1	7439	bestrophin 1(BEST1)
BGLAP	632	bone gamma-carboxyglutamate protein(BGLAP)
BID	637	BH3 interacting domain death agonist(BID)
BMP7	655	bone morphogenetic protein 7(BMP7)
C10orf90	118611	chromosome 10 open reading frame 90(C10orf90)
C1QL1	10882	complement C1q like 1(C1QL1)
CA9	768	carbonic anhydrase 9(CA9)
CACNA1B	774	calcium voltage-gated channel subunit alpha1 B(CACNA1B)
CADPS	8618	calcium dependent secretion activator(CADPS)
CALD1	800	caldesmon 1(CALD1)
CAPS	828	calcyphosine(CAPS)
CARD8	22900	caspase recruitment domain family member 8(CARD8)
CARS1	833	cysteinyl-tRNA synthetase 1(CARS1)
CARS2	79587	cysteinyl-tRNA synthetase 2, mitochondrial(CARS2)
CARTPT	9607	CART prepropeptide(CARTPT)
CASP1	834	caspase 1(CASP1)
CAT	847	catalase(CAT)
CAV1	857	caveolin 1(CAV1)
CCHCR1	54535	coiled-coil alpha-helical rod protein 1(CCHCR1)
CCL2	6347	C-C motif chemokine ligand 2(CCL2)
CCL5	6352	C-C motif chemokine ligand 5(CCL5)
CCN2	1490	cellular communication network factor 2(CCN2)
CCN3	4856	cellular communication network factor 3(CCN3)
CCR5	1234	C-C motif chemokine receptor 5(CCR5)
CD1A	909	CD1a molecule(CD1A)
CD1B	910	CD1b molecule(CD1B)
CD1C	911	CD1c molecule(CD1C)
CD2AP	23607	CD2 associated protein(CD2AP)
CD36	948	CD36 molecule(CD36)
CD40LG	959	CD40 ligand(CD40LG)
CD44	960	CD44 molecule (Indian blood group)(CD44)
CD55	1604	CD55 molecule (Cromer blood group)(CD55)
CD79A	973	CD79a molecule(CD79A)
CD80	941	CD80 molecule(CD80)
CDC42	998	cell division cycle 42(CDC42)
CDCA5	113130	cell division cycle associated 5(CDCA5)
CDH1	999	cadherin 1(CDH1)
CDK11B	984	cyclin dependent kinase 11B(CDK11B)
CDK2	1017	cyclin dependent kinase 2(CDK2)
CDK5R1	8851	cyclin dependent kinase 5 regulatory subunit 1(CDK5R1)
CDKN1A	1026	cyclin dependent kinase inhibitor 1A(CDKN1A)
CDKN1B	1027	cyclin dependent kinase inhibitor 1B(CDKN1B)
CDKN2A	1029	cyclin dependent kinase inhibitor 2A(CDKN2A)
CEACAM5	1048	CEA cell adhesion molecule 5(CEACAM5)
CEBPA	1050	CCAAT enhancer binding protein alpha(CEBPA)
CEL	1056	carboxyl ester lipase(CEL)
CETP	1071	cholesteryl ester transfer protein(CETP)
CFTR	1080	CF transmembrane conductance regulator(CFTR)
CHDH	55349	choline dehydrogenase(CHDH)
CHI3L1	1116	chitinase 3 like 1(CHI3L1)
CLTC	1213	clathrin heavy chain(CLTC)
CLU	1191	clusterin(CLU)
CMA1	1215	chymase 1(CMA1)
CMAS	55907	cytidine monophosphate N-acetylneuraminic acid synthetase(CMAS)
CNDP1	84735	carnosine dipeptidase 1(CNDP1)
CNDP2	55748	carnosine dipeptidase 2(CNDP2)
CNR2	1269	cannabinoid receptor 2(CNR2)
CNTNAP2	26047	contactin associated protein 2(CNTNAP2)
COL4A1	1282	collagen type IV alpha 1 chain(COL4A1)
COL8A2	1296	collagen type VIII alpha 2 chain(COL8A2)
COX5A	9377	cytochrome c oxidase subunit 5A(COX5A)
COX8A	1351	cytochrome c oxidase subunit 8A(COX8A)
CP	1356	ceruloplasmin(CP)
CPM	1368	carboxypeptidase M(CPM)
CPOX	1371	coproporphyrinogen oxidase(CPOX)
CPT1A	1374	carnitine palmitoyltransferase 1A(CPT1A)
CREBZF	58487	CREB/ATF bZIP transcription factor(CREBZF)
CRH	1392	corticotropin releasing hormone(CRH)
CRK	1398	CRK proto-oncogene, adaptor protein(CRK)
CRP	1401	C-reactive protein(CRP)
CSF3	1440	colony stimulating factor 3(CSF3)
CSRP1	1465	cysteine and glycine rich protein 1(CSRP1)
CST3	1471	cystatin C(CST3)
CTAG2	30848	cancer/testis antigen 2(CTAG2)
CTNNBIP1	56998	catenin beta interacting protein 1(CTNNBIP1)
CTSL	1514	cathepsin L(CTSL)
CUBN	8029	cubilin(CUBN)
CX3CL1	6376	C-X3-C motif chemokine ligand 1(CX3CL1)
CX3CR1	1524	C-X3-C motif chemokine receptor 1(CX3CR1)
CXCL12	6387	C-X-C motif chemokine ligand 12(CXCL12)
CXCL16	58191	C-X-C motif chemokine ligand 16(CXCL16)
CXCL8	3576	C-X-C motif chemokine ligand 8(CXCL8)
CXCL9	4283	C-X-C motif chemokine ligand 9(CXCL9)
CXCR2	3579	C-X-C motif chemokine receptor 2(CXCR2)
CYBA	1535	cytochrome b-245 alpha chain(CYBA)
CYBB	1536	cytochrome b-245 beta chain(CYBB)
CYGB	114757	cytoglobin(CYGB)
CYP24A1	1591	cytochrome P450 family 24 subfamily A member 1(CYP24A1)
CYP27B1	1594	cytochrome P450 family 27 subfamily B member 1(CYP27B1)
DBA2	114086	Diamond-Blackfan anemia 2(DBA2)
DBP	1628	D-box binding PAR bZIP transcription factor(DBP)
DBT	1629	dihydrolipoamide branched chain transacylase E2(DBT)
DCN	1634	decorin(DCN)
DCPS	28960	decapping enzyme, scavenger(DCPS)
DDIT3	1649	DNA damage inducible transcript 3(DDIT3)
DEFB1	1672	defensin beta 1(DEFB1)
DEPTOR	64798	DEP domain containing MTOR interacting protein(DEPTOR)
DERL2	51009	derlin 2(DERL2)
DGKA	1606	diacylglycerol kinase alpha(DGKA)
DGKH	160851	diacylglycerol kinase eta(DGKH)
DKK1	22943	dickkopf WNT signaling pathway inhibitor 1(DKK1)
DMP1	1758	dentin matrix acidic phosphoprotein 1(DMP1)
DNAJB9	4189	DnaJ heat shock protein family (Hsp40) member B9(DNAJB9)
DNMT1	1786	DNA methyltransferase 1(DNMT1)
DPP4	1803	dipeptidyl peptidase 4(DPP4)
DSPS	107048980	Delayed sleep phase syndrome, susceptibility to(DSPS)
DUSP1	1843	dual specificity phosphatase 1(DUSP1)
EDN1	1906	endothelin 1(EDN1)
EDNRA	1909	endothelin receptor type A(EDNRA)
EDNRB	1910	endothelin receptor type B(EDNRB)
EFHD2	79180	EF-hand domain family member D2(EFHD2)
EGF	1950	epidermal growth factor(EGF)
EGFR	1956	epidermal growth factor receptor(EGFR)
EGR1	1958	early growth response 1(EGR1)
ELAVL1	1994	ELAV like RNA binding protein 1(ELAVL1)
ELMO1	9844	engulfment and cell motility 1(ELMO1)
ELN	2006	elastin(ELN)
ENHO	375704	energy homeostasis associated(ENHO)
ENPP1	5167	ectonucleotide pyrophosphatase/phosphodiesterase 1(ENPP1)
ENPP3	5169	ectonucleotide pyrophosphatase/phosphodiesterase 3(ENPP3)
ENTPD1	953	ectonucleoside triphosphate diphosphohydrolase 1(ENTPD1)
EPHB2	2048	EPH receptor B2(EPHB2)
EPO	2056	erythropoietin(EPO)
EPOR	2057	erythropoietin receptor(EPOR)
EPX	8288	eosinophil peroxidase(EPX)
ERBB4	2066	erb-b2 receptor tyrosine kinase 4(ERBB4)
ERRFI1	54206	ERBB receptor feedback inhibitor 1(ERRFI1)
ESAM	90952	endothelial cell adhesion molecule(ESAM)
ESM1	11082	endothelial cell specific molecule 1(ESM1)
EZH2	2146	enhancer of zeste 2 polycomb repressive complex 2 subunit(EZH2)
F13A1	2162	coagulation factor XIII A chain(F13A1)
F2R	2149	coagulation factor II thrombin receptor(F2R)
F2RL1	2150	F2R like trypsin receptor 1(F2RL1)
FABP1	2168	fatty acid binding protein 1(FABP1)
FABP2	2169	fatty acid binding protein 2(FABP2)
FABP3	2170	fatty acid binding protein 3(FABP3)
FAS	355	Fas cell surface death receptor(FAS)
FASN	2194	fatty acid synthase(FASN)
FCN1	2219	ficolin 1(FCN1)
FCN2	2220	ficolin 2(FCN2)
FDXR	2232	ferredoxin reductase(FDXR)
FGF1	2246	fibroblast growth factor 1(FGF1)
FGF2	2247	fibroblast growth factor 2(FGF2)
FGF21	26291	fibroblast growth factor 21(FGF21)
FGF23	8074	fibroblast growth factor 23(FGF23)
FGL2	10875	fibrinogen like 2(FGL2)
FH	2271	fumarate hydratase(FH)
FHL2	2274	four and a half LIM domains 2(FHL2)
FLT1	2321	fms related receptor tyrosine kinase 1(FLT1)
FMOD	2331	fibromodulin(FMOD)
FN1	2335	fibronectin 1(FN1)
FNDC5	252995	fibronectin type III domain containing 5(FNDC5)
FOXC1	2296	forkhead box C1(FOXC1)
FOXO1	2308	forkhead box O1(FOXO1)
FRMD3	257019	FERM domain containing 3(FRMD3)
FZR1	51343	fizzy and cell division cycle 20 related 1(FZR1)
GABPA	2551	GA binding protein transcription factor subunit alpha(GABPA)
GADL1	339896	glutamate decarboxylase like 1(GADL1)
GARS1	2617	glycyl-tRNA synthetase 1(GARS1)
GAS6	2621	growth arrest specific 6(GAS6)
GATD3	8209	glutamine amidotransferase class 1 domain containing 3(GATD3)
GC	2638	GC vitamin D binding protein(GC)
GCG	2641	glucagon(GCG)
GCHFR	2644	GTP cyclohydrolase I feedback regulator(GCHFR)
GDF15	9518	growth differentiation factor 15(GDF15)
GHDC	84514	GH3 domain containing(GHDC)
GHR	2690	growth hormone receptor(GHR)
GJA1	2697	gap junction protein alpha 1(GJA1)
GLP1R	2740	glucagon like peptide 1 receptor(GLP1R)
GORASP1	64689	golgi reassembly stacking protein 1(GORASP1)
GPBAR1	151306	G protein-coupled bile acid receptor 1(GPBAR1)
GPX3	2878	glutathione peroxidase 3(GPX3)
GRAP2	9402	GRB2 related adaptor protein 2(GRAP2)
GREM1	26585	gremlin 1, DAN family BMP antagonist(GREM1)
GSTP1	2950	glutathione S-transferase pi 1(GSTP1)
GSTT1	2952	glutathione S-transferase theta 1(GSTT1)
GTF2E1	2960	general transcription factor IIE subunit 1(GTF2E1)
GTF2E2	2961	general transcription factor IIE subunit 2(GTF2E2)
GYPA	2993	glycophorin A (MNS blood group)(GYPA)
H2BC21	8349	H2B clustered histone 21(H2BC21)
HAVCR1	26762	hepatitis A virus cellular receptor 1(HAVCR1)
HDAC2	3066	histone deacetylase 2(HDAC2)
HDAC4	9759	histone deacetylase 4(HDAC4)
HDAC9	9734	histone deacetylase 9(HDAC9)
HES1	3280	hes family bHLH transcription factor 1(HES1)
HGF	3082	hepatocyte growth factor(HGF)
HIF1A	3091	hypoxia inducible factor 1 subunit alpha(HIF1A)
HMCN1	83872	hemicentin 1(HMCN1)
HMGB1	3146	high mobility group box 1(HMGB1)
HMGCL	3155	3-hydroxy-3-methylglutaryl-CoA lyase(HMGCL)
HMOX1	3162	heme oxygenase 1(HMOX1)
HNF1A	6927	HNF1 homeobox A(HNF1A)
HP	3240	haptoglobin(HP)
HPGDS	27306	hematopoietic prostaglandin D synthase(HPGDS)
HPSE	10855	heparanase(HPSE)
HS6ST1	9394	heparan sulfate 6-O-sulfotransferase 1(HS6ST1)
HSD17B4	3295	hydroxysteroid 17-beta dehydrogenase 4(HSD17B4)
HSPA4	3308	heat shock protein family A (Hsp70) member 4(HSPA4)
HSPA5	3309	heat shock protein family A (Hsp70) member 5(HSPA5)
HSPB1	3315	heat shock protein family B (small) member 1(HSPB1)
HSPG2	3339	heparan sulfate proteoglycan 2(HSPG2)
HTR2A	3356	5-hydroxytryptamine receptor 2A(HTR2A)
HYOU1	10525	hypoxia up-regulated 1(HYOU1)
IARS1	3376	isoleucyl-tRNA synthetase 1(IARS1)
ICAM1	3383	intercellular adhesion molecule 1(ICAM1)
IFNAR1	3454	interferon alpha and beta receptor subunit 1(IFNAR1)
IGAN1	60498	IgA nephropathy(IGAN1)
IGF1	3479	insulin like growth factor 1(IGF1)
IGFBP1	3484	insulin like growth factor binding protein 1(IGFBP1)
IGFBP3	3486	insulin like growth factor binding protein 3(IGFBP3)
IGFBP7	3490	insulin like growth factor binding protein 7(IGFBP7)
IGKV2D-19	28887	immunoglobulin kappa variable 2D-19 (pseudogene)(IGKV2D-19)
IL10	3586	interleukin 10(IL10)
IL12A	3592	interleukin 12A(IL12A)
IL17A	3605	interleukin 17A(IL17A)
IL17B	27190	interleukin 17B(IL17B)
IL18	3606	interleukin 18(IL18)
IL19	29949	interleukin 19(IL19)
IL1B	3553	interleukin 1 beta(IL1B)
IL1RN	3557	interleukin 1 receptor antagonist(IL1RN)
IL20	50604	interleukin 20(IL20)
IL20RA	53832	interleukin 20 receptor subunit alpha(IL20RA)
IL21	59067	interleukin 21(IL21)
IL22	50616	interleukin 22(IL22)
IL2RA	3559	interleukin 2 receptor subunit alpha(IL2RA)
IL33	90865	interleukin 33(IL33)
IL4	3565	interleukin 4(IL4)
IL6	3569	interleukin 6(IL6)
INS	3630	insulin(INS)
INSR	3643	insulin receptor(INSR)
IQCJ-SCHIP1	100505385	IQCJ-SCHIP1 readthrough(IQCJ-SCHIP1)
IQGAP1	8826	IQ motif containing GTPase activating protein 1(IQGAP1)
IS1	260402	Adolescent idiopathic scoliosis(IS1)
ISG20	3669	interferon stimulated exonuclease gene 20(ISG20)
ISYNA1	51477	inositol-3-phosphate synthase 1(ISYNA1)
ITGAM	3684	integrin subunit alpha M(ITGAM)
ITGB5	3693	integrin subunit beta 5(ITGB5)
ITGBL1	9358	integrin subunit beta like 1(ITGBL1)
ITK	3702	IL2 inducible T cell kinase(ITK)
JAK1	3716	Janus kinase 1(JAK1)
JAK2	3717	Janus kinase 2(JAK2)
JAM3	83700	junctional adhesion molecule 3(JAM3)
JTB	10899	jumping translocation breakpoint(JTB)
KANTR	102723508	KDM5C adjacent transcript(KANTR)
KCNIP3	30818	potassium voltage-gated channel interacting protein 3(KCNIP3)
KCNN4	3783	potassium calcium-activated channel subfamily N member 4(KCNN4)
KCNQ1	3784	potassium voltage-gated channel subfamily Q member 1(KCNQ1)
KDR	3791	kinase insert domain receptor(KDR)
KEAP1	9817	kelch like ECH associated protein 1(KEAP1)
KEL	3792	Kell metallo-endopeptidase (Kell blood group)(KEL)
KL	9365	klotho(KL)
KLF2	10365	Kruppel like factor 2(KLF2)
KLK1	3816	kallikrein 1(KLK1)
KLK3	354	kallikrein related peptidase 3(KLK3)
KLK4	9622	kallikrein related peptidase 4(KLK4)
KRT79	338785	keratin 79(KRT79)
LAMA4	3910	laminin subunit alpha 4(LAMA4)
LCN2	3934	lipocalin 2(LCN2)
LCP1	3936	lymphocyte cytosolic protein 1(LCP1)
LEP	3952	leptin(LEP)
LGALS1	3956	galectin 1(LGALS1)
LGALS3	3958	galectin 3(LGALS3)
LGALS9	3965	galectin 9(LGALS9)
LINC00914	101669765	long intergenic non-protein coding RNA 914
LIPC	3990	lipase C, hepatic type(LIPC)
LMNA	4000	lamin A/C(LMNA)
LOC102724023	102724023	glutamine amidotransferase class 1 domain containing 3B(LOC102724023)
LOX	4015	lysyl oxidase(LOX)
LOXL2	4017	lysyl oxidase like 2(LOXL2)
LPA	4018	lipoprotein(a)(LPA)
LPL	4023	lipoprotein lipase(LPL)
LRP2	4036	LDL receptor related protein 2(LRP2)
LRP5	4041	LDL receptor related protein 5(LRP5)
LRP6	4040	LDL receptor related protein 6(LRP6)
LYZ	4069	lysozyme(LYZ)
MAD2L2	10459	mitotic arrest deficient 2 like 2(MAD2L2)
MALAT1	378938	metastasis associated lung adenocarcinoma transcript 1(MALAT1)
MAPK1	5594	mitogen-activated protein kinase 1(MAPK1)
MAPK14	1432	mitogen-activated protein kinase 14(MAPK14)
MAPK1IP1L	93487	mitogen-activated protein kinase 1 interacting protein 1 like(MAPK1IP1L)
MAPK7	5598	mitogen-activated protein kinase 7(MAPK7)
MARCHF5	54708	membrane associated ring-CH-type finger 5(MARCHF5)
MARK2	2011	microtubule affinity regulating kinase 2(MARK2)
MBL2	4153	mannose binding lectin 2(MBL2)
MCAM	4162	melanoma cell adhesion molecule(MCAM)
MCF2L2	23101	MCF.2 cell line derived transforming sequence-like 2(MCF2L2)
MCL1	4170	MCL1 apoptosis regulator, BCL2 family member(MCL1)
MCRS1	10445	microspherule protein 1(MCRS1)
MCS	4183	Miles-Carpenter X-linked mental retardation syndrome
MCTP2	55784	multiple C2 and transmembrane domain containing 2(MCTP2)
MDK	4192	midkine(MDK)
MDM2	4193	MDM2 proto-oncogene(MDM2)
MED25	81857	mediator complex subunit 25(MED25)
MEP1A	4224	meprin A subunit alpha(MEP1A)
MEP1B	4225	meprin A subunit beta(MEP1B)
MFN2	9927	mitofusin 2(MFN2)
MICOS10-NBL1	100532736	MICOS10-NBL1 readthrough(MICOS10-NBL1)
MIF	4282	macrophage migration inhibitory factor(MIF)
MIOX	55586	myo-inositol oxygenase(MIOX)
MIR125A	406910	microRNA 125a(MIR125A)
MIR126	406913	microRNA 126(MIR126)
MIR130B	406920	microRNA 130b(MIR130B)
MIR145	406937	microRNA 145(MIR145)
MIR146A	406938	microRNA 146a(MIR146A)
MIR155	406947	microRNA 155(MIR155)
MIR17	406952	microRNA 17(MIR17)
MIR192	406967	microRNA 192(MIR192)
MIR195	406971	microRNA 195(MIR195)
MIR200A	406983	microRNA 200a(MIR200A)
MIR21	406991	microRNA 21(MIR21)
MIR214	406996	microRNA 214(MIR214)
MIR215	406997	microRNA 215(MIR215)
MIR216A	406998	microRNA 216a(MIR216A)
MIR217	406999	microRNA 217(MIR217)
MIR23B	407011	microRNA 23b(MIR23B)
MIR25	407014	microRNA 25(MIR25)
MIR27A	407018	microRNA 27a(MIR27A)
MIR29A	407021	microRNA 29a(MIR29A)
MIR29B1	407024	microRNA 29b-1(MIR29B1)
MIR29C	407026	microRNA 29c(MIR29C)
MIR30A	407029	microRNA 30a(MIR30A)
MIR33A	407039	microRNA 33a(MIR33A)
MIR346	442911	microRNA 346(MIR346)
MIR377	494326	microRNA 377(MIR377)
MIR379	494328	microRNA 379(MIR379)
MIR503	574506	microRNA 503(MIR503)
MIR574	693159	microRNA 574(MIR574)
MIR93	407050	microRNA 93(MIR93)
MIRLET7A2	406882	microRNA let-7a-2(MIRLET7A2)
MIRLET7A3	406883	microRNA let-7a-3(MIRLET7A3)
MIRLET7B	406884	microRNA let-7b(MIRLET7B)
MMDK	10305	Mesomelic dysplasia, Kantaputra type(MMDK)
MME	4311	membrane metalloendopeptidase(MME)
MMP10	4319	matrix metallopeptidase 10(MMP10)
MMP12	4321	matrix metallopeptidase 12(MMP12)
MMP13	4322	matrix metallopeptidase 13(MMP13)
MMP2	4313	matrix metallopeptidase 2(MMP2)
MMP7	4316	matrix metallopeptidase 7(MMP7)
MMP9	4318	matrix metallopeptidase 9(MMP9)
MMRN1	22915	multimerin 1(MMRN1)
MNAT1	4331	MNAT1 component of CDK activating kinase(MNAT1)
MOCOS	55034	molybdenum cofactor sulfurase(MOCOS)
MOK	5891	MOK protein kinase(MOK)
MPO	4353	myeloperoxidase(MPO)
MRAS	22808	muscle RAS oncogene homolog(MRAS)
MRPS12	6183	mitochondrial ribosomal protein S12(MRPS12)
MSC	9242	musculin(MSC)
MTDH	92140	metadherin(MTDH)
MTHFR	4524	methylenetetrahydrofolate reductase(MTHFR)
MTOR	2475	mechanistic target of rapamycin kinase(MTOR)
MTSS1	9788	MTSS I-BAR domain containing 1(MTSS1)
MYH9	4627	myosin heavy chain 9(MYH9)
MYO16	23026	myosin XVI(MYO16)
MYOCD	93649	myocardin(MYOCD)
MZF1	7593	myeloid zinc finger 1(MZF1)
NAGLU	4669	N-acetyl-alpha-glucosaminidase(NAGLU)
NAMPT	10135	nicotinamide phosphoribosyltransferase(NAMPT)
NANOS3	342977	nanos C2HC-type zinc finger 3(NANOS3)
NBAS	51594	NBAS subunit of NRZ tethering complex(NBAS)
NBL1	4681	NBL1, DAN family BMP antagonist(NBL1)
NCF1	653361	neutrophil cytosolic factor 1(NCF1)
NCK1	4690	NCK adaptor protein 1(NCK1)
NDP	4693	norrin cystine knot growth factor NDP(NDP)
NFAT5	10725	nuclear factor of activated T cells 5(NFAT5)
NFE2L2	4780	NFE2 like bZIP transcription factor 2(NFE2L2)
NFKB1	4790	nuclear factor kappa B subunit 1(NFKB1)
NGF	4803	nerve growth factor(NGF)
NLRC4	58484	NLR family CARD domain containing 4(NLRC4)
NLRP1	22861	NLR family pyrin domain containing 1(NLRP1)
NLRP3	114548	NLR family pyrin domain containing 3(NLRP3)
NOD2	64127	nucleotide binding oligomerization domain containing 2(NOD2)
NOS1	4842	nitric oxide synthase 1(NOS1)
NOS2	4843	nitric oxide synthase 2(NOS2)
NOS3	4846	nitric oxide synthase 3(NOS3)
NOTCH1	4851	notch receptor 1(NOTCH1)
NOX1	27035	NADPH oxidase 1(NOX1)
NOX4	50507	NADPH oxidase 4(NOX4)
NPHS1	4868	NPHS1 adhesion molecule, nephrin(NPHS1)
NPHS2	7827	NPHS2 stomatin family member, podocin(NPHS2)
NPNT	255743	nephronectin(NPNT)
NPY	4852	neuropeptide Y(NPY)
NR1H4	9971	nuclear receptor subfamily 1 group H member 4(NR1H4)
NR1I2	8856	nuclear receptor subfamily 1 group I member 2(NR1I2)
NR3C2	4306	nuclear receptor subfamily 3 group C member 2(NR3C2)
NRP1	8829	neuropilin 1(NRP1)
NRXN3	9369	neurexin 3(NRXN3)
NSG1	27065	neuronal vesicle trafficking associated 1(NSG1)
NTSR1	4923	neurotensin receptor 1(NTSR1)
NUP214	8021	nucleoporin 214(NUP214)
OGA	10724	O-GlcNAcase(OGA)
OGN	4969	osteoglycin(OGN)
OTULIN	90268	OTU deubiquitinase with linear linkage specificity(OTULIN)
P2RX4	5025	purinergic receptor P2X 4(P2RX4)
PAK1	5058	p21 (RAC1) activated kinase 1(PAK1)
PAK3	5063	p21 (RAC1) activated kinase 3(PAK3)
PALM	5064	paralemmin(PALM)
PAPPA	5069	pappalysin 1(PAPPA)
PARK7	11315	Parkinsonism associated deglycase(PARK7)
PARN	5073	poly(A)-specific ribonuclease(PARN)
PARP1	142	poly(ADP-ribose) polymerase 1(PARP1)
PCK2	5106	phosphoenolpyruvate carboxykinase 2, mitochondrial(PCK2)
PCNA	5111	proliferating cell nuclear antigen(PCNA)
PCSK7	9159	proprotein convertase subtilisin/kexin type 7(PCSK7)
PCSK9	255738	proprotein convertase subtilisin/kexin type 9(PCSK9)
PDGFRA	5156	platelet derived growth factor receptor alpha(PDGFRA)
PDR	5171	pigment disorder, reticulate(PDR)
PEMT	10400	phosphatidylethanolamine N-methyltransferase(PEMT)
PHB1	5245	prohibitin 1(PHB1)
PICK1	9463	protein interacting with PRKCA 1(PICK1)
PIK3CA	5290	phosphatidylinositol-4,5-bisphosphate 3-kinase catalytic subunit alpha(PIK3CA)
PIK3CB	5291	phosphatidylinositol-4,5-bisphosphate 3-kinase catalytic subunit beta(PIK3CB)
PIK3CD	5293	phosphatidylinositol-4,5-bisphosphate 3-kinase catalytic subunit delta(PIK3CD)
PIK3CG	5294	phosphatidylinositol-4,5-bisphosphate 3-kinase catalytic subunit gamma(PIK3CG)
PIP	5304	prolactin induced protein(PIP)
PKD1	5310	polycystin 1, transient receptor potential channel interacting(PKD1)
PKN1	5585	protein kinase N1(PKN1)
PLAUR	5329	plasminogen activator, urokinase receptor(PLAUR)
PLK2	10769	polo like kinase 2(PLK2)
PMEL	6490	premelanosome protein(PMEL)
PNPLA2	57104	patatin like phospholipase domain containing 2(PNPLA2)
PODN	127435	podocan(PODN)
PODXL	5420	podocalyxin like(PODXL)
POLDIP2	26073	DNA polymerase delta interacting protein 2(POLDIP2)
PON1	5444	paraoxonase 1(PON1)
PON2	5445	paraoxonase 2(PON2)
POSTN	10631	periostin(POSTN)
PPARA	5465	peroxisome proliferator activated receptor alpha(PPARA)
PPARG	5468	peroxisome proliferator activated receptor gamma(PPARG)
PPARGC1A	10891	PPARG coactivator 1 alpha(PPARGC1A)
PPIA	5478	peptidylprolyl isomerase A(PPIA)
PRKAA1	5562	protein kinase AMP-activated catalytic subunit alpha 1(PRKAA1)
PRKAA2	5563	protein kinase AMP-activated catalytic subunit alpha 2(PRKAA2)
PRKAB1	5564	protein kinase AMP-activated non-catalytic subunit beta 1(PRKAB1)
PRKCB	5579	protein kinase C beta(PRKCB)
PRKCE	5581	protein kinase C epsilon(PRKCE)
PRL	5617	prolactin(PRL)
PRLR	5618	prolactin receptor(PRLR)
PRMT1	3276	protein arginine methyltransferase 1(PRMT1)
PROCR	10544	protein C receptor(PROCR)
PSMD4	5710	proteasome 26S subunit ubiquitin receptor, non-ATPase 4(PSMD4)
PTAFR	5724	platelet activating factor receptor(PTAFR)
PTEN	5728	phosphatase and tensin homolog(PTEN)
PTGER1	5731	prostaglandin E receptor 1(PTGER1)
PTGER3	5733	prostaglandin E receptor 3(PTGER3)
PTGER4	5734	prostaglandin E receptor 4(PTGER4)
PTGES	9536	prostaglandin E synthase(PTGES)
PTGS2	5743	prostaglandin-endoperoxide synthase 2(PTGS2)
PTS	5805	6-pyruvoyltetrahydropterin synthase(PTS)
PTX3	5806	pentraxin 3(PTX3)
PVT1	5820	Pvt1 oncogene(PVT1)
PWAR1	145624	Prader Willi/Angelman region RNA 1(PWAR1)
RAB38	23682	RAB38, member RAS oncogene family(RAB38)
RABGEF1	27342	RAB guanine nucleotide exchange factor 1(RABGEF1)
RAC1	5879	Rac family small GTPase 1(RAC1)
RAP1A	5906	RAP1A, member of RAS oncogene family(RAP1A)
RAP1B	5908	RAP1B, member of RAS oncogene family(RAP1B)
RAPGEF5	9771	Rap guanine nucleotide exchange factor 5(RAPGEF5)
RAPH1	65059	Ras association (RalGDS/AF-6) and pleckstrin homology domains 1(RAPH1)
RARRES2	5919	retinoic acid receptor responder 2(RARRES2)
RBP4	5950	retinol binding protein 4(RBP4)
RBSN	64145	rabenosyn, RAB effector(RBSN)
REG1A	5967	regenerating family member 1 alpha(REG1A)
RELA	5970	RELA proto-oncogene, NF-kB subunit(RELA)
REN	5972	renin(REN)
RETN	56729	resistin(RETN)
RGN	9104	regucalcin(RGN)
RHOA	387	ras homolog family member A(RHOA)
RHPN2	85415	rhophilin Rho GTPase binding protein 2(RHPN2)
RIEG2	6012	Rieger syndrome 2(RIEG2)
RNASE1	6035	ribonuclease A family member 1, pancreatic(RNASE1)
RNF19A	25897	ring finger protein 19A, RBR E3 ubiquitin protein ligase(RNF19A)
RNF217-AS1	7955	RNF217 antisense RNA 1 (head to head)(RNF217-AS1)
ROBO2	6092	roundabout guidance receptor 2(ROBO2)
ROCK1	6093	Rho associated coiled-coil containing protein kinase 1(ROCK1)
RPS12	6206	ribosomal protein S12(RPS12)
RPS6KA4	8986	ribosomal protein S6 kinase A4(RPS6KA4)
RTN1	6252	reticulon 1(RTN1)
S100A8	6279	S100 calcium binding protein A8(S100A8)
SAA	6287	serum amyloid A1 cluster
SAA1	6288	serum amyloid A1(SAA1)
SCAI	286205	suppressor of cancer cell invasion(SCAI)
SCHIP1	29970	schwannomin interacting protein 1(SCHIP1)
SCN7A	6332	sodium voltage-gated channel alpha subunit 7(SCN7A)
SELE	6401	selectin E(SELE)
SELENBP1	8991	selenium binding protein 1(SELENBP1)
SELL	6402	selectin L(SELL)
SEMA3A	10371	semaphorin 3A(SEMA3A)
SERPINA4	5267	serpin family A member 4(SERPINA4)
SERPINB7	8710	serpin family B member 7(SERPINB7)
SERPINE1	5054	serpin family E member 1(SERPINE1)
SERPINF1	5176	serpin family F member 1(SERPINF1)
SETD2	29072	SET domain containing 2, histone lysine methyltransferase(SETD2)
SETD7	80854	SET domain containing 7, histone lysine methyltransferase(SETD7)
SGK1	6446	serum/glucocorticoid regulated kinase 1(SGK1)
SHBG	6462	sex hormone binding globulin(SHBG)
SI	6476	sucrase-isomaltase(SI)
SIRT1	23411	sirtuin 1(SIRT1)
SIRT6	51548	sirtuin 6(SIRT6)
SKIL	6498	SKI like proto-oncogene(SKIL)
SLC12A1	6557	solute carrier family 12 member 1(SLC12A1)
SLC12A3	6559	solute carrier family 12 member 3(SLC12A3)
SLC19A2	10560	solute carrier family 19 member 2(SLC19A2)
SLC19A3	80704	solute carrier family 19 member 3(SLC19A3)
SLC22A3	6581	solute carrier family 22 member 3(SLC22A3)
SLC22A7	10864	solute carrier family 22 member 7(SLC22A7)
SLC25A37	51312	solute carrier family 25 member 37(SLC25A37)
SLC25A5	292	solute carrier family 25 member 5(SLC25A5)
SLC2A1	6513	solute carrier family 2 member 1(SLC2A1)
SLC2A2	6514	solute carrier family 2 member 2(SLC2A2)
SLC30A8	169026	solute carrier family 30 member 8(SLC30A8)
SLC5A2	6524	solute carrier family 5 member 2(SLC5A2)
SLC5A4	6527	solute carrier family 5 member 4(SLC5A4)
SLC6A6	6533	solute carrier family 6 member 6(SLC6A6)
SLC9A1	6548	solute carrier family 9 member A1(SLC9A1)
SLURP1	57152	secreted LY6/PLAUR domain containing 1(SLURP1)
SMAD1	4086	SMAD family member 1(SMAD1)
SMAD2	4087	SMAD family member 2(SMAD2)
SMAD3	4088	SMAD family member 3(SMAD3)
SMAD4	4089	SMAD family member 4(SMAD4)
SMAD5	4090	SMAD family member 5(SMAD5)
SMAD7	4092	SMAD family member 7(SMAD7)
SMCP	4184	sperm mitochondria associated cysteine rich protein(SMCP)
SMPD1	6609	sphingomyelin phosphodiesterase 1(SMPD1)
SNAI1	6615	snail family transcriptional repressor 1(SNAI1)
SOCS2	8835	suppressor of cytokine signaling 2(SOCS2)
SOCS3	9021	suppressor of cytokine signaling 3(SOCS3)
SOD1	6647	superoxide dismutase 1(SOD1)
SOD2	6648	superoxide dismutase 2(SOD2)
SORBS1	10580	sorbin and SH3 domain containing 1(SORBS1)
SOS1	6654	SOS Ras/Rac guanine nucleotide exchange factor 1(SOS1)
SOX2	6657	SRY-box transcription factor 2(SOX2)
SPARC	6678	secreted protein acidic and cysteine rich(SPARC)
SPHK1	8877	sphingosine kinase 1(SPHK1)
SPON2	10417	spondin 2(SPON2)
SPP1	6696	secreted phosphoprotein 1(SPP1)
SPRY1	10252	sprouty RTK signaling antagonist 1(SPRY1)
SREBF1	6720	sterol regulatory element binding transcription factor 1(SREBF1)
SRL	6345	sarcalumenin(SRL)
SSB	6741	small RNA binding exonuclease protection factor La(SSB)
ST3GAL4	6484	ST3 beta-galactoside alpha-2,3-sialyltransferase 4(ST3GAL4)
STAT1	6772	signal transducer and activator of transcription 1(STAT1)
STAT3	6774	signal transducer and activator of transcription 3(STAT3)
STAT5B	6777	signal transducer and activator of transcription 5B(STAT5B)
SUMO4	387082	small ubiquitin like modifier 4(SUMO4)
SYT1	6857	synaptotagmin 1(SYT1)
TANK	10010	TRAF family member associated NFKB activator(TANK)
TAS2R13	50838	taste 2 receptor member 13(TAS2R13)
TCEAL1	9338	transcription elongation factor A like 1(TCEAL1)
TCF7L2	6934	transcription factor 7 like 2(TCF7L2)
TCN1	6947	transcobalamin 1(TCN1)
TCN2	6948	transcobalamin 2(TCN2)
TERF2IP	54386	TERF2 interacting protein(TERF2IP)
TF	7018	transferrin(TF)
TGFA	7039	transforming growth factor alpha(TGFA)
TGFB1	7040	transforming growth factor beta 1(TGFB1)
TGFBI	7045	transforming growth factor beta induced(TGFBI)
TGFBR2	7048	transforming growth factor beta receptor 2(TGFBR2)
THBD	7056	thrombomodulin(THBD)
THBS1	7057	thrombospondin 1(THBS1)
TIMP1	7076	TIMP metallopeptidase inhibitor 1(TIMP1)
TIMP2	7077	TIMP metallopeptidase inhibitor 2(TIMP2)
TIMP3	7078	TIMP metallopeptidase inhibitor 3(TIMP3)
TINAG	27283	tubulointerstitial nephritis antigen(TINAG)
TJP1	7082	tight junction protein 1(TJP1)
TLR2	7097	toll like receptor 2(TLR2)
TLR4	7099	toll like receptor 4(TLR4)
TNF	7124	tumor necrosis factor(TNF)
TNFAIP1	7126	TNF alpha induced protein 1(TNFAIP1)
TNFRSF11B	4982	TNF receptor superfamily member 11b(TNFRSF11B)
TNFRSF19	55504	TNF receptor superfamily member 19(TNFRSF19)
TNFRSF1B	7133	TNF receptor superfamily member 1B(TNFRSF1B)
TNFSF10	8743	TNF superfamily member 10(TNFSF10)
TNS2	23371	tensin 2(TNS2)
TOX	9760	thymocyte selection associated high mobility group box(TOX)
TP53	7157	tumor protein p53(TP53)
TP63	8626	tumor protein p63(TP63)
TPD52	7163	tumor protein D52(TPD52)
TRAF6	7189	TNF receptor associated factor 6(TRAF6)
TRIB3	57761	tribbles pseudokinase 3(TRIB3)
TRIO	7204	trio Rho guanine nucleotide exchange factor(TRIO)
TRPC1	7220	transient receptor potential cation channel subfamily C member 1(TRPC1)
TSN	7247	translin(TSN)
TWSG1	57045	twisted gastrulation BMP signaling modulator 1(TWSG1)
TXN	7295	thioredoxin(TXN)
TXNIP	10628	thioredoxin interacting protein(TXNIP)
UCP2	7351	uncoupling protein 2(UCP2)
UHRF1	29128	ubiquitin like with PHD and ring finger domains 1(UHRF1)
UMOD	7369	uromodulin(UMOD)
UNC13B	10497	unc-13 homolog B(UNC13B)
UPK3B	105375355	uroplakin 3B(UPK3B)
VASH1	22846	vasohibin 1(VASH1)
VCAM1	7412	vascular cell adhesion molecule 1(VCAM1)
VDAC1	7416	voltage dependent anion channel 1(VDAC1)
VDAC2	7417	voltage dependent anion channel 2(VDAC2)
VDR	7421	vitamin D receptor(VDR)
VEGFA	7422	vascular endothelial growth factor A(VEGFA)
VEGFB	7423	vascular endothelial growth factor B(VEGFB)
VIM	7431	vimentin(VIM)
VIT	5212	vitrin(VIT)
VTN	7448	vitronectin(VTN)
VWF	7450	von Willebrand factor(VWF)
WDFY2	115825	WD repeat and FYVE domain containing 2(WDFY2)
WNK1	65125	WNK lysine deficient protein kinase 1(WNK1)
XK	7504	X-linked Kx blood group(XK)
XYLT2	64132	xylosyltransferase 2(XYLT2)
YES1	7525	YES proto-oncogene 1, Src family tyrosine kinase(YES1)
ZBTB16	7704	zinc finger and BTB domain containing 16(ZBTB16)
ZEB2	9839	zinc finger E-box binding homeobox 2(ZEB2)
ZFP36	7538	ZFP36 ring finger protein(ZFP36)
ZGLP1	100125288	zinc finger GATA like protein 1(ZGLP1)
ZNF236	7776	zinc finger protein 236(ZNF236)

## Sheet: Diabetic retinopathy genes
Symbol	GeneID	description
MIR320A	407037	microRNA 320a(MIR320A)
OCLN	100506658	occludin(OCLN)
GABPA	2551	GA binding protein transcription factor subunit alpha(GABPA)
GFER	2671	growth factor, augmenter of liver regeneration(GFER)
GFAP	2670	glial fibrillary acidic protein(GFAP)
GLRX3	10539	glutaredoxin 3(GLRX3)
INS	3630	insulin(INS)
ZNF746	155061	zinc finger protein 746(ZNF746)
NOS2	4843	nitric oxide synthase 2(NOS2)
FOXO1	2308	forkhead box O1(FOXO1)
KCNH2	3757	potassium voltage-gated channel subfamily H member 2(KCNH2)
NOS3	4846	nitric oxide synthase 3(NOS3)
ERAP2	64167	endoplasmic reticulum aminopeptidase 2(ERAP2)
RBP4	5950	retinol binding protein 4(RBP4)
TNFRSF11B	4982	TNF receptor superfamily member 11b(TNFRSF11B)
COX8A	1351	cytochrome c oxidase subunit 8A(COX8A)
ZHX2	22882	zinc fingers and homeoboxes 2(ZHX2)
CST3	1471	cystatin C(CST3)
MIR29B1	407024	microRNA 29b-1(MIR29B1)
MIR29A	407021	microRNA 29a(MIR29A)
RBP3	5949	retinol binding protein 3(RBP3)
FNDC5	252995	fibronectin type III domain containing 5(FNDC5)
CSRP1	1465	cysteine and glycine rich protein 1(CSRP1)
GFPT1	2673	glutamine--fructose-6-phosphate transaminase 1(GFPT1)
NPY	4852	neuropeptide Y(NPY)
INSR	3643	insulin receptor(INSR)
OPA1	4976	OPA1 mitochondrial dynamin like GTPase(OPA1)
KCNJ11	3767	potassium inwardly rectifying channel subfamily J member 11(KCNJ11)
GAD2	2572	glutamate decarboxylase 2(GAD2)
SUCNR1	56670	succinate receptor 1(SUCNR1)
GHRH	2691	growth hormone releasing hormone(GHRH)
FLT4	2324	fms related receptor tyrosine kinase 4(FLT4)
FLT1	2321	fms related receptor tyrosine kinase 1(FLT1)
MT2A	4502	metallothionein 2A(MT2A)
CAMK4	814	calcium/calmodulin dependent protein kinase IV(CAMK4)
LAD1	3898	ladinin 1(LAD1)
KCNMA1	3778	potassium calcium-activated channel subfamily M alpha 1(KCNMA1)
SDS	10993	serine dehydratase(SDS)
LYPLA2P1	653639	LYPLA2 pseudogene 1(LYPLA2P1)
KDR	3791	kinase insert domain receptor(KDR)
REN	5972	renin(REN)
CPOX	1371	coproporphyrinogen oxidase(CPOX)
CCN2	1490	cellular communication network factor 2(CCN2)
ARHGAP22	58504	Rho GTPase activating protein 22(ARHGAP22)
FN1	2335	fibronectin 1(FN1)
CHN2	1124	chimerin 2(CHN2)
CDH5	1003	cadherin 5(CDH5)
MAPK13	5603	mitogen-activated protein kinase 13(MAPK13)
ROMO1	140823	reactive oxygen species modulator 1(ROMO1)
TCF7L2	6934	transcription factor 7 like 2(TCF7L2)
PTH	5741	parathyroid hormone(PTH)
FDXR	2232	ferredoxin reductase(FDXR)
FOS	2353	Fos proto-oncogene, AP-1 transcription factor subunit(FOS)
SCG3	29106	secretogranin III(SCG3)
HPSE	10855	heparanase(HPSE)
GLS2	27165	glutaminase 2(GLS2)
IL2	3558	interleukin 2(IL2)
HEMGN	55363	hemogen(HEMGN)
IL1B	3553	interleukin 1 beta(IL1B)
DNAJC3	5611	DnaJ heat shock protein family (Hsp40) member C3(DNAJC3)
MTHFR	4524	methylenetetrahydrofolate reductase(MTHFR)
NPY2R	4887	neuropeptide Y receptor Y2(NPY2R)
CASP3	836	caspase 3(CASP3)
CD40	958	CD40 molecule(CD40)
CD40LG	959	CD40 ligand(CD40LG)
C3	718	complement C3(C3)
PRL	5617	prolactin(PRL)
NFE2L2	4780	NFE2 like bZIP transcription factor 2(NFE2L2)
PRRT2	112476	proline rich transmembrane protein 2(PRRT2)
LOC93622	93622	Morf4 family associated protein 1 like 1(LOC93622)
C1QTNF3	114899	C1q and TNF related 3(C1QTNF3)
IL6	3569	interleukin 6(IL6)
FPR2	2358	formyl peptide receptor 2(FPR2)
TXNIP	10628	thioredoxin interacting protein(TXNIP)
MTOR	2475	mechanistic target of rapamycin kinase(MTOR)
IL37	27178	interleukin 37(IL37)
C4BPA	722	complement component 4 binding protein alpha(C4BPA)
PRNP	5621	prion protein(PRNP)
SLCO6A1	133482	solute carrier organic anion transporter family member 6A1(SLCO6A1)
PTGS2	5743	prostaglandin-endoperoxide synthase 2(PTGS2)
CD59	966	CD59 molecule (CD59 blood group)(CD59)
CAT	847	catalase(CAT)
ITGB2	3689	integrin subunit beta 2(ITGB2)
C5	727	complement C5(C5)
C5AR1	728	complement C5a receptor 1(C5AR1)
SRI	6717	sorcin(SRI)
PLA2G7	7941	phospholipase A2 group VII(PLA2G7)
ZNRF1	84937	zinc and ring finger 1(ZNRF1)
SMPD1	6609	sphingomyelin phosphodiesterase 1(SMPD1)
HSPG2	3339	heparan sulfate proteoglycan 2(HSPG2)
NPTN	27020	neuroplastin(NPTN)
FGF2	2247	fibroblast growth factor 2(FGF2)
IL9	3578	interleukin 9(IL9)
CD79A	973	CD79a molecule(CD79A)
CXCL8	3576	C-X-C motif chemokine ligand 8(CXCL8)
NBDY	550643	negative regulator of P-body association(NBDY)
TRD	6964	T cell receptor delta locus(TRD)
MTNR1B	4544	melatonin receptor 1B(MTNR1B)
VPS51	738	VPS51 subunit of GARP complex(VPS51)
FGF21	26291	fibroblast growth factor 21(FGF21)
DKK1	22943	dickkopf WNT signaling pathway inhibitor 1(DKK1)
MOK	5891	MOK protein kinase(MOK)
RAF1	5894	Raf-1 proto-oncogene, serine/threonine kinase(RAF1)
FGFR3	2261	fibroblast growth factor receptor 3(FGFR3)
HLA-C	3107	major histocompatibility complex, class I, C(HLA-C)
NFAT5	10725	nuclear factor of activated T cells 5(NFAT5)
OGA	10724	O-GlcNAcase(OGA)
OSCP1	127700	organic solute carrier partner 1(OSCP1)
NOX1	27035	NADPH oxidase 1(NOX1)
IL10	3586	interleukin 10(IL10)
IGHD6-13	28487	immunoglobulin heavy diversity 6-13(IGHD6-13)
MMP1	4312	matrix metallopeptidase 1(MMP1)
PTN	5764	pleiotrophin(PTN)
MMP2	4313	matrix metallopeptidase 2(MMP2)
PRSS2	5645	serine protease 2(PRSS2)
BDNF	627	brain derived neurotrophic factor(BDNF)
CFB	629	complement factor B(CFB)
MMP9	4318	matrix metallopeptidase 9(MMP9)
SST	6750	somatostatin(SST)
TADA2A	6871	transcriptional adaptor 2A(TADA2A)
SEMA3A	10371	semaphorin 3A(SEMA3A)
IGFBP3	3486	insulin like growth factor binding protein 3(IGFBP3)
EP300	2033	E1A binding protein p300(EP300)
F3	2152	coagulation factor III, tissue factor(F3)
HP	3240	haptoglobin(HP)
FBRS	64319	fibrosin(FBRS)
HOOK1	51361	hook microtubule tethering protein 1(HOOK1)
NLRP5	126206	NLR family pyrin domain containing 5(NLRP5)
IGF1	3479	insulin like growth factor 1(IGF1)
ENO2	2026	enolase 2(ENO2)
IGBP1	3476	immunoglobulin binding protein 1(IGBP1)
NAMPT	10135	nicotinamide phosphoribosyltransferase(NAMPT)
SLC1A3	6507	solute carrier family 1 member 3(SLC1A3)
SELE	6401	selectin E(SELE)
FAAH	2166	fatty acid amide hydrolase(FAAH)
IARS1	3376	isoleucyl-tRNA synthetase 1(IARS1)
HCAR2	338442	hydroxycarboxylic acid receptor 2(HCAR2)
DDAH1	23576	dimethylarginine dimethylaminohydrolase 1(DDAH1)
TNC	3371	tenascin C(TNC)
CCN1	3491	cellular communication network factor 1(CCN1)
CLU	1191	clusterin(CLU)
CA2	760	carbonic anhydrase 2(CA2)
LINC02774	339529	long intergenic non-protein coding RNA 2774(LINC02774)
SLC2A1	6513	solute carrier family 2 member 1(SLC2A1)
LINC00917	732275	long intergenic non-protein coding RNA 917(LINC00917)
BDNF-AS	497258	BDNF antisense RNA(BDNF-AS)
SORD	6652	sorbitol dehydrogenase(SORD)
PON1	5444	paraoxonase 1(PON1)
STAT3	6774	signal transducer and activator of transcription 3(STAT3)
EPO	2056	erythropoietin(EPO)
CDKN2B-AS1	100048912	CDKN2B antisense RNA 1(CDKN2B-AS1)
ICAM1	3383	intercellular adhesion molecule 1(ICAM1)
SUMO4	387082	small ubiquitin like modifier 4(SUMO4)
BMP2	650	bone morphogenetic protein 2(BMP2)
STK38	11329	serine/threonine kinase 38(STK38)
EPHB2	2048	EPH receptor B2(EPHB2)
FABP2	2169	fatty acid binding protein 2(FABP2)
SELP	6403	selectin P(SELP)
SOD1	6647	superoxide dismutase 1(SOD1)
ELOVL2	54898	ELOVL fatty acid elongase 2(ELOVL2)
SOD3	6649	superoxide dismutase 3(SOD3)
SOD2	6648	superoxide dismutase 2(SOD2)
NRP1	8829	neuropilin 1(NRP1)
HS6ST3	266722	heparan sulfate 6-O-sulfotransferase 3(HS6ST3)
SLMAP	7871	sarcolemma associated protein(SLMAP)
VIT	5212	vitrin(VIT)
ELOVL4	6785	ELOVL fatty acid elongase 4(ELOVL4)
PRMT1	3276	protein arginine methyltransferase 1(PRMT1)
TVP23B	51030	trans-golgi network vesicle protein 23 homolog B(TVP23B)
AGK	55750	acylglycerol kinase(AGK)
ANXA2	302	annexin A2(ANXA2)
EPRS1	2058	glutamyl-prolyl-tRNA synthetase 1(EPRS1)
EPOR	2057	erythropoietin receptor(EPOR)
HMGB1	3146	high mobility group box 1(HMGB1)
RETN	56729	resistin(RETN)
PSMA7	5688	proteasome 20S subunit alpha 7(PSMA7)
PLAT	5327	plasminogen activator, tissue type(PLAT)
TNFRSF25	8718	TNF receptor superfamily member 25(TNFRSF25)
OR10A4	283297	olfactory receptor family 10 subfamily A member 4(OR10A4)
POU5F1	5460	POU class 5 homeobox 1(POU5F1)
PPARA	5465	peroxisome proliferator activated receptor alpha(PPARA)
VSIR	64115	V-set immunoregulatory receptor(VSIR)
CHRDL1	91851	chordin like 1(CHRDL1)
ERG	2078	ETS transcription factor ERG(ERG)
HMOX1	3162	heme oxygenase 1(HMOX1)
HBA2	3040	hemoglobin subunit alpha 2(HBA2)
FBLN1	2192	fibulin 1(FBLN1)
IL17D	53342	interleukin 17D(IL17D)
HBA1	3039	hemoglobin subunit alpha 1(HBA1)
AOC2	314	amine oxidase copper containing 2(AOC2)
PRKCB	5579	protein kinase C beta(PRKCB)
XRCC1	7515	X-ray repair cross complementing 1(XRCC1)
PLA2G15	23659	phospholipase A2 group XV(PLA2G15)
MAS1	4142	MAS1 proto-oncogene, G protein-coupled receptor(MAS1)
MAPK1	5594	mitogen-activated protein kinase 1(MAPK1)
UNC5B	219699	unc-5 netrin receptor B(UNC5B)
PER2	8864	period circadian regulator 2(PER2)
APLN	8862	apelin(APLN)
VCAM1	7412	vascular cell adhesion molecule 1(VCAM1)
MAPK7	5598	mitogen-activated protein kinase 7(MAPK7)
SLC19A3	80704	solute carrier family 19 member 3(SLC19A3)
SIRT1	23411	sirtuin 1(SIRT1)
HNF4A	3172	hepatocyte nuclear factor 4 alpha(HNF4A)
BSG	682	basigin (Ok blood group)(BSG)
BTC	685	betacellulin(BTC)
SUV39H2	79723	SUV39H2 histone lysine methyltransferase(SUV39H2)
YES1	7525	YES proto-oncogene 1, Src family tyrosine kinase(YES1)
MAPT	4137	microtubule associated protein tau(MAPT)
PPARG	5468	peroxisome proliferator activated receptor gamma(PPARG)
PGF	5228	placental growth factor(PGF)
GFPT2	9945	glutamine-fructose-6-phosphate transaminase 2(GFPT2)
LPA	4018	lipoprotein(a)(LPA)
ARHGEF15	22899	Rho guanine nucleotide exchange factor 15(ARHGEF15)
PLXNA2	5362	plexin A2(PLXNA2)
MBL2	4153	mannose binding lectin 2(MBL2)
VEGFA	7422	vascular endothelial growth factor A(VEGFA)
SPP1	6696	secreted phosphoprotein 1(SPP1)
RTCA	8634	RNA 3'-terminal phosphate cyclase(RTCA)
VEGFC	7424	vascular endothelial growth factor C(VEGFC)
VEGFB	7423	vascular endothelial growth factor B(VEGFB)
DCXR	51181	dicarbonyl and L-xylulose reductase(DCXR)
ALB	213	albumin(ALB)
APOA1	335	apolipoprotein A1(APOA1)
APOB	338	apolipoprotein B(APOB)
CXCL9	4283	C-X-C motif chemokine ligand 9(CXCL9)
LRP5	4041	LDL receptor related protein 5(LRP5)
CNBP	7555	CCHC-type zinc finger nucleic acid binding protein(CNBP)
HFE	3077	homeostatic iron regulator(HFE)
BAX	581	BCL2 associated X, apoptosis regulator(BAX)
AKR1A1	10327	aldo-keto reductase family 1 member A1(AKR1A1)
ATF4	468	activating transcription factor 4(ATF4)
APOE	348	apolipoprotein E(APOE)
TNFSF15	9966	TNF superfamily member 15(TNFSF15)
TLR9	54106	toll like receptor 9(TLR9)
AOC3	8639	amine oxidase copper containing 3(AOC3)
NUTF2	10204	nuclear transport factor 2(NUTF2)
PNMA2	10687	PNMA family member 2(PNMA2)
HGF	3082	hepatocyte growth factor(HGF)
MIR200B	406984	microRNA 200b(MIR200B)
CCL5	6352	C-C motif chemokine ligand 5(CCL5)
SERPINA1	5265	serpin family A member 1(SERPINA1)
LTBR	4055	lymphotoxin beta receptor(LTBR)
SERPINA4	5267	serpin family A member 4(SERPINA4)
CARD14	79092	caspase recruitment domain family member 14(CARD14)
KCNIP3	30818	potassium voltage-gated channel interacting protein 3(KCNIP3)
ATM	472	ATM serine/threonine kinase(ATM)
AKR1B1	231	aldo-keto reductase family 1 member B(AKR1B1)
APRT	353	adenine phosphoribosyltransferase(APRT)
ADCYAP1	116	adenylate cyclase activating polypeptide 1(ADCYAP1)
CCL2	6347	C-C motif chemokine ligand 2(CCL2)
LTA	4049	lymphotoxin alpha(LTA)
BEST1	7439	bestrophin 1(BEST1)
ACCS	84680	1-aminocyclopropane-1-carboxylate synthase homolog (inactive)(ACCS)
MIR195	406971	microRNA 195(MIR195)
RPE	6120	ribulose-5-phosphate-3-epimerase(RPE)
VWF	7450	von Willebrand factor(VWF)
ADAM11	4185	ADAM metallopeptidase domain 11(ADAM11)
IGHD1-7	28509	immunoglobulin heavy diversity 1-7(IGHD1-7)
ST3GAL4	6484	ST3 beta-galactoside alpha-2,3-sialyltransferase 4(ST3GAL4)
RPE65	6121	retinoid isomerohydrolase RPE65(RPE65)
RS1	6247	retinoschisin 1(RS1)
HK1	3098	hexokinase 1(HK1)
IGHD1-14	28508	immunoglobulin heavy diversity 1-14 (non-functional)(IGHD1-14)
ALOX5	240	arachidonate 5-lipoxygenase(ALOX5)
AQP4	361	aquaporin 4(AQP4)
AR	367	androgen receptor(AR)
API5	8539	apoptosis inhibitor 5(API5)
EDN1	1906	endothelin 1(EDN1)
ELOVL5	60481	ELOVL fatty acid elongase 5(ELOVL5)
ADAMTS2	9509	ADAM metallopeptidase with thrombospondin type 1 motif 2(ADAMTS2)
SUMO1	7341	small ubiquitin like modifier 1(SUMO1)
RHO	6010	rhodopsin(RHO)
RXRG	6258	retinoid X receptor gamma(RXRG)
UCHL3	7347	ubiquitin C-terminal hydrolase L3(UCHL3)
PAEP	5047	progestagen associated endometrial protein(PAEP)
AREG	374	amphiregulin(AREG)
ADM	133	adrenomedullin(ADM)
ADORA2A	135	adenosine A2a receptor(ADORA2A)
ACSS2	55902	acyl-CoA synthetase short chain family member 2(ACSS2)
SIRT6	51548	sirtuin 6(SIRT6)
PIK3CG	5294	phosphatidylinositol-4,5-bisphosphate 3-kinase catalytic subunit gamma(PIK3CG)
UCP2	7351	uncoupling protein 2(UCP2)
ANGPTL8	55908	angiopoietin like 8(ANGPTL8)
SERPINE1	5054	serpin family E member 1(SERPINE1)
SERPINF1	5176	serpin family F member 1(SERPINF1)
CXCL12	6387	C-X-C motif chemokine ligand 12(CXCL12)
LOC101928236	101928236	uncharacterized LOC101928236(LOC101928236)
ACE2	59272	angiotensin converting enzyme 2(ACE2)
MAA	4080	microphthalmia or anophthalmia and associated anomalies(MAA)
PDR	5171	pigment disorder, reticulate(PDR)
UCP1	7350	uncoupling protein 1(UCP1)
ARG1	383	arginase 1(ARG1)
MIR15A	406948	microRNA 15a(MIR15A)
MIR155	406947	microRNA 155(MIR155)
PRDX2	7001	peroxiredoxin 2(PRDX2)
TNF	7124	tumor necrosis factor(TNF)
SDHB	6390	succinate dehydrogenase complex iron sulfur subunit B(SDHB)
SORT1	6272	sortilin 1(SORT1)
ACP1	52	acid phosphatase 1(ACP1)
ABCB6	10058	ATP binding cassette subfamily B member 6 (Langereis blood group)(ABCB6)
RBFOX1	54715	RNA binding fox-1 homolog 1(RBFOX1)
S100B	6285	S100 calcium binding protein B(S100B)
TNFRSF1A	7132	TNF receptor superfamily member 1A(TNFRSF1A)
XBP1	7494	X-box binding protein 1(XBP1)
TEK	7010	TEK receptor tyrosine kinase(TEK)
CFP	5199	complement factor properdin(CFP)
UPP1	7378	uridine phosphorylase 1(UPP1)
S100A12	6283	S100 calcium binding protein A12(S100A12)
ANGPT1	284	angiopoietin 1(ANGPT1)
MIR100	406892	microRNA 100(MIR100)
ANGPT2	285	angiopoietin 2(ANGPT2)
PAX6	5080	paired box 6(PAX6)
AGA	175	aspartylglucosaminidase(AGA)
AGER	177	advanced glycosylation end-product specific receptor(AGER)
MIR383	494332	microRNA 383(MIR383)
EGF	1950	epidermal growth factor(EGF)
CASP14	23581	caspase 14(CASP14)
EFS	10278	embryonal Fyn-associated substrate(EFS)
UPRT	139596	uracil phosphoribosyltransferase homolog(UPRT)
EGFR	1956	epidermal growth factor receptor(EGFR)
ARMS2	387715	age-related maculopathy susceptibility 2(ARMS2)
TTR	7276	transthyretin(TTR)
DCLRE1C	64421	DNA cross-link repair 1C(DCLRE1C)
AGT	183	angiotensinogen(AGT)
IL27	246778	interleukin 27(IL27)
MIR20B	574032	microRNA 20b(MIR20B)
AGTR1	185	angiotensin II receptor type 1(AGTR1)
MIR21	406991	microRNA 21(MIR21)
APLNR	187	apelin receptor(APLNR)
ISYNA1	51477	inositol-3-phosphate synthase 1(ISYNA1)
CREB5	9586	cAMP responsive element binding protein 5(CREB5)
MMRN1	22915	multimerin 1(MMRN1)
TAC4	255061	tachykinin precursor 4(TAC4)
TGFB1	7040	transforming growth factor beta 1(TGFB1)
AHR	196	aryl hydrocarbon receptor(AHR)
AHSG	197	alpha 2-HS glycoprotein(AHSG)
C1QTNF5	114902	C1q and TNF related 5(C1QTNF5)
DAPK3	1613	death associated protein kinase 3(DAPK3)
GSTM1	2944	glutathione S-transferase mu 1(GSTM1)
PNPLA2	57104	patatin like phospholipase domain containing 2(PNPLA2)
GJB2	2706	gap junction protein beta 2(GJB2)
TPR	7175	translocated promoter region, nuclear basket protein(TPR)
IL32	9235	interleukin 32(IL32)
THBS1	7057	thrombospondin 1(THBS1)
THBD	7056	thrombomodulin(THBD)
ATF6	22926	activating transcription factor 6(ATF6)
KIAA0825	285600	KIAA0825(KIAA0825)
NUP214	8021	nucleoporin 214(NUP214)
GSTT1	2952	glutathione S-transferase theta 1(GSTT1)
GSTP1	2950	glutathione S-transferase pi 1(GSTP1)
ADA2	51816	adenosine deaminase 2(ADA2)
GSN-AS1	57000	GSN antisense RNA 1(GSN-AS1)
ROCK1	6093	Rho associated coiled-coil containing protein kinase 1(ROCK1)
ZGPAT	84619	zinc finger CCCH-type and G-patch domain containing(ZGPAT)
CTSH	1512	cathepsin H(CTSH)
KLK1	3816	kallikrein 1(KLK1)
CTSG	1511	cathepsin G(CTSG)
UTS2	10911	urotensin 2(UTS2)
KLKB1	3818	kallikrein B1(KLKB1)
DCR	1637	Down syndrome chromosome region(DCR)
LCN1	3933	lipocalin 1(LCN1)
ACE	1636	angiotensin I converting enzyme(ACE)
SARDH	1757	sarcosine dehydrogenase(SARDH)
EPX	8288	eosinophil peroxidase(EPX)
COX5A	9377	cytochrome c oxidase subunit 5A(COX5A)
CARD8	22900	caspase recruitment domain family member 8(CARD8)
IL22	50616	interleukin 22(IL22)
TIMP1	7076	TIMP metallopeptidase inhibitor 1(TIMP1)
MIAT	440823	myocardial infarction associated transcript(MIAT)
FBXO8	26269	F-box protein 8(FBXO8)
ADIPOQ	9370	adiponectin, C1Q and collagen domain containing(ADIPOQ)
TRD-GTC9-1	7192	tRNA-Asp (anticodon GTC) 9-1(TRD-GTC9-1)
LOC100506023	100506023	uncharacterized LOC100506023(LOC100506023)
OXR1	55074	oxidation resistance 1(OXR1)
NTRK1	4914	neurotrophic receptor tyrosine kinase 1(NTRK1)
NTRK2	4915	neurotrophic receptor tyrosine kinase 2(NTRK2)
CRP	1401	C-reactive protein(CRP)
DMPK	1760	DM1 protein kinase(DMPK)
CRY2	1408	cryptochrome circadian regulator 2(CRY2)
LIPG	9388	lipase G, endothelial type(LIPG)
NOX4	50507	NADPH oxidase 4(NOX4)
MIR150	406942	microRNA 150(MIR150)
SOCS3	9021	suppressor of cytokine signaling 3(SOCS3)
SRR	63826	serine racemase(SRR)
CYBB	1536	cytochrome b-245 beta chain(CYBB)
NGFR	4804	nerve growth factor receptor(NGFR)
GLRX	2745	glutaredoxin(GLRX)
LGALS3	3958	galectin 3(LGALS3)
GLP1R	2740	glucagon like peptide 1 receptor(GLP1R)
LEP	3952	leptin(LEP)
MIR146A	406938	microRNA 146a(MIR146A)
NGF	4803	nerve growth factor(NGF)
LGALS1	3956	galectin 1(LGALS1)
TLR4	7099	toll like receptor 4(TLR4)
MALAT1	378938	metastasis associated lung adenocarcinoma transcript 1(MALAT1)
TLR2	7097	toll like receptor 2(TLR2)
RAN	5901	RAN, member RAS oncogene family(RAN)
IL18	3606	interleukin 18(IL18)
IL17A	3605	interleukin 17A(IL17A)
GSTK1	373156	glutathione S-transferase kappa 1(GSTK1)
ELOVL6	79071	ELOVL fatty acid elongase 6(ELOVL6)
MYSM1	114803	Myb like, SWIRM and MPN domains 1(MYSM1)
CSF2	1437	colony stimulating factor 2(CSF2)
CSF1R	1436	colony stimulating factor 1 receptor(CSF1R)
CYP2C19	1557	cytochrome P450 family 2 subfamily C member 19(CYP2C19)
KCNA4	3739	potassium voltage-gated channel subfamily A member 4(KCNA4)
FRMD3	257019	FERM domain containing 3(FRMD3)
RARRES2	5919	retinoic acid receptor responder 2(RARRES2)
GRB2	2885	growth factor receptor bound protein 2(GRB2)
COLEC12	81035	collectin subfamily member 12(COLEC12)
KMT5C	84787	lysine methyltransferase 5C(KMT5C)
MIR126	406913	microRNA 126(MIR126)
OAT	4942	ornithine aminotransferase(OAT)
LIF	3976	LIF interleukin 6 family cytokine(LIF)
PRDM16	63976	PR/SET domain 16(PRDM16)
KMT2D	8085	lysine methyltransferase 2D(KMT2D)
PTX3	5806	pentraxin 3(PTX3)
WNT5B	81029	Wnt family member 5B(WNT5B)
CORT	1325	cortistatin(CORT)
PLXDC2	84898	plexin domain containing 2(PLXDC2)
GREM1	26585	gremlin 1, DAN family BMP antagonist(GREM1)
CDKAL1	54901	CDK5 regulatory subunit associated protein 1 like 1(CDKAL1)
CXCL10	3627	C-X-C motif chemokine ligand 10(CXCL10)
LINC00914	101669765	long intergenic non-protein coding RNA 914
