# Supplementary material for: Gene Networks of Hyperglycemia, Diabetic Complications, and Human Proteins Targeted by SARS-CoV-2: What Is the Molecular Basis for Comorbidity?
Source: Int J Mol Sci. 2022 Jun 29;23(13):7247. doi: 10.3390/ijms23137247 (PMC9266766; doi:10.3390/ijms23137247)
Supplement: Supplementary file 1 [file ijms-23-07247-s001.zip › Table S6.xlsx]

## Sheet: List of insulin resistance gene
GeneID	Symbol	Description
AAAS	8086	aladin WD repeat nucleoporin(AAAS)
AASS	10157	aminoadipate-semialdehyde synthase(AASS)
ABCA1	19	ATP binding cassette subfamily A member 1(ABCA1)
ABCA4	24	ATP binding cassette subfamily A member 4(ABCA4)
ABCB6	10058	ATP binding cassette subfamily B member 6 (Langereis blood group)(ABCB6)
ABCC5	10057	ATP binding cassette subfamily C member 5(ABCC5)
ABCC6	368	ATP binding cassette subfamily C member 6(ABCC6)
ABCC8	6833	ATP binding cassette subfamily C member 8(ABCC8)
ABL2	27	ABL proto-oncogene 2, non-receptor tyrosine kinase(ABL2)
ACAA2	10449	acetyl-CoA acyltransferase 2(ACAA2)
ACACA	31	acetyl-CoA carboxylase alpha(ACACA)
ACACB	32	acetyl-CoA carboxylase beta(ACACB)
ACAT2	39	acetyl-CoA acetyltransferase 2(ACAT2)
ACCS	84680	1-aminocyclopropane-1-carboxylate synthase homolog (inactive)(ACCS)
ACE	1636	angiotensin I converting enzyme(ACE)
ACE2	59272	angiotensin converting enzyme 2(ACE2)
ACIN1	22985	apoptotic chromatin condensation inducer 1(ACIN1)
ACO1	48	aconitase 1(ACO1)
ACO2	50	aconitase 2(ACO2)
ACOD1	730249	aconitate decarboxylase 1(ACOD1)
ACP2	53	acid phosphatase 2, lysosomal(ACP2)
ACR	49	acrosin(ACR)
ACSBG1	23205	acyl-CoA synthetase bubblegum family member 1(ACSBG1)
ACSL1	2180	acyl-CoA synthetase long chain family member 1(ACSL1)
ACSS2	55902	acyl-CoA synthetase short chain family member 2(ACSS2)
ACTN3	89	actinin alpha 3(ACTN3)
ACVR1C	130399	activin A receptor type 1C(ACVR1C)
ADA	100	adenosine deaminase(ADA)
ADA2	51816	adenosine deaminase 2(ADA2)
ADAM17	6868	ADAM metallopeptidase domain 17(ADAM17)
ADAMTS9	56999	ADAM metallopeptidase with thrombospondin type 1 motif 9(ADAMTS9)
ADCY3	109	adenylate cyclase 3(ADCY3)
ADCY8	114	adenylate cyclase 8(ADCY8)
ADCYAP1	116	adenylate cyclase activating polypeptide 1(ADCYAP1)
ADH1C	126	alcohol dehydrogenase 1C (class I), gamma polypeptide(ADH1C)
ADIPOQ	9370	adiponectin, C1Q and collagen domain containing(ADIPOQ)
ADIPOR1	51094	adiponectin receptor 1(ADIPOR1)
ADIPOR2	79602	adiponectin receptor 2(ADIPOR2)
ADM	133	adrenomedullin(ADM)
ADM2	79924	adrenomedullin 2(ADM2)
ADORA2B	136	adenosine A2b receptor(ADORA2B)
ADRA2A	150	adrenoceptor alpha 2A(ADRA2A)
ADRB2	154	adrenoceptor beta 2(ADRB2)
ADRB3	155	adrenoceptor beta 3(ADRB3)
ADSL	158	adenylosuccinate lyase(ADSL)
AFM	173	afamin(AFM)
AFP	174	alpha fetoprotein(AFP)
AGA	175	aspartylglucosaminidase(AGA)
AGER	177	advanced glycosylation end-product specific receptor(AGER)
AGFG1	3267	ArfGAP with FG repeats 1(AGFG1)
AGO2	27161	argonaute RISC catalytic component 2(AGO2)
AGPAT2	10555	1-acylglycerol-3-phosphate O-acyltransferase 2(AGPAT2)
AGT	183	angiotensinogen(AGT)
AGTR1	185	angiotensin II receptor type 1(AGTR1)
AGTR2	186	angiotensin II receptor type 2(AGTR2)
AGTRAP	57085	angiotensin II receptor associated protein(AGTRAP)
AHNAK	79026	AHNAK nucleoprotein(AHNAK)
AHR	196	aryl hydrocarbon receptor(AHR)
AHSA1	10598	activator of HSP90 ATPase activity 1(AHSA1)
AHSG	197	alpha 2-HS glycoprotein(AHSG)
AIMP2	7965	aminoacyl tRNA synthetase complex interacting multifunctional protein 2(AIMP2)
AIP	9049	aryl hydrocarbon receptor interacting protein(AIP)
AK6	102157402	adenylate kinase 6(AK6)
AKR1B1	231	aldo-keto reductase family 1 member B(AKR1B1)
AKT1	207	AKT serine/threonine kinase 1(AKT1)
AKT1S1	84335	AKT1 substrate 1(AKT1S1)
AKT2	208	AKT serine/threonine kinase 2(AKT2)
ALB	213	albumin(ALB)
ALCAM	214	activated leukocyte cell adhesion molecule(ALCAM)
ALDH1A1	216	aldehyde dehydrogenase 1 family member A1(ALDH1A1)
ALDH1L1	10840	aldehyde dehydrogenase 1 family member L1(ALDH1L1)
ALDH6A1	4329	aldehyde dehydrogenase 6 family member A1(ALDH6A1)
ALMS1	7840	ALMS1 centrosome and basal body associated protein(ALMS1)
ALOX15	246	arachidonate 15-lipoxygenase(ALOX15)
ALOX5	240	arachidonate 5-lipoxygenase(ALOX5)
ALOX5AP	241	arachidonate 5-lipoxygenase activating protein(ALOX5AP)
ALPK3	57538	alpha kinase 3(ALPK3)
ALYREF	10189	Aly/REF export factor(ALYREF)
AMH	268	anti-Mullerian hormone(AMH)
AMPD1	270	adenosine monophosphate deaminase 1(AMPD1)
AMPD2	271	adenosine monophosphate deaminase 2(AMPD2)
ANG	283	angiogenin(ANG)
ANGPTL2	23452	angiopoietin like 2(ANGPTL2)
ANGPTL3	27329	angiopoietin like 3(ANGPTL3)
ANGPTL6	83854	angiopoietin like 6(ANGPTL6)
ANGPTL8	55908	angiopoietin like 8(ANGPTL8)
ANTXR2	118429	ANTXR cell adhesion molecule 2(ANTXR2)
ANXA1	301	annexin A1(ANXA1)
ANXA2	302	annexin A2(ANXA2)
ANXA6	309	annexin A6(ANXA6)
AOC3	8639	amine oxidase copper containing 3(AOC3)
AOPEP	84909	aminopeptidase O (putative)(AOPEP)
AP3B1	8546	adaptor related protein complex 3 subunit beta 1(AP3B1)
APBB3	10307	amyloid beta precursor protein binding family B member 3(APBB3)
APC	324	APC regulator of WNT signaling pathway(APC)
APLN	8862	apelin(APLN)
APOA1	335	apolipoprotein A1(APOA1)
APOA2	336	apolipoprotein A2(APOA2)
APOA4	337	apolipoprotein A4(APOA4)
APOA5	116519	apolipoprotein A5(APOA5)
APOB	338	apolipoprotein B(APOB)
APOC1	341	apolipoprotein C1(APOC1)
APOC3	345	apolipoprotein C3(APOC3)
APOD	347	apolipoprotein D(APOD)
APOE	348	apolipoprotein E(APOE)
APOM	55937	apolipoprotein M(APOM)
APP	351	amyloid beta precursor protein(APP)
AQP7	364	aquaporin 7(AQP7)
AQP9	366	aquaporin 9(AQP9)
AR	367	androgen receptor(AR)
ARCN1	372	archain 1(ARCN1)
AREG	374	amphiregulin(AREG)
ARHGEF11	9826	Rho guanine nucleotide exchange factor 11(ARHGEF11)
ARHGEF7	8874	Rho guanine nucleotide exchange factor 7(ARHGEF7)
ARID3B	10620	AT-rich interaction domain 3B(ARID3B)
ARID4B	51742	AT-rich interaction domain 4B(ARID4B)
ARL15	54622	ADP ribosylation factor like GTPase 15(ARL15)
ARNTL	406	aryl hydrocarbon receptor nuclear translocator like(ARNTL)
ARR3	407	arrestin 3(ARR3)
ASAH1	427	N-acylsphingosine amidohydrolase 1(ASAH1)
ASAH2	56624	N-acylsphingosine amidohydrolase 2(ASAH2)
ASCC1	51008	activating signal cointegrator 1 complex subunit 1(ASCC1)
ASGR1	432	asialoglycoprotein receptor 1(ASGR1)
ATF3	467	activating transcription factor 3(ATF3)
ATF4	468	activating transcription factor 4(ATF4)
ATF6	22926	activating transcription factor 6(ATF6)
ATF7IP	55729	activating transcription factor 7 interacting protein(ATF7IP)
ATG5	9474	autophagy related 5(ATG5)
ATIC	471	5-aminoimidazole-4-carboxamide ribonucleotide formyltransferase/IMP cyclohydrolase(ATIC)
ATM	472	ATM serine/threonine kinase(ATM)
ATN1	1822	atrophin 1(ATN1)
ATP10A	57194	ATPase phospholipid transporting 10A (putative)(ATP10A)
ATP10D	57205	ATPase phospholipid transporting 10D (putative)(ATP10D)
ATP2B1	490	ATPase plasma membrane Ca2+ transporting 1(ATP2B1)
ATP6AP1	537	ATPase H+ transporting accessory protein 1(ATP6AP1)
AURKAIP1	54998	aurora kinase A interacting protein 1(AURKAIP1)
AVP	551	arginine vasopressin(AVP)
AVPR2	554	arginine vasopressin receptor 2(AVPR2)
AZGP1	563	alpha-2-glycoprotein 1, zinc-binding(AZGP1)
BAAT	570	bile acid-CoA:amino acid N-acyltransferase(BAAT)
BACE1	23621	beta-secretase 1(BACE1)
BAD	572	BCL2 associated agonist of cell death(BAD)
BAS	8213	Beta-adrenergic stimulation, response to(BAS)
BAX	581	BCL2 associated X, apoptosis regulator(BAX)
BBS1	582	Bardet-Biedl syndrome 1(BBS1)
BBS9	27241	Bardet-Biedl syndrome 9(BBS9)
BCAM	4059	basal cell adhesion molecule (Lutheran blood group)(BCAM)
BCHE	590	butyrylcholinesterase(BCHE)
BCL2A1	597	BCL2 related protein A1(BCL2A1)
BCS1L	617	BCS1 homolog, ubiquinol-cytochrome c reductase complex chaperone(BCS1L)
BDKRB1	623	bradykinin receptor B1(BDKRB1)
BDNF	627	brain derived neurotrophic factor(BDNF)
BDNF-AS	497258	BDNF antisense RNA(BDNF-AS)
BEAN1	146227	brain expressed associated with NEDD4 1(BEAN1)
BEST1	7439	bestrophin 1(BEST1)
BGLAP	632	bone gamma-carboxyglutamate protein(BGLAP)
BGN	633	biglycan(BGN)
BID	637	BH3 interacting domain death agonist(BID)
BLVRA	644	biliverdin reductase A(BLVRA)
BMP6	654	bone morphogenetic protein 6(BMP6)
BMPR2	659	bone morphogenetic protein receptor type 2(BMPR2)
BMS1	9790	BMS1 ribosome biogenesis factor(BMS1)
BPI	671	bactericidal permeability increasing protein(BPI)
BRAP	8315	BRCA1 associated protein(BRAP)
BRD1	23774	bromodomain containing 1(BRD1)
BRD2	6046	bromodomain containing 2(BRD2)
BSCL2	26580	BSCL2 lipid droplet biogenesis associated, seipin(BSCL2)
BTG3	10950	BTG anti-proliferation factor 3(BTG3)
C10orf90	118611	chromosome 10 open reading frame 90(C10orf90)
C1D	10438	C1D nuclear receptor corepressor(C1D)
C1QL3	389941	complement C1q like 3(C1QL3)
C1QTNF1	114897	C1q and TNF related 1(C1QTNF1)
C1QTNF12	388581	C1q and TNF related 12(C1QTNF12)
C1QTNF5	114902	C1q and TNF related 5(C1QTNF5)
C3	718	complement C3(C3)
C5AR1	728	complement C5a receptor 1(C5AR1)
C6orf15	29113	chromosome 6 open reading frame 15(C6orf15)
CA2	760	carbonic anhydrase 2(CA2)
CA3	761	carbonic anhydrase 3(CA3)
CA5A	763	carbonic anhydrase 5A(CA5A)
CACNA1A	773	calcium voltage-gated channel subunit alpha1 A(CACNA1A)
CAD	790	carbamoyl-phosphate synthetase 2, aspartate transcarbamylase, and dihydroorotase(CAD)
CADM1	23705	cell adhesion molecule 1(CADM1)
CALCOCO1	57658	calcium binding and coiled-coil domain 1(CALCOCO1)
CALD1	800	caldesmon 1(CALD1)
CALM1	801	calmodulin 1(CALM1)
CALM2	805	calmodulin 2(CALM2)
CALM3	808	calmodulin 3(CALM3)
CAMKK2	10645	calcium/calmodulin dependent protein kinase kinase 2(CAMKK2)
CAPN10	11132	calpain 10(CAPN10)
CARD8	22900	caspase recruitment domain family member 8(CARD8)
CASP1	834	caspase 1(CASP1)
CASP3	836	caspase 3(CASP3)
CASR	846	calcium sensing receptor(CASR)
CAT	847	catalase(CAT)
CAV1	857	caveolin 1(CAV1)
CAV2	858	caveolin 2(CAV2)
CAV3	859	caveolin 3(CAV3)
CAVIN2	8436	caveolae associated protein 2(CAVIN2)
CBFA2T2	9139	CBFA2/RUNX1 partner transcriptional co-repressor 2(CBFA2T2)
CBL	867	Cbl proto-oncogene(CBL)
CBX4	8535	chromobox 4(CBX4)
CBX8	57332	chromobox 8(CBX8)
CCDC88A	55704	coiled-coil domain containing 88A(CCDC88A)
CCDC92	80212	coiled-coil domain containing 92(CCDC92)
CCHCR1	54535	coiled-coil alpha-helical rod protein 1(CCHCR1)
CCK	885	cholecystokinin(CCK)
CCL11	6356	C-C motif chemokine ligand 11(CCL11)
CCL2	6347	C-C motif chemokine ligand 2(CCL2)
CCL4L1	388372	C-C motif chemokine ligand 4 like 1(CCL4L1)
CCL4L2	9560	C-C motif chemokine ligand 4 like 2(CCL4L2)
CCN2	1490	cellular communication network factor 2(CCN2)
CCN3	4856	cellular communication network factor 3(CCN3)
CCND2	894	cyclin D2(CCND2)
CCR2	729230	C-C motif chemokine receptor 2(CCR2)
CCR5	1234	C-C motif chemokine receptor 5(CCR5)
CCRL2	9034	C-C motif chemokine receptor like 2(CCRL2)
CD14	929	CD14 molecule(CD14)
CD163	9332	CD163 molecule(CD163)
CD1A	909	CD1a molecule(CD1A)
CD1B	910	CD1b molecule(CD1B)
CD1C	911	CD1c molecule(CD1C)
CD300LG	146894	CD300 molecule like family member g(CD300LG)
CD36	948	CD36 molecule(CD36)
CD4	920	CD4 molecule(CD4)
CD40	958	CD40 molecule(CD40)
CD40LG	959	CD40 ligand(CD40LG)
CD44	960	CD44 molecule (Indian blood group)(CD44)
CD55	1604	CD55 molecule (Cromer blood group)(CD55)
CD59	966	CD59 molecule (CD59 blood group)(CD59)
CD68	968	CD68 molecule(CD68)
CD79A	973	CD79a molecule(CD79A)
CD80	941	CD80 molecule(CD80)
CD86	942	CD86 molecule(CD86)
CD9	928	CD9 molecule(CD9)
CDC42	998	cell division cycle 42(CDC42)
CDH13	1012	cadherin 13(CDH13)
CDIPT	10423	CDP-diacylglycerol--inositol 3-phosphatidyltransferase(CDIPT)
CDK4	1019	cyclin dependent kinase 4(CDK4)
CDK5	1020	cyclin dependent kinase 5(CDK5)
CDKAL1	54901	CDK5 regulatory subunit associated protein 1 like 1(CDKAL1)
CDKN1A	1026	cyclin dependent kinase inhibitor 1A(CDKN1A)
CEACAM1	634	CEA cell adhesion molecule 1(CEACAM1)
CEACAM5	1048	CEA cell adhesion molecule 5(CEACAM5)
CEBPA	1050	CCAAT enhancer binding protein alpha(CEBPA)
CEBPB	1051	CCAAT enhancer binding protein beta(CEBPB)
CEL	1056	carboxyl ester lipase(CEL)
CELP	1057	carboxyl ester lipase pseudogene(CELP)
CENPJ	55835	centromere protein J(CENPJ)
CEPT1	10390	choline/ethanolamine phosphotransferase 1(CEPT1)
CERK	64781	ceramide kinase(CERK)
CERS2	29956	ceramide synthase 2(CERS2)
CERS6	253782	ceramide synthase 6(CERS6)
CES1	1066	carboxylesterase 1(CES1)
CES2	8824	carboxylesterase 2(CES2)
CETP	1071	cholesteryl ester transfer protein(CETP)
CFAP299	255119	cilia and flagella associated protein 299(CFAP299)
CFAP97	57587	cilia and flagella associated protein 97(CFAP97)
CFD	1675	complement factor D(CFD)
CFTR	1080	CF transmembrane conductance regulator(CFTR)
CH25H	9023	cholesterol 25-hydroxylase(CH25H)
CHAF1A	10036	chromatin assembly factor 1 subunit A(CHAF1A)
CHDH	55349	choline dehydrogenase(CHDH)
CHI3L1	1116	chitinase 3 like 1(CHI3L1)
CHP1	11261	calcineurin like EF-hand protein 1(CHP1)
CHPT1	56994	choline phosphotransferase 1(CHPT1)
CHRM3	1131	cholinergic receptor muscarinic 3(CHRM3)
CHRNA4	1137	cholinergic receptor nicotinic alpha 4 subunit(CHRNA4)
CHRNB4	1143	cholinergic receptor nicotinic beta 4 subunit(CHRNB4)
CHST3	9469	carbohydrate sulfotransferase 3(CHST3)
CHUK	1147	component of inhibitor of nuclear factor kappa B kinase complex(CHUK)
CIDEA	1149	cell death inducing DFFA like effector a(CIDEA)
CIDEC	63924	cell death inducing DFFA like effector c(CIDEC)
CISD1	55847	CDGSH iron sulfur domain 1(CISD1)
CISH	1154	cytokine inducible SH2 containing protein(CISH)
CLCN1	1180	chloride voltage-gated channel 1(CLCN1)
CLN3	1201	CLN3 lysosomal/endosomal transmembrane protein, battenin(CLN3)
CLTC	1213	clathrin heavy chain(CLTC)
CMKLR1	1240	chemerin chemokine-like receptor 1(CMKLR1)
CNBD1	168975	cyclic nucleotide binding domain containing 1(CNBD1)
CNBP	7555	CCHC-type zinc finger nucleic acid binding protein(CNBP)
CNR1	1268	cannabinoid receptor 1(CNR1)
CNR2	1269	cannabinoid receptor 2(CNR2)
CNTF	1270	ciliary neurotrophic factor(CNTF)
COBLL1	22837	cordon-bleu WH2 repeat protein like 1(COBLL1)
COL6A3	1293	collagen type VI alpha 3 chain(COL6A3)
CORT	1325	cortistatin(CORT)
COX4I1	1327	cytochrome c oxidase subunit 4I1(COX4I1)
COX5A	9377	cytochrome c oxidase subunit 5A(COX5A)
COX8A	1351	cytochrome c oxidase subunit 8A(COX8A)
CP	1356	ceruloplasmin(CP)
CPA1	1357	carboxypeptidase A1(CPA1)
CPE	1363	carboxypeptidase E(CPE)
CPOX	1371	coproporphyrinogen oxidase(CPOX)
CPP	340451	ceruloplasmin pseudogene(CPP)
CPT1A	1374	carnitine palmitoyltransferase 1A(CPT1A)
CPT1B	1375	carnitine palmitoyltransferase 1B(CPT1B)
CPT2	1376	carnitine palmitoyltransferase 2(CPT2)
CRAT	1384	carnitine O-acetyltransferase(CRAT)
CREB3L4	148327	cAMP responsive element binding protein 3 like 4(CREB3L4)
CREBZF	58487	CREB/ATF bZIP transcription factor(CREBZF)
CREM	1390	cAMP responsive element modulator(CREM)
CRK	1398	CRK proto-oncogene, adaptor protein(CRK)
CRLS1	54675	cardiolipin synthase 1(CRLS1)
CROT	54677	carnitine O-octanoyltransferase(CROT)
CRP	1401	C-reactive protein(CRP)
CRTC2	200186	CREB regulated transcription coactivator 2(CRTC2)
CRY1	1407	cryptochrome circadian regulator 1(CRY1)
CRY2	1408	cryptochrome circadian regulator 2(CRY2)
CRYZ	1429	crystallin zeta(CRYZ)
CS	1431	citrate synthase(CS)
CSF1R	1436	colony stimulating factor 1 receptor(CSF1R)
CSF3	1440	colony stimulating factor 3(CSF3)
CSH1	1442	chorionic somatomammotropin hormone 1(CSH1)
CSH2	1443	chorionic somatomammotropin hormone 2(CSH2)
CSRP1	1465	cysteine and glycine rich protein 1(CSRP1)
CST3	1471	cystatin C(CST3)
CTAG2	30848	cancer/testis antigen 2(CTAG2)
CTF1	1489	cardiotrophin 1(CTF1)
CTF2P	100289419	cardiotrophin 2, pseudogene(CTF2P)
CTPP	10306	Cataract, posterior polar(CTPP)
CTSB	1508	cathepsin B(CTSB)
CTSD	1509	cathepsin D(CTSD)
CTSG	1511	cathepsin G(CTSG)
CTSS	1520	cathepsin S(CTSS)
CTXN3	613212	cortexin 3(CTXN3)
CUX1	1523	cut like homeobox 1(CUX1)
CX3CL1	6376	C-X3-C motif chemokine ligand 1(CX3CL1)
CX3CR1	1524	C-X3-C motif chemokine receptor 1(CX3CR1)
CXADR	1525	CXADR Ig-like cell adhesion molecule(CXADR)
CXCL10	3627	C-X-C motif chemokine ligand 10(CXCL10)
CXCL14	9547	C-X-C motif chemokine ligand 14(CXCL14)
CXCL5	6374	C-X-C motif chemokine ligand 5(CXCL5)
CXCL8	3576	C-X-C motif chemokine ligand 8(CXCL8)
CXCR2	3579	C-X-C motif chemokine receptor 2(CXCR2)
CYBA	1535	cytochrome b-245 alpha chain(CYBA)
CYBB	1536	cytochrome b-245 beta chain(CYBB)
CYP17A1	1586	cytochrome P450 family 17 subfamily A member 1(CYP17A1)
CYP19A1	1588	cytochrome P450 family 19 subfamily A member 1(CYP19A1)
CYP1A2	1544	cytochrome P450 family 1 subfamily A member 2(CYP1A2)
CYP27A1	1593	cytochrome P450 family 27 subfamily A member 1(CYP27A1)
CYP27B1	1594	cytochrome P450 family 27 subfamily B member 1(CYP27B1)
CYP2B6	1555	cytochrome P450 family 2 subfamily B member 6(CYP2B6)
CYP2C9	1559	cytochrome P450 family 2 subfamily C member 9(CYP2C9)
CYP2D6	1565	cytochrome P450 family 2 subfamily D member 6(CYP2D6)
CYP2E1	1571	cytochrome P450 family 2 subfamily E member 1(CYP2E1)
CYP2J2	1573	cytochrome P450 family 2 subfamily J member 2(CYP2J2)
CYP3A4	1576	cytochrome P450 family 3 subfamily A member 4(CYP3A4)
DAB2	1601	DAB adaptor protein 2(DAB2)
DAG1	1605	dystroglycan 1(DAG1)
DAGLA	747	diacylglycerol lipase alpha(DAGLA)
DAGLB	221955	diacylglycerol lipase beta(DAGLB)
DAND5	199699	DAN domain BMP antagonist family member 5(DAND5)
DBP	1628	D-box binding PAR bZIP transcription factor(DBP)
DCN	1634	decorin(DCN)
DDAH2	23564	dimethylarginine dimethylaminohydrolase 2(DDAH2)
DDIT3	1649	DNA damage inducible transcript 3(DDIT3)
DDX4	54514	DEAD-box helicase 4(DDX4)
DFFB	1677	DNA fragmentation factor subunit beta(DFFB)
DGAT2	84649	diacylglycerol O-acyltransferase 2(DGAT2)
DGCR	1714	DiGeorge syndrome chromosome region(DGCR)
DGCR2	9993	DiGeorge syndrome critical region gene 2(DGCR2)
DGKA	1606	diacylglycerol kinase alpha(DGKA)
DGKD	8527	diacylglycerol kinase delta(DGKD)
DGKQ	1609	diacylglycerol kinase theta(DGKQ)
DHX40	79665	DEAH-box helicase 40(DHX40)
DIH1	1732	diaphragmatic hernia 1(DIH1)
DIO2	1734	iodothyronine deiodinase 2(DIO2)
DKK3	27122	dickkopf WNT signaling pathway inhibitor 3(DKK3)
DLL4	54567	delta like canonical Notch ligand 4(DLL4)
DMD	1756	dystrophin(DMD)
DMPK	1760	DM1 protein kinase(DMPK)
DNAJB3	414061	DnaJ heat shock protein family (Hsp40) member B3(DNAJB3)
DNAJB9	4189	DnaJ heat shock protein family (Hsp40) member B9(DNAJB9)
DNASE2	1777	deoxyribonuclease 2, lysosomal(DNASE2)
DNM3	26052	dynamin 3(DNM3)
DNMT1	1786	DNA methyltransferase 1(DNMT1)
DPP4	1803	dipeptidyl peptidase 4(DPP4)
DRD2	1813	dopamine receptor D2(DRD2)
DST	667	dystonin(DST)
DUSP1	1843	dual specificity phosphatase 1(DUSP1)
DUSP2	1844	dual specificity phosphatase 2(DUSP2)
DUSP6	1848	dual specificity phosphatase 6(DUSP6)
DUSP9	1852	dual specificity phosphatase 9(DUSP9)
E2F1	1869	E2F transcription factor 1(E2F1)
ECI1	1632	enoyl-CoA delta isomerase 1(ECI1)
EDA	1896	ectodysplasin A(EDA)
EDN1	1906	endothelin 1(EDN1)
EEF1B2P2	1934	eukaryotic translation elongation factor 1 beta 2 pseudogene 2(EEF1B2P2)
EGFR	1956	epidermal growth factor receptor(EGFR)
EGLN3	112399	egl-9 family hypoxia inducible factor 3(EGLN3)
EGR1	1958	early growth response 1(EGR1)
EHMT1	79813	euchromatic histone lysine methyltransferase 1(EHMT1)
EIF2AK1	27102	eukaryotic translation initiation factor 2 alpha kinase 1(EIF2AK1)
EIF2AK4	440275	eukaryotic translation initiation factor 2 alpha kinase 4(EIF2AK4)
EIF4G2	1982	eukaryotic translation initiation factor 4 gamma 2(EIF4G2)
ELANE	1991	elastase, neutrophil expressed(ELANE)
ELAVL1	1994	ELAV like RNA binding protein 1(ELAVL1)
ELAVL2	1993	ELAV like RNA binding protein 2(ELAVL2)
ELF4	2000	E74 like ETS transcription factor 4(ELF4)
ELOVL6	79071	ELOVL fatty acid elongase 6(ELOVL6)
ENHO	375704	energy homeostasis associated(ENHO)
ENPP1	5167	ectonucleotide pyrophosphatase/phosphodiesterase 1(ENPP1)
ENPP2	5168	ectonucleotide pyrophosphatase/phosphodiesterase 2(ENPP2)
EP300	2033	E1A binding protein p300(EP300)
EPCAM	4072	epithelial cell adhesion molecule(EPCAM)
EPHB2	2048	EPH receptor B2(EPHB2)
EPHX2	2053	epoxide hydrolase 2(EPHX2)
EPO	2056	erythropoietin(EPO)
EPOR	2057	erythropoietin receptor(EPOR)
EPX	8288	eosinophil peroxidase(EPX)
ERBB2	2064	erb-b2 receptor tyrosine kinase 2(ERBB2)
ERFE	151176	erythroferrone(ERFE)
ERMAP	114625	erythroblast membrane associated protein (Scianna blood group)(ERMAP)
ERP44	23071	endoplasmic reticulum protein 44(ERP44)
ESR1	2099	estrogen receptor 1(ESR1)
ESR2	2100	estrogen receptor 2(ESR2)
ESRRG	2104	estrogen related receptor gamma(ESRRG)
ETFA	2108	electron transfer flavoprotein subunit alpha(ETFA)
ETFB	2109	electron transfer flavoprotein subunit beta(ETFB)
ETFDH	2110	electron transfer flavoprotein dehydrogenase(ETFDH)
ETV3	2117	ETS variant transcription factor 3(ETV3)
F2	2147	coagulation factor II, thrombin(F2)
F2RL1	2150	F2R like trypsin receptor 1(F2RL1)
F3	2152	coagulation factor III, tissue factor(F3)
FAAH	2166	fatty acid amide hydrolase(FAAH)
FABP2	2169	fatty acid binding protein 2(FABP2)
FABP3	2170	fatty acid binding protein 3(FABP3)
FABP4	2167	fatty acid binding protein 4(FABP4)
FABP5	2171	fatty acid binding protein 5(FABP5)
FABP5P1	387934	fatty acid binding protein 5 pseudogene 1(FABP5P1)
FADS1	3992	fatty acid desaturase 1(FADS1)
FADS2	9415	fatty acid desaturase 2(FADS2)
FAM107B	83641	family with sequence similarity 107 member B(FAM107B)
FAM126A	84668	family with sequence similarity 126 member A(FAM126A)
FAM20C	56975	FAM20C golgi associated secretory pathway kinase(FAM20C)
FAM3B	54097	FAM3 metabolism regulating signaling molecule B(FAM3B)
FAM3C	10447	FAM3 metabolism regulating signaling molecule C(FAM3C)
FAP	2191	fibroblast activation protein alpha(FAP)
FAS	355	Fas cell surface death receptor(FAS)
FASN	2194	fatty acid synthase(FASN)
FBN3	84467	fibrillin 3(FBN3)
FBP1	2203	fructose-bisphosphatase 1(FBP1)
FBRS	64319	fibrosin(FBRS)
FBXL7	23194	F-box and leucine rich repeat protein 7(FBXL7)
FBXO40	51725	F-box protein 40(FBXO40)
FBXO8	26269	F-box protein 8(FBXO8)
FCN1	2219	ficolin 1(FCN1)
FCN2	2220	ficolin 2(FCN2)
FCN3	8547	ficolin 3(FCN3)
FDFT1	2222	farnesyl-diphosphate farnesyltransferase 1(FDFT1)
FDXR	2232	ferredoxin reductase(FDXR)
FETUB	26998	fetuin B(FETUB)
FFAR1	2864	free fatty acid receptor 1(FFAR1)
FFAR2	2867	free fatty acid receptor 2(FFAR2)
FFAR3	2865	free fatty acid receptor 3(FFAR3)
FFAR4	338557	free fatty acid receptor 4(FFAR4)
FGD1	2245	FYVE, RhoGEF and PH domain containing 1(FGD1)
FGF19	9965	fibroblast growth factor 19(FGF19)
FGF2	2247	fibroblast growth factor 2(FGF2)
FGF21	26291	fibroblast growth factor 21(FGF21)
FGF23	8074	fibroblast growth factor 23(FGF23)
FGFR3	2261	fibroblast growth factor receptor 3(FGFR3)
FHL1	2273	four and a half LIM domains 1(FHL1)
FIG4	9896	FIG4 phosphoinositide 5-phosphatase(FIG4)
FIQTL1	619503	fasting glucose and specific insulin levels(FIQTL1)
FLAD1	80308	flavin adenine dinucleotide synthetase 1(FLAD1)
FLII	2314	FLII actin remodeling protein(FLII)
FLNA	2316	filamin A(FLNA)
FLT3LG	2323	fms related receptor tyrosine kinase 3 ligand(FLT3LG)
FMO3	2328	flavin containing dimethylaniline monoxygenase 3(FMO3)
FNDC5	252995	fibronectin type III domain containing 5(FNDC5)
FOXA2	3170	forkhead box A2(FOXA2)
FOXA3	3171	forkhead box A3(FOXA3)
FOXC1	2296	forkhead box C1(FOXC1)
FOXC2	2303	forkhead box C2(FOXC2)
FOXO1	2308	forkhead box O1(FOXO1)
FOXO3	2309	forkhead box O3(FOXO3)
FRZB	2487	frizzled related protein(FRZB)
FSHMD1A	2489	facioscapulohumeral muscular dystrophy 1A(FSHMD1A)
FST	10468	follistatin(FST)
FSTL3	10272	follistatin like 3(FSTL3)
FTMT	94033	ferritin mitochondrial(FTMT)
FTO	79068	FTO alpha-ketoglutarate dependent dioxygenase(FTO)
FXN	2395	frataxin(FXN)
FXYD5	53827	FXYD domain containing ion transport regulator 5(FXYD5)
FYN	2534	FYN proto-oncogene, Src family tyrosine kinase(FYN)
G6PC1	2538	glucose-6-phosphatase catalytic subunit 1(G6PC1)
G6PC2	57818	glucose-6-phosphatase catalytic subunit 2(G6PC2)
G6PD	2539	glucose-6-phosphate dehydrogenase(G6PD)
GAA	2548	alpha glucosidase(GAA)
GABPA	2551	GA binding protein transcription factor subunit alpha(GABPA)
GAGE12F	100008586	G antigen 12F(GAGE12F)
GAGE12G	645073	G antigen 12G(GAGE12G)
GAGE12I	26748	G antigen 12I(GAGE12I)
GAGE7	2579	G antigen 7(GAGE7)
GAL3ST1	9514	galactose-3-O-sulfotransferase 1(GAL3ST1)
GALNT2	2590	polypeptide N-acetylgalactosaminyltransferase 2(GALNT2)
GALR1	2587	galanin receptor 1(GALR1)
GAS6	2621	growth arrest specific 6(GAS6)
GATA3	2625	GATA binding protein 3(GATA3)
GBA3	57733	glucosylceramidase beta 3 (gene/pseudogene)(GBA3)
GC	2638	GC vitamin D binding protein(GC)
GCG	2641	glucagon(GCG)
GCGR	2642	glucagon receptor(GCGR)
GCK	2645	glucokinase(GCK)
GCKR	2646	glucokinase regulator(GCKR)
GCLC	2729	glutamate-cysteine ligase catalytic subunit(GCLC)
GDF10	2662	growth differentiation factor 10(GDF10)
GDF15	9518	growth differentiation factor 15(GDF15)
GDF2	2658	growth differentiation factor 2(GDF2)
GET4	51608	guided entry of tail-anchored proteins factor 4(GET4)
GFPT1	2673	glutamine--fructose-6-phosphate transaminase 1(GFPT1)
GGT1	2678	gamma-glutamyltransferase 1(GGT1)
GGT2	728441	gamma-glutamyltransferase 2(GGT2)
GGTLC3	728226	gamma-glutamyltransferase light chain family member 3(GGTLC3)
GGTLC4P	729838	gamma-glutamyltransferase light chain 4 pseudogene(GGTLC4P)
GGTLC5P	653590	gamma-glutamyltransferase light chain 5 pseudogene(GGTLC5P)
GH1	2688	growth hormone 1(GH1)
GHR	2690	growth hormone receptor(GHR)
GHRH	2691	growth hormone releasing hormone(GHRH)
GHSR	2693	growth hormone secretagogue receptor(GHSR)
GIP	2695	gastric inhibitory polypeptide(GIP)
GIPR	2696	gastric inhibitory polypeptide receptor(GIPR)
GJD2	57369	gap junction protein delta 2(GJD2)
GLMN	11146	glomulin, FKBP associated protein(GLMN)
GLP1R	2740	glucagon like peptide 1 receptor(GLP1R)
GMDS	2762	GDP-mannose 4,6-dehydratase(GMDS)
GNAI2	2771	G protein subunit alpha i2(GNAI2)
GNAQ	2776	G protein subunit alpha q(GNAQ)
GNAS	2778	GNAS complex locus(GNAS)
GNB3	2784	G protein subunit beta 3(GNB3)
GNPDA2	132789	glucosamine-6-phosphate deaminase 2(GNPDA2)
GNRH1	2796	gonadotropin releasing hormone 1(GNRH1)
GOLGA6A	342096	golgin A6 family member A(GOLGA6A)
GORASP1	64689	golgi reassembly stacking protein 1(GORASP1)
GOT2	2806	glutamic-oxaloacetic transaminase 2(GOT2)
GPAM	57678	glycerol-3-phosphate acyltransferase, mitochondrial(GPAM)
GPBAR1	151306	G protein-coupled bile acid receptor 1(GPBAR1)
GPC4	2239	glypican 4(GPC4)
GPER1	2852	G protein-coupled estrogen receptor 1(GPER1)
GPR119	139760	G protein-coupled receptor 119(GPR119)
GPR21	2844	G protein-coupled receptor 21(GPR21)
GPR83	10888	G protein-coupled receptor 83(GPR83)
GPRC6A	222545	G protein-coupled receptor class C group 6 member A(GPRC6A)
GPX1	2876	glutathione peroxidase 1(GPX1)
GPX3	2878	glutathione peroxidase 3(GPX3)
GRAP2	9402	GRB2 related adaptor protein 2(GRAP2)
GRB10	2887	growth factor receptor bound protein 10(GRB10)
GRB14	2888	growth factor receptor bound protein 14(GRB14)
GREM1	26585	gremlin 1, DAN family BMP antagonist(GREM1)
GRK2	156	G protein-coupled receptor kinase 2(GRK2)
GRK5	2869	G protein-coupled receptor kinase 5(GRK5)
GRN	2896	granulin precursor(GRN)
GRWD1	83743	glutamate rich WD repeat containing 1(GRWD1)
GSC-DT	108868751	GSC divergent transcript(GSC-DT)
GSK3B	2932	glycogen synthase kinase 3 beta(GSK3B)
GSTA4	2941	glutathione S-transferase alpha 4(GSTA4)
GTF2E1	2960	general transcription factor IIE subunit 1(GTF2E1)
GTF2E2	2961	general transcription factor IIE subunit 2(GTF2E2)
GTF3A	2971	general transcription factor IIIA(GTF3A)
GYPC	2995	glycophorin C (Gerbich blood group)(GYPC)
GZMB	3002	granzyme B(GZMB)
H19	283120	H19 imprinted maternally expressed transcript(H19)
HAMP	57817	hepcidin antimicrobial peptide(HAMP)
HAVCR1	26762	hepatitis A virus cellular receptor 1(HAVCR1)
HBEGF	1839	heparin binding EGF like growth factor(HBEGF)
HCC	619501	thyroid carcinoma, Hurthle cell(HCC)
HCRT	3060	hypocretin neuropeptide precursor(HCRT)
HDAC3	8841	histone deacetylase 3(HDAC3)
HDAC6	10013	histone deacetylase 6(HDAC6)
HDAC8	55869	histone deacetylase 8(HDAC8)
HDAC9	9734	histone deacetylase 9(HDAC9)
HES1	3280	hes family bHLH transcription factor 1(HES1)
HFE	3077	homeostatic iron regulator(HFE)
HGF	3082	hepatocyte growth factor(HGF)
HHEX	3087	hematopoietically expressed homeobox(HHEX)
HIF1A	3091	hypoxia inducible factor 1 subunit alpha(HIF1A)
HINT1	3094	histidine triad nucleotide binding protein 1(HINT1)
HK1	3098	hexokinase 1(HK1)
HK2	3099	hexokinase 2(HK2)
HMBS	3145	hydroxymethylbilane synthase(HMBS)
HMGA1	3159	high mobility group AT-hook 1(HMGA1)
HMGB1	3146	high mobility group box 1(HMGB1)
HMGCL	3155	3-hydroxy-3-methylglutaryl-CoA lyase(HMGCL)
HMGCR	3156	3-hydroxy-3-methylglutaryl-CoA reductase(HMGCR)
HMOX1	3162	heme oxygenase 1(HMOX1)
HNF1A	6927	HNF1 homeobox A(HNF1A)
HNF1B	6928	HNF1 homeobox B(HNF1B)
HNF4A	3172	hepatocyte nuclear factor 4 alpha(HNF4A)
HOOK2	29911	hook microtubule tethering protein 2(HOOK2)
HP	3240	haptoglobin(HP)
HPR	3250	haptoglobin-related protein(HPR)
HPS1	3257	HPS1 biogenesis of lysosomal organelles complex 3 subunit 1(HPS1)
HPS3	84343	HPS3 biogenesis of lysosomal organelles complex 2 subunit 1(HPS3)
HPSE	10855	heparanase(HPSE)
HR	55806	HR lysine demethylase and nuclear receptor corepressor(HR)
HRAS	3265	HRas proto-oncogene, GTPase(HRAS)
HSD11B1	3290	hydroxysteroid 11-beta dehydrogenase 1(HSD11B1)
HSD11B2	3291	hydroxysteroid 11-beta dehydrogenase 2(HSD11B2)
HSD17B4	3295	hydroxysteroid 17-beta dehydrogenase 4(HSD17B4)
HSP90AA1	3320	heat shock protein 90 alpha family class A member 1(HSP90AA1)
HSP90AB1	3326	heat shock protein 90 alpha family class B member 1(HSP90AB1)
HSP90B2P	7190	heat shock protein 90 beta family member 2, pseudogene(HSP90B2P)
HSPA14	51182	heat shock protein family A (Hsp70) member 14(HSPA14)
HSPA1A	3303	heat shock protein family A (Hsp70) member 1A(HSPA1A)
HSPA2	3306	heat shock protein family A (Hsp70) member 2(HSPA2)
HSPA4	3308	heat shock protein family A (Hsp70) member 4(HSPA4)
HSPA5	3309	heat shock protein family A (Hsp70) member 5(HSPA5)
HSPB1	3315	heat shock protein family B (small) member 1(HSPB1)
HSPB2	3316	heat shock protein family B (small) member 2(HSPB2)
HSPB3	8988	heat shock protein family B (small) member 3(HSPB3)
HSPD1	3329	heat shock protein family D (Hsp60) member 1(HSPD1)
HSR	338386	Hand skill, relative(HSR)
HTR2C	3358	5-hydroxytryptamine receptor 2C(HTR2C)
HTR3A	3359	5-hydroxytryptamine receptor 3A(HTR3A)
IAPP	3375	islet amyloid polypeptide(IAPP)
IARS1	3376	isoleucyl-tRNA synthetase 1(IARS1)
ICAM1	3383	intercellular adhesion molecule 1(ICAM1)
ID1	3397	inhibitor of DNA binding 1, HLH protein(ID1)
ID2	3398	inhibitor of DNA binding 2(ID2)
ID3	3399	inhibitor of DNA binding 3, HLH protein(ID3)
IDE	3416	insulin degrading enzyme(IDE)
IFNA1	3439	interferon alpha 1(IFNA1)
IFNB1	3456	interferon beta 1(IFNB1)
IFNG	3458	interferon gamma(IFNG)
IFNL3	282617	interferon lambda 3(IFNL3)
IFNLR1	163702	interferon lambda receptor 1(IFNLR1)
IFTAP	119710	intraflagellar transport associated protein(IFTAP)
IGF1	3479	insulin like growth factor 1(IGF1)
IGF1R	3480	insulin like growth factor 1 receptor(IGF1R)
IGF2	3481	insulin like growth factor 2(IGF2)
IGF2BP2	10644	insulin like growth factor 2 mRNA binding protein 2(IGF2BP2)
IGFALS	3483	insulin like growth factor binding protein acid labile subunit(IGFALS)
IGFBP1	3484	insulin like growth factor binding protein 1(IGFBP1)
IGFBP2	3485	insulin like growth factor binding protein 2(IGFBP2)
IGFBP3	3486	insulin like growth factor binding protein 3(IGFBP3)
IGFBP7	3490	insulin like growth factor binding protein 7(IGFBP7)
IGHD1-14	28508	immunoglobulin heavy diversity 1-14 (non-functional)(IGHD1-14)
IGHD1-7	28509	immunoglobulin heavy diversity 1-7(IGHD1-7)
IGKV1-27	28935	immunoglobulin kappa variable 1-27(IGKV1-27)
IGKV2D-19	28887	immunoglobulin kappa variable 2D-19 (pseudogene)(IGKV2D-19)
IKBKB	3551	inhibitor of nuclear factor kappa B kinase subunit beta(IKBKB)
IKZF2	22807	IKAROS family zinc finger 2(IKZF2)
IL10	3586	interleukin 10(IL10)
IL13	3596	interleukin 13(IL13)
IL15	3600	interleukin 15(IL15)
IL17A	3605	interleukin 17A(IL17A)
IL18	3606	interleukin 18(IL18)
IL1B	3553	interleukin 1 beta(IL1B)
IL1R1	3554	interleukin 1 receptor type 1(IL1R1)
IL1RN	3557	interleukin 1 receptor antagonist(IL1RN)
IL2	3558	interleukin 2(IL2)
IL22	50616	interleukin 22(IL22)
IL33	90865	interleukin 33(IL33)
IL34	146433	interleukin 34(IL34)
IL37	27178	interleukin 37(IL37)
IL4	3565	interleukin 4(IL4)
IL5	3567	interleukin 5(IL5)
IL6	3569	interleukin 6(IL6)
IL6R	3570	interleukin 6 receptor(IL6R)
IL7	3574	interleukin 7(IL7)
IL9	3578	interleukin 9(IL9)
IMPA1	3612	inositol monophosphatase 1(IMPA1)
INPPL1	3636	inositol polyphosphate phosphatase like 1(INPPL1)
INS	3630	insulin(INS)
INSIG2	51141	insulin induced gene 2(INSIG2)
INSL3	3640	insulin like 3(INSL3)
INSR	3643	insulin receptor(INSR)
INTS6	26512	integrator complex subunit 6(INTS6)
IP6K1	9807	inositol hexakisphosphate kinase 1(IP6K1)
IQGAP2	10788	IQ motif containing GTPase activating protein 2(IQGAP2)
IRF3	3661	interferon regulatory factor 3(IRF3)
IRF4	3662	interferon regulatory factor 4(IRF4)
IRF5	3663	interferon regulatory factor 5(IRF5)
IRS1	3667	insulin receptor substrate 1(IRS1)
IRS2	8660	insulin receptor substrate 2(IRS2)
IRS4	8471	insulin receptor substrate 4(IRS4)
ISYNA1	51477	inositol-3-phosphate synthase 1(ISYNA1)
ITCH	83737	itchy E3 ubiquitin protein ligase(ITCH)
ITGAX	3687	integrin subunit alpha X(ITGAX)
ITGBL1	9358	integrin subunit beta like 1(ITGBL1)
ITLN1	55600	intelectin 1(ITLN1)
ITPR1	3708	inositol 1,4,5-trisphosphate receptor type 1(ITPR1)
IVNS1ABP	10625	influenza virus NS1A binding protein(IVNS1ABP)
JAK1	3716	Janus kinase 1(JAK1)
JAK2	3717	Janus kinase 2(JAK2)
JAZF1	221895	JAZF zinc finger 1(JAZF1)
JPH3	57338	junctophilin 3(JPH3)
JUN	3725	Jun proto-oncogene, AP-1 transcription factor subunit(JUN)
KAT2B	8850	lysine acetyltransferase 2B(KAT2B)
KCNA3	3738	potassium voltage-gated channel subfamily A member 3(KCNA3)
KCNA5	3741	potassium voltage-gated channel subfamily A member 5(KCNA5)
KCNB1	3745	potassium voltage-gated channel subfamily B member 1(KCNB1)
KCNC2	3747	potassium voltage-gated channel subfamily C member 2(KCNC2)
KCNE1	3753	potassium voltage-gated channel subfamily E regulatory subunit 1(KCNE1)
KCNJ11	3767	potassium inwardly rectifying channel subfamily J member 11(KCNJ11)
KCNMB3	27094	potassium calcium-activated channel subfamily M regulatory beta subunit 3(KCNMB3)
KCNN2	3781	potassium calcium-activated channel subfamily N member 2(KCNN2)
KCNQ1	3784	potassium voltage-gated channel subfamily Q member 1(KCNQ1)
KCTD15	79047	potassium channel tetramerization domain containing 15(KCTD15)
KIF2A	3796	kinesin family member 2A(KIF2A)
KITLG	4254	KIT ligand(KITLG)
KL	9365	klotho(KL)
KLF11	8462	Kruppel like factor 11(KLF11)
KLF15	28999	Kruppel like factor 15(KLF15)
KLHDC10	23008	kelch domain containing 10(KLHDC10)
KLK2	3817	kallikrein related peptidase 2(KLK2)
KLK3	354	kallikrein related peptidase 3(KLK3)
KLK8	11202	kallikrein related peptidase 8(KLK8)
KMT2A	4297	lysine methyltransferase 2A(KMT2A)
KRT17	3872	keratin 17(KRT17)
KRT18	3875	keratin 18(KRT18)
KRT6B	3854	keratin 6B(KRT6B)
KSR1	8844	kinase suppressor of ras 1(KSR1)
LAP	7939	Laryngeal adductor paralysis(LAP)
LAP3	51056	leucine aminopeptidase 3(LAP3)
LAS1L	81887	LAS1 like ribosome biogenesis factor(LAS1L)
LASP1	3927	LIM and SH3 protein 1(LASP1)
LATS1	9113	large tumor suppressor kinase 1(LATS1)
LBP	3929	lipopolysaccharide binding protein(LBP)
LBX1	10660	ladybird homeobox 1(LBX1)
LCN2	3934	lipocalin 2(LCN2)
LCP1	3936	lymphocyte cytosolic protein 1(LCP1)
LCS1	84565	lymphedema-cholestasis syndrome 1(LCS1)
LDLR	3949	low density lipoprotein receptor(LDLR)
LEP	3952	leptin(LEP)
LEPR	3953	leptin receptor(LEPR)
LGALS12	85329	galectin 12(LGALS12)
LGALS3	3958	galectin 3(LGALS3)
LIME1	54923	Lck interacting transmembrane adaptor 1(LIME1)
LIN28A	79727	lin-28 homolog A(LIN28A)
LIN28B	389421	lin-28 homolog B(LIN28B)
LIN9	286826	lin-9 DREAM MuvB core complex component(LIN9)
LIPC	3990	lipase C, hepatic type(LIPC)
LIPE	3991	lipase E, hormone sensitive type(LIPE)
LIPG	9388	lipase G, endothelial type(LIPG)
LLGL1	3996	LLGL scribble cell polarity complex component 1(LLGL1)
LMNA	4000	lamin A/C(LMNA)
LOC102723407	102723407	immunoglobulin heavy variable 4-38-2-like(LOC102723407)
LOXL2	4017	lysyl oxidase like 2(LOXL2)
LPA	4018	lipoprotein(a)(LPA)
LPAL2	80350	lipoprotein(a) like 2, pseudogene(LPAL2)
LPCAT3	10162	lysophosphatidylcholine acyltransferase 3(LPCAT3)
LPIN1	23175	lipin 1(LPIN1)
LPIN2	9663	lipin 2(LPIN2)
LPL	4023	lipoprotein lipase(LPL)
LRIT1	26103	leucine rich repeat, Ig-like and transmembrane domains 1(LRIT1)
LRP1	4035	LDL receptor related protein 1(LRP1)
LRP1B	53353	LDL receptor related protein 1B(LRP1B)
LTA	4049	lymphotoxin alpha(LTA)
LTB4R	1241	leukotriene B4 receptor(LTB4R)
LTF	4057	lactotransferrin(LTF)
LYN	4067	LYN proto-oncogene, Src family tyrosine kinase(LYN)
LYRM1	57149	LYR motif containing 1(LYRM1)
MADD	8567	MAP kinase activating death domain(MADD)
MAK	4117	male germ cell associated kinase(MAK)
MANF	7873	mesencephalic astrocyte derived neurotrophic factor(MANF)
MAP2K1	5604	mitogen-activated protein kinase kinase 1(MAP2K1)
MAP3K5	4217	mitogen-activated protein kinase kinase kinase 5(MAP3K5)
MAP3K7	6885	mitogen-activated protein kinase kinase kinase 7(MAP3K7)
MAP3K8	1326	mitogen-activated protein kinase kinase kinase 8(MAP3K8)
MAP4K4	9448	mitogen-activated protein kinase kinase kinase kinase 4(MAP4K4)
MAP4K5	11183	mitogen-activated protein kinase kinase kinase kinase 5(MAP4K5)
MAPK1	5594	mitogen-activated protein kinase 1(MAPK1)
MAPK10	5602	mitogen-activated protein kinase 10(MAPK10)
MAPK14	1432	mitogen-activated protein kinase 14(MAPK14)
MAPK1IP1L	93487	mitogen-activated protein kinase 1 interacting protein 1 like(MAPK1IP1L)
MAPK4	5596	mitogen-activated protein kinase 4(MAPK4)
MAPK8	5599	mitogen-activated protein kinase 8(MAPK8)
MAPK9	5601	mitogen-activated protein kinase 9(MAPK9)
MAPKAPK2	9261	MAPK activated protein kinase 2(MAPKAPK2)
MAPT	4137	microtubule associated protein tau(MAPT)
MARCHF1	55016	membrane associated ring-CH-type finger 1(MARCHF1)
MARCKS	4082	myristoylated alanine rich protein kinase C substrate(MARCKS)
MARK1	4139	microtubule affinity regulating kinase 1(MARK1)
MAS1	4142	MAS1 proto-oncogene, G protein-coupled receptor(MAS1)
MASP1	5648	MBL associated serine protease 1(MASP1)
MBD5	55777	methyl-CpG binding domain protein 5(MBD5)
MBL2	4153	mannose binding lectin 2(MBL2)
MBL3P	50639	mannose-binding lectin family member 3, pseudogene(MBL3P)
MC3R	4159	melanocortin 3 receptor(MC3R)
MC4R	4160	melanocortin 4 receptor(MC4R)
MCAT	27349	malonyl-CoA-acyl carrier protein transacylase(MCAT)
MCC	4163	MCC regulator of WNT signaling pathway(MCC)
MCL1	4170	MCL1 apoptosis regulator, BCL2 family member(MCL1)
MCPH1	79648	microcephalin 1(MCPH1)
MCU	90550	mitochondrial calcium uniporter(MCU)
MDK	4192	midkine(MDK)
MECP2	4204	methyl-CpG binding protein 2(MECP2)
MEFV	4210	MEFV innate immuity regulator, pyrin(MEFV)
MEG3	55384	maternally expressed 3(MEG3)
MELTF	4241	melanotransferrin(MELTF)
MEN1	4221	menin 1(MEN1)
MEP1A	4224	meprin A subunit alpha(MEP1A)
METRNL	284207	meteorin like, glial cell differentiation regulator(METRNL)
MFN1	55669	mitofusin 1(MFN1)
MFN2	9927	mitofusin 2(MFN2)
MIAT	440823	myocardial infarction associated transcript(MIAT)
MIF	4282	macrophage migration inhibitory factor(MIF)
MINK1	50488	misshapen like kinase 1(MINK1)
MIR106B	406900	microRNA 106b(MIR106B)
MIR107	406901	microRNA 107(MIR107)
MIR122	406906	microRNA 122(MIR122)
MIR125A	406910	microRNA 125a(MIR125A)
MIR126	406913	microRNA 126(MIR126)
MIR143	406935	microRNA 143(MIR143)
MIR144	406936	microRNA 144(MIR144)
MIR145	406937	microRNA 145(MIR145)
MIR146A	406938	microRNA 146a(MIR146A)
MIR150	406942	microRNA 150(MIR150)
MIR155	406947	microRNA 155(MIR155)
MIR15B	406949	microRNA 15b(MIR15B)
MIR182	406958	microRNA 182(MIR182)
MIR183	406959	microRNA 183(MIR183)
MIR184	406960	microRNA 184(MIR184)
MIR190B	100126346	microRNA 190b(MIR190B)
MIR195	406971	microRNA 195(MIR195)
MIR200C	406985	microRNA 200c(MIR200C)
MIR206	406989	microRNA 206(MIR206)
MIR21	406991	microRNA 21(MIR21)
MIR210	406992	microRNA 210(MIR210)
MIR217	406999	microRNA 217(MIR217)
MIR221	407006	microRNA 221(MIR221)
MIR222	407007	microRNA 222(MIR222)
MIR223	407008	microRNA 223(MIR223)
MIR26B	407017	microRNA 26b(MIR26B)
MIR27B	407019	microRNA 27b(MIR27B)
MIR29A	407021	microRNA 29a(MIR29A)
MIR29B1	407024	microRNA 29b-1(MIR29B1)
MIR301A	407027	microRNA 301a(MIR301A)
MIR30D	407033	microRNA 30d(MIR30D)
MIR33A	407039	microRNA 33a(MIR33A)
MIR34A	407040	microRNA 34a(MIR34A)
MIR375	494324	microRNA 375(MIR375)
MIR377	494326	microRNA 377(MIR377)
MIR378A	494327	microRNA 378a(MIR378A)
MIR425	494337	microRNA 425(MIR425)
MIR4789	100616395	microRNA 4789(MIR4789)
MIR492	574449	microRNA 492(MIR492)
MIR494	574452	microRNA 494(MIR494)
MIR543	100126335	microRNA 543(MIR543)
MIR93	407050	microRNA 93(MIR93)
MIR96	407053	microRNA 96(MIR96)
MKI67	4288	marker of proliferation Ki-67(MKI67)
MLC1	23209	modulator of VRAC current 1(MLC1)
MLIP	90523	muscular LMNA interacting protein(MLIP)
MLST8	64223	MTOR associated protein, LST8 homolog(MLST8)
MLXIPL	51085	MLX interacting protein like(MLXIPL)
MLYCD	23417	malonyl-CoA decarboxylase(MLYCD)
MME	4311	membrane metalloendopeptidase(MME)
MMEL1	79258	membrane metalloendopeptidase like 1(MMEL1)
MMP1	4312	matrix metallopeptidase 1(MMP1)
MMP11	4320	matrix metallopeptidase 11(MMP11)
MMP8	4317	matrix metallopeptidase 8(MMP8)
MMP9	4318	matrix metallopeptidase 9(MMP9)
MOGAT1	116255	monoacylglycerol O-acyltransferase 1(MOGAT1)
MOGAT2	80168	monoacylglycerol O-acyltransferase 2(MOGAT2)
MOK	5891	MOK protein kinase(MOK)
MPI	4351	mannose phosphate isomerase(MPI)
MPO	4353	myeloperoxidase(MPO)
MROS	8011	Melkersson-Rosenthal syndrome(MROS)
MSC	9242	musculin(MSC)
MSR1	4481	macrophage scavenger receptor 1(MSR1)
MSRA	4482	methionine sulfoxide reductase A(MSRA)
MST1	4485	macrophage stimulating 1(MST1)
MSTN	2660	myostatin(MSTN)
MSX2	4488	msh homeobox 2(MSX2)
MT1A	4489	metallothionein 1A(MT1A)
MT1B	4490	metallothionein 1B(MT1B)
MT1E	4493	metallothionein 1E(MT1E)
MT1F	4494	metallothionein 1F(MT1F)
MT1G	4495	metallothionein 1G(MT1G)
MT1H	4496	metallothionein 1H(MT1H)
MT1IP	644314	metallothionein 1I, pseudogene(MT1IP)
MT1JP	4498	metallothionein 1J, pseudogene(MT1JP)
MT1L	4500	metallothionein 1L, pseudogene(MT1L)
MT1M	4499	metallothionein 1M(MT1M)
MT1X	4501	metallothionein 1X(MT1X)
MT2A	4502	metallothionein 2A(MT2A)
MT-CO1	4512	mitochondrially encoded cytochrome c oxidase I(MT-CO1)
MTHFR	4524	methylenetetrahydrofolate reductase(MTHFR)
MTNR1A	4543	melatonin receptor 1A(MTNR1A)
MTNR1B	4544	melatonin receptor 1B(MTNR1B)
MTOR	2475	mechanistic target of rapamycin kinase(MTOR)
MTSS1	9788	MTSS I-BAR domain containing 1(MTSS1)
MTTP	4547	microsomal triglyceride transfer protein(MTTP)
MT-TP	4571	mitochondrially encoded tRNA proline(MT-TP)
MUC1	4582	mucin 1, cell surface associated(MUC1)
MUSK	4593	muscle associated receptor tyrosine kinase(MUSK)
MYD88	4615	MYD88 innate immune signal transduction adaptor(MYD88)
NAA16	79612	N-alpha-acetyltransferase 16, NatA auxiliary subunit(NAA16)
NAGS	162417	N-acetylglutamate synthase(NAGS)
NAMPT	10135	nicotinamide phosphoribosyltransferase(NAMPT)
NANS	54187	N-acetylneuraminate synthase(NANS)
NAPEPLD	222236	N-acyl phosphatidylethanolamine phospholipase D(NAPEPLD)
NAT1	9	N-acetyltransferase 1(NAT1)
NAT2	10	N-acetyltransferase 2(NAT2)
NBDY	550643	negative regulator of P-body association(NBDY)
NBN	4683	nibrin(NBN)
NBPF3	84224	NBPF member 3(NBPF3)
NCF1	653361	neutrophil cytosolic factor 1(NCF1)
NDC80	10403	NDC80 kinetochore complex component(NDC80)
NDP	4693	norrin cystine knot growth factor NDP(NDP)
NDUFA2	4695	NADH:ubiquinone oxidoreductase subunit A2(NDUFA2)
NDUFB3	4709	NADH:ubiquinone oxidoreductase subunit B3(NDUFB3)
NEIL1	79661	nei like DNA glycosylase 1(NEIL1)
NELFCD	51497	negative elongation factor complex member C/D(NELFCD)
NEU3	10825	neuraminidase 3(NEU3)
NF2	4771	NF2, moesin-ezrin-radixin like (MERLIN) tumor suppressor(NF2)
NFAT5	10725	nuclear factor of activated T cells 5(NFAT5)
NFE2L1	4779	NFE2 like bZIP transcription factor 1(NFE2L1)
NFE2L2	4780	NFE2 like bZIP transcription factor 2(NFE2L2)
NFKB1	4790	nuclear factor kappa B subunit 1(NFKB1)
NFKBIA	4792	NFKB inhibitor alpha(NFKBIA)
NGF	4803	nerve growth factor(NGF)
NHLH2	4808	nescient helix-loop-helix 2(NHLH2)
NHLRC1	378884	NHL repeat containing E3 ubiquitin protein ligase 1(NHLRC1)
NLRP3	114548	NLR family pyrin domain containing 3(NLRP3)
NNT	23530	nicotinamide nucleotide transhydrogenase(NNT)
NOD1	10392	nucleotide binding oligomerization domain containing 1(NOD1)
NOD2	64127	nucleotide binding oligomerization domain containing 2(NOD2)
NOS1	4842	nitric oxide synthase 1(NOS1)
NOS2	4843	nitric oxide synthase 2(NOS2)
NOS3	4846	nitric oxide synthase 3(NOS3)
NOTCH1	4851	notch receptor 1(NOTCH1)
NOTCH2	4853	notch receptor 2(NOTCH2)
NOX4	50507	NADPH oxidase 4(NOX4)
NPEPPS	9520	aminopeptidase puromycin sensitive(NPEPPS)
NPHS1	4868	NPHS1 adhesion molecule, nephrin(NPHS1)
NPPB	4879	natriuretic peptide B(NPPB)
NPRL3	8131	NPR3 like, GATOR1 complex subunit(NPRL3)
NPY	4852	neuropeptide Y(NPY)
NPY5R	4889	neuropeptide Y receptor Y5(NPY5R)
NR0B2	8431	nuclear receptor subfamily 0 group B member 2(NR0B2)
NR1H4	9971	nuclear receptor subfamily 1 group H member 4(NR1H4)
NR1I3	9970	nuclear receptor subfamily 1 group I member 3(NR1I3)
NR2C2	7182	nuclear receptor subfamily 2 group C member 2(NR2C2)
NR3C1	2908	nuclear receptor subfamily 3 group C member 1(NR3C1)
NR3C2	4306	nuclear receptor subfamily 3 group C member 2(NR3C2)
NR4A1	3164	nuclear receptor subfamily 4 group A member 1(NR4A1)
NR4A3	8013	nuclear receptor subfamily 4 group A member 3(NR4A3)
NRF1	4899	nuclear respiratory factor 1(NRF1)
NRG4	145957	neuregulin 4(NRG4)
NRIP1	8204	nuclear receptor interacting protein 1(NRIP1)
NRSN1	140767	neurensin 1(NRSN1)
NSG1	27065	neuronal vesicle trafficking associated 1(NSG1)
NT5C1A	84618	5'-nucleotidase, cytosolic IA(NT5C1A)
NTN1	9423	netrin 1(NTN1)
NTRK1	4914	neurotrophic receptor tyrosine kinase 1(NTRK1)
NUAK1	9891	NUAK family kinase 1(NUAK1)
NUCB2	4925	nucleobindin 2(NUCB2)
NUP214	8021	nucleoporin 214(NUP214)
NUTM1	256646	NUT midline carcinoma family member 1(NUTM1)
OAT	4942	ornithine aminotransferase(OAT)
ODC1	4953	ornithine decarboxylase 1(ODC1)
OFC1	4963	orofacial cleft 1(OFC1)
OGG1	4968	8-oxoguanine DNA glycosylase(OGG1)
OGT	8473	O-linked N-acetylglucosamine (GlcNAc) transferase(OGT)
OLR1	4973	oxidized low density lipoprotein receptor 1(OLR1)
OPA1	4976	OPA1 mitochondrial dynamin like GTPase(OPA1)
OPRM1	4988	opioid receptor mu 1(OPRM1)
OSTN	344901	osteocrin(OSTN)
OTULIN	90268	OTU deubiquitinase with linear linkage specificity(OTULIN)
OVGP1	5016	oviductal glycoprotein 1(OVGP1)
P2RY1	5028	purinergic receptor P2Y1(P2RY1)
P2RY14	9934	purinergic receptor P2Y14(P2RY14)
PADI4	23569	peptidyl arginine deiminase 4(PADI4)
PAGE1	8712	PAGE family member 1(PAGE1)
PAGE5	90737	PAGE family member 5(PAGE5)
PAK3	5063	p21 (RAC1) activated kinase 3(PAK3)
PAM	5066	peptidylglycine alpha-amidating monooxygenase(PAM)
PANX1	24145	pannexin 1(PANX1)
PAPPA	5069	pappalysin 1(PAPPA)
PAPSS2	9060	3'-phosphoadenosine 5'-phosphosulfate synthase 2(PAPSS2)
PAQR3	152559	progestin and adipoQ receptor family member 3(PAQR3)
PARK7	11315	Parkinsonism associated deglycase(PARK7)
PARL	55486	presenilin associated rhomboid like(PARL)
PARP1	142	poly(ADP-ribose) polymerase 1(PARP1)
PAX4	5078	paired box 4(PAX4)
PBX1	5087	PBX homeobox 1(PBX1)
PC	5091	pyruvate carboxylase(PC)
PCDHA6	56142	protocadherin alpha 6(PCDHA6)
PCK1	5105	phosphoenolpyruvate carboxykinase 1(PCK1)
PCK2	5106	phosphoenolpyruvate carboxykinase 2, mitochondrial(PCK2)
PCMT1	5110	protein-L-isoaspartate (D-aspartate) O-methyltransferase(PCMT1)
PCNT	5116	pericentrin(PCNT)
PCOS1	5120	polycystic ovary syndrome 1(PCOS1)
PCSK1	5122	proprotein convertase subtilisin/kexin type 1(PCSK1)
PCSK1N	27344	proprotein convertase subtilisin/kexin type 1 inhibitor(PCSK1N)
PCSK2	5126	proprotein convertase subtilisin/kexin type 2(PCSK2)
PCSK9	255738	proprotein convertase subtilisin/kexin type 9(PCSK9)
PCTP	58488	phosphatidylcholine transfer protein(PCTP)
PDE3B	5140	phosphodiesterase 3B(PDE3B)
PDGFRB	5159	platelet derived growth factor receptor beta(PDGFRB)
PDIA4	9601	protein disulfide isomerase family A member 4(PDIA4)
PDK2	5164	pyruvate dehydrogenase kinase 2(PDK2)
PDK4	5166	pyruvate dehydrogenase kinase 4(PDK4)
PDLIM2	64236	PDZ and LIM domain 2(PDLIM2)
PDLIM5	10611	PDZ and LIM domain 5(PDLIM5)
PDON2	406237	Periodontitis, localized aggressive(PDON2)
PDX1	3651	pancreatic and duodenal homeobox 1(PDX1)
PDXK	8566	pyridoxal kinase(PDXK)
PEA15	8682	proliferation and apoptosis adaptor protein 15(PEA15)
PFAS	5198	phosphoribosylformylglycinamidine synthase(PFAS)
PFN1	5216	profilin 1(PFN1)
PGF	5228	placental growth factor(PGF)
PGR-AS1	101054525	PGR antisense RNA 1(PGR-AS1)
PHLPP1	23239	PH domain and leucine rich repeat protein phosphatase 1(PHLPP1)
PICALM	8301	phosphatidylinositol binding clathrin assembly protein(PICALM)
PID1	55022	phosphotyrosine interaction domain containing 1(PID1)
PIK3C3	5289	phosphatidylinositol 3-kinase catalytic subunit type 3(PIK3C3)
PIK3CA	5290	phosphatidylinositol-4,5-bisphosphate 3-kinase catalytic subunit alpha(PIK3CA)
PIK3CB	5291	phosphatidylinositol-4,5-bisphosphate 3-kinase catalytic subunit beta(PIK3CB)
PIK3CD	5293	phosphatidylinositol-4,5-bisphosphate 3-kinase catalytic subunit delta(PIK3CD)
PIK3CG	5294	phosphatidylinositol-4,5-bisphosphate 3-kinase catalytic subunit gamma(PIK3CG)
PIK3R1	5295	phosphoinositide-3-kinase regulatory subunit 1(PIK3R1)
PIK3R2	5296	phosphoinositide-3-kinase regulatory subunit 2(PIK3R2)
PIK3R4	30849	phosphoinositide-3-kinase regulatory subunit 4(PIK3R4)
PIP4K2A	5305	phosphatidylinositol-5-phosphate 4-kinase type 2 alpha(PIP4K2A)
PIR	8544	pirin(PIR)
PITX2	5308	paired like homeodomain 2(PITX2)
PKD1	5310	polycystin 1, transient receptor potential channel interacting(PKD1)
PKD2	5311	polycystin 2, transient receptor potential cation channel(PKD2)
PKM	5315	pyruvate kinase M1/2(PKM)
PKNOX1	5316	PBX/knotted 1 homeobox 1(PKNOX1)
PLA2G15	23659	phospholipase A2 group XV(PLA2G15)
PLA2G1B	5319	phospholipase A2 group IB(PLA2G1B)
PLAG1	5324	PLAG1 zinc finger(PLAG1)
PLAT	5327	plasminogen activator, tissue type(PLAT)
PLD1	5337	phospholipase D1(PLD1)
PLD2	5338	phospholipase D2(PLD2)
PLEKHA2	59339	pleckstrin homology domain containing A2(PLEKHA2)
PLEKHG2	64857	pleckstrin homology and RhoGEF domain containing G2(PLEKHG2)
PLIN1	5346	perilipin 1(PLIN1)
PLIN2	123	perilipin 2(PLIN2)
PLIN3	10226	perilipin 3(PLIN3)
PLIN4	729359	perilipin 4(PLIN4)
PLIN5	440503	perilipin 5(PLIN5)
PLTP	5360	phospholipid transfer protein(PLTP)
PLXNB1	5364	plexin B1(PLXNB1)
PLXND1	23129	plexin D1(PLXND1)
PMEL	6490	premelanosome protein(PMEL)
PMM2	5373	phosphomannomutase 2(PMM2)
PNP	4860	purine nucleoside phosphorylase(PNP)
PNPLA2	57104	patatin like phospholipase domain containing 2(PNPLA2)
PNPLA3	80339	patatin like phospholipase domain containing 3(PNPLA3)
POLDIP2	26073	DNA polymerase delta interacting protein 2(POLDIP2)
POLG2	11232	DNA polymerase gamma 2, accessory subunit(POLG2)
POLR2D	5433	RNA polymerase II subunit D(POLR2D)
POM121	9883	POM121 transmembrane nucleoporin(POM121)
POMC	5443	proopiomelanocortin(POMC)
PON1	5444	paraoxonase 1(PON1)
PON2	5445	paraoxonase 2(PON2)
PON3	5446	paraoxonase 3(PON3)
POSTN	10631	periostin(POSTN)
POU5F1	5460	POU class 5 homeobox 1(POU5F1)
PPARA	5465	peroxisome proliferator activated receptor alpha(PPARA)
PPARD	5467	peroxisome proliferator activated receptor delta(PPARD)
PPARG	5468	peroxisome proliferator activated receptor gamma(PPARG)
PPARGC1A	10891	PPARG coactivator 1 alpha(PPARGC1A)
PPARGC1B	133522	PPARG coactivator 1 beta(PPARGC1B)
PPID	5481	peptidylprolyl isomerase D(PPID)
PPIF	10105	peptidylprolyl isomerase F(PPIF)
PPM1K	152926	protein phosphatase, Mg2+/Mn2+ dependent 1K(PPM1K)
PPP1R12C	54776	protein phosphatase 1 regulatory subunit 12C(PPP1R12C)
PPP1R13B	23368	protein phosphatase 1 regulatory subunit 13B(PPP1R13B)
PPP1R15A	23645	protein phosphatase 1 regulatory subunit 15A(PPP1R15A)
PPP1R3A	5506	protein phosphatase 1 regulatory subunit 3A(PPP1R3A)
PPP1R3G	648791	protein phosphatase 1 regulatory subunit 3G(PPP1R3G)
PPP2R5C	5527	protein phosphatase 2 regulatory subunit B'gamma(PPP2R5C)
PPY	5539	pancreatic polypeptide(PPY)
PRB1	5542	proline rich protein BstNI subfamily 1(PRB1)
PRB4	5545	proline rich protein BstNI subfamily 4(PRB4)
PRDM16	63976	PR/SET domain 16(PRDM16)
PRDX1	5052	peroxiredoxin 1(PRDX1)
PRDX3	10935	peroxiredoxin 3(PRDX3)
PRDX4	10549	peroxiredoxin 4(PRDX4)
PRKAA1	5562	protein kinase AMP-activated catalytic subunit alpha 1(PRKAA1)
PRKAA2	5563	protein kinase AMP-activated catalytic subunit alpha 2(PRKAA2)
PRKAB1	5564	protein kinase AMP-activated non-catalytic subunit beta 1(PRKAB1)
PRKAG3	53632	protein kinase AMP-activated non-catalytic subunit gamma 3(PRKAG3)
PRKAR1A	5573	protein kinase cAMP-dependent type I regulatory subunit alpha(PRKAR1A)
PRKCB	5579	protein kinase C beta(PRKCB)
PRKCD	5580	protein kinase C delta(PRKCD)
PRKCE	5581	protein kinase C epsilon(PRKCE)
PRKCZ	5590	protein kinase C zeta(PRKCZ)
PRL	5617	prolactin(PRL)
PRLR	5618	prolactin receptor(PRLR)
PRNP	5621	prion protein(PRNP)
PROC	5624	protein C, inactivator of coagulation factors Va and VIIIa(PROC)
PROS1	5627	protein S(PROS1)
PROX1	5629	prospero homeobox 1(PROX1)
PRRT2	112476	proline rich transmembrane protein 2(PRRT2)
PRRX1	5396	paired related homeobox 1(PRRX1)
PRSS8	5652	serine protease 8(PRSS8)
PRTN3	5657	proteinase 3(PRTN3)
PSAT1	29968	phosphoserine aminotransferase 1(PSAT1)
PSEN1	5663	presenilin 1(PSEN1)
PSG1	5669	pregnancy specific beta-1-glycoprotein 1(PSG1)
PSMB8	5696	proteasome 20S subunit beta 8(PSMB8)
PSMD13	5719	proteasome 26S subunit, non-ATPase 13(PSMD13)
PSMD3	5709	proteasome 26S subunit, non-ATPase 3(PSMD3)
PSMD6	9861	proteasome 26S subunit, non-ATPase 6(PSMD6)
PTEN	5728	phosphatase and tensin homolog(PTEN)
PTGDS	5730	prostaglandin D2 synthase(PTGDS)
PTGR2	145482	prostaglandin reductase 2(PTGR2)
PTGS1	5742	prostaglandin-endoperoxide synthase 1(PTGS1)
PTH	5741	parathyroid hormone(PTH)
PTHLH	5744	parathyroid hormone like hormone(PTHLH)
PTK2B	2185	protein tyrosine kinase 2 beta(PTK2B)
PTPA	5524	protein phosphatase 2 phosphatase activator(PTPA)
PTPN1	5770	protein tyrosine phosphatase non-receptor type 1(PTPN1)
PTPN11	5781	protein tyrosine phosphatase non-receptor type 11(PTPN11)
PTPN2	5771	protein tyrosine phosphatase non-receptor type 2(PTPN2)
PTPN6	5777	protein tyrosine phosphatase non-receptor type 6(PTPN6)
PTPRF	5792	protein tyrosine phosphatase receptor type F(PTPRF)
PTPRJ	5795	protein tyrosine phosphatase receptor type J(PTPRJ)
PTPRU	10076	protein tyrosine phosphatase receptor type U(PTPRU)
PTRH1	138428	peptidyl-tRNA hydrolase 1 homolog(PTRH1)
PTRH2	51651	peptidyl-tRNA hydrolase 2(PTRH2)
PTS	5805	6-pyruvoyltetrahydropterin synthase(PTS)
PTX3	5806	pentraxin 3(PTX3)
PYY	5697	peptide YY(PYY)
QRFP	347148	pyroglutamylated RFamide peptide(QRFP)
RAB10	10890	RAB10, member RAS oncogene family(RAB10)
RAC1	5879	Rac family small GTPase 1(RAC1)
RAG1	5896	recombination activating 1(RAG1)
RALBP1	10928	ralA binding protein 1(RALBP1)
RAPGEF5	9771	Rap guanine nucleotide exchange factor 5(RAPGEF5)
RAPH1	65059	Ras association (RalGDS/AF-6) and pleckstrin homology domains 1(RAPH1)
RAPSN	5913	receptor associated protein of the synapse(RAPSN)
RARRES2	5919	retinoic acid receptor responder 2(RARRES2)
RB1	5925	RB transcriptional corepressor 1(RB1)
RBM12	10137	RNA binding motif protein 12(RBM12)
RBP4	5950	retinol binding protein 4(RBP4)
RCAN1	1827	regulator of calcineurin 1(RCAN1)
RCBTB1	55213	RCC1 and BTB domain containing protein 1(RCBTB1)
REG1A	5967	regenerating family member 1 alpha(REG1A)
RELA	5970	RELA proto-oncogene, NF-kB subunit(RELA)
REM1	28954	RRAD and GEM like GTPase 1(REM1)
REN	5972	renin(REN)
RENBP	5973	renin binding protein(RENBP)
RERE	473	arginine-glutamic acid dipeptide repeats(RERE)
RETN	56729	resistin(RETN)
RETSAT	54884	retinol saturase(RETSAT)
RHOG	391	ras homolog family member G(RHOG)
RHOT1	55288	ras homolog family member T1(RHOT1)
RICTOR	253260	RPTOR independent companion of MTOR complex 2(RICTOR)
RIPK2	8767	receptor interacting serine/threonine kinase 2(RIPK2)
RIPK3	11035	receptor interacting serine/threonine kinase 3(RIPK3)
RLF	6018	RLF zinc finger(RLF)
RMDN3	55177	regulator of microtubule dynamics 3(RMDN3)
RN7SL263P	106480993	RNA, 7SL, cytoplasmic 263, pseudogene(RN7SL263P)
RNASE1	6035	ribonuclease A family member 1, pancreatic(RNASE1)
RNASEL	6041	ribonuclease L(RNASEL)
RNF19A	25897	ring finger protein 19A, RBR E3 ubiquitin protein ligase(RNF19A)
ROCK1	6093	Rho associated coiled-coil containing protein kinase 1(ROCK1)
RPL27	6155	ribosomal protein L27(RPL27)
RPL29	6159	ribosomal protein L29(RPL29)
RPS11	6205	ribosomal protein S11(RPS11)
RPS19	6223	ribosomal protein S19(RPS19)
RPS6KA3	6197	ribosomal protein S6 kinase A3(RPS6KA3)
RPS6KB1	6198	ribosomal protein S6 kinase B1(RPS6KB1)
RPTOR	57521	regulatory associated protein of MTOR complex 1(RPTOR)
RRAD	6236	RRAD, Ras related glycolysis inhibitor and calcium channel regulator(RRAD)
RSAD2	91543	radical S-adenosyl methionine domain containing 2(RSAD2)
RSS	140821	Russell Silver syndrome(RSS)
RUBCN	9711	rubicon autophagy regulator(RUBCN)
RYBP	23429	RING1 and YY1 binding protein(RYBP)
S100A1	6271	S100 calcium binding protein A1(S100A1)
S100A8	6279	S100 calcium binding protein A8(S100A8)
S100A9	6280	S100 calcium binding protein A9(S100A9)
S100B	6285	S100 calcium binding protein B(S100B)
SAA1	6288	serum amyloid A1(SAA1)
SAA3P	6290	serum amyloid A3, pseudogene(SAA3P)
SART3	9733	spliceosome associated factor 3, U4/U6 recycling protein(SART3)
SAT1	6303	spermidine/spermine N1-acetyltransferase 1(SAT1)
SCARB1	949	scavenger receptor class B member 1(SCARB1)
SCD	6319	stearoyl-CoA desaturase(SCD)
SCGN	10590	secretagogin, EF-hand calcium binding protein(SCGN)
SCN10A	6336	sodium voltage-gated channel alpha subunit 10(SCN10A)
SCN5A	6331	sodium voltage-gated channel alpha subunit 5(SCN5A)
SCPEP1	59342	serine carboxypeptidase 1(SCPEP1)
SCT	6343	secretin(SCT)
SCTR	6344	secretin receptor(SCTR)
SELE	6401	selectin E(SELE)
SELENBP1	8991	selenium binding protein 1(SELENBP1)
SELENOP	6414	selenoprotein P(SELENOP)
SELENOS	55829	selenoprotein S(SELENOS)
SELP	6403	selectin P(SELP)
SELPLG	6404	selectin P ligand(SELPLG)
SEMA3E	9723	semaphorin 3E(SEMA3E)
SEPTIN11	55752	septin 11(SEPTIN11)
SERPINA1	5265	serpin family A member 1(SERPINA1)
SERPINA12	145264	serpin family A member 12(SERPINA12)
SERPINA6	866	serpin family A member 6(SERPINA6)
SERPINB1	1992	serpin family B member 1(SERPINB1)
SERPINC1	462	serpin family C member 1(SERPINC1)
SERPIND1	3053	serpin family D member 1(SERPIND1)
SERPINE1	5054	serpin family E member 1(SERPINE1)
SERPINF1	5176	serpin family F member 1(SERPINF1)
SERPINF2	5345	serpin family F member 2(SERPINF2)
SESN2	83667	sestrin 2(SESN2)
SESN3	143686	sestrin 3(SESN3)
SETD2	29072	SET domain containing 2, histone lysine methyltransferase(SETD2)
SFRP2	6423	secreted frizzled related protein 2(SFRP2)
SFRP4	6424	secreted frizzled related protein 4(SFRP4)
SFRP5	6425	secreted frizzled related protein 5(SFRP5)
SFTPA1	653509	surfactant protein A1(SFTPA1)
SFTPA2	729238	surfactant protein A2(SFTPA2)
SFTPD	6441	surfactant protein D(SFTPD)
SGPL1	8879	sphingosine-1-phosphate lyase 1(SGPL1)
SH2B1	25970	SH2B adaptor protein 1(SH2B1)
SH2B2	10603	SH2B adaptor protein 2(SH2B2)
SH3GLB1	51100	SH3 domain containing GRB2 like, endophilin B1(SH3GLB1)
SHBG	6462	sex hormone binding globulin(SHBG)
SHC1	6464	SHC adaptor protein 1(SHC1)
SHCBP1	79801	SHC binding and spindle associated 1(SHCBP1)
SI	6476	sucrase-isomaltase(SI)
SIRPA	140885	signal regulatory protein alpha(SIRPA)
SIRT1	23411	sirtuin 1(SIRT1)
SIRT2	22933	sirtuin 2(SIRT2)
SIRT3	23410	sirtuin 3(SIRT3)
SIRT7	51547	sirtuin 7(SIRT7)
SIT1	27240	signaling threshold regulating transmembrane adaptor 1(SIT1)
SLC12A3	6559	solute carrier family 12 member 3(SLC12A3)
SLC13A5	284111	solute carrier family 13 member 5(SLC13A5)
SLC16A1	6566	solute carrier family 16 member 1(SLC16A1)
SLC17A7	57030	solute carrier family 17 member 7(SLC17A7)
SLC17A9	63910	solute carrier family 17 member 9(SLC17A9)
SLC22A1	6580	solute carrier family 22 member 1(SLC22A1)
SLC22A2	6582	solute carrier family 22 member 2(SLC22A2)
SLC22A8	9376	solute carrier family 22 member 8(SLC22A8)
SLC25A10	1468	solute carrier family 25 member 10(SLC25A10)
SLC25A20	788	solute carrier family 25 member 20(SLC25A20)
SLC25A21	89874	solute carrier family 25 member 21(SLC25A21)
SLC25A22	79751	solute carrier family 25 member 22(SLC25A22)
SLC25A27	9481	solute carrier family 25 member 27(SLC25A27)
SLC25A3	5250	solute carrier family 25 member 3(SLC25A3)
SLC25A37	51312	solute carrier family 25 member 37(SLC25A37)
SLC25A5	292	solute carrier family 25 member 5(SLC25A5)
SLC27A1	376497	solute carrier family 27 member 1(SLC27A1)
SLC2A1	6513	solute carrier family 2 member 1(SLC2A1)
SLC2A12	154091	solute carrier family 2 member 12(SLC2A12)
SLC2A2	6514	solute carrier family 2 member 2(SLC2A2)
SLC2A3P1	100128062	solute carrier family 2 member 3 pseudogene 1(SLC2A3P1)
SLC2A4	6517	solute carrier family 2 member 4(SLC2A4)
SLC2A5	6518	solute carrier family 2 member 5(SLC2A5)
SLC2A6	11182	solute carrier family 2 member 6(SLC2A6)
SLC30A10	55532	solute carrier family 30 member 10(SLC30A10)
SLC30A8	169026	solute carrier family 30 member 8(SLC30A8)
SLC33A1	9197	solute carrier family 33 member 1(SLC33A1)
SLC38A1	81539	solute carrier family 38 member 1(SLC38A1)
SLC38A3	10991	solute carrier family 38 member 3(SLC38A3)
SLC38A6	145389	solute carrier family 38 member 6(SLC38A6)
SLC4A1	6521	solute carrier family 4 member 1 (Diego blood group)(SLC4A1)
SLC4A2	6522	solute carrier family 4 member 2(SLC4A2)
SLC6A19	340024	solute carrier family 6 member 19(SLC6A19)
SLC6A2	6530	solute carrier family 6 member 2(SLC6A2)
SLC9A1	6548	solute carrier family 9 member A1(SLC9A1)
SMAD3	4088	SMAD family member 3(SMAD3)
SMAD7	4092	SMAD family member 7(SMAD7)
SMUG1	23583	single-strand-selective monofunctional uracil-DNA glycosylase 1(SMUG1)
SNAP23	8773	synaptosome associated protein 23(SNAP23)
SNAP91	9892	synaptosome associated protein 91(SNAP91)
SNCA	6622	synuclein alpha(SNCA)
SNCG	6623	synuclein gamma(SNCG)
SNRPB	6628	small nuclear ribonucleoprotein polypeptides B and B1(SNRPB)
SOAT2	8435	sterol O-acyltransferase 2(SOAT2)
SOCS1	8651	suppressor of cytokine signaling 1(SOCS1)
SOCS3	9021	suppressor of cytokine signaling 3(SOCS3)
SOCS4	122809	suppressor of cytokine signaling 4(SOCS4)
SOCS7	30837	suppressor of cytokine signaling 7(SOCS7)
SOD1	6647	superoxide dismutase 1(SOD1)
SOD2	6648	superoxide dismutase 2(SOD2)
SOD3	6649	superoxide dismutase 3(SOD3)
SORBS1	10580	sorbin and SH3 domain containing 1(SORBS1)
SORCS1	114815	sortilin related VPS10 domain containing receptor 1(SORCS1)
SORT1	6272	sortilin 1(SORT1)
SOS1	6654	SOS Ras/Rac guanine nucleotide exchange factor 1(SOS1)
SOST	50964	sclerostin(SOST)
SOX6	55553	SRY-box transcription factor 6(SOX6)
SP1	6667	Sp1 transcription factor(SP1)
SPAM1	6677	sperm adhesion molecule 1(SPAM1)
SPARC	6678	secreted protein acidic and cysteine rich(SPARC)
SPG7	6687	SPG7 matrix AAA peptidase subunit, paraplegin(SPG7)
SPIN1	10927	spindlin 1(SPIN1)
SPP1	6696	secreted phosphoprotein 1(SPP1)
SRA1	10011	steroid receptor RNA activator 1(SRA1)
SREBF1	6720	sterol regulatory element binding transcription factor 1(SREBF1)
SREBF2	6721	sterol regulatory element binding transcription factor 2(SREBF2)
SRF	6722	serum response factor(SRF)
SRI	6717	sorcin(SRI)
SS18L1	26039	SS18L1 subunit of BAF chromatin remodeling complex(SS18L1)
SSB	6741	small RNA binding exonuclease protection factor La(SSB)
SST	6750	somatostatin(SST)
ST3GAL4	6484	ST3 beta-galactoside alpha-2,3-sialyltransferase 4(ST3GAL4)
ST3GAL5	8869	ST3 beta-galactoside alpha-2,3-sialyltransferase 5(ST3GAL5)
STAT3	6774	signal transducer and activator of transcription 3(STAT3)
STAT4	6775	signal transducer and activator of transcription 4(STAT4)
STAT5A	6776	signal transducer and activator of transcription 5A(STAT5A)
STAT5B	6777	signal transducer and activator of transcription 5B(STAT5B)
STEAP4	79689	STEAP4 metalloreductase(STEAP4)
STH	246744	saitohin(STH)
STK11	6794	serine/threonine kinase 11(STK11)
STK25	10494	serine/threonine kinase 25(STK25)
STRA6	64220	signaling receptor and transporter of retinol STRA6(STRA6)
STS	412	steroid sulfatase(STS)
STX4	6810	syntaxin 4(STX4)
STX5	6811	syntaxin 5(STX5)
STX8	9482	syntaxin 8(STX8)
STXBP3	6814	syntaxin binding protein 3(STXBP3)
SUGP1	57794	SURP and G-patch domain containing 1(SUGP1)
SULT1E1	6783	sulfotransferase family 1E member 1(SULT1E1)
SULT2A1	6822	sulfotransferase family 2A member 1(SULT2A1)
SUMO4	387082	small ubiquitin like modifier 4(SUMO4)
SYNM	23336	synemin(SYNM)
SYT1	6857	synaptotagmin 1(SYT1)
TAAR1	134864	trace amine associated receptor 1(TAAR1)
TAFAZZIN	6901	tafazzin, phospholipid-lysophospholipid transacylase(TAFAZZIN)
TANK	10010	TRAF family member associated NFKB activator(TANK)
TAS2R13	50838	taste 2 receptor member 13(TAS2R13)
TAT	6898	tyrosine aminotransferase(TAT)
TBC1D4	9882	TBC1 domain family member 4(TBC1D4)
TBCE	6905	tubulin folding cofactor E(TBCE)
TBPL1	9519	TATA-box binding protein like 1(TBPL1)
TBX1	6899	T-box transcription factor 1(TBX1)
TBX21	30009	T-box transcription factor 21(TBX21)
TCEAL1	9338	transcription elongation factor A like 1(TCEAL1)
TCF7L2	6934	transcription factor 7 like 2(TCF7L2)
TCN1	6947	transcobalamin 1(TCN1)
TCN2	6948	transcobalamin 2(TCN2)
TERT	7015	telomerase reverse transcriptase(TERT)
TESC	54997	tescalcin(TESC)
TEX45	374877	testis expressed 45(TEX45)
TF	7018	transferrin(TF)
TFAM	7019	transcription factor A, mitochondrial(TFAM)
TFAP2B	7021	transcription factor AP-2 beta(TFAP2B)
TFF3	7033	trefoil factor 3(TFF3)
TFPI	7035	tissue factor pathway inhibitor(TFPI)
TGFB1	7040	transforming growth factor beta 1(TGFB1)
TGS1	96764	trimethylguanosine synthase 1(TGS1)
TH	7054	tyrosine hydroxylase(TH)
THADA	63892	THADA armadillo repeat containing(THADA)
THBD	7056	thrombomodulin(THBD)
THBS1	7057	thrombospondin 1(THBS1)
THRSP	7069	thyroid hormone responsive(THRSP)
TIMP1	7076	TIMP metallopeptidase inhibitor 1(TIMP1)
TIMP3	7078	TIMP metallopeptidase inhibitor 3(TIMP3)
TLR2	7097	toll like receptor 2(TLR2)
TLR3	7098	toll like receptor 3(TLR3)
TLR4	7099	toll like receptor 4(TLR4)
TLR5	7100	toll like receptor 5(TLR5)
TLR8	51311	toll like receptor 8(TLR8)
TLR9	54106	toll like receptor 9(TLR9)
TM6SF2	53345	transmembrane 6 superfamily member 2(TM6SF2)
TMBIM6	7009	transmembrane BAX inhibitor motif containing 6(TMBIM6)
TMED2	10959	transmembrane p24 trafficking protein 2(TMED2)
TMEM11	8834	transmembrane protein 11(TMEM11)
TMSB4X	7114	thymosin beta 4 X-linked(TMSB4X)
TNF	7124	tumor necrosis factor(TNF)
TNFAIP1	7126	TNF alpha induced protein 1(TNFAIP1)
TNFAIP3	7128	TNF alpha induced protein 3(TNFAIP3)
TNFRSF11B	4982	TNF receptor superfamily member 11b(TNFRSF11B)
TNFRSF1A	7132	TNF receptor superfamily member 1A(TNFRSF1A)
TNFRSF1B	7133	TNF receptor superfamily member 1B(TNFRSF1B)
TNFRSF25	8718	TNF receptor superfamily member 25(TNFRSF25)
TNFSF10	8743	TNF superfamily member 10(TNFSF10)
TNFSF12	8742	TNF superfamily member 12(TNFSF12)
TNFSF12-TNFSF13	407977	TNFSF12-TNFSF13 readthrough(TNFSF12-TNFSF13)
TNFSF13B	10673	TNF superfamily member 13b(TNFSF13B)
TNIP1	10318	TNFAIP3 interacting protein 1(TNIP1)
TNIP3	79931	TNFAIP3 interacting protein 3(TNIP3)
TNKS	8658	tankyrase(TNKS)
TNMD	64102	tenomodulin(TNMD)
TNP2	7142	transition protein 2(TNP2)
TOR1A	1861	torsin family 1 member A(TOR1A)
TOX	9760	thymocyte selection associated high mobility group box(TOX)
TP53	7157	tumor protein p53(TP53)
TP53BP1	7158	tumor protein p53 binding protein 1(TP53BP1)
TPD52	7163	tumor protein D52(TPD52)
TPO	7173	thyroid peroxidase(TPO)
TPPP	11076	tubulin polymerization promoting protein(TPPP)
TRAF3	7187	TNF receptor associated factor 3(TRAF3)
TRA-TGC7-1	7154	tRNA-Ala (anticodon TGC) 7-1(TRA-TGC7-1)
TRG	6965	T cell receptor gamma locus(TRG)
TRI-AAT9-1	7202	tRNA-Ile (anticodon AAT) 9-1(TRI-AAT9-1)
TRIB3	57761	tribbles pseudokinase 3(TRIB3)
TRIM13	10206	tripartite motif containing 13(TRIM13)
TRIM72	493829	tripartite motif containing 72(TRIM72)
TSC1	7248	TSC complex subunit 1(TSC1)
TSC2	7249	TSC complex subunit 2(TSC2)
TSC22D4	81628	TSC22 domain family member 4(TSC22D4)
TSPAN31	6302	tetraspanin 31(TSPAN31)
TSPO	706	translocator protein(TSPO)
TST	7263	thiosulfate sulfurtransferase(TST)
TTF2	8458	transcription termination factor 2(TTF2)
TTR	7276	transthyretin(TTR)
TWIST1	7291	twist family bHLH transcription factor 1(TWIST1)
TXN	7295	thioredoxin(TXN)
TXNIP	10628	thioredoxin interacting protein(TXNIP)
TYR	7299	tyrosinase(TYR)
TYRP1	7306	tyrosinase related protein 1(TYRP1)
UBE2E2	7325	ubiquitin conjugating enzyme E2 E2(UBE2E2)
UBE2I	7329	ubiquitin conjugating enzyme E2 I(UBE2I)
UBE2N	7334	ubiquitin conjugating enzyme E2 N(UBE2N)
UBL4A	8266	ubiquitin like 4A(UBL4A)
UCN2	90226	urocortin 2(UCN2)
UCP1	7350	uncoupling protein 1(UCP1)
UCP2	7351	uncoupling protein 2(UCP2)
UCP3	7352	uncoupling protein 3(UCP3)
UGCG	7357	UDP-glucose ceramide glucosyltransferase(UGCG)
UOX	391051	urate oxidase (pseudogene)(UOX)
UPK3BL1	100134938	uroplakin 3B like 1(UPK3BL1)
UPK3BL2	107983993	uroplakin 3B like 2(UPK3BL2)
UTS2	10911	urotensin 2(UTS2)
VAMP2	6844	vesicle associated membrane protein 2(VAMP2)
VAMP8	8673	vesicle associated membrane protein 8(VAMP8)
VASH1	22846	vasohibin 1(VASH1)
VAT1	10493	vesicle amine transport 1(VAT1)
VCAM1	7412	vascular cell adhesion molecule 1(VCAM1)
VDR	7421	vitamin D receptor(VDR)
VEGFA	7422	vascular endothelial growth factor A(VEGFA)
VEGFB	7423	vascular endothelial growth factor B(VEGFB)
VEGFC	7424	vascular endothelial growth factor C(VEGFC)
VIM	7431	vimentin(VIM)
VIT	5212	vitrin(VIT)
VLDLR	7436	very low density lipoprotein receptor(VLDLR)
VNN1	8876	vanin 1(VNN1)
VPREB1	7441	V-set pre-B cell surrogate light chain 1(VPREB1)
VPS51	738	VPS51 subunit of GARP complex(VPS51)
VSIR	64115	V-set immunoregulatory receptor(VSIR)
VWF	7450	von Willebrand factor(VWF)
WASH6P	653440	WASP family homolog 6, pseudogene(WASH6P)
WASHC1	100287171	WASH complex subunit 1(WASHC1)
WDR13	64743	WD repeat domain 13(WDR13)
WDR5	11091	WD repeat domain 5(WDR5)
WIPF2	147179	WAS/WASL interacting protein family member 2(WIPF2)
WNK1	65125	WNK lysine deficient protein kinase 1(WNK1)
WNT5A	7474	Wnt family member 5A(WNT5A)
WWTR1	25937	WW domain containing transcription regulator 1(WWTR1)
XBP1	7494	X-box binding protein 1(XBP1)
XBP1P1	7495	X-box binding protein 1 pseudogene 1(XBP1P1)
XK	7504	X-linked Kx blood group(XK)
YWHAZ	7534	tyrosine 3-monooxygenase/tryptophan 5-monooxygenase activation protein zeta(YWHAZ)
ZAP70	7535	zeta chain of T cell receptor associated protein kinase 70(ZAP70)
ZDHHC23	254887	zinc finger DHHC-type palmitoyltransferase 23(ZDHHC23)
ZFP69	339559	ZFP69 zinc finger protein(ZFP69)
ZGLP1	100125288	zinc finger GATA like protein 1(ZGLP1)
ZNF384	171017	zinc finger protein 384(ZNF384)
ZNF469	84627	zinc finger protein 469(ZNF469)

## Sheet: Insulin resistance_genes links
IntId	IntSchema	IntType	IntLinks	Sentences	ObjId1	ObjType1	ObjName1	ObjSymonyms1	ObjLinks1	ObjId2	ObjType2	ObjName2	ObjSymonyms2	ObjLinks2
27528725	Insulin Resistance -- INSR	association	Pubmed:11795106;Pubmed:18007551;Pubmed 2006:17198561;Pubmed 2001:11213893;Pubmed 2013:24640202;Pubmed 2004:15745246;Pubmed 2012:22189999;Pubmed 2014:24839816;Pubmed 2011:21867370;Pubmed 2010:21063038;Pubmed 1992:1315125;Pubmed 1992:1327927;Pubmed 2009:19720790;Pubmed 1990:1971035;Pubmed 2003:12532158;Pubmed 1991:1673662;Pubmed 1991:2010042;Pubmed central 2015:4357062;Pubmed central 2015:4443598;P…	Comparison of HOMA <b>IR</b> with the minimal model for measuring <b>insulin sensitivity</b> in polycystic ovary syndrome.[Pubmed:11795106];<b>Insulin resistance</b> was determined by HOMA- <b>IR</b>.[Pubmed:18007551];After adjustment of the <b>insulin resistance</b> assessed by HOMA <b>IR</b>, the Homabeta of the type 2 diabetic patients was reduced to be 30% that of the NGT subjects (3.7 +/- 0.…	1431	Disease	Insulin Resistance	Insulin Resistance;Insulin Sensitivity;insulin of resistance;insulin resistance-type;insulin sensitivity--an;insulin's resistance;insulin- resistance;insulin-resistance;insulin-sensitivity;resistance - insulin;resistance insulin;resistance of insulin;resistance of the insulin;resistance the insulin;sensitivity insulin;sensitivity of insulin;sensitivity of the insulin;	Mesh_UI:D007333;Mesh_MN:C18.452.394.968.500;Mesh_MN:G07.690.320.617;	4342782	Gene	INSR	CD220;HHF5;INSR;insulin receptor;CD220 antigen;EC 2.7.10.1;insulin of receptor;insulin--receptor;insulin-receptor;insulin-type receptor;IR;ir-type;receptor insulin;receptor of insulin;receptor of the insulin;receptor--insulin;receptor-insulin;type-ir;	SWISSPROT_AC:P06213;SWISSPROT_ID:INSR_HUMAN;GeneID:3643;Ensembl:ENSG00000171105;HGNC:HGNC:6091;MIM:147670;Vega:OTTHUMG00000181992;protein_accession:AAA59174.1;protein_accession:AAA59175.1;protein_accession:AAA59176.1;protein_accession:AAA59177.1;protein_accession:AAA59178.1;protein_accession:AAA59190.1;protein_accession:AAA59452.1;protein_accession:AAA86791.1;protein_accession:AAB30713.1;protein_…
27533696	Insulin Resistance -- ADRB3	association	Pubmed:20449541;Pubmed 2001:11206402;Pubmed 2001:11640997;Pubmed 2001:11699048;Pubmed 2004:15489932;Pubmed 2004:15743038;Pubmed 2002:11872697;Pubmed 2008:18422027;Pubmed 2007:18054709;Pubmed 2000:10707554;Pubmed 1996:8960833;Pubmed 2009:19295193;Pubmed 1999:10337869;Pubmed 1997:9049481;Pubmed 1997:9313101;Pubmed 1997:9313761;Pubmed 1998:10197086;Pubmed 1998:9814483;Pubmed 2005:16209345;Pubmed 200…	The aim of our study was to investigate the influence of Trp64Arg polymorphism in the <b>Beta3AR</b> gene on <b>insulin resistance</b> in obese patients and the allelic distribution of this polymorphismin a geographic area of Spain.[Pubmed:20449541];The Trp64Arg polymorphism in the <b>beta3-adrenoreceptor</b> gene has been found to be associated with <b>insulin resistance</b>, obesity or with ear…	1431	Disease	Insulin Resistance	Insulin Resistance;Insulin Sensitivity;insulin of resistance;insulin resistance-type;insulin sensitivity--an;insulin's resistance;insulin- resistance;insulin-resistance;insulin-sensitivity;resistance - insulin;resistance insulin;resistance of insulin;resistance of the insulin;resistance the insulin;sensitivity insulin;sensitivity of insulin;sensitivity of the insulin;	Mesh_UI:D007333;Mesh_MN:C18.452.394.968.500;Mesh_MN:G07.690.320.617;	4339929	Gene	ADRB3	ADRB3;adrenoceptor beta 3;BETA3AR;ADRB3R;adrenergic receptor b3;adrenoceptor beta-3;b3 adrenergic receptor;b3 adrenoceptor;b3 adrenoreceptor;b3-adrenergic receptor;B3AR;beta 3 adrenergic receptor;beta 3 adrenoceptor;beta 3 adrenoreceptor;beta 3-adrenergic receptor;beta 3-adrenergic-receptor;beta 3-adrenoceptor;beta 3-adrenoceptor-subtype;beta 3-adrenoreceptor;beta 3ar;Beta-3 adrenergic receptor;B…	SWISSPROT_AC:P13945;SWISSPROT_ID:ADRB3_HUMAN;GeneID:155;Ensembl:ENSG00000188778;HGNC:HGNC:288;MIM:109691;Vega:OTTHUMG00000164028;protein_accession:AAA35550.1;protein_accession:AAB24837.1;protein_accession:AAH75017.1;protein_accession:AAR37414.1;protein_accession:AAY88743.1;protein_accession:ACL14174.1;protein_accession:ACL14175.1;protein_accession:BAF85722.1;protein_accession:BAG36585.1;protein_a…
27534158	Insulin Resistance -- FABP2	association	Pubmed 2001:11299043;Pubmed 2001:11422402;Pubmed 2001:11555846;Pubmed 2004:14981227;Pubmed 2008:18701184;Pubmed 2007:17292994;Pubmed 2010:20329566;Pubmed 1999:10337870;Pubmed 1997:9194752;Pubmed central 2014:4302657;Pubmed central 2013:3695067;Pubmed central 2013:4015124;Pubmed central 2013:4241911;	An A54T polymorphism at the <b>fatty acid binding protein 2</b> (FABP2) locus was found to be associated with <b>insulin resistance</b> in non-diabetic Pima Indians.[Pubmed 2001:11299043];An A54T polymorphism of the <b>fatty acid binding protein 2</b> (FABP2) gene was found to be associated with <b>insulin resistance</b> in nondiabetic Pima Indians.[Pubmed 2001:11422402];<b>FABP2</b> genotype is …	1431	Disease	Insulin Resistance	Insulin Resistance;Insulin Sensitivity;insulin of resistance;insulin resistance-type;insulin sensitivity--an;insulin's resistance;insulin- resistance;insulin-resistance;insulin-sensitivity;resistance - insulin;resistance insulin;resistance of insulin;resistance of the insulin;resistance the insulin;sensitivity insulin;sensitivity of insulin;sensitivity of the insulin;	Mesh_UI:D007333;Mesh_MN:C18.452.394.968.500;Mesh_MN:G07.690.320.617;	4341550	Gene	FABP2	FABP2;FABPI;fatty acid binding protein 2;I-FABP;fatty acid binding protein type 2;fatty acid binding protein, intestinal;fatty acid binding protein-2;Fatty acid-binding protein 2;Fatty acid-binding protein, intestinal;fatty acid-binding protein-2;fatty-acid binding protein 2;fatty-acid binding protein-2;fatty-acid-binding protein-2;Intestinal-type fatty acid-binding protein;protein, intestinal fa…	SWISSPROT_AC:P12104;SWISSPROT_ID:FABPI_HUMAN;GeneID:2169;Ensembl:ENSG00000145384;HGNC:HGNC:3556;MIM:134640;Vega:OTTHUMG00000132972;protein_accession:AAA52417.1;protein_accession:AAH69466.1;protein_accession:AAH69617.1;protein_accession:AAH69625.1;protein_accession:AAH69637.1;protein_accession:AAI11792.1;protein_accession:ADQ32865.1;protein_accession:EAW73666.1;protein_accession:NP_000125.2;protei…
27534205	Insulin Resistance -- LTA	association	Pubmed 2006:16468038;Pubmed 1997:9245742;	It has been suggested that the gene encoding <b>lymphotoxin-alpha</b> (LTA) is associated with <b>insulin resistance</b>, and genetic association studies in the LTA region offer some support for this.[Pubmed 2006:16468038];The aim of this study was to investigate whether the Ncol polymorphism of the <b>TNF-beta</b> gene influences the relationship between <b>insulin resistance</b> and triglycerid…	1431	Disease	Insulin Resistance	Insulin Resistance;Insulin Sensitivity;insulin of resistance;insulin resistance-type;insulin sensitivity--an;insulin's resistance;insulin- resistance;insulin-resistance;insulin-sensitivity;resistance - insulin;resistance insulin;resistance of insulin;resistance of the insulin;resistance the insulin;sensitivity insulin;sensitivity of insulin;sensitivity of the insulin;	Mesh_UI:D007333;Mesh_MN:C18.452.394.968.500;Mesh_MN:G07.690.320.617;	4343104	Gene	LTA	LT;LTA;lymphotoxin alpha;TNFB;TNFSF1;TNLG1E;LT-alpha;Lymphotoxin-alpha;tnf b;tnf beta;tnf- beta;tnf-b;TNF-beta;tnfbeta;Tumor necrosis factor ligand superfamily member 1;	SWISSPROT_AC:P01374;SWISSPROT_ID:TNFB_HUMAN;GeneID:4049;Ensembl:ENSG00000226979;HGNC:HGNC:6709;MIM:153440;Vega:OTTHUMG00000031135;protein_accession:AAA61199.1;protein_accession:AAB59455.1;protein_accession:AAD18092.1;protein_accession:AAH34729.1;protein_accession:AAL49956.1;protein_accession:AAO21135.1;protein_accession:AAP51421.1;protein_accession:AAP51422.1;protein_accession:AAP51423.1;protein_…
27534208	LTA -<> Insulin Resistance	regulation	Pubmed 1997:9245742;	The aim of this study was to investigate whether the Ncol polymorphism of the <b>TNF-beta</b> gene influences the relationship between <b>insulin resistance</b> and triglyceride levels.[Pubmed 1997:9245742];	4343104	Gene	LTA	LT;LTA;lymphotoxin alpha;TNFB;TNFSF1;TNLG1E;LT-alpha;Lymphotoxin-alpha;tnf b;tnf beta;tnf- beta;tnf-b;TNF-beta;tnfbeta;Tumor necrosis factor ligand superfamily member 1;	SWISSPROT_AC:P01374;SWISSPROT_ID:TNFB_HUMAN;GeneID:4049;Ensembl:ENSG00000226979;HGNC:HGNC:6709;MIM:153440;Vega:OTTHUMG00000031135;protein_accession:AAA61199.1;protein_accession:AAB59455.1;protein_accession:AAD18092.1;protein_accession:AAH34729.1;protein_accession:AAL49956.1;protein_accession:AAO21135.1;protein_accession:AAP51421.1;protein_accession:AAP51422.1;protein_accession:AAP51423.1;protein_…	1431	Disease	Insulin Resistance	Insulin Resistance;Insulin Sensitivity;insulin of resistance;insulin resistance-type;insulin sensitivity--an;insulin's resistance;insulin- resistance;insulin-resistance;insulin-sensitivity;resistance - insulin;resistance insulin;resistance of insulin;resistance of the insulin;resistance the insulin;sensitivity insulin;sensitivity of insulin;sensitivity of the insulin;	Mesh_UI:D007333;Mesh_MN:C18.452.394.968.500;Mesh_MN:G07.690.320.617;
27534580	Insulin Resistance -- ACE	association	Pubmed 2001:11522714;Pubmed 2007:17367703;Pubmed 1999:10487323;Pubmed 1997:9321743;Pubmed 1998:9519756;Pubmed 2005:15778927;Pubmed central 2011:3157124;Pubmed central 2013:3821659;	The deletion (D) allele of the <b>ACE</b> gene may be associated with higher <b>insulin sensitivity</b>.[Pubmed 2001:11522714];The insertion/deletion polymorphism of the <b>ACE</b> gene is related to <b>insulin sensitivity</b> in overweight women.[Pubmed 2001:11522714];The purpose of this study was to investigate the association of the I/D polymorphism of the <b>ACE</b> gene with <b>insulin sensi…	1431	Disease	Insulin Resistance	Insulin Resistance;Insulin Sensitivity;insulin of resistance;insulin resistance-type;insulin sensitivity--an;insulin's resistance;insulin- resistance;insulin-resistance;insulin-sensitivity;resistance - insulin;resistance insulin;resistance of insulin;resistance of the insulin;resistance the insulin;sensitivity insulin;sensitivity of insulin;sensitivity of the insulin;	Mesh_UI:D007333;Mesh_MN:C18.452.394.968.500;Mesh_MN:G07.690.320.617;	4341139	Gene	ACE	ACE;ACE1;angiotensin I converting enzyme;CD143;DCP;DCP1;ace--an;Angiotensin-converting enzyme;cd 143;CD143 antigen;dipeptidyl carboxypeptidase 1;Dipeptidyl carboxypeptidase I;dipeptidyl carboxypeptidase-1;dipeptidyl carboxypeptidase-i;dipeptidyl-carboxypeptidase i;EC 3.2.1.-;EC 3.4.15.1;kininase 2;Kininase II;kininase ii-type;kininase type ii;kininase-ii;	SWISSPROT_AC:P12821;SWISSPROT_ID:ACE_HUMAN;GeneID:1636;Ensembl:ENSG00000159640;Ensembl:ENSG00000264813;HGNC:HGNC:2707;MIM:106180;Vega:OTTHUMG00000154927;Vega:OTTHUMG00000178900;protein_accession:AAA51684.1;protein_accession:AAA60611.1;protein_accession:AAD14360.1;protein_accession:AAD28560.1;protein_accession:AAD28561.1;protein_accession:AAP03651.1;protein_accession:AAP13243.1;protein_accession:A…
27536012	Insulin Resistance -- AGT	association	Pubmed 2011:21306748;Pubmed 1998:9665229;Pubmed central 2014:4310085;Pubmed central 2016:4670722;Pubmed central 2013:3538348;	The association of the <b>angiotensinogen</b> gene with <b>insulin sensitivity</b> in humans: a tagging single nucleotide polymorphism and haplotype approach.[Pubmed 2011:21306748];The purpose of this study was to clarify the association of the <b>angiotensinogen</b> gene (AGT) with <b>insulin sensitivity</b> using single nucleotide polymorphism (SNP) and haplotype analyses in a white cohort.[Pub…	1431	Disease	Insulin Resistance	Insulin Resistance;Insulin Sensitivity;insulin of resistance;insulin resistance-type;insulin sensitivity--an;insulin's resistance;insulin- resistance;insulin-resistance;insulin-sensitivity;resistance - insulin;resistance insulin;resistance of insulin;resistance of the insulin;resistance the insulin;sensitivity insulin;sensitivity of insulin;sensitivity of the insulin;	Mesh_UI:D007333;Mesh_MN:C18.452.394.968.500;Mesh_MN:G07.690.320.617;	4339955	Gene	AGT	AGT;angiotensinogen;ANHU;SERPINA8;ANGT;chain-angiotensinogen;Serpin A8;	SWISSPROT_AC:P01019;SWISSPROT_ID:ANGT_HUMAN;GeneID:183;Ensembl:ENSG00000135744;HGNC:HGNC:333;MIM:106150;Vega:OTTHUMG00000037757;protein_accession:AAA51679.1;protein_accession:AAA51731.1;protein_accession:AAA52282.1;protein_accession:AAD14287.1;protein_accession:AAD14288.1;protein_accession:AAH11519.1;protein_accession:AAP35497.1;protein_accession:AAR03501.1;protein_accession:ABM81942.1;protein_ac…
27536793	Insulin Resistance -- IRS1	association	Pubmed 2006:16873706;Pubmed 2006:16940436;Pubmed 2002:12176670;Pubmed 2002:12358865;Pubmed 2015:25902041;Pubmed 2015:26040030;Pubmed 2015:26090471;Pubmed 2008:18952604;Pubmed 2000:10719762;Pubmed 2014:24255076;Pubmed 2014:24584551;Pubmed 2014:24810050;Pubmed 2011:21677657;Pubmed 2011:21747052;Pubmed 1996:8960833;Pubmed 2010:19716569;Pubmed 2009:19622783;Pubmed 2009:21977283;Pubmed 1999:10844412;P…	Conceivably, a combination of both increased expression of p85alpha and increased serine phosphorylation of <b>IRS-1</b> is needed to induce clinically apparent <b>insulin resistance</b>.[Pubmed 2006:16873706];Increased serine phosphorylation of hepatic <b>IRS-1</b> may contribute to the <b>insulin resistance</b> that characterizes these animals.[Pubmed 2006:16940436];Here we introduced obesity i…	1431	Disease	Insulin Resistance	Insulin Resistance;Insulin Sensitivity;insulin of resistance;insulin resistance-type;insulin sensitivity--an;insulin's resistance;insulin- resistance;insulin-resistance;insulin-sensitivity;resistance - insulin;resistance insulin;resistance of insulin;resistance of the insulin;resistance the insulin;sensitivity insulin;sensitivity of insulin;sensitivity of the insulin;	Mesh_UI:D007333;Mesh_MN:C18.452.394.968.500;Mesh_MN:G07.690.320.617;	4342802	Gene	IRS1	HIRS-1;insulin receptor substrate 1;IRS1;insulin receptor substrate -1;insulin receptor substrate i;insulin receptor substrate- 1;insulin receptor substrate-1;insulin receptor substrate-type 1;insulin receptor substrate1;insulin receptor-substrate 1;insulin receptor-substrate-1;insulin-receptor substrate 1;insulin-receptor substrate-1;insulin-receptor-substrate-1;irs -1;irs 1;irs i;irs type 1;irs…	SWISSPROT_AC:P35568;SWISSPROT_ID:IRS1_HUMAN;GeneID:3667;Ensembl:ENSG00000169047;HGNC:HGNC:6125;MIM:147545;Vega:OTTHUMG00000133179;protein_accession:AAB21608.1;protein_accession:AAB27175.1;protein_accession:AAH53895.1;protein_accession:ACE86532.1;protein_accession:ACE87211.1;protein_accession:AGG19175.1;protein_accession:AGG19176.1;protein_accession:AGG19177.1;protein_accession:AHG12642.1;protein_…
27540368	Insulin Resistance -- LIPC	association	Pubmed 2000:10894818;Pubmed 2005:15821100;Pubmed 2005:15855254;Pubmed central 2017:5468775;Pubmed central 2017:5583583;Pubmed central 2011:3225335;	Low activity of hepatic lipase (HL) has been associated with high levels of triglycerides and high density lipoproteins, but the association of the <b>HL</b> promoter variants with <b>insulin sensitivity</b> has not been investigated.[Pubmed 2000:10894818];The -514 C/T polymorphism in the <b>hepatic lipase</b> gene promoter is associated with <b>insulin sensitivity</b> in a healthy young populati…	1431	Disease	Insulin Resistance	Insulin Resistance;Insulin Sensitivity;insulin of resistance;insulin resistance-type;insulin sensitivity--an;insulin's resistance;insulin- resistance;insulin-resistance;insulin-sensitivity;resistance - insulin;resistance insulin;resistance of insulin;resistance of the insulin;resistance the insulin;sensitivity insulin;sensitivity of insulin;sensitivity of the insulin;	Mesh_UI:D007333;Mesh_MN:C18.452.394.968.500;Mesh_MN:G07.690.320.617;	4343056	Gene	LIPC	HDLCQ12;HL;HTGL;lipase C, hepatic type;LIPC;LIPH;EC 3.1.1.3;ec3.1.1.3;Hepatic lipase;Hepatic triacylglycerol lipase;hepatic triacylglycerol-lipase;hepatic-lipase;hl-type;Lipase member C;lipase of hepatic;	SWISSPROT_AC:P11150;SWISSPROT_ID:LIPC_HUMAN;GeneID:3990;Ensembl:ENSG00000166035;HGNC:HGNC:6619;MIM:151670;Vega:OTTHUMG00000132632;protein_accession:AAA59520.1;protein_accession:AAA59521.1;protein_accession:AAA61165.1;protein_accession:AAB60702.1;protein_accession:AAC34206.1;protein_accession:AAI32826.1;protein_accession:AAI36496.1;protein_accession:AAI46660.1;protein_accession:ABY81275.1;protein_…
27540787	Insulin Resistance -- GAA	association	Pubmed 2000:10969848;	Heterozygous expansion of the <b>GAA</b> tract of the X25/frataxin gene is associated with <b>insulin resistance</b> in humans.[Pubmed 2000:10969848];In conclusion, a heterozygous expansion of the X25/frataxin <b>GAA</b> repeat in healthy individuals is associated with <b>insulin resistance</b> and might be considered a genetic co-factor in the pathogenesis of mitochondrial subtypes of diabetes.[…	1431	Disease	Insulin Resistance	Insulin Resistance;Insulin Sensitivity;insulin of resistance;insulin resistance-type;insulin sensitivity--an;insulin's resistance;insulin- resistance;insulin-resistance;insulin-sensitivity;resistance - insulin;resistance insulin;resistance of insulin;resistance of the insulin;resistance the insulin;sensitivity insulin;sensitivity of insulin;sensitivity of the insulin;	Mesh_UI:D007333;Mesh_MN:C18.452.394.968.500;Mesh_MN:G07.690.320.617;	4341879	Gene	GAA	GAA;glucosidase alpha, acid;LYAG;Acid maltase;acid-maltase;Aglucosidase alfa;ec 3.2.1. 20;EC 3.2.1.20;ec3.2.1.20;g a a;g alpha a;g-a a;g-a-a;ga a;ga alpha;ga--a;ga-a;ga-alpha;Lysosomal alpha-glucosidase;maltase acid;	SWISSPROT_AC:P10253;SWISSPROT_ID:LYAG_HUMAN;GeneID:2548;Ensembl:ENSG00000171298;HGNC:HGNC:4065;MIM:606800;Vega:OTTHUMG00000177537;protein_accession:AAA52506.1;protein_accession:AAB33842.1;protein_accession:AAH40431.1;protein_accession:ABI53718.1;protein_accession:BAH13042.1;protein_accession:CAA68763.1;protein_accession:CAA68764.1;protein_accession:CAC12967.1;protein_accession:EAW89581.1;protein_…
27544165	ENPP1 -<> Insulin Resistance	regulation	Pubmed 2001:11739459;	We investigated whether the <b>PC-1</b> gene modulates <b>insulin sensitivity</b> independently of weight status (i.e. both in nonobese and obese individuals).[Pubmed 2001:11739459];	4343946	Gene	ENPP1	ARHR2;COLED;ectonucleotide pyrophosphatase/phosphodiesterase 1;ENPP1;M6S1;NPP1;NPPS;PC-1;PCA1;PDNP1;E-NPP 1;ectonucleotide pyrophosphatase/ phosphodiesterase 1;Ectonucleotide pyrophosphatase/phosphodiesterase family member 1;ectonucleotide pyrophosphatase/phosphodiesterase i;ectonucleotide pyrophosphatase/phosphodiesterase-1;ectonucleotide pyrophosphatase/phosphodiesterase1;ectonucleotide-pyropho…	SWISSPROT_AC:P22413;SWISSPROT_ID:ENPP1_HUMAN;GeneID:5167;Ensembl:ENSG00000197594;HGNC:HGNC:3356;MIM:173335;Vega:OTTHUMG00000015572;protein_accession:AAA63237.1;protein_accession:AAD38420.1;protein_accession:AAD38421.1;protein_accession:AAF36094.1;protein_accession:AAH59375.2;protein_accession:BAA02054.1;protein_accession:BAA97562.1;protein_accession:BAG37385.1;protein_accession:CAC39442.1;protein…	1431	Disease	Insulin Resistance	Insulin Resistance;Insulin Sensitivity;insulin of resistance;insulin resistance-type;insulin sensitivity--an;insulin's resistance;insulin- resistance;insulin-resistance;insulin-sensitivity;resistance - insulin;resistance insulin;resistance of insulin;resistance of the insulin;resistance the insulin;sensitivity insulin;sensitivity of insulin;sensitivity of the insulin;	Mesh_UI:D007333;Mesh_MN:C18.452.394.968.500;Mesh_MN:G07.690.320.617;
27544172	Insulin Resistance -- ENPP1	association	Pubmed:10707036;Pubmed 2006:16278247;Pubmed 2006:16607460;Pubmed 2001:11739459;Pubmed 2004:15209435;Pubmed 2002:12147786;Pubmed 2012:23027977;Pubmed 1995:7830796;Pubmed 2008:18199690;Pubmed 2007:17129580;Pubmed 2014:25539584;Pubmed 1996:8826966;Pubmed 2009:18940878;Pubmed 2009:19577557;Pubmed 1999:10499882;Pubmed 1999:10842664;Pubmed 1997:9302374;Pubmed 2003:14574455;Pubmed 1998:9518262;Pubmed ce…	<b>PC-1</b> protein content was inversely correlated with <b>insulin sensitivity</b> (r=-0.5, p<0.015) but with neither plasma insulin nor glucose levels.[Pubmed:10707036];These in vivo data support the concept, therefore, that <b>PC-1</b> plays a role in <b>insulin resistance</b> and hyperglycemia and suggest that animals with overexpression of human PC-1 in insulin-sensitive tissues may be impo…	1431	Disease	Insulin Resistance	Insulin Resistance;Insulin Sensitivity;insulin of resistance;insulin resistance-type;insulin sensitivity--an;insulin's resistance;insulin- resistance;insulin-resistance;insulin-sensitivity;resistance - insulin;resistance insulin;resistance of insulin;resistance of the insulin;resistance the insulin;sensitivity insulin;sensitivity of insulin;sensitivity of the insulin;	Mesh_UI:D007333;Mesh_MN:C18.452.394.968.500;Mesh_MN:G07.690.320.617;	4343946	Gene	ENPP1	ARHR2;COLED;ectonucleotide pyrophosphatase/phosphodiesterase 1;ENPP1;M6S1;NPP1;NPPS;PC-1;PCA1;PDNP1;E-NPP 1;ectonucleotide pyrophosphatase/ phosphodiesterase 1;Ectonucleotide pyrophosphatase/phosphodiesterase family member 1;ectonucleotide pyrophosphatase/phosphodiesterase i;ectonucleotide pyrophosphatase/phosphodiesterase-1;ectonucleotide pyrophosphatase/phosphodiesterase1;ectonucleotide-pyropho…	SWISSPROT_AC:P22413;SWISSPROT_ID:ENPP1_HUMAN;GeneID:5167;Ensembl:ENSG00000197594;HGNC:HGNC:3356;MIM:173335;Vega:OTTHUMG00000015572;protein_accession:AAA63237.1;protein_accession:AAD38420.1;protein_accession:AAD38421.1;protein_accession:AAF36094.1;protein_accession:AAH59375.2;protein_accession:BAA02054.1;protein_accession:BAA97562.1;protein_accession:BAG37385.1;protein_accession:CAC39442.1;protein…
27544193	PKD1 -<> Insulin Resistance	regulation	Pubmed 2001:11739459;	We investigated whether the <b>PC-1</b> gene modulates <b>insulin sensitivity</b> independently of weight status (i.e. both in nonobese and obese individuals).[Pubmed 2001:11739459];	4344066	Gene	PKD1	PBP;Pc-1;PKD1;polycystin 1, transient receptor potential channel interacting;TRPP1;Autosomal dominant polycystic kidney disease 1 protein;pc 1;pc i;pc type 1;pc type i;pc-i;PC1;polycystin -1;polycystin 1;polycystin 1-type;Polycystin-1;polycystin1;	SWISSPROT_AC:P98161;SWISSPROT_ID:PKD1_HUMAN;GeneID:5310;Ensembl:ENSG00000008710;HGNC:HGNC:9008;MIM:601313;Vega:OTTHUMG00000155795;protein_accession:AAB59488.1;protein_accession:AAC34211.1;protein_accession:AAC37576.1;protein_accession:AAC41765.1;protein_accession:AAC50128.1;protein_accession:ACN97591.1;protein_accession:ACN97592.1;protein_accession:ACN97593.1;protein_accession:AIT52087.1;protein_…	1431	Disease	Insulin Resistance	Insulin Resistance;Insulin Sensitivity;insulin of resistance;insulin resistance-type;insulin sensitivity--an;insulin's resistance;insulin- resistance;insulin-resistance;insulin-sensitivity;resistance - insulin;resistance insulin;resistance of insulin;resistance of the insulin;resistance the insulin;sensitivity insulin;sensitivity of insulin;sensitivity of the insulin;	Mesh_UI:D007333;Mesh_MN:C18.452.394.968.500;Mesh_MN:G07.690.320.617;
27544196	Insulin Resistance -- PKD1	association	Pubmed:10707036;Pubmed 2006:16278247;Pubmed 2001:11739459;Pubmed 2004:15209435;Pubmed 2002:12147786;Pubmed 1995:7830796;Pubmed 2008:18199690;Pubmed 2007:17129580;Pubmed 1996:8826966;Pubmed 2009:19577557;Pubmed 1999:10499882;Pubmed 1999:10842664;Pubmed 1997:9302374;Pubmed 2003:14574455;Pubmed 1998:9518262;Pubmed central 2008:2518482;	<b>PC-1</b> protein content was inversely correlated with <b>insulin sensitivity</b> (r=-0.5, p<0.015) but with neither plasma insulin nor glucose levels.[Pubmed:10707036];These in vivo data support the concept, therefore, that <b>PC-1</b> plays a role in <b>insulin resistance</b> and hyperglycemia and suggest that animals with overexpression of human PC-1 in insulin-sensitive tissues may be impo…	1431	Disease	Insulin Resistance	Insulin Resistance;Insulin Sensitivity;insulin of resistance;insulin resistance-type;insulin sensitivity--an;insulin's resistance;insulin- resistance;insulin-resistance;insulin-sensitivity;resistance - insulin;resistance insulin;resistance of insulin;resistance of the insulin;resistance the insulin;sensitivity insulin;sensitivity of insulin;sensitivity of the insulin;	Mesh_UI:D007333;Mesh_MN:C18.452.394.968.500;Mesh_MN:G07.690.320.617;	4344066	Gene	PKD1	PBP;Pc-1;PKD1;polycystin 1, transient receptor potential channel interacting;TRPP1;Autosomal dominant polycystic kidney disease 1 protein;pc 1;pc i;pc type 1;pc type i;pc-i;PC1;polycystin -1;polycystin 1;polycystin 1-type;Polycystin-1;polycystin1;	SWISSPROT_AC:P98161;SWISSPROT_ID:PKD1_HUMAN;GeneID:5310;Ensembl:ENSG00000008710;HGNC:HGNC:9008;MIM:601313;Vega:OTTHUMG00000155795;protein_accession:AAB59488.1;protein_accession:AAC34211.1;protein_accession:AAC37576.1;protein_accession:AAC41765.1;protein_accession:AAC50128.1;protein_accession:ACN97591.1;protein_accession:ACN97592.1;protein_accession:ACN97593.1;protein_accession:AIT52087.1;protein_…
27544216	TPD52 -<> Insulin Resistance	regulation	Pubmed 2001:11739459;	We investigated whether the <b>PC-1</b> gene modulates <b>insulin sensitivity</b> independently of weight status (i.e. both in nonobese and obese individuals).[Pubmed 2001:11739459];	4345633	Gene	TPD52	D52;hD52;N8L;PC-1;PrLZ;TPD52;tumor protein D52;d 52;d-5-2;d-52;hd 52;n8 protein;pc 1;pc i;pc type 1;pc type i;pc-i;Protein N8;	SWISSPROT_AC:P55327;SWISSPROT_ID:TPD52_HUMAN;GeneID:7163;Ensembl:ENSG00000076554;HGNC:HGNC:12005;MIM:604068;Vega:OTTHUMG00000164565;protein_accession:AAB36475.1;protein_accession:AAC50183.1;protein_accession:AAH18117.1;protein_accession:AAO22156.1;protein_accession:AAV38251.1;protein_accession:ABM81958.1;protein_accession:ABM85137.1;protein_accession:ACY08776.1;protein_accession:ACY08777.1;protei…	1431	Disease	Insulin Resistance	Insulin Resistance;Insulin Sensitivity;insulin of resistance;insulin resistance-type;insulin sensitivity--an;insulin's resistance;insulin- resistance;insulin-resistance;insulin-sensitivity;resistance - insulin;resistance insulin;resistance of insulin;resistance of the insulin;resistance the insulin;sensitivity insulin;sensitivity of insulin;sensitivity of the insulin;	Mesh_UI:D007333;Mesh_MN:C18.452.394.968.500;Mesh_MN:G07.690.320.617;
27544221	Insulin Resistance -- TPD52	association	Pubmed:10707036;Pubmed 2006:16278247;Pubmed 2001:11739459;Pubmed 2004:15209435;Pubmed 2002:12147786;Pubmed 1995:7830796;Pubmed 2008:18199690;Pubmed 2007:17129580;Pubmed 1996:8826966;Pubmed 2009:19577557;Pubmed 1999:10499882;Pubmed 1999:10842664;Pubmed 1997:9302374;Pubmed 2003:14574455;Pubmed 1998:9518262;Pubmed central 2008:2518482;	<b>PC-1</b> protein content was inversely correlated with <b>insulin sensitivity</b> (r=-0.5, p<0.015) but with neither plasma insulin nor glucose levels.[Pubmed:10707036];These in vivo data support the concept, therefore, that <b>PC-1</b> plays a role in <b>insulin resistance</b> and hyperglycemia and suggest that animals with overexpression of human PC-1 in insulin-sensitive tissues may be impo…	1431	Disease	Insulin Resistance	Insulin Resistance;Insulin Sensitivity;insulin of resistance;insulin resistance-type;insulin sensitivity--an;insulin's resistance;insulin- resistance;insulin-resistance;insulin-sensitivity;resistance - insulin;resistance insulin;resistance of insulin;resistance of the insulin;resistance the insulin;sensitivity insulin;sensitivity of insulin;sensitivity of the insulin;	Mesh_UI:D007333;Mesh_MN:C18.452.394.968.500;Mesh_MN:G07.690.320.617;	4345633	Gene	TPD52	D52;hD52;N8L;PC-1;PrLZ;TPD52;tumor protein D52;d 52;d-5-2;d-52;hd 52;n8 protein;pc 1;pc i;pc type 1;pc type i;pc-i;Protein N8;	SWISSPROT_AC:P55327;SWISSPROT_ID:TPD52_HUMAN;GeneID:7163;Ensembl:ENSG00000076554;HGNC:HGNC:12005;MIM:604068;Vega:OTTHUMG00000164565;protein_accession:AAB36475.1;protein_accession:AAC50183.1;protein_accession:AAH18117.1;protein_accession:AAO22156.1;protein_accession:AAV38251.1;protein_accession:ABM81958.1;protein_accession:ABM85137.1;protein_accession:ACY08776.1;protein_accession:ACY08777.1;protei…
27545216	Insulin Resistance -- AGTR1	association	Pubmed 2013:23564192;Pubmed 2002:12575209;Pubmed central 2015:4548041;Pubmed central 2014:4207042;Pubmed central 2012:3314356;Pubmed central 2012:3335901;Pubmed central 2017:5524000;Pubmed central 2009:2672440;Pubmed central 2013:3859026;	Impact of <b>angiotensin II type 1 receptor</b> gene polymorphism on <b>insulin resistance</b> in polycystic ovary syndrome.[Pubmed 2013:23564192];No significant association between A1166C molecular variant of <b>AT1R</b> gene and <b>insulin resistance</b> was found in Chinese with CHD.[Pubmed 2002:12575209];Relation between <b>insulin resistance</b> and A1166C molecular variant of type <b>1 angi…	1431	Disease	Insulin Resistance	Insulin Resistance;Insulin Sensitivity;insulin of resistance;insulin resistance-type;insulin sensitivity--an;insulin's resistance;insulin- resistance;insulin-resistance;insulin-sensitivity;resistance - insulin;resistance insulin;resistance of insulin;resistance of the insulin;resistance the insulin;sensitivity insulin;sensitivity of insulin;sensitivity of the insulin;	Mesh_UI:D007333;Mesh_MN:C18.452.394.968.500;Mesh_MN:G07.690.320.617;	4339956	Gene	AGTR1	AG2S;AGTR1;AGTR1B;angiotensin II receptor type 1;AT1;AT1AR;AT1B;AT1BR;AT1R;AT2R1;HAT1R;1 angiotensin ii receptor;1 angiotensin ii-receptor;1 angiotensin-2 receptor;1 angiotensin-ii receptor;1 angiotensin-ii-receptor;1 receptor of angiotensin ii;1 receptor of the angiotensin ii;1-angiotensin type 2 receptor;agtr-1;AGTR1A;angiotensin 2 receptor type 1;angiotensin 2 type 1 receptor;angiotensin ii -r…	SWISSPROT_AC:P30556;SWISSPROT_ID:AGTR1_HUMAN;GeneID:185;Ensembl:ENSG00000144891;HGNC:HGNC:336;MIM:106165;Vega:OTTHUMG00000159503;protein_accession:AAA35535.1;protein_accession:AAA35569.1;protein_accession:AAA58370.1;protein_accession:AAB34644.1;protein_accession:AAB35647.1;protein_accession:AAF70464.1;protein_accession:AAH22447.1;protein_accession:AAH68494.1;protein_accession:AAO65968.1;protein_a…
27545748	Insulin Resistance -- C9orf3	association	Pubmed 2006:16298371;Pubmed 2002:12189450;Pubmed 2010:19914667;Pubmed central 2008:2621149;	Despite the major role of insulin in regulating apolipoprotein C-III (apo C-III) production, little is known about the relationship between <b>apo</b> C-III and <b>insulin resistance</b>.[Pubmed 2006:16298371];The SstI polymorphism of the <b>apo</b> C-III gene is associated with <b>insulin sensitivity</b> in young men.[Pubmed 2002:12189450];In conclusion, <b>apo</b> B/A-1 ratio was significantly …	1431	Disease	Insulin Resistance	Insulin Resistance;Insulin Sensitivity;insulin of resistance;insulin resistance-type;insulin sensitivity--an;insulin's resistance;insulin- resistance;insulin-resistance;insulin-sensitivity;resistance - insulin;resistance insulin;resistance of insulin;resistance of the insulin;resistance the insulin;sensitivity insulin;sensitivity of insulin;sensitivity of the insulin;	Mesh_UI:D007333;Mesh_MN:C18.452.394.968.500;Mesh_MN:G07.690.320.617;	4356213	Gene	C9orf3	AOPEP;AP-O;APO;C90RF3;C9orf3;chromosome 9 open reading frame 3;ONPEP;Aminopeptidase O;AMPO;apo-isoform;apo-type;EC 3.4.11.-;o-ap;type-apo;	SWISSPROT_AC:Q8N6M6;SWISSPROT_ID:AMPO_HUMAN;GeneID:84909;Ensembl:ENSG00000148120;HGNC:HGNC:1361;Vega:OTTHUMG00000020276;protein_accession:AAH20194.1;protein_accession:AAH29616.1;protein_accession:BAB55210.1;protein_accession:BAB71491.1;protein_accession:BAG59293.1;protein_accession:BAG59360.1;protein_accession:BAG61055.1;protein_accession:BAG62201.1;protein_accession:CAD90259.1;protein_accession:…
27545888	RETN -<> Insulin Resistance	regulation	Pubmed 2002:12050208;Pubmed 2008:18501464;Pubmed 2016:28531393;	Noncoding SNPs in the <b>resistin</b> gene may influence <b>insulin sensitivity</b> in interaction with obesity, but this finding will need to be confirmed in other populations.[Pubmed 2002:12050208];Although the function of resistin in human biology is unclear, some evidence suggests <b>resistin</b> gene variants influence <b>insulin resistance</b>, and insulin resistance-related hypertension.[P…	4353276	Gene	RETN	ADSF;FIZZ3;resistin;RETN;RETN1;RSTN;XCP1;Adipose tissue-specific secretory factor;adipose-tissue-specific secretory factor;C/EBP-epsilon-regulated myeloid-specific secreted cysteine-rich protein;Cysteine-rich secreted protein A12-alpha-like 2;Cysteine-rich secreted protein FIZZ3;HXCP1;xcp-1;	SWISSPROT_AC:Q9HD89;SWISSPROT_ID:RETN_HUMAN;GeneID:56729;Ensembl:ENSG00000104918;HGNC:HGNC:20389;MIM:605565;Vega:OTTHUMG00000182503;protein_accession:AAG02144.1;protein_accession:AAG59824.1;protein_accession:AAH69302.1;protein_accession:AAI01555.1;protein_accession:AAI01561.1;protein_accession:AAK18621.1;protein_accession:AAK83106.1;protein_accession:AAO38860.1;protein_accession:AAQ89425.1;protei…	1431	Disease	Insulin Resistance	Insulin Resistance;Insulin Sensitivity;insulin of resistance;insulin resistance-type;insulin sensitivity--an;insulin's resistance;insulin- resistance;insulin-resistance;insulin-sensitivity;resistance - insulin;resistance insulin;resistance of insulin;resistance of the insulin;resistance the insulin;sensitivity insulin;sensitivity of insulin;sensitivity of the insulin;	Mesh_UI:D007333;Mesh_MN:C18.452.394.968.500;Mesh_MN:G07.690.320.617;
27545891	Insulin Resistance -- RETN	association	Pubmed:12660880;Pubmed:16212119;Pubmed:17207388;Pubmed:24152833;Pubmed:26721005;Pubmed:29363914;Pubmed 2006:16083306;Pubmed 2006:16394091;Pubmed 2006:16395259;Pubmed 2006:16549046;Pubmed 2006:16586545;Pubmed 2006:16625816;Pubmed 2006:16670163;Pubmed 2006:16685503;Pubmed 2006:16771945;Pubmed 2013:23178185;Pubmed 2013:23360845;Pubmed 2013:23827175;Pubmed 2013:23981771;Pubmed 2013:24404511;Pubmed 20…	Immunoneutralization of <b>resistin</b> improved <b>insulin sensitivity</b>, while thiazolidinedione treatment reduced resistin expression.[Pubmed:12660880];Therefore, we assessed the relationship between serum <b>resistin</b> concentrations and <b>insulin resistance</b> in lean, overweight and obese (OW/OB) non-diabetic and diabetic Saudi women.[Pubmed:16212119];Adipocyte-derived <b>resistin</b>…	1431	Disease	Insulin Resistance	Insulin Resistance;Insulin Sensitivity;insulin of resistance;insulin resistance-type;insulin sensitivity--an;insulin's resistance;insulin- resistance;insulin-resistance;insulin-sensitivity;resistance - insulin;resistance insulin;resistance of insulin;resistance of the insulin;resistance the insulin;sensitivity insulin;sensitivity of insulin;sensitivity of the insulin;	Mesh_UI:D007333;Mesh_MN:C18.452.394.968.500;Mesh_MN:G07.690.320.617;	4353276	Gene	RETN	ADSF;FIZZ3;resistin;RETN;RETN1;RSTN;XCP1;Adipose tissue-specific secretory factor;adipose-tissue-specific secretory factor;C/EBP-epsilon-regulated myeloid-specific secreted cysteine-rich protein;Cysteine-rich secreted protein A12-alpha-like 2;Cysteine-rich secreted protein FIZZ3;HXCP1;xcp-1;	SWISSPROT_AC:Q9HD89;SWISSPROT_ID:RETN_HUMAN;GeneID:56729;Ensembl:ENSG00000104918;HGNC:HGNC:20389;MIM:605565;Vega:OTTHUMG00000182503;protein_accession:AAG02144.1;protein_accession:AAG59824.1;protein_accession:AAH69302.1;protein_accession:AAI01555.1;protein_accession:AAI01561.1;protein_accession:AAK18621.1;protein_accession:AAK83106.1;protein_accession:AAO38860.1;protein_accession:AAQ89425.1;protei…
27546419	IRS1 -<> Insulin Resistance	regulation	Pubmed 2002:12176670;	Heterozygous knockout of the <b>IRS-1</b> gene in mice enhances obesity-linked <b>insulin resistance</b>: a possible model for the development of type 2 diabetes.[Pubmed 2002:12176670];	4342802	Gene	IRS1	HIRS-1;insulin receptor substrate 1;IRS1;insulin receptor substrate -1;insulin receptor substrate i;insulin receptor substrate- 1;insulin receptor substrate-1;insulin receptor substrate-type 1;insulin receptor substrate1;insulin receptor-substrate 1;insulin receptor-substrate-1;insulin-receptor substrate 1;insulin-receptor substrate-1;insulin-receptor-substrate-1;irs -1;irs 1;irs i;irs type 1;irs…	SWISSPROT_AC:P35568;SWISSPROT_ID:IRS1_HUMAN;GeneID:3667;Ensembl:ENSG00000169047;HGNC:HGNC:6125;MIM:147545;Vega:OTTHUMG00000133179;protein_accession:AAB21608.1;protein_accession:AAB27175.1;protein_accession:AAH53895.1;protein_accession:ACE86532.1;protein_accession:ACE87211.1;protein_accession:AGG19175.1;protein_accession:AGG19176.1;protein_accession:AGG19177.1;protein_accession:AHG12642.1;protein_…	1431	Disease	Insulin Resistance	Insulin Resistance;Insulin Sensitivity;insulin of resistance;insulin resistance-type;insulin sensitivity--an;insulin's resistance;insulin- resistance;insulin-resistance;insulin-sensitivity;resistance - insulin;resistance insulin;resistance of insulin;resistance of the insulin;resistance the insulin;sensitivity insulin;sensitivity of insulin;sensitivity of the insulin;	Mesh_UI:D007333;Mesh_MN:C18.452.394.968.500;Mesh_MN:G07.690.320.617;
27546491	Insulin Resistance -- CAPN10	association	Pubmed 2004:15641690;Pubmed 2002:12145185;Pubmed 2010:20406624;Pubmed central 2012:3335002;Pubmed central 2017:5406063;Pubmed central 2013:3571637;Pubmed central 2018:5770219;Pubmed central 2005:1274281;	It was demonstrated that the <b>Calpain-10</b> gene polymorphism UCSNP-44 was associated with <b>insulin sensitivity</b> and Fins and P2hIns in newly diagnosed T2DM, although Calpain-10 doesn't appear as a major diabetes susceptible gene in this population.[Pubmed 2004:15641690];Relationship between <b>calpain-10</b> gene polymorphism and <b>insulin resistance</b> phenotypes in Chinese.[Pubmed 20…	1431	Disease	Insulin Resistance	Insulin Resistance;Insulin Sensitivity;insulin of resistance;insulin resistance-type;insulin sensitivity--an;insulin's resistance;insulin- resistance;insulin-resistance;insulin-sensitivity;resistance - insulin;resistance insulin;resistance of insulin;resistance of the insulin;resistance the insulin;sensitivity insulin;sensitivity of insulin;sensitivity of the insulin;	Mesh_UI:D007333;Mesh_MN:C18.452.394.968.500;Mesh_MN:G07.690.320.617;	4348675	Gene	CAPN10	calpain 10;CANP10;CAPN10;NIDDM1;Calcium-activated neutral proteinase 10;Calpain-10;calpain10;can-10;CAN10;CANP 10;capn 10;capn-10;EC 3.4.22.-;KIAA1845;niddm-i;	SWISSPROT_AC:Q9HC96;SWISSPROT_ID:CAN10_HUMAN;GeneID:11132;Ensembl:ENSG00000142330;HGNC:HGNC:1477;MIM:605286;Vega:OTTHUMG00000133358;protein_accession:AAG17966.1;protein_accession:AAG17968.1;protein_accession:AAG17969.1;protein_accession:AAG17970.1;protein_accession:AAG17971.1;protein_accession:AAG17972.1;protein_accession:AAG17974.1;protein_accession:AAH04260.1;protein_accession:AAH07553.2;protei…
27546883	Insulin Resistance -- NOS3	association	Pubmed 2002:12436344;Pubmed central 2015:4427070;Pubmed central 2017:5668485;Pubmed central 2016:4819099;Pubmed central 2016:5133853;Pubmed central 2011:3198085;Pubmed central 2009:2678135;Pubmed central 2013:3706433;	The (-)786T-C mutation of the <b>eNOS</b> gene is associated with <b>insulin resistance</b> in both Japanese non-diabetic subjects and Type II diabetic patients.[Pubmed 2002:12436344];Reductions in SIRT1 activity increases steatosis in response to dietary fat in SIRT1+/Ã¢ÂˆÂ’ mice,40 while SIRT1 activation in DIO-mice results in amelioration of hepatic steatosis.15,41,42 On the other hand, diet-i…	1431	Disease	Insulin Resistance	Insulin Resistance;Insulin Sensitivity;insulin of resistance;insulin resistance-type;insulin sensitivity--an;insulin's resistance;insulin- resistance;insulin-resistance;insulin-sensitivity;resistance - insulin;resistance insulin;resistance of insulin;resistance of the insulin;resistance the insulin;sensitivity insulin;sensitivity of insulin;sensitivity of the insulin;	Mesh_UI:D007333;Mesh_MN:C18.452.394.968.500;Mesh_MN:G07.690.320.617;	4343688	Gene	NOS3	ECNOS;eNOS;nitric oxide synthase 3;NOS3;cNOS;constitutive isoform of nos;Constitutive NOS;constitutive type of nos;constitutive-nos;constitutive-type nos;EC 1.14.13.39;ec nos;EC-NOS;endothelial isoform of nos;Endothelial NOS;endothelial nos-isoform;endothelial type nos;endothelial-nos;endothelial-type nos;nitric oxide synthase iii;nitric oxide synthase isoform iii;nitric oxide synthase isoform, t…	SWISSPROT_AC:P29474;SWISSPROT_ID:NOS3_HUMAN;GeneID:4846;Ensembl:ENSG00000164867;HGNC:HGNC:7876;MIM:163729;Vega:OTTHUMG00000158343;protein_accession:AAA36364.1;protein_accession:AAA36365.1;protein_accession:AAA36372.1;protein_accession:AAA36373.1;protein_accession:AAA36374.1;protein_accession:AAB87083.1;protein_accession:AAD14336.1;protein_accession:AAH63294.1;protein_accession:AAH69465.1;protein_…
27547953	Insulin Resistance -- GNB3	association	Pubmed 2003:12511541;	We hypothesized differences in peripheral and vascular <b>insulin sensitivity</b> according to <b>GNB3</b> gene polymorphism in type 2 diabetic patients.[Pubmed 2003:12511541];	1431	Disease	Insulin Resistance	Insulin Resistance;Insulin Sensitivity;insulin of resistance;insulin resistance-type;insulin sensitivity--an;insulin's resistance;insulin- resistance;insulin-resistance;insulin-sensitivity;resistance - insulin;resistance insulin;resistance of insulin;resistance of the insulin;resistance the insulin;sensitivity insulin;sensitivity of insulin;sensitivity of the insulin;	Mesh_UI:D007333;Mesh_MN:C18.452.394.968.500;Mesh_MN:G07.690.320.617;	4342074	Gene	GNB3	CSNB1H;G protein subunit beta 3;GNB3;g-protein subunit beta 3;g-protein subunit beta3;GBB3;Guanine nucleotide-binding protein G(I)/G(S)/G(T) subunit beta-3;Transducin beta chain 3;	SWISSPROT_AC:P16520;SWISSPROT_ID:GBB3_HUMAN;GeneID:2784;Ensembl:ENSG00000111664;HGNC:HGNC:4400;MIM:139130;Vega:OTTHUMG00000168517;protein_accession:AAA52582.1;protein_accession:AAB51313.1;protein_accession:AAC50468.1;protein_accession:AAH00115.1;protein_accession:AAH02454.1;protein_accession:AAH15920.1;protein_accession:AAM15920.1;protein_accession:AAN77120.1;protein_accession:AAP88802.1;protein_…
27548130	Insulin Resistance -- PPARG	association	Pubmed:10622252;Pubmed:18380932;Pubmed:20045799;Pubmed 2006:16508313;Pubmed 2006:16634983;Pubmed 2006:16887936;Pubmed 2006:16973418;Pubmed 2006:17011503;Pubmed 2001:11411343;Pubmed 2001:11712393;Pubmed 2001:11712406;Pubmed 2013:23748472;Pubmed 2004:15254591;Pubmed 2004:15273253;Pubmed 2004:15491498;Pubmed 2004:15543562;Pubmed 2004:15563983;Pubmed 2002:11861525;Pubmed 2002:12055342;Pubmed 2002:120…	Dominant negative mutations in human <b>PPARgamma</b> associated with severe <b>insulin resistance</b>, diabetes mellitus and hypertension.[Pubmed:10622252];Telmisartan, an angiotensin II type 1 receptor blocker, inhibits advanced glycation end-product (AGE)-elicited hepatic <b>insulin resistance</b> via <b>peroxisome proliferator-activated receptor-gamma</b> activation.[Pubmed:18380932];<b>Perox…	1431	Disease	Insulin Resistance	Insulin Resistance;Insulin Sensitivity;insulin of resistance;insulin resistance-type;insulin sensitivity--an;insulin's resistance;insulin- resistance;insulin-resistance;insulin-sensitivity;resistance - insulin;resistance insulin;resistance of insulin;resistance of the insulin;resistance the insulin;sensitivity insulin;sensitivity of insulin;sensitivity of the insulin;	Mesh_UI:D007333;Mesh_MN:C18.452.394.968.500;Mesh_MN:G07.690.320.617;	4344191	Gene	PPARG	CIMT1;GLM1;NR1C3;peroxisome proliferator activated receptor gamma;PPARG;PPARG1;PPARG2;PPARgamma;cimt-1;cimt-i;glm-1;Nuclear receptor subfamily 1 group C member 3;peroxisome proliferator -activated receptor gamma;peroxisome proliferator activated receptor g;peroxisome proliferator activated receptor type gamma;peroxisome proliferator activated receptor- gamma;peroxisome proliferator activated rece…	SWISSPROT_AC:P37231;SWISSPROT_ID:PPARG_HUMAN;GeneID:5468;Ensembl:ENSG00000132170;HGNC:HGNC:9236;MIM:601487;Vega:OTTHUMG00000129764;protein_accession:AAB04028.1;protein_accession:AAC51248.1;protein_accession:AAH06811.1;protein_accession:AAK17925.1;protein_accession:AAN38992.2;protein_accession:AAP35945.1;protein_accession:ABC97372.1;protein_accession:ABM82034.1;protein_accession:ABM85215.1;protein…
27551886	Insulin Resistance -- HNF1A	association	Pubmed 2004:15031772;Pubmed 2000:10754480;	In addition, this patient carries the homozygous polymorphism Ile27Leu (exon1) in the <b>hepatocyte nuclear factor-1-alpha</b> gene that was shown to be associated with <b>insulin resistance</b>.[Pubmed 2004:15031772];Insulin secretion capacity was similar in the three groups and the <b>insulin sensitivity</b> was decreased in <b>MODY-X</b> subjects.[Pubmed 2000:10754480];	1431	Disease	Insulin Resistance	Insulin Resistance;Insulin Sensitivity;insulin of resistance;insulin resistance-type;insulin sensitivity--an;insulin's resistance;insulin- resistance;insulin-resistance;insulin-sensitivity;resistance - insulin;resistance insulin;resistance of insulin;resistance of the insulin;resistance the insulin;sensitivity insulin;sensitivity of insulin;sensitivity of the insulin;	Mesh_UI:D007333;Mesh_MN:C18.452.394.968.500;Mesh_MN:G07.690.320.617;	4345419	Gene	HNF1A	HNF-1A;HNF1;HNF1 homeobox A;HNF1A;IDDM20;LFB1;MODY3;TCF-1;TCF1;factor 1 transcription;factor 1-transcription;factor i transcription;factor-1 transcription;factor-i transcription;factor1 transcription;hepatocyte nuclear factor -1 alpha;hepatocyte nuclear factor 1 alpha;Hepatocyte nuclear factor 1-alpha;hepatocyte nuclear factor 1a;hepatocyte nuclear factor 1alpha;hepatocyte nuclear factor-1 alpha;…	SWISSPROT_AC:P20823;SWISSPROT_ID:HNF1A_HUMAN;GeneID:6927;Ensembl:ENSG00000135100;HGNC:HGNC:11621;MIM:142410;Vega:OTTHUMG00000151015;protein_accession:AAA88077.1;protein_accession:AAC51137.1;protein_accession:AAD14878.1;protein_accession:AAI04909.1;protein_accession:AAI04911.1;protein_accession:ABR09270.1;protein_accession:ABZ92189.1;protein_accession:ACL15377.1;protein_accession:ACL15378.1;protei…
27552824	Insulin Resistance -- PTPRF	association	Pubmed 2004:15150650;Pubmed 2003:12678846;Pubmed central 2013:3674720;	Although the biological relevance of this variant has yet to be determined, this finding underlines the potential importance of the <b>LAR</b> gene in dysregulation of <b>insulin sensitivity</b> and related disorders.[Pubmed 2004:15150650];In conclusion, a genetic variant of the <b>LAR</b> gene promoter is consistently associated with features of <b>insulin resistance</b> in two different Caucasi…	1431	Disease	Insulin Resistance	Insulin Resistance;Insulin Sensitivity;insulin of resistance;insulin resistance-type;insulin sensitivity--an;insulin's resistance;insulin- resistance;insulin-resistance;insulin-sensitivity;resistance - insulin;resistance insulin;resistance of insulin;resistance of the insulin;resistance the insulin;sensitivity insulin;sensitivity of insulin;sensitivity of the insulin;	Mesh_UI:D007333;Mesh_MN:C18.452.394.968.500;Mesh_MN:G07.690.320.617;	4344465	Gene	PTPRF	BNAH2;LAR;protein tyrosine phosphatase, receptor type F;PTPRF;EC 3.1.3.48;lar-type;Leukocyte common antigen related;leukocyte-common-antigen-related;protein tyrosine phosphatase receptor f;protein tyrosine phosphatase receptor type f;protein tyrosine phosphatase receptor-type f;Receptor-type tyrosine-protein phosphatase F;	SWISSPROT_AC:P10586;SWISSPROT_ID:PTPRF_HUMAN;GeneID:5792;Ensembl:ENSG00000142949;HGNC:HGNC:9670;MIM:179590;Vega:OTTHUMG00000007501;protein_accession:AAH48768.1;protein_accession:ABB29980.1;protein_accession:BAD66834.1;protein_accession:BAD66835.2;protein_accession:BAD92715.1;protein_accession:BAG54183.1;protein_accession:BAG54420.1;protein_accession:BAG54509.1;protein_accession:BAG63047.1;protein…
27553134	Insulin Resistance -- FOXC2	association	Pubmed 2004:15198934;Pubmed 2002:12453913;	There was a strong inverse relation between adipose <b>FOXC2</b> mRNA and <b>insulin sensitivity</b>, using the frequently sampled intravenous glucose tolerance test (r = -0.78, P < 0.001).[Pubmed 2004:15198934];This association between <b>FOXC2</b> and <b>insulin resistance</b> may be related to the role of FOXC2 in PKA signaling.[Pubmed 2004:15198934];This association between FOXC2 and <b>insul…	1431	Disease	Insulin Resistance	Insulin Resistance;Insulin Sensitivity;insulin of resistance;insulin resistance-type;insulin sensitivity--an;insulin's resistance;insulin- resistance;insulin-resistance;insulin-sensitivity;resistance - insulin;resistance insulin;resistance of insulin;resistance of the insulin;resistance the insulin;sensitivity insulin;sensitivity of insulin;sensitivity of the insulin;	Mesh_UI:D007333;Mesh_MN:C18.452.394.968.500;Mesh_MN:G07.690.320.617;	4341667	Gene	FOXC2	FKHL14;forkhead box C2;FOXC2;LD;MFH-1;MFH1;Forkhead box protein C2;Forkhead-related protein FKHL14;foxc 2;foxc-2;Mesenchyme fork head protein 1;MFH-1 protein;Transcription factor FKH-14;	SWISSPROT_AC:Q99958;SWISSPROT_ID:FOXC2_HUMAN;GeneID:2303;Ensembl:ENSG00000176692;HGNC:HGNC:3801;MIM:602402;Vega:OTTHUMG00000137652;protein_accession:AAI11590.1;protein_accession:AAI13438.1;protein_accession:AAI13440.1;protein_accession:ACS83751.1;protein_accession:AFN73236.1;protein_accession:AFN73237.1;protein_accession:AFN73238.1;protein_accession:AFN73239.1;protein_accession:AFN73240.1;protein…
27553568	Insulin Resistance -- UCP2	association	Pubmed 2004:15220218;Pubmed 2012:27625813;Pubmed central 2012:3609085;Pubmed central 2013:3695067;Pubmed central 2013:3849885;	<b>UCP2</b> mRNA expression was significantly correlated with <b>insulin resistance</b> as assessed by the homeostasis model assessment index (r = 0.27, P = 0.007).[Pubmed 2004:15220218];The -866A/A genotype in the promoter of the human <b>uncoupling protein 2</b> gene is associated with <b>insulin resistance</b> and increased risk of type 2 diabetes.[Pubmed 2004:15220218];To directly investigate…	1431	Disease	Insulin Resistance	Insulin Resistance;Insulin Sensitivity;insulin of resistance;insulin resistance-type;insulin sensitivity--an;insulin's resistance;insulin- resistance;insulin-resistance;insulin-sensitivity;resistance - insulin;resistance insulin;resistance of insulin;resistance of the insulin;resistance the insulin;sensitivity insulin;sensitivity of insulin;sensitivity of the insulin;	Mesh_UI:D007333;Mesh_MN:C18.452.394.968.500;Mesh_MN:G07.690.320.617;	4345796	Gene	UCP2	BMIQ4;SLC25A8;UCP2;UCPH;uncoupling protein 2;Mitochondrial uncoupling protein 2;mitochondrial uncoupling protein-2;Solute carrier family 25 member 8;UCP 2;ucp- 2;ucp-2;uncoupling of protein-2;uncoupling protein - 2;uncoupling protein type 2;uncoupling protein-2;uncoupling protein2;uncoupling-protein 2;	SWISSPROT_AC:P55851;SWISSPROT_ID:UCP2_HUMAN;GeneID:7351;Ensembl:ENSG00000175567;HGNC:HGNC:12518;MIM:601693;Vega:OTTHUMG00000168095;protein_accession:AAB48411.1;protein_accession:AAB53091.1;protein_accession:AAC39690.1;protein_accession:AAC51336.1;protein_accession:AAD21151.1;protein_accession:AAH11737.1;protein_accession:AAY68217.1;protein_accession:ABM84224.1;protein_accession:ABM87735.1;protein…
27557110	Insulin Resistance -- IRS2	association	Pubmed 2001:11522686;Pubmed 2012:22493491;Pubmed 2012:23018177;Pubmed 2015:26040030;Pubmed 2008:18802016;Pubmed 2014:24401133;Pubmed 2010:20092705;Pubmed 2010:20184486;Pubmed 2005:15811564;Pubmed 2005:16037106;Pubmed 2017:28585211;Pubmed central 2015:4261703;Pubmed central 2015:4448652;Pubmed central 2015:4600870;Pubmed central 2015:4674598;Pubmed central 2014:3907441;Pubmed central 2014:4203877;…	A multivariate model that included BMI as a variable revealed significant effects of the Gly1057Asp <b>IRS-2</b> variant on <b>insulin resistance</b> (P < 0.016, odds ratio [OR] 7.2, 95% CI 1.29-43.3).[Pubmed 2001:11522686];Role of allelic variants Gly972Arg of IRS-1 and Gly1057Asp of <b>IRS-2</b> in moderate-to-severe <b>insulin resistance</b> of women with polycystic ovary syndrome.[Pubmed 2001…	1431	Disease	Insulin Resistance	Insulin Resistance;Insulin Sensitivity;insulin of resistance;insulin resistance-type;insulin sensitivity--an;insulin's resistance;insulin- resistance;insulin-resistance;insulin-sensitivity;resistance - insulin;resistance insulin;resistance of insulin;resistance of the insulin;resistance the insulin;sensitivity insulin;sensitivity of insulin;sensitivity of the insulin;	Mesh_UI:D007333;Mesh_MN:C18.452.394.968.500;Mesh_MN:G07.690.320.617;	4346649	Gene	IRS2	insulin receptor substrate 2;IRS-2;IRS2;insulin receptor substrate -2;insulin receptor substrate type 2;insulin receptor substrate-2;insulin receptor substrate2;insulin-receptor substrate 2;insulin-receptor substrate-2;insulin-receptor-substrate 2;irs 2;irs ii;irs- 2;irs-ii;	SWISSPROT_AC:Q9Y4H2;SWISSPROT_ID:IRS2_HUMAN;GeneID:8660;Ensembl:ENSG00000185950;HGNC:HGNC:6126;MIM:600797;Vega:OTTHUMG00000017338;protein_accession:AAD21531.1;protein_accession:AAD50546.1;protein_accession:AAD55239.1;protein_accession:AAF28976.1;protein_accession:AAG50013.1;protein_accession:AAK66750.1;protein_accession:AAK66751.1;protein_accession:AAK83053.1;protein_accession:BAA24500.1;protein_…
27557276	Insulin Resistance -- CD36	association	Pubmed 2006:16911630;Pubmed 2006:16952981;Pubmed 2001:11175782;Pubmed 2004:15221799;Pubmed 2002:11834946;Pubmed 2012:21883535;Pubmed 2014:24134687;Pubmed 2011:20966915;Pubmed 2010:20139232;Pubmed 2003:12547883;Pubmed 2003:12716848;Pubmed 2005:15677505;Pubmed 2005:15752738;Pubmed central 2015:4521028;Pubmed central 2014:4007154;Pubmed central 2014:4017808;Pubmed central 2014:4067395;Pubmed central…	Moreover, within the diabetic subjects, this <b>CD36</b> snp was associated with <b>insulin resistance</b> (HOMA index).[Pubmed 2006:16911630];Identification of the oxidized low-density lipoprotein scavenger receptor <b>CD36</b> in plasma: a novel marker of <b>insulin resistance</b>.[Pubmed 2006:16952981];<b>Cd36</b> deficiency is genetically linked to <b>insulin resistance</b> in SHR.[Pubmed 200…	1431	Disease	Insulin Resistance	Insulin Resistance;Insulin Sensitivity;insulin of resistance;insulin resistance-type;insulin sensitivity--an;insulin's resistance;insulin- resistance;insulin-resistance;insulin-sensitivity;resistance - insulin;resistance insulin;resistance of insulin;resistance of the insulin;resistance the insulin;sensitivity insulin;sensitivity of insulin;sensitivity of the insulin;	Mesh_UI:D007333;Mesh_MN:C18.452.394.968.500;Mesh_MN:G07.690.320.617;	4340578	Gene	CD36	BDPLT10;CD36;CD36 molecule;CHDS7;FAT;GP3B;GP4;GPIV;PASIV;SCARB3;antigen cd36;cd 36;cd 36 molecule;cd-36;cd-36 molecule;CD36 antigen;collagen platelet receptor;collagen receptor of platelet;collagen-platelet receptor;Fatty acid translocase;fatty-acid translocase;Glycoprotein IIIb;gp 4;gp iv;gp-4;gp-iv;gp3 beta;GPIIIB;iiib glycoprotein;Leukocyte differentiation antigen CD36;molecule cd36;pas 4;PAS …	SWISSPROT_AC:P16671;SWISSPROT_ID:CD36_HUMAN;GeneID:948;Ensembl:ENSG00000135218;HGNC:HGNC:1663;MIM:173510;Vega:OTTHUMG00000155383;protein_accession:AAA16068.1;protein_accession:AAA35534.1;protein_accession:AAA58412.1;protein_accession:AAA58413.1;protein_accession:AAB28992.1;protein_accession:AAB46390.1;protein_accession:AAD13993.1;protein_accession:AAD14932.1;protein_accession:AAD14933.1;protein_a…
27557376	Insulin Resistance -- FST	association	Pubmed:16350721;Pubmed 2016:27264073;Pubmed central 2014:4207030;Pubmed central 2012:3533484;	There is no evidence to suggest that <b>follistatin</b> gene polymorphisms play a role in the pathogenesis of <b>insulin resistance</b> in PCOS women.[Pubmed:16350721];The picture emerging is that conditions associated with elevated levels of circulating <b>follistatin</b> have a metabolic denominator with decreased <b>insulin sensitivity</b> and/or hyperglucagoneimia.[Pubmed 2016:27264073];Detai…	1431	Disease	Insulin Resistance	Insulin Resistance;Insulin Sensitivity;insulin of resistance;insulin resistance-type;insulin sensitivity--an;insulin's resistance;insulin- resistance;insulin-resistance;insulin-sensitivity;resistance - insulin;resistance insulin;resistance of insulin;resistance of the insulin;resistance the insulin;sensitivity insulin;sensitivity of insulin;sensitivity of the insulin;	Mesh_UI:D007333;Mesh_MN:C18.452.394.968.500;Mesh_MN:G07.690.320.617;	4348126	Gene	FST	follistatin;FS;FST;activin binding protein;activin binding-protein;Activin-binding protein;binding protein of activin;follistatin-type;fst-type;	SWISSPROT_AC:P19883;SWISSPROT_ID:FST_HUMAN;GeneID:10468;Ensembl:ENSG00000134363;HGNC:HGNC:3971;MIM:136470;Vega:OTTHUMG00000131183;protein_accession:AAA35851.1;protein_accession:AAH04107.1;protein_accession:ABM84359.1;protein_accession:ABM87744.1;protein_accession:BAG70144.1;protein_accession:BAG70288.1;protein_accession:CAG46612.1;protein_accession:EAW54880.1;protein_accession:EAW54881.1;protein_…
27557892	Insulin Resistance -- CETP	association	Pubmed 2013:24327961;Pubmed 2004:15589073;Pubmed 2012:22366373;Pubmed 2015:26318399;Pubmed 2007:17950106;Pubmed 1997:9069517;Pubmed 2005:15952120;Pubmed central 2016:4711172;Pubmed central 2016:4788865;Pubmed central 2011:3207838;Pubmed central 2006:1462991;	<b>Cholesteryl ester transfer protein</b> protects against <b>insulin resistance</b> in obese female mice.[Pubmed 2013:24327961];Since gut bile acids promote insulin sensitivity, we aimed to define if <b>CETP</b> improves <b>insulin sensitivity</b> with high-fat feeding.[Pubmed 2013:24327961];We found a significant sex specific effect of the TaqIB <b>CETP</b> polymorphism on the <b>insulin resist…	1431	Disease	Insulin Resistance	Insulin Resistance;Insulin Sensitivity;insulin of resistance;insulin resistance-type;insulin sensitivity--an;insulin's resistance;insulin- resistance;insulin-resistance;insulin-sensitivity;resistance - insulin;resistance insulin;resistance of insulin;resistance of the insulin;resistance the insulin;sensitivity insulin;sensitivity of insulin;sensitivity of the insulin;	Mesh_UI:D007333;Mesh_MN:C18.452.394.968.500;Mesh_MN:G07.690.320.617;	4340686	Gene	CETP	BPIFF;CETP;cholesteryl ester transfer protein;HDLCQ10;cholesteryl ester transfer-protein;cholesteryl ester-transfer protein;cholesteryl transfer ester protein;cholesteryl-ester transfer protein;cholesteryl-ester-transfer protein;cholesteryl-ester-transfer-protein;Lipid transfer protein I;	SWISSPROT_AC:P11597;SWISSPROT_ID:CETP_HUMAN;GeneID:1071;Ensembl:ENSG00000087237;HGNC:HGNC:1869;MIM:118470;Vega:OTTHUMG00000133279;protein_accession:AAA51977.1;protein_accession:AAA51978.1;protein_accession:AAB59388.1;protein_accession:AAB86604.1;protein_accession:AAC63617.1;protein_accession:AAD14876.1;protein_accession:AAD14877.1;protein_accession:AAG21822.1;protein_accession:AAH25739.1;protein_…
27559868	Insulin Resistance -- KCNA3	association	Pubmed 2006:16317062;Pubmed 2015:26634786;Pubmed 2011:21586699;Pubmed 2016:26634786;Pubmed central 2015:4448172;Pubmed central 2014:4193404;	A new variant in the human <b>Kv1.3</b> gene is associated with low <b>insulin sensitivity</b> and impaired glucose tolerance.[Pubmed 2006:16317062];In animal models, knockout of <b>Kv1.3</b> has been found to improve <b>insulin sensitivity</b> and glucose tolerance.[Pubmed 2006:16317062];Moreover, <b>Kv1.3</b> has been related to <b>insulin sensitivity</b>, cell proliferation and apoptosis.[Pubm…	1431	Disease	Insulin Resistance	Insulin Resistance;Insulin Sensitivity;insulin of resistance;insulin resistance-type;insulin sensitivity--an;insulin's resistance;insulin- resistance;insulin-resistance;insulin-sensitivity;resistance - insulin;resistance insulin;resistance of insulin;resistance of the insulin;resistance the insulin;sensitivity insulin;sensitivity of insulin;sensitivity of the insulin;	Mesh_UI:D007333;Mesh_MN:C18.452.394.968.500;Mesh_MN:G07.690.320.617;	4342858	Gene	KCNA3	HGK5;HLK3;HPCN3;HUKIII;KCNA3;KV1.3;MK3;PCN3;potassium voltage-gated channel subfamily A member 3;kv 1.3;kv1. 3;pcn-3;Voltage-gated K(+) channel HuKIII;Voltage-gated potassium channel subunit Kv1.3;	SWISSPROT_AC:P22001;SWISSPROT_ID:KCNA3_HUMAN;GeneID:3738;Ensembl:ENSG00000177272;HGNC:HGNC:6221;MIM:176263;Vega:OTTHUMG00000034493;protein_accession:AAA36425.1;protein_accession:AAA59457.1;protein_accession:AAB88073.1;protein_accession:AAC31761.1;protein_accession:AAH35059.2;protein_accession:AAH64595.1;protein_accession:ABM82589.1;protein_accession:ABM85776.1;protein_accession:BAG36720.1;protein…
27560783	Insulin Resistance -- IAPP	association	Pubmed:11994903;Pubmed 2006:16804197;Pubmed 1994:8027243;Pubmed 1994:8277951;Pubmed 2002:12608111;Pubmed 2012:22275759;Pubmed 1995:7738722;Pubmed 2014:25036708;Pubmed 1992:1563587;Pubmed 1999:10337452;Pubmed 1999:10442568;Pubmed 1997:9212325;Pubmed 1997:9322799;Pubmed 1998:9623635;Pubmed 1998:9814997;Pubmed 1991:1860559;Pubmed 1991:1860564;Pubmed central 2015:4373784;Pubmed central 2015:4463485;P…	A role for amylin in the pathogenesis of type 2 diabetes mellitus (DM2) has been suggested by in vitro and in vivo studies indicating an effect of <b>amylin</b> to cause <b>insulin resistance</b> and/or inhibit insulin secretion.[Pubmed:11994903];Specifically, increasing <b>h-IAPP</b> transgene expression by breeding or induction of <b>insulin resistance</b> leads to increased beta-cell apoptosis…	1431	Disease	Insulin Resistance	Insulin Resistance;Insulin Sensitivity;insulin of resistance;insulin resistance-type;insulin sensitivity--an;insulin's resistance;insulin- resistance;insulin-resistance;insulin-sensitivity;resistance - insulin;resistance insulin;resistance of insulin;resistance of the insulin;resistance the insulin;sensitivity insulin;sensitivity of insulin;sensitivity of the insulin;	Mesh_UI:D007333;Mesh_MN:C18.452.394.968.500;Mesh_MN:G07.690.320.617;	4342575	Gene	IAPP	DAP;IAP;IAPP;islet amyloid polypeptide;Amylin;dap-type;Diabetes-associated peptide;iap-type;Insulinoma amyloid peptide;islet-amyloid polypeptide;polypeptide islet amyloid;	SWISSPROT_AC:P10997;SWISSPROT_ID:IAPP_HUMAN;GeneID:3375;Ensembl:ENSG00000121351;HGNC:HGNC:5329;MIM:147940;Vega:OTTHUMG00000169128;protein_accession:AAA35524.1;protein_accession:AAA35983.1;protein_accession:AAA51728.1;protein_accession:AAA52281.1;protein_accession:AAI11850.1;protein_accession:ABG27010.1;protein_accession:CAA33031.1;protein_accession:CAA33032.1;protein_accession:CAA33033.1;protein_…
27563416	Insulin Resistance -- SOCS3	association	Pubmed 2006:16920065;Pubmed 2004:15331532;Pubmed 2015:25938827;Pubmed 2008:18171427;Pubmed 2007:17327450;Pubmed 2014:24711032;Pubmed 2016:28043584;Pubmed central 2015:4324568;Pubmed central 2015:4393189;Pubmed central 2015:4397086;Pubmed central 2015:4504171;Pubmed central 2015:4551482;Pubmed central 2015:4634760;Pubmed central 2015:4847294;Pubmed central 2014:4070916;Pubmed central 2014:4113574;…	Subcutaneous/visceral ratios for OB-Ra the short OB-R isoform, OB-Rb, and <b>SOCS3</b> mRNA abundance strongly correlate with the <b>insulin sensitivity</b> index, HOMA-% S, (r=0.49, P<0.0001, r=0.42, P=0.0002 and r=0.38, P=0.0002, respectively) in both lean and obese patients without type 2 diabetes.[Pubmed 2006:16920065];We investigated whether IL-6 could inhibit insulin signaling in human skel…	1431	Disease	Insulin Resistance	Insulin Resistance;Insulin Sensitivity;insulin of resistance;insulin resistance-type;insulin sensitivity--an;insulin's resistance;insulin- resistance;insulin-resistance;insulin-sensitivity;resistance - insulin;resistance insulin;resistance of insulin;resistance of the insulin;resistance the insulin;sensitivity insulin;sensitivity of insulin;sensitivity of the insulin;	Mesh_UI:D007333;Mesh_MN:C18.452.394.968.500;Mesh_MN:G07.690.320.617;	4346915	Gene	SOCS3	ATOD4;CIS3;Cish3;SOCS-3;SOCS3;SSI-3;SSI3;suppressor of cytokine signaling 3;cis 3;CIS-3;cish-3;Cytokine-inducible SH2 protein 3;cytokine-inducible sh2 protein-3;cytokine-inducible sh2-protein 3;socs 3;ssi 3;STAT-induced STAT inhibitor 3;suppressor of cytokine signaling -3;suppressor of cytokine signaling-3;suppressor of cytokine signaling3;suppressor of the cytokine signaling 3;suppressor of the …	SWISSPROT_AC:O14543;SWISSPROT_ID:SOCS3_HUMAN;GeneID:9021;Ensembl:ENSG00000184557;HGNC:HGNC:19391;MIM:604176;Vega:OTTHUMG00000177513;protein_accession:AAD42231.1;protein_accession:AAH60858.1;protein_accession:AAV38351.1;protein_accession:BAA22430.1;protein_accession:BAA22537.1;protein_accession:BAG36886.1;protein_accession:CAG38736.1;protein_accession:CAG46495.1;protein_accession:CAL37774.1;protei…
27567521	Insulin Resistance -- PTPN1	association	Pubmed 2006:16363874;Pubmed 2006:16698271;Pubmed 2001:11703427;Pubmed 2004:15031294;Pubmed 2002:12028501;Pubmed 2015:25468142;Pubmed 2008:17940160;Pubmed 2008:18629684;Pubmed 2007:17560463;Pubmed 2000:10751417;Pubmed 2000:11137300;Pubmed 2014:24625984;Pubmed 1999:10444024;Pubmed 2017:28272165;Pubmed central 2015:4431674;Pubmed central 2015:4439476;Pubmed central 2015:4442325;Pubmed central 2015:4…	Thus, there is compelling evidence that small molecule inhibitors of <b>PTP1B</b> may be effective in treating <b>insulin resistance</b> at an early stage, thereby leading to a prevention strategy for T2DM and obesity.[Pubmed 2006:16363874];For example, <b>PTP1B</b> has been implicated in <b>insulin-resistance</b>, obesity, and neoplasia.[Pubmed 2006:16698271];Effects of adenovirus-mediated liver…	1431	Disease	Insulin Resistance	Insulin Resistance;Insulin Sensitivity;insulin of resistance;insulin resistance-type;insulin sensitivity--an;insulin's resistance;insulin- resistance;insulin-resistance;insulin-sensitivity;resistance - insulin;resistance insulin;resistance of insulin;resistance of the insulin;resistance the insulin;sensitivity insulin;sensitivity of insulin;sensitivity of the insulin;	Mesh_UI:D007333;Mesh_MN:C18.452.394.968.500;Mesh_MN:G07.690.320.617;	4344448	Gene	PTPN1	protein tyrosine phosphatase, non-receptor type 1;PTP1B;PTPN1;EC 3.1.3.48;non-receptor type 1 protein tyrosine phosphatase;protein tyrosine phosphatase 1-b;protein tyrosine phosphatase 1-beta;protein tyrosine phosphatase 1b;protein tyrosine phosphatase 1beta;protein tyrosine phosphatase non-receptor 1;protein tyrosine phosphatase non-receptor type 1;protein tyrosine phosphatase-1 b;protein tyrosi…	SWISSPROT_AC:P18031;SWISSPROT_ID:PTN1_HUMAN;GeneID:5770;Ensembl:ENSG00000196396;HGNC:HGNC:9642;MIM:176885;Vega:OTTHUMG00000032729;protein_accession:AAA60157.1;protein_accession:AAA60158.1;protein_accession:AAA60223.1;protein_accession:AAH15660.1;protein_accession:AAH18164.1;protein_accession:AAK31734.1;protein_accession:AAP35398.1;protein_accession:BAF83327.1;protein_accession:BAG38152.1;protein_…
27568320	Insulin Resistance -- PPARD	association	Pubmed 2007:17431579;	Thus, we hypothesised that common variation in the <b>PPARD</b> gene is associated with <b>insulin resistance</b> and metabolic traits.[Pubmed 2007:17431579];	1431	Disease	Insulin Resistance	Insulin Resistance;Insulin Sensitivity;insulin of resistance;insulin resistance-type;insulin sensitivity--an;insulin's resistance;insulin- resistance;insulin-resistance;insulin-sensitivity;resistance - insulin;resistance insulin;resistance of insulin;resistance of the insulin;resistance the insulin;sensitivity insulin;sensitivity of insulin;sensitivity of the insulin;	Mesh_UI:D007333;Mesh_MN:C18.452.394.968.500;Mesh_MN:G07.690.320.617;	4344190	Gene	PPARD	FAAR;NR1C2;NUC1;NUCI;NUCII;peroxisome proliferator activated receptor delta;PPARB;PPARD;Nuclear hormone receptor 1;Nuclear receptor subfamily 1 group C member 2;peroxisome proliferator activated receptor beta;peroxisome proliferator activated receptor- delta;peroxisome proliferator activated receptor-beta;peroxisome proliferator activated receptorbeta;peroxisome proliferator- activated receptor d…	SWISSPROT_AC:Q03181;SWISSPROT_ID:PPARD_HUMAN;GeneID:5467;Ensembl:ENSG00000112033;HGNC:HGNC:9235;MIM:600409;Vega:OTTHUMG00000014567;protein_accession:AAA36469.1;protein_accession:AAH02715.1;protein_accession:AAH07578.1;protein_accession:AAR05439.1;protein_accession:AAX14041.1;protein_accession:ADZ17376.1;protein_accession:BAC78903.1;protein_accession:BAF84350.1;protein_accession:BAG53624.1;protein…
27571080	Insulin Resistance -- ADIPOR2	association	Pubmed 2006:16700915;Pubmed 2012:22187345;Pubmed 2007:17878241;Pubmed central 2015:4303398;Pubmed central 2014:4411774;Pubmed central 2012:3539884;Pubmed central 2017:5339649;Pubmed central 2010:2846898;Pubmed central 2010:2857896;Pubmed central 2011:3196906;Pubmed central 2013:3606778;Pubmed central 2013:3725260;Pubmed central 2007:1794135;	The purpose of this study was to determine whether variations in the AdipoR1 and <b>AdipoR2</b> genes may contribute to <b>insulin resistance</b>, dyslipidemia and inflammation.[Pubmed 2006:16700915];Polymorphism of adiponectin (45T/G) and <b>adiponectin receptor-2</b> (795G/A) in an Iranian population: relation with <b>insulin resistance</b> and response to treatment with pioglitazone in patient…	1431	Disease	Insulin Resistance	Insulin Resistance;Insulin Sensitivity;insulin of resistance;insulin resistance-type;insulin sensitivity--an;insulin's resistance;insulin- resistance;insulin-resistance;insulin-sensitivity;resistance - insulin;resistance insulin;resistance of insulin;resistance of the insulin;resistance the insulin;sensitivity insulin;sensitivity of insulin;sensitivity of the insulin;	Mesh_UI:D007333;Mesh_MN:C18.452.394.968.500;Mesh_MN:G07.690.320.617;	4354700	Gene	ADIPOR2	ACDCR2;adiponectin receptor 2;ADIPOR2;PAQR2;adiponectin receptor ii;Adiponectin receptor protein 2;adiponectin receptor type 2;adiponectin receptor-2;adiponectin receptor2;adipor-2;ADR2;Progestin and adipoQ receptor family member II;	SWISSPROT_AC:Q86V24;SWISSPROT_ID:ADR2_HUMAN;GeneID:79602;Ensembl:ENSG00000006831;HGNC:HGNC:24041;MIM:607946;Vega:OTTHUMG00000130139;protein_accession:AAH51858.1;protein_accession:AAR08368.1;protein_accession:ADQ33094.1;protein_accession:BAB15062.1;protein_accession:BAC86881.1;protein_accession:BAC87473.1;protein_accession:CBS99527.1;protein_accession:EAW88924.1;protein_accession:NP_078827.2;prote…
27571578	Insulin Resistance -- PRKCB	association	Pubmed 2008:17950644;	Identification of a functional <b>protein kinase Cbeta</b> promoter polymorphism in humans related to <b>insulin resistance</b>.[Pubmed 2008:17950644];	1431	Disease	Insulin Resistance	Insulin Resistance;Insulin Sensitivity;insulin of resistance;insulin resistance-type;insulin sensitivity--an;insulin's resistance;insulin- resistance;insulin-resistance;insulin-sensitivity;resistance - insulin;resistance insulin;resistance of insulin;resistance of the insulin;resistance the insulin;sensitivity insulin;sensitivity of insulin;sensitivity of the insulin;	Mesh_UI:D007333;Mesh_MN:C18.452.394.968.500;Mesh_MN:G07.690.320.617;	4344284	Gene	PRKCB	PKC-beta;PKCB;PRKCB;PRKCB1;PRKCB2;protein kinase C beta;c beta of protein kinase;c-beta-protein kinase;cbeta of protein kinase;cbeta-protein kinase;EC 2.7.11.13;kpc beta;KPCB;pkc beta;pkc beta-isoform;pkc isoform beta;pkc type beta;PKC-B;pkc-beta-isoform;prkc beta;prkc-beta;protein kinase c b;Protein kinase C beta type;protein kinase c beta-isoform;protein kinase c beta-subtype;protein kinase c i…	SWISSPROT_AC:P05771;SWISSPROT_ID:KPCB_HUMAN;GeneID:5579;Ensembl:ENSG00000166501;HGNC:HGNC:9395;MIM:176970;Vega:OTTHUMG00000131615;protein_accession:AAA60095.1;protein_accession:AAA60096.1;protein_accession:AAA60097.1;protein_accession:AAB97933.1;protein_accession:AAB97934.1;protein_accession:AAD13852.1;protein_accession:AAH36472.1;protein_accession:ACE87802.1;protein_accession:ACS14045.1;protein_…
27571741	Insulin Resistance -- FTO	association	Pubmed 2012:22847851;Pubmed 2008:18794893;Pubmed 2007:17917711;Pubmed 2009:19625203;Pubmed 2016:27759977;Pubmed central 2015:4446323;Pubmed central 2014:4016836;Pubmed central 2014:4224698;Pubmed central 2014:4260795;Pubmed central 2008:2493033;Pubmed central 2008:2567023;Pubmed central 2017:5829110;Pubmed central 2010:2955912;Pubmed central 2013:3711897;Pubmed central 2013:3786950;	Furthermore, we tested whether <b>insulin resistance</b> is specifically associated with genetic variation in <b>FTO</b> in women with PCOS.[Pubmed 2012:22847851];In non-PCOS participants, genetic variation in <b>FTO</b> is associated with <b>insulin sensitivity</b> (p=0.03).[Pubmed 2012:22847851];These findings suggest that this novel variant in <b>FTO</b> is affecting metabolic phenotypes such …	1431	Disease	Insulin Resistance	Insulin Resistance;Insulin Sensitivity;insulin of resistance;insulin resistance-type;insulin sensitivity--an;insulin's resistance;insulin- resistance;insulin-resistance;insulin-sensitivity;resistance - insulin;resistance insulin;resistance of insulin;resistance of the insulin;resistance the insulin;sensitivity insulin;sensitivity of insulin;sensitivity of the insulin;	Mesh_UI:D007333;Mesh_MN:C18.452.394.968.500;Mesh_MN:G07.690.320.617;	4354492	Gene	FTO	ALKBH9;BMIQ14;FTO;FTO, alpha-ketoglutarate dependent dioxygenase;GDFD;Alpha-ketoglutarate-dependent dioxygenase FTO;EC 1.14.11.-;Fat mass and obesity-associated protein;KIAA1752;	SWISSPROT_AC:Q9C0B1;SWISSPROT_ID:FTO_HUMAN;GeneID:79068;Ensembl:ENSG00000140718;HGNC:HGNC:24678;MIM:610966;Vega:OTTHUMG00000158780;protein_accession:AAB50206.1;protein_accession:AAH03583.1;protein_accession:AAH30798.1;protein_accession:AAI32893.1;protein_accession:AAI37092.1;protein_accession:AAI48443.1;protein_accession:AAI53033.1;protein_accession:BAB21843.2;protein_accession:BAG53322.1;protein…
27572605	Insulin Resistance -- UCP3	association	Pubmed 2012:22774401;Pubmed 2008:18059082;Pubmed central 2017:5737995;	The aim of our study was to investigate the interaction of tryptophan-to-arginine (Trp64Arg) missense mutation in the beta3 adrenoreceptor (Beta3AR) with polymorphism in the <b>UCP3</b> promotor (-55C->T) on <b>insulin resistance</b> in obese patients.[Pubmed 2012:22774401];Association of ADRB1 and <b>UCP3</b> gene polymorphisms with <b>insulin sensitivity</b> but not obesity.[Pubmed 2008:1805908…	1431	Disease	Insulin Resistance	Insulin Resistance;Insulin Sensitivity;insulin of resistance;insulin resistance-type;insulin sensitivity--an;insulin's resistance;insulin- resistance;insulin-resistance;insulin-sensitivity;resistance - insulin;resistance insulin;resistance of insulin;resistance of the insulin;resistance the insulin;sensitivity insulin;sensitivity of insulin;sensitivity of the insulin;	Mesh_UI:D007333;Mesh_MN:C18.452.394.968.500;Mesh_MN:G07.690.320.617;	4345804	Gene	UCP3	SLC25A9;UCP3;uncoupling protein 3;Mitochondrial uncoupling protein 3;mitochondrial uncoupling protein-3;Solute carrier family 25 member 9;UCP 3;ucp iii;uncoupling of protein-3;uncoupling protein-3;	SWISSPROT_AC:P55916;SWISSPROT_ID:UCP3_HUMAN;GeneID:7352;Ensembl:ENSG00000175564;HGNC:HGNC:12519;MIM:602044;Vega:OTTHUMG00000168109;protein_accession:AAC18822.1;protein_accession:AAC51356.1;protein_accession:AAC51367.1;protein_accession:AAC51369.1;protein_accession:AAC51767.1;protein_accession:AAG02284.1;protein_accession:AAH08392.1;protein_accession:ALQ33829.1;protein_accession:ALQ33830.1;protein…
27575109	Insulin Resistance -- SCD	association	Pubmed 2004:15662557;Pubmed 2015:26087292;Pubmed 2015:26679101;Pubmed 2008:18427563;Pubmed 2016:27973621;Pubmed central 2015:4418745;Pubmed central 2015:4472931;Pubmed central 2015:4683622;Pubmed central 2008:2426674;Pubmed central 2017:5323884;Pubmed central 2017:5642798;Pubmed central 2017:5682332;Pubmed central 2016:4873816;Pubmed central 2011:3111337;Pubmed central 2011:3178290;Pubmed central…	The human homologue, SCD, maps to a region of chromosome 10 linked to type 2 diabetes, and <b>SCD</b> activity correlates with <b>insulin sensitivity</b>.[Pubmed 2004:15662557];Higher expression of TCF7L2 and the fatty acid desaturases FADS1, FADS2 and <b>SCD</b> could contribute to <b>insulin resistance</b>.[Pubmed 2015:26087292];Both Elovl6 KO and <b>SCD1</b> KO mice exhibit improved <b>insulin…	1431	Disease	Insulin Resistance	Insulin Resistance;Insulin Sensitivity;insulin of resistance;insulin resistance-type;insulin sensitivity--an;insulin's resistance;insulin- resistance;insulin-resistance;insulin-sensitivity;resistance - insulin;resistance insulin;resistance of insulin;resistance of the insulin;resistance the insulin;sensitivity insulin;sensitivity of insulin;sensitivity of the insulin;	Mesh_UI:D007333;Mesh_MN:C18.452.394.968.500;Mesh_MN:G07.690.320.617;	4344889	Gene	SCD	FADS5;hSCD1;MSTP008;SCD;SCD1;SCDOS;stearoyl-CoA desaturase;ACOD;acyl coa desaturase;Acyl-CoA desaturase;delta(9) desaturase;Delta(9)-desaturase;delta(9)desaturase;Delta-9 desaturase;desaturase acyl-coa;desaturase of the stearoyl-coa;EC 1.14.19.1;Fatty acid desaturase;fatty-acid desaturase;hscd-1;stearoyl co a desaturase;stearoyl co-a desaturase;stearoyl coa desaturase;stearoyl coa-desaturase;stea…	SWISSPROT_AC:O00767;SWISSPROT_ID:ACOD_HUMAN;GeneID:6319;Ensembl:ENSG00000099194;HGNC:HGNC:10571;MIM:604031;Vega:OTTHUMG00000018906;protein_accession:AAB30631.1;protein_accession:AAD29870.1;protein_accession:AAH05807.1;protein_accession:AAH62303.1;protein_accession:AAK54510.1;protein_accession:AAQ13510.1;protein_accession:BAA93510.1;protein_accession:BAD92219.1;protein_accession:BAD96582.1;protein…
27575199	Insulin Resistance -- LEPR	association	Pubmed:18413223;Pubmed 2008:18632178;Pubmed 2010:20032477;Pubmed central 2014:3917928;Pubmed central 2017:5483624;Pubmed central 2017:5625765;Pubmed central 2017:5754521;Pubmed central 2010:2943118;Pubmed central 2010:3279530;Pubmed central 2016:4817025;Pubmed central 2013:3581798;	Influence of Lys656Asn polymorphism of the <b>leptin receptor</b> gene on <b>insulin resistance</b> in nondiabetic obese patients.[Pubmed:18413223];Influence of Lys656Asn polymorphism of <b>leptin receptor</b> gene on <b>insulin resistance</b> in patients with diabetes mellitus type 2.[Pubmed 2008:18632178];Homozygosity for the <b>LEPR</b> rs3790433 G allele was associated with <b>insulin resista…	1431	Disease	Insulin Resistance	Insulin Resistance;Insulin Sensitivity;insulin of resistance;insulin resistance-type;insulin sensitivity--an;insulin's resistance;insulin- resistance;insulin-resistance;insulin-sensitivity;resistance - insulin;resistance insulin;resistance of insulin;resistance of the insulin;resistance the insulin;sensitivity insulin;sensitivity of insulin;sensitivity of the insulin;	Mesh_UI:D007333;Mesh_MN:C18.452.394.968.500;Mesh_MN:G07.690.320.617;	4343033	Gene	LEPR	CD295;LEP-R;LEPR;LEPRD;leptin receptor;OB-R;OBR;CD295 antigen;DB;HuB219;leptin isoform receptor;leptin's receptor;leptin- receptor;leptin-receptor;ob r;OB receptor;ob-receptor;receptor leptin;receptor of leptin;	SWISSPROT_AC:P48357;SWISSPROT_ID:LEPR_HUMAN;GeneID:3953;Ensembl:ENSG00000116678;HGNC:HGNC:6554;MIM:601007;Vega:OTTHUMG00000009115;protein_accession:AAA93015.1;protein_accession:AAB07495.1;protein_accession:AAB07496.1;protein_accession:AAB07497.1;protein_accession:AAC23650.1;protein_accession:AAC50509.1;protein_accession:AAC50510.1;protein_accession:AAC50511.1;protein_accession:AAH31086.1;protein_…
27575921	Insulin Resistance -- ADIPOR1	association	Pubmed 2014:24335000;Pubmed 2011:20938443;Pubmed 2009:18466348;Pubmed 2005:16205883;Pubmed central 2015:4641965;Pubmed central 2014:4072681;Pubmed central 2012:3389078;Pubmed central 2017:5507830;Pubmed central 2017:5711023;	Association between <b>adiponectin receptor 1</b> gene polymorphism and <b>insulin resistance</b> in Chinese patients with polycystic ovary syndrome.[Pubmed 2014:24335000];SNP rs1539355 in the <b>ADIPOR1</b> gene is associated with <b>insulin resistance</b> in Chinese PCOS patients.[Pubmed 2014:24335000];Polymorphisms in the gene encoding <b>adiponectin receptor 1</b> (AdipoR1) are associated wit…	1431	Disease	Insulin Resistance	Insulin Resistance;Insulin Sensitivity;insulin of resistance;insulin resistance-type;insulin sensitivity--an;insulin's resistance;insulin- resistance;insulin-resistance;insulin-sensitivity;resistance - insulin;resistance insulin;resistance of insulin;resistance of the insulin;resistance the insulin;sensitivity insulin;sensitivity of insulin;sensitivity of the insulin;	Mesh_UI:D007333;Mesh_MN:C18.452.394.968.500;Mesh_MN:G07.690.320.617;	4351472	Gene	ADIPOR1	ACDCR1;adiponectin receptor 1;ADIPOR1;CGI-45;CGI45;PAQR1;TESBP1A;adiponectin receptor i;Adiponectin receptor protein 1;adiponectin receptor type 1;adiponectin receptor-1;adiponectin receptor1;adipor-1;ADR1;Progestin and adipoQ receptor family member I;	SWISSPROT_AC:Q96A54;SWISSPROT_ID:ADR1_HUMAN;GeneID:51094;Ensembl:ENSG00000159346;HGNC:HGNC:24040;MIM:607945;Vega:OTTHUMG00000041391;protein_accession:AAD34040.1;protein_accession:AAH01594.1;protein_accession:AAH10743.1;protein_accession:AAQ13552.1;protein_accession:AAQ13553.1;protein_accession:AAR08367.1;protein_accession:ADQ32734.1;protein_accession:BAD96223.1;protein_accession:BAG50922.1;protei…
27576252	Insulin Resistance -- CYBA	association	Pubmed 2008:19043982;Pubmed central 2014:4013450;	G allele of the -930A>G polymorphism of the <b>CYBA</b> gene is associated with <b>insulin resistance</b> in obese subjects.[Pubmed 2008:19043982];Interestingly, there are presumptions that the Ã¢ÂˆÂ’930G allele of the <b>CYBA</b> polymorphism is associated with <b>insulin resistance</b> in obese adult humans (PÃ‚Â <Ã‚Â 0.05) [22].[Pubmed central 2014:4013450];Interestingly, there are presumption…	1431	Disease	Insulin Resistance	Insulin Resistance;Insulin Sensitivity;insulin of resistance;insulin resistance-type;insulin sensitivity--an;insulin's resistance;insulin- resistance;insulin-resistance;insulin-sensitivity;resistance - insulin;resistance insulin;resistance of insulin;resistance of the insulin;resistance the insulin;sensitivity insulin;sensitivity of insulin;sensitivity of the insulin;	Mesh_UI:D007333;Mesh_MN:C18.452.394.968.500;Mesh_MN:G07.690.320.617;	4341059	Gene	CYBA	CYBA;cytochrome b-245 alpha chain;p22-PHOX;CY24A;Cytochrome b(558) alpha chain;cytochrome b-245 alpha;cytochrome b-245 light;Cytochrome b-245 light chain;Cytochrome b558 subunit alpha;Neutrophil cytochrome b 22 kDa polypeptide;p 22 phox;p22 phagocyte B-cytochrome;p22 phox;p22phox;phox-p22;Superoxide-generating NADPH oxidase light chain subunit;	SWISSPROT_AC:P13498;SWISSPROT_ID:CY24A_HUMAN;GeneID:1535;Ensembl:ENSG00000051523;HGNC:HGNC:2577;MIM:608508;Vega:OTTHUMG00000173320;protein_accession:AAA52134.1;protein_accession:AAA90925.1;protein_accession:AAH06465.1;protein_accession:AAM96953.1;protein_accession:AAP35507.1;protein_accession:ABF20535.1;protein_accession:ABM84161.1;protein_accession:ABM87564.1;protein_accession:BAG61858.1;protein…
27580560	Insulin Resistance -- GAL3ST1	association	Pubmed 2009:19587831;Pubmed central 2009:2705865;	A variation in the <b>cerebroside sulfotransferase</b> gene is linked to exercise-modified <b>insulin resistance</b> and to type 2 diabetes.[Pubmed 2009:19587831];A Variation in the <b>Cerebroside Sulfotransferase</b> Gene is Linked to Exercise-Modified <b>Insulin Resistance</b> and to Type 2 Diabetes.[Pubmed central 2009:2705865];	1431	Disease	Insulin Resistance	Insulin Resistance;Insulin Sensitivity;insulin of resistance;insulin resistance-type;insulin sensitivity--an;insulin's resistance;insulin- resistance;insulin-resistance;insulin-sensitivity;resistance - insulin;resistance insulin;resistance of insulin;resistance of the insulin;resistance the insulin;sensitivity insulin;sensitivity of insulin;sensitivity of the insulin;	Mesh_UI:D007333;Mesh_MN:C18.452.394.968.500;Mesh_MN:G07.690.320.617;	4347304	Gene	GAL3ST1	CST;GAL3ST1;galactose-3-O-sulfotransferase 1;3'-phosphoadenosine-5'-phosphosulfate:GalCer sulfotransferase;3'-phosphoadenylylsulfate:galactosylceramide 3'-sulfotransferase;Cerebroside sulfotransferase;EC 2.8.2.11;G3ST1;gal3st-1;galactose-3-o-sulfotransferase-1;Galactosylceramide sulfotransferase;GalCer sulfotransferase;galcer-sulfotransferase;type-cst;	SWISSPROT_AC:Q99999;SWISSPROT_ID:G3ST1_HUMAN;GeneID:9514;Ensembl:ENSG00000128242;HGNC:HGNC:24240;MIM:602300;Vega:OTTHUMG00000151200;protein_accession:AAH14649.1;protein_accession:AAH19077.1;protein_accession:ABM83198.1;protein_accession:ABM86399.1;protein_accession:BAA13673.1;protein_accession:BAA89503.1;protein_accession:BAG35921.1;protein_accession:CAG30236.1;protein_accession:CAK54491.1;protei…
27580596	Insulin Resistance -- PNPLA3	association	Pubmed 2012:22978414;Pubmed 2009:19390624;Pubmed central 2014:4239088;Pubmed central 2012:3410967;Pubmed central 2012:3495049;Pubmed central 2012:3597437;Pubmed central 2017:5561430;Pubmed central 2016:4969355;Pubmed central 2016:5370810;Pubmed central 2009:2669125;Pubmed central 2013:3581226;	<b>PNPLA 3</b> I148M genetic variant associates with <b>insulin resistance</b> and baseline viral load in HCV genotype 2 but not in genotype 3 infection.[Pubmed 2012:22978414];Our results suggest a possible association between the <b>PNPLA3</b> 148M allele and <b>insulin resistance</b> as well as baseline viral load in HCV genotype 2, but not in genotype 3.[Pubmed 2012:22978414];PNPLA1 exhibited …	1431	Disease	Insulin Resistance	Insulin Resistance;Insulin Sensitivity;insulin of resistance;insulin resistance-type;insulin sensitivity--an;insulin's resistance;insulin- resistance;insulin-resistance;insulin-sensitivity;resistance - insulin;resistance insulin;resistance of insulin;resistance of the insulin;resistance the insulin;sensitivity insulin;sensitivity of insulin;sensitivity of the insulin;	Mesh_UI:D007333;Mesh_MN:C18.452.394.968.500;Mesh_MN:G07.690.320.617;	4355180	Gene	PNPLA3	ADPN;C22orf20;iPLA(2)epsilon;patatin like phospholipase domain containing 3;PNPLA3;Acylglycerol O-acyltransferase;Adiponutrin;Calcium-independent phospholipase A2-epsilon;EC 2.3.1.-;EC 3.1.1.3;ec3.1.1.3;iPLA2-epsilon;ipla2epsilon;patatin-like phospholipase domain containing-3;patatin-like phospholipase domain containing-protein 3;patatin-like phospholipase domain-containing 3;Patatin-like phospho…	SWISSPROT_AC:Q9NST1;SWISSPROT_ID:PLPL3_HUMAN;GeneID:80339;Ensembl:ENSG00000100344;HGNC:HGNC:18590;MIM:609567;Vega:OTTHUMG00000150555;protein_accession:AAH14449.2;protein_accession:AAH65195.1;protein_accession:AGW25376.1;protein_accession:AGW25377.1;protein_accession:BAG37610.1;protein_accession:BAG53962.1;protein_accession:CAB71238.2;protein_accession:CAG30362.1;protein_accession:EAW73323.1;prote…
27581364	Insulin Resistance -- LMNA	association	Pubmed 2013:23605101;Pubmed 2008:19169477;Pubmed 2000:10843151;Pubmed 2009:19249234;Pubmed 2009:19401371;Pubmed 2005:15890790;Pubmed 2005:16320084;Pubmed central 2015:4568070;	We, therefore, concluded that the changes in the hypermethylation status of CpG island of <b>LMNA</b> gene were related to the <b>insulin resistance</b> in PCOS patients, indicating that this gene may be involved in the regulation of PCOS-associated insulin resistance.[Pubmed 2013:23605101];Atypical generalized lipoatrophy and severe <b>insulin resistance</b> due to a heterozygous <b>LMNA</b> p.T…	1431	Disease	Insulin Resistance	Insulin Resistance;Insulin Sensitivity;insulin of resistance;insulin resistance-type;insulin sensitivity--an;insulin's resistance;insulin- resistance;insulin-resistance;insulin-sensitivity;resistance - insulin;resistance insulin;resistance of insulin;resistance of the insulin;resistance the insulin;sensitivity insulin;sensitivity of insulin;sensitivity of the insulin;	Mesh_UI:D007333;Mesh_MN:C18.452.394.968.500;Mesh_MN:G07.690.320.617;	4343063	Gene	LMNA	CDCD1;CDDC;CMD1A;CMT2B1;EMD2;FPL;FPLD;FPLD2;HGPS;IDC;lamin A/C;LDP1;LFP;LGMD1B;LMN1;LMNA;LMNC;LMNL1;MADA;PRO1;a/c lamin;a/c-type lamin;fpld 2;fpld type 2;idc-type;lamin a /c;lfp-type;mad a;mad-a;prelamin a/c;Prelamin-A/C;	SWISSPROT_AC:P02545;SWISSPROT_ID:LMNA_HUMAN;GeneID:4000;Ensembl:ENSG00000160789;HGNC:HGNC:6636;MIM:150330;Vega:OTTHUMG00000013961;protein_accession:AAA36160.1;protein_accession:AAA36164.1;protein_accession:AAH00511.1;protein_accession:AAH03162.1;protein_accession:AAH14507.1;protein_accession:AAH33088.1;protein_accession:AAK59326.1;protein_accession:AAR29466.1;protein_accession:AAW32538.1;protein_…
27581899	Insulin Resistance -- SAA3P	association	Pubmed 2008:18584041;Pubmed 2009:19474523;Pubmed central 2008:2435226;	Proinflammatory genes (Ccl2, <b>Saa3</b>) were induced while genes critical for <b>insulin sensitivity</b> (Irs1, Adipoq, Glut4) were down-regulated.[Pubmed 2008:18584041];Gene expression analysis showed that <b>SAA3</b> mRNA levels were increased in both models of <b>insulin resistance</b>, and ELISA showed that A-SAA levels were increased in both models too.[Pubmed 2009:19474523];Proinflammator…	1431	Disease	Insulin Resistance	Insulin Resistance;Insulin Sensitivity;insulin of resistance;insulin resistance-type;insulin sensitivity--an;insulin's resistance;insulin- resistance;insulin-resistance;insulin-sensitivity;resistance - insulin;resistance insulin;resistance of insulin;resistance of the insulin;resistance the insulin;sensitivity insulin;sensitivity of insulin;sensitivity of the insulin;	Mesh_UI:D007333;Mesh_MN:C18.452.394.968.500;Mesh_MN:G07.690.320.617;	4344868	Gene	SAA3P	SAA3;SAA3P;serum amyloid A3 pseudogene;	GeneID:6290;Ensembl:ENSG00000166787;HGNC:HGNC:10515;protein_accession:AAO48437.1;protein_accession:CAA32096.1;protein_gi:28864698;protein_gi:36306;RNA_nucleotide_accession:AY209188.1;RNA_nucleotide_accession:NR_026576.1;genomic_nucleotide_accession:AC090099.14;genomic_nucleotide_accession:AMYH02024387.1;genomic_nucleotide_accession:KF459742.1;genomic_nucleotide_accession:NC_000011.10;genomic_nucl…
27582175	PPARG -<> Insulin Resistance	regulation	Pubmed 2013:23748472;Pubmed 2009:19267951;	This is the first report to establish that variations in <b>PPARÃŽÂ³</b> gene influence the <b>insulin resistance</b> pathophysiology in Indian women with PCOS.[Pubmed 2013:23748472];This is the first report to establish that variations in <b>PPARÃƒÂŽÃ‚Â³</b> gene influence the <b>insulin resistance</b> pathophysiology in Indian women with PCOS.[Pubmed 2013:23748472];This is the first report to e…	4344191	Gene	PPARG	CIMT1;GLM1;NR1C3;peroxisome proliferator activated receptor gamma;PPARG;PPARG1;PPARG2;PPARgamma;cimt-1;cimt-i;glm-1;Nuclear receptor subfamily 1 group C member 3;peroxisome proliferator -activated receptor gamma;peroxisome proliferator activated receptor g;peroxisome proliferator activated receptor type gamma;peroxisome proliferator activated receptor- gamma;peroxisome proliferator activated rece…	SWISSPROT_AC:P37231;SWISSPROT_ID:PPARG_HUMAN;GeneID:5468;Ensembl:ENSG00000132170;HGNC:HGNC:9236;MIM:601487;Vega:OTTHUMG00000129764;protein_accession:AAB04028.1;protein_accession:AAC51248.1;protein_accession:AAH06811.1;protein_accession:AAK17925.1;protein_accession:AAN38992.2;protein_accession:AAP35945.1;protein_accession:ABC97372.1;protein_accession:ABM82034.1;protein_accession:ABM85215.1;protein…	1431	Disease	Insulin Resistance	Insulin Resistance;Insulin Sensitivity;insulin of resistance;insulin resistance-type;insulin sensitivity--an;insulin's resistance;insulin- resistance;insulin-resistance;insulin-sensitivity;resistance - insulin;resistance insulin;resistance of insulin;resistance of the insulin;resistance the insulin;sensitivity insulin;sensitivity of insulin;sensitivity of the insulin;	Mesh_UI:D007333;Mesh_MN:C18.452.394.968.500;Mesh_MN:G07.690.320.617;
27582520	Insulin Resistance -- DGAT2	association	Pubmed 2009:18980578;Pubmed central 2013:3781480;	For this purpose, we determined the relationships between genetic variability in the <b>DGAT2</b> gene with changes in liver fat and <b>insulin sensitivity</b> in 187 extensively phenotyped subjects during a lifestyle intervention programme with diet modification and an increase in physical activity.[Pubmed 2009:18980578];With regards to IMTG synthesis, increasing muscle DGAT1 in vivo promotes in…	1431	Disease	Insulin Resistance	Insulin Resistance;Insulin Sensitivity;insulin of resistance;insulin resistance-type;insulin sensitivity--an;insulin's resistance;insulin- resistance;insulin-resistance;insulin-sensitivity;resistance - insulin;resistance insulin;resistance of insulin;resistance of the insulin;resistance the insulin;sensitivity insulin;sensitivity of insulin;sensitivity of the insulin;	Mesh_UI:D007333;Mesh_MN:C18.452.394.968.500;Mesh_MN:G07.690.320.617;	4356061	Gene	DGAT2	ARAT;DGAT2;diacylglycerol O-acyltransferase 2;GS1999FULL;HMFN1045;Acyl-CoA retinol O-fatty-acyltransferase;diacylglycerol o-acyltransferase-2;diacylglycerol-o-acyltransferase 2;Diglyceride acyltransferase 2;EC 2.3.1.20;EC 2.3.1.76;Retinol O-fatty-acyltransferase;	SWISSPROT_AC:Q96PD7;SWISSPROT_ID:DGAT2_HUMAN;GeneID:84649;Ensembl:ENSG00000062282;HGNC:HGNC:16940;MIM:606983;Vega:OTTHUMG00000165338;protein_accession:AAH15234.1;protein_accession:AAK84176.2;protein_accession:AAQ88896.1;protein_accession:AAV35727.1;protein_accession:ADQ32768.1;protein_accession:BAB40641.2;protein_accession:BAD38635.1;protein_accession:CAD38961.1;protein_accession:CAH18230.1;prote…
27583791	Insulin Resistance -- AZGP1	association	Pubmed 2010:19549246;Pubmed 2009:19622624;Pubmed central 2015:4465909;Pubmed central 2017:5397846;Pubmed central 2016:5008611;	Negative associations were also found between <b>ZAG</b> mRNA and <b>insulin resistance</b> parameters including plasma insulin (r = -0.65, P < 0.001, visceral; r = -0.55, P < 0.05, subcutaneous) and homeostasis model of insulin resistance (HOMA-IR) (r = -0.65, P < 0.001, visceral; r = -0.52, P = 0.055, subcutaneous), and C reactive protein (CRP) (r = -0.46, P < 0.05, visceral; r = -0.53, P < 0.0…	1431	Disease	Insulin Resistance	Insulin Resistance;Insulin Sensitivity;insulin of resistance;insulin resistance-type;insulin sensitivity--an;insulin's resistance;insulin- resistance;insulin-resistance;insulin-sensitivity;resistance - insulin;resistance insulin;resistance of insulin;resistance of the insulin;resistance the insulin;sensitivity insulin;sensitivity of insulin;sensitivity of the insulin;	Mesh_UI:D007333;Mesh_MN:C18.452.394.968.500;Mesh_MN:G07.690.320.617;	4340260	Gene	AZGP1	alpha-2-glycoprotein 1, zinc-binding;AZGP1;ZA2G;ZAG;azgp-1;zinc alpha 2 glycoprotein;zinc alpha 2-glycoprotein;zinc alpha-2 glycoprotein;zinc alpha-2-glycoprotein;zinc alpha2 glycoprotein;zinc alpha2-glycoprotein;zinc-a-2-glycoprotein;zinc-alpha 2-glycoprotein;zinc-alpha-2 glycoprotein;Zinc-alpha-2-glycoprotein;zinc-alpha2 glycoprotein;zinc-alpha2-glycoprotein;zn alpha 2 gp;zn alpha 2-glycoprotei…	SWISSPROT_AC:P25311;SWISSPROT_ID:ZA2G_HUMAN;GeneID:563;Ensembl:ENSG00000160862;HGNC:HGNC:910;MIM:194460;Vega:OTTHUMG00000023066;protein_accession:AAA61311.1;protein_accession:AAH05306.1;protein_accession:AAH05908.1;protein_accession:AAH33830.1;protein_accession:AEE61137.1;protein_accession:BAA03123.1;protein_accession:BAA14417.1;protein_accession:CAA42438.1;protein_accession:CAA49574.1;protein_ac…
27586173	Insulin Resistance -- NFKBIA	association	Pubmed 2010:19798070;	Variant in the 3' region of the <b>IkappaBalpha</b> gene associated with <b>insulin resistance</b> in Hispanic Americans: The IRAS Family Study.[Pubmed 2010:19798070];	1431	Disease	Insulin Resistance	Insulin Resistance;Insulin Sensitivity;insulin of resistance;insulin resistance-type;insulin sensitivity--an;insulin's resistance;insulin- resistance;insulin-resistance;insulin-sensitivity;resistance - insulin;resistance insulin;resistance of insulin;resistance of the insulin;resistance the insulin;sensitivity insulin;sensitivity of insulin;sensitivity of the insulin;	Mesh_UI:D007333;Mesh_MN:C18.452.394.968.500;Mesh_MN:G07.690.320.617;	4343641	Gene	NFKBIA	IKBA;MAD-3;NFKB inhibitor alpha;NFKBI;NFKBIA;1 kappa b alpha;1-kappabalpha;1kappab-alpha;1kappabalpha;i kappa b alpha;i kappa b- alpha;i kappa b-alpha;i kappa ba;i kappa balpha;i kappa-b alpha;i kappab a;i kappab alpha;i kappab-alpha;i kappabalpha;i-kappa b alpha;i-kappa b-alpha;i-kappa balpha;I-kappa-B-alpha;i-kappa-balpha;i-kappab alpha;i-kappab-alpha;i-kappaba;i-kappabalpha;ikappa b alpha;ikap…	SWISSPROT_AC:P25963;SWISSPROT_ID:IKBA_HUMAN;GeneID:4792;Ensembl:ENSG00000100906;HGNC:HGNC:7797;MIM:164008;Vega:OTTHUMG00000140220;protein_accession:AAA16489.1;protein_accession:AAD14949.1;protein_accession:AAH02601.1;protein_accession:AAH04983.1;protein_accession:AAK51149.1;protein_accession:AAP35754.1;protein_accession:AAR29599.1;protein_accession:BAG36213.1;protein_accession:CAB65110.1;protein_…
27588046	Insulin Resistance -- FABP4	association	Pubmed 2013:24044564;Pubmed 2012:22855337;Pubmed 2008:18679408;Pubmed 2014:24390652;Pubmed 2011:21251185;Pubmed 2010:20111020;Pubmed 2010:20156355;Pubmed 2010:21167393;Pubmed 2016:27124282;Pubmed 2017:28534013;Pubmed 2017:28654680;Pubmed central 2015:4329941;Pubmed central 2015:4398959;Pubmed central 2015:4454997;Pubmed central 2015:4678767;Pubmed central 2014:4148010;Pubmed central 2014:4315049;…	<b>A-FABP</b> concentration was related to <b>IR</b>, and anthropometric and atherogenic indices.[Pubmed 2013:24044564];Fetuin-A, retinol-binding protein 4 (RBP4), and <b>fatty-acid binding protein 4</b> (FABP4) are novel biomarkers that may link adiposity to <b>insulin resistance</b> and the metabolic syndrome (MetSyn).[Pubmed 2012:22855337];In our large young- to middle-aged community-based sam…	1431	Disease	Insulin Resistance	Insulin Resistance;Insulin Sensitivity;insulin of resistance;insulin resistance-type;insulin sensitivity--an;insulin's resistance;insulin- resistance;insulin-resistance;insulin-sensitivity;resistance - insulin;resistance insulin;resistance of insulin;resistance of the insulin;resistance the insulin;sensitivity insulin;sensitivity of insulin;sensitivity of the insulin;	Mesh_UI:D007333;Mesh_MN:C18.452.394.968.500;Mesh_MN:G07.690.320.617;	4341548	Gene	FABP4	A-FABP;AFABP;ALBP;aP2;FABP4;fatty acid binding protein 4;HEL-S-104;adipocyte lipid binding protein;Adipocyte lipid-binding protein;Adipocyte-type fatty acid-binding protein;fabp 4;fabp-4;fatty acid binding protein-4;fatty acid binding protein4;Fatty acid-binding protein 4;fatty acid-binding protein type 4;Fatty acid-binding protein, adipocyte;fatty acid-binding protein, adipocyte-type;fatty acid-…	SWISSPROT_AC:P15090;SWISSPROT_ID:FABP4_HUMAN;GeneID:2167;Ensembl:ENSG00000170323;HGNC:HGNC:3559;MIM:600434;Vega:OTTHUMG00000164602;protein_accession:AAA51689.1;protein_accession:AAH03672.1;protein_accession:AAP35455.1;protein_accession:ACI46011.1;protein_accession:ADU05469.1;protein_accession:ADZ16076.1;protein_accession:CAG33184.1;protein_accession:EAW87092.1;protein_accession:NP_001433.1;protei…
27588094	Insulin Resistance -- GTF3A	association	Pubmed 2008:18679408;Pubmed 2010:20111020;Pubmed central 2017:5691308;	In children with high dietary intakes of total fat and saturated fat, but not those with low intakes, higher <b>aP2</b> concentrations are associated with measures of <b>insulin resistance</b> and inflammation.[Pubmed 2008:18679408];In animal models, defects of the <b>aP2</b> gene (aP2(-/-)) partially protected against the development of obesity-related <b>insulin resistance</b>, dyslipidemia, an…	1431	Disease	Insulin Resistance	Insulin Resistance;Insulin Sensitivity;insulin of resistance;insulin resistance-type;insulin sensitivity--an;insulin's resistance;insulin- resistance;insulin-resistance;insulin-sensitivity;resistance - insulin;resistance insulin;resistance of insulin;resistance of the insulin;resistance the insulin;sensitivity insulin;sensitivity of insulin;sensitivity of the insulin;	Mesh_UI:D007333;Mesh_MN:C18.452.394.968.500;Mesh_MN:G07.690.320.617;	4342242	Gene	GTF3A	AP2;general transcription factor IIIA;GTF3A;TFIIIA;TF3A;tfiiia-type;Transcription factor IIIA;	SWISSPROT_AC:Q92664;SWISSPROT_ID:TF3A_HUMAN;GeneID:2971;Ensembl:ENSG00000122034;HGNC:HGNC:4662;MIM:600860;Vega:OTTHUMG00000016632;protein_accession:AAA21873.1;protein_accession:AAA75623.1;protein_accession:BAA06988.1;protein_accession:EAX08403.1;protein_accession:EAX08404.1;protein_accession:EAX08405.1;protein_accession:NP_002088.2;protein_accession:Q92664.3;protein_gi:119628808;protein_gi:119628…
27588818	FABP4 -<> Insulin Resistance	regulation	Pubmed 2010:20156355;Pubmed central 2017:5691308;Pubmed central 2010:2830195;	The presence of selective SNPs in the <b>FABP4</b> gene may account for increased risk for <b>insulin resistance</b> or systemic inflammation in the context of obesity.[Pubmed 2010:20156355];It is noteworthy that transgenic mice with overÃ¢Â€Â?expression of p65 (a subunit of NFÃŽÂºB) 40 or IKKÃŽÂ² 41 using the <b>aP2</b> promoter exhibited improved <b>insulin sensitivity</b> despite increased inf…	4341548	Gene	FABP4	A-FABP;AFABP;ALBP;aP2;FABP4;fatty acid binding protein 4;HEL-S-104;adipocyte lipid binding protein;Adipocyte lipid-binding protein;Adipocyte-type fatty acid-binding protein;fabp 4;fabp-4;fatty acid binding protein-4;fatty acid binding protein4;Fatty acid-binding protein 4;fatty acid-binding protein type 4;Fatty acid-binding protein, adipocyte;fatty acid-binding protein, adipocyte-type;fatty acid-…	SWISSPROT_AC:P15090;SWISSPROT_ID:FABP4_HUMAN;GeneID:2167;Ensembl:ENSG00000170323;HGNC:HGNC:3559;MIM:600434;Vega:OTTHUMG00000164602;protein_accession:AAA51689.1;protein_accession:AAH03672.1;protein_accession:AAP35455.1;protein_accession:ACI46011.1;protein_accession:ADU05469.1;protein_accession:ADZ16076.1;protein_accession:CAG33184.1;protein_accession:EAW87092.1;protein_accession:NP_001433.1;protei…	1431	Disease	Insulin Resistance	Insulin Resistance;Insulin Sensitivity;insulin of resistance;insulin resistance-type;insulin sensitivity--an;insulin's resistance;insulin- resistance;insulin-resistance;insulin-sensitivity;resistance - insulin;resistance insulin;resistance of insulin;resistance of the insulin;resistance the insulin;sensitivity insulin;sensitivity of insulin;sensitivity of the insulin;	Mesh_UI:D007333;Mesh_MN:C18.452.394.968.500;Mesh_MN:G07.690.320.617;
27592722	Insulin Resistance -- GNAQ	association	Pubmed 2010:20562673;	<b>GNAQ</b> promoter diplotypes are associated with <b>insulin resistance</b> and obesity in PCOS.[Pubmed 2010:20562673];	1431	Disease	Insulin Resistance	Insulin Resistance;Insulin Sensitivity;insulin of resistance;insulin resistance-type;insulin sensitivity--an;insulin's resistance;insulin- resistance;insulin-resistance;insulin-sensitivity;resistance - insulin;resistance insulin;resistance of insulin;resistance of the insulin;resistance the insulin;sensitivity insulin;sensitivity of insulin;sensitivity of the insulin;	Mesh_UI:D007333;Mesh_MN:C18.452.394.968.500;Mesh_MN:G07.690.320.617;	4342066	Gene	GNAQ	CMC1;G protein subunit alpha q;G-ALPHA-q;GAQ;GNAQ;SWS;cmc 1;cmc i;cmc-1;cmc-i;g alpha q;g alpha-q;g alphaq;g-alphaq;g-protein subunit alphaq;galpha q;guanine nucleotide binding protein-alpha q;Guanine nucleotide-binding protein alpha-q;Guanine nucleotide-binding protein G(q) subunit alpha;	SWISSPROT_AC:P50148;SWISSPROT_ID:GNAQ_HUMAN;GeneID:2776;Ensembl:ENSG00000156052;HGNC:HGNC:4390;MIM:600998;Vega:OTTHUMG00000020059;protein_accession:AAA99950.1;protein_accession:AAB06875.1;protein_accession:AAB39498.1;protein_accession:AAB64301.1;protein_accession:AAC50363.1;protein_accession:AAG61117.1;protein_accession:AAH57777.1;protein_accession:AAH67850.1;protein_accession:AAH69520.1;protein_…
27593015	Insulin Resistance -- AKT1	association	Pubmed 2010:20872231;Pubmed central 2015:4549095;Pubmed central 2015:4591293;Pubmed central 2017:5554147;Pubmed central 2017:5578071;Pubmed central 2010:3020305;Pubmed central 2013:3585240;Pubmed central 2013:3871603;	A small 12-kb haplotype upstream of the <b>AKT1</b> gene has been found to be associated with <b>insulin resistance</b> phenotypes.[Pubmed 2010:20872231];Likewise, <b>Akt2</b> deficiency in mice is associated with <b>IR</b> and a diabetes mellitus-like syndrome [47].[Pubmed central 2015:4549095];MiRNAs were also suggested to contribute to the development of <b>insulin resistance</b> through the <…	1431	Disease	Insulin Resistance	Insulin Resistance;Insulin Sensitivity;insulin of resistance;insulin resistance-type;insulin sensitivity--an;insulin's resistance;insulin- resistance;insulin-resistance;insulin-sensitivity;resistance - insulin;resistance insulin;resistance of insulin;resistance of the insulin;resistance the insulin;sensitivity insulin;sensitivity of insulin;sensitivity of the insulin;	Mesh_UI:D007333;Mesh_MN:C18.452.394.968.500;Mesh_MN:G07.690.320.617;	4339971	Gene	AKT1	AKT;AKT serine/threonine kinase 1;AKT1;CWS6;PKB;PKB-ALPHA;PRKBA;RAC;RAC-ALPHA;akt-isoform;akt-type;c-akt proto-oncogene;EC 2.7.11.1;kinase b protein;kinase rac-alpha serine/threonine-protein;kinase-rac-alpha serine/threonine-protein;PKB alpha;pkb-a;Protein kinase B;Protein kinase B alpha;protein kinase ba;protein kinase beta;protein kinase-b;protein kinase-b alpha;protein kinase-beta;protein-kina…	SWISSPROT_AC:P31749;SWISSPROT_ID:AKT1_HUMAN;GeneID:207;Ensembl:ENSG00000142208;HGNC:HGNC:391;MIM:164730;Vega:OTTHUMG00000170795;protein_accession:AAA36539.1;protein_accession:AAH00479.1;protein_accession:AAH01737.1;protein_accession:AAH84538.1;protein_accession:ABY87524.1;protein_accession:ACE86973.1;protein_accession:ACE87663.1;protein_accession:AGC09587.1;protein_accession:AHA61679.1;protein_ac…
27593825	Insulin Resistance -- PPARGC1A	association	Pubmed 2013:23505498;Pubmed 2010:20931535;Pubmed 2009:19208857;Pubmed central 2015:4401702;Pubmed central 2014:4032618;Pubmed central 2012:3500349;Pubmed central 2011:3208587;Pubmed central 2013:3591301;Pubmed central 2013:3645680;	Taken together, increased DNA methylation of the <b>PPARGC1A</b> promoter is unlikely to play a major causal role for the development of <b>insulin resistance</b> in FDR of patients with T2D.[Pubmed 2013:23505498];The A allele of the Thr394Thr (G-->A) polymorphism of the <b>PPARGC1A</b> gene was associated with <b>insulin resistance</b>, and may be related to central obesity and decreased HDL-C l…	1431	Disease	Insulin Resistance	Insulin Resistance;Insulin Sensitivity;insulin of resistance;insulin resistance-type;insulin sensitivity--an;insulin's resistance;insulin- resistance;insulin-resistance;insulin-sensitivity;resistance - insulin;resistance insulin;resistance of insulin;resistance of the insulin;resistance the insulin;sensitivity insulin;sensitivity of insulin;sensitivity of the insulin;	Mesh_UI:D007333;Mesh_MN:C18.452.394.968.500;Mesh_MN:G07.690.320.617;	4348474	Gene	PPARGC1A	LEM6;PGC-1(alpha);PGC-1alpha;PGC-1v;PGC1;PGC1A;PPARG coactivator 1 alpha;PPARGC1;PPARGC1A;Ligand effect modulator 6;peroxisome proliferator activated receptor gamma coactivator 1 alpha;peroxisome proliferator activated receptor gamma coactivator 1-alpha;peroxisome proliferator activated receptor gamma coactivator 1alpha;peroxisome proliferator activated receptor gamma coactivator-1 alpha;peroxiso…	SWISSPROT_AC:Q9UBK2;SWISSPROT_ID:PRGC1_HUMAN;GeneID:10891;Ensembl:ENSG00000109819;HGNC:HGNC:9237;MIM:604517;Vega:OTTHUMG00000097747;protein_accession:AAD51615.1;protein_accession:AAD56250.1;protein_accession:AAF18573.1;protein_accession:AAF19083.1;protein_accession:AAI56324.1;protein_accession:AAI57069.1;protein_accession:AAY41058.1;protein_accession:ABX44665.1;protein_accession:ADW77180.1;protei…
27594505	Insulin Resistance -- SELENOP	association	Pubmed 2013:23439771;Pubmed 2013:23825542;Pubmed 2012:22413512;Pubmed 2012:22932905;Pubmed 2015:26514640;Pubmed 2010:21035759;Pubmed 2016:26823042;Pubmed 2017:29162828;Pubmed central 2015:4342531;Pubmed central 2015:4508262;Pubmed central 2014:3961287;Pubmed central 2012:3319626;Pubmed central 2012:3446875;Pubmed central 2017:5403796;Pubmed central 2017:5614699;Pubmed central 2017:5698464;Pubmed …	<b>Selenoprotein P</b> (SeP) has recently been reported as a novel hepatokine that regulates <b>insulin resistance</b> and systemic energy metabolism in rodents and humans.[Pubmed 2013:23439771];<b>Selenoprotein P</b> (SeP) was recently identified as a hepatokine that induces <b>insulin resistance</b> (IR) in rodents and humans.[Pubmed 2013:23825542];Salsalate and Adiponectin Improve Palmitate-In…	1431	Disease	Insulin Resistance	Insulin Resistance;Insulin Sensitivity;insulin of resistance;insulin resistance-type;insulin sensitivity--an;insulin's resistance;insulin- resistance;insulin-resistance;insulin-sensitivity;resistance - insulin;resistance insulin;resistance of insulin;resistance of the insulin;resistance the insulin;sensitivity insulin;sensitivity of insulin;sensitivity of the insulin;	Mesh_UI:D007333;Mesh_MN:C18.452.394.968.500;Mesh_MN:G07.690.320.617;	4344971	Gene	SELENOP	SELENOP;selenoprotein P;SELP;SeP;SEPP;SEPP1;selenoprotein-p;selenoprotein-p-type;sepp-1;	SWISSPROT_AC:P49908;SWISSPROT_ID:SEPP1_HUMAN;GeneID:6414;Ensembl:ENSG00000250722;HGNC:HGNC:10751;MIM:601484;Vega:OTTHUMG00000162140;protein_accession:AAH15875.1;protein_accession:AAH40075.1;protein_accession:AAH46152.1;protein_accession:AAH58919.1;protein_accession:AAY26400.1;protein_accession:CAA77836.2;protein_accession:EAW56026.1;protein_accession:EAW56027.1;protein_accession:EAW56028.1;protei…
27595848	Insulin Resistance -- MC4R	association	Pubmed 2015:26680479;Pubmed 2011:21773004;Pubmed central 2014:3888513;Pubmed central 2012:3507796;Pubmed central 2012:3610772;Pubmed central 2011:3136179;Pubmed central 2013:3581798;	Although the mutations in MC4R gene became known as the most common genetic cause of human obesity, the effect of rs12970134 A/G near <b>MC4R</b> gene on <b>insulin resistance</b> has been described.[Pubmed 2015:26680479];An Obesity Risk SNP (rs17782313) near the <b>MC4R</b> Gene Is Associated with Cerebrocortical <b>Insulin Resistance</b> in Humans.[Pubmed 2011:21773004];Moreover, this is the fi…	1431	Disease	Insulin Resistance	Insulin Resistance;Insulin Sensitivity;insulin of resistance;insulin resistance-type;insulin sensitivity--an;insulin's resistance;insulin- resistance;insulin-resistance;insulin-sensitivity;resistance - insulin;resistance insulin;resistance of insulin;resistance of the insulin;resistance the insulin;sensitivity insulin;sensitivity of insulin;sensitivity of the insulin;	Mesh_UI:D007333;Mesh_MN:C18.452.394.968.500;Mesh_MN:G07.690.320.617;	4343199	Gene	MC4R	MC4R;melanocortin 4 receptor;mc4 r;MC4-R;melanocortin 4 subtype receptor;melanocortin 4-receptor;Melanocortin receptor 4;melanocortin receptor of type 4;melanocortin receptor subtype 4;melanocortin receptor subtype-4;melanocortin receptor type 4;melanocortin receptor-4;melanocortin receptor4;melanocortin subtype 4 receptor;melanocortin subtype-4 receptor;melanocortin type 4 receptor;melanocortin-…	SWISSPROT_AC:P32245;SWISSPROT_ID:MC4R_HUMAN;GeneID:4160;Ensembl:ENSG00000166603;HGNC:HGNC:6932;MIM:155541;Vega:OTTHUMG00000132766;protein_accession:AAA35791.1;protein_accession:AAB33341.1;protein_accession:AAH69172.1;protein_accession:AAI01803.1;protein_accession:AAI11993.1;protein_accession:AAO92061.1;protein_accession:ABK35297.1;protein_accession:ABK35298.1;protein_accession:ABK35299.1;protein_…
27596015	Insulin Resistance -- MTHFR	association	Pubmed 2011:21627615;Pubmed central 2014:4284672;	Association of C677T gene polymorphism of <b>methylenetetrahydrofolate reductase</b> with <b>insulin resistance</b> among Kirghizes.[Pubmed 2011:21627615];In Kirghizes carriage of T677 allele of <b>MTHFR</b> gene was associated with <b>IR</b>, abdominal obesity, hypertriglyceridemia and low HDL-C level.[Pubmed 2011:21627615];Elevated Hcy levels caused by the <b>MTHFR</b> genetic variants have bee…	1431	Disease	Insulin Resistance	Insulin Resistance;Insulin Sensitivity;insulin of resistance;insulin resistance-type;insulin sensitivity--an;insulin's resistance;insulin- resistance;insulin-resistance;insulin-sensitivity;resistance - insulin;resistance insulin;resistance of insulin;resistance of the insulin;resistance the insulin;sensitivity insulin;sensitivity of insulin;sensitivity of the insulin;	Mesh_UI:D007333;Mesh_MN:C18.452.394.968.500;Mesh_MN:G07.690.320.617;	4343431	Gene	MTHFR	methylenetetrahydrofolate reductase;MTHFR;EC 1.5.1.20;methylenetetrahydrofolate-reductase;MTHR;	SWISSPROT_AC:P42898;SWISSPROT_ID:MTHR_HUMAN;GeneID:4524;Ensembl:ENSG00000177000;HGNC:HGNC:7436;MIM:607093;Vega:OTTHUMG00000002277;protein_accession:AAA74440.2;protein_accession:AAD17965.1;protein_accession:AAG33979.1;protein_accession:AAH53509.1;protein_accession:AAL17646.1;protein_accession:AAL17647.1;protein_accession:AAL17648.1;protein_accession:AAL17649.1;protein_accession:AAL17650.1;protein_…
27597259	Insulin Resistance -- VLDLR	association	Pubmed 2011:21087152;	And in vitro, in 3T3-L1 adipocytes, insulin-induced (1.0Ã¢Â€Â‰mmol/liter) <b>insulin resistance</b> significantly decreased <b>VLDLR</b> mRNA expression.[Pubmed 2011:21087152];And in vitro, in 3T3-L1 adipocytes, insulin-induced (1.0ÃƒÂ¢Ã‚Â€Ã‚Â‰mmol/liter) <b>insulin resistance</b> significantly decreased <b>VLDLR</b> mRNA expression.[Pubmed 2011:21087152];And in vitro, in 3T3-L1 adipocytes, insul…	1431	Disease	Insulin Resistance	Insulin Resistance;Insulin Sensitivity;insulin of resistance;insulin resistance-type;insulin sensitivity--an;insulin's resistance;insulin- resistance;insulin-resistance;insulin-sensitivity;resistance - insulin;resistance insulin;resistance of insulin;resistance of the insulin;resistance the insulin;sensitivity insulin;sensitivity of insulin;sensitivity of the insulin;	Mesh_UI:D007333;Mesh_MN:C18.452.394.968.500;Mesh_MN:G07.690.320.617;	4345864	Gene	VLDLR	CAMRQ1;CARMQ1;CHRMQ1;very low density lipoprotein receptor;VLDL-R;VLDLR;VLDLRCH;receptor very low density lipoprotein;receptor very-low-density lipoprotein;very low density lipoprotein-receptor;Very low-density lipoprotein receptor;very-low density lipoprotein receptor;very-low-density lipoprotein receptor;very-low-density-lipoprotein receptor;vldl r;VLDL receptor;vldl-receptor;	SWISSPROT_AC:P98155;SWISSPROT_ID:VLDLR_HUMAN;GeneID:7436;Ensembl:ENSG00000147852;HGNC:HGNC:12698;MIM:192977;Vega:OTTHUMG00000019447;protein_accession:AAA53684.1;protein_accession:AAA61344.1;protein_accession:AAB31735.1;protein_accession:AAI36563.1;protein_accession:AAI42654.1;protein_accession:AAI44246.1;protein_accession:AAY46157.1;protein_accession:BAA03945.1;protein_accession:BAA03946.1;protei…
27606934	Insulin Resistance -- TCF7L2	association	Pubmed 2012:22524208;Pubmed 2008:18762805;Pubmed 2011:21159844;Pubmed 2009:19509102;Pubmed 2009:19573884;Pubmed central 2014:4196075;Pubmed central 2012:3459990;Pubmed central 2010:2858205;Pubmed central 2016:4964615;Pubmed central 2016:4985739;Pubmed central 2013:3813438;	<b>Transcription factor 7-like 2</b> (TCF7L2) gene polymorphisms were shown to be associated with <b>insulin resistance</b>.[Pubmed 2012:22524208];Evidence for an influence of <b>TCF7L2</b> polymorphism rs7903146 on <b>insulin resistance</b> and sensitivity indices in overweight children and adolescents during a lifestyle intervention.[Pubmed 2008:18762805];Overweight children showed a negative d…	1431	Disease	Insulin Resistance	Insulin Resistance;Insulin Sensitivity;insulin of resistance;insulin resistance-type;insulin sensitivity--an;insulin's resistance;insulin- resistance;insulin-resistance;insulin-sensitivity;resistance - insulin;resistance insulin;resistance of insulin;resistance of the insulin;resistance the insulin;sensitivity insulin;sensitivity of insulin;sensitivity of the insulin;	Mesh_UI:D007333;Mesh_MN:C18.452.394.968.500;Mesh_MN:G07.690.320.617;	4345423	Gene	TCF7L2	TCF-4;TCF4;TCF7L2;transcription factor 7 like 2;HMG box transcription factor 4;hTCF-4;htcf4;t cell-specific transcription factor 4;T-cell factor 4;T-cell-specific transcription factor 4;tcf 4;TF7L2;transcription factor 7 like-2;Transcription factor 7-like 2;transcription factor 7-like-2;transcription factor 7-like2;transcription factor-7-like 2;	SWISSPROT_AC:Q9NQB0;SWISSPROT_ID:TF7L2_HUMAN;GeneID:6934;Ensembl:ENSG00000148737;HGNC:HGNC:11641;MIM:602228;Vega:OTTHUMG00000019070;protein_accession:AAH32656.1;protein_accession:AAQ08860.1;protein_accession:ACI28522.1;protein_accession:ACI28523.1;protein_accession:ACI28524.1;protein_accession:ACI28525.1;protein_accession:ACI28526.1;protein_accession:ACI28527.1;protein_accession:ACI28528.1;protei…
27610062	Insulin Resistance -- SLC2A4	association	Pubmed 2001:11436180;Pubmed 2013:23440095;Pubmed 2004:15014085;Pubmed 2002:11916910;Pubmed 2002:11919487;Pubmed 2012:22992414;Pubmed 2014:23918588;Pubmed 2011:21596547;Pubmed 2011:22114711;Pubmed 2010:18778861;Pubmed 1992:1559408;Pubmed 1999:9950801;Pubmed 1998:9616209;Pubmed 2017:28677502;Pubmed central 2015:4332754;Pubmed central 2015:4334864;Pubmed central 2015:4359092;Pubmed central 2015:4381…	GLUT4 protein was markedly redistributed to the muscle plasma membrane in subjects with severe <b>insulin resistance</b> compared with normals (92% v 40% <b>GLUT4</b> in plasma membrane-enriched fractions, P <.001), whereas the percentage of GLUT1 and GLUT3 protein found in the plasma membrane-enriched fractions was not different from controls.[Pubmed 2001:11436180];The SS group presented lower <…	1431	Disease	Insulin Resistance	Insulin Resistance;Insulin Sensitivity;insulin of resistance;insulin resistance-type;insulin sensitivity--an;insulin's resistance;insulin- resistance;insulin-resistance;insulin-sensitivity;resistance - insulin;resistance insulin;resistance of insulin;resistance of the insulin;resistance the insulin;sensitivity insulin;sensitivity of insulin;sensitivity of the insulin;	Mesh_UI:D007333;Mesh_MN:C18.452.394.968.500;Mesh_MN:G07.690.320.617;	4345058	Gene	SLC2A4	GLUT4;SLC2A4;solute carrier family 2 member 4;Glucose transporter type 4, insulin-responsive;glut -4;glut 4;glut type 4;GLUT-4;glut4-type;GTR4;member 4 of the solute carrier family 2;Solute carrier family 2, facilitated glucose transporter member 4;	SWISSPROT_AC:P14672;SWISSPROT_ID:GTR4_HUMAN;GeneID:6517;Ensembl:ENSG00000181856;HGNC:HGNC:11009;MIM:138190;Vega:OTTHUMG00000102181;protein_accession:AAA52569.1;protein_accession:AAA59189.1;protein_accession:AAH34387.1;protein_accession:AAH69615.1;protein_accession:AAH69621.1;protein_accession:AAI13593.1;protein_accession:AAI26165.1;protein_accession:ADR83021.1;protein_accession:BAG36171.1;protein…
27612412	Insulin Resistance -- FADS2	association	Pubmed 2013:24455201;Pubmed 2015:26497880;Pubmed central 2014:4165865;Pubmed central 2014:4225645;Pubmed central 2016:5063331;Pubmed central 2013:3880735;	Therefore, in this present study, we aimed to determine the effect of one commonly studied genetic polymorphism from both fatty acid desaturase 1 (FADS1) and <b>FADS2</b> gene on a surrogate measure of <b>insulin resistance</b> and lipid levels in a metabolically high-risk population of patients largely exposed to atypical antipsychotics.[Pubmed 2013:24455201];C18:3n6 and/or <b>D6D</b> (C18:3n6/C…	1431	Disease	Insulin Resistance	Insulin Resistance;Insulin Sensitivity;insulin of resistance;insulin resistance-type;insulin sensitivity--an;insulin's resistance;insulin- resistance;insulin-resistance;insulin-sensitivity;resistance - insulin;resistance insulin;resistance of insulin;resistance of the insulin;resistance the insulin;sensitivity insulin;sensitivity of insulin;sensitivity of the insulin;	Mesh_UI:D007333;Mesh_MN:C18.452.394.968.500;Mesh_MN:G07.690.320.617;	4347225	Gene	FADS2	D6D;DES6;FADS2;FADSD6;fatty acid desaturase 2;LLCDL2;SLL0262;TU13;Acyl-CoA 6-desaturase;delta 6 desaturase;delta 6-desaturase;Delta(6) desaturase;Delta(6) fatty acid desaturase;delta(6)-fatty acid desaturase;Delta-6 desaturase;delta-6-desaturase;delta6 -desaturase;delta6 desaturase;delta6-desaturase;des 6;EC 1.14.19.3;fads2-type;fatty acid desaturase-2;fatty acid desaturase2;tu 13;tu-13;	SWISSPROT_AC:O95864;SWISSPROT_ID:FADS2_HUMAN;GeneID:9415;Ensembl:ENSG00000134824;HGNC:HGNC:3575;MIM:606149;Vega:OTTHUMG00000163794;protein_accession:AAD20018.1;protein_accession:AAG23121.1;protein_accession:AAG43192.1;protein_accession:AAH09011.1;protein_accession:BAB55167.1;protein_accession:BAC11305.1;protein_accession:BAF82980.1;protein_accession:BAG51327.1;protein_accession:BAG51351.1;protein…
27613238	Insulin Resistance -- SFTPD	association	Pubmed 2013:23577114;Pubmed central 2017:5725853;Pubmed central 2010:2845040;Pubmed central 2013:3618429;	<b>SP-D</b> gene polymorphisms are associated with <b>insulin resistance</b> and T2D.[Pubmed 2013:23577114];We aimed to study the association of single nucleotide polymorphisms (SNPs) affecting <b>SP-D</b> with <b>insulin resistance</b> and type 2 diabetes (T2D).[Pubmed 2013:23577114];In contrast, the serum <b>SP-D</b> level was positively associated with <b>insulin sensitivity</b> (32), though S…	1431	Disease	Insulin Resistance	Insulin Resistance;Insulin Sensitivity;insulin of resistance;insulin resistance-type;insulin sensitivity--an;insulin's resistance;insulin- resistance;insulin-resistance;insulin-sensitivity;resistance - insulin;resistance insulin;resistance of insulin;resistance of the insulin;resistance the insulin;sensitivity insulin;sensitivity of insulin;sensitivity of the insulin;	Mesh_UI:D007333;Mesh_MN:C18.452.394.968.500;Mesh_MN:G07.690.320.617;	4344993	Gene	SFTPD	COLEC7;PSP-D;SFTP4;SFTPD;SP-D;surfactant protein D;Collectin-7;d-psp;d-sp;Lung surfactant protein D;lung surfactant protein-d;psp d;PSPD;pulmonary surfactant associated protein d;Pulmonary surfactant-associated protein D;sp d;surfactant protein -d;surfactant protein-d;	SWISSPROT_AC:P35247;SWISSPROT_ID:SFTPD_HUMAN;GeneID:6441;Ensembl:ENSG00000133661;HGNC:HGNC:10803;MIM:178635;Vega:OTTHUMG00000018590;protein_accession:AAB59450.1;protein_accession:AAH22318.1;protein_accession:AAO22991.1;protein_accession:AEQ16458.1;protein_accession:CAA46152.1;protein_accession:CAG46746.1;protein_accession:EAW80419.1;protein_accession:EAW80420.1;protein_accession:EAW80421.1;protei…
27613617	Insulin Resistance -- AGPAT2	association	Pubmed 2013:23337016;	Berardinelli-Seip congenital lipodystrophy (BSCL) syndrome is an autosomal recessive disorder, caused by mutation in the <b>AGPAT2</b> gene, which could lead to <b>insulin resistance</b> and variety of complications.[Pubmed 2013:23337016];	1431	Disease	Insulin Resistance	Insulin Resistance;Insulin Sensitivity;insulin of resistance;insulin resistance-type;insulin sensitivity--an;insulin's resistance;insulin- resistance;insulin-resistance;insulin-sensitivity;resistance - insulin;resistance insulin;resistance of insulin;resistance of the insulin;resistance the insulin;sensitivity insulin;sensitivity of insulin;sensitivity of the insulin;	Mesh_UI:D007333;Mesh_MN:C18.452.394.968.500;Mesh_MN:G07.690.320.617;	4348199	Gene	AGPAT2	1-acylglycerol-3-phosphate O-acyltransferase 2;1-AGPAT2;AGPAT2;BSCL;BSCL1;LPAAB;LPAAT-beta;1-acyl-sn-glycerol-3-phosphate acyltransferase beta;1-acylglycerol 3-phosphate-o-acyltransferase 2;1-acylglycerol-3-phosphate o-acyltransferase-2;1-AGP acyltransferase 2;1-AGPAT 2;agpat 2;bscl 1;EC 2.3.1.51;lpaatb;lpaatbeta;Lysophosphatidic acid acyltransferase beta;lysophosphatidic acid acyltransferase-bet…	SWISSPROT_AC:O15120;SWISSPROT_ID:PLCB_HUMAN;GeneID:10555;Ensembl:ENSG00000169692;HGNC:HGNC:325;MIM:603100;Vega:OTTHUMG00000020936;protein_accession:AAB58776.2;protein_accession:AAB64299.1;protein_accession:AAC51649.1;protein_accession:AAH00026.1;protein_accession:AAH04529.1;protein_accession:AAH07269.1;protein_accession:AAH19292.1;protein_accession:ABM83072.1;protein_accession:ABM86268.1;protein_…
27618745	Insulin Resistance -- COBLL1	association	Pubmed 2013:23463496;	Recently, a genetic variation (rs7607980) in the <b>COBLL1</b> gene has been associated with lower <b>insulin resistance</b> in adults.[Pubmed 2013:23463496];	1431	Disease	Insulin Resistance	Insulin Resistance;Insulin Sensitivity;insulin of resistance;insulin resistance-type;insulin sensitivity--an;insulin's resistance;insulin- resistance;insulin-resistance;insulin-sensitivity;resistance - insulin;resistance insulin;resistance of insulin;resistance of the insulin;resistance the insulin;sensitivity insulin;sensitivity of insulin;sensitivity of the insulin;	Mesh_UI:D007333;Mesh_MN:C18.452.394.968.500;Mesh_MN:G07.690.320.617;	4348870	Gene	COBLL1	COBLL1;COBLR1;cordon-bleu WH2 repeat protein like 1;COBL1;Cordon-bleu protein-like 1;KIAA0977;	SWISSPROT_AC:Q53SF7;SWISSPROT_ID:COBL1_HUMAN;GeneID:22837;Ensembl:ENSG00000082438;HGNC:HGNC:23571;MIM:610318;Vega:OTTHUMG00000074019;protein_accession:AAH06264.1;protein_accession:AAH71588.1;protein_accession:AAX93068.1;protein_accession:BAA76821.3;protein_accession:BAG50979.1;protein_accession:BAG51007.1;protein_accession:BAH11931.1;protein_accession:CAB43215.1;protein_accession:CAD97877.2;prote…
27625835	Insulin Resistance -- HMGA1	association	Pubmed 2014:24748926;Pubmed central 2016:5148010;Pubmed central 2007:1874589;	Functional genetic variants of the <b>HMGA1</b> gene have been associated with <b>insulin resistance</b> syndromes among white Europeans, Chinese individuals and Americans of Hispanic ancestry.[Pubmed 2014:24748926];In addition, Esposito and co-workers found seven pseudogenes homologous to the <b>high mobility group AT-hook 1</b> (HMGA1) gene, which is associated with <b>insulin resistance</b> an…	1431	Disease	Insulin Resistance	Insulin Resistance;Insulin Sensitivity;insulin of resistance;insulin resistance-type;insulin sensitivity--an;insulin's resistance;insulin- resistance;insulin-resistance;insulin-sensitivity;resistance - insulin;resistance insulin;resistance of insulin;resistance of the insulin;resistance the insulin;sensitivity insulin;sensitivity of insulin;sensitivity of the insulin;	Mesh_UI:D007333;Mesh_MN:C18.452.394.968.500;Mesh_MN:G07.690.320.617;	4342402	Gene	HMGA1	high mobility group AT-hook 1;HMG-R;HMGA1;HMGA1A;HMGIY;high mobility group a1 protein;High mobility group AT-hook protein 1;High mobility group protein A1;High mobility group protein HMG-I/HMG-Y;High mobility group protein R;high-mobility group a1 protein;high-mobility group at-hook 1;high-mobility group protein a1;hmg i(y);hmg r;hmg-1(y);HMG-I(Y);hmg1(y);hmga 1;hmga-1;hmga1 a;	SWISSPROT_AC:P17096;SWISSPROT_ID:HMGA1_HUMAN;GeneID:3159;Ensembl:ENSG00000137309;HGNC:HGNC:5010;MIM:600701;Vega:OTTHUMG00000014539;protein_accession:AAA35998.1;protein_accession:AAA88072.1;protein_accession:AAA88073.1;protein_accession:AAA88074.1;protein_accession:AAA88075.1;protein_accession:AAA88076.1;protein_accession:AAB00145.1;protein_accession:AAD53889.1;protein_accession:AAH04924.1;protein…
27632073	Insulin Resistance -- PON1	association	Pubmed 2012:22846213;Pubmed 2015:25500007;Pubmed 2016:27355189;Pubmed central 2015:4432963;Pubmed central 2015:4524730;Pubmed central 2014:4116359;Pubmed central 2014:4279910;Pubmed central 2016:5021677;	Independent associations were: 1) <b>PON1</b> activity negatively with <b>insulin resistance</b>, triglycerides and PON1-55 genotype and positively with PON1-192 genotype;[Pubmed 2012:22846213];According to our results, <b>PON1</b> Q192R polymorphism is a risk marker for <b>insulin resistance</b>, a pathological factor involved in the development of metabolic syndrome.[Pubmed 2015:25500007];Q192R…	1431	Disease	Insulin Resistance	Insulin Resistance;Insulin Sensitivity;insulin of resistance;insulin resistance-type;insulin sensitivity--an;insulin's resistance;insulin- resistance;insulin-resistance;insulin-sensitivity;resistance - insulin;resistance insulin;resistance of insulin;resistance of the insulin;resistance the insulin;sensitivity insulin;sensitivity of insulin;sensitivity of the insulin;	Mesh_UI:D007333;Mesh_MN:C18.452.394.968.500;Mesh_MN:G07.690.320.617;	4344170	Gene	PON1	ESA;MVCD5;paraoxonase 1;PON;PON1;A-esterase 1;Aromatic esterase 1;EC 3.1.1.2;EC 3.1.1.81;EC 3.1.8.1;es a;es-a;K-45;paraoxonase -1;paraoxonase i;paraoxonase type 1;paraoxonase type-1;paraoxonase-1;paraoxonase-i;paraoxonase1;PON 1;pon i;pon-1;pon-i;Serum aryldialkylphosphatase 1;serum paraoxonase /arylesterase 1;Serum paraoxonase/arylesterase 1;serum paraoxonase/arylesterase-1;	SWISSPROT_AC:P27169;SWISSPROT_ID:PON1_HUMAN;GeneID:5444;Ensembl:ENSG00000005421;HGNC:HGNC:9204;MIM:168820;Vega:OTTHUMG00000153894;protein_accession:AAA60142.1;protein_accession:AAA60143.1;protein_accession:AAA97957.1;protein_accession:AAB25717.1;protein_accession:AAB27714.2;protein_accession:AAB27899.1;protein_accession:AAB41835.1;protein_accession:AAB59538.1;protein_accession:AAC35293.1;protein_…
27639299	Insulin Resistance -- APOC3	association	Pubmed 2006:16298371;Pubmed 2002:11832997;Pubmed 2015:26247234;Pubmed central 2012:3526514;Pubmed central 2017:5805214;Pubmed central 2016:5075399;Pubmed central 2011:3088807;Pubmed central 2011:3207906;Pubmed central 2011:3221453;Pubmed central 2013:3625566;	Increased <b>apolipoprotein C-III</b> levels associated with <b>insulin resistance</b> contribute to dyslipidemia in normoglycemic and diabetic subjects from a triethnic population.[Pubmed 2006:16298371];In conclusion, hypertriglyceridemia per se or a mild elevation in FFA did not affect insulin secretion or <b>insulin resistance</b> in adult or aged <b>apo CIII</b> tg mice.[Pubmed 2002:11832997]…	1431	Disease	Insulin Resistance	Insulin Resistance;Insulin Sensitivity;insulin of resistance;insulin resistance-type;insulin sensitivity--an;insulin's resistance;insulin- resistance;insulin-resistance;insulin-sensitivity;resistance - insulin;resistance insulin;resistance of insulin;resistance of the insulin;resistance the insulin;sensitivity insulin;sensitivity of insulin;sensitivity of the insulin;	Mesh_UI:D007333;Mesh_MN:C18.452.394.968.500;Mesh_MN:G07.690.320.617;	4340088	Gene	APOC3	APOC3;APOCIII;apolipoprotein C3;HALP2;apo ciii;Apo-CIII;apoc iii;apoc-3;ApoC-III;Apolipoprotein C-III;	SWISSPROT_AC:P02656;SWISSPROT_ID:APOC3_HUMAN;GeneID:345;Ensembl:ENSG00000110245;HGNC:HGNC:610;MIM:107720;Vega:OTTHUMG00000046115;protein_accession:AAA51760.1;protein_accession:AAA51761.1;protein_accession:AAB59372.1;protein_accession:AAB59515.1;protein_accession:AAH27977.1;protein_accession:AAI21082.1;protein_accession:AAI34420.1;protein_accession:AAQ91810.1;protein_accession:AAS68230.1;protein_a…
27663104	Insulin Resistance -- ABP	association	Pubmed:18165203;Pubmed 2001:11318780;Pubmed 2013:22690802;Pubmed 2013:23121642;Pubmed 2013:23784907;Pubmed 2013:23825975;Pubmed 2013:29043159;Pubmed 2004:15023932;Pubmed 2004:15171749;Pubmed 1994:7866476;Pubmed 1993:8432415;Pubmed 1993:8432768;Pubmed 2002:12212367;Pubmed 2002:12364429;Pubmed 2002:12466392;Pubmed 2012:22106826;Pubmed 1995:8548945;Pubmed 2015:26385402;Pubmed 2008:18991078;Pubmed 20…	Effect of <b>insulin sensitivity</b> on <b>SHBG</b> levels in premenopausal versus postmenopausal obese women.[Pubmed:18165203];It has been noted that after menopause, the impact of <b>insulin resistance</b> on <b>SHBG</b> level seems more important than the effect of estradiol.[Pubmed:18165203];This study was performed to evaluate the impact of <b>insulin sensitivity</b> on <b>sex hormone-bindin…	1431	Disease	Insulin Resistance	Insulin Resistance;Insulin Sensitivity;insulin of resistance;insulin resistance-type;insulin sensitivity--an;insulin's resistance;insulin- resistance;insulin-resistance;insulin-sensitivity;resistance - insulin;resistance insulin;resistance of insulin;resistance of the insulin;resistance the insulin;sensitivity insulin;sensitivity of insulin;sensitivity of the insulin;	Mesh_UI:D007333;Mesh_MN:C18.452.394.968.500;Mesh_MN:G07.690.320.617;	449810	Protein	ABP	ABP;SBP;Sex hormone-binding globulin;Sex steroid-binding protein;SHBG;TeBG;Testis-specific androgen-binding protein;Testosterone-estradiol-binding globulin;Testosterone-estrogen-binding globulin;globulin sex hormone-binding;hormone-binding globulin sex;sex binding hormone globulin;sex hormone binding globulin;sex hormone binding-globulin;sex hormone- binding globulin;sex hormone--binding globulin…	SWISSPROT_AC:P04278;SWISSPROT_ID:SHBG_HUMAN;EMBL:AC007421;EMBL:BC069597;EMBL:BC101785;EMBL:BC112186;EMBL:CD013955;EMBL:EU352661;EMBL:M31651;EMBL:X05403;EMBL:X05792;EMBL:X05885;EMBL:X16349;EMBL:X16350;EMBL:X16351;RefSeq:NP_001031.2;RefSeq:NP_001139751.1;RefSeq:NP_001139752.1;RefSeq:NP_001139753.1;RefSeq:NP_001276042.1;RefSeq:NP_001276043.1;RefSeq:NP_001276044.1;RefSeq:NP_001276045.1;ProteinModelPo…
27663131	Insulin Resistance -- SHBG	association	Pubmed:18165203;Pubmed 2001:11318780;Pubmed 2013:22690802;Pubmed 2013:23121642;Pubmed 2013:23784907;Pubmed 2013:23825975;Pubmed 2013:29043159;Pubmed 2004:15023932;Pubmed 2004:15171749;Pubmed 1994:7866476;Pubmed 1993:8432415;Pubmed 1993:8432768;Pubmed 2002:12212367;Pubmed 2002:12364429;Pubmed 2002:12466392;Pubmed 2012:22106826;Pubmed 1995:8548945;Pubmed 2015:26385402;Pubmed 2008:18991078;Pubmed 20…	Effect of <b>insulin sensitivity</b> on <b>SHBG</b> levels in premenopausal versus postmenopausal obese women.[Pubmed:18165203];It has been noted that after menopause, the impact of <b>insulin resistance</b> on <b>SHBG</b> level seems more important than the effect of estradiol.[Pubmed:18165203];This study was performed to evaluate the impact of <b>insulin sensitivity</b> on <b>sex hormone-bindin…	1431	Disease	Insulin Resistance	Insulin Resistance;Insulin Sensitivity;insulin of resistance;insulin resistance-type;insulin sensitivity--an;insulin's resistance;insulin- resistance;insulin-resistance;insulin-sensitivity;resistance - insulin;resistance insulin;resistance of insulin;resistance of the insulin;resistance the insulin;sensitivity insulin;sensitivity of insulin;sensitivity of the insulin;	Mesh_UI:D007333;Mesh_MN:C18.452.394.968.500;Mesh_MN:G07.690.320.617;	4345012	Gene	SHBG	ABP;SBP;sex hormone binding globulin;SHBG;TEBG;globulin sex hormone-binding;hormone-binding globulin sex;sex binding hormone globulin;sex hormone binding-globulin;sex hormone- binding globulin;sex hormone--binding globulin;Sex hormone-binding globulin;sex hormone-binding-globulin;sex steroid binding protein;sex steroid binding-protein;Sex steroid-binding protein;sex- hormone-binding-globulin;sex-…	SWISSPROT_AC:P04278;SWISSPROT_ID:SHBG_HUMAN;GeneID:6462;Ensembl:ENSG00000129214;HGNC:HGNC:10839;MIM:182205;Vega:OTTHUMG00000108153;protein_accession:AAC18778.1;protein_accession:AAH69597.1;protein_accession:AAI01786.1;protein_accession:AAI12187.1;protein_accession:ABY67997.1;protein_accession:ABY67998.1;protein_accession:ABY67999.1;protein_accession:ABY68000.1;protein_accession:ABY68001.1;protein…
27677490	Insulin Resistance -- Insulin	association	Pubmed:10354364;Pubmed:10423110;Pubmed:10596458;Pubmed:11797459;Pubmed:11921436;Pubmed:12324985;Pubmed:15106708;Pubmed:1563535;Pubmed:15682659;Pubmed:17986744;Pubmed:18535324;Pubmed:2249431;Pubmed:22908063;Pubmed:24285449;Pubmed:24907169;Pubmed:25301008;Pubmed:25470639;Pubmed:25750607;Pubmed:27909908;Pubmed:7784407;Pubmed:7805955;Pubmed:9377725;Pubmed:9888579;Pubmed 2006:16362280;Pubmed 2006:1644…	that is, unable to compensate for their FFA-induced <b>insulin resistance</b> with FFA-induced <b>insulin</b> oversecretion.[Pubmed:10354364];Agents that diminish <b>insulin resistance</b> may have a rationale in treating <b>insulin</b> resistant patients with hypertension although a decisive recommendation about class of agent in this group of patients must await several prospective large scale …	1431	Disease	Insulin Resistance	Insulin Resistance;Insulin Sensitivity;insulin of resistance;insulin resistance-type;insulin sensitivity--an;insulin's resistance;insulin- resistance;insulin-resistance;insulin-sensitivity;resistance - insulin;resistance insulin;resistance of insulin;resistance of the insulin;resistance the insulin;sensitivity insulin;sensitivity of insulin;sensitivity of the insulin;	Mesh_UI:D007333;Mesh_MN:C18.452.394.968.500;Mesh_MN:G07.690.320.617;	200308	Protein	Insulin	INS;Insulin;an-ins;IDDM;iddm 1;iddm 2;iddm type 1;iddm-1;iddm-2;iddm-type;IDDM1;IDDM2;ILPR;ins-type;insulin--an;insulin-chain;insulin-type;IRDN;mody-x;MODY10;type-insulin;	SWISSPROT_AC:P01308;SWISSPROT_ID:INS_HUMAN;EMBL:AJ009655;EMBL:AY138590;EMBL:AY899304;EMBL:BC005255;EMBL:BT006808;EMBL:CH471158;EMBL:J00265;EMBL:L15440;EMBL:M10039;EMBL:V00565;EMBL:X70508;RefSeq:NP_000198.1;RefSeq:NP_001172026.1;RefSeq:NP_001172027.1;RefSeq:NP_001278826.1;ProteinModelPortal:P01308;STRING:9606.ENSP00000250971;SWISSPROT_AC_OLD:Q5EEX2;SMR:P01308;GeneID:3630;KEGG:hsa:3630;PIR:A93222;e…
27716419	Insulin Resistance -- Insulin receptor	association	Pubmed:11795106;Pubmed:18007551;Pubmed 2006:16410336;Pubmed 2006:16705075;Pubmed 2006:17198561;Pubmed 2001:11213893;Pubmed 2001:11289049;Pubmed 2001:11887975;Pubmed 2001:11915930;Pubmed 2013:23225242;Pubmed 2013:23229189;Pubmed 2013:23448488;Pubmed 2013:23497647;Pubmed 2013:23824322;Pubmed 2013:24640202;Pubmed 2004:15070911;Pubmed 2004:15745246;Pubmed 1994:7836517;Pubmed 1994:7921209;Pubmed 1994:…	Comparison of HOMA <b>IR</b> with the minimal model for measuring <b>insulin sensitivity</b> in polycystic ovary syndrome.[Pubmed:11795106];<b>Insulin resistance</b> was determined by HOMA- <b>IR</b>.[Pubmed:18007551];We report two sisters with profound <b>insulin resistance</b> associated with a novel heterozygous missense mutation in exon 19 (His1130Arg) of the <b>insulin receptor</b> gene.[Pub…	1431	Disease	Insulin Resistance	Insulin Resistance;Insulin Sensitivity;insulin of resistance;insulin resistance-type;insulin sensitivity--an;insulin's resistance;insulin- resistance;insulin-resistance;insulin-sensitivity;resistance - insulin;resistance insulin;resistance of insulin;resistance of the insulin;resistance the insulin;sensitivity insulin;sensitivity of insulin;sensitivity of the insulin;	Mesh_UI:D007333;Mesh_MN:C18.452.394.968.500;Mesh_MN:G07.690.320.617;	200187	Protein	Insulin receptor	CD220 antigen;EC 2.7.10.1;INSR;Insulin receptor;IR;CD220;HHF5;insulin of receptor;insulin--receptor;insulin-receptor;insulin-type receptor;ir-type;receptor insulin;receptor of insulin;receptor of the insulin;receptor--insulin;receptor-insulin;type-ir;	SWISSPROT_AC:P06213;SWISSPROT_ID:INSR_HUMAN;EMBL:AB208861;EMBL:AC010311;EMBL:AC010526;EMBL:AC010606;EMBL:AC125387;EMBL:BC117172;EMBL:J03466;EMBL:J05043;EMBL:M10051;EMBL:M23100;EMBL:M24555;EMBL:M27195;EMBL:M27197;EMBL:M29929;EMBL:M29930;EMBL:M32823;EMBL:M32824;EMBL:M32825;EMBL:M32826;EMBL:M32827;EMBL:M32828;EMBL:M32829;EMBL:M32830;EMBL:M32831;EMBL:M32832;EMBL:M32833;EMBL:M32834;EMBL:M32835;EMBL:M3…
27716420	Insulin receptor -<> Insulin Resistance	regulation	Pubmed 2013:23225242;Pubmed 1990:1688999;Pubmed 2016:26721804;Pubmed central 2015:4588421;Pubmed central 2014:3986099;Pubmed central 2008:2245985;Pubmed central 2012:3282822;Pubmed central 2012:3504405;Pubmed central 2017:5331594;Pubmed central 2017:5361668;Pubmed central 2016:5355648;Pubmed central 2011:3142083;Pubmed central 2011:3174176;Pubmed central 2011:3213149;Pubmed central 2009:2661585;P…	In conclusion, in PCOSE-IR the impaired phosphorylation of <b>IR</b> downstream molecules such as phospho-YÃƒÂ‚Ã‚Â¹ÃƒÂ¢Ã‚Â?Ã‚Â´caveolin-1 suggests a diminished <b>insulin sensitivity</b> in endometria, condition that could be supported in vitro by the ability of T-HESCs to become insulin resistant when they are exposed to high glucose.[Pubmed 2013:23225242];In conclusion, in PCOSE-IR the impaired…	200187	Protein	Insulin receptor	CD220 antigen;EC 2.7.10.1;INSR;Insulin receptor;IR;CD220;HHF5;insulin of receptor;insulin--receptor;insulin-receptor;insulin-type receptor;ir-type;receptor insulin;receptor of insulin;receptor of the insulin;receptor--insulin;receptor-insulin;type-ir;	SWISSPROT_AC:P06213;SWISSPROT_ID:INSR_HUMAN;EMBL:AB208861;EMBL:AC010311;EMBL:AC010526;EMBL:AC010606;EMBL:AC125387;EMBL:BC117172;EMBL:J03466;EMBL:J05043;EMBL:M10051;EMBL:M23100;EMBL:M24555;EMBL:M27195;EMBL:M27197;EMBL:M29929;EMBL:M29930;EMBL:M32823;EMBL:M32824;EMBL:M32825;EMBL:M32826;EMBL:M32827;EMBL:M32828;EMBL:M32829;EMBL:M32830;EMBL:M32831;EMBL:M32832;EMBL:M32833;EMBL:M32834;EMBL:M32835;EMBL:M3…	1431	Disease	Insulin Resistance	Insulin Resistance;Insulin Sensitivity;insulin of resistance;insulin resistance-type;insulin sensitivity--an;insulin's resistance;insulin- resistance;insulin-resistance;insulin-sensitivity;resistance - insulin;resistance insulin;resistance of insulin;resistance of the insulin;resistance the insulin;sensitivity insulin;sensitivity of insulin;sensitivity of the insulin;	Mesh_UI:D007333;Mesh_MN:C18.452.394.968.500;Mesh_MN:G07.690.320.617;
28057283	Insulin Resistance -- Amylin	association	Pubmed:11994903;Pubmed 2006:16804197;Pubmed 1994:8027243;Pubmed 1994:8277951;Pubmed 2002:12608111;Pubmed 2012:22275759;Pubmed 1995:7738722;Pubmed 2014:25036708;Pubmed 1992:1563587;Pubmed 1999:10337452;Pubmed 1999:10442568;Pubmed 1997:9212325;Pubmed 1997:9322799;Pubmed 1998:9623635;Pubmed 1998:9814997;Pubmed 1991:1860559;Pubmed 1991:1860564;Pubmed central 2015:4373784;Pubmed central 2015:4463485;P…	A role for amylin in the pathogenesis of type 2 diabetes mellitus (DM2) has been suggested by in vitro and in vivo studies indicating an effect of <b>amylin</b> to cause <b>insulin resistance</b> and/or inhibit insulin secretion.[Pubmed:11994903];Specifically, increasing <b>h-IAPP</b> transgene expression by breeding or induction of <b>insulin resistance</b> leads to increased beta-cell apoptosis…	1431	Disease	Insulin Resistance	Insulin Resistance;Insulin Sensitivity;insulin of resistance;insulin resistance-type;insulin sensitivity--an;insulin's resistance;insulin- resistance;insulin-resistance;insulin-sensitivity;resistance - insulin;resistance insulin;resistance of insulin;resistance of the insulin;resistance the insulin;sensitivity insulin;sensitivity of insulin;sensitivity of the insulin;	Mesh_UI:D007333;Mesh_MN:C18.452.394.968.500;Mesh_MN:G07.690.320.617;	192424	Protein	Amylin	Amylin;DAP;Diabetes-associated peptide;IAPP;Insulinoma amyloid peptide;Islet amyloid polypeptide;dap-type;IAP;iap-type;islet-amyloid polypeptide;polypeptide islet amyloid;	SWISSPROT_AC:P10997;SWISSPROT_ID:IAPP_HUMAN;EMBL:CH471094;EMBL:DQ516082;EMBL:J04422;EMBL:M21785;EMBL:M26650;EMBL:M27503;EMBL:X13859;EMBL:X14902;EMBL:X14903;EMBL:X14904;EMBL:X14905;EMBL:X52818;EMBL:X52819;EMBL:X55634;EMBL:X56030;EMBL:X68830;RefSeq:NP_000406.1;RefSeq:NP_001316130.1;ProteinModelPortal:P10997;STRING:9606.ENSP00000240652;SWISSPROT_AC_OLD:Q0ZD87;SWISSPROT_AC_OLD:Q14598;SMR:P10997;GeneI…
28133740	Insulin Resistance -- PAI-1	association	Pubmed:10867719;Pubmed:11246816;Pubmed:1563535;Pubmed:8403825;Pubmed 2006:16458385;Pubmed 2006:16522281;Pubmed 2006:16634839;Pubmed 2006:16750510;Pubmed 2006:17072441;Pubmed 2001:11472467;Pubmed 2001:11596666;Pubmed 2001:11719834;Pubmed 2013:22732180;Pubmed 2013:23001714;Pubmed 2004:15297806;Pubmed 2002:12091793;Pubmed 2002:12187010;Pubmed 1995:8571308;Pubmed 2015:25929362;Pubmed 2015:26051101;Pu…	High plasma <b>PAI-1</b> levels are undoubtedly related to <b>insulin resistance</b>, and the mechanisms which could explain such an increase in the Metabolic Syndrome appear to be multi-factorial and remain to be elucidated.[Pubmed:10867719];Recent studies have suggested that visceral adipose tissue might be the link between elevated plasma <b>PAI-1</b> and <b>insulin resistance</b> in the Metab…	1431	Disease	Insulin Resistance	Insulin Resistance;Insulin Sensitivity;insulin of resistance;insulin resistance-type;insulin sensitivity--an;insulin's resistance;insulin- resistance;insulin-resistance;insulin-sensitivity;resistance - insulin;resistance insulin;resistance of insulin;resistance of the insulin;resistance the insulin;sensitivity insulin;sensitivity of insulin;sensitivity of the insulin;	Mesh_UI:D007333;Mesh_MN:C18.452.394.968.500;Mesh_MN:G07.690.320.617;	298674	Protein	PAI-1	Endothelial plasminogen activator inhibitor;PAI;PAI-1;PAI1;PLANH1;Plasminogen activator inhibitor 1;Serpin E1;SERPINE1;activator inhibitor type-1-plasminogen;activator plasminogen inhibitor-1;endothelial type of plasminogen activator inhibitor;endothelial type plasminogen activator inhibitor;endothelial-type plasminogen activator inhibitor;inhibitor of type 1 plasminogen activator;inhibitor type …	SWISSPROT_AC:P05121;SWISSPROT_ID:PAI1_HUMAN;EMBL:AC004876;EMBL:AF386492;EMBL:AK297728;EMBL:BC010860;EMBL:J03764;EMBL:M14083;EMBL:M16006;EMBL:M22314;EMBL:M22315;EMBL:M22316;EMBL:M22317;EMBL:M22318;EMBL:M22319;EMBL:M22320;EMBL:M22321;EMBL:X04429;EMBL:X04729;EMBL:X04731;EMBL:X04744;EMBL:X12701;EMBL:X13323;EMBL:X13338;EMBL:X13339;EMBL:X13340;EMBL:X13341;EMBL:X13342;EMBL:X13343;EMBL:X13344;EMBL:X13345…
28133852	Insulin Resistance -- SERPINE1	association	Pubmed:10867719;Pubmed:1563535;Pubmed 2006:16634839;Pubmed 2006:16750510;Pubmed 2006:17072441;Pubmed 2001:11596666;Pubmed 2013:22732180;Pubmed 2004:15297806;Pubmed 2002:12091793;Pubmed 1995:8571308;Pubmed 2015:25929362;Pubmed 2015:26051101;Pubmed 2015:26089884;Pubmed 2000:10923640;Pubmed 2000:11209987;Pubmed 1992:1615488;Pubmed 2009:19408737;Pubmed 2003:12871417;Pubmed 1998:9631870;Pubmed 2005:16…	High plasma <b>PAI-1</b> levels are undoubtedly related to <b>insulin resistance</b>, and the mechanisms which could explain such an increase in the Metabolic Syndrome appear to be multi-factorial and remain to be elucidated.[Pubmed:10867719];Recent studies have suggested that visceral adipose tissue might be the link between elevated plasma <b>PAI-1</b> and <b>insulin resistance</b> in the Metab…	1431	Disease	Insulin Resistance	Insulin Resistance;Insulin Sensitivity;insulin of resistance;insulin resistance-type;insulin sensitivity--an;insulin's resistance;insulin- resistance;insulin-resistance;insulin-sensitivity;resistance - insulin;resistance insulin;resistance of insulin;resistance of the insulin;resistance the insulin;sensitivity insulin;sensitivity of insulin;sensitivity of the insulin;	Mesh_UI:D007333;Mesh_MN:C18.452.394.968.500;Mesh_MN:G07.690.320.617;	4343854	Gene	SERPINE1	PAI;PAI-1;PAI1;PLANH1;serpin family E member 1;SERPINE1;activator inhibitor type-1-plasminogen;activator plasminogen inhibitor-1;Endothelial plasminogen activator inhibitor;endothelial type of plasminogen activator inhibitor;endothelial type plasminogen activator inhibitor;endothelial-type plasminogen activator inhibitor;inhibitor of type 1 plasminogen activator;inhibitor type 1 plasminogen activ…	SWISSPROT_AC:P05121;SWISSPROT_ID:PAI1_HUMAN;GeneID:5054;Ensembl:ENSG00000106366;HGNC:HGNC:8583;MIM:173360;Vega:OTTHUMG00000157107;protein_accession:AAA60003.1;protein_accession:AAA60007.1;protein_accession:AAA60008.1;protein_accession:AAA60009.1;protein_accession:AAD45828.1;protein_accession:AAH10860.1;protein_accession:AAK60338.1;protein_accession:ABM81620.1;protein_accession:ABM84803.1;protein_…
28151948	Insulin Resistance -- IGF-I	association	Pubmed:10571453;Pubmed:15860416;Pubmed 2006:16513827;Pubmed 2006:16868143;Pubmed 2006:17030015;Pubmed 2001:11139769;Pubmed 2001:11451284;Pubmed 2013:22562529;Pubmed 2013:23860366;Pubmed 2004:15156313;Pubmed 2004:15292333;Pubmed 2004:15761237;Pubmed 1994:7512573;Pubmed 1994:7516962;Pubmed 1994:7889617;Pubmed 1994:7921209;Pubmed 1994:8027228;Pubmed 1994:8045959;Pubmed 1994:8250456;Pubmed 1994:83140…	IGF-I has advantages compared with GH because <b>IGF-I</b> enhances <b>insulin sensitivity</b>, is effective in conditions of GH resistance, and selectively stimulates the gastrointestinal and immune systems.[Pubmed:10571453];The metabolism of (adult) patients with severe <b>insulin resistance</b> is improved by <b>rhIGF-I</b>, which--together with insulin therapy--also improves metabolic control…	1431	Disease	Insulin Resistance	Insulin Resistance;Insulin Sensitivity;insulin of resistance;insulin resistance-type;insulin sensitivity--an;insulin's resistance;insulin- resistance;insulin-resistance;insulin-sensitivity;resistance - insulin;resistance insulin;resistance of insulin;resistance of the insulin;resistance the insulin;sensitivity insulin;sensitivity of insulin;sensitivity of the insulin;	Mesh_UI:D007333;Mesh_MN:C18.452.394.968.500;Mesh_MN:G07.690.320.617;	196367	Protein	IGF-I	IBP1;IGF-I;IGF1;Insulin-like growth factor I;Mechano growth factor;MGF;Somatomedin-C;factor 1-insulin-like growth;factor i-insulin-like growth;factor-1-insulin-like growth;growth factor 1-insulin-like;growth factor i-insulin-like;growth factor-1-insulin-like;IGFI;insulin - like growth factor 1;insulin growth like factor 1;insulin growth like factor-i;insulin growth-like factor 1;insulin like grow…	SWISSPROT_AC:P05019;SWISSPROT_ID:IGF1_HUMAN;EMBL:AC010202;EMBL:AC068648;EMBL:AY260957;EMBL:BC148266;EMBL:CH471054;EMBL:M11568;EMBL:M12659;EMBL:M14153;EMBL:M14154;EMBL:M14155;EMBL:M14156;EMBL:M27544;EMBL:M37484;EMBL:X00173;EMBL:X03420;EMBL:X03421;EMBL:X03422;EMBL:X03563;EMBL:X56773;EMBL:X56774;EMBL:X57025;RefSeq:NP_000609.1;RefSeq:NP_001104754.1;RefSeq:NP_001104755.1;ProteinModelPortal:P05019;STRI…
28199493	CS045 -<> Insulin Resistance	regulation	Pubmed 1994:8206597;Pubmed 1992:1547676;	Treatment with <b>CS-045</b> improved <b>insulin resistance</b>, as evidenced by a smaller area under the curve of plasma glucose and insulin levels in response to glucose loading.[Pubmed 1994:8206597];<b>CS-045</b> improves <b>insulin resistance</b>, reduces insulinemia, lowers hepatic glucose production, and improves both fasting and postprandial glycemia in NIDDM subjects.[Pubmed 1992:1547676];	81931	Protein	CS045	C19orf45;CS045;Uncharacterized protein C19orf45;chromosome 19 open reading frame 45;cs-045;	SWISSPROT_AC:Q8NA69;SWISSPROT_ID:CS045_HUMAN;EMBL:AK093103;EMBL:BC029824;EMBL:BC034779;RefSeq:NP_940936.2;RefSeq:XP_005272530.1;ProteinModelPortal:Q8NA69;STRING:9606.ENSP00000355241;SWISSPROT_AC_OLD:Q8N115;GeneID:374877;KEGG:hsa:374877;eggNOG:ENOG410IZ35;eggNOG:ENOG4111PU5;UniGene:Hs.631862;HOGENOM:HOG000111991;OrthoDB:EOG091G0V2R;CTD:374877;BioGrid:131928;PaxDb:Q8NA69;OMA:FQESHVP;HOVERGEN:HBG071…	1431	Disease	Insulin Resistance	Insulin Resistance;Insulin Sensitivity;insulin of resistance;insulin resistance-type;insulin sensitivity--an;insulin's resistance;insulin- resistance;insulin-resistance;insulin-sensitivity;resistance - insulin;resistance insulin;resistance of insulin;resistance of the insulin;resistance the insulin;sensitivity insulin;sensitivity of insulin;sensitivity of the insulin;	Mesh_UI:D007333;Mesh_MN:C18.452.394.968.500;Mesh_MN:G07.690.320.617;
28199525	Insulin Resistance -- CS045	association	Pubmed 1994:8206597;Pubmed 1992:1547676;	Treatment with <b>CS-045</b> improved <b>insulin resistance</b>, as evidenced by a smaller area under the curve of plasma glucose and insulin levels in response to glucose loading.[Pubmed 1994:8206597];<b>CS-045</b> improves <b>insulin resistance</b>, reduces insulinemia, lowers hepatic glucose production, and improves both fasting and postprandial glycemia in NIDDM subjects.[Pubmed 1992:1547676];	1431	Disease	Insulin Resistance	Insulin Resistance;Insulin Sensitivity;insulin of resistance;insulin resistance-type;insulin sensitivity--an;insulin's resistance;insulin- resistance;insulin-resistance;insulin-sensitivity;resistance - insulin;resistance insulin;resistance of insulin;resistance of the insulin;resistance the insulin;sensitivity insulin;sensitivity of insulin;sensitivity of the insulin;	Mesh_UI:D007333;Mesh_MN:C18.452.394.968.500;Mesh_MN:G07.690.320.617;	81931	Protein	CS045	C19orf45;CS045;Uncharacterized protein C19orf45;chromosome 19 open reading frame 45;cs-045;	SWISSPROT_AC:Q8NA69;SWISSPROT_ID:CS045_HUMAN;EMBL:AK093103;EMBL:BC029824;EMBL:BC034779;RefSeq:NP_940936.2;RefSeq:XP_005272530.1;ProteinModelPortal:Q8NA69;STRING:9606.ENSP00000355241;SWISSPROT_AC_OLD:Q8N115;GeneID:374877;KEGG:hsa:374877;eggNOG:ENOG410IZ35;eggNOG:ENOG4111PU5;UniGene:Hs.631862;HOGENOM:HOG000111991;OrthoDB:EOG091G0V2R;CTD:374877;BioGrid:131928;PaxDb:Q8NA69;OMA:FQESHVP;HOVERGEN:HBG071…
28199624	Insulin Resistance -- C19orf45	association	Pubmed 1994:8206597;Pubmed 1992:1547676;	Treatment with <b>CS-045</b> improved <b>insulin resistance</b>, as evidenced by a smaller area under the curve of plasma glucose and insulin levels in response to glucose loading.[Pubmed 1994:8206597];<b>CS-045</b> improves <b>insulin resistance</b>, reduces insulinemia, lowers hepatic glucose production, and improves both fasting and postprandial glycemia in NIDDM subjects.[Pubmed 1992:1547676];	1431	Disease	Insulin Resistance	Insulin Resistance;Insulin Sensitivity;insulin of resistance;insulin resistance-type;insulin sensitivity--an;insulin's resistance;insulin- resistance;insulin-resistance;insulin-sensitivity;resistance - insulin;resistance insulin;resistance of insulin;resistance of the insulin;resistance the insulin;sensitivity insulin;sensitivity of insulin;sensitivity of the insulin;	Mesh_UI:D007333;Mesh_MN:C18.452.394.968.500;Mesh_MN:G07.690.320.617;	4362608	Gene	C19orf45	C19orf45;chromosome 19 open reading frame 45;cs-045;CS045;Uncharacterized protein C19orf45;	SWISSPROT_AC:Q8NA69;SWISSPROT_ID:CS045_HUMAN;GeneID:374877;Ensembl:ENSG00000198723;HGNC:HGNC:24745;Vega:OTTHUMG00000157183;protein_accession:AAH29824.1;protein_accession:AAH34779.1;protein_accession:BAC04057.1;protein_accession:BAG63108.1;protein_accession:NP_940936.2;protein_accession:Q8NA69.2;protein_accession:XP_005272530.1;protein_accession:XP_011526295.1;protein_accession:XP_011526297.1;prot…
28215118	Insulin Resistance -- GLUT4	association	Pubmed 2001:11436180;Pubmed 2013:23440095;Pubmed 2004:15014085;Pubmed 2002:11916910;Pubmed 2002:11919487;Pubmed 2012:22992414;Pubmed 2014:23918588;Pubmed 2011:21596547;Pubmed 2011:22114711;Pubmed 2010:18778861;Pubmed 1992:1559408;Pubmed 1999:9950801;Pubmed 1998:9616209;Pubmed 2017:28677502;Pubmed central 2015:4332754;Pubmed central 2015:4334864;Pubmed central 2015:4359092;Pubmed central 2015:4381…	GLUT4 protein was markedly redistributed to the muscle plasma membrane in subjects with severe <b>insulin resistance</b> compared with normals (92% v 40% <b>GLUT4</b> in plasma membrane-enriched fractions, P <.001), whereas the percentage of GLUT1 and GLUT3 protein found in the plasma membrane-enriched fractions was not different from controls.[Pubmed 2001:11436180];The SS group presented lower <…	1431	Disease	Insulin Resistance	Insulin Resistance;Insulin Sensitivity;insulin of resistance;insulin resistance-type;insulin sensitivity--an;insulin's resistance;insulin- resistance;insulin-resistance;insulin-sensitivity;resistance - insulin;resistance insulin;resistance of insulin;resistance of the insulin;resistance the insulin;sensitivity insulin;sensitivity of insulin;sensitivity of the insulin;	Mesh_UI:D007333;Mesh_MN:C18.452.394.968.500;Mesh_MN:G07.690.320.617;	169342	Protein	GLUT4	Glucose transporter type 4, insulin-responsive;GLUT-4;GLUT4;GTR4;SLC2A4;Solute carrier family 2, facilitated glucose transporter member 4;glut -4;glut 4;glut type 4;glut4-type;member 4 of the solute carrier family 2;solute carrier family 2 member 4;	SWISSPROT_AC:P14672;SWISSPROT_ID:GTR4_HUMAN;EMBL:AC003688;EMBL:BC034387;EMBL:BC069615;EMBL:BC069621;EMBL:BC113592;EMBL:BC126164;EMBL:M20747;EMBL:M91463;EMBL:X58489;RefSeq:NP_001033.1;ProteinModelPortal:P14672;STRING:9606.ENSP00000320935;SWISSPROT_AC_OLD:Q05BQ3;SWISSPROT_AC_OLD:Q14CX2;GeneID:6517;KEGG:hsa:6517;PIR:A49158;eggNOG:COG0477;eggNOG:KOG0569;UniGene:Hs.380691;GO:GO:0005355;GO:GO:0005771;G…
28216703	Insulin Resistance -- APOB	association	Pubmed:28391908;Pubmed 2015:26417659;Pubmed 2008:18555839;Pubmed 2007:17349073;Pubmed 2010:20466372;Pubmed 1992:1547196;Pubmed 1997:9329374;Pubmed 2005:15823289;Pubmed 2016:26553260;Pubmed 2017:28413474;Pubmed central 2015:4508266;Pubmed central 2015:4657760;Pubmed central 2012:3296659;Pubmed central 2017:5377295;Pubmed central 2017:5379622;Pubmed central 2016:4844141;Pubmed central 2016:5217345;…	Adjusting for WAT function eliminated the association of plasma <b>apoB</b> with <b>IR</b> independent of sex and body fat or adipocyte diameter.[Pubmed:28391908];Association of plasma <b>apoB</b> with <b>IR</b> in obese subjects is dependent on gynoid WAT dysfunction.[Pubmed:28391908];Furthermore, despite equivalent body composition, subjects with hyperapoB (Ã¢Â©Â¾80th percentile, 1.14Ã¢Â€Â‰gÃ¢Â…	1431	Disease	Insulin Resistance	Insulin Resistance;Insulin Sensitivity;insulin of resistance;insulin resistance-type;insulin sensitivity--an;insulin's resistance;insulin- resistance;insulin-resistance;insulin-sensitivity;resistance - insulin;resistance insulin;resistance of insulin;resistance of the insulin;resistance the insulin;sensitivity insulin;sensitivity of insulin;sensitivity of the insulin;	Mesh_UI:D007333;Mesh_MN:C18.452.394.968.500;Mesh_MN:G07.690.320.617;	19835	Protein	APOB	Apo B-100;APOB;Apolipoprotein B-100;apo b;apo b 100;apo b- 100;apo beta;apo-b;apo-b 100;apo-b-100;apo-beta;apo-beta-chain;apob 100;apob- 100;apoB-100;apob-100-type;apoB-48;apob100;apobeta;apolipoprotein B;apolipoprotein b 100;apolipoprotein b- 100;apolipoprotein beta;apolipoprotein-b;apolipoprotein-b 100;apolipoprotein-b-100;apolipoprotein-beta;apolipoproteinb;apolipoproteinb 100;apolipoproteinb-…	SWISSPROT_AC:P04114;SWISSPROT_ID:APOB_HUMAN;EMBL:AC010872;EMBL:AC115619;EMBL:AY324608;EMBL:J02610;EMBL:K03175;EMBL:M10374;EMBL:M12413;EMBL:M12480;EMBL:M12681;EMBL:M14081;EMBL:M14162;EMBL:M15053;EMBL:M15421;EMBL:M17367;EMBL:M17779;EMBL:M18471;EMBL:M19734;EMBL:M19808;EMBL:M19809;EMBL:M19810;EMBL:M19811;EMBL:M19812;EMBL:M19813;EMBL:M19815;EMBL:M19816;EMBL:M19818;EMBL:M19820;EMBL:M19821;EMBL:M19823;E…
28216786	Insulin Resistance -- APOB	association	Pubmed:28391908;Pubmed 2015:26417659;Pubmed 2008:18555839;Pubmed 2007:17349073;Pubmed 2010:20466372;Pubmed 1992:1547196;Pubmed 1997:9329374;Pubmed 2005:15823289;Pubmed 2016:26553260;Pubmed 2017:28413474;Pubmed central 2015:4508266;Pubmed central 2015:4657760;Pubmed central 2012:3296659;Pubmed central 2017:5377295;Pubmed central 2017:5379622;Pubmed central 2016:4844141;Pubmed central 2016:5217345;…	Adjusting for WAT function eliminated the association of plasma <b>apoB</b> with <b>IR</b> independent of sex and body fat or adipocyte diameter.[Pubmed:28391908];Association of plasma <b>apoB</b> with <b>IR</b> in obese subjects is dependent on gynoid WAT dysfunction.[Pubmed:28391908];Furthermore, despite equivalent body composition, subjects with hyperapoB (Ã¢Â©Â¾80th percentile, 1.14Ã¢Â€Â‰gÃ¢Â…	1431	Disease	Insulin Resistance	Insulin Resistance;Insulin Sensitivity;insulin of resistance;insulin resistance-type;insulin sensitivity--an;insulin's resistance;insulin- resistance;insulin-resistance;insulin-sensitivity;resistance - insulin;resistance insulin;resistance of insulin;resistance of the insulin;resistance the insulin;sensitivity insulin;sensitivity of insulin;sensitivity of the insulin;	Mesh_UI:D007333;Mesh_MN:C18.452.394.968.500;Mesh_MN:G07.690.320.617;	4340082	Gene	APOB	APOB;apoB-100;apoB-48;apolipoprotein B;FLDB;LDLCQ4;apo b;apo b 100;apo b- 100;Apo B-100;apo beta;apo-b;apo-b 100;apo-b-100;apo-beta;apo-beta-chain;apob 100;apob- 100;apob-100-type;apob100;apobeta;apolipoprotein b 100;apolipoprotein b- 100;Apolipoprotein B-100;apolipoprotein beta;apolipoprotein-b;apolipoprotein-b 100;apolipoprotein-b-100;apolipoprotein-beta;apolipoproteinb;apolipoproteinb 100;apol…	SWISSPROT_AC:P04114;SWISSPROT_ID:APOB_HUMAN;GeneID:338;Ensembl:ENSG00000084674;HGNC:HGNC:603;MIM:107730;Vega:OTTHUMG00000090785;protein_accession:AAA35541.1;protein_accession:AAA35544.1;protein_accession:AAA35548.1;protein_accession:AAA35549.1;protein_accession:AAA51741.1;protein_accession:AAA51742.1;protein_accession:AAA51750.1;protein_accession:AAA51751.1;protein_accession:AAA51752.1;protein_ac…
28278178	Insulin Resistance -- IGFBP-1	association	Pubmed 2004:14687242;Pubmed 1993:7693379;Pubmed 2002:12364479;Pubmed 2012:21872284;Pubmed 2012:22357965;Pubmed 1995:7593430;Pubmed 1995:8548945;Pubmed 2015:26283275;Pubmed 2008:18796514;Pubmed 2007:17316097;Pubmed 2000:10671946;Pubmed 2000:10912522;Pubmed 2000:15016222;Pubmed 1996:8707251;Pubmed 1996:9032568;Pubmed 1992:1375600;Pubmed 2009:19554810;Pubmed 2003:12957685;Pubmed 1998:9640416;Pubmed …	As <b>IGFBP-1</b> is a marker of <b>insulin sensitivity</b>, the low levels observed in adult women with normal BMI, born small for date, suggest relative insulin resistance in spite of normal BMI.[Pubmed 2004:14687242];This study examined the regulation of <b>IGFBP-1</b> in the presence of reversible <b>insulin resistance</b>.[Pubmed 1993:7693379];<b>IGFBP-1</b> correlated negatively with <b>ins…	1431	Disease	Insulin Resistance	Insulin Resistance;Insulin Sensitivity;insulin of resistance;insulin resistance-type;insulin sensitivity--an;insulin's resistance;insulin- resistance;insulin-resistance;insulin-sensitivity;resistance - insulin;resistance insulin;resistance of insulin;resistance of the insulin;resistance the insulin;sensitivity insulin;sensitivity of insulin;sensitivity of the insulin;	Mesh_UI:D007333;Mesh_MN:C18.452.394.968.500;Mesh_MN:G07.690.320.617;	192533	Protein	IGFBP-1	IBP-1;IBP1;IGF-binding protein 1;IGFBP-1;IGFBP1;Insulin-like growth factor-binding protein 1;Placental protein 12;PP12;AFBP;hIGFBP-1;higfbp1;igf binding protein -1;igf binding protein 1;igf binding protein i;igf binding protein type 1;igf binding protein-1;igf binding protein-i;igf-binding protein i;igf-binding protein-1;igf-binding protein-i;igf-binding-protein-1;igf-bp 25;IGF-BP25;igfbp -1;igfb…	SWISSPROT_AC:P08833;SWISSPROT_ID:IBP1_HUMAN;EMBL:AY434089;EMBL:BC035263;EMBL:BT019685;EMBL:CH236958;EMBL:CH471128;EMBL:M20841;EMBL:M23592;EMBL:M23593;EMBL:M23594;EMBL:M23595;EMBL:M31145;EMBL:M59316;EMBL:M74587;EMBL:X12385;EMBL:X13405;EMBL:X15002;EMBL:Y00856;RefSeq:NP_000587.1;ProteinModelPortal:P08833;STRING:9606.ENSP00000275525;SWISSPROT_AC_OLD:A4D2F4;SWISSPROT_AC_OLD:D3DVL9;SWISSPROT_AC_OLD:Q8I…
28278303	Insulin Resistance -- IGFBP1	association	Pubmed 2004:14687242;Pubmed 1993:7693379;Pubmed 2002:12364479;Pubmed 2012:21872284;Pubmed 2012:22357965;Pubmed 1995:7593430;Pubmed 1995:8548945;Pubmed 2015:26283275;Pubmed 2008:18796514;Pubmed 2007:17316097;Pubmed 2000:10671946;Pubmed 2000:10912522;Pubmed 2000:15016222;Pubmed 1996:8707251;Pubmed 1996:9032568;Pubmed 1992:1375600;Pubmed 2009:19554810;Pubmed 2003:12957685;Pubmed 1998:9640416;Pubmed …	As <b>IGFBP-1</b> is a marker of <b>insulin sensitivity</b>, the low levels observed in adult women with normal BMI, born small for date, suggest relative insulin resistance in spite of normal BMI.[Pubmed 2004:14687242];This study examined the regulation of <b>IGFBP-1</b> in the presence of reversible <b>insulin resistance</b>.[Pubmed 1993:7693379];<b>IGFBP-1</b> correlated negatively with <b>ins…	1431	Disease	Insulin Resistance	Insulin Resistance;Insulin Sensitivity;insulin of resistance;insulin resistance-type;insulin sensitivity--an;insulin's resistance;insulin- resistance;insulin-resistance;insulin-sensitivity;resistance - insulin;resistance insulin;resistance of insulin;resistance of the insulin;resistance the insulin;sensitivity insulin;sensitivity of insulin;sensitivity of the insulin;	Mesh_UI:D007333;Mesh_MN:C18.452.394.968.500;Mesh_MN:G07.690.320.617;	4342655	Gene	IGFBP1	AFBP;hIGFBP-1;IBP1;IGF-BP25;IGFBP1;insulin like growth factor binding protein 1;PP12;higfbp1;IBP-1;igf binding protein -1;igf binding protein 1;igf binding protein i;igf binding protein type 1;igf binding protein-1;igf binding protein-i;IGF-binding protein 1;igf-binding protein i;igf-binding protein-1;igf-binding protein-i;igf-binding-protein-1;igf-bp 25;igfbp -1;igfbp 1;igfbp's 1;igfbp's i;igfbp…	SWISSPROT_AC:P08833;SWISSPROT_ID:IBP1_HUMAN;GeneID:3484;Ensembl:ENSG00000146678;HGNC:HGNC:5469;MIM:146730;Vega:OTTHUMG00000152343;protein_accession:AAA52540.1;protein_accession:AAA52542.1;protein_accession:AAA52783.1;protein_accession:AAA52784.1;protein_accession:AAA52785.1;protein_accession:AAH35263.2;protein_accession:AAH57806.1;protein_accession:AAQ96599.1;protein_accession:AAS07553.1;protein_…
28310811	Insulin Resistance -- INS	association	Pubmed 1994:8174837;Pubmed 1996:8866571;Pubmed 1996:8999362;Pubmed 1992:1425153;Pubmed 1997:10374288;Pubmed 1998:9703338;Pubmed central 2014:3974640;Pubmed central 2017:5545904;Pubmed central 2017:5632718;	Acute mental stress impairs <b>insulin sensitivity</b> in <b>IDDM</b> patients.[Pubmed 1994:8174837];It is concluded that acute mental stress induces a state of <b>insulin resistance</b> in <b>IDDM</b> patients, which can be demonstrated by an IGIT to appear 1 h after maximal stress and to last more than 5 h.[Pubmed 1994:8174837];This study was designed to answer the question: Does the short-term…	1431	Disease	Insulin Resistance	Insulin Resistance;Insulin Sensitivity;insulin of resistance;insulin resistance-type;insulin sensitivity--an;insulin's resistance;insulin- resistance;insulin-resistance;insulin-sensitivity;resistance - insulin;resistance insulin;resistance of insulin;resistance of the insulin;resistance the insulin;sensitivity insulin;sensitivity of insulin;sensitivity of the insulin;	Mesh_UI:D007333;Mesh_MN:C18.452.394.968.500;Mesh_MN:G07.690.320.617;	4342772	Gene	INS	IDDM;IDDM1;IDDM2;ILPR;INS;insulin;IRDN;MODY10;an-ins;iddm 1;iddm 2;iddm type 1;iddm-1;iddm-2;iddm-type;ins-type;insulin--an;insulin-chain;insulin-type;mody-x;type-insulin;	SWISSPROT_AC:P01308;SWISSPROT_ID:INS_HUMAN;GeneID:3630;Ensembl:ENSG00000254647;HGNC:HGNC:6081;MIM:176730;Vega:OTTHUMG00000009558;protein_accession:AAA59172.1;protein_accession:AAA59173.1;protein_accession:AAA59179.1;protein_accession:AAH05255.1;protein_accession:AAP35454.1;protein_accession:AAW83741.1;protein_accession:ABI63346.1;protein_accession:ABM83966.1;protein_accession:ABM87282.1;protein_a…
28333270	BRL -<> Insulin Resistance	regulation	Pubmed 1992:1356939;	The results suggest that <b>BRL</b> 26830A improves <b>insulin sensitivity</b> and causes selective down-regulation of adrenergic receptors.[Pubmed 1992:1356939];	47851	Protein	BRL	BR140-like protein;BRD1;BRL;Bromodomain and PHD finger-containing protein 2;Bromodomain-containing protein 1;BRPF2;bromodomain containing 1;bromodomain containing protein 1;bromodomain-containing 1;BRPF1;	SWISSPROT_AC:O95696;SWISSPROT_ID:BRD1_HUMAN;EMBL:AF005067;EMBL:AK292428;EMBL:CH471138;EMBL:CR456408;EMBL:Z98885;RefSeq:NP_001291737.1;RefSeq:NP_001291738.1;RefSeq:XP_016884204.1;RefSeq:XP_016884205.1;RefSeq:XP_016884206.1;ProteinModelPortal:O95696;STRING:9606.ENSP00000216267;SWISSPROT_AC_OLD:A6ZJA4;SMR:O95696;GeneID:23774;KEGG:hsa:23774;eggNOG:COG5076;eggNOG:COG5141;eggNOG:KOG0955;UniGene:Hs.1279…	1431	Disease	Insulin Resistance	Insulin Resistance;Insulin Sensitivity;insulin of resistance;insulin resistance-type;insulin sensitivity--an;insulin's resistance;insulin- resistance;insulin-resistance;insulin-sensitivity;resistance - insulin;resistance insulin;resistance of insulin;resistance of the insulin;resistance the insulin;sensitivity insulin;sensitivity of insulin;sensitivity of the insulin;	Mesh_UI:D007333;Mesh_MN:C18.452.394.968.500;Mesh_MN:G07.690.320.617;
28333274	Insulin Resistance -- BRL	association	Pubmed 1992:1356939;Pubmed central 2015:4420285;	The results suggest that <b>BRL</b> 26830A improves <b>insulin sensitivity</b> and causes selective down-regulation of adrenergic receptors.[Pubmed 1992:1356939];The Glut4, phosphor-AMPKÃŽÂ²1 and Akt levels of chromium malate group are significantly higher than those of <b>BRL</b> rat hepatic cell with <b>insulin resistance</b> in the model and chromium trichloride groups.[Pubmed central 2015:442…	1431	Disease	Insulin Resistance	Insulin Resistance;Insulin Sensitivity;insulin of resistance;insulin resistance-type;insulin sensitivity--an;insulin's resistance;insulin- resistance;insulin-resistance;insulin-sensitivity;resistance - insulin;resistance insulin;resistance of insulin;resistance of the insulin;resistance the insulin;sensitivity insulin;sensitivity of insulin;sensitivity of the insulin;	Mesh_UI:D007333;Mesh_MN:C18.452.394.968.500;Mesh_MN:G07.690.320.617;	47851	Protein	BRL	BR140-like protein;BRD1;BRL;Bromodomain and PHD finger-containing protein 2;Bromodomain-containing protein 1;BRPF2;bromodomain containing 1;bromodomain containing protein 1;bromodomain-containing 1;BRPF1;	SWISSPROT_AC:O95696;SWISSPROT_ID:BRD1_HUMAN;EMBL:AF005067;EMBL:AK292428;EMBL:CH471138;EMBL:CR456408;EMBL:Z98885;RefSeq:NP_001291737.1;RefSeq:NP_001291738.1;RefSeq:XP_016884204.1;RefSeq:XP_016884205.1;RefSeq:XP_016884206.1;ProteinModelPortal:O95696;STRING:9606.ENSP00000216267;SWISSPROT_AC_OLD:A6ZJA4;SMR:O95696;GeneID:23774;KEGG:hsa:23774;eggNOG:COG5076;eggNOG:COG5141;eggNOG:KOG0955;UniGene:Hs.1279…
28333334	Insulin Resistance -- BRD1	association	Pubmed 1992:1356939;Pubmed central 2015:4420285;	The results suggest that <b>BRL</b> 26830A improves <b>insulin sensitivity</b> and causes selective down-regulation of adrenergic receptors.[Pubmed 1992:1356939];The Glut4, phosphor-AMPKÃŽÂ²1 and Akt levels of chromium malate group are significantly higher than those of <b>BRL</b> rat hepatic cell with <b>insulin resistance</b> in the model and chromium trichloride groups.[Pubmed central 2015:442…	1431	Disease	Insulin Resistance	Insulin Resistance;Insulin Sensitivity;insulin of resistance;insulin resistance-type;insulin sensitivity--an;insulin's resistance;insulin- resistance;insulin-resistance;insulin-sensitivity;resistance - insulin;resistance insulin;resistance of insulin;resistance of the insulin;resistance the insulin;sensitivity insulin;sensitivity of insulin;sensitivity of the insulin;	Mesh_UI:D007333;Mesh_MN:C18.452.394.968.500;Mesh_MN:G07.690.320.617;	4349585	Gene	BRD1	BRD1;BRL;bromodomain containing 1;BRPF1;BRPF2;BR140-like protein;Bromodomain and PHD finger-containing protein 2;bromodomain containing protein 1;bromodomain-containing 1;Bromodomain-containing protein 1;	SWISSPROT_AC:O95696;SWISSPROT_ID:BRD1_HUMAN;GeneID:23774;Ensembl:ENSG00000100425;HGNC:HGNC:1102;MIM:604589;Vega:OTTHUMG00000150288;protein_accession:AAF34320.1;protein_accession:AAH30007.1;protein_accession:AAH47508.1;protein_accession:BAD92453.1;protein_accession:BAF85117.1;protein_accession:BAG63953.1;protein_accession:BAG64034.1;protein_accession:BAG65531.1;protein_accession:BAH14162.1;protein…
28349849	Insulin Resistance -- PCOS1	association	Pubmed 1992:1397698;Pubmed central 2018:5811755;Pubmed central 2005:1236959;	Because insulin binding was not changed, we conclude that the major lesion causing <b>insulin resistance</b> in <b>PCO</b> is a striking decrease in insulin sensitivity secondary to a defect in the insulin receptor and/or postreceptor signal transduction.[Pubmed 1992:1397698];Because insulin binding was not changed, we conclude that the major lesion causing insulin resistance in <b>PCO</b> is a s…	1431	Disease	Insulin Resistance	Insulin Resistance;Insulin Sensitivity;insulin of resistance;insulin resistance-type;insulin sensitivity--an;insulin's resistance;insulin- resistance;insulin-resistance;insulin-sensitivity;resistance - insulin;resistance insulin;resistance of insulin;resistance of the insulin;resistance the insulin;sensitivity insulin;sensitivity of insulin;sensitivity of the insulin;	Mesh_UI:D007333;Mesh_MN:C18.452.394.968.500;Mesh_MN:G07.690.320.617;	4343907	Gene	PCOS1	PCO;PCO1;PCOS1;polycystic ovary syndrome 1;pco-an;polycystic ovary syndrome i;	GeneID:5120;HGNC:HGNC:8741;MIM:184700;
28382050	IGF-I -<> Insulin Resistance	regulation	Pubmed:10571453;Pubmed:15860416;Pubmed 2006:16513827;Pubmed 2006:16868143;Pubmed 2006:17030015;Pubmed 2004:15292333;Pubmed 1994:8250456;Pubmed 1993:8227340;Pubmed 2002:12213898;Pubmed 2002:12812310;Pubmed 1995:7655651;Pubmed 2007:17289286;Pubmed 2014:23389468;Pubmed 2014:24261835;Pubmed 2011:21967317;Pubmed 2010:20185348;Pubmed 1992:1469083;Pubmed 2009:19145587;Pubmed 1997:9652560;Pubmed 2003:145…	IGF-I has advantages compared with GH because <b>IGF-I</b> enhances <b>insulin sensitivity</b>, is effective in conditions of GH resistance, and selectively stimulates the gastrointestinal and immune systems.[Pubmed:10571453];The metabolism of (adult) patients with severe <b>insulin resistance</b> is improved by <b>rhIGF-I</b>, which--together with insulin therapy--also improves metabolic control…	196367	Protein	IGF-I	IBP1;IGF-I;IGF1;Insulin-like growth factor I;Mechano growth factor;MGF;Somatomedin-C;factor 1-insulin-like growth;factor i-insulin-like growth;factor-1-insulin-like growth;growth factor 1-insulin-like;growth factor i-insulin-like;growth factor-1-insulin-like;IGFI;insulin - like growth factor 1;insulin growth like factor 1;insulin growth like factor-i;insulin growth-like factor 1;insulin like grow…	SWISSPROT_AC:P05019;SWISSPROT_ID:IGF1_HUMAN;EMBL:AC010202;EMBL:AC068648;EMBL:AY260957;EMBL:BC148266;EMBL:CH471054;EMBL:M11568;EMBL:M12659;EMBL:M14153;EMBL:M14154;EMBL:M14155;EMBL:M14156;EMBL:M27544;EMBL:M37484;EMBL:X00173;EMBL:X03420;EMBL:X03421;EMBL:X03422;EMBL:X03563;EMBL:X56773;EMBL:X56774;EMBL:X57025;RefSeq:NP_000609.1;RefSeq:NP_001104754.1;RefSeq:NP_001104755.1;ProteinModelPortal:P05019;STRI…	1431	Disease	Insulin Resistance	Insulin Resistance;Insulin Sensitivity;insulin of resistance;insulin resistance-type;insulin sensitivity--an;insulin's resistance;insulin- resistance;insulin-resistance;insulin-sensitivity;resistance - insulin;resistance insulin;resistance of insulin;resistance of the insulin;resistance the insulin;sensitivity insulin;sensitivity of insulin;sensitivity of the insulin;	Mesh_UI:D007333;Mesh_MN:C18.452.394.968.500;Mesh_MN:G07.690.320.617;
28415150	Insulin Resistance -- CHD	association	Pubmed 1993:8422769;Pubmed 2002:12067427;Pubmed 2007:17510702;Pubmed 2009:19669729;Pubmed central 2016:4890838;	CONCLUSIONS--It appears that there may be a threshold of body mass up to which <b>insulin sensitivity</b> is associated with <b>CHD</b> risk.[Pubmed 1993:8422769];Low <b>insulin sensitivity</b> has been postulated to pre-dispose individuals to a cluster of associated abnormalities known to increase the risk of <b>CHD</b>.[Pubmed 2002:12067427];Other adaptations to training/inactivity in type 2 di…	1431	Disease	Insulin Resistance	Insulin Resistance;Insulin Sensitivity;insulin of resistance;insulin resistance-type;insulin sensitivity--an;insulin's resistance;insulin- resistance;insulin-resistance;insulin-sensitivity;resistance - insulin;resistance insulin;resistance of insulin;resistance of the insulin;resistance the insulin;sensitivity insulin;sensitivity of insulin;sensitivity of the insulin;	Mesh_UI:D007333;Mesh_MN:C18.452.394.968.500;Mesh_MN:G07.690.320.617;	64249	Protein	CHD	CDH;CHD;CHDH;Choline dehydrogenase, mitochondrial;EC 1.1.99.1;chd-type;choline dehydrogenase;	SWISSPROT_AC:Q8NE62;SWISSPROT_ID:CHDH_HUMAN;EMBL:AC012467;EMBL:AJ272267;EMBL:BC034502;RefSeq:NP_060867.2;RefSeq:XP_016862286.1;RefSeq:XP_016862287.1;ProteinModelPortal:Q8NE62;STRING:9606.ENSP00000319851;SWISSPROT_AC_OLD:Q9NY17;SMR:Q8NE62;GeneID:55349;KEGG:hsa:55349;eggNOG:COG2303;eggNOG:KOG1238;UniGene:Hs.126688;UniGene:Hs.729536;GO:GO:0005743;GO:GO:0008812;GO:GO:0019285;GO:GO:0042426;GO:GO:00506…
28415188	Insulin Resistance -- CHDH	association	Pubmed 1993:8422769;Pubmed 2002:12067427;Pubmed 2007:17510702;Pubmed 2009:19669729;Pubmed central 2016:4890838;	CONCLUSIONS--It appears that there may be a threshold of body mass up to which <b>insulin sensitivity</b> is associated with <b>CHD</b> risk.[Pubmed 1993:8422769];Low <b>insulin sensitivity</b> has been postulated to pre-dispose individuals to a cluster of associated abnormalities known to increase the risk of <b>CHD</b>.[Pubmed 2002:12067427];Other adaptations to training/inactivity in type 2 di…	1431	Disease	Insulin Resistance	Insulin Resistance;Insulin Sensitivity;insulin of resistance;insulin resistance-type;insulin sensitivity--an;insulin's resistance;insulin- resistance;insulin-resistance;insulin-sensitivity;resistance - insulin;resistance insulin;resistance of insulin;resistance of the insulin;resistance the insulin;sensitivity insulin;sensitivity of insulin;sensitivity of the insulin;	Mesh_UI:D007333;Mesh_MN:C18.452.394.968.500;Mesh_MN:G07.690.320.617;	4352739	Gene	CHDH	CHDH;choline dehydrogenase;CDH;CHD;chd-type;Choline dehydrogenase, mitochondrial;EC 1.1.99.1;	SWISSPROT_AC:Q8NE62;SWISSPROT_ID:CHDH_HUMAN;GeneID:55349;Ensembl:ENSG00000016391;HGNC:HGNC:24288;Vega:OTTHUMG00000158281;protein_accession:AAH34502.1;protein_accession:ACE86630.1;protein_accession:ACE87312.1;protein_accession:BAG59966.1;protein_accession:CAB75961.1;protein_accession:EAW65296.1;protein_accession:EAW65297.1;protein_accession:NP_060867.2;protein_accession:Q8NE62.2;protein_accession:…
28481394	Insulin Resistance -- Pg8	association	Pubmed 1993:8432415;Pubmed 2016:26885638;Pubmed central 2015:4550237;Pubmed central 2007:2693573;	No correlation existed between <b>insulin sensitivity</b> and <b>sBP</b> or dBP in either sex.[Pubmed 1993:8432415];Despite similar gains in adiposity, <b>HCR</b> rats were protected from HFD-induced <b>IR</b> and reduced total energy expenditure observed in LCR rats (P < 0.05).[Pubmed 2016:26885638];Excluding the women with preterm birth changed our results for Fig 2C and the interaction between…	1431	Disease	Insulin Resistance	Insulin Resistance;Insulin Sensitivity;insulin of resistance;insulin resistance-type;insulin sensitivity--an;insulin's resistance;insulin- resistance;insulin-resistance;insulin-sensitivity;resistance - insulin;resistance insulin;resistance of insulin;resistance of the insulin;resistance the insulin;sensitivity insulin;sensitivity of insulin;sensitivity of the insulin;	Mesh_UI:D007333;Mesh_MN:C18.452.394.968.500;Mesh_MN:G07.690.320.617;	57514	Protein	Pg8	Alpha-helical coiled-coil rod protein;C6orf18;CCHCR;CCHCR1;Coiled-coil alpha-helical rod protein 1;HCR;Pg8;Putative gene 8 protein;coiled-coil alpha-helical rod protein-1;pg 8;pg-8;SBP;	SWISSPROT_AC:Q8TD31;SWISSPROT_ID:CCHCR_HUMAN;EMBL:AB029331;EMBL:AB029343;EMBL:AB088104;EMBL:AF216493;EMBL:AK000204;EMBL:AK000217;EMBL:AK000533;EMBL:AL662833;EMBL:AL662844;EMBL:AL773544;EMBL:AY029160;EMBL:BA000025;EMBL:BC110535;EMBL:CR753819;RefSeq:NP_001099033.1;RefSeq:NP_001099034.1;RefSeq:NP_061925.2;RefSeq:XP_011513005.1;RefSeq:XP_016866451.1;RefSeq:XP_016866452.1;RefSeq:XP_016866453.1;RefSeq:…
28481396	Insulin Resistance -- TGS	association	Pubmed 1993:8432415;Pubmed central 2015:4376739;Pubmed central 2015:4404421;Pubmed central 2017:5425619;Pubmed central 2010:2937313;Pubmed central 2013:3880735;Pubmed central 2005:1236917;	Fasting serum <b>TGs</b> were inversely correlated with <b>insulin sensitivity</b> for both men (r = -0.401, P = 0.02) and women (r = -0.366, P = 0.008).[Pubmed 1993:8432415];Recent reports have shown that accumulated hepatic <b>TGs</b> result in <b>insulin resistance</b> by inhibiting insulin receptor signaling.[Pubmed central 2015:4376739];Individuals with <b>insulin resistance</b> had a blunte…	1431	Disease	Insulin Resistance	Insulin Resistance;Insulin Sensitivity;insulin of resistance;insulin resistance-type;insulin sensitivity--an;insulin's resistance;insulin- resistance;insulin-resistance;insulin-sensitivity;resistance - insulin;resistance insulin;resistance of insulin;resistance of the insulin;resistance the insulin;sensitivity insulin;sensitivity of insulin;sensitivity of the insulin;	Mesh_UI:D007333;Mesh_MN:C18.452.394.968.500;Mesh_MN:G07.690.320.617;	223951	Protein	TGS	BARA;Beta subunit-associated regulator of apoptosis;hLin-9;HuLin-9;LIN9;pRB-associated protein;Protein lin-9 homolog;TGS;TUDOR gene similar protein;Type I interferon receptor beta chain-associated protein;bar a;bar--a;BARPsv;lin 9;Lin-9;lin-9 DREAM MuvB core complex component;tgs 2;TGS1;TGS2;	SWISSPROT_AC:Q5TKA1;SWISSPROT_ID:LIN9_HUMAN;EMBL:AF190323;EMBL:AF190324;EMBL:AK126177;EMBL:AY786184;EMBL:BC043444;EMBL:BC045625;EMBL:BX537869;RefSeq:NP_001257338.1;RefSeq:NP_001257339.1;RefSeq:NP_775106.2;ProteinModelPortal:Q5TKA1;STRING:9606.ENSP00000329102;SWISSPROT_AC_OLD:Q5U5L8;SWISSPROT_AC_OLD:Q5U7E1;SWISSPROT_AC_OLD:Q6PI55;SWISSPROT_AC_OLD:Q6ZTV4;SWISSPROT_AC_OLD:Q7Z3J1;GeneID:286826;KEGG:h…
28481429	Insulin Resistance -- LIN9	association	Pubmed 1993:8432415;Pubmed central 2015:4376739;Pubmed central 2015:4404421;Pubmed central 2017:5425619;Pubmed central 2010:2937313;Pubmed central 2013:3880735;Pubmed central 2005:1236917;	Fasting serum <b>TGs</b> were inversely correlated with <b>insulin sensitivity</b> for both men (r = -0.401, P = 0.02) and women (r = -0.366, P = 0.008).[Pubmed 1993:8432415];Recent reports have shown that accumulated hepatic <b>TGs</b> result in <b>insulin resistance</b> by inhibiting insulin receptor signaling.[Pubmed central 2015:4376739];Individuals with <b>insulin resistance</b> had a blunte…	1431	Disease	Insulin Resistance	Insulin Resistance;Insulin Sensitivity;insulin of resistance;insulin resistance-type;insulin sensitivity--an;insulin's resistance;insulin- resistance;insulin-resistance;insulin-sensitivity;resistance - insulin;resistance insulin;resistance of insulin;resistance of the insulin;resistance the insulin;sensitivity insulin;sensitivity of insulin;sensitivity of the insulin;	Mesh_UI:D007333;Mesh_MN:C18.452.394.968.500;Mesh_MN:G07.690.320.617;	4361423	Gene	LIN9	BARA;BARPsv;Lin-9;lin-9 DREAM MuvB core complex component;LIN9;TGS;TGS1;TGS2;bar a;bar--a;Beta subunit-associated regulator of apoptosis;hLin-9;HuLin-9;lin 9;pRB-associated protein;Protein lin-9 homolog;tgs 2;TUDOR gene similar protein;Type I interferon receptor beta chain-associated protein;	SWISSPROT_AC:Q5TKA1;SWISSPROT_ID:LIN9_HUMAN;GeneID:286826;Ensembl:ENSG00000183814;HGNC:HGNC:30830;MIM:609375;Vega:OTTHUMG00000037557;protein_accession:AAH43444.1;protein_accession:AAH45625.1;protein_accession:AAH65302.1;protein_accession:AAN87840.1;protein_accession:AAN87841.1;protein_accession:AAQ13710.1;protein_accession:AAQ13711.1;protein_accession:AAV41873.1;protein_accession:BAC86475.1;prote…
28481435	Insulin Resistance -- SBP1	association	Pubmed 1993:8432415;Pubmed central 2015:4550237;Pubmed central 2007:2693573;	No correlation existed between <b>insulin sensitivity</b> and <b>sBP</b> or dBP in either sex.[Pubmed 1993:8432415];Excluding the women with preterm birth changed our results for Fig 2C and the interaction between <b>SBP</b> and <b>insulin sensitivity</b> were now not significant (p = 0.071).[Pubmed central 2015:4550237];For instance, Ferrannini et al. reported that male gender, age, and <b>IR</b…	1431	Disease	Insulin Resistance	Insulin Resistance;Insulin Sensitivity;insulin of resistance;insulin resistance-type;insulin sensitivity--an;insulin's resistance;insulin- resistance;insulin-resistance;insulin-sensitivity;resistance - insulin;resistance insulin;resistance of insulin;resistance of the insulin;resistance the insulin;sensitivity insulin;sensitivity of insulin;sensitivity of the insulin;	Mesh_UI:D007333;Mesh_MN:C18.452.394.968.500;Mesh_MN:G07.690.320.617;	442619	Protein	SBP1	56 kDa selenium-binding protein;SBP;SBP1;SBP56;SELENBP1;Selenium-binding protein 1;SP56;56 kda selenium binding protein;56-kda selenium-binding protein;HEL-S-134P;hSBP;lps b;lps beta;lps-b;LPSB;selenbp-1;selenium binding protein 1;selenium binding protein i;selenium binding protein-1;selenium binding-protein1;selenium-binding protein-1;selenium-binding protein1;	SWISSPROT_AC:Q13228;SWISSPROT_ID:SBP1_HUMAN;EMBL:AK296661;EMBL:AK303815;EMBL:AK315643;EMBL:AL391069;EMBL:BC009084;EMBL:BC032997;EMBL:CH471121;EMBL:CR456852;EMBL:U29091;RefSeq:NP_001245217.1;RefSeq:NP_001245218.1;RefSeq:NP_003935.2;ProteinModelPortal:Q13228;STRING:9606.ENSP00000357861;SWISSPROT_AC_OLD:A6NML9;SWISSPROT_AC_OLD:A6PVW9;SWISSPROT_AC_OLD:B2RDR3;SWISSPROT_AC_OLD:B4DKP6;SWISSPROT_AC_OLD:B…
28481508	Insulin Resistance -- SELENBP1	association	Pubmed 1993:8432415;Pubmed central 2015:4550237;Pubmed central 2007:2693573;	No correlation existed between <b>insulin sensitivity</b> and <b>sBP</b> or dBP in either sex.[Pubmed 1993:8432415];Excluding the women with preterm birth changed our results for Fig 2C and the interaction between <b>SBP</b> and <b>insulin sensitivity</b> were now not significant (p = 0.071).[Pubmed central 2015:4550237];For instance, Ferrannini et al. reported that male gender, age, and <b>IR</b…	1431	Disease	Insulin Resistance	Insulin Resistance;Insulin Sensitivity;insulin of resistance;insulin resistance-type;insulin sensitivity--an;insulin's resistance;insulin- resistance;insulin-resistance;insulin-sensitivity;resistance - insulin;resistance insulin;resistance of insulin;resistance of the insulin;resistance the insulin;sensitivity insulin;sensitivity of insulin;sensitivity of the insulin;	Mesh_UI:D007333;Mesh_MN:C18.452.394.968.500;Mesh_MN:G07.690.320.617;	4346898	Gene	SELENBP1	HEL-S-134P;hSBP;LPSB;SBP56;SELENBP1;selenium binding protein 1;SP56;56 kda selenium binding protein;56 kDa selenium-binding protein;56-kda selenium-binding protein;lps b;lps beta;lps-b;SBP;SBP1;selenbp-1;selenium binding protein i;selenium binding protein-1;selenium binding-protein1;Selenium-binding protein 1;selenium-binding protein-1;selenium-binding protein1;	SWISSPROT_AC:Q13228;SWISSPROT_ID:SBP1_HUMAN;GeneID:8991;Ensembl:ENSG00000143416;HGNC:HGNC:10719;MIM:604188;Vega:OTTHUMG00000012498;protein_accession:AAB02395.1;protein_accession:AAH09084.1;protein_accession:AAH32997.1;protein_accession:ABM81657.1;protein_accession:ACJ13714.1;protein_accession:ADQ32717.1;protein_accession:BAB14709.1;protein_accession:BAG38010.1;protein_accession:BAG59258.1;protein…
28481542	Insulin Resistance -- CCHCR1	association	Pubmed 1993:8432415;Pubmed 2016:26885638;Pubmed central 2015:4550237;Pubmed central 2007:2693573;	No correlation existed between <b>insulin sensitivity</b> and <b>sBP</b> or dBP in either sex.[Pubmed 1993:8432415];Despite similar gains in adiposity, <b>HCR</b> rats were protected from HFD-induced <b>IR</b> and reduced total energy expenditure observed in LCR rats (P < 0.05).[Pubmed 2016:26885638];Excluding the women with preterm birth changed our results for Fig 2C and the interaction between…	1431	Disease	Insulin Resistance	Insulin Resistance;Insulin Sensitivity;insulin of resistance;insulin resistance-type;insulin sensitivity--an;insulin's resistance;insulin- resistance;insulin-resistance;insulin-sensitivity;resistance - insulin;resistance insulin;resistance of insulin;resistance of the insulin;resistance the insulin;sensitivity insulin;sensitivity of insulin;sensitivity of the insulin;	Mesh_UI:D007333;Mesh_MN:C18.452.394.968.500;Mesh_MN:G07.690.320.617;	4352153	Gene	CCHCR1	C6orf18;CCHCR1;coiled-coil alpha-helical rod protein 1;HCR;SBP;Alpha-helical coiled-coil rod protein;CCHCR;coiled-coil alpha-helical rod protein-1;pg 8;pg-8;Pg8;Putative gene 8 protein;	SWISSPROT_AC:Q8TD31;SWISSPROT_ID:CCHCR_HUMAN;GeneID:54535;Ensembl:ENSG00000204536;HGNC:HGNC:13930;MIM:605310;Vega:OTTHUMG00000031112;protein_accession:AAF74221.1;protein_accession:AAI10535.1;protein_accession:AAI10536.1;protein_accession:AAK55759.1;protein_accession:ABO30656.1;protein_accession:ABO30657.1;protein_accession:ABO30658.1;protein_accession:ABO30659.1;protein_accession:ABO30660.1;prote…
28508107	Insulin Resistance -- IRS	association	Pubmed 1993:8506276;Pubmed 1999:10987057;Pubmed central 2014:4086025;Pubmed central 2012:3398587;Pubmed central 2016:4849152;Pubmed central 2016:4951020;Pubmed central 2013:3794088;Pubmed central 2013:3806607;Pubmed central 2013:4297945;Pubmed central 2006:1524779;	In conclusion, the HIR delta 978 truncated <b>IRs</b> appear to confer enhanced <b>insulin sensitivity</b> by augmenting the signaling properties of the endogenous rodent IRs.[Pubmed 1993:8506276];Prevalence of some allelic variants suggested a potential role of <b>IRS</b> genes in <b>insulin resistance</b>, although their involvement in the pathogenesis of NIDDM remains controversial.[Pubmed 199…	1431	Disease	Insulin Resistance	Insulin Resistance;Insulin Sensitivity;insulin of resistance;insulin resistance-type;insulin sensitivity--an;insulin's resistance;insulin- resistance;insulin-resistance;insulin-sensitivity;resistance - insulin;resistance insulin;resistance of insulin;resistance of the insulin;resistance the insulin;sensitivity insulin;sensitivity of insulin;sensitivity of the insulin;	Mesh_UI:D007333;Mesh_MN:C18.452.394.968.500;Mesh_MN:G07.690.320.617;	471204	Protein	IRS	EC 6.1.1.5;IARS;IleRS;IRS;Isoleucine--tRNA ligase, cytoplasmic;Isoleucyl-tRNA synthetase;SYIC;GRIDHH;IARS1;ILRS;irs-isoform;irs-type;isoleucyl trna synthetase;isoleucyl- trna synthetase;PRO0785;	SWISSPROT_AC:P41252;SWISSPROT_ID:SYIC_HUMAN;EMBL:AK293014;EMBL:AL136097;EMBL:BX537429;EMBL:CH471089;EMBL:D28473;EMBL:U04953;RefSeq:NP_002152.2;RefSeq:NP_038203.2;ProteinModelPortal:P41252;STRING:9606.ENSP00000364794;SWISSPROT_AC_OLD:A8KAE9;SWISSPROT_AC_OLD:Q5TCD0;SWISSPROT_AC_OLD:Q7Z3T4;SWISSPROT_AC_OLD:Q9H588;SMR:P41252;GeneID:3376;KEGG:hsa:3376;PIR:I59314;eggNOG:COG0060;eggNOG:KOG0434;UniGene:H…
28508128	IRS -<> Insulin Resistance	regulation	Pubmed 1993:8506276;	In conclusion, the HIR delta 978 truncated <b>IRs</b> appear to confer enhanced <b>insulin sensitivity</b> by augmenting the signaling properties of the endogenous rodent IRs.[Pubmed 1993:8506276];	471204	Protein	IRS	EC 6.1.1.5;IARS;IleRS;IRS;Isoleucine--tRNA ligase, cytoplasmic;Isoleucyl-tRNA synthetase;SYIC;GRIDHH;IARS1;ILRS;irs-isoform;irs-type;isoleucyl trna synthetase;isoleucyl- trna synthetase;PRO0785;	SWISSPROT_AC:P41252;SWISSPROT_ID:SYIC_HUMAN;EMBL:AK293014;EMBL:AL136097;EMBL:BX537429;EMBL:CH471089;EMBL:D28473;EMBL:U04953;RefSeq:NP_002152.2;RefSeq:NP_038203.2;ProteinModelPortal:P41252;STRING:9606.ENSP00000364794;SWISSPROT_AC_OLD:A8KAE9;SWISSPROT_AC_OLD:Q5TCD0;SWISSPROT_AC_OLD:Q7Z3T4;SWISSPROT_AC_OLD:Q9H588;SMR:P41252;GeneID:3376;KEGG:hsa:3376;PIR:I59314;eggNOG:COG0060;eggNOG:KOG0434;UniGene:H…	1431	Disease	Insulin Resistance	Insulin Resistance;Insulin Sensitivity;insulin of resistance;insulin resistance-type;insulin sensitivity--an;insulin's resistance;insulin- resistance;insulin-resistance;insulin-sensitivity;resistance - insulin;resistance insulin;resistance of insulin;resistance of the insulin;resistance the insulin;sensitivity insulin;sensitivity of insulin;sensitivity of the insulin;	Mesh_UI:D007333;Mesh_MN:C18.452.394.968.500;Mesh_MN:G07.690.320.617;
28508149	Insulin Resistance -- IARS	association	Pubmed 1993:8506276;Pubmed 1999:10987057;Pubmed central 2014:4086025;Pubmed central 2012:3398587;Pubmed central 2016:4849152;Pubmed central 2016:4951020;Pubmed central 2013:3794088;Pubmed central 2013:3806607;Pubmed central 2013:4297945;Pubmed central 2006:1524779;	In conclusion, the HIR delta 978 truncated <b>IRs</b> appear to confer enhanced <b>insulin sensitivity</b> by augmenting the signaling properties of the endogenous rodent IRs.[Pubmed 1993:8506276];Prevalence of some allelic variants suggested a potential role of <b>IRS</b> genes in <b>insulin resistance</b>, although their involvement in the pathogenesis of NIDDM remains controversial.[Pubmed 199…	1431	Disease	Insulin Resistance	Insulin Resistance;Insulin Sensitivity;insulin of resistance;insulin resistance-type;insulin sensitivity--an;insulin's resistance;insulin- resistance;insulin-resistance;insulin-sensitivity;resistance - insulin;resistance insulin;resistance of insulin;resistance of the insulin;resistance the insulin;sensitivity insulin;sensitivity of insulin;sensitivity of the insulin;	Mesh_UI:D007333;Mesh_MN:C18.452.394.968.500;Mesh_MN:G07.690.320.617;	4342574	Gene	IARS	GRIDHH;IARS;IARS1;ILERS;ILRS;IRS;isoleucyl-tRNA synthetase;PRO0785;EC 6.1.1.5;irs-isoform;irs-type;Isoleucine--tRNA ligase, cytoplasmic;isoleucyl trna synthetase;isoleucyl- trna synthetase;SYIC;	SWISSPROT_AC:P41252;SWISSPROT_ID:SYIC_HUMAN;GeneID:3376;Ensembl:ENSG00000196305;HGNC:HGNC:5330;MIM:600709;Vega:OTTHUMG00000020219;protein_accession:AAA80153.1;protein_accession:AAH08318.2;protein_accession:AAH65552.1;protein_accession:ACE86708.1;protein_accession:ACE87393.1;protein_accession:BAA05835.1;protein_accession:BAD92471.1;protein_accession:BAF85703.1;protein_accession:BAG62834.1;protein_…
28526016	Insulin Resistance -- TNF	association	Pubmed:20143002;Pubmed:21057163;Pubmed 2006:16316318;Pubmed 2006:16464907;Pubmed 2006:16549165;Pubmed 2006:17144103;Pubmed 2001:11334412;Pubmed 2001:11334414;Pubmed 2001:11523631;Pubmed 2013:23254337;Pubmed 2013:23463119;Pubmed 2013:23953853;Pubmed 2004:15182487;Pubmed 2004:15331067;Pubmed 2004:15472209;Pubmed 2004:15634497;Pubmed 2004:16145910;Pubmed 1993:8098917;Pubmed 2002:11872660;Pubmed 2002…	In this article we reviewed the scientific evidence published in the literature about a potential role of <b>TNF-alpha</b> blockade in improving <b>insulin resistance</b> in rheumatic patients without diabetes.[Pubmed:20143002];G308A polymorphism of <b>TNF-alpha</b> gene is associated with <b>insulin resistance</b> and histological changes in non alcoholic fatty liver disease patients.[Pubmed:210…	1431	Disease	Insulin Resistance	Insulin Resistance;Insulin Sensitivity;insulin of resistance;insulin resistance-type;insulin sensitivity--an;insulin's resistance;insulin- resistance;insulin-resistance;insulin-sensitivity;resistance - insulin;resistance insulin;resistance of insulin;resistance of the insulin;resistance the insulin;sensitivity insulin;sensitivity of insulin;sensitivity of the insulin;	Mesh_UI:D007333;Mesh_MN:C18.452.394.968.500;Mesh_MN:G07.690.320.617;	492131	Protein	TNF	Cachectin;TNF;TNF-a;TNF-alpha;TNFA;TNFSF2;Tumor necrosis factor;Tumor necrosis factor ligand superfamily member 2;chain-tnf;DIF;dif-type;factor - tumor necrosis;factor of the tumor necrosis;factor of the tumor-necrosis;factor of tumor necrosis;factor tumor necrosis;factor-tumor necrosis;necrosis factor-tumor;necrosis tumor factor;tnf - a;tnf - alpha;tnf -a;tnf -alpha;tnf a;tnf alpha;tnf- a;tnf- a…	SWISSPROT_AC:P01375;SWISSPROT_ID:TNFA_HUMAN;EMBL:AB088112;EMBL:AF043342;EMBL:AF098751;EMBL:AF129756;EMBL:AY066019;EMBL:AY214167;EMBL:BA000025;EMBL:BC028148;EMBL:M10988;EMBL:M16441;EMBL:M26331;EMBL:X01394;EMBL:X02910;EMBL:Y14768;EMBL:Z15026;RefSeq:NP_000585.2;ProteinModelPortal:P01375;STRING:9606.ENSP00000398698;SWISSPROT_AC_OLD:O43647;SWISSPROT_AC_OLD:Q9P1Q2;SWISSPROT_AC_OLD:Q9UIV3;SMR:P01375;Gen…
28670458	Insulin Resistance -- BIT1	association	Pubmed 1994:8306480;Pubmed 2014:25202819;Pubmed 1997:9476381;Pubmed 2003:15008255;Pubmed central 2014:3995712;	No significant correlations were found between <b>insulin sensitivity</b> and <b>PTH</b> (rs = -0.21), 1,25(OH)2D (rs = -0.14), ionized calcium (rs = -0.11) and inorganic phosphate (rs = 0.34).[Pubmed 1994:8306480];This study sought to evaluate the effect of vitamin D and <b>PTH</b> status on <b>insulin sensitivity</b>, ÃŽÂ²-cell function, and glycemia in pregnancy.[Pubmed 2014:25202819];This stu…	1431	Disease	Insulin Resistance	Insulin Resistance;Insulin Sensitivity;insulin of resistance;insulin resistance-type;insulin sensitivity--an;insulin's resistance;insulin- resistance;insulin-resistance;insulin-sensitivity;resistance - insulin;resistance insulin;resistance of insulin;resistance of the insulin;resistance the insulin;sensitivity insulin;sensitivity of insulin;sensitivity of the insulin;	Mesh_UI:D007333;Mesh_MN:C18.452.394.968.500;Mesh_MN:G07.690.320.617;	338928	Protein	BIT1	Bcl-2 inhibitor of transcription 1;BIT1;EC 3.1.1.29;Peptidyl-tRNA hydrolase 2, mitochondrial;PTH 2;PTH2;PTRH2;bit 1;bit i;bit-1;CFAP37;CGI-147;IMNEPD;peptidyl trna hydrolase 2;peptidyl-tRNA hydrolase 2;PTH;pth type 2;pth type-2;	SWISSPROT_AC:Q9Y3E5;SWISSPROT_ID:PTH2_HUMAN;EMBL:AF151905;EMBL:AK098219;EMBL:AL137322;EMBL:BC006807;EMBL:CH471109;RefSeq:NP_001015509.1;RefSeq:NP_057161.1;RefSeq:XP_011523189.1;ProteinModelPortal:Q9Y3E5;STRING:9606.ENSP00000376758;SWISSPROT_AC_OLD:B3KUY4;SWISSPROT_AC_OLD:Q9NTE5;SMR:Q9Y3E5;GeneID:51651;KEGG:hsa:51651;PIR:T46479;eggNOG:COG1990;eggNOG:KOG3282;UniGene:Hs.12677;GO:GO:0004045;GO:GO:000…
28670491	Insulin Resistance -- Parathyroid hormone	association	Pubmed 1994:8306480;Pubmed 2012:22849753;Pubmed 2014:25202819;Pubmed 2011:21712836;Pubmed 2010:19846799;Pubmed 2010:20861177;Pubmed 2009:19555519;Pubmed 2009:19773367;Pubmed 1997:9476381;Pubmed 2003:15008255;Pubmed 2016:26782010;Pubmed central 2015:4373875;Pubmed central 2014:3995712;Pubmed central 2012:3329810;Pubmed central 2012:3369452;Pubmed central 2012:3440067;Pubmed central 2012:3541071;Pu…	No significant correlations were found between <b>insulin sensitivity</b> and <b>PTH</b> (rs = -0.21), 1,25(OH)2D (rs = -0.14), ionized calcium (rs = -0.11) and inorganic phosphate (rs = 0.34).[Pubmed 1994:8306480];<b>Parathyroid hormone</b> is associated with biomarkers of <b>insulin resistance</b> and inflammation, independent of vitamin D status, in obese adolescents.[Pubmed 2012:22849753];Thi…	1431	Disease	Insulin Resistance	Insulin Resistance;Insulin Sensitivity;insulin of resistance;insulin resistance-type;insulin sensitivity--an;insulin's resistance;insulin- resistance;insulin-resistance;insulin-sensitivity;resistance - insulin;resistance insulin;resistance of insulin;resistance of the insulin;resistance the insulin;sensitivity insulin;sensitivity of insulin;sensitivity of the insulin;	Mesh_UI:D007333;Mesh_MN:C18.452.394.968.500;Mesh_MN:G07.690.320.617;	339035	Protein	Parathyroid hormone	Parathormone;Parathyrin;Parathyroid hormone;PTH;PTHY;hormone parathyroid;hormone-parathyroid;parathyroid hormone--an;parathyroid-hormone;parathyroid-hormone-type;PTH1;	SWISSPROT_AC:P01270;SWISSPROT_ID:PTHY_HUMAN;EMBL:BC096142;EMBL:BC096143;EMBL:BC096144;EMBL:BC096145;EMBL:J00301;EMBL:V00597;RefSeq:NP_000306.1;ProteinModelPortal:P01270;STRING:9606.ENSP00000282091;SWISSPROT_AC_OLD:Q4VB48;SWISSPROT_AC_OLD:Q9UD38;SMR:P01270;GeneID:5741;KEGG:hsa:5741;PIR:A19339;eggNOG:ENOG410J02X;eggNOG:ENOG410ZH2H;UniGene:Hs.37045;GO:GO:0000122;GO:GO:0001501;GO:GO:0003705;GO:GO:000…
28670556	Insulin Resistance -- PTRH1	association	Pubmed 1994:8306480;Pubmed 2014:25202819;Pubmed 1997:9476381;Pubmed 2003:15008255;Pubmed central 2014:3995712;	No significant correlations were found between <b>insulin sensitivity</b> and <b>PTH</b> (rs = -0.21), 1,25(OH)2D (rs = -0.14), ionized calcium (rs = -0.11) and inorganic phosphate (rs = 0.34).[Pubmed 1994:8306480];This study sought to evaluate the effect of vitamin D and <b>PTH</b> status on <b>insulin sensitivity</b>, ÃŽÂ²-cell function, and glycemia in pregnancy.[Pubmed 2014:25202819];This stu…	1431	Disease	Insulin Resistance	Insulin Resistance;Insulin Sensitivity;insulin of resistance;insulin resistance-type;insulin sensitivity--an;insulin's resistance;insulin- resistance;insulin-resistance;insulin-sensitivity;resistance - insulin;resistance insulin;resistance of insulin;resistance of the insulin;resistance the insulin;sensitivity insulin;sensitivity of insulin;sensitivity of the insulin;	Mesh_UI:D007333;Mesh_MN:C18.452.394.968.500;Mesh_MN:G07.690.320.617;	339350	Protein	PTRH1	C9orf115;EC 3.1.1.29;Probable peptidyl-tRNA hydrolase;PTH;PTRH1;peptidyl-tRNA hydrolase 1 homolog;PTH1;	SWISSPROT_AC:Q86Y79;SWISSPROT_ID:PTH_HUMAN;EMBL:BC047012;RefSeq:NP_001002913.1;ProteinModelPortal:Q86Y79;STRING:9606.ENSP00000418661;SMR:Q86Y79;GeneID:138428;KEGG:hsa:138428;eggNOG:COG0193;eggNOG:KOG2255;UniGene:Hs.653265;GO:GO:0004045;GO:GO:0005739;GO:GO:0032543;GO:GO:0044822;HOGENOM:HOG000004797;OrthoDB:EOG091G0L6U;CTD:138428;BioGrid:126512;KO:K01056;PaxDb:Q86Y79;OMA:KSLDAHC;HOVERGEN:HBG067636;…
28742687	Insulin Resistance -- Bradykinin	association	Pubmed 1994:8174845;Pubmed 2002:12135133;Pubmed central 2012:3443087;Pubmed central 2012:3517850;Pubmed central 2010:3040694;Pubmed central 2013:3661136;	A possible contribution of <b>bradykinin</b> to the improvement of <b>insulin sensitivity</b> by ACE-inhibition was also studied.[Pubmed 1994:8174845];Effect on insulin sensitivity of angiotensin converting enzyme inhibitors with or without a sulphydryl group: <b>bradykinin</b> may improve <b>insulin resistance</b> in dogs and humans.[Pubmed 1994:8174845];The present study investigated whether th…	1431	Disease	Insulin Resistance	Insulin Resistance;Insulin Sensitivity;insulin of resistance;insulin resistance-type;insulin sensitivity--an;insulin's resistance;insulin- resistance;insulin-resistance;insulin-sensitivity;resistance - insulin;resistance insulin;resistance of insulin;resistance of the insulin;resistance the insulin;sensitivity insulin;sensitivity of insulin;sensitivity of the insulin;	Mesh_UI:D007333;Mesh_MN:C18.452.394.968.500;Mesh_MN:G07.690.320.617;	214172	Protein	Bradykinin	Bradykinin;Kallidin I;	TMP_SWISSPROT_AC:P01042_Bradykinin;PARENT_SWISSPROT_AC:P01042;PARENT_SWISSPROT_ID:KNG1_HUMAN;
28742723	Bradykinin -<> Insulin Resistance	regulation	Pubmed 1994:8174845;Pubmed 2002:12135133;Pubmed central 2010:3040694;	A possible contribution of <b>bradykinin</b> to the improvement of <b>insulin sensitivity</b> by ACE-inhibition was also studied.[Pubmed 1994:8174845];Effect on insulin sensitivity of angiotensin converting enzyme inhibitors with or without a sulphydryl group: <b>bradykinin</b> may improve <b>insulin resistance</b> in dogs and humans.[Pubmed 1994:8174845];The present study investigated whether th…	214172	Protein	Bradykinin	Bradykinin;Kallidin I;	TMP_SWISSPROT_AC:P01042_Bradykinin;PARENT_SWISSPROT_AC:P01042;PARENT_SWISSPROT_ID:KNG1_HUMAN;	1431	Disease	Insulin Resistance	Insulin Resistance;Insulin Sensitivity;insulin of resistance;insulin resistance-type;insulin sensitivity--an;insulin's resistance;insulin- resistance;insulin-resistance;insulin-sensitivity;resistance - insulin;resistance insulin;resistance of insulin;resistance of the insulin;resistance the insulin;sensitivity insulin;sensitivity of insulin;sensitivity of the insulin;	Mesh_UI:D007333;Mesh_MN:C18.452.394.968.500;Mesh_MN:G07.690.320.617;
28755702	Insulin -<> Insulin Resistance	regulation	Pubmed:7805955;Pubmed 2006:16362280;Pubmed 2006:17019598;Pubmed 2001:11237217;Pubmed 2001:11272150;Pubmed 2001:11473043;Pubmed 2013:23609936;Pubmed 2013:23719722;Pubmed 2004:14665448;Pubmed 2002:12150695;Pubmed 2012:22189999;Pubmed 2012:22592687;Pubmed 2012:22980812;Pubmed 2015:25156890;Pubmed 2015:26716656;Pubmed 2008:18199501;Pubmed 2008:18388888;Pubmed 2008:18426863;Pubmed 2008:18497475;Pubmed…	Overt diabetes develops when beta-cells fail to release enough <b>insulin</b> to compensate for decreased <b>insulin sensitivity</b>.[Pubmed:7805955];<b>Insulin</b> significantly increased expression of '<b>insulin-sensitivity</b> genes' SLC2A4, PPARG, PPARGC1A and ADIPOQ in the insulin-sensitive group, while only expression of PPARG and PPARGC1A was increased in the insulin-resistant group.[Pubm…	200308	Protein	Insulin	INS;Insulin;an-ins;IDDM;iddm 1;iddm 2;iddm type 1;iddm-1;iddm-2;iddm-type;IDDM1;IDDM2;ILPR;ins-type;insulin--an;insulin-chain;insulin-type;IRDN;mody-x;MODY10;type-insulin;	SWISSPROT_AC:P01308;SWISSPROT_ID:INS_HUMAN;EMBL:AJ009655;EMBL:AY138590;EMBL:AY899304;EMBL:BC005255;EMBL:BT006808;EMBL:CH471158;EMBL:J00265;EMBL:L15440;EMBL:M10039;EMBL:V00565;EMBL:X70508;RefSeq:NP_000198.1;RefSeq:NP_001172026.1;RefSeq:NP_001172027.1;RefSeq:NP_001278826.1;ProteinModelPortal:P01308;STRING:9606.ENSP00000250971;SWISSPROT_AC_OLD:Q5EEX2;SMR:P01308;GeneID:3630;KEGG:hsa:3630;PIR:A93222;e…	1431	Disease	Insulin Resistance	Insulin Resistance;Insulin Sensitivity;insulin of resistance;insulin resistance-type;insulin sensitivity--an;insulin's resistance;insulin- resistance;insulin-resistance;insulin-sensitivity;resistance - insulin;resistance insulin;resistance of insulin;resistance of the insulin;resistance the insulin;sensitivity insulin;sensitivity of insulin;sensitivity of the insulin;	Mesh_UI:D007333;Mesh_MN:C18.452.394.968.500;Mesh_MN:G07.690.320.617;
28776311	IGF-I -<> Insulin Resistance	treatment	Pubmed 2001:11451284;Pubmed 1994:7516962;	<b>Insulin-like growth factor-1</b> protects against <b>insulin resistance</b> and apoptosis.[Pubmed 2001:11451284];Response of insulin-like growth factor (IGF)-binding protein-1 (IGFBP-1) and IGFBP-3 to <b>IGF-I</b> treatment in severe <b>insulin resistance</b>.[Pubmed 1994:7516962];	196367	Protein	IGF-I	IBP1;IGF-I;IGF1;Insulin-like growth factor I;Mechano growth factor;MGF;Somatomedin-C;factor 1-insulin-like growth;factor i-insulin-like growth;factor-1-insulin-like growth;growth factor 1-insulin-like;growth factor i-insulin-like;growth factor-1-insulin-like;IGFI;insulin - like growth factor 1;insulin growth like factor 1;insulin growth like factor-i;insulin growth-like factor 1;insulin like grow…	SWISSPROT_AC:P05019;SWISSPROT_ID:IGF1_HUMAN;EMBL:AC010202;EMBL:AC068648;EMBL:AY260957;EMBL:BC148266;EMBL:CH471054;EMBL:M11568;EMBL:M12659;EMBL:M14153;EMBL:M14154;EMBL:M14155;EMBL:M14156;EMBL:M27544;EMBL:M37484;EMBL:X00173;EMBL:X03420;EMBL:X03421;EMBL:X03422;EMBL:X03563;EMBL:X56773;EMBL:X56774;EMBL:X57025;RefSeq:NP_000609.1;RefSeq:NP_001104754.1;RefSeq:NP_001104755.1;ProteinModelPortal:P05019;STRI…	1431	Disease	Insulin Resistance	Insulin Resistance;Insulin Sensitivity;insulin of resistance;insulin resistance-type;insulin sensitivity--an;insulin's resistance;insulin- resistance;insulin-resistance;insulin-sensitivity;resistance - insulin;resistance insulin;resistance of insulin;resistance of the insulin;resistance the insulin;sensitivity insulin;sensitivity of insulin;sensitivity of the insulin;	Mesh_UI:D007333;Mesh_MN:C18.452.394.968.500;Mesh_MN:G07.690.320.617;
28799812	Insulin Resistance -- ADRB2	association	Pubmed 1994:7958101;Pubmed 2008:19034036;Pubmed central 2016:4910093;	The role of <b>beta 2-adrenoceptor</b> on the pathogenesis of <b>insulin resistance</b> in essential hypertension (EH) was explored.[Pubmed 1994:7958101];The role of <b>beta 2-adrenoceptor</b> on the pathogenesis of <b>insulin resistance</b> in essential hypertension.[Pubmed 1994:7958101];The <b>beta2 adrenergic receptor</b> Gln27Glu polymorphism affects <b>insulin resistance</b> in patients with…	1431	Disease	Insulin Resistance	Insulin Resistance;Insulin Sensitivity;insulin of resistance;insulin resistance-type;insulin sensitivity--an;insulin's resistance;insulin- resistance;insulin-resistance;insulin-sensitivity;resistance - insulin;resistance insulin;resistance of insulin;resistance of the insulin;resistance the insulin;sensitivity insulin;sensitivity of insulin;sensitivity of the insulin;	Mesh_UI:D007333;Mesh_MN:C18.452.394.968.500;Mesh_MN:G07.690.320.617;	11451	Protein	ADRB2	ADRB2;ADRB2R;B2AR;Beta-2 adrenergic receptor;Beta-2 adrenoceptor;Beta-2 adrenoreceptor;ADRBR;adrenoceptor beta 2;b-2 adrenergic receptor;b-2-adrenergic receptor;b2 adrenergic receptor;b2 adrenoceptor;b2 adrenoreceptor;b2-adrenergic receptor;b2-adrenoceptor;b2-adrenoreceptor;BAR;beta -2 adrenergic receptor;beta 2 -adrenergic receptor;beta 2 -adrenoceptor;beta 2 adrenergic receptor;beta 2 adrenocep…	SWISSPROT_AC:P07550;SWISSPROT_ID:ADRB2_HUMAN;EMBL:AF022953;EMBL:AF022954;EMBL:AF022955;EMBL:AF022956;EMBL:AF169225;EMBL:AF202305;EMBL:AF203386;EMBL:AK223025;EMBL:AK313151;EMBL:AY136741;EMBL:BC012481;EMBL:BC063486;EMBL:BC073856;EMBL:CH471062;EMBL:DQ094845;EMBL:EU332834;EMBL:J02960;EMBL:M15169;EMBL:X04827;EMBL:Y00106;RefSeq:NP_000015.1;ProteinModelPortal:P07550;STRING:9606.ENSP00000305372;SWISSPROT…
28799899	Insulin Resistance -- ADRB2	association	Pubmed 1994:7958101;Pubmed 2008:19034036;Pubmed central 2016:4910093;	The role of <b>beta 2-adrenoceptor</b> on the pathogenesis of <b>insulin resistance</b> in essential hypertension (EH) was explored.[Pubmed 1994:7958101];The role of <b>beta 2-adrenoceptor</b> on the pathogenesis of <b>insulin resistance</b> in essential hypertension.[Pubmed 1994:7958101];The <b>beta2 adrenergic receptor</b> Gln27Glu polymorphism affects <b>insulin resistance</b> in patients with…	1431	Disease	Insulin Resistance	Insulin Resistance;Insulin Sensitivity;insulin of resistance;insulin resistance-type;insulin sensitivity--an;insulin's resistance;insulin- resistance;insulin-resistance;insulin-sensitivity;resistance - insulin;resistance insulin;resistance of insulin;resistance of the insulin;resistance the insulin;sensitivity insulin;sensitivity of insulin;sensitivity of the insulin;	Mesh_UI:D007333;Mesh_MN:C18.452.394.968.500;Mesh_MN:G07.690.320.617;	4339928	Gene	ADRB2	ADRB2;ADRB2R;ADRBR;adrenoceptor beta 2;B2AR;BAR;BETA2AR;b-2 adrenergic receptor;b-2-adrenergic receptor;b2 adrenergic receptor;b2 adrenoceptor;b2 adrenoreceptor;b2-adrenergic receptor;b2-adrenoceptor;b2-adrenoreceptor;beta -2 adrenergic receptor;beta 2 -adrenergic receptor;beta 2 -adrenoceptor;beta 2 adrenergic receptor;beta 2 adrenoceptor;beta 2 adrenoreceptor;beta 2- adrenergic receptor;beta 2-…	SWISSPROT_AC:P07550;SWISSPROT_ID:ADRB2_HUMAN;GeneID:154;Ensembl:ENSG00000169252;HGNC:HGNC:286;MIM:109690;Vega:OTTHUMG00000129933;protein_accession:AAA88014.1;protein_accession:AAA88015.1;protein_accession:AAA88017.1;protein_accession:AAB82148.1;protein_accession:AAB82149.1;protein_accession:AAB82150.1;protein_accession:AAB82151.1;protein_accession:AAD48036.1;protein_accession:AAF17569.1;protein_a…
28842523	Insulin Resistance -- TRKA	association	Pubmed 1994:8049217;	Naturally occurring mutations in the insulin receptor gene that impair the <b>receptor tyrosine kinase</b> activity cause <b>insulin resistance</b> in vivo in a dominant fashion.[Pubmed 1994:8049217];	1431	Disease	Insulin Resistance	Insulin Resistance;Insulin Sensitivity;insulin of resistance;insulin resistance-type;insulin sensitivity--an;insulin's resistance;insulin- resistance;insulin-resistance;insulin-sensitivity;resistance - insulin;resistance insulin;resistance of insulin;resistance of the insulin;resistance the insulin;sensitivity insulin;sensitivity of insulin;sensitivity of the insulin;	Mesh_UI:D007333;Mesh_MN:C18.452.394.968.500;Mesh_MN:G07.690.320.617;	284035	Protein	TRKA	EC 2.7.10.1;gp140trk;High affinity nerve growth factor receptor;MTC;Neurotrophic tyrosine kinase receptor type 1;NTRK1;p140-TrkA;TRK;Trk-A;TRK1-transforming tyrosine kinase protein;TRKA;Tropomyosin-related kinase A;Tyrosine kinase receptor;Tyrosine kinase receptor A;high affinity receptor of nerve growth factor;high-affinity nerve growth factor receptor;high-affinity nerve growth factor-receptor;…	SWISSPROT_AC:P04629;SWISSPROT_ID:NTRK1_HUMAN;EMBL:AB019488;EMBL:AK312704;EMBL:AL158169;EMBL:AY321513;EMBL:BC062580;EMBL:BC136554;EMBL:BC144239;EMBL:DB265639;EMBL:M23102;EMBL:X03541;EMBL:X06704;EMBL:X62947;EMBL:X85960;RefSeq:NP_001007793.1;RefSeq:NP_001012331.1;RefSeq:NP_002520.2;ProteinModelPortal:P04629;STRING:9606.ENSP00000431418;SWISSPROT_AC_OLD:B2R6T5;SWISSPROT_AC_OLD:B7ZM34;SWISSPROT_AC_OLD:…
28842648	Insulin Resistance -- NTRK1	association	Pubmed 1994:8049217;	Naturally occurring mutations in the insulin receptor gene that impair the <b>receptor tyrosine kinase</b> activity cause <b>insulin resistance</b> in vivo in a dominant fashion.[Pubmed 1994:8049217];	1431	Disease	Insulin Resistance	Insulin Resistance;Insulin Sensitivity;insulin of resistance;insulin resistance-type;insulin sensitivity--an;insulin's resistance;insulin- resistance;insulin-resistance;insulin-sensitivity;resistance - insulin;resistance insulin;resistance of insulin;resistance of the insulin;resistance the insulin;sensitivity insulin;sensitivity of insulin;sensitivity of the insulin;	Mesh_UI:D007333;Mesh_MN:C18.452.394.968.500;Mesh_MN:G07.690.320.617;	4343744	Gene	NTRK1	MTC;neurotrophic receptor tyrosine kinase 1;NTRK1;p140-TrkA;TRK;Trk-A;TRK1;TRKA;EC 2.7.10.1;gp140trk;High affinity nerve growth factor receptor;high affinity receptor of nerve growth factor;high-affinity nerve growth factor receptor;high-affinity nerve growth factor-receptor;high-affinity receptor of nerve growth factor;kinase receptor tyrosine;kinase-the receptor tyrosine;mtc-type;nerve growth f…	SWISSPROT_AC:P04629;SWISSPROT_ID:NTRK1_HUMAN;GeneID:4914;Ensembl:ENSG00000198400;HGNC:HGNC:8031;MIM:191315;Vega:OTTHUMG00000041304;protein_accession:AAA36770.1;protein_accession:AAH62580.1;protein_accession:AAI36555.1;protein_accession:AAI44240.1;protein_accession:AAP88292.1;protein_accession:AHW56542.1;protein_accession:AHW56543.1;protein_accession:BAA34355.1;protein_accession:BAF83448.1;protein…
28852006	Insulin Resistance -- IL-6	association	Pubmed:15319170;Pubmed 2006:16423635;Pubmed 2006:16464907;Pubmed 2006:16584505;Pubmed 2006:16644865;Pubmed 2006:16801610;Pubmed 2006:16804048;Pubmed 2006:16988089;Pubmed 2006:17003332;Pubmed 2001:11238501;Pubmed 2001:11440909;Pubmed 2013:22409372;Pubmed 2013:23086036;Pubmed 2013:23116196;Pubmed 2013:23473764;Pubmed 2013:24063815;Pubmed 2013:24073286;Pubmed 2004:14962155;Pubmed 2004:15080783;Pubme…	Genetic polymorphism at -174 position of <b>IL-6</b> promoter has been recently reported to be linked with <b>insulin resistance</b>, however, with conflicting results.[Pubmed:15319170];The aim of the present study was to investigate the relationships between <b>interleukin 6</b> (IL-6) and <b>insulin resistance</b>, serum leptin, serum adiponectin, or serum lipids including triglycerides in 98 n…	1431	Disease	Insulin Resistance	Insulin Resistance;Insulin Sensitivity;insulin of resistance;insulin resistance-type;insulin sensitivity--an;insulin's resistance;insulin- resistance;insulin-resistance;insulin-sensitivity;resistance - insulin;resistance insulin;resistance of insulin;resistance of the insulin;resistance the insulin;sensitivity insulin;sensitivity of insulin;sensitivity of the insulin;	Mesh_UI:D007333;Mesh_MN:C18.452.394.968.500;Mesh_MN:G07.690.320.617;	197638	Protein	IL-6	B-cell stimulatory factor 2;BSF-2;CDF;CTL differentiation factor;Hybridoma growth factor;IFN-beta-2;IFNB2;IL-6;IL6;Interferon beta-2;Interleukin-6;b cell stimulatory factor 2;b cell stimulatory factor-2;b-cell stimulatory factor-2;bsf- 2;BSF2;HGF;HSF;hsf-type;ifn beta 2;ifn-beta 2;ifn-beta2;il - 6;il -- 6;il -6;il 6;il- 6;il--6;il-6-type;il-vi;il6-type;interferon beta 2;interferon beta2;interfero…	SWISSPROT_AC:P05231;SWISSPROT_ID:IL6_HUMAN;EMBL:AF372214;EMBL:BC015511;EMBL:M14584;EMBL:M18403;EMBL:M29150;EMBL:M54894;EMBL:S56892;EMBL:X04402;EMBL:X04403;EMBL:X04430;EMBL:X04602;EMBL:Y00081;RefSeq:NP_000591.1;RefSeq:XP_011513692.1;ProteinModelPortal:P05231;STRING:9606.ENSP00000258743;SWISSPROT_AC_OLD:Q9UCU2;SWISSPROT_AC_OLD:Q9UCU3;SWISSPROT_AC_OLD:Q9UCU4;SMR:P05231;GeneID:3569;KEGG:hsa:3569;PIR:…
28894875	Insulin Resistance -- Ang II	association	Pubmed 2006:16472178;Pubmed 2006:16768124;Pubmed 2013:22499083;Pubmed 2013:23242734;Pubmed 1994:7826552;Pubmed 1994:7958497;Pubmed 2000:11053475;Pubmed 2000:11115780;Pubmed 2011:21153603;Pubmed 1996:9594141;Pubmed 2009:19138313;Pubmed 2009:19348235;Pubmed 1997:9468457;Pubmed 1998:9703338;Pubmed central 2015:4403683;Pubmed central 2015:4437781;Pubmed central 2015:4632754;Pubmed central 2015:467567…	In fact, clinical and pharmacological studies showed that <b>AngII</b> infusion induces <b>insulin resistance</b> and AngII converting enzyme inhibitors and AT(1) receptor blockers improve insulin sensitivity.[Pubmed 2006:16472178];Recently, a role for <b>angiotensin II</b> in <b>insulin resistance</b>, oxidative stress and hepatic stellate cell activation has been reported.[Pubmed 2006:16768124]…	1431	Disease	Insulin Resistance	Insulin Resistance;Insulin Sensitivity;insulin of resistance;insulin resistance-type;insulin sensitivity--an;insulin's resistance;insulin- resistance;insulin-resistance;insulin-sensitivity;resistance - insulin;resistance insulin;resistance of insulin;resistance of the insulin;resistance the insulin;sensitivity insulin;sensitivity of insulin;sensitivity of the insulin;	Mesh_UI:D007333;Mesh_MN:C18.452.394.968.500;Mesh_MN:G07.690.320.617;	17470	Protein	Ang II	Ang II;Angiotensin 1-8;Angiotensin II;Angiotensin-2;ang -2;ang 2;ang ii-type;ang type 2;ang type-2;ang- 2;ang- ii;ang-ii;	TMP_SWISSPROT_AC:P01019_Ang II;PARENT_SWISSPROT_AC:P01019;PARENT_SWISSPROT_ID:ANGT_HUMAN;
28924548	Insulin Resistance -- NUP214	association	Pubmed 1994:7990700;Pubmed central 2014:4017842;	In conclusion, our experience suggests that (1) a hypocaloric diet providing a high percentage of natural <b>protein can</b> improve <b>insulin sensitivity</b>;[Pubmed 1994:7990700];Dietary sardine <b>protein can</b> lower <b>insulin resistance</b>, leptin, and TNF-ÃŽÂ± and beneficially affect adipose tissue oxidative stress in rats with fructose-induced metabolic syndrome [96].[Pubmed central 20…	1431	Disease	Insulin Resistance	Insulin Resistance;Insulin Sensitivity;insulin of resistance;insulin resistance-type;insulin sensitivity--an;insulin's resistance;insulin- resistance;insulin-resistance;insulin-sensitivity;resistance - insulin;resistance insulin;resistance of insulin;resistance of the insulin;resistance the insulin;sensitivity insulin;sensitivity of insulin;sensitivity of the insulin;	Mesh_UI:D007333;Mesh_MN:C18.452.394.968.500;Mesh_MN:G07.690.320.617;	4346200	Gene	NUP214	CAIN;CAN;nucleoporin 214;NUP214;214 kDa nucleoporin;KIAA0023;NU214;Nuclear pore complex protein Nup214;Nucleoporin Nup214;nucleoporin of 214;nup214 nucleoporin;Protein CAN;	SWISSPROT_AC:P35658;SWISSPROT_ID:NU214_HUMAN;GeneID:8021;Ensembl:ENSG00000126883;HGNC:HGNC:8064;MIM:114350;Vega:OTTHUMG00000020816;protein_accession:AAH45620.2;protein_accession:AAI05999.1;protein_accession:BAA03515.1;protein_accession:BAD07398.2;protein_accession:BAG63908.1;protein_accession:BAG64146.1;protein_accession:BAH14788.1;protein_accession:BAH14806.1;protein_accession:CAA45535.1;protein…
28927059	Ang II -<> Insulin Resistance	regulation	Pubmed 1994:7958497;Pubmed 2000:11053475;Pubmed 2000:11115780;Pubmed 2011:21153603;Pubmed 1997:9468457;Pubmed central 2014:3991595;Pubmed central 2012:3503274;Pubmed central 2017:5442076;Pubmed central 2017:5488416;Pubmed central 2010:2850936;Pubmed central 2010:2896854;Pubmed central 2013:3618944;	Pressor and subpressor doses of <b>angiotensin II</b> increase <b>insulin sensitivity</b> in NIDDM.[Pubmed 1994:7958497];There is evidence that the renin-angiotensin system may be involved in the metabolic as well as the cardiovascular features of diabetes and that pressor doses of angiotensin II (<b>ANG II</b>) increase <b>insulin sensitivity</b> in parallel with blood pressure (BP) in healthy s…	17470	Protein	Ang II	Ang II;Angiotensin 1-8;Angiotensin II;Angiotensin-2;ang -2;ang 2;ang ii-type;ang type 2;ang type-2;ang- 2;ang- ii;ang-ii;	TMP_SWISSPROT_AC:P01019_Ang II;PARENT_SWISSPROT_AC:P01019;PARENT_SWISSPROT_ID:ANGT_HUMAN;	1431	Disease	Insulin Resistance	Insulin Resistance;Insulin Sensitivity;insulin of resistance;insulin resistance-type;insulin sensitivity--an;insulin's resistance;insulin- resistance;insulin-resistance;insulin-sensitivity;resistance - insulin;resistance insulin;resistance of insulin;resistance of the insulin;resistance the insulin;sensitivity insulin;sensitivity of insulin;sensitivity of the insulin;	Mesh_UI:D007333;Mesh_MN:C18.452.394.968.500;Mesh_MN:G07.690.320.617;
28996351	Insulin Resistance -- ENPP1	association	Pubmed:10707036;Pubmed 2006:16278247;Pubmed 2006:16607460;Pubmed 2001:11739459;Pubmed 2004:15209435;Pubmed 2002:12147786;Pubmed 2012:23027977;Pubmed 1995:7830796;Pubmed 2008:18199690;Pubmed 2007:17129580;Pubmed 2014:25539584;Pubmed 1996:8826966;Pubmed 2009:18940878;Pubmed 2009:19577557;Pubmed 1999:10499882;Pubmed 1999:10842664;Pubmed 1997:9302374;Pubmed 2003:14574455;Pubmed 1998:9518262;Pubmed ce…	<b>PC-1</b> protein content was inversely correlated with <b>insulin sensitivity</b> (r=-0.5, p<0.015) but with neither plasma insulin nor glucose levels.[Pubmed:10707036];These in vivo data support the concept, therefore, that <b>PC-1</b> plays a role in <b>insulin resistance</b> and hyperglycemia and suggest that animals with overexpression of human PC-1 in insulin-sensitive tissues may be impo…	1431	Disease	Insulin Resistance	Insulin Resistance;Insulin Sensitivity;insulin of resistance;insulin resistance-type;insulin sensitivity--an;insulin's resistance;insulin- resistance;insulin-resistance;insulin-sensitivity;resistance - insulin;resistance insulin;resistance of insulin;resistance of the insulin;resistance the insulin;sensitivity insulin;sensitivity of insulin;sensitivity of the insulin;	Mesh_UI:D007333;Mesh_MN:C18.452.394.968.500;Mesh_MN:G07.690.320.617;	122806	Protein	ENPP1	E-NPP 1;Ectonucleotide pyrophosphatase/phosphodiesterase family member 1;ENPP1;M6S1;Membrane component chromosome 6 surface marker 1;NPPS;PC1;PDNP1;Phosphodiesterase I/nucleotide pyrophosphatase 1;Plasma-cell membrane glycoprotein PC-1;ARHR2;COLED;ectonucleotide pyrophosphatase/ phosphodiesterase 1;ectonucleotide pyrophosphatase/phosphodiesterase 1;ectonucleotide pyrophosphatase/phosphodiesterase…	SWISSPROT_AC:P22413;SWISSPROT_ID:ENPP1_HUMAN;EMBL:AF067177;EMBL:AF067178;EMBL:AF110280;EMBL:AF110281;EMBL:AF110283;EMBL:AF110284;EMBL:AF110285;EMBL:AF110286;EMBL:AF110287;EMBL:AF110288;EMBL:AF110289;EMBL:AF110290;EMBL:AF110291;EMBL:AF110292;EMBL:AF110293;EMBL:AF110294;EMBL:AF110295;EMBL:AF110296;EMBL:AF110297;EMBL:AF110298;EMBL:AF110299;EMBL:AF110300;EMBL:AF110301;EMBL:AF110302;EMBL:AF110303;EMBL…
28996374	Insulin Resistance -- Polycystin-1	association	Pubmed:10707036;Pubmed 2006:16278247;Pubmed 2001:11739459;Pubmed 2004:15209435;Pubmed 2002:12147786;Pubmed 1995:7830796;Pubmed 2008:18199690;Pubmed 2007:17129580;Pubmed 1996:8826966;Pubmed 2009:19577557;Pubmed 1999:10499882;Pubmed 1999:10842664;Pubmed 1997:9302374;Pubmed 2003:14574455;Pubmed 1998:9518262;Pubmed central 2008:2518482;	<b>PC-1</b> protein content was inversely correlated with <b>insulin sensitivity</b> (r=-0.5, p<0.015) but with neither plasma insulin nor glucose levels.[Pubmed:10707036];These in vivo data support the concept, therefore, that <b>PC-1</b> plays a role in <b>insulin resistance</b> and hyperglycemia and suggest that animals with overexpression of human PC-1 in insulin-sensitive tissues may be impo…	1431	Disease	Insulin Resistance	Insulin Resistance;Insulin Sensitivity;insulin of resistance;insulin resistance-type;insulin sensitivity--an;insulin's resistance;insulin- resistance;insulin-resistance;insulin-sensitivity;resistance - insulin;resistance insulin;resistance of insulin;resistance of the insulin;resistance the insulin;sensitivity insulin;sensitivity of insulin;sensitivity of the insulin;	Mesh_UI:D007333;Mesh_MN:C18.452.394.968.500;Mesh_MN:G07.690.320.617;	314542	Protein	Polycystin-1	Autosomal dominant polycystic kidney disease 1 protein;PC1;PKD1;Polycystin-1;PBP;pc 1;pc i;pc type 1;pc type i;Pc-1;pc-i;polycystin -1;polycystin 1;polycystin 1, transient receptor potential channel interacting;polycystin 1-type;polycystin1;TRPP1;	SWISSPROT_AC:P98161;SWISSPROT_ID:PKD1_HUMAN;EMBL:AC009065;EMBL:AC093513;EMBL:L33243;EMBL:L43601;EMBL:L43602;EMBL:L43604;EMBL:L43605;EMBL:L43610;EMBL:L43617;EMBL:L43618;EMBL:L43619;EMBL:U24497;RefSeq:NP_000287.3;RefSeq:NP_001009944.2;ProteinModelPortal:P98161;STRING:9606.ENSP00000262304;SWISSPROT_AC_OLD:Q15140;SWISSPROT_AC_OLD:Q15141;SMR:P98161;GeneID:5310;KEGG:hsa:5310;PIR:A38971;eggNOG:ENOG410XT…
28996404	Insulin Resistance -- TPD52	association	Pubmed:10707036;Pubmed 2006:16278247;Pubmed 2001:11739459;Pubmed 2004:15209435;Pubmed 2002:12147786;Pubmed 1995:7830796;Pubmed 2008:18199690;Pubmed 2007:17129580;Pubmed 1996:8826966;Pubmed 2009:19577557;Pubmed 1999:10499882;Pubmed 1999:10842664;Pubmed 1997:9302374;Pubmed 2003:14574455;Pubmed 1998:9518262;Pubmed central 2008:2518482;	<b>PC-1</b> protein content was inversely correlated with <b>insulin sensitivity</b> (r=-0.5, p<0.015) but with neither plasma insulin nor glucose levels.[Pubmed:10707036];These in vivo data support the concept, therefore, that <b>PC-1</b> plays a role in <b>insulin resistance</b> and hyperglycemia and suggest that animals with overexpression of human PC-1 in insulin-sensitive tissues may be impo…	1431	Disease	Insulin Resistance	Insulin Resistance;Insulin Sensitivity;insulin of resistance;insulin resistance-type;insulin sensitivity--an;insulin's resistance;insulin- resistance;insulin-resistance;insulin-sensitivity;resistance - insulin;resistance insulin;resistance of insulin;resistance of the insulin;resistance the insulin;sensitivity insulin;sensitivity of insulin;sensitivity of the insulin;	Mesh_UI:D007333;Mesh_MN:C18.452.394.968.500;Mesh_MN:G07.690.320.617;	493875	Protein	TPD52	Protein N8;TPD52;Tumor protein D52;d 52;d-5-2;d-52;D52;hd 52;hD52;n8 protein;N8L;pc 1;pc i;pc type 1;pc type i;PC-1;pc-i;PrLZ;	SWISSPROT_AC:P55327;SWISSPROT_ID:TPD52_HUMAN;EMBL:AC009686;EMBL:AC018952;EMBL:AC036214;EMBL:AC104212;EMBL:AF202897;EMBL:AK223631;EMBL:AK295468;EMBL:AK296615;EMBL:AK313135;EMBL:BC018117;EMBL:BT019444;EMBL:BX640835;EMBL:CH471068;EMBL:CR542034;EMBL:CR542064;EMBL:GQ499324;EMBL:GQ499325;EMBL:GQ499326;EMBL:GQ499327;EMBL:GQ499328;EMBL:S82081;EMBL:U18914;RefSeq:NP_001020423.1;RefSeq:NP_001020424.1;RefSeq…
29085198	Insulin Resistance -- Somatostatin	association	Pubmed 1995:7775624;Pubmed 2011:21669591;Pubmed central 2016:4707366;Pubmed central 2016:4855822;	It has also been suggested that, in addition to its well known suppressive effects, <b>somatostatin</b> per se may increase <b>insulin sensitivity</b>.[Pubmed 1995:7775624];<b>Somatostatin</b> (SST) may protect organism from overnutrition-induced <b>insulin resistance</b> and oxidative stress by inhibiting pancreatic endocrine and exocrine secretion, gastrointestinal digestion and absorption.[Pub…	1431	Disease	Insulin Resistance	Insulin Resistance;Insulin Sensitivity;insulin of resistance;insulin resistance-type;insulin sensitivity--an;insulin's resistance;insulin- resistance;insulin-resistance;insulin-sensitivity;resistance - insulin;resistance insulin;resistance of insulin;resistance of the insulin;resistance the insulin;sensitivity insulin;sensitivity of insulin;sensitivity of the insulin;	Mesh_UI:D007333;Mesh_MN:C18.452.394.968.500;Mesh_MN:G07.690.320.617;	453271	Protein	Somatostatin	Growth hormone release-inhibiting factor;SMS;Somatostatin;SST;growth hormone release inhibiting factor;sms-type;SMST;somatostatin-type;sst-subtype;	SWISSPROT_AC:P61278;SWISSPROT_ID:SMS_HUMAN;EMBL:AK312177;EMBL:BC032625;EMBL:CH471052;EMBL:J00306;RefSeq:NP_001039.1;ProteinModelPortal:P61278;STRING:9606.ENSP00000287641;SWISSPROT_AC_OLD:B2R5G3;SWISSPROT_AC_OLD:P01166;SMR:P61278;GeneID:6750;KEGG:hsa:6750;PIR:A43614;eggNOG:ENOG410IXQ5;eggNOG:ENOG4111WUI;UniGene:Hs.12409;GO:GO:0005179;GO:GO:0005576;GO:GO:0005615;GO:GO:0006972;GO:GO:0007166;GO:GO:00…
29085210	Somatostatin -<> Insulin Resistance	regulation	Pubmed 1995:7775624;	It has also been suggested that, in addition to its well known suppressive effects, <b>somatostatin</b> per se may increase <b>insulin sensitivity</b>.[Pubmed 1995:7775624];	453271	Protein	Somatostatin	Growth hormone release-inhibiting factor;SMS;Somatostatin;SST;growth hormone release inhibiting factor;sms-type;SMST;somatostatin-type;sst-subtype;	SWISSPROT_AC:P61278;SWISSPROT_ID:SMS_HUMAN;EMBL:AK312177;EMBL:BC032625;EMBL:CH471052;EMBL:J00306;RefSeq:NP_001039.1;ProteinModelPortal:P61278;STRING:9606.ENSP00000287641;SWISSPROT_AC_OLD:B2R5G3;SWISSPROT_AC_OLD:P01166;SMR:P61278;GeneID:6750;KEGG:hsa:6750;PIR:A43614;eggNOG:ENOG410IXQ5;eggNOG:ENOG4111WUI;UniGene:Hs.12409;GO:GO:0005179;GO:GO:0005576;GO:GO:0005615;GO:GO:0006972;GO:GO:0007166;GO:GO:00…	1431	Disease	Insulin Resistance	Insulin Resistance;Insulin Sensitivity;insulin of resistance;insulin resistance-type;insulin sensitivity--an;insulin's resistance;insulin- resistance;insulin-resistance;insulin-sensitivity;resistance - insulin;resistance insulin;resistance of insulin;resistance of the insulin;resistance the insulin;sensitivity insulin;sensitivity of insulin;sensitivity of the insulin;	Mesh_UI:D007333;Mesh_MN:C18.452.394.968.500;Mesh_MN:G07.690.320.617;
29085502	Insulin Resistance -- ACE	association	Pubmed 2001:11231997;Pubmed 2001:11522714;Pubmed 2002:12388790;Pubmed 1995:7773733;Pubmed 2007:17367703;Pubmed 2007:17545375;Pubmed 2010:20138007;Pubmed 1999:10487323;Pubmed 1997:9321743;Pubmed 1998:9519756;Pubmed 2005:15778927;Pubmed central 2016:5179508;Pubmed central 2016:5578582;Pubmed central 2011:3157124;Pubmed central 2013:3821659;	Relationship between <b>angiotensin-converting enzyme</b> gene polymorphism and <b>insulin resistance</b> in never-treated hypertensive patients.[Pubmed 2001:11231997];The deletion (D) allele of the <b>ACE</b> gene may be associated with higher <b>insulin sensitivity</b>.[Pubmed 2001:11522714];The insertion/deletion polymorphism of the <b>ACE</b> gene is related to <b>insulin sensitivity</b> in o…	1431	Disease	Insulin Resistance	Insulin Resistance;Insulin Sensitivity;insulin of resistance;insulin resistance-type;insulin sensitivity--an;insulin's resistance;insulin- resistance;insulin-resistance;insulin-sensitivity;resistance - insulin;resistance insulin;resistance of insulin;resistance of the insulin;resistance the insulin;sensitivity insulin;sensitivity of insulin;sensitivity of the insulin;	Mesh_UI:D007333;Mesh_MN:C18.452.394.968.500;Mesh_MN:G07.690.320.617;	6617	Protein	ACE	ACE;Angiotensin-converting enzyme;CD143 antigen;DCP;DCP1;Dipeptidyl carboxypeptidase I;EC 3.2.1.-;EC 3.4.15.1;Kininase II;ace--an;ACE1;angiotensin I converting enzyme;cd 143;CD143;dipeptidyl carboxypeptidase 1;dipeptidyl carboxypeptidase-1;dipeptidyl carboxypeptidase-i;dipeptidyl-carboxypeptidase i;kininase 2;kininase ii-type;kininase type ii;kininase-ii;	SWISSPROT_AC:P12821;SWISSPROT_ID:ACE_HUMAN;EMBL:AB208971;EMBL:AC113554;EMBL:AF118569;EMBL:AK301988;EMBL:AY436326;EMBL:EU332840;EMBL:J04144;EMBL:M26657;EMBL:X16295;RefSeq:NP_000780.1;RefSeq:NP_001171528.1;RefSeq:NP_690043.1;ProteinModelPortal:P12821;STRING:9606.ENSP00000290866;SWISSPROT_AC_OLD:B0LPF0;SWISSPROT_AC_OLD:B4DXI3;SWISSPROT_AC_OLD:E7EU16;SWISSPROT_AC_OLD:P22966;SWISSPROT_AC_OLD:Q53YX9;SW…
29137288	Insulin Resistance -- RG1	association	Pubmed 2004:15181086;Pubmed 1995:7581368;Pubmed 2003:14694850;Pubmed 1998:9653600;	A 5-bp insertion-deletion polymorphism in the (AU)AT-rich element (ARE) within the 3'-untranslated region of the gene encoding the muscle-specific <b>glycogen-targeting subunit of protein phosphatase 1</b> (PPP1R3) has been associated with <b>insulin resistance</b> and type 2 diabetes.[Pubmed 2004:15181086];A widespread amino acid polymorphism at codon 905 of the <b>glycogen-associated regulatory…	1431	Disease	Insulin Resistance	Insulin Resistance;Insulin Sensitivity;insulin of resistance;insulin resistance-type;insulin sensitivity--an;insulin's resistance;insulin- resistance;insulin-resistance;insulin-sensitivity;resistance - insulin;resistance insulin;resistance of insulin;resistance of the insulin;resistance the insulin;sensitivity insulin;sensitivity of insulin;sensitivity of the insulin;	Mesh_UI:D007333;Mesh_MN:C18.452.394.968.500;Mesh_MN:G07.690.320.617;	326715	Protein	RG1	PP1G;PPP1R3A;PPR3A;Protein phosphatase 1 glycogen-associated regulatory subunit;Protein phosphatase 1 regulatory subunit 3A;Protein phosphatase type-1 glycogen targeting subunit;RG1;glycogen targeting subunit of protein phosphatase 1;glycogen-associated protein phosphatase 1 regulatory subunit;glycogen-associated regulatory subunit of protein phosphatase 1;glycogen-associated regulatory subunit o…	SWISSPROT_AC:Q16821;SWISSPROT_ID:PPR3A_HUMAN;EMBL:AC092465;EMBL:AC093598;EMBL:AF024576;EMBL:AF024577;EMBL:AF024578;EMBL:AF024579;EMBL:BC126451;EMBL:BC126453;EMBL:CH236947;EMBL:X78578;RefSeq:NP_002702.2;ProteinModelPortal:Q16821;STRING:9606.ENSP00000284601;SWISSPROT_AC_OLD:A0AVQ2;SWISSPROT_AC_OLD:A4D0T6;SWISSPROT_AC_OLD:O43476;SWISSPROT_AC_OLD:Q75LN8;SWISSPROT_AC_OLD:Q7KYM8;SWISSPROT_AC_OLD:Q86UI6…
29137414	Insulin Resistance -- PPP1R3A	association	Pubmed 2004:15181086;Pubmed 1995:7581368;Pubmed 2003:14694850;Pubmed 1998:9653600;	A 5-bp insertion-deletion polymorphism in the (AU)AT-rich element (ARE) within the 3'-untranslated region of the gene encoding the muscle-specific <b>glycogen-targeting subunit of protein phosphatase 1</b> (PPP1R3) has been associated with <b>insulin resistance</b> and type 2 diabetes.[Pubmed 2004:15181086];A widespread amino acid polymorphism at codon 905 of the <b>glycogen-associated regulatory…	1431	Disease	Insulin Resistance	Insulin Resistance;Insulin Sensitivity;insulin of resistance;insulin resistance-type;insulin sensitivity--an;insulin's resistance;insulin- resistance;insulin-resistance;insulin-sensitivity;resistance - insulin;resistance insulin;resistance of insulin;resistance of the insulin;resistance the insulin;sensitivity insulin;sensitivity of insulin;sensitivity of the insulin;	Mesh_UI:D007333;Mesh_MN:C18.452.394.968.500;Mesh_MN:G07.690.320.617;	4344217	Gene	PPP1R3A	GM;PP1G;PPP1R3;PPP1R3A;protein phosphatase 1 regulatory subunit 3A;glycogen targeting subunit of protein phosphatase 1;glycogen-associated protein phosphatase 1 regulatory subunit;glycogen-associated regulatory subunit of protein phosphatase 1;glycogen-associated regulatory subunit of protein phosphatase-1;glycogen-associated regulatory subunit of the protein phosphatase 1;glycogen-targeting subu…	SWISSPROT_AC:Q16821;SWISSPROT_ID:PPR3A_HUMAN;GeneID:5506;Ensembl:ENSG00000154415;HGNC:HGNC:9291;MIM:600917;Vega:OTTHUMG00000156944;protein_accession:AAB94596.1;protein_accession:AAB94597.1;protein_accession:AAI11453.1;protein_accession:AAI26452.1;protein_accession:AAI26454.1;protein_accession:AAP22361.1;protein_accession:AAS07492.1;protein_accession:ADR83347.1;protein_accession:CAA55316.1;protein…
29198158	Insulin Resistance -- COPD	association	Pubmed 1995:8590550;Pubmed central 2015:4562728;Pubmed central 2014:4319206;	In order to see if <b>insulin resistance</b> exists in severe <b>COPD</b>, we investigated nine patients with advanced COPD with chronic hypoxaemia and seven healthy control subjects of similar age, using the euglycaemic hyperinsulinaemic glucose clamp technique.[Pubmed 1995:8590550];a recent study determined that IL-6 is also involved in the regulation of bone turnover and OP development.37 A st…	1431	Disease	Insulin Resistance	Insulin Resistance;Insulin Sensitivity;insulin of resistance;insulin resistance-type;insulin sensitivity--an;insulin's resistance;insulin- resistance;insulin-resistance;insulin-sensitivity;resistance - insulin;resistance insulin;resistance of insulin;resistance of the insulin;resistance the insulin;sensitivity insulin;sensitivity of insulin;sensitivity of the insulin;	Mesh_UI:D007333;Mesh_MN:C18.452.394.968.500;Mesh_MN:G07.690.320.617;	76441	Protein	COPD	Archain;ARCN1;Coatomer subunit delta;COPD;Delta-coat protein;Delta-COP;archain 1;copd--an;copd-type;SRMMD;	SWISSPROT_AC:P48444;SWISSPROT_ID:COPD_HUMAN;EMBL:AK304019;EMBL:AP000941;EMBL:BC093636;EMBL:BC093638;EMBL:X81197;EMBL:X81198;RefSeq:NP_001135753.1;RefSeq:NP_001646.2;ProteinModelPortal:P48444;STRING:9606.ENSP00000264028;SWISSPROT_AC_OLD:B4E1X2;SWISSPROT_AC_OLD:E9PEU4;SWISSPROT_AC_OLD:Q52M80;GeneID:372;KEGG:hsa:372;PIR:A56750;eggNOG:ENOG410XRH2;eggNOG:KOG2635;UniGene:Hs.33642;GO:GO:0000139;GO:GO:00…
29199706	Insulin Resistance -- CD59	association	Pubmed 1995:8582132;Pubmed 1999:10320055;Pubmed central 2012:3523053;	Infusion of GH at 12 mU kg-1 <b>min-1</b> induced a less pronounced <b>insulin resistance</b> both with regards to maximal effect (glucose infusion rate C - GH 1.4 +/- 0.5 mg kg-1 min-1, p < 0.05) and duration (3 h).[Pubmed 1995:8582132];Average <b>insulin sensitivity</b> was higher in controls (8.0+/-0.3 vs. 7.1 + 0.2 ml x kg-l x <b>min-1</b>, p < 0.05).[Pubmed 1999:10320055];At 60Ã¢Â€Â‰min afte…	1431	Disease	Insulin Resistance	Insulin Resistance;Insulin Sensitivity;insulin of resistance;insulin resistance-type;insulin sensitivity--an;insulin's resistance;insulin- resistance;insulin-resistance;insulin-sensitivity;resistance - insulin;resistance insulin;resistance of insulin;resistance of the insulin;resistance the insulin;sensitivity insulin;sensitivity of insulin;sensitivity of the insulin;	Mesh_UI:D007333;Mesh_MN:C18.452.394.968.500;Mesh_MN:G07.690.320.617;	59319	Protein	CD59	1F5 antigen;20 kDa homologous restriction factor;CD59;CD59 antigen;CD59 glycoprotein;HRF-20;HRF20;MAC-inhibitory protein;MAC-IP;MACIF;MEM43 antigen;Membrane attack complex inhibition factor;Membrane inhibitor of reactive lysis;MIC11;MIN1;MIN2;MIN3;MIRL;MSK21;Protectin;16.3A5;20-kda homologous restriction factor;antigen cd59;cd 59;cd 59 antigen;cd-59;CD59 molecule;cd59-antigen;ej 30;ej-30;EJ16;EJ3…	SWISSPROT_AC:P13987;SWISSPROT_ID:CD59_HUMAN;EMBL:BC001506;EMBL:BT007104;EMBL:M27909;EMBL:M34671;EMBL:M84345;EMBL:M84346;EMBL:M84348;EMBL:M84349;EMBL:M95708;EMBL:X16447;EMBL:X17198;EMBL:Z14113;EMBL:Z14114;EMBL:Z14115;RefSeq:NP_000602.1;RefSeq:NP_001120695.1;RefSeq:NP_001120697.1;RefSeq:NP_001120698.1;RefSeq:NP_001120699.1;RefSeq:NP_976074.1;RefSeq:NP_976075.1;RefSeq:NP_976076.1;ProteinModelPortal:…
29199825	Insulin Resistance -- CD59	association	Pubmed 1995:8582132;Pubmed 1999:10320055;Pubmed central 2012:3523053;	Infusion of GH at 12 mU kg-1 <b>min-1</b> induced a less pronounced <b>insulin resistance</b> both with regards to maximal effect (glucose infusion rate C - GH 1.4 +/- 0.5 mg kg-1 min-1, p < 0.05) and duration (3 h).[Pubmed 1995:8582132];Average <b>insulin sensitivity</b> was higher in controls (8.0+/-0.3 vs. 7.1 + 0.2 ml x kg-l x <b>min-1</b>, p < 0.05).[Pubmed 1999:10320055];At 60Ã¢Â€Â‰min afte…	1431	Disease	Insulin Resistance	Insulin Resistance;Insulin Sensitivity;insulin of resistance;insulin resistance-type;insulin sensitivity--an;insulin's resistance;insulin- resistance;insulin-resistance;insulin-sensitivity;resistance - insulin;resistance insulin;resistance of insulin;resistance of the insulin;resistance the insulin;sensitivity insulin;sensitivity of insulin;sensitivity of the insulin;	Mesh_UI:D007333;Mesh_MN:C18.452.394.968.500;Mesh_MN:G07.690.320.617;	4340595	Gene	CD59	16.3A5;CD59;CD59 molecule;EJ16;EJ30;EL32;G344;HRF-20;HRF20;MAC-IP;MACIF;MEM43;MIC11;MIN1;MIN2;MIN3;MIRL;MSK21;p18-20;1F5 antigen;20 kDa homologous restriction factor;20-kda homologous restriction factor;antigen cd59;cd 59;cd 59 antigen;cd-59;CD59 antigen;CD59 glycoprotein;cd59-antigen;ej 30;ej-30;el 32;glycoprotein cd59;ip-mac;MAC-inhibitory protein;mem 43;mem-43;MEM43 antigen;Membrane attack com…	SWISSPROT_AC:P13987;SWISSPROT_ID:CD59_HUMAN;GeneID:966;Ensembl:ENSG00000085063;HGNC:HGNC:1689;MIM:107271;Vega:OTTHUMG00000166270;protein_accession:AAA51952.1;protein_accession:AAA60543.1;protein_accession:AAA60957.1;protein_accession:AAA88793.1;protein_accession:AAH01506.1;protein_accession:AAP35768.1;protein_accession:ABM84744.1;protein_accession:ABM92257.1;protein_accession:ABW03275.1;protein_a…
29205700	Insulin Resistance -- LPL	association	Pubmed 2006:16896939;Pubmed 2013:23320821;Pubmed 2013:23825686;Pubmed 2004:15136071;Pubmed 2004:15221136;Pubmed 2002:11895454;Pubmed 2002:11928761;Pubmed 2012:23036713;Pubmed 1995:7593431;Pubmed 2015:26214456;Pubmed 2007:17651713;Pubmed 2000:10934810;Pubmed 2000:11073182;Pubmed 1999:10580614;Pubmed 1998:9717057;Pubmed central 2015:4302944;Pubmed central 2015:4394469;Pubmed central 2015:4439533;Pu…	<b>Insulin resistance</b> is associated with decreased plasma <b>LPL</b> mass.[Pubmed 2006:16896939];<b>LPL</b> was inversely associated with <b>IR</b> and T2D.[Pubmed 2013:23320821];These results suggest a potential mediating role of <b>LPL</b> in the associations of 25(OH)D with <b>IR</b> and T2D.[Pubmed 2013:23320821];E18.5 Fetuses from WT-HFD mothers had larger placentas (P<0.02), as well as …	1431	Disease	Insulin Resistance	Insulin Resistance;Insulin Sensitivity;insulin of resistance;insulin resistance-type;insulin sensitivity--an;insulin's resistance;insulin- resistance;insulin-resistance;insulin-sensitivity;resistance - insulin;resistance insulin;resistance of insulin;resistance of the insulin;resistance the insulin;sensitivity insulin;sensitivity of insulin;sensitivity of the insulin;	Mesh_UI:D007333;Mesh_MN:C18.452.394.968.500;Mesh_MN:G07.690.320.617;	225133	Protein	LPL	EC 3.1.1.34;LIPD;LIPL;Lipoprotein lipase;LPL;ec3.1.1.34;HDLCQ11;lipase lipoprotein;lipoprotein-lipase;	SWISSPROT_AC:P06858;SWISSPROT_ID:LIPL_HUMAN;EMBL:AK312311;EMBL:BC011353;EMBL:BT006726;EMBL:CH471080;EMBL:M15856;EMBL:M76722;EMBL:S76076;EMBL:S76077;EMBL:X14390;EMBL:X54516;EMBL:X68111;RefSeq:NP_000228.1;ProteinModelPortal:P06858;STRING:9606.ENSP00000309757;SWISSPROT_AC_OLD:B2R5T9;SWISSPROT_AC_OLD:Q16282;SWISSPROT_AC_OLD:Q16283;SWISSPROT_AC_OLD:Q96FC4;SMR:P06858;GeneID:4023;KEGG:hsa:4023;PIR:A2608…
29236957	Insulin Resistance -- IGF-II	association	Pubmed 2012:22646060;Pubmed 1996:8550560;Pubmed 2017:28571015;Pubmed central 2012:3459807;Pubmed central 2010:2797934;	Further studies are needed to confirm whether growth restriction in association with premature pubarche and <b>insulin resistance</b> is a specific manifestation of reduced <b>IGF2</b> expression.[Pubmed 2012:22646060];These results suggest that circulating <b>IGF-II</b> may exert a regulatory role on <b>insulin sensitivity</b> and body composition in humans.[Pubmed 1996:8550560];Further studies …	1431	Disease	Insulin Resistance	Insulin Resistance;Insulin Sensitivity;insulin of resistance;insulin resistance-type;insulin sensitivity--an;insulin's resistance;insulin- resistance;insulin-resistance;insulin-sensitivity;resistance - insulin;resistance insulin;resistance of insulin;resistance of the insulin;resistance the insulin;sensitivity insulin;sensitivity of insulin;sensitivity of the insulin;	Mesh_UI:D007333;Mesh_MN:C18.452.394.968.500;Mesh_MN:G07.690.320.617;	196390	Protein	IGF-II	IGF-II;IGF2;Insulin-like growth factor II;Somatomedin-A;T3M-11-derived growth factor;C11orf43;factor 2 insulin-like growth;GRDF;growth factor 2 insulin-like;insulin growth like factor ii;insulin like growth factor 2;insulin like growth factor ii;insulin like growth factor-2;insulin like-growth factor ii;insulin- like growth factor ii;insulin-like growth factor -2;insulin-like growth factor type 2…	SWISSPROT_AC:P01344;SWISSPROT_ID:IGF2_HUMAN;EMBL:AC132217;EMBL:AF217977;EMBL:AF517226;EMBL:AK126688;EMBL:BC000531;EMBL:BT007013;EMBL:CH471158;EMBL:DQ104203;EMBL:HM481219;EMBL:J03242;EMBL:M17426;EMBL:M17863;EMBL:M22373;EMBL:M29645;EMBL:S77035;EMBL:X00910;EMBL:X03425;EMBL:X03426;EMBL:X03427;EMBL:X03562;EMBL:X06159;EMBL:X06160;EMBL:X06161;EMBL:X07868;RefSeq:NP_000603.1;RefSeq:NP_001007140.2;RefSeq:N…
29236997	Insulin Resistance -- IGF2	association	Pubmed 2012:22646060;Pubmed 1996:8550560;Pubmed 2017:28571015;Pubmed central 2012:3459807;Pubmed central 2010:2797934;	Further studies are needed to confirm whether growth restriction in association with premature pubarche and <b>insulin resistance</b> is a specific manifestation of reduced <b>IGF2</b> expression.[Pubmed 2012:22646060];These results suggest that circulating <b>IGF-II</b> may exert a regulatory role on <b>insulin sensitivity</b> and body composition in humans.[Pubmed 1996:8550560];Further studies …	1431	Disease	Insulin Resistance	Insulin Resistance;Insulin Sensitivity;insulin of resistance;insulin resistance-type;insulin sensitivity--an;insulin's resistance;insulin- resistance;insulin-resistance;insulin-sensitivity;resistance - insulin;resistance insulin;resistance of insulin;resistance of the insulin;resistance the insulin;sensitivity insulin;sensitivity of insulin;sensitivity of the insulin;	Mesh_UI:D007333;Mesh_MN:C18.452.394.968.500;Mesh_MN:G07.690.320.617;	4342652	Gene	IGF2	C11orf43;GRDF;IGF-II;IGF2;insulin like growth factor 2;PP9974;factor 2 insulin-like growth;growth factor 2 insulin-like;insulin growth like factor ii;insulin like growth factor ii;insulin like growth factor-2;insulin like-growth factor ii;insulin- like growth factor ii;insulin-like growth factor -2;Insulin-like growth factor II;insulin-like growth factor type 2;insulin-like growth factor type ii;…	SWISSPROT_AC:P01344;SWISSPROT_ID:IGF2_HUMAN;GeneID:3481;Ensembl:ENSG00000167244;HGNC:HGNC:5466;MIM:147470;Vega:OTTHUMG00000009395;protein_accession:AAA52443.1;protein_accession:AAA52536.1;protein_accession:AAA52544.1;protein_accession:AAA52545.1;protein_accession:AAA60088.1;protein_accession:AAB34155.1;protein_accession:AAD14908.1;protein_accession:AAH00531.1;protein_accession:AAL55889.1;protein_…
29333831	Insulin Resistance -- GFAT	association	Pubmed 1996:8593937;	Overexpression of <b>GFA</b> leads to a further reduction in <b>insulin sensitivity</b> but not in maximal insulin-stimulated GS activity.[Pubmed 1996:8593937];	1431	Disease	Insulin Resistance	Insulin Resistance;Insulin Sensitivity;insulin of resistance;insulin resistance-type;insulin sensitivity--an;insulin's resistance;insulin- resistance;insulin-resistance;insulin-sensitivity;resistance - insulin;resistance insulin;resistance of insulin;resistance of the insulin;resistance the insulin;sensitivity insulin;sensitivity of insulin;sensitivity of the insulin;	Mesh_UI:D007333;Mesh_MN:C18.452.394.968.500;Mesh_MN:G07.690.320.617;	153958	Protein	GFAT	D-fructose-6-phosphate amidotransferase 1;EC 2.6.1.16;GFAT;GFAT 1;GFAT1;GFPT;GFPT1;Glutamine--fructose-6-phosphate aminotransferase [isomerizing] 1;Glutamine:fructose-6-phosphate amidotransferase 1;Hexosephosphate aminotransferase 1;CMS12;CMSTA1;d-fructose-6-phosphate amidotransferase isoform 1;gf alpha;gf-a;gf-alpha;GFA;gfat isoform 1;GFAT1m;gfpt-1;GFPT1L;glutamine--fructose-6-phosphate transami…	SWISSPROT_AC:Q06210;SWISSPROT_ID:GFPT1_HUMAN;EMBL:AC114772;EMBL:AF334737;EMBL:BC045641;EMBL:M90516;RefSeq:NP_001231639.1;RefSeq:NP_002047.2;ProteinModelPortal:Q06210;STRING:9606.ENSP00000354347;SWISSPROT_AC_OLD:Q53QE6;SWISSPROT_AC_OLD:Q9BXF8;SMR:Q06210;GeneID:2673;KEGG:hsa:2673;PIR:A45055;eggNOG:COG0449;eggNOG:KOG1268;UniGene:Hs.580300;GO:GO:0004360;GO:GO:0005829;GO:GO:0005975;GO:GO:0006002;GO:GO…
29333832	GFAT -<> Insulin Resistance	regulation	Pubmed 1996:8593937;	Overexpression of <b>GFA</b> leads to a further reduction in <b>insulin sensitivity</b> but not in maximal insulin-stimulated GS activity.[Pubmed 1996:8593937];	153958	Protein	GFAT	D-fructose-6-phosphate amidotransferase 1;EC 2.6.1.16;GFAT;GFAT 1;GFAT1;GFPT;GFPT1;Glutamine--fructose-6-phosphate aminotransferase [isomerizing] 1;Glutamine:fructose-6-phosphate amidotransferase 1;Hexosephosphate aminotransferase 1;CMS12;CMSTA1;d-fructose-6-phosphate amidotransferase isoform 1;gf alpha;gf-a;gf-alpha;GFA;gfat isoform 1;GFAT1m;gfpt-1;GFPT1L;glutamine--fructose-6-phosphate transami…	SWISSPROT_AC:Q06210;SWISSPROT_ID:GFPT1_HUMAN;EMBL:AC114772;EMBL:AF334737;EMBL:BC045641;EMBL:M90516;RefSeq:NP_001231639.1;RefSeq:NP_002047.2;ProteinModelPortal:Q06210;STRING:9606.ENSP00000354347;SWISSPROT_AC_OLD:Q53QE6;SWISSPROT_AC_OLD:Q9BXF8;SMR:Q06210;GeneID:2673;KEGG:hsa:2673;PIR:A45055;eggNOG:COG0449;eggNOG:KOG1268;UniGene:Hs.580300;GO:GO:0004360;GO:GO:0005829;GO:GO:0005975;GO:GO:0006002;GO:GO…	1431	Disease	Insulin Resistance	Insulin Resistance;Insulin Sensitivity;insulin of resistance;insulin resistance-type;insulin sensitivity--an;insulin's resistance;insulin- resistance;insulin-resistance;insulin-sensitivity;resistance - insulin;resistance insulin;resistance of insulin;resistance of the insulin;resistance the insulin;sensitivity insulin;sensitivity of insulin;sensitivity of the insulin;	Mesh_UI:D007333;Mesh_MN:C18.452.394.968.500;Mesh_MN:G07.690.320.617;
29333887	Insulin Resistance -- GFPT1	association	Pubmed 1996:8593937;	Overexpression of <b>GFA</b> leads to a further reduction in <b>insulin sensitivity</b> but not in maximal insulin-stimulated GS activity.[Pubmed 1996:8593937];	1431	Disease	Insulin Resistance	Insulin Resistance;Insulin Sensitivity;insulin of resistance;insulin resistance-type;insulin sensitivity--an;insulin's resistance;insulin- resistance;insulin-resistance;insulin-sensitivity;resistance - insulin;resistance insulin;resistance of insulin;resistance of the insulin;resistance the insulin;sensitivity insulin;sensitivity of insulin;sensitivity of the insulin;	Mesh_UI:D007333;Mesh_MN:C18.452.394.968.500;Mesh_MN:G07.690.320.617;	4341981	Gene	GFPT1	CMS12;CMSTA1;GFA;GFAT;GFAT 1;GFAT1;GFAT1m;GFPT;GFPT1;GFPT1L;glutamine--fructose-6-phosphate transaminase 1;MSLG;D-fructose-6-phosphate amidotransferase 1;d-fructose-6-phosphate amidotransferase isoform 1;EC 2.6.1.16;gf alpha;gf-a;gf-alpha;gfat isoform 1;gfpt-1;Glutamine--fructose-6-phosphate aminotransferase [isomerizing] 1;Glutamine:fructose-6-phosphate amidotransferase 1;Hexosephosphate aminotr…	SWISSPROT_AC:Q06210;SWISSPROT_ID:GFPT1_HUMAN;GeneID:2673;Ensembl:ENSG00000198380;HGNC:HGNC:4241;MIM:138292;Vega:OTTHUMG00000152666;protein_accession:AAA58502.1;protein_accession:AAH45641.1;protein_accession:AAK15342.1;protein_accession:AAL38588.1;protein_accession:AAY14827.1;protein_accession:EAW99851.1;protein_accession:EAW99852.1;protein_accession:EAW99853.1;protein_accession:NP_001231639.1;pro…
29340504	Insulin Resistance -- HOOK2	association	Pubmed 1996:8834247;Pubmed central 2014:3894144;	Although we did not detect any linkage or association of <b>HK2</b> with <b>insulin resistance</b> or NIDDM in the Pima Indians, the polymorphism and detailed mapping of HK2 described in this report should prove useful in the assessment of the role of this gene in the predisposition to NIDDM in other populations.[Pubmed 1996:8834247];<b>HK2</b> has been implicated in the development of <b>insulin…	1431	Disease	Insulin Resistance	Insulin Resistance;Insulin Sensitivity;insulin of resistance;insulin resistance-type;insulin sensitivity--an;insulin's resistance;insulin- resistance;insulin-resistance;insulin-sensitivity;resistance - insulin;resistance insulin;resistance of insulin;resistance of the insulin;resistance the insulin;sensitivity insulin;sensitivity of insulin;sensitivity of the insulin;	Mesh_UI:D007333;Mesh_MN:C18.452.394.968.500;Mesh_MN:G07.690.320.617;	185062	Protein	HOOK2	h-hook2;hHK2;HOOK2;Protein Hook homolog 2;HK2;hook 2;hook microtubule tethering protein 2;	SWISSPROT_AC:Q96ED9;SWISSPROT_ID:HOOK2_HUMAN;EMBL:AC018761;EMBL:AF044924;EMBL:BC012443;RefSeq:NP_001093646.1;RefSeq:NP_037444.2;ProteinModelPortal:Q96ED9;STRING:9606.ENSP00000380785;SWISSPROT_AC_OLD:O60562;SMR:Q96ED9;GeneID:29911;KEGG:hsa:29911;eggNOG:ENOG410IG1M;eggNOG:ENOG410XQ3G;UniGene:Hs.30792;GO:GO:0005813;GO:GO:0005829;GO:GO:0005874;GO:GO:0006897;GO:GO:0007032;GO:GO:0007040;GO:GO:0008017;G…
29340530	Insulin Resistance -- HXK2	association	Pubmed 2000:10656921;Pubmed 1996:8834247;Pubmed central 2014:3894144;Pubmed central 2018:5758726;	As a first step towards elucidation of the physiological role of <b>HKII</b> in <b>insulin resistance</b> and type 2 diabetes using mouse knock-out models, we determined the genomic structure, sequence of the cDNA and of 4.8 kb of the 5' regulatory region, and tissue-specific expression of the mouse HKII gene.[Pubmed 2000:10656921];Because of the role of HKII as a leading glycolytic enzyme in ins…	1431	Disease	Insulin Resistance	Insulin Resistance;Insulin Sensitivity;insulin of resistance;insulin resistance-type;insulin sensitivity--an;insulin's resistance;insulin- resistance;insulin-resistance;insulin-sensitivity;resistance - insulin;resistance insulin;resistance of insulin;resistance of the insulin;resistance the insulin;sensitivity insulin;sensitivity of insulin;sensitivity of the insulin;	Mesh_UI:D007333;Mesh_MN:C18.452.394.968.500;Mesh_MN:G07.690.320.617;	191592	Protein	HXK2	EC 2.7.1.1;Hexokinase type II;Hexokinase-2;HK II;HK2;HXK2;Muscle form hexokinase;hexokinase 2;hexokinase isoform 2;hexokinase type-ii;hexokinase2;hk 2;hk type ii;hk- 2;hk-2;hk-ii;HKII;	SWISSPROT_AC:P52789;SWISSPROT_ID:HXK2_HUMAN;EMBL:AF148513;EMBL:AY623118;EMBL:BC021116;EMBL:BC064369;EMBL:CH471053;EMBL:D25412;EMBL:Z46354;EMBL:Z46355;EMBL:Z46356;EMBL:Z46357;EMBL:Z46358;EMBL:Z46359;EMBL:Z46360;EMBL:Z46361;EMBL:Z46362;EMBL:Z46363;EMBL:Z46364;EMBL:Z46365;EMBL:Z46366;EMBL:Z46367;EMBL:Z46368;EMBL:Z46369;EMBL:Z46376;EMBL:Z46604;RefSeq:NP_000180.2;ProteinModelPortal:P52789;STRING:9606.…
29340552	Insulin Resistance -- KCNA5	association	Pubmed 1996:8834247;Pubmed central 2014:3894144;	Although we did not detect any linkage or association of <b>HK2</b> with <b>insulin resistance</b> or NIDDM in the Pima Indians, the polymorphism and detailed mapping of HK2 described in this report should prove useful in the assessment of the role of this gene in the predisposition to NIDDM in other populations.[Pubmed 1996:8834247];<b>HK2</b> has been implicated in the development of <b>insulin…	1431	Disease	Insulin Resistance	Insulin Resistance;Insulin Sensitivity;insulin of resistance;insulin resistance-type;insulin sensitivity--an;insulin's resistance;insulin- resistance;insulin-resistance;insulin-sensitivity;resistance - insulin;resistance insulin;resistance of insulin;resistance of the insulin;resistance the insulin;sensitivity insulin;sensitivity of insulin;sensitivity of the insulin;	Mesh_UI:D007333;Mesh_MN:C18.452.394.968.500;Mesh_MN:G07.690.320.617;	209048	Protein	KCNA5	HPCN1;KCNA5;Potassium voltage-gated channel subfamily A member 5;Voltage-gated potassium channel HK2;Voltage-gated potassium channel subunit Kv1.5;ATFB7;hck-1;HCK1;HK2;kv 1.5;kv-1.5;KV1.5;kv1.5-type;PCN1;	SWISSPROT_AC:P22460;SWISSPROT_ID:KCNA5_HUMAN;EMBL:BC096357;EMBL:BC096358;EMBL:BC099665;EMBL:BC099666;EMBL:M55513;EMBL:M60451;EMBL:M83254;RefSeq:NP_002225.2;ProteinModelPortal:P22460;STRING:9606.ENSP00000252321;SWISSPROT_AC_OLD:Q4KKT8;SWISSPROT_AC_OLD:Q4VAJ1;SWISSPROT_AC_OLD:Q4VAJ2;SWISSPROT_AC_OLD:Q9UDA4;SMR:P22460;GeneID:3741;KEGG:hsa:3741;PIR:A56031;eggNOG:COG1226;eggNOG:KOG1545;UniGene:Hs.1502…
29340586	Insulin Resistance -- KIF2A	association	Pubmed 1996:8834247;Pubmed central 2014:3894144;	Although we did not detect any linkage or association of <b>HK2</b> with <b>insulin resistance</b> or NIDDM in the Pima Indians, the polymorphism and detailed mapping of HK2 described in this report should prove useful in the assessment of the role of this gene in the predisposition to NIDDM in other populations.[Pubmed 1996:8834247];<b>HK2</b> has been implicated in the development of <b>insulin…	1431	Disease	Insulin Resistance	Insulin Resistance;Insulin Sensitivity;insulin of resistance;insulin resistance-type;insulin sensitivity--an;insulin's resistance;insulin- resistance;insulin-resistance;insulin-sensitivity;resistance - insulin;resistance insulin;resistance of insulin;resistance of the insulin;resistance the insulin;sensitivity insulin;sensitivity of insulin;sensitivity of the insulin;	Mesh_UI:D007333;Mesh_MN:C18.452.394.968.500;Mesh_MN:G07.690.320.617;	213021	Protein	KIF2A	hK2;KIF2;KIF2A;Kinesin-2;Kinesin-like protein KIF2A;KNS2;CDCBM3;kinesin family member 2A;	SWISSPROT_AC:O00139;SWISSPROT_ID:KIF2A_HUMAN;EMBL:AC016637;EMBL:AC034242;EMBL:AC114982;EMBL:AK302270;EMBL:AY317140;EMBL:BC031828;EMBL:CH471137;EMBL:EF560716;EMBL:EF560728;EMBL:Y08319;RefSeq:NP_001091981.1;RefSeq:NP_001230881.1;RefSeq:NP_004511.2;ProteinModelPortal:O00139;SWISSPROT_AC_OLD:A5YM42;SWISSPROT_AC_OLD:A5YM54;SWISSPROT_AC_OLD:B4DY54;SWISSPROT_AC_OLD:D3DW97;SWISSPROT_AC_OLD:E9PB70;SWISSPR…
29340631	Insulin Resistance -- KLK2	association	Pubmed 1996:8834247;Pubmed central 2014:3894144;	Although we did not detect any linkage or association of <b>HK2</b> with <b>insulin resistance</b> or NIDDM in the Pima Indians, the polymorphism and detailed mapping of HK2 described in this report should prove useful in the assessment of the role of this gene in the predisposition to NIDDM in other populations.[Pubmed 1996:8834247];<b>HK2</b> has been implicated in the development of <b>insulin…	1431	Disease	Insulin Resistance	Insulin Resistance;Insulin Sensitivity;insulin of resistance;insulin resistance-type;insulin sensitivity--an;insulin's resistance;insulin- resistance;insulin-resistance;insulin-sensitivity;resistance - insulin;resistance insulin;resistance of insulin;resistance of the insulin;resistance the insulin;sensitivity insulin;sensitivity of insulin;sensitivity of the insulin;	Mesh_UI:D007333;Mesh_MN:C18.452.394.968.500;Mesh_MN:G07.690.320.617;	213841	Protein	KLK2	EC 3.4.21.35;Glandular kallikrein-1;hGK-1;Kallikrein-2;KLK2;Tissue kallikrein-2;glandular kallikrein 1;hgk1;hK2;kallikrein related peptidase 2;kallikrein-related peptidase 2;KLK2A2;	SWISSPROT_AC:P20151;SWISSPROT_ID:KLK2_HUMAN;EMBL:AC037199;EMBL:AF188745;EMBL:AF188746;EMBL:AF188747;EMBL:AF243527;EMBL:AK300549;EMBL:AK300566;EMBL:BC005196;EMBL:BT006650;EMBL:M18156;EMBL:M18157;EMBL:S39329;RefSeq:NP_001002231.1;RefSeq:NP_001243009.1;RefSeq:NP_005542.1;ProteinModelPortal:P20151;STRING:9606.ENSP00000313581;SWISSPROT_AC_OLD:B4DU93;SWISSPROT_AC_OLD:B4DUB0;SWISSPROT_AC_OLD:F5H8L3;SWIS…
29340675	Insulin Resistance -- HK2	association	Pubmed 2000:10656921;Pubmed 1996:8834247;Pubmed central 2014:3894144;Pubmed central 2018:5758726;	As a first step towards elucidation of the physiological role of <b>HKII</b> in <b>insulin resistance</b> and type 2 diabetes using mouse knock-out models, we determined the genomic structure, sequence of the cDNA and of 4.8 kb of the 5' regulatory region, and tissue-specific expression of the mouse HKII gene.[Pubmed 2000:10656921];Because of the role of HKII as a leading glycolytic enzyme in ins…	1431	Disease	Insulin Resistance	Insulin Resistance;Insulin Sensitivity;insulin of resistance;insulin resistance-type;insulin sensitivity--an;insulin's resistance;insulin- resistance;insulin-resistance;insulin-sensitivity;resistance - insulin;resistance insulin;resistance of insulin;resistance of the insulin;resistance the insulin;sensitivity insulin;sensitivity of insulin;sensitivity of the insulin;	Mesh_UI:D007333;Mesh_MN:C18.452.394.968.500;Mesh_MN:G07.690.320.617;	4342352	Gene	HK2	hexokinase 2;HK2;HKII;HXK2;EC 2.7.1.1;hexokinase isoform 2;Hexokinase type II;hexokinase type-ii;Hexokinase-2;hexokinase2;hk 2;HK II;hk type ii;hk- 2;hk-2;hk-ii;Muscle form hexokinase;	SWISSPROT_AC:P52789;SWISSPROT_ID:HXK2_HUMAN;GeneID:3099;Ensembl:ENSG00000159399;HGNC:HGNC:4923;MIM:601125;Vega:OTTHUMG00000129972;protein_accession:AAD30174.1;protein_accession:AAH21116.1;protein_accession:AAH64369.1;protein_accession:AAT38114.1;protein_accession:AAX93084.1;protein_accession:AAY24209.1;protein_accession:ABI49509.1;protein_accession:ABM86696.1;protein_accession:ABW03812.1;protein_…
29340725	Insulin Resistance -- KCNA5	association	Pubmed 1996:8834247;Pubmed central 2014:3894144;	Although we did not detect any linkage or association of <b>HK2</b> with <b>insulin resistance</b> or NIDDM in the Pima Indians, the polymorphism and detailed mapping of HK2 described in this report should prove useful in the assessment of the role of this gene in the predisposition to NIDDM in other populations.[Pubmed 1996:8834247];<b>HK2</b> has been implicated in the development of <b>insulin…	1431	Disease	Insulin Resistance	Insulin Resistance;Insulin Sensitivity;insulin of resistance;insulin resistance-type;insulin sensitivity--an;insulin's resistance;insulin- resistance;insulin-resistance;insulin-sensitivity;resistance - insulin;resistance insulin;resistance of insulin;resistance of the insulin;resistance the insulin;sensitivity insulin;sensitivity of insulin;sensitivity of the insulin;	Mesh_UI:D007333;Mesh_MN:C18.452.394.968.500;Mesh_MN:G07.690.320.617;	4342860	Gene	KCNA5	ATFB7;HCK1;HK2;HPCN1;KCNA5;KV1.5;PCN1;potassium voltage-gated channel subfamily A member 5;hck-1;kv 1.5;kv-1.5;kv1.5-type;Voltage-gated potassium channel HK2;Voltage-gated potassium channel subunit Kv1.5;	SWISSPROT_AC:P22460;SWISSPROT_ID:KCNA5_HUMAN;GeneID:3741;Ensembl:ENSG00000130037;HGNC:HGNC:6224;MIM:176267;Vega:OTTHUMG00000168232;protein_accession:AAA36422.1;protein_accession:AAA60146.1;protein_accession:AAA61276.1;protein_accession:AAH96357.1;protein_accession:AAH96358.3;protein_accession:AAH99665.3;protein_accession:AAH99666.3;protein_accession:EAW88830.1;protein_accession:NP_002225.2;protei…
29340767	Insulin Resistance -- KIF2A	association	Pubmed 1996:8834247;Pubmed central 2014:3894144;	Although we did not detect any linkage or association of <b>HK2</b> with <b>insulin resistance</b> or NIDDM in the Pima Indians, the polymorphism and detailed mapping of HK2 described in this report should prove useful in the assessment of the role of this gene in the predisposition to NIDDM in other populations.[Pubmed 1996:8834247];<b>HK2</b> has been implicated in the development of <b>insulin…	1431	Disease	Insulin Resistance	Insulin Resistance;Insulin Sensitivity;insulin of resistance;insulin resistance-type;insulin sensitivity--an;insulin's resistance;insulin- resistance;insulin-resistance;insulin-sensitivity;resistance - insulin;resistance insulin;resistance of insulin;resistance of the insulin;resistance the insulin;sensitivity insulin;sensitivity of insulin;sensitivity of the insulin;	Mesh_UI:D007333;Mesh_MN:C18.452.394.968.500;Mesh_MN:G07.690.320.617;	4342910	Gene	KIF2A	CDCBM3;HK2;KIF2;KIF2A;kinesin family member 2A;Kinesin-2;Kinesin-like protein KIF2A;KNS2;	SWISSPROT_AC:O00139;SWISSPROT_ID:KIF2A_HUMAN;GeneID:3796;Ensembl:ENSG00000068796;HGNC:HGNC:6318;MIM:602591;Vega:OTTHUMG00000097755;protein_accession:AAH31828.1;protein_accession:AAP84320.1;protein_accession:ABM82273.1;protein_accession:ABM85453.1;protein_accession:ABQ59026.1;protein_accession:ABQ59038.1;protein_accession:ACE87821.1;protein_accession:ACT64380.1;protein_accession:BAF98757.1;protein…
29340803	Insulin Resistance -- KLK2	association	Pubmed 1996:8834247;Pubmed central 2014:3894144;	Although we did not detect any linkage or association of <b>HK2</b> with <b>insulin resistance</b> or NIDDM in the Pima Indians, the polymorphism and detailed mapping of HK2 described in this report should prove useful in the assessment of the role of this gene in the predisposition to NIDDM in other populations.[Pubmed 1996:8834247];<b>HK2</b> has been implicated in the development of <b>insulin…	1431	Disease	Insulin Resistance	Insulin Resistance;Insulin Sensitivity;insulin of resistance;insulin resistance-type;insulin sensitivity--an;insulin's resistance;insulin- resistance;insulin-resistance;insulin-sensitivity;resistance - insulin;resistance insulin;resistance of insulin;resistance of the insulin;resistance the insulin;sensitivity insulin;sensitivity of insulin;sensitivity of the insulin;	Mesh_UI:D007333;Mesh_MN:C18.452.394.968.500;Mesh_MN:G07.690.320.617;	4342929	Gene	KLK2	hGK-1;hK2;kallikrein related peptidase 2;KLK2;KLK2A2;EC 3.4.21.35;glandular kallikrein 1;Glandular kallikrein-1;hgk1;Kallikrein-2;kallikrein-related peptidase 2;Tissue kallikrein-2;	SWISSPROT_AC:P20151;SWISSPROT_ID:KLK2_HUMAN;GeneID:3817;Ensembl:ENSG00000167751;HGNC:HGNC:6363;MIM:147960;Vega:OTTHUMG00000182963;protein_accession:AAA74454.1;protein_accession:AAD13816.1;protein_accession:AAD13817.1;protein_accession:AAF08275.1;protein_accession:AAF08276.1;protein_accession:AAF08277.1;protein_accession:AAG33356.1;protein_accession:AAH05196.1;protein_accession:AAL73209.1;protein_…
29340829	Insulin Resistance -- HOOK2	association	Pubmed 1996:8834247;Pubmed central 2014:3894144;	Although we did not detect any linkage or association of <b>HK2</b> with <b>insulin resistance</b> or NIDDM in the Pima Indians, the polymorphism and detailed mapping of HK2 described in this report should prove useful in the assessment of the role of this gene in the predisposition to NIDDM in other populations.[Pubmed 1996:8834247];<b>HK2</b> has been implicated in the development of <b>insulin…	1431	Disease	Insulin Resistance	Insulin Resistance;Insulin Sensitivity;insulin of resistance;insulin resistance-type;insulin sensitivity--an;insulin's resistance;insulin- resistance;insulin-resistance;insulin-sensitivity;resistance - insulin;resistance insulin;resistance of insulin;resistance of the insulin;resistance the insulin;sensitivity insulin;sensitivity of insulin;sensitivity of the insulin;	Mesh_UI:D007333;Mesh_MN:C18.452.394.968.500;Mesh_MN:G07.690.320.617;	4351182	Gene	HOOK2	HK2;hook microtubule tethering protein 2;HOOK2;h-hook2;hHK2;hook 2;Protein Hook homolog 2;	SWISSPROT_AC:Q96ED9;SWISSPROT_ID:HOOK2_HUMAN;GeneID:29911;Ensembl:ENSG00000095066;HGNC:HGNC:19885;MIM:607824;Vega:OTTHUMG00000180372;protein_accession:AAC09299.1;protein_accession:AAH12443.1;protein_accession:ABM82265.1;protein_accession:ABM84286.1;protein_accession:ABM85447.1;protein_accession:ABM87678.1;protein_accession:BAC85229.1;protein_accession:EAW84305.1;protein_accession:EAW84306.1;prote…
29392701	Neutrophil elastase -<> Insulin Resistance	regulation	Pubmed 1996:8782727;Pubmed central 2016:4835658;	<b>IS</b> was markedly lower (p < 0.01) in the obese group (0.27 +/- 0.08 (pmol l)/min) compared to the lean group (2.23 +/- 1.0 (pmol/l)min) whereas <b>GE</b> was higher (0.021 +/- 0.001 vs 0.015 +/- 0.001/min, p < 0.05).[Pubmed 1996:8782727];First, activation of GalR1 can release central transmitters, such as 5-HT [41, 42], NPY [43, 44], Ach [45], and <b>NE</b> [46] in different brain regions t…	120221	Protein	Neutrophil elastase	Bone marrow serine protease;EC 3.4.21.37;ELA2;ELANE;Elastase-2;ELNE;HLE;Human leukocyte elastase;Medullasin;Neutrophil elastase;PMN elastase;ec 3. 4.21.37;elastase neutrophil;elastase pmn;elastase, neutrophil expressed;elastase, neutrophil-expressed;GE;ge-type;HNE;human leukocyte-elastase;NE;ne-type;neutrophil's elastase;neutrophil- elastase;neutrophil-elastase;pmn- elastase;PMN-E;pmn-elastase;sc…	SWISSPROT_AC:P08246;SWISSPROT_ID:ELNE_HUMAN;EMBL:AY596461;EMBL:BC074816;EMBL:BC074817;EMBL:D00187;EMBL:J03545;EMBL:M20199;EMBL:M20200;EMBL:M20201;EMBL:M20203;EMBL:M27783;EMBL:M34379;EMBL:X05875;EMBL:Y00477;RefSeq:NP_001963.1;RefSeq:XP_011526077.1;RefSeq:XP_011526078.1;ProteinModelPortal:P08246;STRING:9606.ENSP00000263621;SWISSPROT_AC_OLD:P09649;SWISSPROT_AC_OLD:Q6B0D9;SWISSPROT_AC_OLD:Q6LDP5;SMR:…	1431	Disease	Insulin Resistance	Insulin Resistance;Insulin Sensitivity;insulin of resistance;insulin resistance-type;insulin sensitivity--an;insulin's resistance;insulin- resistance;insulin-resistance;insulin-sensitivity;resistance - insulin;resistance insulin;resistance of insulin;resistance of the insulin;resistance the insulin;sensitivity insulin;sensitivity of insulin;sensitivity of the insulin;	Mesh_UI:D007333;Mesh_MN:C18.452.394.968.500;Mesh_MN:G07.690.320.617;
29392704	Insulin Resistance -- Neutrophil elastase	association	Pubmed 1996:8782727;Pubmed 2016:27701440;Pubmed central 2014:4131099;Pubmed central 2012:3478523;Pubmed central 2017:5389946;Pubmed central 2016:4835658;Pubmed central 2016:4917398;Pubmed central 2016:5049774;Pubmed central 2016:5128937;Pubmed central 2013:3788329;Pubmed central 2013:3806616;	<b>IS</b> was markedly lower (p < 0.01) in the obese group (0.27 +/- 0.08 (pmol l)/min) compared to the lean group (2.23 +/- 1.0 (pmol/l)min) whereas <b>GE</b> was higher (0.021 +/- 0.001 vs 0.015 +/- 0.001/min, p < 0.05).[Pubmed 1996:8782727];Recently, the importance of neutrophils and neutrophil-derived myeloperoxidase and <b>neutrophil elastase</b> on the induction of <b>insulin resistance</b>…	1431	Disease	Insulin Resistance	Insulin Resistance;Insulin Sensitivity;insulin of resistance;insulin resistance-type;insulin sensitivity--an;insulin's resistance;insulin- resistance;insulin-resistance;insulin-sensitivity;resistance - insulin;resistance insulin;resistance of insulin;resistance of the insulin;resistance the insulin;sensitivity insulin;sensitivity of insulin;sensitivity of the insulin;	Mesh_UI:D007333;Mesh_MN:C18.452.394.968.500;Mesh_MN:G07.690.320.617;	120221	Protein	Neutrophil elastase	Bone marrow serine protease;EC 3.4.21.37;ELA2;ELANE;Elastase-2;ELNE;HLE;Human leukocyte elastase;Medullasin;Neutrophil elastase;PMN elastase;ec 3. 4.21.37;elastase neutrophil;elastase pmn;elastase, neutrophil expressed;elastase, neutrophil-expressed;GE;ge-type;HNE;human leukocyte-elastase;NE;ne-type;neutrophil's elastase;neutrophil- elastase;neutrophil-elastase;pmn- elastase;PMN-E;pmn-elastase;sc…	SWISSPROT_AC:P08246;SWISSPROT_ID:ELNE_HUMAN;EMBL:AY596461;EMBL:BC074816;EMBL:BC074817;EMBL:D00187;EMBL:J03545;EMBL:M20199;EMBL:M20200;EMBL:M20201;EMBL:M20203;EMBL:M27783;EMBL:M34379;EMBL:X05875;EMBL:Y00477;RefSeq:NP_001963.1;RefSeq:XP_011526077.1;RefSeq:XP_011526078.1;ProteinModelPortal:P08246;STRING:9606.ENSP00000263621;SWISSPROT_AC_OLD:P09649;SWISSPROT_AC_OLD:Q6B0D9;SWISSPROT_AC_OLD:Q6LDP5;SMR:…
29392724	GPC -<> Insulin Resistance	regulation	Pubmed 1996:8782727;	<b>IS</b> was markedly lower (p < 0.01) in the obese group (0.27 +/- 0.08 (pmol l)/min) compared to the lean group (2.23 +/- 1.0 (pmol/l)min) whereas <b>GE</b> was higher (0.021 +/- 0.001 vs 0.015 +/- 0.001/min, p < 0.05).[Pubmed 1996:8782727];	159103	Protein	GPC	CD236 antigen;GLPC;Glycoconnectin;Glycophorin-C;Glycophorin-D;Glycoprotein beta;GPC;GPD;GYPC;PAS-2';Sialoglycoprotein D;CD236;CD236R;GE;ge-type;glycophorin C (Gerbich blood group);glycophorin d;gpc-type;GYPD;pas 2;pas ii;pas type ii;pas- 2;PAS-2;pas-ii;	SWISSPROT_AC:P04921;SWISSPROT_ID:GLPC_HUMAN;EMBL:AC013474;EMBL:AK312032;EMBL:AY838876;EMBL:BC104246;EMBL:BC104247;EMBL:BC106051;EMBL:M11802;EMBL:M28335;EMBL:M29662;EMBL:M36284;EMBL:X12496;EMBL:X13890;EMBL:X13892;EMBL:X13893;EMBL:X14242;EMBL:X51973;RefSeq:NP_001243513.1;RefSeq:NP_002092.1;RefSeq:NP_058131.1;ProteinModelPortal:P04921;STRING:9606.ENSP00000259254;SWISSPROT_AC_OLD:B2R522;SWISSPROT_AC_…	1431	Disease	Insulin Resistance	Insulin Resistance;Insulin Sensitivity;insulin of resistance;insulin resistance-type;insulin sensitivity--an;insulin's resistance;insulin- resistance;insulin-resistance;insulin-sensitivity;resistance - insulin;resistance insulin;resistance of insulin;resistance of the insulin;resistance the insulin;sensitivity insulin;sensitivity of insulin;sensitivity of the insulin;	Mesh_UI:D007333;Mesh_MN:C18.452.394.968.500;Mesh_MN:G07.690.320.617;
29392728	Insulin Resistance -- GPC	association	Pubmed 1996:8782727;	<b>IS</b> was markedly lower (p < 0.01) in the obese group (0.27 +/- 0.08 (pmol l)/min) compared to the lean group (2.23 +/- 1.0 (pmol/l)min) whereas <b>GE</b> was higher (0.021 +/- 0.001 vs 0.015 +/- 0.001/min, p < 0.05).[Pubmed 1996:8782727];	1431	Disease	Insulin Resistance	Insulin Resistance;Insulin Sensitivity;insulin of resistance;insulin resistance-type;insulin sensitivity--an;insulin's resistance;insulin- resistance;insulin-resistance;insulin-sensitivity;resistance - insulin;resistance insulin;resistance of insulin;resistance of the insulin;resistance the insulin;sensitivity insulin;sensitivity of insulin;sensitivity of the insulin;	Mesh_UI:D007333;Mesh_MN:C18.452.394.968.500;Mesh_MN:G07.690.320.617;	159103	Protein	GPC	CD236 antigen;GLPC;Glycoconnectin;Glycophorin-C;Glycophorin-D;Glycoprotein beta;GPC;GPD;GYPC;PAS-2';Sialoglycoprotein D;CD236;CD236R;GE;ge-type;glycophorin C (Gerbich blood group);glycophorin d;gpc-type;GYPD;pas 2;pas ii;pas type ii;pas- 2;PAS-2;pas-ii;	SWISSPROT_AC:P04921;SWISSPROT_ID:GLPC_HUMAN;EMBL:AC013474;EMBL:AK312032;EMBL:AY838876;EMBL:BC104246;EMBL:BC104247;EMBL:BC106051;EMBL:M11802;EMBL:M28335;EMBL:M29662;EMBL:M36284;EMBL:X12496;EMBL:X13890;EMBL:X13892;EMBL:X13893;EMBL:X14242;EMBL:X51973;RefSeq:NP_001243513.1;RefSeq:NP_002092.1;RefSeq:NP_058131.1;ProteinModelPortal:P04921;STRING:9606.ENSP00000259254;SWISSPROT_AC_OLD:B2R522;SWISSPROT_AC_…
29392757	Insulin Resistance -- ELANE	association	Pubmed 1996:8782727;Pubmed 2016:27701440;Pubmed central 2014:4131099;Pubmed central 2012:3478523;Pubmed central 2017:5389946;Pubmed central 2016:4835658;Pubmed central 2016:4917398;Pubmed central 2016:5049774;Pubmed central 2016:5128937;Pubmed central 2013:3788329;Pubmed central 2013:3806616;	<b>IS</b> was markedly lower (p < 0.01) in the obese group (0.27 +/- 0.08 (pmol l)/min) compared to the lean group (2.23 +/- 1.0 (pmol/l)min) whereas <b>GE</b> was higher (0.021 +/- 0.001 vs 0.015 +/- 0.001/min, p < 0.05).[Pubmed 1996:8782727];Recently, the importance of neutrophils and neutrophil-derived myeloperoxidase and <b>neutrophil elastase</b> on the induction of <b>insulin resistance</b>…	1431	Disease	Insulin Resistance	Insulin Resistance;Insulin Sensitivity;insulin of resistance;insulin resistance-type;insulin sensitivity--an;insulin's resistance;insulin- resistance;insulin-resistance;insulin-sensitivity;resistance - insulin;resistance insulin;resistance of insulin;resistance of the insulin;resistance the insulin;sensitivity insulin;sensitivity of insulin;sensitivity of the insulin;	Mesh_UI:D007333;Mesh_MN:C18.452.394.968.500;Mesh_MN:G07.690.320.617;	4341405	Gene	ELANE	ELA2;ELANE;elastase, neutrophil expressed;GE;HLE;HNE;NE;PMN-E;SCN1;Bone marrow serine protease;ec 3. 4.21.37;EC 3.4.21.37;elastase neutrophil;elastase pmn;elastase, neutrophil-expressed;Elastase-2;ELNE;ge-type;Human leukocyte elastase;human leukocyte-elastase;Medullasin;ne-type;Neutrophil elastase;neutrophil's elastase;neutrophil- elastase;neutrophil-elastase;PMN elastase;pmn- elastase;pmn-elasta…	SWISSPROT_AC:P08246;SWISSPROT_ID:ELNE_HUMAN;GeneID:1991;Ensembl:ENSG00000197561;HGNC:HGNC:3309;MIM:130130;Vega:OTTHUMG00000181839;protein_accession:AAA35792.1;protein_accession:AAA36173.1;protein_accession:AAA36359.1;protein_accession:AAA52378.1;protein_accession:AAH74816.1;protein_accession:AAH74817.1;protein_accession:AAS89303.1;protein_accession:ACC78413.1;protein_accession:BAA00128.1;protein_…
29392789	Insulin Resistance -- GYPC	association	Pubmed 1996:8782727;	<b>IS</b> was markedly lower (p < 0.01) in the obese group (0.27 +/- 0.08 (pmol l)/min) compared to the lean group (2.23 +/- 1.0 (pmol/l)min) whereas <b>GE</b> was higher (0.021 +/- 0.001 vs 0.015 +/- 0.001/min, p < 0.05).[Pubmed 1996:8782727];	1431	Disease	Insulin Resistance	Insulin Resistance;Insulin Sensitivity;insulin of resistance;insulin resistance-type;insulin sensitivity--an;insulin's resistance;insulin- resistance;insulin-resistance;insulin-sensitivity;resistance - insulin;resistance insulin;resistance of insulin;resistance of the insulin;resistance the insulin;sensitivity insulin;sensitivity of insulin;sensitivity of the insulin;	Mesh_UI:D007333;Mesh_MN:C18.452.394.968.500;Mesh_MN:G07.690.320.617;	4342264	Gene	GYPC	CD236;CD236R;GE;glycophorin C (Gerbich blood group);GPC;GPD;GYPC;GYPD;PAS-2;PAS-2';CD236 antigen;ge-type;GLPC;Glycoconnectin;glycophorin d;Glycophorin-C;Glycophorin-D;Glycoprotein beta;gpc-type;pas 2;pas ii;pas type ii;pas- 2;pas-ii;Sialoglycoprotein D;	SWISSPROT_AC:P04921;SWISSPROT_ID:GLPC_HUMAN;GeneID:2995;Ensembl:ENSG00000136732;HGNC:HGNC:4704;MIM:110750;Vega:OTTHUMG00000131464;protein_accession:AAA52574.1;protein_accession:AAA52625.1;protein_accession:AAA52626.1;protein_accession:AAA60023.1;protein_accession:AAI04247.1;protein_accession:AAI04248.1;protein_accession:AAI06052.1;protein_accession:AAK01459.1;protein_accession:AAV80423.1;protein_…
29422858	IGFBP-1 -<> Insulin Resistance	regulation	Pubmed 1996:8707251;Pubmed central 2014:4310794;Pubmed central 2012:3314358;Pubmed central 2010:2911767;Pubmed central 2013:3680956;	These results suggests an important role for <b>IGFBP-1</b> in modulating <b>insulin sensitivity</b> in cirrhosis.[Pubmed 1996:8707251];In the trial of precocious-pubarche girls, early vs. late metforminÃ¢Â€Â”an insulin-sensitizing medication commonly used to treat type 2 diabetesÃ¢Â€Â”was shown to delay puberty and menarche,30 as well as reduce leptin levels,30 pro-inflammatory markers,22 and vi…	192533	Protein	IGFBP-1	IBP-1;IBP1;IGF-binding protein 1;IGFBP-1;IGFBP1;Insulin-like growth factor-binding protein 1;Placental protein 12;PP12;AFBP;hIGFBP-1;higfbp1;igf binding protein -1;igf binding protein 1;igf binding protein i;igf binding protein type 1;igf binding protein-1;igf binding protein-i;igf-binding protein i;igf-binding protein-1;igf-binding protein-i;igf-binding-protein-1;igf-bp 25;IGF-BP25;igfbp -1;igfb…	SWISSPROT_AC:P08833;SWISSPROT_ID:IBP1_HUMAN;EMBL:AY434089;EMBL:BC035263;EMBL:BT019685;EMBL:CH236958;EMBL:CH471128;EMBL:M20841;EMBL:M23592;EMBL:M23593;EMBL:M23594;EMBL:M23595;EMBL:M31145;EMBL:M59316;EMBL:M74587;EMBL:X12385;EMBL:X13405;EMBL:X15002;EMBL:Y00856;RefSeq:NP_000587.1;ProteinModelPortal:P08833;STRING:9606.ENSP00000275525;SWISSPROT_AC_OLD:A4D2F4;SWISSPROT_AC_OLD:D3DVL9;SWISSPROT_AC_OLD:Q8I…	1431	Disease	Insulin Resistance	Insulin Resistance;Insulin Sensitivity;insulin of resistance;insulin resistance-type;insulin sensitivity--an;insulin's resistance;insulin- resistance;insulin-resistance;insulin-sensitivity;resistance - insulin;resistance insulin;resistance of insulin;resistance of the insulin;resistance the insulin;sensitivity insulin;sensitivity of insulin;sensitivity of the insulin;	Mesh_UI:D007333;Mesh_MN:C18.452.394.968.500;Mesh_MN:G07.690.320.617;
29427329	Insulin Resistance -- Leptin	association	Pubmed:16245256;Pubmed:17667144;Pubmed:18753993;Pubmed:19269197;Pubmed:20432812;Pubmed:26857932;Pubmed:28904917;Pubmed 2006:16373904;Pubmed 2006:16498365;Pubmed 2006:16636130;Pubmed 2006:16682936;Pubmed 2006:16793964;Pubmed 2006:17028377;Pubmed 2006:17093174;Pubmed 2006:17109666;Pubmed 2006:23012127;Pubmed 2001:11145919;Pubmed 2013:22770668;Pubmed 2013:23349940;Pubmed 2013:23360845;Pubmed 2013:23…	Peripherally, <b>leptin</b> modulates <b>insulin sensitivity</b> and high leptin triggers insulin resistance and vice versa.[Pubmed:16245256];Peripherally, leptin modulates insulin sensitivity and high <b>leptin</b> triggers <b>insulin resistance</b> and vice versa.[Pubmed:16245256];However, the increase in obesity in postmenopausal women increased <b>leptin</b>, which increases <b>insulin resist…	1431	Disease	Insulin Resistance	Insulin Resistance;Insulin Sensitivity;insulin of resistance;insulin resistance-type;insulin sensitivity--an;insulin's resistance;insulin- resistance;insulin-resistance;insulin-sensitivity;resistance - insulin;resistance insulin;resistance of insulin;resistance of the insulin;resistance the insulin;sensitivity insulin;sensitivity of insulin;sensitivity of the insulin;	Mesh_UI:D007333;Mesh_MN:C18.452.394.968.500;Mesh_MN:G07.690.320.617;	219985	Protein	Leptin	LEP;Leptin;OB;Obese protein;Obesity factor;OBS;factor obesity;factor of obesity;LEPD;leptin--an;leptin-type;obesity--factor;protein obese;	SWISSPROT_AC:P41159;SWISSPROT_ID:LEP_HUMAN;EMBL:AF008123;EMBL:AY996373;EMBL:BC060830;EMBL:BC069452;EMBL:BC069527;EMBL:D49487;EMBL:D63519;EMBL:D63710;EMBL:U18915;EMBL:U43415;EMBL:U43653;RefSeq:NP_000221.1;RefSeq:XP_005250397.1;ProteinModelPortal:P41159;STRING:9606.ENSP00000312652;SWISSPROT_AC_OLD:O15158;SWISSPROT_AC_OLD:Q56A88;SMR:P41159;GeneID:3952;KEGG:hsa:3952;PIR:A38952;PIR:I53166;eggNOG:ENOG4…
29461974	Insulin Resistance -- NPY	association	Pubmed 1996:8898322;Pubmed 1996:9033971;Pubmed 2017:29260593;Pubmed central 2015:4436377;Pubmed central 2008:2518481;Pubmed central 2016:4923238;Pubmed central 2013:3581207;Pubmed central 2013:3589443;	Reduced <b>insulin sensitivity</b> may increase the transcriptional activity of the <b>neuropeptide Y</b> gene in the medial basal hypothalamus and subsequent ingestion of food.[Pubmed 1996:8898322];<b>Neuropeptide Y</b> (NPY) has been shown to be associated with <b>insulin resistance</b>, since central administration of the peptide induces muscular insulin resistance.[Pubmed 1996:9033971];Determ…	1431	Disease	Insulin Resistance	Insulin Resistance;Insulin Sensitivity;insulin of resistance;insulin resistance-type;insulin sensitivity--an;insulin's resistance;insulin- resistance;insulin-resistance;insulin-sensitivity;resistance - insulin;resistance insulin;resistance of insulin;resistance of the insulin;resistance the insulin;sensitivity insulin;sensitivity of insulin;sensitivity of the insulin;	Mesh_UI:D007333;Mesh_MN:C18.452.394.968.500;Mesh_MN:G07.690.320.617;	280275	Protein	NPY	NPY;Pro-neuropeptide Y;neuropeptide Y;neuropeptide--y;neuropeptide-y;npy--an;npy-type;PYY4;y neuropeptide;	SWISSPROT_AC:P01303;SWISSPROT_ID:NPY_HUMAN;EMBL:AC004485;EMBL:BC029497;EMBL:K01911;EMBL:M14296;EMBL:M14297;EMBL:M14298;EMBL:M15789;RefSeq:NP_000896.1;ProteinModelPortal:P01303;STRING:9606.ENSP00000242152;SMR:P01303;GeneID:4852;KEGG:hsa:4852;PIR:A25198;eggNOG:ENOG410J0KC;eggNOG:ENOG41128I2;UniGene:Hs.1832;GO:GO:0001664;GO:GO:0001878;GO:GO:0004930;GO:GO:0005102;GO:GO:0005184;GO:GO:0005246;GO:GO:000…
29462005	Insulin Resistance -- Neuropeptide Y	association	Pubmed 1996:8898322;Pubmed 1996:9033971;Pubmed 2017:29260593;Pubmed central 2015:4436377;Pubmed central 2008:2518481;Pubmed central 2016:4923238;Pubmed central 2013:3581207;Pubmed central 2013:3589443;	Reduced <b>insulin sensitivity</b> may increase the transcriptional activity of the <b>neuropeptide Y</b> gene in the medial basal hypothalamus and subsequent ingestion of food.[Pubmed 1996:8898322];<b>Neuropeptide Y</b> (NPY) has been shown to be associated with <b>insulin resistance</b>, since central administration of the peptide induces muscular insulin resistance.[Pubmed 1996:9033971];Determ…	1431	Disease	Insulin Resistance	Insulin Resistance;Insulin Sensitivity;insulin of resistance;insulin resistance-type;insulin sensitivity--an;insulin's resistance;insulin- resistance;insulin-resistance;insulin-sensitivity;resistance - insulin;resistance insulin;resistance of insulin;resistance of the insulin;resistance the insulin;sensitivity insulin;sensitivity of insulin;sensitivity of the insulin;	Mesh_UI:D007333;Mesh_MN:C18.452.394.968.500;Mesh_MN:G07.690.320.617;	280276	Protein	Neuropeptide Y	Neuropeptide tyrosine;Neuropeptide Y;NPY;neuropeptide--y;neuropeptide-tyrosine;neuropeptide-y;npy--an;npy-type;y neuropeptide;	TMP_SWISSPROT_AC:P01303_NPY;PARENT_SWISSPROT_AC:P01303;PARENT_SWISSPROT_ID:NPY_HUMAN;
29517174	Insulin Resistance -- KLK8	association	Pubmed 1996:8923841;	<b>NP</b> food was associated with higher overall <b>insulin sensitivity</b> in both patients and nondiabetic subjects.[Pubmed 1996:8923841];	1431	Disease	Insulin Resistance	Insulin Resistance;Insulin Sensitivity;insulin of resistance;insulin resistance-type;insulin sensitivity--an;insulin's resistance;insulin- resistance;insulin-resistance;insulin-sensitivity;resistance - insulin;resistance insulin;resistance of insulin;resistance of the insulin;resistance the insulin;sensitivity insulin;sensitivity of insulin;sensitivity of the insulin;	Mesh_UI:D007333;Mesh_MN:C18.452.394.968.500;Mesh_MN:G07.690.320.617;	213852	Protein	KLK8	EC 3.4.21.118;hK8;Kallikrein-8;KLK8;Neuropsin;NP;NRPN;Ovasin;PRSS19;Serine protease 19;Serine protease TADG-14;TADG14;Tumor-associated differentially expressed gene 14 protein;chain-np;HNP;kallikrein 8;kallikrein related peptidase 8;kallikrein-related peptidase 8;kallikrein-related peptidase-8;np-type;tadg-14;	SWISSPROT_AC:O60259;SWISSPROT_ID:KLK8_HUMAN;EMBL:AB008390;EMBL:AB008927;EMBL:AB009849;EMBL:AB010780;EMBL:AB012761;EMBL:AC011473;EMBL:AC011483;EMBL:AF055982;EMBL:AF095742;EMBL:AF095743;EMBL:AF243527;EMBL:AF251125;EMBL:AY359036;EMBL:AY563055;EMBL:AY563056;EMBL:AY563057;EMBL:AY563058;EMBL:AY563059;EMBL:AY563060;EMBL:AY563061;EMBL:AY563062;EMBL:AY563063;EMBL:AY563064;EMBL:AY563065;EMBL:AY563066;EMBL:…
29517235	Insulin Resistance -- Purine nucleoside phosphorylase	association	Pubmed 1996:8923841;	<b>NP</b> food was associated with higher overall <b>insulin sensitivity</b> in both patients and nondiabetic subjects.[Pubmed 1996:8923841];	1431	Disease	Insulin Resistance	Insulin Resistance;Insulin Sensitivity;insulin of resistance;insulin resistance-type;insulin sensitivity--an;insulin's resistance;insulin- resistance;insulin-resistance;insulin-sensitivity;resistance - insulin;resistance insulin;resistance of insulin;resistance of the insulin;resistance the insulin;sensitivity insulin;sensitivity of insulin;sensitivity of the insulin;	Mesh_UI:D007333;Mesh_MN:C18.452.394.968.500;Mesh_MN:G07.690.320.617;	317945	Protein	Purine nucleoside phosphorylase	EC 2.4.2.1;Inosine phosphorylase;Inosine-guanosine phosphorylase;NP;PNP;PNPH;Purine nucleoside phosphorylase;chain-np;np-type;pnp-type;PRO1837;PUNP;purine-nucleoside-phosphorylase;	SWISSPROT_AC:P00491;SWISSPROT_ID:PNPH_HUMAN;EMBL:AK313490;EMBL:AY817667;EMBL:BC104206;EMBL:BC104207;EMBL:BC106074;EMBL:CH471078;EMBL:CR407607;EMBL:J02672;EMBL:M13951;EMBL:M13952;EMBL:M13953;EMBL:X00737;RefSeq:NP_000261.2;ProteinModelPortal:P00491;STRING:9606.ENSP00000354532;SWISSPROT_AC_OLD:B2R8S5;SWISSPROT_AC_OLD:D3DS00;SWISSPROT_AC_OLD:Q15160;SWISSPROT_AC_OLD:Q5PZ03;SMR:P00491;GeneID:4860;KEGG:…
29517269	Insulin Resistance -- CIZ	association	Pubmed 1996:8923841;	<b>NP</b> food was associated with higher overall <b>insulin sensitivity</b> in both patients and nondiabetic subjects.[Pubmed 1996:8923841];	1431	Disease	Insulin Resistance	Insulin Resistance;Insulin Sensitivity;insulin of resistance;insulin resistance-type;insulin sensitivity--an;insulin's resistance;insulin- resistance;insulin-resistance;insulin-sensitivity;resistance - insulin;resistance insulin;resistance of insulin;resistance of the insulin;resistance the insulin;sensitivity insulin;sensitivity of insulin;sensitivity of the insulin;	Mesh_UI:D007333;Mesh_MN:C18.452.394.968.500;Mesh_MN:G07.690.320.617;	573618	Protein	CIZ	CAG repeat protein 1;CAGH1;CAS-interacting zinc finger protein;CIZ;NMP4;Nuclear matrix protein 4;Nuclear matrix transcription factor 4;TNRC1;Trinucleotide repeat-containing gene 1 protein;Zinc finger protein 384;ZN384;ZNF384;CAGH1A;cas interacting zinc finger protein;chain-np;ERDA2;nmp-4;NP;np-type;	SWISSPROT_AC:Q8TF68;SWISSPROT_ID:ZN384_HUMAN;EMBL:AB070238;EMBL:AC125494;EMBL:AK095734;EMBL:BC053361;EMBL:CH471116;EMBL:U80738;RefSeq:NP_001035009.1;RefSeq:NP_001129206.1;RefSeq:NP_597733.2;RefSeq:XP_016874430.1;RefSeq:XP_016874431.1;RefSeq:XP_016874432.1;RefSeq:XP_016874438.1;RefSeq:XP_016874439.1;ProteinModelPortal:Q8TF68;STRING:9606.ENSP00000354592;SWISSPROT_AC_OLD:O15407;SWISSPROT_AC_OLD:Q7Z7…
29517307	Insulin Resistance -- PNP	association	Pubmed 1996:8923841;	<b>NP</b> food was associated with higher overall <b>insulin sensitivity</b> in both patients and nondiabetic subjects.[Pubmed 1996:8923841];	1431	Disease	Insulin Resistance	Insulin Resistance;Insulin Sensitivity;insulin of resistance;insulin resistance-type;insulin sensitivity--an;insulin's resistance;insulin- resistance;insulin-resistance;insulin-sensitivity;resistance - insulin;resistance insulin;resistance of insulin;resistance of the insulin;resistance the insulin;sensitivity insulin;sensitivity of insulin;sensitivity of the insulin;	Mesh_UI:D007333;Mesh_MN:C18.452.394.968.500;Mesh_MN:G07.690.320.617;	4343700	Gene	PNP	NP;PNP;PRO1837;PUNP;purine nucleoside phosphorylase;chain-np;EC 2.4.2.1;Inosine phosphorylase;Inosine-guanosine phosphorylase;np-type;pnp-type;PNPH;purine-nucleoside-phosphorylase;	SWISSPROT_AC:P00491;SWISSPROT_ID:PNPH_HUMAN;GeneID:4860;Ensembl:ENSG00000198805;HGNC:HGNC:7892;MIM:164050;Vega:OTTHUMG00000029546;protein_accession:AAA36460.1;protein_accession:AAI04207.1;protein_accession:AAI04208.1;protein_accession:AAI06075.1;protein_accession:AAV68044.1;protein_accession:ACJ13703.1;protein_accession:BAC05327.1;protein_accession:BAG36272.1;protein_accession:CAA25320.1;protein_…
29517336	Insulin Resistance -- KLK8	association	Pubmed 1996:8923841;	<b>NP</b> food was associated with higher overall <b>insulin sensitivity</b> in both patients and nondiabetic subjects.[Pubmed 1996:8923841];	1431	Disease	Insulin Resistance	Insulin Resistance;Insulin Sensitivity;insulin of resistance;insulin resistance-type;insulin sensitivity--an;insulin's resistance;insulin- resistance;insulin-resistance;insulin-sensitivity;resistance - insulin;resistance insulin;resistance of insulin;resistance of the insulin;resistance the insulin;sensitivity insulin;sensitivity of insulin;sensitivity of the insulin;	Mesh_UI:D007333;Mesh_MN:C18.452.394.968.500;Mesh_MN:G07.690.320.617;	4348740	Gene	KLK8	HNP;kallikrein related peptidase 8;KLK8;NP;NRPN;PRSS19;TADG14;chain-np;EC 3.4.21.118;hK8;kallikrein 8;Kallikrein-8;kallikrein-related peptidase 8;kallikrein-related peptidase-8;Neuropsin;np-type;Ovasin;Serine protease 19;Serine protease TADG-14;tadg-14;Tumor-associated differentially expressed gene 14 protein;	SWISSPROT_AC:O60259;SWISSPROT_ID:KLK8_HUMAN;GeneID:11202;Ensembl:ENSG00000129455;HGNC:HGNC:6369;MIM:605644;Vega:OTTHUMG00000183086;protein_accession:AAD25979.1;protein_accession:AAD29574.1;protein_accession:AAF79144.1;protein_accession:AAF79145.1;protein_accession:AAG23254.1;protein_accession:AAG33361.1;protein_accession:AAQ89395.1;protein_accession:AAT76913.1;protein_accession:AAT76914.1;protein…
29517366	Insulin Resistance -- ZNF384	association	Pubmed 1996:8923841;	<b>NP</b> food was associated with higher overall <b>insulin sensitivity</b> in both patients and nondiabetic subjects.[Pubmed 1996:8923841];	1431	Disease	Insulin Resistance	Insulin Resistance;Insulin Sensitivity;insulin of resistance;insulin resistance-type;insulin sensitivity--an;insulin's resistance;insulin- resistance;insulin-resistance;insulin-sensitivity;resistance - insulin;resistance insulin;resistance of insulin;resistance of the insulin;resistance the insulin;sensitivity insulin;sensitivity of insulin;sensitivity of the insulin;	Mesh_UI:D007333;Mesh_MN:C18.452.394.968.500;Mesh_MN:G07.690.320.617;	4359523	Gene	ZNF384	CAGH1;CAGH1A;CIZ;ERDA2;NMP4;NP;TNRC1;zinc finger protein 384;ZNF384;CAG repeat protein 1;cas interacting zinc finger protein;CAS-interacting zinc finger protein;chain-np;nmp-4;np-type;Nuclear matrix protein 4;Nuclear matrix transcription factor 4;Trinucleotide repeat-containing gene 1 protein;ZN384;	SWISSPROT_AC:Q8TF68;SWISSPROT_ID:ZN384_HUMAN;GeneID:171017;Ensembl:ENSG00000126746;HGNC:HGNC:11955;MIM:609951;Vega:OTTHUMG00000168716;protein_accession:AAB91437.1;protein_accession:AAH53361.1;protein_accession:ABD27869.1;protein_accession:ABD27870.1;protein_accession:BAB85125.1;protein_accession:BAC04618.1;protein_accession:BAG61058.1;protein_accession:EAW88755.1;protein_accession:EAW88756.1;prot…
29517411	Insulin Resistance -- CTF2P	association	Pubmed 1996:8923841;	<b>NP</b> food was associated with higher overall <b>insulin sensitivity</b> in both patients and nondiabetic subjects.[Pubmed 1996:8923841];	1431	Disease	Insulin Resistance	Insulin Resistance;Insulin Sensitivity;insulin of resistance;insulin resistance-type;insulin sensitivity--an;insulin's resistance;insulin- resistance;insulin-resistance;insulin-sensitivity;resistance - insulin;resistance insulin;resistance of insulin;resistance of the insulin;resistance the insulin;sensitivity insulin;sensitivity of insulin;sensitivity of the insulin;	Mesh_UI:D007333;Mesh_MN:C18.452.394.968.500;Mesh_MN:G07.690.320.617;	4374135	Gene	CTF2P	cardiotrophin 2, pseudogene;CTF2P;NP;chain-np;np-type;	GeneID:100289419;HGNC:HGNC:33173;genomic_nucleotide_accession:AC135048.2;genomic_nucleotide_accession:AMYH02031835.1;genomic_nucleotide_accession:AY518206.1;genomic_nucleotide_accession:NC_000016.10;genomic_nucleotide_accession:NC_018927.2;genomic_nucleotide_accession:NG_033188.1;genomic_nucleotide_gi:24416012;genomic_nucleotide_gi:45479589;genomic_nucleotide_gi:471434867;genomic_nucleotide_gi:51…
29521762	Insulin Resistance -- VWF	association	Pubmed 2001:11231921;Pubmed 2001:11453033;Pubmed 2008:18403313;Pubmed 2014:24328140;Pubmed 2014:24344794;Pubmed 1996:8901668;Pubmed 2003:14642684;	Markers of the endothelial damage, plasminogen activator inhibitor-1, tissue plasminogen activator, and <b>von Willebrand factor</b>, which are often increased in the case of <b>insulin resistance</b>, were tested for their correlation with the markers of remnant accumulation.[Pubmed 2001:11231921];The plasma <b>vWF</b> concentrations were positively correlated with <b>HOMA-IR</b> (r=0.35, p=0.01…	1431	Disease	Insulin Resistance	Insulin Resistance;Insulin Sensitivity;insulin of resistance;insulin resistance-type;insulin sensitivity--an;insulin's resistance;insulin- resistance;insulin-resistance;insulin-sensitivity;resistance - insulin;resistance insulin;resistance of insulin;resistance of the insulin;resistance the insulin;sensitivity insulin;sensitivity of insulin;sensitivity of the insulin;	Mesh_UI:D007333;Mesh_MN:C18.452.394.968.500;Mesh_MN:G07.690.320.617;	525858	Protein	VWF	F8VWF;von Willebrand factor;VWF;factor of von willebrand;factor von willebrand;factor-von willebrand;von -willebrand factor;von willebrand factor-type;von willebrand-factor;von-willebrand factor;von-willebrand's factor;von-willebrand-factor;VWD;vwd-subtype;vwd-type;	SWISSPROT_AC:P04275;SWISSPROT_ID:VWF_HUMAN;EMBL:AC005845;EMBL:AC005846;EMBL:AC005904;EMBL:BC022258;EMBL:CH471116;EMBL:K03028;EMBL:M10321;EMBL:M16945;EMBL:M16946;EMBL:M17588;EMBL:M25828;EMBL:M25829;EMBL:M25830;EMBL:M25831;EMBL:M25832;EMBL:M25833;EMBL:M25834;EMBL:M25835;EMBL:M25836;EMBL:M25837;EMBL:M25838;EMBL:M25839;EMBL:M25840;EMBL:M25841;EMBL:M25842;EMBL:M25843;EMBL:M25844;EMBL:M25845;EMBL:M2584…
29543157	Insulin Resistance -- ADRB3	association	Pubmed:20449541;Pubmed 2001:11206402;Pubmed 2001:11640997;Pubmed 2001:11699048;Pubmed 2004:15489932;Pubmed 2004:15743038;Pubmed 2002:11872697;Pubmed 2008:18422027;Pubmed 2007:18054709;Pubmed 2000:10707554;Pubmed 1996:8960833;Pubmed 2009:19295193;Pubmed 1999:10337869;Pubmed 1997:9049481;Pubmed 1997:9313101;Pubmed 1997:9313761;Pubmed 1998:10197086;Pubmed 1998:9814483;Pubmed 2005:16209345;Pubmed 200…	The aim of our study was to investigate the influence of Trp64Arg polymorphism in the <b>Beta3AR</b> gene on <b>insulin resistance</b> in obese patients and the allelic distribution of this polymorphismin a geographic area of Spain.[Pubmed:20449541];The Trp64Arg polymorphism in the <b>beta3-adrenoreceptor</b> gene has been found to be associated with <b>insulin resistance</b>, obesity or with ear…	1431	Disease	Insulin Resistance	Insulin Resistance;Insulin Sensitivity;insulin of resistance;insulin resistance-type;insulin sensitivity--an;insulin's resistance;insulin- resistance;insulin-resistance;insulin-sensitivity;resistance - insulin;resistance insulin;resistance of insulin;resistance of the insulin;resistance the insulin;sensitivity insulin;sensitivity of insulin;sensitivity of the insulin;	Mesh_UI:D007333;Mesh_MN:C18.452.394.968.500;Mesh_MN:G07.690.320.617;	11465	Protein	ADRB3	ADRB3;ADRB3R;B3AR;Beta-3 adrenergic receptor;Beta-3 adrenoceptor;Beta-3 adrenoreceptor;adrenergic receptor b3;adrenoceptor beta 3;adrenoceptor beta-3;b3 adrenergic receptor;b3 adrenoceptor;b3 adrenoreceptor;b3-adrenergic receptor;beta 3 adrenergic receptor;beta 3 adrenoceptor;beta 3 adrenoreceptor;beta 3-adrenergic receptor;beta 3-adrenergic-receptor;beta 3-adrenoceptor;beta 3-adrenoceptor-subtyp…	SWISSPROT_AC:P13945;SWISSPROT_ID:ADRB3_HUMAN;EMBL:AY487247;EMBL:BC075017;EMBL:DQ104441;EMBL:M29932;EMBL:S53291;EMBL:X70811;EMBL:X70812;EMBL:X72861;RefSeq:NP_000016.1;ProteinModelPortal:P13945;STRING:9606.ENSP00000343782;SWISSPROT_AC_OLD:Q4JFT4;SMR:P13945;GeneID:155;KEGG:hsa:155;PIR:I57941;PIR:S33751;eggNOG:ENOG410XRW9;eggNOG:KOG3656;UniGene:Hs.2549;GO:GO:0001659;GO:GO:0002024;GO:GO:0002025;GO:GO:…
29543158	Insulin Resistance -- IRS-1	association	Pubmed 2006:16873706;Pubmed 2006:16940436;Pubmed 2002:12176670;Pubmed 2002:12358865;Pubmed 2015:25902041;Pubmed 2015:26040030;Pubmed 2015:26090471;Pubmed 2008:18952604;Pubmed 2000:10719762;Pubmed 2014:24255076;Pubmed 2014:24584551;Pubmed 2014:24810050;Pubmed 2011:21677657;Pubmed 2011:21747052;Pubmed 1996:8960833;Pubmed 2010:19716569;Pubmed 2009:19622783;Pubmed 2009:21977283;Pubmed 1999:10844412;P…	Conceivably, a combination of both increased expression of p85alpha and increased serine phosphorylation of <b>IRS-1</b> is needed to induce clinically apparent <b>insulin resistance</b>.[Pubmed 2006:16873706];Increased serine phosphorylation of hepatic <b>IRS-1</b> may contribute to the <b>insulin resistance</b> that characterizes these animals.[Pubmed 2006:16940436];Here we introduced obesity i…	1431	Disease	Insulin Resistance	Insulin Resistance;Insulin Sensitivity;insulin of resistance;insulin resistance-type;insulin sensitivity--an;insulin's resistance;insulin- resistance;insulin-resistance;insulin-sensitivity;resistance - insulin;resistance insulin;resistance of insulin;resistance of the insulin;resistance the insulin;sensitivity insulin;sensitivity of insulin;sensitivity of the insulin;	Mesh_UI:D007333;Mesh_MN:C18.452.394.968.500;Mesh_MN:G07.690.320.617;	201978	Protein	IRS-1	Insulin receptor substrate 1;IRS-1;IRS1;HIRS-1;insulin receptor substrate -1;insulin receptor substrate i;insulin receptor substrate- 1;insulin receptor substrate-1;insulin receptor substrate-type 1;insulin receptor substrate1;insulin receptor-substrate 1;insulin receptor-substrate-1;insulin-receptor substrate 1;insulin-receptor substrate-1;insulin-receptor-substrate-1;irs -1;irs 1;irs i;irs type…	SWISSPROT_AC:P35568;SWISSPROT_ID:IRS1_HUMAN;EMBL:BC053895;EMBL:S62539;EMBL:S85963;RefSeq:NP_005535.1;ProteinModelPortal:P35568;STRING:9606.ENSP00000304895;SMR:P35568;GeneID:3667;KEGG:hsa:3667;PIR:I53160;eggNOG:ENOG410IXEK;eggNOG:ENOG410Z9EP;UniGene:Hs.471508;GO:GO:0000165;GO:GO:0004871;GO:GO:0005068;GO:GO:0005080;GO:GO:0005088;GO:GO:0005158;GO:GO:0005159;GO:GO:0005634;GO:GO:0005737;GO:GO:0005829;…
29543159	IRS-1 -<> Insulin Resistance	regulation	Pubmed 2002:12176670;Pubmed 1996:8960833;Pubmed central 2015:4451528;Pubmed central 2015:4472399;Pubmed central 2015:4642855;Pubmed central 2017:5343824;Pubmed central 2016:5029036;Pubmed central 2011:3046835;Pubmed central 2013:3585240;Pubmed central 2013:3747864;Pubmed central 2018:5672089;Pubmed central 2018:5811755;Pubmed central 2007:2647154;	Heterozygous knockout of the <b>IRS-1</b> gene in mice enhances obesity-linked <b>insulin resistance</b>: a possible model for the development of type 2 diabetes.[Pubmed 2002:12176670];In conclusion, <b>IRS-1</b> 972 had an increased prevalence in subjects with <b>insulin resistance</b>, with or without dyslipidaemia. beta 3-AR 64 was associated with increased obesity but not with insulin resista…	201978	Protein	IRS-1	Insulin receptor substrate 1;IRS-1;IRS1;HIRS-1;insulin receptor substrate -1;insulin receptor substrate i;insulin receptor substrate- 1;insulin receptor substrate-1;insulin receptor substrate-type 1;insulin receptor substrate1;insulin receptor-substrate 1;insulin receptor-substrate-1;insulin-receptor substrate 1;insulin-receptor substrate-1;insulin-receptor-substrate-1;irs -1;irs 1;irs i;irs type…	SWISSPROT_AC:P35568;SWISSPROT_ID:IRS1_HUMAN;EMBL:BC053895;EMBL:S62539;EMBL:S85963;RefSeq:NP_005535.1;ProteinModelPortal:P35568;STRING:9606.ENSP00000304895;SMR:P35568;GeneID:3667;KEGG:hsa:3667;PIR:I53160;eggNOG:ENOG410IXEK;eggNOG:ENOG410Z9EP;UniGene:Hs.471508;GO:GO:0000165;GO:GO:0004871;GO:GO:0005068;GO:GO:0005080;GO:GO:0005088;GO:GO:0005158;GO:GO:0005159;GO:GO:0005634;GO:GO:0005737;GO:GO:0005829;…	1431	Disease	Insulin Resistance	Insulin Resistance;Insulin Sensitivity;insulin of resistance;insulin resistance-type;insulin sensitivity--an;insulin's resistance;insulin- resistance;insulin-resistance;insulin-sensitivity;resistance - insulin;resistance insulin;resistance of insulin;resistance of the insulin;resistance the insulin;sensitivity insulin;sensitivity of insulin;sensitivity of the insulin;	Mesh_UI:D007333;Mesh_MN:C18.452.394.968.500;Mesh_MN:G07.690.320.617;
29606869	Insulin Resistance -- CETP	association	Pubmed 2013:24327961;Pubmed 2004:15589073;Pubmed 2012:22366373;Pubmed 2015:26318399;Pubmed 2007:17950106;Pubmed 1997:9069517;Pubmed 2005:15952120;Pubmed central 2016:4711172;Pubmed central 2016:4788865;Pubmed central 2011:3207838;Pubmed central 2006:1462991;	<b>Cholesteryl ester transfer protein</b> protects against <b>insulin resistance</b> in obese female mice.[Pubmed 2013:24327961];Since gut bile acids promote insulin sensitivity, we aimed to define if <b>CETP</b> improves <b>insulin sensitivity</b> with high-fat feeding.[Pubmed 2013:24327961];We found a significant sex specific effect of the TaqIB <b>CETP</b> polymorphism on the <b>insulin resist…	1431	Disease	Insulin Resistance	Insulin Resistance;Insulin Sensitivity;insulin of resistance;insulin resistance-type;insulin sensitivity--an;insulin's resistance;insulin- resistance;insulin-resistance;insulin-sensitivity;resistance - insulin;resistance insulin;resistance of insulin;resistance of the insulin;resistance the insulin;sensitivity insulin;sensitivity of insulin;sensitivity of the insulin;	Mesh_UI:D007333;Mesh_MN:C18.452.394.968.500;Mesh_MN:G07.690.320.617;	61520	Protein	CETP	CETP;Cholesteryl ester transfer protein;Lipid transfer protein I;BPIFF;cholesteryl ester transfer-protein;cholesteryl ester-transfer protein;cholesteryl transfer ester protein;cholesteryl-ester transfer protein;cholesteryl-ester-transfer protein;cholesteryl-ester-transfer-protein;HDLCQ10;	SWISSPROT_AC:P11597;SWISSPROT_ID:CETP_HUMAN;EMBL:AF027656;EMBL:AY422211;EMBL:BC025739;EMBL:M30185;EMBL:M32992;EMBL:M32993;EMBL:M32994;EMBL:M32995;EMBL:M32996;EMBL:M32997;EMBL:M32998;EMBL:M83573;EMBL:U71187;RefSeq:NP_000069.2;ProteinModelPortal:P11597;STRING:9606.ENSP00000200676;SWISSPROT_AC_OLD:Q13987;SWISSPROT_AC_OLD:Q13988;SWISSPROT_AC_OLD:Q53YZ1;SMR:P11597;GeneID:1071;KEGG:hsa:1071;PIR:A26941;…
29722902	Insulin Resistance -- FABP2	association	Pubmed 2001:11299043;Pubmed 2001:11422402;Pubmed 2001:11555846;Pubmed 2004:14981227;Pubmed 2008:18701184;Pubmed 2007:17292994;Pubmed 2010:20329566;Pubmed 1999:10337870;Pubmed 1997:9194752;Pubmed central 2014:4302657;Pubmed central 2013:3695067;Pubmed central 2013:4015124;Pubmed central 2013:4241911;	An A54T polymorphism at the <b>fatty acid binding protein 2</b> (FABP2) locus was found to be associated with <b>insulin resistance</b> in non-diabetic Pima Indians.[Pubmed 2001:11299043];An A54T polymorphism of the <b>fatty acid binding protein 2</b> (FABP2) gene was found to be associated with <b>insulin resistance</b> in nondiabetic Pima Indians.[Pubmed 2001:11422402];<b>FABP2</b> genotype is …	1431	Disease	Insulin Resistance	Insulin Resistance;Insulin Sensitivity;insulin of resistance;insulin resistance-type;insulin sensitivity--an;insulin's resistance;insulin- resistance;insulin-resistance;insulin-sensitivity;resistance - insulin;resistance insulin;resistance of insulin;resistance of the insulin;resistance the insulin;sensitivity insulin;sensitivity of insulin;sensitivity of the insulin;	Mesh_UI:D007333;Mesh_MN:C18.452.394.968.500;Mesh_MN:G07.690.320.617;	130603	Protein	FABP2	FABP2;FABPI;Fatty acid-binding protein 2;Fatty acid-binding protein, intestinal;I-FABP;Intestinal-type fatty acid-binding protein;fatty acid binding protein 2;fatty acid binding protein type 2;fatty acid binding protein, intestinal;fatty acid binding protein-2;fatty acid-binding protein-2;fatty-acid binding protein 2;fatty-acid binding protein-2;fatty-acid-binding protein-2;protein, intestinal fa…	SWISSPROT_AC:P12104;SWISSPROT_ID:FABPI_HUMAN;EMBL:AC092656;EMBL:BC069466;EMBL:BC069617;EMBL:BC069625;EMBL:BC069637;EMBL:BC111791;EMBL:M18079;RefSeq:NP_000125.2;ProteinModelPortal:P12104;STRING:9606.ENSP00000274024;SWISSPROT_AC_OLD:Q2NKJ1;SMR:P12104;GeneID:2169;KEGG:hsa:2169;PIR:A29781;eggNOG:ENOG4111US8;eggNOG:KOG4015;UniGene:Hs.282265;GO:GO:0005215;GO:GO:0005504;GO:GO:0005829;GO:GO:0007586;GO:GO…
29730011	Insulin Resistance -- LTA	association	Pubmed 2006:16468038;Pubmed 1997:9245742;	It has been suggested that the gene encoding <b>lymphotoxin-alpha</b> (LTA) is associated with <b>insulin resistance</b>, and genetic association studies in the LTA region offer some support for this.[Pubmed 2006:16468038];The aim of this study was to investigate whether the Ncol polymorphism of the <b>TNF-beta</b> gene influences the relationship between <b>insulin resistance</b> and triglycerid…	1431	Disease	Insulin Resistance	Insulin Resistance;Insulin Sensitivity;insulin of resistance;insulin resistance-type;insulin sensitivity--an;insulin's resistance;insulin- resistance;insulin-resistance;insulin-sensitivity;resistance - insulin;resistance insulin;resistance of insulin;resistance of the insulin;resistance the insulin;sensitivity insulin;sensitivity of insulin;sensitivity of the insulin;	Mesh_UI:D007333;Mesh_MN:C18.452.394.968.500;Mesh_MN:G07.690.320.617;	492274	Protein	LTA	LT-alpha;LTA;Lymphotoxin-alpha;TNF-beta;TNFB;TNFSF1;Tumor necrosis factor ligand superfamily member 1;LT;lymphotoxin alpha;tnf b;tnf beta;tnf- beta;tnf-b;tnfbeta;TNLG1E;	SWISSPROT_AC:P01374;SWISSPROT_ID:TNFB_HUMAN;EMBL:AF129756;EMBL:AY070490;EMBL:AY216498;EMBL:BA000025;EMBL:BC034729;EMBL:D00102;EMBL:D12614;EMBL:M16441;EMBL:M55913;EMBL:X01393;EMBL:X02911;EMBL:Y14768;EMBL:Z15026;RefSeq:NP_000586.2;RefSeq:NP_001153212.1;RefSeq:XP_011512917.1;RefSeq:XP_011512918.1;RefSeq:XP_011512919.1;RefSeq:XP_011512920.1;ProteinModelPortal:P01374;STRING:9606.ENSP00000403495;SWISSP…
29730023	LTA -<> Insulin Resistance	regulation	Pubmed 1997:9245742;	The aim of this study was to investigate whether the Ncol polymorphism of the <b>TNF-beta</b> gene influences the relationship between <b>insulin resistance</b> and triglyceride levels.[Pubmed 1997:9245742];	492274	Protein	LTA	LT-alpha;LTA;Lymphotoxin-alpha;TNF-beta;TNFB;TNFSF1;Tumor necrosis factor ligand superfamily member 1;LT;lymphotoxin alpha;tnf b;tnf beta;tnf- beta;tnf-b;tnfbeta;TNLG1E;	SWISSPROT_AC:P01374;SWISSPROT_ID:TNFB_HUMAN;EMBL:AF129756;EMBL:AY070490;EMBL:AY216498;EMBL:BA000025;EMBL:BC034729;EMBL:D00102;EMBL:D12614;EMBL:M16441;EMBL:M55913;EMBL:X01393;EMBL:X02911;EMBL:Y14768;EMBL:Z15026;RefSeq:NP_000586.2;RefSeq:NP_001153212.1;RefSeq:XP_011512917.1;RefSeq:XP_011512918.1;RefSeq:XP_011512919.1;RefSeq:XP_011512920.1;ProteinModelPortal:P01374;STRING:9606.ENSP00000403495;SWISSP…	1431	Disease	Insulin Resistance	Insulin Resistance;Insulin Sensitivity;insulin of resistance;insulin resistance-type;insulin sensitivity--an;insulin's resistance;insulin- resistance;insulin-resistance;insulin-sensitivity;resistance - insulin;resistance insulin;resistance of insulin;resistance of the insulin;resistance the insulin;sensitivity insulin;sensitivity of insulin;sensitivity of the insulin;	Mesh_UI:D007333;Mesh_MN:C18.452.394.968.500;Mesh_MN:G07.690.320.617;
29804836	Insulin Resistance -- IGF1	association	Pubmed 2002:11953210;Pubmed 1999:10573439;Pubmed 1997:9652560;Pubmed central 2015:4331513;Pubmed central 2017:5383056;Pubmed central 2017:5551424;Pubmed central 2017:5555709;Pubmed central 2010:2857908;Pubmed central 2016:4795379;Pubmed central 2016:4911377;Pubmed central 2009:2754469;Pubmed central 2013:3877361;	Plasma <b>IGF-1</b> may play an important role in <b>IR</b> in ACI and ACH.[Pubmed 2002:11953210];This finding might prompt an evaluation of the direct effect of <b>IGF-1</b> administration on <b>insulin sensitivity</b> in older adults.[Pubmed 1999:10573439];Good glycaemic control in insulin-dependent diabetes mellitus (IDDM) to prevent complications may be difficult to achieve during adolescence…	1431	Disease	Insulin Resistance	Insulin Resistance;Insulin Sensitivity;insulin of resistance;insulin resistance-type;insulin sensitivity--an;insulin's resistance;insulin- resistance;insulin-resistance;insulin-sensitivity;resistance - insulin;resistance insulin;resistance of insulin;resistance of the insulin;resistance the insulin;sensitivity insulin;sensitivity of insulin;sensitivity of the insulin;	Mesh_UI:D007333;Mesh_MN:C18.452.394.968.500;Mesh_MN:G07.690.320.617;	4342650	Gene	IGF1	IGF-I;IGF1;IGFI;insulin like growth factor 1;MGF;factor 1-insulin-like growth;factor i-insulin-like growth;factor-1-insulin-like growth;growth factor 1-insulin-like;growth factor i-insulin-like;growth factor-1-insulin-like;IBP1;insulin - like growth factor 1;insulin growth like factor 1;insulin growth like factor-i;insulin growth-like factor 1;insulin like growth factor -1;insulin like growth fac…	SWISSPROT_AC:P05019;SWISSPROT_ID:IGF1_HUMAN;GeneID:3479;Ensembl:ENSG00000017427;HGNC:HGNC:5464;MIM:147440;Vega:OTTHUMG00000149910;protein_accession:AAA52538.1;protein_accession:AAA52539.1;protein_accession:AAA52543.1;protein_accession:AAA52787.1;protein_accession:AAA52788.1;protein_accession:AAA52789.1;protein_accession:AAA52790.1;protein_accession:AAA96152.1;protein_accession:AAB21519.1;protein_…
29815056	Insulin Resistance -- EDN1	association	Pubmed 2015:26482255;Pubmed 2008:19183753;Pubmed 2007:17118997;Pubmed 2010:21063150;Pubmed 2009:18982011;Pubmed 1997:9366964;Pubmed 2003:12882904;Pubmed 2016:26482255;Pubmed central 2015:4502041;Pubmed central 2015:4647275;Pubmed central 2015:4742107;Pubmed central 2008:2605330;Pubmed central 2012:4400467;Pubmed central 2017:5562214;Pubmed central 2010:2903979;Pubmed central 2010:3279564;Pubmed c…	In multivariate models, in the obese group, <b>U-ET-1</b> was associated with <b>HOMA-IR</b> and aldosterone and U-AGT levels, and U-TGF-ÃƒÂŽÃ‚Â²1 was associated with U-AGT levels and 24ÃƒÂ‚Ã‚Â h-systolic BP.[Pubmed 2015:26482255];Furthermore, <b>ET-1</b> induces a reduction in <b>insulin sensitivity</b> and may take part in the development of the metabolic syndrome.[Pubmed 2008:19183753];On the …	1431	Disease	Insulin Resistance	Insulin Resistance;Insulin Sensitivity;insulin of resistance;insulin resistance-type;insulin sensitivity--an;insulin's resistance;insulin- resistance;insulin-resistance;insulin-sensitivity;resistance - insulin;resistance insulin;resistance of insulin;resistance of the insulin;resistance the insulin;sensitivity insulin;sensitivity of insulin;sensitivity of the insulin;	Mesh_UI:D007333;Mesh_MN:C18.452.394.968.500;Mesh_MN:G07.690.320.617;	114766	Protein	EDN1	EDN1;Endothelin-1;PPET1;Preproendothelin-1;ARCND3;edn 1;edn-1;endothelin -1;endothelin 1;endothelin i;endothelin type 1;endothelin- 1;endothelin- i;endothelin-1-type;endothelin1;ET1;HDLCQ7;preproendothelin 1;preproendothelin- 1;QME;	SWISSPROT_AC:P05305;SWISSPROT_ID:EDN1_HUMAN;EMBL:AY434104;EMBL:BC009720;EMBL:J05008;EMBL:M25377;EMBL:M25378;EMBL:M25379;EMBL:M25380;EMBL:M25549;EMBL:S56805;EMBL:Y00749;EMBL:Z98050;RefSeq:NP_001161791.1;RefSeq:NP_001946.3;RefSeq:XP_011512632.1;RefSeq:XP_011512633.1;RefSeq:XP_016865820.1;ProteinModelPortal:P05305;STRING:9606.ENSP00000368683;SWISSPROT_AC_OLD:Q96DA1;SMR:P05305;GeneID:1906;KEGG:hsa:19…
29815062	EDN1 -<> Insulin Resistance	regulation	Pubmed 2008:19183753;Pubmed 2007:17118997;Pubmed 1997:9366964;Pubmed central 2008:2605330;Pubmed central 2017:5562214;	Furthermore, <b>ET-1</b> induces a reduction in <b>insulin sensitivity</b> and may take part in the development of the metabolic syndrome.[Pubmed 2008:19183753];On the other hand, elevation of <b>endothelin-1</b> levels can further increase <b>insulin resistance</b>, forming possibly a deleterious circle.[Pubmed 2007:17118997];The <b>endothelin-1</b> infusion reduced <b>insulin sensitivity</b> as…	114766	Protein	EDN1	EDN1;Endothelin-1;PPET1;Preproendothelin-1;ARCND3;edn 1;edn-1;endothelin -1;endothelin 1;endothelin i;endothelin type 1;endothelin- 1;endothelin- i;endothelin-1-type;endothelin1;ET1;HDLCQ7;preproendothelin 1;preproendothelin- 1;QME;	SWISSPROT_AC:P05305;SWISSPROT_ID:EDN1_HUMAN;EMBL:AY434104;EMBL:BC009720;EMBL:J05008;EMBL:M25377;EMBL:M25378;EMBL:M25379;EMBL:M25380;EMBL:M25549;EMBL:S56805;EMBL:Y00749;EMBL:Z98050;RefSeq:NP_001161791.1;RefSeq:NP_001946.3;RefSeq:XP_011512632.1;RefSeq:XP_011512633.1;RefSeq:XP_016865820.1;ProteinModelPortal:P05305;STRING:9606.ENSP00000368683;SWISSPROT_AC_OLD:Q96DA1;SMR:P05305;GeneID:1906;KEGG:hsa:19…	1431	Disease	Insulin Resistance	Insulin Resistance;Insulin Sensitivity;insulin of resistance;insulin resistance-type;insulin sensitivity--an;insulin's resistance;insulin- resistance;insulin-resistance;insulin-sensitivity;resistance - insulin;resistance insulin;resistance of insulin;resistance of the insulin;resistance the insulin;sensitivity insulin;sensitivity of insulin;sensitivity of the insulin;	Mesh_UI:D007333;Mesh_MN:C18.452.394.968.500;Mesh_MN:G07.690.320.617;
29815088	ET-1 -<> Insulin Resistance	regulation	Pubmed 2008:19183753;Pubmed 2007:17118997;Pubmed 1997:9366964;Pubmed 2005:16248779;Pubmed central 2008:2605330;Pubmed central 2017:5562214;	Furthermore, <b>ET-1</b> induces a reduction in <b>insulin sensitivity</b> and may take part in the development of the metabolic syndrome.[Pubmed 2008:19183753];On the other hand, elevation of <b>endothelin-1</b> levels can further increase <b>insulin resistance</b>, forming possibly a deleterious circle.[Pubmed 2007:17118997];The <b>endothelin-1</b> infusion reduced <b>insulin sensitivity</b> as…	114767	Protein	ET-1	Endothelin-1;ET-1;et -1;et 1;et i;et type 1;et- 1;et- i;et-i;	TMP_SWISSPROT_AC:P05305_ET-1;PARENT_SWISSPROT_AC:P05305;PARENT_SWISSPROT_ID:EDN1_HUMAN;	1431	Disease	Insulin Resistance	Insulin Resistance;Insulin Sensitivity;insulin of resistance;insulin resistance-type;insulin sensitivity--an;insulin's resistance;insulin- resistance;insulin-resistance;insulin-sensitivity;resistance - insulin;resistance insulin;resistance of insulin;resistance of the insulin;resistance the insulin;sensitivity insulin;sensitivity of insulin;sensitivity of the insulin;	Mesh_UI:D007333;Mesh_MN:C18.452.394.968.500;Mesh_MN:G07.690.320.617;
29815120	Insulin Resistance -- ET-1	association	Pubmed 2002:12391119;Pubmed 2008:19183753;Pubmed 2007:17118997;Pubmed 2011:21677282;Pubmed 2010:21063150;Pubmed 2009:18982011;Pubmed 1997:9366964;Pubmed 2003:12882904;Pubmed 2005:16248779;Pubmed central 2015:4502041;Pubmed central 2015:4647275;Pubmed central 2015:4742107;Pubmed central 2008:2605330;Pubmed central 2012:3539971;Pubmed central 2012:4400467;Pubmed central 2017:5562214;Pubmed central …	Furthermore, <b>ET-1</b> induces <b>insulin resistance</b>.[Pubmed 2002:12391119];Furthermore, <b>ET-1</b> induces a reduction in <b>insulin sensitivity</b> and may take part in the development of the metabolic syndrome.[Pubmed 2008:19183753];On the other hand, elevation of <b>endothelin-1</b> levels can further increase <b>insulin resistance</b>, forming possibly a deleterious circle.[Pubmed 200…	1431	Disease	Insulin Resistance	Insulin Resistance;Insulin Sensitivity;insulin of resistance;insulin resistance-type;insulin sensitivity--an;insulin's resistance;insulin- resistance;insulin-resistance;insulin-sensitivity;resistance - insulin;resistance insulin;resistance of insulin;resistance of the insulin;resistance the insulin;sensitivity insulin;sensitivity of insulin;sensitivity of the insulin;	Mesh_UI:D007333;Mesh_MN:C18.452.394.968.500;Mesh_MN:G07.690.320.617;	114767	Protein	ET-1	Endothelin-1;ET-1;et -1;et 1;et i;et type 1;et- 1;et- i;et-i;	TMP_SWISSPROT_AC:P05305_ET-1;PARENT_SWISSPROT_AC:P05305;PARENT_SWISSPROT_ID:EDN1_HUMAN;
29823916	TNF -<> Insulin Resistance	regulation	Pubmed:20143002;Pubmed 2001:11334414;Pubmed 2002:11888514;Pubmed 2002:12006640;Pubmed 2000:10720082;Pubmed 2010:20060507;Pubmed 2009:19508161;Pubmed 1997:9335502;Pubmed 2005:15893134;Pubmed 2005:16170397;Pubmed central 2015:4397001;Pubmed central 2015:4490675;Pubmed central 2014:4042311;Pubmed central 2014:4056123;Pubmed central 2012:3341710;Pubmed central 2010:2809951;Pubmed central 2016:4893583…	In this article we reviewed the scientific evidence published in the literature about a potential role of <b>TNF-alpha</b> blockade in improving <b>insulin resistance</b> in rheumatic patients without diabetes.[Pubmed:20143002];Reported discrepancies in the effects of <b>tumor necrosis factor</b> (TNF)-alpha in modulating <b>insulin sensitivity</b> of cultured cells may relate both to cell types …	492131	Protein	TNF	Cachectin;TNF;TNF-a;TNF-alpha;TNFA;TNFSF2;Tumor necrosis factor;Tumor necrosis factor ligand superfamily member 2;chain-tnf;DIF;dif-type;factor - tumor necrosis;factor of the tumor necrosis;factor of the tumor-necrosis;factor of tumor necrosis;factor tumor necrosis;factor-tumor necrosis;necrosis factor-tumor;necrosis tumor factor;tnf - a;tnf - alpha;tnf -a;tnf -alpha;tnf a;tnf alpha;tnf- a;tnf- a…	SWISSPROT_AC:P01375;SWISSPROT_ID:TNFA_HUMAN;EMBL:AB088112;EMBL:AF043342;EMBL:AF098751;EMBL:AF129756;EMBL:AY066019;EMBL:AY214167;EMBL:BA000025;EMBL:BC028148;EMBL:M10988;EMBL:M16441;EMBL:M26331;EMBL:X01394;EMBL:X02910;EMBL:Y14768;EMBL:Z15026;RefSeq:NP_000585.2;ProteinModelPortal:P01375;STRING:9606.ENSP00000398698;SWISSPROT_AC_OLD:O43647;SWISSPROT_AC_OLD:Q9P1Q2;SWISSPROT_AC_OLD:Q9UIV3;SMR:P01375;Gen…	1431	Disease	Insulin Resistance	Insulin Resistance;Insulin Sensitivity;insulin of resistance;insulin resistance-type;insulin sensitivity--an;insulin's resistance;insulin- resistance;insulin-resistance;insulin-sensitivity;resistance - insulin;resistance insulin;resistance of insulin;resistance of the insulin;resistance the insulin;sensitivity insulin;sensitivity of insulin;sensitivity of the insulin;	Mesh_UI:D007333;Mesh_MN:C18.452.394.968.500;Mesh_MN:G07.690.320.617;
29827909	Insulin Resistance -- LOC102723407	association	Pubmed 2001:11596673;Pubmed 2007:17724577;Pubmed 1997:9314636;Pubmed 2003:14694835;Pubmed 2005:15619073;Pubmed central 2014:4499086;Pubmed central 2012:3308308;Pubmed central 2012:3329850;Pubmed central 2012:3515498;Pubmed central 2017:5595156;Pubmed central 2010:2809299;Pubmed central 2010:2941781;Pubmed central 2010:3082819;Pubmed central 2009:2661582;	We examined whether the Pro12-Ala polymorphism of the human peroxisome proliferator-activated receptor-gamma2 (PPAR-gamma2) gene was related to altered <b>insulin sensitivity</b> among glucose-tolerant subjects or a lower accumulated incidence or prevalence of <b>IGT</b> and Type II (non-insulin-dependent) diabetes mellitus among Scandinavian Caucasians.[Pubmed 2001:11596673];The <b>obese-IGT</b>…	1431	Disease	Insulin Resistance	Insulin Resistance;Insulin Sensitivity;insulin of resistance;insulin resistance-type;insulin sensitivity--an;insulin's resistance;insulin- resistance;insulin-resistance;insulin-sensitivity;resistance - insulin;resistance insulin;resistance of insulin;resistance of the insulin;resistance the insulin;sensitivity insulin;sensitivity of insulin;sensitivity of the insulin;	Mesh_UI:D007333;Mesh_MN:C18.452.394.968.500;Mesh_MN:G07.690.320.617;	4383092	Gene	LOC102723407	IgA;IGH;IGH@;ighv;IGHV4;IGHV4-30;IGHV4-b;IgT;IGVH;IGVH4-39;IGVH4-b;IGVH4b;LOC102723407;chain-igvh;igh-chain;igt-type;	GeneID:102723407;protein_accession:AAA52986.1;protein_accession:AAB23634.1;protein_accession:AAB23635.2;protein_accession:AAC18276.1;protein_accession:AAD16489.1;protein_accession:AAD16502.2;protein_accession:AAD20482.1;protein_accession:AAD53870.1;protein_accession:AAG37218.1;protein_accession:AAK84187.1;protein_accession:AAK84195.1;protein_accession:AAL59367.1;protein_accession:AAQ87974.1;prote…
29881236	Insulin Resistance -- ApoA-I	association	Pubmed 2002:12187390;Pubmed 2009:19013572;Pubmed 1998:10855558;Pubmed 2017:28372564;Pubmed 2017:28913361;Pubmed central 2014:4133245;Pubmed central 2014:4186861;Pubmed central 2017:5253599;Pubmed central 2017:5379622;Pubmed central 2017:5394387;Pubmed central 2017:5585604;Pubmed central 2016:4765186;Pubmed central 2011:3234572;Pubmed central 2013:3836122;	ApoA-I FCR was correlated with triglycerides during the fed state (r=0.69; P=0.026) and HDL triglycerides-esterified cholesterol ratio (r=0.73; P=0.016), suggesting that alteration of <b>apoA-I</b> metabolism in <b>insulin resistance</b> may be partly related to HDL enrichment in triglycerides.[Pubmed 2002:12187390];Waist circumference and <b>ApoB/ApoA-I</b> ratio had the highest odds ratio in in…	1431	Disease	Insulin Resistance	Insulin Resistance;Insulin Sensitivity;insulin of resistance;insulin resistance-type;insulin sensitivity--an;insulin's resistance;insulin- resistance;insulin-resistance;insulin-sensitivity;resistance - insulin;resistance insulin;resistance of insulin;resistance of the insulin;resistance the insulin;sensitivity insulin;sensitivity of insulin;sensitivity of the insulin;	Mesh_UI:D007333;Mesh_MN:C18.452.394.968.500;Mesh_MN:G07.690.320.617;	19701	Protein	ApoA-I	Apo-AI;ApoA-I;APOA1;Apolipoprotein A-I;Apolipoprotein A1;a-1 apolipoprotein;a-i apolipoprotein;a1 apolipoprotein;alpha-1 apolipoprotein;apo ai;apo(a);apo(a)-isoform;apo(a)-type;apo(a)isoform;apo-(a);	SWISSPROT_AC:P02647;SWISSPROT_ID:APOA1_HUMAN;EMBL:A14829;EMBL:AK292231;EMBL:AY422952;EMBL:AY555191;EMBL:BC005380;EMBL:BC110286;EMBL:CH471065;EMBL:EF444948;EMBL:J00098;EMBL:M11791;EMBL:M27875;EMBL:M29068;EMBL:X00566;EMBL:X01038;EMBL:X02162;EMBL:X07496;RefSeq:NP_000030.1;RefSeq:NP_001304946.1;RefSeq:NP_001304947.1;RefSeq:NP_001304950.1;ProteinModelPortal:P02647;STRING:9606.ENSP00000236850;SWISSPROT…
29881381	Insulin Resistance -- APOA1	association	Pubmed 2002:12187390;Pubmed 2009:19013572;Pubmed 1998:10855558;Pubmed 2017:28372564;Pubmed 2017:28913361;Pubmed central 2014:4133245;Pubmed central 2014:4186861;Pubmed central 2017:5253599;Pubmed central 2017:5379622;Pubmed central 2017:5394387;Pubmed central 2017:5585604;Pubmed central 2016:4765186;Pubmed central 2011:3234572;Pubmed central 2013:3836122;	ApoA-I FCR was correlated with triglycerides during the fed state (r=0.69; P=0.026) and HDL triglycerides-esterified cholesterol ratio (r=0.73; P=0.016), suggesting that alteration of <b>apoA-I</b> metabolism in <b>insulin resistance</b> may be partly related to HDL enrichment in triglycerides.[Pubmed 2002:12187390];Waist circumference and <b>ApoB/ApoA-I</b> ratio had the highest odds ratio in in…	1431	Disease	Insulin Resistance	Insulin Resistance;Insulin Sensitivity;insulin of resistance;insulin resistance-type;insulin sensitivity--an;insulin's resistance;insulin- resistance;insulin-resistance;insulin-sensitivity;resistance - insulin;resistance insulin;resistance of insulin;resistance of the insulin;resistance the insulin;sensitivity insulin;sensitivity of insulin;sensitivity of the insulin;	Mesh_UI:D007333;Mesh_MN:C18.452.394.968.500;Mesh_MN:G07.690.320.617;	4340079	Gene	APOA1	apo(a);APOA1;apolipoprotein A1;a-1 apolipoprotein;a-i apolipoprotein;a1 apolipoprotein;alpha-1 apolipoprotein;apo ai;apo(a)-isoform;apo(a)-type;apo(a)isoform;apo-(a);Apo-AI;ApoA-I;Apolipoprotein A-I;	SWISSPROT_AC:P02647;SWISSPROT_ID:APOA1_HUMAN;GeneID:335;Ensembl:ENSG00000118137;HGNC:HGNC:600;MIM:107680;Vega:OTTHUMG00000046112;protein_accession:AAA35545.1;protein_accession:AAA51746.1;protein_accession:AAA51747.1;protein_accession:AAA62829.1;protein_accession:AAB59514.1;protein_accession:AAD34604.1;protein_accession:AAH05380.1;protein_accession:AAI10287.1;protein_accession:AAL92035.1;protein_a…
29921216	Leptin -<> Insulin Resistance	regulation	Pubmed:16245256;Pubmed:17667144;Pubmed 2006:16373904;Pubmed 2006:16636130;Pubmed 2013:23781317;Pubmed 2002:12153984;Pubmed 2012:22090274;Pubmed 2012:22275759;Pubmed 2008:18081560;Pubmed 2007:17240472;Pubmed 2014:24654786;Pubmed 2011:21365005;Pubmed 2011:21774820;Pubmed 2010:20484473;Pubmed 2009:19838999;Pubmed 1998:9493562;Pubmed 2005:16046303;Pubmed central 2015:4426157;Pubmed central 2015:44682…	Peripherally, <b>leptin</b> modulates <b>insulin sensitivity</b> and high leptin triggers insulin resistance and vice versa.[Pubmed:16245256];Peripherally, leptin modulates insulin sensitivity and high <b>leptin</b> triggers <b>insulin resistance</b> and vice versa.[Pubmed:16245256];However, the increase in obesity in postmenopausal women increased <b>leptin</b>, which increases <b>insulin resist…	219985	Protein	Leptin	LEP;Leptin;OB;Obese protein;Obesity factor;OBS;factor obesity;factor of obesity;LEPD;leptin--an;leptin-type;obesity--factor;protein obese;	SWISSPROT_AC:P41159;SWISSPROT_ID:LEP_HUMAN;EMBL:AF008123;EMBL:AY996373;EMBL:BC060830;EMBL:BC069452;EMBL:BC069527;EMBL:D49487;EMBL:D63519;EMBL:D63710;EMBL:U18915;EMBL:U43415;EMBL:U43653;RefSeq:NP_000221.1;RefSeq:XP_005250397.1;ProteinModelPortal:P41159;STRING:9606.ENSP00000312652;SWISSPROT_AC_OLD:O15158;SWISSPROT_AC_OLD:Q56A88;SMR:P41159;GeneID:3952;KEGG:hsa:3952;PIR:A38952;PIR:I53166;eggNOG:ENOG4…	1431	Disease	Insulin Resistance	Insulin Resistance;Insulin Sensitivity;insulin of resistance;insulin resistance-type;insulin sensitivity--an;insulin's resistance;insulin- resistance;insulin-resistance;insulin-sensitivity;resistance - insulin;resistance insulin;resistance of insulin;resistance of the insulin;resistance the insulin;sensitivity insulin;sensitivity of insulin;sensitivity of the insulin;	Mesh_UI:D007333;Mesh_MN:C18.452.394.968.500;Mesh_MN:G07.690.320.617;
29998742	Insulin Resistance -- GLUT1	association	Pubmed 2014:24741453;Pubmed 1998:9600248;Pubmed central 2015:4384668;Pubmed central 2014:3970285;Pubmed central 2017:5313528;Pubmed central 2011:3161274;Pubmed central 2013:3862724;Pubmed central 2013:4447103;	Results of the present study suggest that patients' <b>insulin sensitivity</b> regulates <b>GLUT</b> expression in GCs in PCOS patients, and this may control oocyte quality for IVM and subsequent processes such as fertilization and implantation in patients taking part in an in vitro fertilization program.[Pubmed 2014:24741453];To evaluate whether a structural defect in the human glucose transport…	1431	Disease	Insulin Resistance	Insulin Resistance;Insulin Sensitivity;insulin of resistance;insulin resistance-type;insulin sensitivity--an;insulin's resistance;insulin- resistance;insulin-resistance;insulin-sensitivity;resistance - insulin;resistance insulin;resistance of insulin;resistance of the insulin;resistance the insulin;sensitivity insulin;sensitivity of insulin;sensitivity of the insulin;	Mesh_UI:D007333;Mesh_MN:C18.452.394.968.500;Mesh_MN:G07.690.320.617;	169311	Protein	GLUT1	Glucose transporter type 1, erythrocyte/brain;GLUT-1;GLUT1;GTR1;HepG2 glucose transporter;SLC2A1;Solute carrier family 2, facilitated glucose transporter member 1;CSE;cse-an;DYT17;DYT18;DYT9;EIG12;glucose transporter of hepg2;GLUT;glut -1;glut 1;glut i;glut isoform 1;glut isoform-1;glut- 1;glut- i;glut-1-type;glut-type;GLUT1DS;hepg2 glucose-transporter;hepg2-type glucose transporter;HTLVR;PED;ped…	SWISSPROT_AC:P11166;SWISSPROT_ID:GTR1_HUMAN;EMBL:AF070544;EMBL:AK292791;EMBL:AK312403;EMBL:AY034633;EMBL:BC118590;EMBL:CH471059;EMBL:K03195;EMBL:M20653;RefSeq:NP_006507.2;ProteinModelPortal:P11166;STRING:9606.ENSP00000416293;SWISSPROT_AC_OLD:A8K9S6;SWISSPROT_AC_OLD:B2R620;SWISSPROT_AC_OLD:D3DPX0;SWISSPROT_AC_OLD:O75535;SWISSPROT_AC_OLD:Q147X2;SMR:P11166;GeneID:6513;KEGG:hsa:6513;PIR:A27217;eggNOG…
[truncated: 3,226 more rows]
