# Supplementary material for: Gene Networks of Hyperglycemia, Diabetic Complications, and Human Proteins Targeted by SARS-CoV-2: What Is the Molecular Basis for Comorbidity?
Source: Int J Mol Sci. 2022 Jun 29;23(13):7247. doi: 10.3390/ijms23137247 (PMC9266766; doi:10.3390/ijms23137247)
Supplement: Supplementary file 1 [file ijms-23-07247-s001.zip › Table S7.xlsx]

## Sheet: Beta-cell dysfunction 72 genes
Symbol	GeneID	description
BAK1	578	BCL2 antagonist/killer 1
BAX	581	BCL2 associated X, apoptosis regulator
BBC3	27113	BCL2 binding component 3
BCL2	596	BCL2 apoptosis regulator
BCL2L11	10018	BCL2 like 11
BMF	90427	Bcl2 modifying factor
CASP3	836	caspase 3
CD22	933	CD22 molecule
CD40LG	959	CD40 ligand
CRTAP	10491	cartilage associated protein
CSF3	1440	colony stimulating factor 3
CUX1	1523	cut like homeobox 1
CYTIP	9595	cytohesin 1 interacting protein
DOCK10	55619	dedicator of cytokinesis 10
DOCK11	139818	dedicator of cytokinesis 11
FOXO1	2308	forkhead box O1
FOXP3	50943	forkhead box P3
GAPT	202309	GRB2 binding adaptor protein, transmembrane
GCLC	2729	glutamate-cysteine ligase catalytic subunit
GRAP2	9402	GRB2 related adaptor protein 2
HLA-DRB1	3123	major histocompatibility complex, class II, DR beta 1
HLA-DRB3	3125	major histocompatibility complex, class II, DR beta 3
HLA-DRB4	3126	major histocompatibility complex, class II, DR beta 4
HLA-DRB5	3127	major histocompatibility complex, class II, DR beta 5
HNF1A	6927	HNF1 homeobox A
HNF4A	3172	hepatocyte nuclear factor 4 alpha
HUWE1	10075	HECT, UBA and WWE domain containing E3 ubiquitin protein ligase 1
IAPP	3375	islet amyloid polypeptide
ICOS	29851	inducible T cell costimulator
IL1B	3553	interleukin 1 beta
IL21	59067	interleukin 21
IL22	50616	interleukin 22
IL7	3574	interleukin 7
INS	3630	insulin
LEP	3952	leptin
LOC105369230	105369230	leucocyte antigen DRB1
LYN	4067	LYN proto-oncogene, Src family tyrosine kinase
MAP3K5	4217	mitogen-activated protein kinase kinase kinase 5
MEF2C	4208	myocyte enhancer factor 2C
MIR29A	407021	microRNA 29a
MITF	4286	melanocyte inducing transcription factor
MTTP	4547	microsomal triglyceride transfer protein
NAMPT	10135	nicotinamide phosphoribosyltransferase
NCKAP1L	3071	NCK associated protein 1 like
NOX4	50507	NADPH oxidase 4
PAX4	5078	paired box 4
PDX1	3651	pancreatic and duodenal homeobox 1
PIK3CA	5290	phosphatidylinositol-4,5-bisphosphate 3-kinase catalytic subunit alpha
PIK3CB	5291	phosphatidylinositol-4,5-bisphosphate 3-kinase catalytic subunit beta
PIK3CD	5293	phosphatidylinositol-4,5-bisphosphate 3-kinase catalytic subunit delta
PIK3CG	5294	phosphatidylinositol-4,5-bisphosphate 3-kinase catalytic subunit gamma
PKN1	5585	protein kinase N1
PPARGC1A	10891	PPARG coactivator 1 alpha
PPP2R3C	55012	protein phosphatase 2 regulatory subunit B''gamma
PTEN	5728	phosphatase and tensin homolog
PTGS2	5743	prostaglandin-endoperoxide synthase 2
RC3H1	149041	ring finger and CCCH-type domains 1
RC3H2	54542	ring finger and CCCH-type domains 2
S1PR2	9294	sphingosine-1-phosphate receptor 2
SLC2A1	6513	solute carrier family 2 member 1
SOCS3	9021	suppressor of cytokine signaling 3
SOS1	6654	SOS Ras/Rac guanine nucleotide exchange factor 1
SPNS2	124976	sphingolipid transporter 2
TCF7L2	6934	transcription factor 7 like 2
TNF	7124	tumor necrosis factor
TNFRSF13B	23495	TNF receptor superfamily member 13B
TNFRSF13C	115650	TNF receptor superfamily member 13C
TNFRSF17	608	TNF receptor superfamily member 17
TNFSF13	8741	TNF superfamily member 13
TNFSF13B	10673	TNF superfamily member 13b
TP53	7157	tumor protein p53
UGCG	7357	UDP-glucose ceramide glucosyltransferase

## Sheet: Beta-cell dysfunction
IntId	IntSchema	IntType	IntLinks	Sentences	ObjId1	ObjType1	ObjName1	ObjSymonyms1	ObjLinks1	ObjId2	ObjType2	ObjName2	ObjSymonyms2	ObjLinks2
3790967	B cell homeostasis -- DR-1	association	Pubmed 2002:12106500;Pubmed central 2002:125293;	The influence of <b>HLA DRB1</b> alleles on <b>B-cell homeostasis</b> was analyzed in 164 patients with rheumatoid arthritis (RA).[Pubmed 2002:12106500];The influence of <b>HLA DRB1</b> alleles on <b>B-cell homeostasis</b> was analyzed in 164 patients with rheumatoid arthritis (RA).[Pubmed central 2002:125293];	614	Pathway	B cell homeostasis	B cell homeostasis;B lymphocyte homeostasis;B-cell homeostasis;B-lymphocyte homeostasis;beta cell homeostasis;beta-cell homeostasis;	GO:GO:0001782;GOC:add;Pubmed:12956429;ISBN:0781735149;	836	Protein	DR-1	DR-1;DR1;HLA class II histocompatibility antigen, DRB1-1 beta chain;HLA-DRB1;MHC class II antigen DRB1*1;2 beta 1 i;chain-dr beta 1;dr - 1;dr 1;dr beta 1;dr beta i;dr beta-1;dr beta1;dr i;dr type 1;dr-i;dr1-type;drb 1;drb i;DRB1;drb1 hla;drb1-subtype;drbeta1;hla - drb1;hla dr b;hla dr beta;hla dr beta 1;hla dr beta1;hla drb;hla drb 1;hla drb1;hla drbeta;hla drbeta1;hla type drb1;hla- drb1;hla--dr…	SWISSPROT_AC:P01911;SWISSPROT_AC:P01912;SWISSPROT_AC:P04229;SWISSPROT_AC:P13761;SWISSPROT_AC:Q29974;SWISSPROT_ID:2B11_HUMAN;SWISSPROT_ID:2B13_HUMAN;SWISSPROT_ID:2B17_HUMAN;SWISSPROT_ID:2B1F_HUMAN;SWISSPROT_ID:2B1G_HUMAN;EMBL:AB015184;EMBL:AF029288;EMBL:AF029293;EMBL:AF089723;EMBL:AJ276206;EMBL:AJ303118;EMBL:AK289463;EMBL:AM419948;EMBL:AY663400;EMBL:M11161;EMBL:M21008;EMBL:M33600;EMBL:X03069;EMBL:…
3791020	B cell homeostasis -- Clone P2-beta-3	association	Pubmed 2002:12106500;Pubmed central 2002:125293;	The influence of <b>HLA DRB1</b> alleles on <b>B-cell homeostasis</b> was analyzed in 164 patients with rheumatoid arthritis (RA).[Pubmed 2002:12106500];The influence of <b>HLA DRB1</b> alleles on <b>B-cell homeostasis</b> was analyzed in 164 patients with rheumatoid arthritis (RA).[Pubmed central 2002:125293];	614	Pathway	B cell homeostasis	B cell homeostasis;B lymphocyte homeostasis;B-cell homeostasis;B-lymphocyte homeostasis;beta cell homeostasis;beta-cell homeostasis;	GO:GO:0001782;GOC:add;Pubmed:12956429;ISBN:0781735149;	837	Protein	Clone P2-beta-3	Clone P2-beta-3;HLA class II histocompatibility antigen, DRB1-3 chain;HLA-DRB1;MHC class II antigen DRB1*3;chain-dr beta 1;dr beta 1;dr beta i;dr beta-1;dr beta1;drb 1;drb i;DRB1;drb1 hla;drb1-subtype;drbeta1;hla - drb1;hla dr b;hla dr beta;hla dr beta 1;hla dr beta1;hla drb;hla drb 1;hla drb1;hla drbeta;hla drbeta1;hla type drb1;hla- drb1;hla--drb1;hla-dr b;hla-dr beta;hla-dr beta 1;hla-dr beta …	SWISSPROT_AC:P01911;SWISSPROT_AC:P01912;SWISSPROT_AC:P13761;SWISSPROT_AC:Q29974;SWISSPROT_ID:2B13_HUMAN;SWISSPROT_ID:2B17_HUMAN;SWISSPROT_ID:2B1F_HUMAN;SWISSPROT_ID:2B1G_HUMAN;EMBL:X00699;RefSeq:NP_001230894.1;ProteinModelPortal:P01912;SMR:P01912;GeneID:3123;KEGG:hsa:3123;PIR:I37546;UniGene:Hs.534322;UniGene:Hs.696211;UniGene:Hs.736560;GO:GO:0000139;GO:GO:0002381;GO:GO:0002455;GO:GO:0002503;GO:GO…
3791071	B cell homeostasis -- DR-4	association	Pubmed 2002:12106500;Pubmed central 2002:125293;	The influence of <b>HLA DRB1</b> alleles on <b>B-cell homeostasis</b> was analyzed in 164 patients with rheumatoid arthritis (RA).[Pubmed 2002:12106500];The influence of <b>HLA DRB1</b> alleles on <b>B-cell homeostasis</b> was analyzed in 164 patients with rheumatoid arthritis (RA).[Pubmed central 2002:125293];	614	Pathway	B cell homeostasis	B cell homeostasis;B lymphocyte homeostasis;B-cell homeostasis;B-lymphocyte homeostasis;beta cell homeostasis;beta-cell homeostasis;	GO:GO:0001782;GOC:add;Pubmed:12956429;ISBN:0781735149;	838	Protein	DR-4	DR-4;DR4;HLA class II histocompatibility antigen, DRB1-4 beta chain;HLA-DRB1;MHC class II antigen DRB1*4;2b1-4;dr 4;dr beta 4;dr4-type;drb1 hla;DRB4;hla - drb1;hla dr beta 1;hla dr beta1;hla dr4-beta;hla drb 1;hla drb1;hla drb4;hla drbeta1;hla type drb1;hla- drb1;hla--drb1;hla-dr beta 1;hla-dr beta 1-chain;hla-dr beta-1;hla-dr beta1;hla-dr beta1-chain;hla-dr4 beta;HLA-DR4B;hla-dr4beta;hla-drb 1;h…	SWISSPROT_AC:P13760;SWISSPROT_AC:P13762;SWISSPROT_ID:2B14_HUMAN;SWISSPROT_ID:DRB4_HUMAN;EMBL:AF029269;EMBL:AF112876;EMBL:AJ295845;EMBL:AJ297586;EMBL:AL137064;EMBL:K02776;EMBL:L42143;EMBL:M15069;EMBL:M17381;EMBL:M20548;EMBL:M20549;EMBL:M20550;EMBL:X02902;EMBL:X96851;ProteinModelPortal:P13760;SWISSPROT_AC_OLD:O19717;SWISSPROT_AC_OLD:O19739;SWISSPROT_AC_OLD:P13759;SWISSPROT_AC_OLD:Q29875;SWISSPROT_A…
3791095	B cell homeostasis -- DR9	association	Pubmed 2002:12106500;Pubmed central 2002:125293;	The influence of <b>HLA DRB1</b> alleles on <b>B-cell homeostasis</b> was analyzed in 164 patients with rheumatoid arthritis (RA).[Pubmed 2002:12106500];The influence of <b>HLA DRB1</b> alleles on <b>B-cell homeostasis</b> was analyzed in 164 patients with rheumatoid arthritis (RA).[Pubmed central 2002:125293];	614	Pathway	B cell homeostasis	B cell homeostasis;B lymphocyte homeostasis;B-cell homeostasis;B-lymphocyte homeostasis;beta cell homeostasis;beta-cell homeostasis;	GO:GO:0001782;GOC:add;Pubmed:12956429;ISBN:0781735149;	839	Protein	DR9	DR-9;DR9;HLA class II histocompatibility antigen, DRB1-9 beta chain;HLA-DRB1;MHC class II antigen DRB1*9;dr 9;drb1 hla;hla - drb1;hla class ii histocompatibility antigen, drb1-9 beta;hla dr beta 1;hla dr beta1;hla drb 1;hla drb1;hla drb5;hla drbeta1;hla type drb1;hla- drb1;hla--drb1;hla-dr beta 1;hla-dr beta 1-chain;hla-dr beta-1;hla-dr beta1;hla-dr beta1-chain;hla-drb 1;hla-drb i;hla-drb-1;HLA-D…	SWISSPROT_AC:Q30154;SWISSPROT_AC:Q9TQE0;SWISSPROT_ID:2B19_HUMAN;SWISSPROT_ID:DRB5_HUMAN;EMBL:M17387;EMBL:U66826;ProteinModelPortal:Q9TQE0;SWISSPROT_AC_OLD:Q30149;SMR:Q9TQE0;GeneID:3127;PIR:A25925;PIR:C28515;UniGene:Hs.485130;UniGene:Hs.534322;UniGene:Hs.696211;UniGene:Hs.736560;GO:GO:0000139;GO:GO:0002381;GO:GO:0002437;GO:GO:0002455;GO:GO:0005615;GO:GO:0005765;GO:GO:0005886;GO:GO:0006955;GO:GO:00…
3791115	B cell homeostasis -- DR8	association	Pubmed 2002:12106500;Pubmed central 2002:125293;	The influence of <b>HLA DRB1</b> alleles on <b>B-cell homeostasis</b> was analyzed in 164 patients with rheumatoid arthritis (RA).[Pubmed 2002:12106500];The influence of <b>HLA DRB1</b> alleles on <b>B-cell homeostasis</b> was analyzed in 164 patients with rheumatoid arthritis (RA).[Pubmed central 2002:125293];	614	Pathway	B cell homeostasis	B cell homeostasis;B lymphocyte homeostasis;B-cell homeostasis;B-lymphocyte homeostasis;beta cell homeostasis;beta-cell homeostasis;	GO:GO:0001782;GOC:add;Pubmed:12956429;ISBN:0781735149;	840	Protein	DR8	DR-8;DR8;DRw8;HLA class II histocompatibility antigen, DRB1-8 beta chain;HLA-DRB1;MHC class II antigen DRB1*8;chain-dr beta 1;dr 8;dr beta 1;dr beta i;dr beta-1;dr beta1;dr-8-type;drb 1;drb i;DRB1;drb1 hla;drb1-subtype;drbeta1;drw 8;hla - drb1;hla dr b;hla dr beta;hla dr beta 1;hla dr beta1;hla drb;hla drb 1;hla drb1;hla drbeta;hla drbeta1;hla type drb1;hla- drb1;hla--drb1;hla-dr b;hla-dr beta;hl…	SWISSPROT_AC:P01911;SWISSPROT_AC:P01912;SWISSPROT_AC:P13761;SWISSPROT_AC:Q29974;SWISSPROT_AC:Q30134;SWISSPROT_ID:2B13_HUMAN;SWISSPROT_ID:2B17_HUMAN;SWISSPROT_ID:2B18_HUMAN;SWISSPROT_ID:2B1F_HUMAN;SWISSPROT_ID:2B1G_HUMAN;EMBL:AF144105;EMBL:AF330103;EMBL:AH010612;EMBL:AH010613;EMBL:AH010614;EMBL:AJ249626;EMBL:L10402;EMBL:M15074;EMBL:M17386;EMBL:M26038;EMBL:M27511;EMBL:M60216;EMBL:S69987;ProteinMode…
3791134	B cell homeostasis -- DR7	association	Pubmed 2002:12106500;Pubmed central 2002:125293;	The influence of <b>HLA DRB1</b> alleles on <b>B-cell homeostasis</b> was analyzed in 164 patients with rheumatoid arthritis (RA).[Pubmed 2002:12106500];The influence of <b>HLA DRB1</b> alleles on <b>B-cell homeostasis</b> was analyzed in 164 patients with rheumatoid arthritis (RA).[Pubmed central 2002:125293];	614	Pathway	B cell homeostasis	B cell homeostasis;B lymphocyte homeostasis;B-cell homeostasis;B-lymphocyte homeostasis;beta cell homeostasis;beta-cell homeostasis;	GO:GO:0001782;GOC:add;Pubmed:12956429;ISBN:0781735149;	841	Protein	DR7	DR-7;DR7;HLA class II histocompatibility antigen, DRB1-7 beta chain;HLA-DRB1;MHC class II antigen DRB1*7;chain-dr beta 1;dr 7;dr beta 1;dr beta i;dr beta-1;dr beta1;drb 1;drb i;DRB1;drb1 hla;drb1-subtype;drbeta1;hla - drb1;hla dr b;hla dr beta;hla dr beta 1;hla dr beta1;hla drb;hla drb 1;hla drb1;hla drb3;hla drbeta;hla drbeta1;hla type drb1;hla- drb1;hla- drb3;hla--drb1;hla-dr b;hla-dr beta;hla-…	SWISSPROT_AC:P01911;SWISSPROT_AC:P01912;SWISSPROT_AC:P13761;SWISSPROT_AC:P79483;SWISSPROT_AC:Q29974;SWISSPROT_ID:2B13_HUMAN;SWISSPROT_ID:2B17_HUMAN;SWISSPROT_ID:2B1F_HUMAN;SWISSPROT_ID:2B1G_HUMAN;SWISSPROT_ID:DRB3_HUMAN;EMBL:BC001023;EMBL:CR753309;EMBL:CR753835;EMBL:M16941;EMBL:Y13785;EMBL:Y16224;RefSeq:XP_011546040.1;ProteinModelPortal:P13761;SWISSPROT_AC_OLD:B0UYW1;SWISSPROT_AC_OLD:O46699;SWISS…
3791147	B cell homeostasis -- DRw10	association	Pubmed 2002:12106500;Pubmed central 2002:125293;	The influence of <b>HLA DRB1</b> alleles on <b>B-cell homeostasis</b> was analyzed in 164 patients with rheumatoid arthritis (RA).[Pubmed 2002:12106500];The influence of <b>HLA DRB1</b> alleles on <b>B-cell homeostasis</b> was analyzed in 164 patients with rheumatoid arthritis (RA).[Pubmed central 2002:125293];	614	Pathway	B cell homeostasis	B cell homeostasis;B lymphocyte homeostasis;B-cell homeostasis;B-lymphocyte homeostasis;beta cell homeostasis;beta-cell homeostasis;	GO:GO:0001782;GOC:add;Pubmed:12956429;ISBN:0781735149;	842	Protein	DRw10	2B1A;DRw10;HLA class II histocompatibility antigen, DRB1-10 beta chain;HLA-DRB1;MHC class II antigen DRB1*10;chain-dr beta 1;dr beta 1;dr beta i;dr beta-1;dr beta1;drb 1;drb i;DRB1;drb1 hla;drb1-subtype;drbeta1;hla - drb1;hla dr b;hla dr beta;hla dr beta 1;hla dr beta1;hla drb;hla drb 1;hla drb1;hla drbeta;hla drbeta1;hla type drb1;hla- drb1;hla--drb1;hla-dr b;hla-dr beta;hla-dr beta 1;hla-dr bet…	SWISSPROT_AC:P01911;SWISSPROT_AC:P01912;SWISSPROT_AC:P13761;SWISSPROT_AC:Q29974;SWISSPROT_AC:Q30167;SWISSPROT_ID:2B13_HUMAN;SWISSPROT_ID:2B17_HUMAN;SWISSPROT_ID:2B1A_HUMAN;SWISSPROT_ID:2B1F_HUMAN;SWISSPROT_ID:2B1G_HUMAN;EMBL:AF225565;EMBL:M20138;EMBL:X00700;ProteinModelPortal:Q30167;SWISSPROT_AC_OLD:P01914;SWISSPROT_AC_OLD:Q9MYF5;SMR:Q30167;GeneID:3123;PIR:A27614;UniGene:Hs.534322;UniGene:Hs.6962…
3791191	B cell homeostasis -- DRw11	association	Pubmed 2002:12106500;Pubmed central 2002:125293;	The influence of <b>HLA DRB1</b> alleles on <b>B-cell homeostasis</b> was analyzed in 164 patients with rheumatoid arthritis (RA).[Pubmed 2002:12106500];The influence of <b>HLA DRB1</b> alleles on <b>B-cell homeostasis</b> was analyzed in 164 patients with rheumatoid arthritis (RA).[Pubmed central 2002:125293];	614	Pathway	B cell homeostasis	B cell homeostasis;B lymphocyte homeostasis;B-cell homeostasis;B-lymphocyte homeostasis;beta cell homeostasis;beta-cell homeostasis;	GO:GO:0001782;GOC:add;Pubmed:12956429;ISBN:0781735149;	843	Protein	DRw11	2B1B;DR-5;DR5;DRw11;HLA class II histocompatibility antigen, DRB1-11 beta chain;HLA-DRB1;MHC class II antigen DRB1*11;2b1beta;chain-dr beta 1;dr 5;dr beta 1;dr beta i;dr beta-1;dr beta1;dr v;dr5-type;drb 1;drb i;DRB1;drb1 hla;drb1-subtype;drbeta1;hla - drb1;hla dr b;hla dr beta;hla dr beta 1;hla dr beta1;hla drb;hla drb 1;hla drb1;hla drbeta;hla drbeta1;hla type drb1;hla- drb1;hla--drb1;hla-dr b;…	SWISSPROT_AC:P01911;SWISSPROT_AC:P01912;SWISSPROT_AC:P13761;SWISSPROT_AC:P20039;SWISSPROT_AC:Q29974;SWISSPROT_ID:2B13_HUMAN;SWISSPROT_ID:2B17_HUMAN;SWISSPROT_ID:2B1B_HUMAN;SWISSPROT_ID:2B1F_HUMAN;SWISSPROT_ID:2B1G_HUMAN;EMBL:AJ297587;EMBL:M11867;EMBL:M21966;EMBL:M22047;EMBL:M22048;EMBL:M22049;EMBL:M22050;ProteinModelPortal:P20039;SWISSPROT_AC_OLD:Q30006;SWISSPROT_AC_OLD:Q9GIX8;SMR:P20039;GeneID:3…
3791258	B cell homeostasis -- DR12	association	Pubmed 2002:12106500;Pubmed central 2002:125293;	The influence of <b>HLA DRB1</b> alleles on <b>B-cell homeostasis</b> was analyzed in 164 patients with rheumatoid arthritis (RA).[Pubmed 2002:12106500];The influence of <b>HLA DRB1</b> alleles on <b>B-cell homeostasis</b> was analyzed in 164 patients with rheumatoid arthritis (RA).[Pubmed central 2002:125293];	614	Pathway	B cell homeostasis	B cell homeostasis;B lymphocyte homeostasis;B-cell homeostasis;B-lymphocyte homeostasis;beta cell homeostasis;beta-cell homeostasis;	GO:GO:0001782;GOC:add;Pubmed:12956429;ISBN:0781735149;	844	Protein	DR12	2B1C;DR-12;DR12;HLA class II histocompatibility antigen, DRB1-12 beta chain;HLA-DRB1;MHC class II antigen DRB1*12;chain-dr beta 1;dr 12;dr beta 1;dr beta i;dr beta-1;dr beta1;dr i-ii;drb 1;drb i;DRB1;drb1 hla;drb1-subtype;drbeta1;hla - drb1;hla dr b;hla dr beta;hla dr beta 1;hla dr beta1;hla drb;hla drb 1;hla drb1;hla drbeta;hla drbeta1;hla type drb1;hla- drb1;hla--drb1;hla-dr b;hla-dr beta;hla-d…	SWISSPROT_AC:P01911;SWISSPROT_AC:P01912;SWISSPROT_AC:P13761;SWISSPROT_AC:Q29974;SWISSPROT_AC:Q95IE3;SWISSPROT_ID:2B13_HUMAN;SWISSPROT_ID:2B17_HUMAN;SWISSPROT_ID:2B1C_HUMAN;SWISSPROT_ID:2B1F_HUMAN;SWISSPROT_ID:2B1G_HUMAN;EMBL:AB112911;EMBL:AF017439;EMBL:AH010330;EMBL:AJ302075;EMBL:AJ870921;EMBL:AY033428;EMBL:AY174091;EMBL:AY339246;EMBL:AY626551;EMBL:AY663396;EMBL:AY899825;EMBL:D86503;EMBL:DQ250650…
3791286	B cell homeostasis -- DR13	association	Pubmed 2002:12106500;Pubmed central 2002:125293;	The influence of <b>HLA DRB1</b> alleles on <b>B-cell homeostasis</b> was analyzed in 164 patients with rheumatoid arthritis (RA).[Pubmed 2002:12106500];The influence of <b>HLA DRB1</b> alleles on <b>B-cell homeostasis</b> was analyzed in 164 patients with rheumatoid arthritis (RA).[Pubmed central 2002:125293];	614	Pathway	B cell homeostasis	B cell homeostasis;B lymphocyte homeostasis;B-cell homeostasis;B-lymphocyte homeostasis;beta cell homeostasis;beta-cell homeostasis;	GO:GO:0001782;GOC:add;Pubmed:12956429;ISBN:0781735149;	845	Protein	DR13	2B1D;DR-13;DR13;HLA class II histocompatibility antigen, DRB1-13 beta chain;HLA-DRB1;MHC class II antigen DRB1*13;chain-dr beta 1;dr 13;dr beta 1;dr beta i;dr beta-1;dr beta1;drb 1;drb i;DRB1;drb1 hla;drb1-subtype;drbeta1;hla - drb1;hla dr b;hla dr beta;hla dr beta 1;hla dr beta1;hla drb;hla drb 1;hla drb1;hla drbeta;hla drbeta1;hla type drb1;hla- drb1;hla--drb1;hla-dr b;hla-dr beta;hla-dr beta 1…	SWISSPROT_AC:P01911;SWISSPROT_AC:P01912;SWISSPROT_AC:P13761;SWISSPROT_AC:Q29974;SWISSPROT_AC:Q5Y7A7;SWISSPROT_ID:2B13_HUMAN;SWISSPROT_ID:2B17_HUMAN;SWISSPROT_ID:2B1D_HUMAN;SWISSPROT_ID:2B1F_HUMAN;SWISSPROT_ID:2B1G_HUMAN;EMBL:AB049459;EMBL:AB112913;EMBL:AF048688;EMBL:AF136155;EMBL:AF164346;EMBL:AF169239;EMBL:AF170582;EMBL:AF243537;EMBL:AF243538;EMBL:AF247533;EMBL:AF305212;EMBL:AF306862;EMBL:AF3522…
3791312	B cell homeostasis -- DR14	association	Pubmed 2002:12106500;Pubmed central 2002:125293;	The influence of <b>HLA DRB1</b> alleles on <b>B-cell homeostasis</b> was analyzed in 164 patients with rheumatoid arthritis (RA).[Pubmed 2002:12106500];The influence of <b>HLA DRB1</b> alleles on <b>B-cell homeostasis</b> was analyzed in 164 patients with rheumatoid arthritis (RA).[Pubmed central 2002:125293];	614	Pathway	B cell homeostasis	B cell homeostasis;B lymphocyte homeostasis;B-cell homeostasis;B-lymphocyte homeostasis;beta cell homeostasis;beta-cell homeostasis;	GO:GO:0001782;GOC:add;Pubmed:12956429;ISBN:0781735149;	846	Protein	DR14	2B1E;DR-14;DR14;HLA class II histocompatibility antigen, DRB1-14 beta chain;HLA-DRB1;MHC class II antigen DRB1*14;chain-dr beta 1;dr 14;dr beta 1;dr beta i;dr beta-1;dr beta1;dr1-4;drb 1;drb i;DRB1;drb1 hla;drb1-subtype;drbeta1;hla - drb1;hla dr b;hla dr beta;hla dr beta 1;hla dr beta1;hla drb;hla drb 1;hla drb1;hla drbeta;hla drbeta1;hla type drb1;hla- drb1;hla--drb1;hla-dr b;hla-dr beta;hla-dr …	SWISSPROT_AC:P01911;SWISSPROT_AC:P01912;SWISSPROT_AC:P13761;SWISSPROT_AC:Q29974;SWISSPROT_AC:Q9GIY3;SWISSPROT_ID:2B13_HUMAN;SWISSPROT_ID:2B17_HUMAN;SWISSPROT_ID:2B1E_HUMAN;SWISSPROT_ID:2B1F_HUMAN;SWISSPROT_ID:2B1G_HUMAN;EMBL:AB049830;EMBL:AB049831;EMBL:AB049832;EMBL:AB062112;EMBL:AB087875;EMBL:AB087876;EMBL:AB436778;EMBL:AB485773;EMBL:AF028010;EMBL:AF112879;EMBL:AF172071;EMBL:AF177215;EMBL:AF4000…
3791335	B cell homeostasis -- HLA-DRB2	association	Pubmed 2002:12106500;Pubmed central 2002:125293;	The influence of <b>HLA DRB1</b> alleles on <b>B-cell homeostasis</b> was analyzed in 164 patients with rheumatoid arthritis (RA).[Pubmed 2002:12106500];The influence of <b>HLA DRB1</b> alleles on <b>B-cell homeostasis</b> was analyzed in 164 patients with rheumatoid arthritis (RA).[Pubmed central 2002:125293];	614	Pathway	B cell homeostasis	B cell homeostasis;B lymphocyte homeostasis;B-cell homeostasis;B-lymphocyte homeostasis;beta cell homeostasis;beta-cell homeostasis;	GO:GO:0001782;GOC:add;Pubmed:12956429;ISBN:0781735149;	847	Protein	HLA-DRB2	2B1F;DW2.2/DR2.2;HLA class II histocompatibility antigen, DRB1-15 beta chain;HLA-DRB1;HLA-DRB2;MHC class II antigen DRB1*15;chain-dr beta 1;dr beta 1;dr beta i;dr beta-1;dr beta1;drb 1;drb i;DRB1;drb1 hla;drb1-subtype;drbeta1;hla - drb1;hla dr b;hla dr beta;hla dr beta 1;hla dr beta1;hla drb;hla drb 1;hla drb1;hla drbeta;hla drbeta1;hla type drb1;hla- drb1;hla--drb1;hla-dr b;hla-dr beta;hla-dr be…	SWISSPROT_AC:P01911;SWISSPROT_AC:P01912;SWISSPROT_AC:P13761;SWISSPROT_AC:Q29974;SWISSPROT_ID:2B13_HUMAN;SWISSPROT_ID:2B17_HUMAN;SWISSPROT_ID:2B1F_HUMAN;SWISSPROT_ID:2B1G_HUMAN;EMBL:AL713966;EMBL:AY663395;EMBL:AY663406;EMBL:AY663411;EMBL:AY663414;EMBL:AY961072;EMBL:AY961073;EMBL:BC033827;EMBL:BC108922;EMBL:M16957;EMBL:M17378;EMBL:M20430;EMBL:M28584;RefSeq:NP_002115.2;ProteinModelPortal:P01911;STRI…
3791383	B cell homeostasis -- DR16	association	Pubmed 2002:12106500;Pubmed central 2002:125293;	The influence of <b>HLA DRB1</b> alleles on <b>B-cell homeostasis</b> was analyzed in 164 patients with rheumatoid arthritis (RA).[Pubmed 2002:12106500];The influence of <b>HLA DRB1</b> alleles on <b>B-cell homeostasis</b> was analyzed in 164 patients with rheumatoid arthritis (RA).[Pubmed central 2002:125293];	614	Pathway	B cell homeostasis	B cell homeostasis;B lymphocyte homeostasis;B-cell homeostasis;B-lymphocyte homeostasis;beta cell homeostasis;beta-cell homeostasis;	GO:GO:0001782;GOC:add;Pubmed:12956429;ISBN:0781735149;	848	Protein	DR16	2B1G;DR-16;DR16;HLA class II histocompatibility antigen, DRB1-16 beta chain;HLA-DRB1;MHC class II antigen DRB1*16;chain-dr beta 1;dr beta 1;dr beta i;dr beta-1;dr beta1;drb 1;drb i;DRB1;drb1 hla;drb1-subtype;drbeta1;hla - drb1;hla dr b;hla dr beta;hla dr beta 1;hla dr beta1;hla drb;hla drb 1;hla drb1;hla drbeta;hla drbeta1;hla type drb1;hla- drb1;hla--drb1;hla-dr b;hla-dr beta;hla-dr beta 1;hla-d…	SWISSPROT_AC:P01911;SWISSPROT_AC:P01912;SWISSPROT_AC:P13761;SWISSPROT_AC:Q29974;SWISSPROT_ID:2B13_HUMAN;SWISSPROT_ID:2B17_HUMAN;SWISSPROT_ID:2B1F_HUMAN;SWISSPROT_ID:2B1G_HUMAN;EMBL:AK291987;EMBL:AM110006;EMBL:AY428805;EMBL:AY912074;EMBL:DQ192647;EMBL:DQ837166;EMBL:EU029801;EMBL:L02545;EMBL:M16959;EMBL:M20504;EMBL:M28583;EMBL:U26659;EMBL:U59686;EMBL:Z72424;RefSeq:NP_002115.2;ProteinModelPortal:Q29…
6144478	B cell homeostasis -- TACI	association	Pubmed 2007:17369193;Pubmed 2007:17464555;Pubmed central 2011:3110793;	These data suggest a novel role for <b>TACI</b> in anti-chromatin <b>B cell homeostasis</b> and differentiation.[Pubmed 2007:17369193];B cell activating factor belonging to the TNF family (BAFF) and a proliferation inducing ligand (APRIL), and their receptors BAFF receptor (BAFFR), B cell maturation antigen (BCMA), and <b>transmembrane activator and CAML interactor</b> (TACI) are involved in the …	614	Pathway	B cell homeostasis	B cell homeostasis;B lymphocyte homeostasis;B-cell homeostasis;B-lymphocyte homeostasis;beta cell homeostasis;beta-cell homeostasis;	GO:GO:0001782;GOC:add;Pubmed:12956429;ISBN:0781735149;	495257	Protein	TACI	CD267 antigen;TACI;TNFRSF13B;TR13B;Transmembrane activator and CAML interactor;Tumor necrosis factor receptor superfamily member 13B;CD267;CVID;cvid type ii;CVID2;IGAD2;RYZN;taci-type;TNF receptor superfamily member 13B;tnfrsf13beta;TNFRSF14B;	SWISSPROT_AC:O14836;SWISSPROT_ID:TR13B_HUMAN;EMBL:AF023614;EMBL:AK301032;EMBL:AK313302;EMBL:AY302137;EMBL:BC109392;EMBL:CH471196;RefSeq:NP_036584.1;ProteinModelPortal:O14836;STRING:9606.ENSP00000261652;SWISSPROT_AC_OLD:B2R8B0;SWISSPROT_AC_OLD:B7Z6V8;SWISSPROT_AC_OLD:Q32LX4;SWISSPROT_AC_OLD:Q7Z6F5;SMR:O14836;GeneID:23495;KEGG:hsa:23495;eggNOG:ENOG410IHJ8;eggNOG:ENOG410Z545;UniGene:Hs.158341;GO:GO:…
6641446	B cell homeostasis -- BAFF	association	Pubmed 2008:18281543;Pubmed 2011:21372118;Pubmed 2016:27213814;Pubmed 2016:27370541;Pubmed central 2015:4305068;Pubmed central 2015:4559137;Pubmed central 2014:4173659;Pubmed central 2008:2527131;Pubmed central 2017:5507964;Pubmed central 2017:5724854;Pubmed central 2010:2798615;Pubmed central 2009:5074725;Pubmed central 2013:3580333;Pubmed central 2007:4401293;	<b>B-lymphocyte stimulator</b> and a proliferation-inducing ligand regulate <b>B-cell homeostasis</b> and immunoglobulin production and are overexpressed in B-cell malignancies.[Pubmed 2008:18281543];<b>B-cell activating factor</b> (BAFF) has an essential role in <b>B-cell homeostasis</b>.[Pubmed 2011:21372118];<b>B cell-activating factor</b> (BAFF) plays a dominant role in the <b>B cell homeosta…	614	Pathway	B cell homeostasis	B cell homeostasis;B lymphocyte homeostasis;B-cell homeostasis;B-lymphocyte homeostasis;beta cell homeostasis;beta-cell homeostasis;	GO:GO:0001782;GOC:add;Pubmed:12956429;ISBN:0781735149;	491914	Protein	BAFF	B lymphocyte stimulator;B-cell-activating factor;BAFF;BLYS;CD257 antigen;Dendritic cell-derived TNF-like molecule;TALL-1;TALL1;TN13B;TNF- and APOL-related leukocyte expressed ligand 1;TNFSF13B;TNFSF20;Tumor necrosis factor ligand superfamily member 13B;ZTNF4;b cell activating factor;b cell-activating factor;b- cell activating factor;b-cell activating factor;b-cell-activating-factor;b-lymphocyte s…	SWISSPROT_AC:Q9Y275;SWISSPROT_ID:TN13B_HUMAN;EMBL:AB073225;EMBL:AF116456;EMBL:AF132600;EMBL:AF134715;EMBL:AF136293;EMBL:AF186114;EMBL:AL157762;EMBL:AY129225;EMBL:AY302751;EMBL:AY358881;EMBL:BC020674;EMBL:CH471085;EMBL:CR541818;EMBL:EF064706;EMBL:HM636064;RefSeq:NP_001139117.1;RefSeq:NP_006564.1;ProteinModelPortal:Q9Y275;STRING:9606.ENSP00000365048;SWISSPROT_AC_OLD:E0ADT7;SWISSPROT_AC_OLD:Q6FHD6;S…
6641447	B cell homeostasis -- A proliferation-inducing ligand	association	Pubmed 2008:18281543;Pubmed central 2015:4305068;Pubmed central 2017:5752521;Pubmed central 2009:5074725;	B-lymphocyte stimulator and <b>a proliferation-inducing ligand</b> regulate <b>B-cell homeostasis</b> and immunoglobulin production and are overexpressed in B-cell malignancies.[Pubmed 2008:18281543];A proliferation inducing ligand (APRIL) is involved in the induction and maintenance of B and T cell responses.14 In murine models, overexpression of APRIL led to increased frequencies of B cells and…	614	Pathway	B cell homeostasis	B cell homeostasis;B lymphocyte homeostasis;B-cell homeostasis;B-lymphocyte homeostasis;beta cell homeostasis;beta-cell homeostasis;	GO:GO:0001782;GOC:add;Pubmed:12956429;ISBN:0781735149;	492009	Protein	A proliferation-inducing ligand	A proliferation-inducing ligand;APRIL;CD256 antigen;TALL-2;TALL2;TNF- and APOL-related leukocyte expressed ligand 2;TNF-related death ligand 1;TNF13;TNFSF13;TRDL-1;Tumor necrosis factor ligand superfamily member 13;ZTNF2;a proliferation inducing ligand;a proliferation- inducing ligand;CD256;tall type ii;TNLG7B;tumor necrosis factor superfamily member 13;UNQ383/PRO715;	SWISSPROT_AC:O75888;SWISSPROT_ID:TNF13_HUMAN;EMBL:AB222992;EMBL:AC016876;EMBL:AF046888;EMBL:AF114011;EMBL:AF114012;EMBL:AF114013;EMBL:AF136294;EMBL:AF184972;EMBL:AK301221;EMBL:AY081050;EMBL:AY358880;EMBL:BC008042;EMBL:BT019561;EMBL:BT019562;RefSeq:NP_001185552.1;RefSeq:NP_001185553.1;RefSeq:NP_003799.1;RefSeq:NP_742084.1;RefSeq:NP_742085.1;ProteinModelPortal:O75888;STRING:9606.ENSP00000343505;SWI…
9715650	B cell homeostasis -- S1P2	association	Pubmed 2012:23033271;	Expression of <b>S1P2</b>, which controls <b>B-cell homeostasis</b>, is also impaired in CLL B cells but independently of the IGHV mutational status.[Pubmed 2012:23033271];	614	Pathway	B cell homeostasis	B cell homeostasis;B lymphocyte homeostasis;B-cell homeostasis;B-lymphocyte homeostasis;beta cell homeostasis;beta-cell homeostasis;	GO:GO:0001782;GOC:add;Pubmed:12956429;ISBN:0781735149;	440428	Protein	S1P2	EDG5;Endothelial differentiation G-protein coupled receptor 5;S1P receptor 2;S1P receptor Edg-5;S1P2;S1PR2;Sphingosine 1-phosphate receptor 2;Sphingosine 1-phosphate receptor Edg-5;AGR16;DFNB68;edg 5;EDG-5;Gpcr13;H218;LPB2;s1p 2;s1p receptor subtype 2;s1p receptor type 2;s1p receptor-2;s1p type-2;sphingosine 1-phosphate receptor subtype 2;sphingosine 1-phosphate receptor type 2;sphingosine 1-phos…	SWISSPROT_AC:O95136;SWISSPROT_ID:S1PR2_HUMAN;EMBL:AF034780;EMBL:AY262688;EMBL:BC069598;RefSeq:NP_004221.3;ProteinModelPortal:O95136;STRING:9606.ENSP00000466933;SWISSPROT_AC_OLD:Q86UN8;SMR:O95136;GeneID:9294;KEGG:hsa:9294;eggNOG:ENOG410IHTX;eggNOG:ENOG41100F8;UniGene:Hs.655405;GO:GO:0000187;GO:GO:0001664;GO:GO:0003376;GO:GO:0004930;GO:GO:0005178;GO:GO:0005886;GO:GO:0007186;GO:GO:0008284;GO:GO:0008…
16199765	B cell homeostasis -- HLA-DRB1	association	Pubmed 2002:12106500;Pubmed central 2002:125293;	The influence of <b>HLA DRB1</b> alleles on <b>B-cell homeostasis</b> was analyzed in 164 patients with rheumatoid arthritis (RA).[Pubmed 2002:12106500];The influence of <b>HLA DRB1</b> alleles on <b>B-cell homeostasis</b> was analyzed in 164 patients with rheumatoid arthritis (RA).[Pubmed central 2002:125293];	614	Pathway	B cell homeostasis	B cell homeostasis;B lymphocyte homeostasis;B-cell homeostasis;B-lymphocyte homeostasis;beta cell homeostasis;beta-cell homeostasis;	GO:GO:0001782;GOC:add;Pubmed:12956429;ISBN:0781735149;	4342372	Gene	HLA-DRB1	DRB1;HLA-DR1B;HLA-DRB;HLA-DRB1;major histocompatibility complex, class II, DR beta 1;SS1;2 beta 1 i;2B1A;2B1B;2b1beta;2B1C;2B1D;2B1E;2B1F;2B1G;chain-dr beta 1;Clone P2-beta-3;dr - 1;dr 1;dr 12;dr 13;dr 14;dr 5;dr 7;dr 8;dr beta 1;dr beta i;dr beta-1;dr beta1;dr i;dr i-ii;dr type 1;dr v;DR-1;DR-12;DR-13;DR-14;DR-16;DR-5;DR-7;DR-8;dr-8-type;dr-i;DR1;dr1-4;dr1-type;DR12;DR13;DR14;DR16;DR5;dr5-type;D…	SWISSPROT_AC:P01911;SWISSPROT_AC:P01912;SWISSPROT_AC:P13761;SWISSPROT_AC:Q29974;SWISSPROT_ID:2B13_HUMAN;SWISSPROT_ID:2B17_HUMAN;SWISSPROT_ID:2B1F_HUMAN;SWISSPROT_ID:2B1G_HUMAN;GeneID:3123;Ensembl:ENSG00000196126;HGNC:HGNC:4948;MIM:142857;Vega:OTTHUMG00000031196;protein_accession:AAA03142.1;protein_accession:AAA17992.1;protein_accession:AAA35775.1;protein_accession:AAA35776.1;protein_accession:AAA…
16199929	B cell homeostasis -- HLA-DRB4	association	Pubmed 2002:12106500;Pubmed central 2002:125293;	The influence of <b>HLA DRB1</b> alleles on <b>B-cell homeostasis</b> was analyzed in 164 patients with rheumatoid arthritis (RA).[Pubmed 2002:12106500];The influence of <b>HLA DRB1</b> alleles on <b>B-cell homeostasis</b> was analyzed in 164 patients with rheumatoid arthritis (RA).[Pubmed central 2002:125293];	614	Pathway	B cell homeostasis	B cell homeostasis;B lymphocyte homeostasis;B-cell homeostasis;B-lymphocyte homeostasis;beta cell homeostasis;beta-cell homeostasis;	GO:GO:0001782;GOC:add;Pubmed:12956429;ISBN:0781735149;	4342374	Gene	HLA-DRB4	DR4;DRB4;HLA-DR4B;HLA-DRB4;major histocompatibility complex, class II, DR beta 4;2b1-4;dr 4;dr beta 4;DR-4;dr4-type;drb1 hla;hla - drb1;HLA class II histocompatibility antigen, DR beta 4 chain;HLA class II histocompatibility antigen, DRB1-4 beta chain;hla dr beta 1;hla dr beta1;hla dr4-beta;hla drb 1;hla drb1;hla drb4;hla drbeta1;hla type drb1;hla- drb1;hla--drb1;hla-dr beta 1;hla-dr beta 1-chain…	SWISSPROT_AC:P13762;SWISSPROT_ID:DRB4_HUMAN;GeneID:3126;HGNC:HGNC:4952;protein_accession:AAA03144.1;protein_accession:AAA03486.1;protein_accession:AAA17991.1;protein_accession:AAA35995.1;protein_accession:AAA36288.1;protein_accession:AAA36296.1;protein_accession:AAA36299.1;protein_accession:AAA36300.1;protein_accession:AAA52320.1;protein_accession:AAA52323.1;protein_accession:AAA52327.1;protein_a…
16199967	B cell homeostasis -- HLA-DRB3	association	Pubmed 2002:12106500;Pubmed central 2002:125293;	The influence of <b>HLA DRB1</b> alleles on <b>B-cell homeostasis</b> was analyzed in 164 patients with rheumatoid arthritis (RA).[Pubmed 2002:12106500];The influence of <b>HLA DRB1</b> alleles on <b>B-cell homeostasis</b> was analyzed in 164 patients with rheumatoid arthritis (RA).[Pubmed central 2002:125293];	614	Pathway	B cell homeostasis	B cell homeostasis;B lymphocyte homeostasis;B-cell homeostasis;B-lymphocyte homeostasis;beta cell homeostasis;beta-cell homeostasis;	GO:GO:0001782;GOC:add;Pubmed:12956429;ISBN:0781735149;	4342375	Gene	HLA-DRB3	HLA-DR1B;HLA-DR3B;HLA-DRB3;major histocompatibility complex, class II, DR beta 3;dr 7;dr beta 3;DR-7;DR7;drb 3;drb1 hla;DRB3;drbeta3;hla - drb1;HLA class II histocompatibility antigen, DR beta 3 chain;HLA class II histocompatibility antigen, DRB1-7 beta chain;hla dr beta 1;hla dr beta1;hla drb 1;hla drb1;hla drb3;hla drbeta1;hla type drb1;hla- drb1;hla- drb3;hla--drb1;hla-dr beta 1;hla-dr beta 1-…	SWISSPROT_AC:P79483;SWISSPROT_ID:DRB3_HUMAN;GeneID:3125;HGNC:HGNC:4951;MIM:612735;protein_accession:AAA36282.1;protein_accession:AAA36285.1;protein_accession:AAA36291.1;protein_accession:AAA52326.1;protein_accession:AAA59796.1;protein_accession:AAA59797.1;protein_accession:AAA59804.1;protein_accession:AAB53324.1;protein_accession:AAB63531.1;protein_accession:AAB84139.1;protein_accession:AAB86437.…
16200010	B cell homeostasis -- HLA-DRB5	association	Pubmed 2002:12106500;Pubmed central 2002:125293;	The influence of <b>HLA DRB1</b> alleles on <b>B-cell homeostasis</b> was analyzed in 164 patients with rheumatoid arthritis (RA).[Pubmed 2002:12106500];The influence of <b>HLA DRB1</b> alleles on <b>B-cell homeostasis</b> was analyzed in 164 patients with rheumatoid arthritis (RA).[Pubmed central 2002:125293];	614	Pathway	B cell homeostasis	B cell homeostasis;B lymphocyte homeostasis;B-cell homeostasis;B-lymphocyte homeostasis;beta cell homeostasis;beta-cell homeostasis;	GO:GO:0001782;GOC:add;Pubmed:12956429;ISBN:0781735149;	4342376	Gene	HLA-DRB5	HLA-DRB5;major histocompatibility complex, class II, DR beta 5;dr 9;DR beta-5;DR-9;DR2-beta-2;DR9;drb1 hla;DRB5;dw 2;dw-2;Dw2;hla - drb1;HLA class II histocompatibility antigen, DR beta 5 chain;hla class ii histocompatibility antigen, drb1-9 beta;HLA class II histocompatibility antigen, DRB1-9 beta chain;hla dr beta 1;hla dr beta1;hla drb 1;hla drb1;hla drb5;hla drbeta1;hla type drb1;hla- drb1;hl…	SWISSPROT_AC:Q30154;SWISSPROT_ID:DRB5_HUMAN;GeneID:3127;Ensembl:ENSG00000198502;HGNC:HGNC:4953;MIM:604776;Vega:OTTHUMG00000031027;protein_accession:AAA36276.1;protein_accession:AAA36277.1;protein_accession:AAA36278.1;protein_accession:AAA36292.1;protein_accession:AAA36294.1;protein_accession:AAA52325.1;protein_accession:AAA58651.1;protein_accession:AAA58657.1;protein_accession:AAA59678.1;protein_…
16200139	B cell homeostasis -- LOC105369230	association	Pubmed 2002:12106500;Pubmed central 2002:125293;	The influence of <b>HLA DRB1</b> alleles on <b>B-cell homeostasis</b> was analyzed in 164 patients with rheumatoid arthritis (RA).[Pubmed 2002:12106500];The influence of <b>HLA DRB1</b> alleles on <b>B-cell homeostasis</b> was analyzed in 164 patients with rheumatoid arthritis (RA).[Pubmed central 2002:125293];	614	Pathway	B cell homeostasis	B cell homeostasis;B lymphocyte homeostasis;B-cell homeostasis;B-lymphocyte homeostasis;beta cell homeostasis;beta-cell homeostasis;	GO:GO:0001782;GOC:add;Pubmed:12956429;ISBN:0781735149;	4384245	Gene	LOC105369230	HLA-DRB1;LOC105369230;drb1 hla;hla - drb1;hla dr beta 1;hla dr beta1;hla drb 1;hla drb1;hla drbeta1;hla type drb1;hla- drb1;hla--drb1;hla-dr beta 1;hla-dr beta 1-chain;hla-dr beta-1;hla-dr beta1;hla-dr beta1-chain;hla-drb 1;hla-drb i;hla-drb-1;hla-drbeta1;	GeneID:105369230;protein_accession:ABN43424.1;protein_accession:ABQ23354.1;protein_accession:ABQ40393.1;protein_accession:ABU86848.1;protein_accession:ABV44415.1;protein_accession:ACF35792.1;protein_accession:ACJ23476.1;protein_accession:ACU46613.1;protein_accession:ADF58794.1;protein_accession:ADF58796.1;protein_accession:ADI59560.1;protein_accession:AEI87648.1;protein_accession:AEI87654.1;prote…
19201235	B cell homeostasis -- TNFRSF13B	association	Pubmed 2007:17464555;Pubmed central 2011:3110793;	B cell activating factor belonging to the TNF family (BAFF) and a proliferation inducing ligand (APRIL), and their receptors BAFF receptor (BAFFR), B cell maturation antigen (BCMA), and <b>transmembrane activator and CAML interactor</b> (TACI) are involved in the regulation of <b>B cell homeostasis</b> and differentiation.[Pubmed 2007:17464555];The role of BCMA in B-cell homeostasis remains undef…	614	Pathway	B cell homeostasis	B cell homeostasis;B lymphocyte homeostasis;B-cell homeostasis;B-lymphocyte homeostasis;beta cell homeostasis;beta-cell homeostasis;	GO:GO:0001782;GOC:add;Pubmed:12956429;ISBN:0781735149;	4349386	Gene	TNFRSF13B	CD267;CVID;CVID2;IGAD2;RYZN;TACI;TNF receptor superfamily member 13B;TNFRSF13B;TNFRSF14B;CD267 antigen;cvid type ii;taci-type;tnfrsf13beta;TR13B;Transmembrane activator and CAML interactor;Tumor necrosis factor receptor superfamily member 13B;	SWISSPROT_AC:O14836;SWISSPROT_ID:TR13B_HUMAN;GeneID:23495;Ensembl:ENSG00000240505;HGNC:HGNC:18153;MIM:604907;Vega:OTTHUMG00000059262;protein_accession:AAC51790.1;protein_accession:AAI09393.1;protein_accession:AAP57629.1;protein_accession:ABK41894.1;protein_accession:AJY26940.1;protein_accession:BAD97173.1;protein_accession:BAE16555.1;protein_accession:BAG36107.1;protein_accession:BAH13394.1;prote…
19840804	B cell homeostasis -- TNFSF13	association	Pubmed 2008:18281543;Pubmed central 2015:4305068;Pubmed central 2017:5752521;Pubmed central 2009:5074725;	B-lymphocyte stimulator and <b>a proliferation-inducing ligand</b> regulate <b>B-cell homeostasis</b> and immunoglobulin production and are overexpressed in B-cell malignancies.[Pubmed 2008:18281543];A proliferation inducing ligand (APRIL) is involved in the induction and maintenance of B and T cell responses.14 In murine models, overexpression of APRIL led to increased frequencies of B cells and…	614	Pathway	B cell homeostasis	B cell homeostasis;B lymphocyte homeostasis;B-cell homeostasis;B-lymphocyte homeostasis;beta cell homeostasis;beta-cell homeostasis;	GO:GO:0001782;GOC:add;Pubmed:12956429;ISBN:0781735149;	4346716	Gene	TNFSF13	APRIL;CD256;TALL-2;TALL2;TNFSF13;TNLG7B;TRDL-1;tumor necrosis factor superfamily member 13;UNQ383/PRO715;ZTNF2;a proliferation inducing ligand;a proliferation- inducing ligand;A proliferation-inducing ligand;CD256 antigen;tall type ii;TNF- and APOL-related leukocyte expressed ligand 2;TNF-related death ligand 1;TNF13;Tumor necrosis factor ligand superfamily member 13;	SWISSPROT_AC:O75888;SWISSPROT_ID:TNF13_HUMAN;GeneID:8741;Ensembl:ENSG00000161955;HGNC:HGNC:11928;MIM:604472;Vega:OTTHUMG00000108145;protein_accession:AAC61312.1;protein_accession:AAD29422.1;protein_accession:AAF01321.1;protein_accession:AAF59828.1;protein_accession:AAF59829.1;protein_accession:AAF59830.1;protein_accession:AAH08042.1;protein_accession:AAL90442.1;protein_accession:AAM47279.1;protei…
19840819	B cell homeostasis -- TNFSF13B	association	Pubmed 2008:18281543;Pubmed 2016:27213814;Pubmed 2016:27370541;Pubmed central 2015:4305068;Pubmed central 2015:4559137;Pubmed central 2014:4173659;Pubmed central 2017:5507964;Pubmed central 2017:5724854;Pubmed central 2010:2798615;Pubmed central 2009:5074725;Pubmed central 2013:3580333;Pubmed central 2007:4401293;	<b>B-lymphocyte stimulator</b> and a proliferation-inducing ligand regulate <b>B-cell homeostasis</b> and immunoglobulin production and are overexpressed in B-cell malignancies.[Pubmed 2008:18281543];<b>B cell-activating factor</b> (BAFF) plays a dominant role in the <b>B cell homeostasis</b>.[Pubmed 2016:27213814];The <b>B cell activating factor</b> (BAFF) system plays an essential role in <b>B …	614	Pathway	B cell homeostasis	B cell homeostasis;B lymphocyte homeostasis;B-cell homeostasis;B-lymphocyte homeostasis;beta cell homeostasis;beta-cell homeostasis;	GO:GO:0001782;GOC:add;Pubmed:12956429;ISBN:0781735149;	4348305	Gene	TNFSF13B	BAFF;BLYS;CD257;DTL;TALL-1;TALL1;THANK;TNFSF13B;TNFSF20;TNLG7A;tumor necrosis factor superfamily member 13b;ZTNF4;b cell activating factor;b cell-activating factor;B lymphocyte stimulator;b- cell activating factor;b-cell activating factor;B-cell-activating factor;b-cell-activating-factor;b-lymphocyte stimulator;blys--an;CD257 antigen;Dendritic cell-derived TNF-like molecule;dtl-type;tall-i;TN13B;…	SWISSPROT_AC:Q9Y275;SWISSPROT_ID:TN13B_HUMAN;GeneID:10673;Ensembl:ENSG00000102524;HGNC:HGNC:11929;MIM:603969;Vega:OTTHUMG00000017329;protein_accession:AAD21092.1;protein_accession:AAD25356.1;protein_accession:AAD29421.1;protein_accession:AAF01432.1;protein_accession:AAF60219.1;protein_accession:AAH20674.1;protein_accession:AAN08421.1;protein_accession:AAN08422.1;protein_accession:AAN08423.1;prote…
23866227	B cell homeostasis -- S1PR2	association	Pubmed 2012:23033271;	Expression of <b>S1P2</b>, which controls <b>B-cell homeostasis</b>, is also impaired in CLL B cells but independently of the IGHV mutational status.[Pubmed 2012:23033271];	614	Pathway	B cell homeostasis	B cell homeostasis;B lymphocyte homeostasis;B-cell homeostasis;B-lymphocyte homeostasis;beta cell homeostasis;beta-cell homeostasis;	GO:GO:0001782;GOC:add;Pubmed:12956429;ISBN:0781735149;	4347126	Gene	S1PR2	AGR16;DFNB68;EDG-5;EDG5;Gpcr13;H218;LPB2;S1P2;S1PR2;sphingosine-1-phosphate receptor 2;edg 5;Endothelial differentiation G-protein coupled receptor 5;s1p 2;S1P receptor 2;S1P receptor Edg-5;s1p receptor subtype 2;s1p receptor type 2;s1p receptor-2;s1p type-2;Sphingosine 1-phosphate receptor 2;Sphingosine 1-phosphate receptor Edg-5;sphingosine 1-phosphate receptor subtype 2;sphingosine 1-phosphate…	SWISSPROT_AC:O95136;SWISSPROT_ID:S1PR2_HUMAN;GeneID:9294;Ensembl:ENSG00000267534;HGNC:HGNC:3169;MIM:605111;Vega:OTTHUMG00000180399;protein_accession:AAC98919.1;protein_accession:AAH69598.1;protein_accession:AAP20652.1;protein_accession:EAW84081.1;protein_accession:EAW84082.1;protein_accession:NP_004221.3;protein_accession:O95136.2;protein_gi:119604487;protein_gi:119604488;protein_gi:134244587;pro…
27536205	Beta-cell dysfunction -- HNF1A	association	Pubmed 2001:11713231;Pubmed 2000:10944108;Pubmed 2003:12574234;Pubmed 2003:12618086;Pubmed 1998:9703322;	This animal model of maturity-onset diabetes of the young 3 should be useful for the further elucidation of the mechanism by which <b>HNF-1 alpha</b> deficiency causes <b>beta-cell dysfunction</b> in this disease.[Pubmed 2001:11713231];These unprecedented results suggest the molecular mechanism of <b>HNF1</b> alpha-P291fsinsC causing <b>beta-cell dysfunction</b>.[Pubmed 2000:10944108];Accordingly…	4264	Phenotype	Beta-cell dysfunction	Beta-cell dysfunction;	HP:0006279;UMLS:C1969875 "Beta-cell dysfunction";	4345419	Gene	HNF1A	HNF-1A;HNF1;HNF1 homeobox A;HNF1A;IDDM20;LFB1;MODY3;TCF-1;TCF1;factor 1 transcription;factor 1-transcription;factor i transcription;factor-1 transcription;factor-i transcription;factor1 transcription;hepatocyte nuclear factor -1 alpha;hepatocyte nuclear factor 1 alpha;Hepatocyte nuclear factor 1-alpha;hepatocyte nuclear factor 1a;hepatocyte nuclear factor 1alpha;hepatocyte nuclear factor-1 alpha;…	SWISSPROT_AC:P20823;SWISSPROT_ID:HNF1A_HUMAN;GeneID:6927;Ensembl:ENSG00000135100;HGNC:HGNC:11621;MIM:142410;Vega:OTTHUMG00000151015;protein_accession:AAA88077.1;protein_accession:AAC51137.1;protein_accession:AAD14878.1;protein_accession:AAI04909.1;protein_accession:AAI04911.1;protein_accession:ABR09270.1;protein_accession:ABZ92189.1;protein_accession:ACL15377.1;protein_accession:ACL15378.1;protei…
27561566	Beta-cell dysfunction -- PAX4	association	Pubmed 2006:16423628;	Arg121Trp mutation in <b>PAX4</b> gene could be associated with <b>beta-cell dysfunction</b> in Japanese subjects with type 2 diabetes mellitus.[Pubmed 2006:16423628];The Arg121Trp variant in <b>PAX4</b> gene is associated with <b>beta-cell dysfunction</b> in Japanese subjects with type 2 diabetes mellitus.[Pubmed 2006:16423628];	4264	Phenotype	Beta-cell dysfunction	Beta-cell dysfunction;	HP:0006279;UMLS:C1969875 "Beta-cell dysfunction";	4343872	Gene	PAX4	KPD;MODY9;paired box 4;PAX4;Paired box protein Pax-4;paired box4;	SWISSPROT_AC:O43316;SWISSPROT_ID:PAX4_HUMAN;GeneID:5078;Ensembl:ENSG00000106331;HGNC:HGNC:8618;MIM:167413;Vega:OTTHUMG00000157562;protein_accession:AAD02289.1;protein_accession:AAH74761.1;protein_accession:AAI07150.1;protein_accession:AAI07151.1;protein_accession:ABD97848.1;protein_accession:ABZ92175.1;protein_accession:BAA24506.1;protein_accession:EAL24318.1;protein_accession:EAW83633.1;protein_…
27580899	Beta-cell dysfunction -- FOXO1	association	Pubmed 2009:19141580;	Association of common genetic variation in the <b>FOXO1</b> gene with <b>beta-cell dysfunction</b>, impaired glucose tolerance, and type 2 diabetes.[Pubmed 2009:19141580];	4264	Phenotype	Beta-cell dysfunction	Beta-cell dysfunction;	HP:0006279;UMLS:C1969875 "Beta-cell dysfunction";	4341672	Gene	FOXO1	FKH1;FKHR;forkhead box O1;FOXO1;FOXO1A;forkhead box o -1;forkhead box o 1;forkhead box o-1;forkhead box o1 protein;forkhead box protein o 1;Forkhead box protein O1;Forkhead box protein O1A;forkhead box protein-o1;forkhead box-o1;Forkhead in rhabdomyosarcoma;forkhead-box-o1;foxo 1;foxo-1;foxo1 a;type-foxo1;	SWISSPROT_AC:Q12778;SWISSPROT_ID:FOXO1_HUMAN;GeneID:2308;Ensembl:ENSG00000150907;HGNC:HGNC:3819;MIM:136533;Vega:OTTHUMG00000016775;protein_accession:AAA03629.1;protein_accession:AAC39591.1;protein_accession:AAH21981.1;protein_accession:AAH70065.3;protein_accession:AAP36123.1;protein_accession:EAX08627.1;protein_accession:NP_002006.2;protein_accession:Q12778.2;protein_accession:XP_011533310.1;prot…
29463503	Beta-cell dysfunction -- IL-1 beta	association	Pubmed 1996:8890731;	Because, in rat islets, <b>interleukin 1 beta</b> induces <b>beta-cell dysfunction</b>, mainly due to overproduction of nitric oxide, we studied if this effect could be counteracted by interleukin 10.[Pubmed 1996:8890731];Thus, in pancreatic islets interleukin 10 is not capable of counteracting the <b>interleukin 1 beta</b> induced <b>beta-cell dysfunction</b>, but rather enhances the inhibitory …	4264	Phenotype	Beta-cell dysfunction	Beta-cell dysfunction;	HP:0006279;UMLS:C1969875 "Beta-cell dysfunction";	197391	Protein	IL-1 beta	Catabolin;IL-1 beta;IL1B;IL1F2;Interleukin-1 beta;1 beta interleukin;1 beta-interleukin;1-beta interleukin;il - 1beta;il -1;il -1b;il -1beta;il 1;il 1 beta;il 1-beta;il 1b;il 1beta;il type i;il- 1;il- 1 beta;il- 1b;il- 1beta;il- i;il--1;il--1 beta;IL-1;il-1 -beta;il-1 b;il-1-b;il-1-type;il-1beta;il-i;il-i beta;il-ibeta;il-type 1;IL1-BETA;interleukin - 1 beta;interleukin -1 b;interleukin -1 beta;i…	SWISSPROT_AC:P01584;SWISSPROT_ID:IL1B_HUMAN;EMBL:AC079753;EMBL:AY137079;EMBL:BC008678;EMBL:BN000002;EMBL:BT007213;EMBL:CH471217;EMBL:CR407679;EMBL:K02770;EMBL:M15330;EMBL:M15840;EMBL:M54933;EMBL:X02532;EMBL:X04500;EMBL:X56087;RefSeq:NP_000567.1;ProteinModelPortal:P01584;STRING:9606.ENSP00000263341;SWISSPROT_AC_OLD:Q53X59;SWISSPROT_AC_OLD:Q53XX2;SWISSPROT_AC_OLD:Q7M4S7;SWISSPROT_AC_OLD:Q7RU01;SWIS…
29463596	Beta-cell dysfunction -- IL1B	association	Pubmed 1996:8890731;	Because, in rat islets, <b>interleukin 1 beta</b> induces <b>beta-cell dysfunction</b>, mainly due to overproduction of nitric oxide, we studied if this effect could be counteracted by interleukin 10.[Pubmed 1996:8890731];Thus, in pancreatic islets interleukin 10 is not capable of counteracting the <b>interleukin 1 beta</b> induced <b>beta-cell dysfunction</b>, but rather enhances the inhibitory …	4264	Phenotype	Beta-cell dysfunction	Beta-cell dysfunction;	HP:0006279;UMLS:C1969875 "Beta-cell dysfunction";	4342709	Gene	IL1B	IL-1;IL1-BETA;IL1B;IL1F2;interleukin 1 beta;1 beta interleukin;1 beta-interleukin;1-beta interleukin;Catabolin;il - 1beta;il -1;il -1b;il -1beta;il 1;il 1 beta;il 1-beta;il 1b;il 1beta;il type i;il- 1;il- 1 beta;il- 1b;il- 1beta;il- i;il--1;il--1 beta;il-1 -beta;il-1 b;IL-1 beta;il-1-b;il-1-type;il-1beta;il-i;il-i beta;il-ibeta;il-type 1;interleukin - 1 beta;interleukin -1 b;interleukin -1 beta;i…	SWISSPROT_AC:P01584;SWISSPROT_ID:IL1B_HUMAN;GeneID:3553;Ensembl:ENSG00000125538;HGNC:HGNC:5992;MIM:147720;Vega:OTTHUMG00000131344;protein_accession:AAA36106.1;protein_accession:AAA59135.1;protein_accession:AAA59136.1;protein_accession:AAA74137.1;protein_accession:AAC03536.1;protein_accession:AAH08678.1;protein_accession:AAM88883.1;protein_accession:AAP35877.1;protein_accession:AAX88888.1;protein_…
29719124	Beta-cell dysfunction -- Amylin	association	Pubmed 2010:20421596;Pubmed 2010:20619299;Pubmed 1997:9212327;Pubmed central 2014:4092029;	It has been hypothesized that <b>islet amyloid polypeptide</b> (IAPP) aggregation causes <b>beta-cell dysfunction</b>.[Pubmed 2010:20421596];In type 2 diabetes mellitus (T2DM) chronic beta-cell stimulation and oligomers of aggregating human <b>islet amyloid polypeptide</b> (h-IAPP) cause <b>beta-cell dysfunction</b> and induce beta-cell apoptosis.[Pubmed 2010:20619299];The role of <b>amylin</b> i…	4264	Phenotype	Beta-cell dysfunction	Beta-cell dysfunction;	HP:0006279;UMLS:C1969875 "Beta-cell dysfunction";	192424	Protein	Amylin	Amylin;DAP;Diabetes-associated peptide;IAPP;Insulinoma amyloid peptide;Islet amyloid polypeptide;dap-type;IAP;iap-type;islet-amyloid polypeptide;polypeptide islet amyloid;	SWISSPROT_AC:P10997;SWISSPROT_ID:IAPP_HUMAN;EMBL:CH471094;EMBL:DQ516082;EMBL:J04422;EMBL:M21785;EMBL:M26650;EMBL:M27503;EMBL:X13859;EMBL:X14902;EMBL:X14903;EMBL:X14904;EMBL:X14905;EMBL:X52818;EMBL:X52819;EMBL:X55634;EMBL:X56030;EMBL:X68830;RefSeq:NP_000406.1;RefSeq:NP_001316130.1;ProteinModelPortal:P10997;STRING:9606.ENSP00000240652;SWISSPROT_AC_OLD:Q0ZD87;SWISSPROT_AC_OLD:Q14598;SMR:P10997;GeneI…
29719163	Beta-cell dysfunction -- IAPP	association	Pubmed 2010:20421596;Pubmed 2010:20619299;Pubmed 1997:9212327;Pubmed central 2014:4092029;	It has been hypothesized that <b>islet amyloid polypeptide</b> (IAPP) aggregation causes <b>beta-cell dysfunction</b>.[Pubmed 2010:20421596];In type 2 diabetes mellitus (T2DM) chronic beta-cell stimulation and oligomers of aggregating human <b>islet amyloid polypeptide</b> (h-IAPP) cause <b>beta-cell dysfunction</b> and induce beta-cell apoptosis.[Pubmed 2010:20619299];The role of <b>amylin</b> i…	4264	Phenotype	Beta-cell dysfunction	Beta-cell dysfunction;	HP:0006279;UMLS:C1969875 "Beta-cell dysfunction";	4342575	Gene	IAPP	DAP;IAP;IAPP;islet amyloid polypeptide;Amylin;dap-type;Diabetes-associated peptide;iap-type;Insulinoma amyloid peptide;islet-amyloid polypeptide;polypeptide islet amyloid;	SWISSPROT_AC:P10997;SWISSPROT_ID:IAPP_HUMAN;GeneID:3375;Ensembl:ENSG00000121351;HGNC:HGNC:5329;MIM:147940;Vega:OTTHUMG00000169128;protein_accession:AAA35524.1;protein_accession:AAA35983.1;protein_accession:AAA51728.1;protein_accession:AAA52281.1;protein_accession:AAI11850.1;protein_accession:ABG27010.1;protein_accession:CAA33031.1;protein_accession:CAA33032.1;protein_accession:CAA33033.1;protein_…
29756808	Beta-cell dysfunction -- PDX-1	association	Pubmed 1997:9280302;	Because IUF1 is involved not only in linking glucose metabolism to the control of the insulin, but is also a major regulator of beta-cell differentiation during embryogenesis, we propose that impaired expression of <b>IUF1</b> contributes to <b>beta-cell dysfunction</b> in PHHI by leading to abnormal beta-cell differentiation.[Pubmed 1997:9280302];	4264	Phenotype	Beta-cell dysfunction	Beta-cell dysfunction;	HP:0006279;UMLS:C1969875 "Beta-cell dysfunction";	305243	Protein	PDX-1	Glucose-sensitive factor;GSF;IDX-1;Insulin promoter factor 1;Insulin upstream factor 1;IPF-1;IPF1;Islet/duodenum homeobox-1;IUF-1;Pancreas/duodenum homeobox protein 1;PDX-1;PDX1;Somatostatin-transactivating factor 1;STF-1;STF1;glucose sensitive factor;insulin promoter factor-1;insulin upstream factor i;insulin upstream factor-1;insulin-promoter-factor 1;IUF1;mody 4;mody-4;MODY4;PAGEN1;pancreas/du…	SWISSPROT_AC:P52945;SWISSPROT_ID:PDX1_HUMAN;EMBL:AF035259;EMBL:AF035260;EMBL:AF049893;EMBL:AL353195;EMBL:CH471075;EMBL:S82168;EMBL:S82178;EMBL:U30329;EMBL:U35632;EMBL:X99894;RefSeq:NP_000200.1;ProteinModelPortal:P52945;STRING:9606.ENSP00000370421;SWISSPROT_AC_OLD:O60594;SWISSPROT_AC_OLD:Q5VYW2;SMR:P52945;GeneID:3651;KEGG:hsa:3651;PIR:G01926;eggNOG:ENOG410ZTBY;eggNOG:KOG0489;UniGene:Hs.32938;GO:GO…
29756843	Beta-cell dysfunction -- PDX1	association	Pubmed 1997:9280302;	Because IUF1 is involved not only in linking glucose metabolism to the control of the insulin, but is also a major regulator of beta-cell differentiation during embryogenesis, we propose that impaired expression of <b>IUF1</b> contributes to <b>beta-cell dysfunction</b> in PHHI by leading to abnormal beta-cell differentiation.[Pubmed 1997:9280302];	4264	Phenotype	Beta-cell dysfunction	Beta-cell dysfunction;	HP:0006279;UMLS:C1969875 "Beta-cell dysfunction";	4342787	Gene	PDX1	GSF;IDX-1;IPF1;IUF1;MODY4;PAGEN1;pancreatic and duodenal homeobox 1;PDX-1;PDX1;STF-1;glucose sensitive factor;Glucose-sensitive factor;Insulin promoter factor 1;insulin promoter factor-1;Insulin upstream factor 1;insulin upstream factor i;insulin upstream factor-1;insulin-promoter-factor 1;IPF-1;Islet/duodenum homeobox-1;IUF-1;mody 4;mody-4;Pancreas/duodenum homeobox protein 1;pancreas/duodenum h…	SWISSPROT_AC:P52945;SWISSPROT_ID:PDX1_HUMAN;GeneID:3651;Ensembl:ENSG00000139515;HGNC:HGNC:6107;MIM:600733;Vega:OTTHUMG00000016638;protein_accession:AAA74012.1;protein_accession:AAA88820.1;protein_accession:AAB47101.1;protein_accession:AAB88463.1;protein_accession:AAC05157.1;protein_accession:AAI11593.1;protein_accession:CAA68169.1;protein_accession:EAX08420.1;protein_accession:NP_000200.1;protein…
30114553	Beta-cell dysfunction -- HNF1A	association	Pubmed 2001:11713231;Pubmed 2000:10944108;Pubmed 2003:12574234;Pubmed 2003:12618086;Pubmed 1998:9703322;	This animal model of maturity-onset diabetes of the young 3 should be useful for the further elucidation of the mechanism by which <b>HNF-1 alpha</b> deficiency causes <b>beta-cell dysfunction</b> in this disease.[Pubmed 2001:11713231];These unprecedented results suggest the molecular mechanism of <b>HNF1</b> alpha-P291fsinsC causing <b>beta-cell dysfunction</b>.[Pubmed 2000:10944108];Accordingly…	4264	Phenotype	Beta-cell dysfunction	Beta-cell dysfunction;	HP:0006279;UMLS:C1969875 "Beta-cell dysfunction";	184545	Protein	HNF1A	Hepatocyte nuclear factor 1-alpha;HNF-1-alpha;HNF-1A;HNF1A;LFB1;Liver-specific transcription factor LF-B1;TCF-1;TCF1;Transcription factor 1;factor 1 transcription;factor 1-transcription;factor i transcription;factor-1 transcription;factor-i transcription;factor1 transcription;hepatocyte nuclear factor -1 alpha;hepatocyte nuclear factor 1 alpha;hepatocyte nuclear factor 1a;hepatocyte nuclear facto…	SWISSPROT_AC:P20823;SWISSPROT_ID:HNF1A_HUMAN;EMBL:AC079602;EMBL:BC104908;EMBL:BC104910;EMBL:CH471054;EMBL:EF641294;EMBL:HM116552;EMBL:HM116557;EMBL:HM116558;EMBL:HM449088;EMBL:HM449089;EMBL:M57732;EMBL:U72612;EMBL:U72613;EMBL:U72614;EMBL:U72615;EMBL:U72616;EMBL:U72617;EMBL:U72618;EMBL:X71346;RefSeq:NP_000536.5;RefSeq:NP_001293108.1;ProteinModelPortal:P20823;STRING:9606.ENSP00000257555;SWISSPROT_A…
32791034	Beta-cell dysfunction -- COX-2	association	Pubmed 2004:15471850;	Role of <b>cyclooxygenase-2</b> in cytokine-induced <b>beta-cell dysfunction</b> and damage by isolated rat and human islets.[Pubmed 2004:15471850];	4264	Phenotype	Beta-cell dysfunction	Beta-cell dysfunction;	HP:0006279;UMLS:C1969875 "Beta-cell dysfunction";	310247	Protein	COX-2	COX-2;COX2;Cyclooxygenase-2;EC 1.14.99.1;PGH synthase 2;PGH2;PGHS-2;PHS II;Prostaglandin G/H synthase 2;Prostaglandin H2 synthase 2;Prostaglandin-endoperoxide synthase 2;PTGS2;cox - 2;cox -2;cox 2;cox ii;cox type 2;cox type-2;cox- 2;cox-2--an;cox-2-type;cyclooxygenase -2;cyclooxygenase -ii;cyclooxygenase 2;cyclooxygenase 2-an;cyclooxygenase ii;cyclooxygenase isoform 2;cyclooxygenase isoform-2;cyc…	SWISSPROT_AC:P35354;SWISSPROT_ID:PGH2_HUMAN;EMBL:AK292167;EMBL:AL033533;EMBL:AY229989;EMBL:AY382629;EMBL:AY462100;EMBL:BC013734;EMBL:CH471067;EMBL:D28235;EMBL:L15326;EMBL:M90100;EMBL:U04636;RefSeq:NP_000954.1;ProteinModelPortal:P35354;STRING:9606.ENSP00000356438;SWISSPROT_AC_OLD:A8K802;SWISSPROT_AC_OLD:Q16876;SMR:P35354;GeneID:5743;KEGG:hsa:5743;PIR:A46150;eggNOG:ENOG410XPZ3;eggNOG:KOG2408;UniGen…
33679985	Beta-cell dysfunction -- PAX4	association	Pubmed 2006:16423628;	Arg121Trp mutation in <b>PAX4</b> gene could be associated with <b>beta-cell dysfunction</b> in Japanese subjects with type 2 diabetes mellitus.[Pubmed 2006:16423628];The Arg121Trp variant in <b>PAX4</b> gene is associated with <b>beta-cell dysfunction</b> in Japanese subjects with type 2 diabetes mellitus.[Pubmed 2006:16423628];	4264	Phenotype	Beta-cell dysfunction	Beta-cell dysfunction;	HP:0006279;UMLS:C1969875 "Beta-cell dysfunction";	302228	Protein	PAX4	Paired box protein Pax-4;PAX4;KPD;MODY9;paired box 4;paired box4;	SWISSPROT_AC:O43316;SWISSPROT_ID:PAX4_HUMAN;EMBL:AB008913;EMBL:AC073934;EMBL:AF043978;EMBL:BC074761;RefSeq:NP_006184.2;ProteinModelPortal:O43316;SWISSPROT_AC_OLD:O95161;SWISSPROT_AC_OLD:Q6B0H0;SMR:O43316;GeneID:5078;KEGG:hsa:5078;UniGene:Hs.129706;GO:GO:0000980;GO:GO:0001206;GO:GO:0003677;GO:GO:0005654;GO:GO:0006351;GO:GO:0007623;GO:GO:0009887;GO:GO:0030154;GO:GO:0031018;GO:GO:0042493;GO:GO:00430…
35190849	Beta-cell dysfunction -- Insulin	association	Pubmed 2008:18640585;Pubmed 2008:19078872;Pubmed central 2014:4210056;Pubmed central 2014:4247677;Pubmed central 2016:4958358;Pubmed central 2003:329413;	Multiple insulin secretory defects are present, including absence of pulsatility, loss of early phase of insulin secretion after glucose, decreased basal and stimulated plasma insulin concentrations, excess in prohormone secretion, and progressive decrease in <b>insulin</b> secretory capacity with time. <b>beta-cell dysfunction</b> is genetically determined and appears early in the course of the …	4264	Phenotype	Beta-cell dysfunction	Beta-cell dysfunction;	HP:0006279;UMLS:C1969875 "Beta-cell dysfunction";	200308	Protein	Insulin	INS;Insulin;an-ins;IDDM;iddm 1;iddm 2;iddm type 1;iddm-1;iddm-2;iddm-type;IDDM1;IDDM2;ILPR;ins-type;insulin--an;insulin-chain;insulin-type;IRDN;mody-x;MODY10;type-insulin;	SWISSPROT_AC:P01308;SWISSPROT_ID:INS_HUMAN;EMBL:AJ009655;EMBL:AY138590;EMBL:AY899304;EMBL:BC005255;EMBL:BT006808;EMBL:CH471158;EMBL:J00265;EMBL:L15440;EMBL:M10039;EMBL:V00565;EMBL:X70508;RefSeq:NP_000198.1;RefSeq:NP_001172026.1;RefSeq:NP_001172027.1;RefSeq:NP_001278826.1;ProteinModelPortal:P01308;STRING:9606.ENSP00000250971;SWISSPROT_AC_OLD:Q5EEX2;SMR:P01308;GeneID:3630;KEGG:hsa:3630;PIR:A93222;e…
36022556	Beta-cell dysfunction -- FOXO1	association	Pubmed 2009:19141580;	Association of common genetic variation in the <b>FOXO1</b> gene with <b>beta-cell dysfunction</b>, impaired glucose tolerance, and type 2 diabetes.[Pubmed 2009:19141580];	4264	Phenotype	Beta-cell dysfunction	Beta-cell dysfunction;	HP:0006279;UMLS:C1969875 "Beta-cell dysfunction";	141296	Protein	FOXO1	FKHR;Forkhead box protein O1;Forkhead box protein O1A;Forkhead in rhabdomyosarcoma;FOXO1;FOXO1A;FKH1;forkhead box o -1;forkhead box o 1;forkhead box o-1;forkhead box O1;forkhead box o1 protein;forkhead box protein o 1;forkhead box protein-o1;forkhead box-o1;forkhead-box-o1;foxo 1;foxo-1;foxo1 a;type-foxo1;	SWISSPROT_AC:Q12778;SWISSPROT_ID:FOXO1_HUMAN;EMBL:AF032885;EMBL:AL133318;EMBL:AL355132;EMBL:BC021981;EMBL:BC070065;EMBL:BT007455;EMBL:U02310;RefSeq:NP_002006.2;ProteinModelPortal:Q12778;STRING:9606.ENSP00000368880;SWISSPROT_AC_OLD:O43523;SWISSPROT_AC_OLD:Q5VYC7;SWISSPROT_AC_OLD:Q6NSK6;SMR:Q12778;GeneID:2308;KEGG:hsa:2308;PIR:S40521;eggNOG:COG5025;eggNOG:KOG2294;UniGene:Hs.370666;GO:GO:0000981;GO:…
36391122	Beta-cell dysfunction -- PPARGC1A	association	Pubmed 2009:19520786;	In vitro and in vivo approaches using adenoviruses were used to evaluate the role of <b>PGC-1alpha</b> in glucolipotoxicity-associated <b>beta-cell dysfunction</b>.[Pubmed 2009:19520786];The suppression of <b>PGC-1alpha</b> expression protects the glucolipotoxicity-induced <b>beta-cell dysfunction</b> in vivo and in vitro.[Pubmed 2009:19520786];We investigated whether the suppression of <b>PGC-1a…	4264	Phenotype	Beta-cell dysfunction	Beta-cell dysfunction;	HP:0006279;UMLS:C1969875 "Beta-cell dysfunction";	327642	Protein	PPARGC1A	LEM6;Ligand effect modulator 6;Peroxisome proliferator-activated receptor gamma coactivator 1-alpha;PGC-1-alpha;PGC1;PGC1A;PPAR-gamma coactivator 1-alpha;PPARGC-1-alpha;PPARGC1;PPARGC1A;PRGC1;peroxisome proliferator activated receptor gamma coactivator 1 alpha;peroxisome proliferator activated receptor gamma coactivator 1-alpha;peroxisome proliferator activated receptor gamma coactivator 1alpha;p…	SWISSPROT_AC:Q9UBK2;SWISSPROT_ID:PRGC1_HUMAN;EMBL:AB061325;EMBL:AC092834;EMBL:AC097508;EMBL:AF106698;EMBL:AF108193;EMBL:AF108194;EMBL:AF108195;EMBL:AF108196;EMBL:AF108197;EMBL:AF108198;EMBL:AF108199;EMBL:AF108200;EMBL:AF108201;EMBL:AF108202;EMBL:AF108203;EMBL:AF108204;EMBL:AF108205;EMBL:AF159714;EMBL:AF186379;EMBL:AK296591;EMBL:CH471069;EMBL:EU280319;EMBL:HQ695733;EMBL:JQ772116;EMBL:JQ772117;EMBL…
36391168	PPARGC1A -<> Beta-cell dysfunction	treatment	Pubmed 2009:19520786;	The suppression of <b>PGC-1alpha</b> expression protects the glucolipotoxicity-induced <b>beta-cell dysfunction</b> in vivo and in vitro.[Pubmed 2009:19520786];We investigated whether the suppression of <b>PGC-1alpha</b> expression protects against <b>beta-cell dysfunction</b> in vivo and determined the mechanism of action of PGC-1alpha in beta-cells.[Pubmed 2009:19520786];	327642	Protein	PPARGC1A	LEM6;Ligand effect modulator 6;Peroxisome proliferator-activated receptor gamma coactivator 1-alpha;PGC-1-alpha;PGC1;PGC1A;PPAR-gamma coactivator 1-alpha;PPARGC-1-alpha;PPARGC1;PPARGC1A;PRGC1;peroxisome proliferator activated receptor gamma coactivator 1 alpha;peroxisome proliferator activated receptor gamma coactivator 1-alpha;peroxisome proliferator activated receptor gamma coactivator 1alpha;p…	SWISSPROT_AC:Q9UBK2;SWISSPROT_ID:PRGC1_HUMAN;EMBL:AB061325;EMBL:AC092834;EMBL:AC097508;EMBL:AF106698;EMBL:AF108193;EMBL:AF108194;EMBL:AF108195;EMBL:AF108196;EMBL:AF108197;EMBL:AF108198;EMBL:AF108199;EMBL:AF108200;EMBL:AF108201;EMBL:AF108202;EMBL:AF108203;EMBL:AF108204;EMBL:AF108205;EMBL:AF159714;EMBL:AF186379;EMBL:AK296591;EMBL:CH471069;EMBL:EU280319;EMBL:HQ695733;EMBL:JQ772116;EMBL:JQ772117;EMBL…	4264	Phenotype	Beta-cell dysfunction	Beta-cell dysfunction;	HP:0006279;UMLS:C1969875 "Beta-cell dysfunction";
36391185	Beta-cell dysfunction -- PPARGC1A	association	Pubmed 2009:19520786;	In vitro and in vivo approaches using adenoviruses were used to evaluate the role of <b>PGC-1alpha</b> in glucolipotoxicity-associated <b>beta-cell dysfunction</b>.[Pubmed 2009:19520786];The suppression of <b>PGC-1alpha</b> expression protects the glucolipotoxicity-induced <b>beta-cell dysfunction</b> in vivo and in vitro.[Pubmed 2009:19520786];We investigated whether the suppression of <b>PGC-1a…	4264	Phenotype	Beta-cell dysfunction	Beta-cell dysfunction;	HP:0006279;UMLS:C1969875 "Beta-cell dysfunction";	4348474	Gene	PPARGC1A	LEM6;PGC-1(alpha);PGC-1alpha;PGC-1v;PGC1;PGC1A;PPARG coactivator 1 alpha;PPARGC1;PPARGC1A;Ligand effect modulator 6;peroxisome proliferator activated receptor gamma coactivator 1 alpha;peroxisome proliferator activated receptor gamma coactivator 1-alpha;peroxisome proliferator activated receptor gamma coactivator 1alpha;peroxisome proliferator activated receptor gamma coactivator-1 alpha;peroxiso…	SWISSPROT_AC:Q9UBK2;SWISSPROT_ID:PRGC1_HUMAN;GeneID:10891;Ensembl:ENSG00000109819;HGNC:HGNC:9237;MIM:604517;Vega:OTTHUMG00000097747;protein_accession:AAD51615.1;protein_accession:AAD56250.1;protein_accession:AAF18573.1;protein_accession:AAF19083.1;protein_accession:AAI56324.1;protein_accession:AAI57069.1;protein_accession:AAY41058.1;protein_accession:ABX44665.1;protein_accession:ADW77180.1;protei…
36615314	Beta-cell dysfunction -- MTP	association	Pubmed 2010:19733470;	Lipoprotein metabolism mediates the association of <b>MTP</b> polymorphism with <b>beta-cell dysfunction</b> in healthy subjects and in nondiabetic normolipidemic patients with nonalcoholic steatohepatitis.[Pubmed 2010:19733470];	4264	Phenotype	Beta-cell dysfunction	Beta-cell dysfunction;	HP:0006279;UMLS:C1969875 "Beta-cell dysfunction";	259521	Protein	MTP	Microsomal triglyceride transfer protein large subunit;MTP;MTTP;ABL;large subunit of microsomal triglyceride transfer protein;large subunit of the microsomal triglyceride transfer protein;microsomal triglyceride transfer protein;microsomal triglyceride transfer-protein;microsomal triglyceride-transfer protein;microsomal triglyceride-transfer-protein;	SWISSPROT_AC:P55157;SWISSPROT_ID:MTP_HUMAN;EMBL:AC083902;EMBL:AK290793;EMBL:BC062696;EMBL:BC125110;EMBL:BC125111;EMBL:X59657;EMBL:X75500;EMBL:X83013;EMBL:X83014;EMBL:X83015;EMBL:X83016;EMBL:X83017;EMBL:X83018;EMBL:X83019;EMBL:X83020;EMBL:X83021;EMBL:X83022;EMBL:X83023;EMBL:X83024;EMBL:X83025;EMBL:X83026;EMBL:X83027;EMBL:X83028;EMBL:X83029;EMBL:X83030;RefSeq:NP_000244.2;RefSeq:NP_001287714.1;Prote…
36615370	Beta-cell dysfunction -- MTTP	association	Pubmed 2010:19733470;	Lipoprotein metabolism mediates the association of <b>MTP</b> polymorphism with <b>beta-cell dysfunction</b> in healthy subjects and in nondiabetic normolipidemic patients with nonalcoholic steatohepatitis.[Pubmed 2010:19733470];	4264	Phenotype	Beta-cell dysfunction	Beta-cell dysfunction;	HP:0006279;UMLS:C1969875 "Beta-cell dysfunction";	4343440	Gene	MTTP	ABL;microsomal triglyceride transfer protein;MTP;MTTP;large subunit of microsomal triglyceride transfer protein;large subunit of the microsomal triglyceride transfer protein;Microsomal triglyceride transfer protein large subunit;microsomal triglyceride transfer-protein;microsomal triglyceride-transfer protein;microsomal triglyceride-transfer-protein;	SWISSPROT_AC:P55157;SWISSPROT_ID:MTP_HUMAN;GeneID:4547;Ensembl:ENSG00000138823;HGNC:HGNC:7467;MIM:157147;Vega:OTTHUMG00000131023;protein_accession:AAD14146.1;protein_accession:AAD14961.1;protein_accession:AAH62696.1;protein_accession:AAI25111.1;protein_accession:AAI25112.1;protein_accession:BAF83482.1;protein_accession:BAH13759.1;protein_accession:CAA42200.1;protein_accession:CAA53217.1;protein_a…
39848921	Beta-cell dysfunction -- MIR29A	association	Pubmed 2012:22940552;Pubmed central 2017:5378454;	Furthermore, as depletion of miR-29a improves beta-cell function, <b>miR-29a</b> is a mediator of glucose-induced <b>beta-cell dysfunction</b>.[Pubmed 2012:22940552];One study showed that <b>miR-29a</b> was a mediator of glucose-induced <b>beta-cell dysfunction</b>, and glucose-induced upregulation of miR-29a in beta cells could be implicated in progression from impaired glucose tolerance to T2DM…	4264	Phenotype	Beta-cell dysfunction	Beta-cell dysfunction;	HP:0006279;UMLS:C1969875 "Beta-cell dysfunction";	4364720	Gene	MIR29A	hsa-mir-29;hsa-mir-29a;microRNA 29a;mir-29a;MIR29A;MIRN29;MIRN29A;miRNA29A;hsa-mir29;microrna-29a;mir 29a;mir-29 a;mir29-a;	GeneID:407021;Ensembl:ENSG00000226380;HGNC:HGNC:31616;MIM:610782;miRBase:MI0000087;RNA_nucleotide_accession:AJ421751.1;RNA_nucleotide_accession:LM608176.1;RNA_nucleotide_accession:NR_029503.1;genomic_nucleotide_accession:AC016831.1;genomic_nucleotide_accession:AMYH02016763.1;genomic_nucleotide_accession:CH236950.1;genomic_nucleotide_accession:NC_000007.14;genomic_nucleotide_accession:NC_018918.2;…
43311282	Beta-cell dysfunction -- NOX4	association	Pubmed 2015:26118714;	Five different NOX enzymes (NOX1-5) have been characterized, among which NOX1 and NOX2 have been proposed to negatively affect beta-cells, but the putative role of <b>NOX4</b> in type 2 diabetes-associated <b>beta-cell dysfunction</b> and glucose intolerance is largely unknown.[Pubmed 2015:26118714];	4264	Phenotype	Beta-cell dysfunction	Beta-cell dysfunction;	HP:0006279;UMLS:C1969875 "Beta-cell dysfunction";	279552	Protein	NOX4	EC 1.6.3.-;Kidney oxidase-1;Kidney superoxide-producing NADPH oxidase;KOX-1;NADPH oxidase 4;NOX4;Renal NAD(P)H-oxidase;RENOX;KOX;kox 1;nadph oxidase isoform 4;nadph oxidase type 4;nadph oxidase-4;nadph-oxidase 4;nadph-oxidase-4;nox 4;nox isoform 4;nox-4;oxidase 4-nadph;renal nad(p)h oxidase;	SWISSPROT_AC:Q9NPH5;SWISSPROT_ID:NOX4_HUMAN;EMBL:AB041035;EMBL:AF254621;EMBL:AF261943;EMBL:AJ704725;EMBL:AJ704726;EMBL:AJ704727;EMBL:AJ704728;EMBL:AJ704729;EMBL:AK291830;EMBL:AK298323;EMBL:AP001815;EMBL:AP002404;EMBL:AP003400;EMBL:AY288918;EMBL:BC040105;EMBL:BC051371;RefSeq:NP_001137308.1;RefSeq:NP_001137309.1;RefSeq:NP_001278855.1;RefSeq:NP_001278856.1;RefSeq:NP_001287924.1;RefSeq:NP_058627.1;Re…
43311412	Beta-cell dysfunction -- NOX4	association	Pubmed 2015:26118714;	Five different NOX enzymes (NOX1-5) have been characterized, among which NOX1 and NOX2 have been proposed to negatively affect beta-cells, but the putative role of <b>NOX4</b> in type 2 diabetes-associated <b>beta-cell dysfunction</b> and glucose intolerance is largely unknown.[Pubmed 2015:26118714];	4264	Phenotype	Beta-cell dysfunction	Beta-cell dysfunction;	HP:0006279;UMLS:C1969875 "Beta-cell dysfunction";	4351300	Gene	NOX4	KOX;KOX-1;NADPH oxidase 4;NOX4;RENOX;EC 1.6.3.-;Kidney oxidase-1;Kidney superoxide-producing NADPH oxidase;kox 1;nadph oxidase isoform 4;nadph oxidase type 4;nadph oxidase-4;nadph-oxidase 4;nadph-oxidase-4;nox 4;nox isoform 4;nox-4;oxidase 4-nadph;renal nad(p)h oxidase;Renal NAD(P)H-oxidase;	SWISSPROT_AC:Q9NPH5;SWISSPROT_ID:NOX4_HUMAN;GeneID:50507;Ensembl:ENSG00000086991;HGNC:HGNC:7891;MIM:605261;Vega:OTTHUMG00000167298;protein_accession:AAF68973.1;protein_accession:AAF87572.1;protein_accession:AAH40105.1;protein_accession:AAH51371.1;protein_accession:AAP41109.1;protein_accession:ADZ15621.1;protein_accession:BAA95695.1;protein_accession:BAF84519.1;protein_accession:BAG51879.1;protein…
43393000	SOCS3 -<> Beta-cell dysfunction	regulation	Pubmed 2015:25658748;Pubmed central 2015:4319748;	MicroRNA-185 targets <b>SOCS3</b> to inhibit <b>beta-cell dysfunction</b> in diabetes.[Pubmed 2015:25658748];MicroRNA-185 Targets <b>SOCS3</b> to Inhibit <b>Beta-Cell Dysfunction</b> in Diabetes.[Pubmed central 2015:4319748];	454066	Protein	SOCS3	CIS-3;CIS3;Cytokine-inducible SH2 protein 3;SOCS-3;SOCS3;SSI-3;SSI3;STAT-induced STAT inhibitor 3;Suppressor of cytokine signaling 3;ATOD4;cis 3;cish-3;Cish3;cytokine-inducible sh2 protein-3;cytokine-inducible sh2-protein 3;socs 3;ssi 3;suppressor of cytokine signaling -3;suppressor of cytokine signaling-3;suppressor of cytokine signaling3;suppressor of the cytokine signaling 3;suppressor of the …	SWISSPROT_AC:O14543;SWISSPROT_ID:SOCS3_HUMAN;EMBL:AB004904;EMBL:AB006967;EMBL:AF159854;EMBL:BC060858;RefSeq:NP_003946.3;ProteinModelPortal:O14543;STRING:9606.ENSP00000330341;SWISSPROT_AC_OLD:O14509;GeneID:9021;KEGG:hsa:9021;PIR:JC5627;PIR:JC5761;eggNOG:ENOG4111V4J;eggNOG:KOG4566;UniGene:Hs.527973;UniGene:Hs.703620;GO:GO:0004860;GO:GO:0005737;GO:GO:0005829;GO:GO:0007259;GO:GO:0016567;GO:GO:0019221…	4264	Phenotype	Beta-cell dysfunction	Beta-cell dysfunction;	HP:0006279;UMLS:C1969875 "Beta-cell dysfunction";
43393009	Beta-cell dysfunction -- SOCS3	association	Pubmed 2015:25658748;Pubmed central 2015:4319748;	MicroRNA-185 targets <b>SOCS3</b> to inhibit <b>beta-cell dysfunction</b> in diabetes.[Pubmed 2015:25658748];MicroRNA-185 Targets <b>SOCS3</b> to Inhibit <b>Beta-Cell Dysfunction</b> in Diabetes.[Pubmed central 2015:4319748];	4264	Phenotype	Beta-cell dysfunction	Beta-cell dysfunction;	HP:0006279;UMLS:C1969875 "Beta-cell dysfunction";	454066	Protein	SOCS3	CIS-3;CIS3;Cytokine-inducible SH2 protein 3;SOCS-3;SOCS3;SSI-3;SSI3;STAT-induced STAT inhibitor 3;Suppressor of cytokine signaling 3;ATOD4;cis 3;cish-3;Cish3;cytokine-inducible sh2 protein-3;cytokine-inducible sh2-protein 3;socs 3;ssi 3;suppressor of cytokine signaling -3;suppressor of cytokine signaling-3;suppressor of cytokine signaling3;suppressor of the cytokine signaling 3;suppressor of the …	SWISSPROT_AC:O14543;SWISSPROT_ID:SOCS3_HUMAN;EMBL:AB004904;EMBL:AB006967;EMBL:AF159854;EMBL:BC060858;RefSeq:NP_003946.3;ProteinModelPortal:O14543;STRING:9606.ENSP00000330341;SWISSPROT_AC_OLD:O14509;GeneID:9021;KEGG:hsa:9021;PIR:JC5627;PIR:JC5761;eggNOG:ENOG4111V4J;eggNOG:KOG4566;UniGene:Hs.527973;UniGene:Hs.703620;GO:GO:0004860;GO:GO:0005737;GO:GO:0005829;GO:GO:0007259;GO:GO:0016567;GO:GO:0019221…
43393081	Beta-cell dysfunction -- SOCS3	association	Pubmed 2015:25658748;Pubmed central 2015:4319748;	MicroRNA-185 targets <b>SOCS3</b> to inhibit <b>beta-cell dysfunction</b> in diabetes.[Pubmed 2015:25658748];MicroRNA-185 Targets <b>SOCS3</b> to Inhibit <b>Beta-Cell Dysfunction</b> in Diabetes.[Pubmed central 2015:4319748];	4264	Phenotype	Beta-cell dysfunction	Beta-cell dysfunction;	HP:0006279;UMLS:C1969875 "Beta-cell dysfunction";	4346915	Gene	SOCS3	ATOD4;CIS3;Cish3;SOCS-3;SOCS3;SSI-3;SSI3;suppressor of cytokine signaling 3;cis 3;CIS-3;cish-3;Cytokine-inducible SH2 protein 3;cytokine-inducible sh2 protein-3;cytokine-inducible sh2-protein 3;socs 3;ssi 3;STAT-induced STAT inhibitor 3;suppressor of cytokine signaling -3;suppressor of cytokine signaling-3;suppressor of cytokine signaling3;suppressor of the cytokine signaling 3;suppressor of the …	SWISSPROT_AC:O14543;SWISSPROT_ID:SOCS3_HUMAN;GeneID:9021;Ensembl:ENSG00000184557;HGNC:HGNC:19391;MIM:604176;Vega:OTTHUMG00000177513;protein_accession:AAD42231.1;protein_accession:AAH60858.1;protein_accession:AAV38351.1;protein_accession:BAA22430.1;protein_accession:BAA22537.1;protein_accession:BAG36886.1;protein_accession:CAG38736.1;protein_accession:CAG46495.1;protein_accession:CAL37774.1;protei…
45922224	B cell homeostasis -- PTEN	association	Pubmed 2003:12615906;Pubmed central 2003:2193827;	Critical roles of <b>Pten</b> in <b>B cell homeostasis</b> and immunoglobulin class switch recombination.[Pubmed 2003:12615906];Critical Roles of <b>Pten</b> in <b>B Cell Homeostasis</b> and Immunoglobulin Class Switch Recombination.[Pubmed central 2003:2193827];	614	Pathway	B cell homeostasis	B cell homeostasis;B lymphocyte homeostasis;B-cell homeostasis;B-lymphocyte homeostasis;beta cell homeostasis;beta-cell homeostasis;	GO:GO:0001782;GOC:add;Pubmed:12956429;ISBN:0781735149;	338734	Protein	PTEN	EC 3.1.3.16;EC 3.1.3.48;EC 3.1.3.67;MMAC1;Mutated in multiple advanced cancers 1;Phosphatase and tensin homolog;Phosphatidylinositol 3,4,5-trisphosphate 3-phosphatase and dual-specificity protein phosphatase PTEN;PTEN;TEP1;10q23del;BZS;cws 1;CWS1;DEC;glm-2;GLM2;MHAM;mmac 1;mmac-1;phosphatase-and-tensin homolog;pten type 1;pten-1;PTEN1;type-pten;	SWISSPROT_AC:P60484;SWISSPROT_ID:PTEN_HUMAN;EMBL:AF000726;EMBL:AF000727;EMBL:AF000728;EMBL:AF000729;EMBL:AF000730;EMBL:AF000731;EMBL:AF000732;EMBL:AF000733;EMBL:AF000734;EMBL:AF067844;EMBL:AF143312;EMBL:AF143313;EMBL:AF143314;EMBL:AF143315;EMBL:AK313581;EMBL:BC005821;EMBL:CH471066;EMBL:CR450306;EMBL:DQ073384;EMBL:JF268690;EMBL:U92436;EMBL:U93051;EMBL:U96180;RefSeq:NP_000305.3;RefSeq:NP_001291646.…
46077235	B cell homeostasis -- GADS	association	Pubmed 2005:15761845;	Female Gads(-/-) mice had increased numbers of splenic B cells, as compared to female Gads(+/+) mice, suggesting a role for <b>Gads</b> in <b>B cell homeostasis</b>.[Pubmed 2005:15761845];	614	Pathway	B cell homeostasis	B cell homeostasis;B lymphocyte homeostasis;B-cell homeostasis;B-lymphocyte homeostasis;beta cell homeostasis;beta-cell homeostasis;	GO:GO:0001782;GOC:add;Pubmed:12956429;ISBN:0781735149;	165802	Protein	GADS	Adapter protein GRID;GADS;GRAP2;GRB-2-like protein;GRB2-related adapter protein 2;GRB2L;GRBLG;GRBX;Grf-40;Grf40 adapter protein;GRID;Growth factor receptor-binding protein;Hematopoietic cell-associated adapter protein GrpL;P38;Protein GADS;SH3-SH2-SH3 adapter Mona;GRAP-2;grb2-like protein;GRB2-related adaptor protein 2;Grf40;growth factor receptor binding protein;growth factor receptor protein bi…	SWISSPROT_AC:O75791;SWISSPROT_ID:GRAP2_HUMAN;EMBL:AF042380;EMBL:AF090456;EMBL:AF102694;EMBL:AF121002;EMBL:AF129476;EMBL:AF236119;EMBL:AF236120;EMBL:AJ011736;EMBL:AK303470;EMBL:AY069959;EMBL:BC025692;EMBL:BC026002;EMBL:CR456498;EMBL:Y18051;EMBL:Z82206;RefSeq:NP_001278753.1;RefSeq:NP_001278754.1;RefSeq:NP_001278757.1;RefSeq:NP_004801.1;ProteinModelPortal:O75791;STRING:9606.ENSP00000339186;SWISSPROT…
46345245	A proliferation-inducing ligand -<> B cell homeostasis	regulation	Pubmed 2008:18281543;Pubmed central 2009:5074725;	B-lymphocyte stimulator and <b>a proliferation-inducing ligand</b> regulate <b>B-cell homeostasis</b> and immunoglobulin production and are overexpressed in B-cell malignancies.[Pubmed 2008:18281543];B lymphocyte stimulator (BLyS or BAFF) and <b>a proliferation-inducing ligand</b> (APRIL) regulated <b>B cell homeostasis</b>.[Pubmed central 2009:5074725];	492009	Protein	A proliferation-inducing ligand	A proliferation-inducing ligand;APRIL;CD256 antigen;TALL-2;TALL2;TNF- and APOL-related leukocyte expressed ligand 2;TNF-related death ligand 1;TNF13;TNFSF13;TRDL-1;Tumor necrosis factor ligand superfamily member 13;ZTNF2;a proliferation inducing ligand;a proliferation- inducing ligand;CD256;tall type ii;TNLG7B;tumor necrosis factor superfamily member 13;UNQ383/PRO715;	SWISSPROT_AC:O75888;SWISSPROT_ID:TNF13_HUMAN;EMBL:AB222992;EMBL:AC016876;EMBL:AF046888;EMBL:AF114011;EMBL:AF114012;EMBL:AF114013;EMBL:AF136294;EMBL:AF184972;EMBL:AK301221;EMBL:AY081050;EMBL:AY358880;EMBL:BC008042;EMBL:BT019561;EMBL:BT019562;RefSeq:NP_001185552.1;RefSeq:NP_001185553.1;RefSeq:NP_003799.1;RefSeq:NP_742084.1;RefSeq:NP_742085.1;ProteinModelPortal:O75888;STRING:9606.ENSP00000343505;SWI…	614	Pathway	B cell homeostasis	B cell homeostasis;B lymphocyte homeostasis;B-cell homeostasis;B-lymphocyte homeostasis;beta cell homeostasis;beta-cell homeostasis;	GO:GO:0001782;GOC:add;Pubmed:12956429;ISBN:0781735149;
46428584	B cell homeostasis -- BAFF	regulation	Pubmed 2009:20849568;Pubmed central 2014:3984822;Pubmed central 2017:5663724;Pubmed central 2010:2901059;	<b>B-lymphocyte stimulator</b> (BLyS) is an essential in vivo regulator of <b>B-lymphocyte homeostasis</b>.[Pubmed 2009:20849568];It has been shown that <b>BAFF</b> is a key regulator for <b>B cell homeostasis</b> [5].[Pubmed central 2014:3984822];The BAFF belonging to the tumor necrosis factor (TNF) superfamily (also called <b>BLys</b>) was first described as a key regulator of <b>B-cell homeost…	614	Pathway	B cell homeostasis	B cell homeostasis;B lymphocyte homeostasis;B-cell homeostasis;B-lymphocyte homeostasis;beta cell homeostasis;beta-cell homeostasis;	GO:GO:0001782;GOC:add;Pubmed:12956429;ISBN:0781735149;	491914	Protein	BAFF	B lymphocyte stimulator;B-cell-activating factor;BAFF;BLYS;CD257 antigen;Dendritic cell-derived TNF-like molecule;TALL-1;TALL1;TN13B;TNF- and APOL-related leukocyte expressed ligand 1;TNFSF13B;TNFSF20;Tumor necrosis factor ligand superfamily member 13B;ZTNF4;b cell activating factor;b cell-activating factor;b- cell activating factor;b-cell activating factor;b-cell-activating-factor;b-lymphocyte s…	SWISSPROT_AC:Q9Y275;SWISSPROT_ID:TN13B_HUMAN;EMBL:AB073225;EMBL:AF116456;EMBL:AF132600;EMBL:AF134715;EMBL:AF136293;EMBL:AF186114;EMBL:AL157762;EMBL:AY129225;EMBL:AY302751;EMBL:AY358881;EMBL:BC020674;EMBL:CH471085;EMBL:CR541818;EMBL:EF064706;EMBL:HM636064;RefSeq:NP_001139117.1;RefSeq:NP_006564.1;ProteinModelPortal:Q9Y275;STRING:9606.ENSP00000365048;SWISSPROT_AC_OLD:E0ADT7;SWISSPROT_AC_OLD:Q6FHD6;S…
97876088	S1P2 -<> B cell homeostasis	regulation	Pubmed 2012:23033271;	Expression of <b>S1P2</b>, which controls <b>B-cell homeostasis</b>, is also impaired in CLL B cells but independently of the IGHV mutational status.[Pubmed 2012:23033271];	440428	Protein	S1P2	EDG5;Endothelial differentiation G-protein coupled receptor 5;S1P receptor 2;S1P receptor Edg-5;S1P2;S1PR2;Sphingosine 1-phosphate receptor 2;Sphingosine 1-phosphate receptor Edg-5;AGR16;DFNB68;edg 5;EDG-5;Gpcr13;H218;LPB2;s1p 2;s1p receptor subtype 2;s1p receptor type 2;s1p receptor-2;s1p type-2;sphingosine 1-phosphate receptor subtype 2;sphingosine 1-phosphate receptor type 2;sphingosine 1-phos…	SWISSPROT_AC:O95136;SWISSPROT_ID:S1PR2_HUMAN;EMBL:AF034780;EMBL:AY262688;EMBL:BC069598;RefSeq:NP_004221.3;ProteinModelPortal:O95136;STRING:9606.ENSP00000466933;SWISSPROT_AC_OLD:Q86UN8;SMR:O95136;GeneID:9294;KEGG:hsa:9294;eggNOG:ENOG410IHTX;eggNOG:ENOG41100F8;UniGene:Hs.655405;GO:GO:0000187;GO:GO:0001664;GO:GO:0003376;GO:GO:0004930;GO:GO:0005178;GO:GO:0005886;GO:GO:0007186;GO:GO:0008284;GO:GO:0008…	614	Pathway	B cell homeostasis	B cell homeostasis;B lymphocyte homeostasis;B-cell homeostasis;B-lymphocyte homeostasis;beta cell homeostasis;beta-cell homeostasis;	GO:GO:0001782;GOC:add;Pubmed:12956429;ISBN:0781735149;
102544557	B cell homeostasis -- TACI	Involvement	SWISSPROT_AC:Q9ET35;Ensembl:ENSMUSP00000010286;PANTHER:PTN001436071;		614	Pathway	B cell homeostasis	B cell homeostasis;B lymphocyte homeostasis;B-cell homeostasis;B-lymphocyte homeostasis;beta cell homeostasis;beta-cell homeostasis;	GO:GO:0001782;GOC:add;Pubmed:12956429;ISBN:0781735149;	495257	Protein	TACI	CD267 antigen;TACI;TNFRSF13B;TR13B;Transmembrane activator and CAML interactor;Tumor necrosis factor receptor superfamily member 13B;CD267;CVID;cvid type ii;CVID2;IGAD2;RYZN;taci-type;TNF receptor superfamily member 13B;tnfrsf13beta;TNFRSF14B;	SWISSPROT_AC:O14836;SWISSPROT_ID:TR13B_HUMAN;EMBL:AF023614;EMBL:AK301032;EMBL:AK313302;EMBL:AY302137;EMBL:BC109392;EMBL:CH471196;RefSeq:NP_036584.1;ProteinModelPortal:O14836;STRING:9606.ENSP00000261652;SWISSPROT_AC_OLD:B2R8B0;SWISSPROT_AC_OLD:B7Z6V8;SWISSPROT_AC_OLD:Q32LX4;SWISSPROT_AC_OLD:Q7Z6F5;SMR:O14836;GeneID:23495;KEGG:hsa:23495;eggNOG:ENOG410IHJ8;eggNOG:ENOG410Z545;UniGene:Hs.158341;GO:GO:…
102616104	B cell homeostasis -- BIM	Involvement	SWISSPROT_AC:O54918;Ensembl:ENSMUSP00000105970;		614	Pathway	B cell homeostasis	B cell homeostasis;B lymphocyte homeostasis;B-cell homeostasis;B-lymphocyte homeostasis;beta cell homeostasis;beta-cell homeostasis;	GO:GO:0001782;GOC:add;Pubmed:12956429;ISBN:0781735149;	41864	Protein	BIM	B2L11;Bcl-2-like protein 11;Bcl2-interacting mediator of cell death;Bcl2-L-11;BCL2L11;BIM;BAM;bam-type;bcl-2 interacting mediator of cell death;bcl-2 like 11;bcl-2 like protein 11;bcl-2-interacting mediator of cell death;bcl-2-like 11;bcl-2-like protein 1 isoform 1;bcl2 interacting mediator of cell death;BCL2 like 11;bcl2-like11;bcl2l 11;bim-type;BOD;	SWISSPROT_AC:O43521;SWISSPROT_ID:B2L11_HUMAN;EMBL:AB071195;EMBL:AB071196;EMBL:AB071197;EMBL:AB071198;EMBL:AB071199;EMBL:AB071200;EMBL:AC096670;EMBL:AF032457;EMBL:AF032458;EMBL:AK290377;EMBL:AK291269;EMBL:AY305714;EMBL:AY305715;EMBL:AY352518;EMBL:AY423441;EMBL:AY423442;EMBL:AY423443;EMBL:AY428962;EMBL:BC033694;EMBL:CH471237;EMBL:DQ849200;EMBL:DQ849201;EMBL:DQ849202;RefSeq:NP_001191035.1;RefSeq:NP_…
102847664	B cell homeostasis -- LYN	Involvement	SWISSPROT_AC:P25911;Ensembl:ENSMUSP00000038838;		614	Pathway	B cell homeostasis	B cell homeostasis;B lymphocyte homeostasis;B-cell homeostasis;B-lymphocyte homeostasis;beta cell homeostasis;beta-cell homeostasis;	GO:GO:0001782;GOC:add;Pubmed:12956429;ISBN:0781735149;	232138	Protein	LYN	EC 2.7.10.2;JTK8;Lck/Yes-related novel protein tyrosine kinase;LYN;p53Lyn;p56Lyn;Tyrosine-protein kinase Lyn;V-yes-1 Yamaguchi sarcoma viral related oncogene homolog;lyn protein tyrosine kinase;lyn protein-tyrosine kinase;LYN proto-oncogene, Src family tyrosine kinase;lyn tyrosine protein kinase;protein tyrosine kinase lyn;protein- tyrosine kinase lyn;protein-tyrosine kinase lyn;tyrosine protein …	SWISSPROT_AC:P07948;SWISSPROT_ID:LYN_HUMAN;EMBL:BC075001;EMBL:BC075002;EMBL:BC126456;EMBL:BC126458;EMBL:M16038;EMBL:M79321;RefSeq:NP_001104567.1;RefSeq:NP_002341.1;RefSeq:XP_016868905.1;ProteinModelPortal:P07948;STRING:9606.ENSP00000428924;SWISSPROT_AC_OLD:A0AVQ5;SMR:P07948;GeneID:4067;KEGG:hsa:4067;PIR:A26719;eggNOG:COG0515;eggNOG:KOG0197;UniGene:Hs.491767;UniGene:Hs.545418;GO:GO:0001782;GO:GO:0…
102996970	B cell homeostasis -- BCL2	Involvement	SWISSPROT_AC:P10417;Ensembl:ENSMUSP00000108371;		614	Pathway	B cell homeostasis	B cell homeostasis;B lymphocyte homeostasis;B-cell homeostasis;B-lymphocyte homeostasis;beta cell homeostasis;beta-cell homeostasis;	GO:GO:0001782;GOC:add;Pubmed:12956429;ISBN:0781735149;	43291	Protein	BCL2	Apoptosis regulator Bcl-2;BCL2;apoptosis regulator bcl2;apoptosis regulator of the bcl-2;apoptosis-regulator bcl-2;bcl - 2;bcl -2;bcl 2;bcl- 2;Bcl-2;bcl-2-type;bcl2 apoptosis regulator;BCL2, apoptosis regulator;bcl2--an;PPP1R50;regulator of apoptosis bcl-2;	SWISSPROT_AC:P10415;SWISSPROT_ID:BCL2_HUMAN;EMBL:AC021803;EMBL:AC022726;EMBL:AY220759;EMBL:BC027258;EMBL:CH471096;EMBL:M13994;EMBL:M13995;EMBL:M14745;EMBL:S72602;EMBL:X06487;RefSeq:NP_000624.2;RefSeq:NP_000648.2;ProteinModelPortal:P10415;STRING:9606.ENSP00000329623;SWISSPROT_AC_OLD:C9JHD5;SWISSPROT_AC_OLD:P10416;SWISSPROT_AC_OLD:Q13842;SWISSPROT_AC_OLD:Q16197;SMR:P10415;GeneID:596;KEGG:hsa:596;PI…
103369004	B cell homeostasis -- Caspase-3	Involvement	SWISSPROT_AC:P70677;Ensembl:ENSMUSP00000147767;		614	Pathway	B cell homeostasis	B cell homeostasis;B lymphocyte homeostasis;B-cell homeostasis;B-lymphocyte homeostasis;beta cell homeostasis;beta-cell homeostasis;	GO:GO:0001782;GOC:add;Pubmed:12956429;ISBN:0781735149;	54423	Protein	Caspase-3	Apopain;CASP-3;CASP3;Caspase-3;CPP-32;CPP32;Cysteine protease CPP32;EC 3.4.22.56;Protein Yama;SCA-1;SREBP cleavage activity 1;casp 3;casp iii;casp- 3;caspase - 3;caspase -3;caspase 3;caspase iii;caspase subtype-3;caspase- 3;caspase--3;caspase-3--an;caspase-3-type;caspase-iii;caspase3;cpp 32;cpp32 cysteine protease;cpp32-type;CPP32B;cysteine protease cpp-32;sca 1;sca i;sca subtype i;sca type 1;sca…	SWISSPROT_AC:P42574;SWISSPROT_ID:CASP3_HUMAN;EMBL:AJ413269;EMBL:AK291337;EMBL:AY219866;EMBL:BC016926;EMBL:CH471056;EMBL:U13737;EMBL:U13738;EMBL:U26943;RefSeq:NP_004337.2;RefSeq:NP_116786.1;RefSeq:XP_011530603.1;ProteinModelPortal:P42574;STRING:9606.ENSP00000311032;SWISSPROT_AC_OLD:A8K5M2;SWISSPROT_AC_OLD:D3DP53;SWISSPROT_AC_OLD:Q96AN1;SWISSPROT_AC_OLD:Q96KP2;SMR:P42574;GeneID:836;KEGG:hsa:836;PIR…
103518439	B cell homeostasis -- HEM1	Involvement	SWISSPROT_AC:Q8K1X4;Ensembl:ENSMUSP00000035400;		614	Pathway	B cell homeostasis	B cell homeostasis;B lymphocyte homeostasis;B-cell homeostasis;B-lymphocyte homeostasis;beta cell homeostasis;beta-cell homeostasis;	GO:GO:0001782;GOC:add;Pubmed:12956429;ISBN:0781735149;	271466	Protein	HEM1	HEM1;Hematopoietic protein 1;Membrane-associated protein HEM-1;Nck-associated protein 1-like;NCKAP1L;NCKPL;hem 1;hem-1;hematopoietic protein-1;NCK associated protein 1 like;	SWISSPROT_AC:P55160;SWISSPROT_ID:NCKPL_HUMAN;EMBL:AC025570;EMBL:AC068789;EMBL:AC079313;EMBL:AK300783;EMBL:BC093769;EMBL:BC093771;EMBL:CH471054;EMBL:M58285;RefSeq:NP_001171905.1;RefSeq:NP_005328.2;ProteinModelPortal:P55160;STRING:9606.ENSP00000293373;SWISSPROT_AC_OLD:B4DUT5;SWISSPROT_AC_OLD:Q52LW0;SMR:P55160;GeneID:3071;KEGG:hsa:3071;PIR:S36666;eggNOG:ENOG410XPQI;eggNOG:KOG1917;UniGene:Hs.182014;G…
103916844	B cell homeostasis -- MEF2C	Involvement	SWISSPROT_AC:Q8CFN5;Ensembl:ENSMUSP00000143315;Ensembl:ENSMUSP00000143401;		614	Pathway	B cell homeostasis	B cell homeostasis;B lymphocyte homeostasis;B-cell homeostasis;B-lymphocyte homeostasis;beta cell homeostasis;beta-cell homeostasis;	GO:GO:0001782;GOC:add;Pubmed:12956429;ISBN:0781735149;	240084	Protein	MEF2C	MEF2C;Myocyte-specific enhancer factor 2C;C5DELq14.3;DEL5q14.3;myocyte enhancer factor 2C;myocyte enhancer factor-2c;myocyte-enhancer factor 2c;myocyte-enhancer factor-2c;myocyte-specific enhancer factor-2c;	SWISSPROT_AC:Q06413;SWISSPROT_ID:MEF2C_HUMAN;EMBL:AC008525;EMBL:AC008835;EMBL:AL833268;EMBL:AL833274;EMBL:FM163484;EMBL:L08895;EMBL:S57212;RefSeq:NP_001124477.1;RefSeq:NP_001180276.1;RefSeq:NP_001180277.1;RefSeq:NP_001180278.1;RefSeq:NP_001180279.1;RefSeq:NP_001294931.1;RefSeq:NP_002388.2;RefSeq:XP_005248568.1;RefSeq:XP_006714682.1;RefSeq:XP_006714688.1;RefSeq:XP_011541698.1;RefSeq:XP_011541702.1…
103934219	B cell homeostasis -- BAX	Involvement	SWISSPROT_AC:Q07813;Ensembl:ENSMUSP00000033093;		614	Pathway	B cell homeostasis	B cell homeostasis;B lymphocyte homeostasis;B-cell homeostasis;B-lymphocyte homeostasis;beta cell homeostasis;beta-cell homeostasis;	GO:GO:0001782;GOC:add;Pubmed:12956429;ISBN:0781735149;	42826	Protein	BAX	Apoptosis regulator BAX;BAX;Bcl-2-like protein 4;Bcl2-L-4;BCL2L4;bax-an;bax-type;bcl-2 like protein 4;BCL2 associated X, apoptosis regulator;	SWISSPROT_AC:Q07812;SWISSPROT_ID:BAX_HUMAN;EMBL:AF007826;EMBL:AF247393;EMBL:AF250190;EMBL:AJ417988;EMBL:AK291076;EMBL:AY217036;EMBL:BC014175;EMBL:CH471177;EMBL:L22473;EMBL:L22474;EMBL:L22475;EMBL:U19599;RefSeq:NP_001278357.1;RefSeq:NP_001278360.1;RefSeq:NP_004315.1;RefSeq:NP_620116.1;RefSeq:NP_620118.1;RefSeq:NP_620119.2;RefSeq:XP_016882566.1;ProteinModelPortal:Q07812;STRING:9606.ENSP00000293288;…
103935882	B cell homeostasis -- SOS1	Involvement	SWISSPROT_AC:Q62245;Ensembl:ENSMUSP00000067786;		614	Pathway	B cell homeostasis	B cell homeostasis;B lymphocyte homeostasis;B-cell homeostasis;B-lymphocyte homeostasis;beta cell homeostasis;beta-cell homeostasis;	GO:GO:0001782;GOC:add;Pubmed:12956429;ISBN:0781735149;	454791	Protein	SOS1	Son of sevenless homolog 1;SOS-1;SOS1;GF1;ggf-i;GGF1;GINGF;HGF;NS4;son of sevenless homolog-1;SOS Ras/Rac guanine nucleotide exchange factor 1;	SWISSPROT_AC:Q07889;SWISSPROT_ID:SOS1_HUMAN;EMBL:AC019171;EMBL:AC092672;EMBL:AK290228;EMBL:AK301960;EMBL:CH471053;EMBL:L13857;RefSeq:NP_005624.2;ProteinModelPortal:Q07889;STRING:9606.ENSP00000384675;SWISSPROT_AC_OLD:A8K2G3;SWISSPROT_AC_OLD:B4DXG2;SMR:Q07889;GeneID:6654;KEGG:hsa:6654;PIR:A37488;eggNOG:ENOG410XR96;eggNOG:KOG3417;UniGene:Hs.709893;UniGene:Hs.732497;GO:GO:0000165;GO:GO:0001782;GO:GO:…
104166439	B cell homeostasis -- PKN	Involvement	SWISSPROT_AC:P70268;Ensembl:ENSMUSP00000116235;		614	Pathway	B cell homeostasis	B cell homeostasis;B lymphocyte homeostasis;B-cell homeostasis;B-lymphocyte homeostasis;beta cell homeostasis;beta-cell homeostasis;	GO:GO:0001782;GOC:add;Pubmed:12956429;ISBN:0781735149;	314690	Protein	PKN	EC 2.7.11.13;PAK-1;PAK1;PKN;PKN1;PRK1;PRKCL1;Protease-activated kinase 1;Protein kinase C-like 1;Protein kinase C-like PKN;Protein kinase PKN-alpha;Protein-kinase C-related kinase 1;Serine-threonine protein kinase N;Serine/threonine-protein kinase N1;DBK;pak 1;pak i;pak-i;pkn alpha;pkn-a;PKN-ALPHA;pkna protein kinase;pknalpha;protein kinase c related kinase 1;protein kinase c-related kinase 1;pro…	SWISSPROT_AC:Q16512;SWISSPROT_ID:PKN1_HUMAN;EMBL:AC008569;EMBL:AK123007;EMBL:AK292130;EMBL:AK313886;EMBL:BC040061;EMBL:BC094766;EMBL:D26181;EMBL:S75546;EMBL:U33053;RefSeq:NP_002732.3;RefSeq:NP_998725.1;ProteinModelPortal:Q16512;STRING:9606.ENSP00000343325;SWISSPROT_AC_OLD:A8K7W5;SWISSPROT_AC_OLD:B2R9R4;SWISSPROT_AC_OLD:B3KVN3;SWISSPROT_AC_OLD:Q15143;SWISSPROT_AC_OLD:Q504U4;SWISSPROT_AC_OLD:Q8IUV5…
104167937	B cell homeostasis -- BAK	Involvement	SWISSPROT_AC:O08734;Ensembl:ENSMUSP00000077757;		614	Pathway	B cell homeostasis	B cell homeostasis;B lymphocyte homeostasis;B-cell homeostasis;B-lymphocyte homeostasis;beta cell homeostasis;beta-cell homeostasis;	GO:GO:0001782;GOC:add;Pubmed:12956429;ISBN:0781735149;	42450	Protein	BAK	Apoptosis regulator BAK;BAK;BAK1;Bcl-2 homologous antagonist/killer;Bcl-2-like protein 7;Bcl2-L-7;BCL2L7;CDN1;bak 1;bak--an;bak-1;bak-i;BAK-LIKE;bcl-2 antagonist/killer 1;bcl-2-antagonist/killer 1;BCL2 antagonist/killer 1;bcl2-homologous antagonist/killer;cdn 1;	SWISSPROT_AC:Q16611;SWISSPROT_ID:BAK_HUMAN;EMBL:AY260471;EMBL:BC004431;EMBL:BC110337;EMBL:CH471081;EMBL:CR457419;EMBL:D88397;EMBL:U16811;EMBL:U23765;EMBL:X84213;EMBL:Z93017;RefSeq:NP_001179.1;RefSeq:XP_011513081.1;ProteinModelPortal:Q16611;STRING:9606.ENSP00000353878;SWISSPROT_AC_OLD:C0H5Y7;SWISSPROT_AC_OLD:Q6I9T6;SWISSPROT_AC_OLD:Q92533;SMR:Q16611;GeneID:578;KEGG:hsa:578;PIR:S58873;eggNOG:ENOG41…
105131408	B cell homeostasis -- Roquin	Involvement	SWISSPROT_AC:Q4VGL6;Ensembl:ENSMUSP00000124871;		614	Pathway	B cell homeostasis	B cell homeostasis;B lymphocyte homeostasis;B-cell homeostasis;B-lymphocyte homeostasis;beta cell homeostasis;beta-cell homeostasis;	GO:GO:0001782;GOC:add;Pubmed:12956429;ISBN:0781735149;	356700	Protein	Roquin	KIAA2025;RC3H1;RING finger and C3H zinc finger protein 1;RING finger and CCCH-type zinc finger domain-containing protein 1;RING finger protein 198;RNF198;Roquin;Roquin-1;ring finger and CCCH-type domains 1;roquin1;	SWISSPROT_AC:Q5TC82;SWISSPROT_ID:RC3H1_HUMAN;EMBL:AB095945;EMBL:AK093501;EMBL:AK122948;EMBL:AL121983;EMBL:AL136170;RefSeq:NP_001287779.1;RefSeq:NP_001287780.1;RefSeq:NP_001287781.1;RefSeq:NP_742068.1;ProteinModelPortal:Q5TC82;STRING:9606.ENSP00000258349;SWISSPROT_AC_OLD:B3KVK1;SWISSPROT_AC_OLD:Q5W180;SWISSPROT_AC_OLD:Q5W181;SWISSPROT_AC_OLD:Q8IVE6;SWISSPROT_AC_OLD:Q8N9V1;SMR:Q5TC82;GeneID:149041;…
105994119	B cell homeostasis -- SPNS2	Involvement	SWISSPROT_AC:Q91VM4;Ensembl:ENSMUSP00000044418;		614	Pathway	B cell homeostasis	B cell homeostasis;B lymphocyte homeostasis;B-cell homeostasis;B-lymphocyte homeostasis;beta cell homeostasis;beta-cell homeostasis;	GO:GO:0001782;GOC:add;Pubmed:12956429;ISBN:0781735149;	457662	Protein	SPNS2	Protein spinster homolog 2;SPNS2;sphingolipid transporter 2;spns 2;	SWISSPROT_AC:Q8IVW8;SWISSPROT_ID:SPNS2_HUMAN;EMBL:AB441165;EMBL:BC041772;RefSeq:NP_001118230.1;ProteinModelPortal:Q8IVW8;STRING:9606.ENSP00000333292;SWISSPROT_AC_OLD:B9A1T3;GeneID:124976;KEGG:hsa:124976;eggNOG:COG0477;eggNOG:KOG1330;UniGene:Hs.22824;GO:GO:0001782;GO:GO:0002920;GO:GO:0003376;GO:GO:0005765;GO:GO:0006665;GO:GO:0016021;GO:GO:0031982;GO:GO:0040011;GO:GO:0043029;GO:GO:0046624;GO:GO:004…
106036861	B cell homeostasis -- GAPT	Involvement	SWISSPROT_AC:Q8CB93;Ensembl:ENSMUSP00000053775;PANTHER:PTN002204370;		614	Pathway	B cell homeostasis	B cell homeostasis;B lymphocyte homeostasis;B-cell homeostasis;B-lymphocyte homeostasis;beta cell homeostasis;beta-cell homeostasis;	GO:GO:0001782;GOC:add;Pubmed:12956429;ISBN:0781735149;	148005	Protein	GAPT	C5orf29;GAPT;Growth factor receptor-bound protein 2-binding adapter protein, transmembrane;Protein GAPT;GRB2 binding adaptor protein, transmembrane;	SWISSPROT_AC:Q8N292;SWISSPROT_ID:GAPT_HUMAN;EMBL:AK090960;EMBL:BC063534;RefSeq:NP_001291357.1;RefSeq:NP_001291358.1;RefSeq:NP_001291360.1;RefSeq:NP_689900.1;ProteinModelPortal:Q8N292;STRING:9606.ENSP00000323075;GeneID:202309;KEGG:hsa:202309;eggNOG:ENOG410J43U;eggNOG:ENOG4111803;UniGene:Hs.547697;GO:GO:0001782;GO:GO:0002322;GO:GO:0002381;GO:GO:0005886;GO:GO:0016021;HOGENOM:HOG000290679;OrthoDB:EOG…
106301579	B cell homeostasis -- G5PR	Involvement	SWISSPROT_AC:Q9JK24;Ensembl:ENSMUSP00000021410;PANTHER:PTN000949378;		614	Pathway	B cell homeostasis	B cell homeostasis;B lymphocyte homeostasis;B-cell homeostasis;B-lymphocyte homeostasis;beta cell homeostasis;beta-cell homeostasis;	GO:GO:0001782;GOC:add;Pubmed:12956429;ISBN:0781735149;	296900	Protein	G5PR	C14orf10;G5PR;P2R3C;PPP2R3C;Protein phosphatase subunit G5PR;Rhabdomyosarcoma antigen MU-RMS-40.6A/6C;Serine/threonine-protein phosphatase 2A regulatory subunit B'' subunit gamma;g-41;G4-1;g4-i;gamma 41;protein phosphatase 2 regulatory subunit B''gamma;	SWISSPROT_AC:Q969Q6;SWISSPROT_ID:P2R3C_HUMAN;EMBL:AK000651;EMBL:AK293717;EMBL:AY157304;EMBL:AY518535;EMBL:AY518537;EMBL:BC006823;EMBL:BC010293;EMBL:BC012563;EMBL:BC063438;EMBL:BX248043;EMBL:CH471078;RefSeq:NP_001292084.1;RefSeq:NP_001292085.1;RefSeq:NP_060387.2;RefSeq:XP_005267839.1;ProteinModelPortal:Q969Q6;STRING:9606.ENSP00000261475;SWISSPROT_AC_OLD:B4DEN7;SWISSPROT_AC_OLD:D3DS97;SWISSPROT_AC_…
106316773	B cell homeostasis -- BAFF-R	Involvement	SWISSPROT_AC:Q9D8D0;Ensembl:ENSMUSP00000086564;		614	Pathway	B cell homeostasis	B cell homeostasis;B lymphocyte homeostasis;B-cell homeostasis;B-lymphocyte homeostasis;beta cell homeostasis;beta-cell homeostasis;	GO:GO:0001782;GOC:add;Pubmed:12956429;ISBN:0781735149;	495259	Protein	BAFF-R	B-cell-activating factor receptor;BAFF receptor;BAFF-R;BAFFR;BLyS receptor 3;BR3;CD268 antigen;TNFRSF13C;TR13C;Tumor necrosis factor receptor superfamily member 13C;b cell activating factor receptor;b cell activating factor-receptor;b cell-activating factor receptor;b cell-activating factor-receptor;b-cell activating factor receptor;b-cell activating factor-receptor;baff-receptor;br 3;br iii;br-3…	SWISSPROT_AC:Q96RJ3;SWISSPROT_ID:TR13C_HUMAN;EMBL:AF373846;EMBL:Z99716;RefSeq:NP_443177.1;ProteinModelPortal:Q96RJ3;STRING:9606.ENSP00000291232;SMR:Q96RJ3;GeneID:115650;KEGG:hsa:115650;eggNOG:ENOG410JCDG;eggNOG:ENOG41114DK;UniGene:Hs.344088;GO:GO:0001782;GO:GO:0002250;GO:GO:0002636;GO:GO:0005886;GO:GO:0009897;GO:GO:0016021;GO:GO:0030890;GO:GO:0031295;GO:GO:0031296;GO:GO:0033209;GO:GO:0042102;GO:G…
106395229	B cell homeostasis -- FOXP3	Involvement	SWISSPROT_AC:Q99JB6;Ensembl:ENSMUSP00000111405;		614	Pathway	B cell homeostasis	B cell homeostasis;B lymphocyte homeostasis;B-cell homeostasis;B-lymphocyte homeostasis;beta cell homeostasis;beta-cell homeostasis;	GO:GO:0001782;GOC:add;Pubmed:12956429;ISBN:0781735149;	141337	Protein	FOXP3	Forkhead box protein P3;FOXP3;IPEX;Scurfin;AIID;DIETER;forkhead box P3;forkhead box p3 protein;forkhead box-p3;forkhead-box p3;forkhead-box protein p3;foxp 3;foxp-3;jm-2;JM2;PIDX;XPID;	SWISSPROT_AC:Q9BZS1;SWISSPROT_ID:FOXP3_HUMAN;EMBL:AF235097;EMBL:AF277993;EMBL:AJ005891;EMBL:BC113401;EMBL:BC113403;EMBL:BC143785;EMBL:DQ010327;EMBL:EF534714;EMBL:EU855812;RefSeq:NP_001107849.1;RefSeq:NP_054728.2;ProteinModelPortal:Q9BZS1;STRING:9606.ENSP00000365380;SWISSPROT_AC_OLD:A5HJT1;SWISSPROT_AC_OLD:B7ZLG0;SWISSPROT_AC_OLD:B9UN80;SWISSPROT_AC_OLD:O60827;SWISSPROT_AC_OLD:Q14DD8;SWISSPROT_AC_…
106496177	B cell homeostasis -- Roquin-2	Involvement	SWISSPROT_AC:P0C090;Ensembl:ENSMUSP00000097721;		614	Pathway	B cell homeostasis	B cell homeostasis;B lymphocyte homeostasis;B-cell homeostasis;B-lymphocyte homeostasis;beta cell homeostasis;beta-cell homeostasis;	GO:GO:0001782;GOC:add;Pubmed:12956429;ISBN:0781735149;	356703	Protein	Roquin-2	EC 2.3.2.27;Membrane-associated nucleic acid-binding protein;MNAB;RC3H2;RING finger and CCCH-type zinc finger domain-containing protein 2;RING finger protein 164;RING-type E3 ubiquitin transferase Roquin-2;RNF164;Roquin-2;membrane-associated nucleic acid binding protein;ring finger and CCCH-type domains 2;	SWISSPROT_AC:Q9HBD1;SWISSPROT_ID:RC3H2_HUMAN;EMBL:AC007066;EMBL:AF255303;EMBL:AF255304;EMBL:AK000308;EMBL:AK000720;EMBL:AK027042;EMBL:AL359512;EMBL:AL833177;EMBL:AL834431;EMBL:BC011688;EMBL:BC044642;EMBL:CH471090;RefSeq:NP_001094058.1;RefSeq:NP_061323.2;ProteinModelPortal:Q9HBD1;STRING:9606.ENSP00000349783;SWISSPROT_AC_OLD:Q4VXB1;SWISSPROT_AC_OLD:Q5JPD7;SWISSPROT_AC_OLD:Q86ST6;SWISSPROT_AC_OLD:Q8…
106795640	B cell homeostasis -- BAFF	Involvement	SWISSPROT_AC:Q9WU72;Ensembl:ENSMUSP00000146694;		614	Pathway	B cell homeostasis	B cell homeostasis;B lymphocyte homeostasis;B-cell homeostasis;B-lymphocyte homeostasis;beta cell homeostasis;beta-cell homeostasis;	GO:GO:0001782;GOC:add;Pubmed:12956429;ISBN:0781735149;	491914	Protein	BAFF	B lymphocyte stimulator;B-cell-activating factor;BAFF;BLYS;CD257 antigen;Dendritic cell-derived TNF-like molecule;TALL-1;TALL1;TN13B;TNF- and APOL-related leukocyte expressed ligand 1;TNFSF13B;TNFSF20;Tumor necrosis factor ligand superfamily member 13B;ZTNF4;b cell activating factor;b cell-activating factor;b- cell activating factor;b-cell activating factor;b-cell-activating-factor;b-lymphocyte s…	SWISSPROT_AC:Q9Y275;SWISSPROT_ID:TN13B_HUMAN;EMBL:AB073225;EMBL:AF116456;EMBL:AF132600;EMBL:AF134715;EMBL:AF136293;EMBL:AF186114;EMBL:AL157762;EMBL:AY129225;EMBL:AY302751;EMBL:AY358881;EMBL:BC020674;EMBL:CH471085;EMBL:CR541818;EMBL:EF064706;EMBL:HM636064;RefSeq:NP_001139117.1;RefSeq:NP_006564.1;ProteinModelPortal:Q9Y275;STRING:9606.ENSP00000365048;SWISSPROT_AC_OLD:E0ADT7;SWISSPROT_AC_OLD:Q6FHD6;S…
118944266	B cell homeostasis -- ACG	Involvement	SWISSPROT_AC:A2AF47;Ensembl:ENSMUSP00000033419;		614	Pathway	B cell homeostasis	B cell homeostasis;B lymphocyte homeostasis;B-cell homeostasis;B-lymphocyte homeostasis;beta cell homeostasis;beta-cell homeostasis;	GO:GO:0001782;GOC:add;Pubmed:12956429;ISBN:0781735149;	107349	Protein	ACG	ACG;Activated Cdc42-associated guanine nucleotide exchange factor;Dedicator of cytokinesis protein 11;DOC11;DOCK11;ZIZ2;Zizimin-2;ac-g;bB128O4.1;dedicator of cytokinesis 11;doc1-1;	SWISSPROT_AC:Q5JSL3;SWISSPROT_ID:DOC11_HUMAN;EMBL:AC007021;EMBL:AK056684;EMBL:AK125641;EMBL:AL391237;EMBL:AL391280;EMBL:AY692226;EMBL:BC047713;EMBL:CH471161;RefSeq:NP_653259.3;ProteinModelPortal:Q5JSL3;STRING:9606.ENSP00000276202;SWISSPROT_AC_OLD:A6NMF0;SWISSPROT_AC_OLD:Q66M66;SWISSPROT_AC_OLD:Q6ZUJ5;SWISSPROT_AC_OLD:Q86VU8;SWISSPROT_AC_OLD:Q96MN3;SMR:Q5JSL3;GeneID:139818;KEGG:hsa:139818;eggNOG:E…
120196044	B cell homeostasis -- DOCK10	Involvement	SWISSPROT_AC:Q8BZN6;		614	Pathway	B cell homeostasis	B cell homeostasis;B lymphocyte homeostasis;B-cell homeostasis;B-lymphocyte homeostasis;beta cell homeostasis;beta-cell homeostasis;	GO:GO:0001782;GOC:add;Pubmed:12956429;ISBN:0781735149;	107347	Protein	DOCK10	Dedicator of cytokinesis protein 10;DOC10;DOCK10;KIAA0694;ZIZ3;Zizimin-3;dedicator of cytokinesis 10;doc 10;DRIP2;Nbla10300;	SWISSPROT_AC:Q96BY6;SWISSPROT_ID:DOC10_HUMAN;EMBL:AB014594;EMBL:AC011739;EMBL:AC017095;EMBL:AC093806;EMBL:AK000227;EMBL:AK001253;EMBL:BC015018;EMBL:EU236710;RefSeq:NP_001277192.1;RefSeq:NP_055504.2;ProteinModelPortal:Q96BY6;STRING:9606.ENSP00000258390;SWISSPROT_AC_OLD:B3FL70;SWISSPROT_AC_OLD:O75178;SWISSPROT_AC_OLD:Q9NW06;SWISSPROT_AC_OLD:Q9NXI8;SMR:Q96BY6;GeneID:55619;KEGG:hsa:55619;eggNOG:ENOG4…
187703805	B cell homeostasis -- BAFF-R	association	Pubmed central 2016:4784397;	Pfn2 has an annotated function in cytoskeleton organization and <b>Tnfrsf13c</b> is involved in <b>B-cell homeostasis</b>.[Pubmed central 2016:4784397];	614	Pathway	B cell homeostasis	B cell homeostasis;B lymphocyte homeostasis;B-cell homeostasis;B-lymphocyte homeostasis;beta cell homeostasis;beta-cell homeostasis;	GO:GO:0001782;GOC:add;Pubmed:12956429;ISBN:0781735149;	495259	Protein	BAFF-R	B-cell-activating factor receptor;BAFF receptor;BAFF-R;BAFFR;BLyS receptor 3;BR3;CD268 antigen;TNFRSF13C;TR13C;Tumor necrosis factor receptor superfamily member 13C;b cell activating factor receptor;b cell activating factor-receptor;b cell-activating factor receptor;b cell-activating factor-receptor;b-cell activating factor receptor;b-cell activating factor-receptor;baff-receptor;br 3;br iii;br-3…	SWISSPROT_AC:Q96RJ3;SWISSPROT_ID:TR13C_HUMAN;EMBL:AF373846;EMBL:Z99716;RefSeq:NP_443177.1;ProteinModelPortal:Q96RJ3;STRING:9606.ENSP00000291232;SMR:Q96RJ3;GeneID:115650;KEGG:hsa:115650;eggNOG:ENOG410JCDG;eggNOG:ENOG41114DK;UniGene:Hs.344088;GO:GO:0001782;GO:GO:0002250;GO:GO:0002636;GO:GO:0005886;GO:GO:0009897;GO:GO:0016021;GO:GO:0030890;GO:GO:0031295;GO:GO:0031296;GO:GO:0033209;GO:GO:0042102;GO:G…
188520776	B cell homeostasis -- BMF	association	Pubmed central 2010:2953534;	Consistently, genetic ablation of all <b>Bmf</b> isoforms expressed in mice revealed a role in the regulation of normal <b>B cell homeostasis</b> and irradiation (14) as well as oncogene-driven tumorigenesis (18).[Pubmed central 2010:2953534];	614	Pathway	B cell homeostasis	B cell homeostasis;B lymphocyte homeostasis;B-cell homeostasis;B-lymphocyte homeostasis;beta cell homeostasis;beta-cell homeostasis;	GO:GO:0001782;GOC:add;Pubmed:12956429;ISBN:0781735149;	46908	Protein	BMF	Bcl-2-modifying factor;BMF;bcl-2 modifying factor;Bcl2 modifying factor;bcl2-modifying factor;	SWISSPROT_AC:Q96LC9;SWISSPROT_ID:BMF_HUMAN;EMBL:AK024472;EMBL:AY029254;EMBL:AY222040;EMBL:AY222041;EMBL:BC060783;EMBL:BC069328;EMBL:BC069505;EMBL:BC070043;EMBL:BC104983;EMBL:BC104985;RefSeq:NP_001003940.1;RefSeq:NP_001003942.1;RefSeq:NP_001003943.1;RefSeq:NP_277038.1;ProteinModelPortal:Q96LC9;STRING:9606.ENSP00000346697;SWISSPROT_AC_OLD:Q2M396;SWISSPROT_AC_OLD:Q6NT30;SWISSPROT_AC_OLD:Q6NT56;SWISS…
190187058	B cell homeostasis -- CUX1	association	Pubmed central 2017:5740686;	CASP3 is a member of the <b>CASP</b> family, which plays an important role in regulating activated T-cell apoptosis and maintaining <b>B-cell homeostasis</b> (19).[Pubmed central 2017:5740686];	614	Pathway	B cell homeostasis	B cell homeostasis;B lymphocyte homeostasis;B-cell homeostasis;B-lymphocyte homeostasis;beta cell homeostasis;beta-cell homeostasis;	GO:GO:0001782;GOC:add;Pubmed:12956429;ISBN:0781735149;	54566	Protein	CUX1	CASP;CUTL1;CUX1;Protein CASP;casp protein;CDP;cdp 1;cdp i;cdp-1;cdp-i;CDP/Cut;cdp/cux;CDP1;Clox;COY1;cut like homeobox 1;cut/cdp;CUX;Cux/CDP;GOLIM6;Nbla10317;p 1-10;p 100;p 200;p 75;p--75;p-100;p-110;p-200;p-75;p-type 100;p1 10;p1-10;p100;p110;p110-isoform;p2-0-0;p200;p7-5;p75;	SWISSPROT_AC:P39880;SWISSPROT_AC:Q13948;SWISSPROT_ID:CASP_HUMAN;SWISSPROT_ID:CUX1_HUMAN;EMBL:AC005072;EMBL:AC005086;EMBL:AC005088;EMBL:AC005096;EMBL:AC005103;EMBL:AC092788;EMBL:AK125076;EMBL:AK125097;EMBL:AK222832;EMBL:AK303151;EMBL:BC025422;EMBL:CH471197;EMBL:L12579;RefSeq:NP_001189473.1;RefSeq:NP_001189474.1;RefSeq:NP_001189475.1;RefSeq:NP_001904.2;RefSeq:NP_852477.1;ProteinModelPortal:Q13948;S…
190187153	B cell homeostasis -- CRTAP	association	Pubmed central 2017:5740686;	CASP3 is a member of the <b>CASP</b> family, which plays an important role in regulating activated T-cell apoptosis and maintaining <b>B-cell homeostasis</b> (19).[Pubmed central 2017:5740686];	614	Pathway	B cell homeostasis	B cell homeostasis;B lymphocyte homeostasis;B-cell homeostasis;B-lymphocyte homeostasis;beta cell homeostasis;beta-cell homeostasis;	GO:GO:0001782;GOC:add;Pubmed:12956429;ISBN:0781735149;	81479	Protein	CRTAP	Cartilage-associated protein;CASP;CRTAP;cartilage associated protein;LEPREL3;oi type vii;oi-7;OI7;P3H5;protein cartilage associated;	SWISSPROT_AC:O75718;SWISSPROT_ID:CRTAP_HUMAN;EMBL:AJ006470;EMBL:AK314719;EMBL:BC008745;RefSeq:NP_006362.1;ProteinModelPortal:O75718;STRING:9606.ENSP00000323696;SWISSPROT_AC_OLD:B2RBL6;GeneID:10491;KEGG:hsa:10491;eggNOG:ENOG410IQZH;eggNOG:ENOG410Y7XP;UniGene:Hs.517888;GO:GO:0005578;GO:GO:0005615;GO:GO:0005783;GO:GO:0005788;GO:GO:0007283;GO:GO:0018400;GO:GO:0032403;GO:GO:0032991;GO:GO:0050821;GO:GO…
190187243	B cell homeostasis -- CDP	association	Pubmed central 2017:5740686;	CASP3 is a member of the <b>CASP</b> family, which plays an important role in regulating activated T-cell apoptosis and maintaining <b>B-cell homeostasis</b> (19).[Pubmed central 2017:5740686];	614	Pathway	B cell homeostasis	B cell homeostasis;B lymphocyte homeostasis;B-cell homeostasis;B-lymphocyte homeostasis;beta cell homeostasis;beta-cell homeostasis;	GO:GO:0001782;GOC:add;Pubmed:12956429;ISBN:0781735149;	85280	Protein	CDP	CCAAT displacement protein;CDP;CUTL1;CUX1;Homeobox protein cut-like 1;Homeobox protein cux-1;CASP;ccaat-displacement protein;ccaat-displacement-protein;cdp 1;cdp i;cdp-1;cdp-i;CDP/Cut;cdp/cux;CDP1;Clox;COY1;cut like homeobox 1;cut/cdp;CUX;Cux/CDP;GOLIM6;Nbla10317;p 1-10;p 100;p 200;p 75;p--75;p-100;p-110;p-200;p-75;p-type 100;p1 10;p1-10;p100;p110;p110-isoform;p2-0-0;p200;p7-5;p75;protein ccaat d…	SWISSPROT_AC:P39880;SWISSPROT_AC:Q13948;SWISSPROT_ID:CASP_HUMAN;SWISSPROT_ID:CUX1_HUMAN;EMBL:AC005072;EMBL:AC005086;EMBL:AC005088;EMBL:AC005096;EMBL:AC005103;EMBL:AC092788;EMBL:AF047825;EMBL:AK122726;EMBL:BC066592;EMBL:M74099;RefSeq:NP_001189472.1;RefSeq:NP_001189473.1;RefSeq:NP_001189474.1;RefSeq:NP_852477.1;RefSeq:NP_853530.2;ProteinModelPortal:P39880;STRING:9606.ENSP00000353401;SWISSPROT_AC_OL…
190187332	B cell homeostasis -- CYBR	association	Pubmed central 2017:5740686;	CASP3 is a member of the <b>CASP</b> family, which plays an important role in regulating activated T-cell apoptosis and maintaining <b>B-cell homeostasis</b> (19).[Pubmed central 2017:5740686];	614	Pathway	B cell homeostasis	B cell homeostasis;B lymphocyte homeostasis;B-cell homeostasis;B-lymphocyte homeostasis;beta cell homeostasis;beta-cell homeostasis;	GO:GO:0001782;GOC:add;Pubmed:12956429;ISBN:0781735149;	90900	Protein	CYBR	CASP;Cbp HE;CYBR;CYTIP;Cytohesin binder and regulator;Cytohesin-associated scaffolding protein;Cytohesin-binding protein HE;Cytohesin-interacting protein;Pleckstrin homology Sec7 and coiled-coil domains-binding protein;PSCDBP;b - 31;b 31;b-31;b3 - 1;b3 i;b3 subtype 1;B3-1;b31-type;beta -31;beta 3-1;beta 31;beta-31;beta3 i;beta31;CYTHIP;cytohesin 1 interacting protein;cytohesin associated scaffold…	SWISSPROT_AC:O60759;SWISSPROT_ID:CYTIP_HUMAN;EMBL:AC019201;EMBL:AF068836;EMBL:AK301544;EMBL:BC036449;EMBL:L06633;RefSeq:NP_004279.3;RefSeq:XP_016860875.1;ProteinModelPortal:O60759;STRING:9606.ENSP00000264192;SWISSPROT_AC_OLD:B4DWH9;SWISSPROT_AC_OLD:Q15630;SWISSPROT_AC_OLD:Q8NE32;SMR:O60759;GeneID:9595;KEGG:hsa:9595;PIR:S43424;eggNOG:ENOG410ITA8;eggNOG:ENOG4111KMM;UniGene:Hs.270;GO:GO:0005654;GO:G…
193353392	B cell homeostasis -- G-CSF	association	Pubmed central 2007:4401293;	At lower dose, <b>G-CSF</b> seems to function as a key regulator of <b>B cell homeostasis</b> via the production of B cell-activating factor (BAFF), a novel member of the TNF ligand superfamily that is important for B cell maturation and antibody production.[Pubmed central 2007:4401293];	614	Pathway	B cell homeostasis	B cell homeostasis;B lymphocyte homeostasis;B-cell homeostasis;B-lymphocyte homeostasis;beta cell homeostasis;beta-cell homeostasis;	GO:GO:0001782;GOC:add;Pubmed:12956429;ISBN:0781735149;	82176	Protein	G-CSF	C17orf33;CSF3;Filgrastim;G-CSF;GCSF;Granulocyte colony-stimulating factor;Lenograstim;Pluripoietin;colony granulocyte stimulating factor;colony stimulating factor 3;colony stimulating factor the granulocyte;colony stimulating factor-3;colony-stimulating factor 3;colony-stimulating factor-3;CSF3OS;factor granulocyte colony stimulating;factor granulocyte colony-stimulating;factor granulocyte-colony…	SWISSPROT_AC:P09919;SWISSPROT_ID:CSF3_HUMAN;EMBL:AC090844;EMBL:AF388025;EMBL:CD013926;EMBL:M13008;EMBL:M17706;EMBL:X03438;EMBL:X03655;EMBL:X03656;RefSeq:NP_000750.1;RefSeq:NP_001171618.1;RefSeq:NP_757373.1;RefSeq:NP_757374.2;ProteinModelPortal:P09919;STRING:9606.ENSP00000225474;SWISSPROT_AC_OLD:A8MXR7;SMR:P09919;GeneID:1440;KEGG:hsa:1440;PIR:A24573;PIR:A25093;eggNOG:ENOG410IIM2;eggNOG:ENOG4111DA4…
193667450	B cell homeostasis -- BBC3B	association	Pubmed central 2006:2118188;	In contrast, Bcl-2 tg mice contained even higher cell numbers of mature recirculating B cells than bimÃ¢ÂˆÂ’/Ã¢ÂˆÂ’ or bimÃ¢ÂˆÂ’/Ã¢ÂˆÂ’/pumaÃ¢ÂˆÂ’/Ã¢ÂˆÂ’ mice (Table S1), suggesting that additional BH3-only proteins besides Bim and <b>Puma</b> regulate <b>B cell homeostasis</b>.[Pubmed central 2006:2118188];In contrast, Bcl-2 tg mice contained even higher cell numbers of mature recirculating B ce…	614	Pathway	B cell homeostasis	B cell homeostasis;B lymphocyte homeostasis;B-cell homeostasis;B-lymphocyte homeostasis;beta cell homeostasis;beta-cell homeostasis;	GO:GO:0001782;GOC:add;Pubmed:12956429;ISBN:0781735149;	42845	Protein	BBC3B	BBC3;BBC3B;Bcl-2-binding component 3;JFY-1;p53 up-regulated modulator of apoptosis;PUMA;BCL2 binding component 3;JFY1;p53-up-regulated modulator of apoptosis;puma-type;	SWISSPROT_AC:Q96PG8;SWISSPROT_AC:Q9BXH1;SWISSPROT_ID:BBC3B_HUMAN;SWISSPROT_ID:BBC3_HUMAN;EMBL:AC008532;EMBL:AF354656;EMBL:CH471126;RefSeq:NP_001120712.1;RefSeq:NP_001120714.1;ProteinModelPortal:Q96PG8;STRING:9606.ENSP00000404503;SMR:Q96PG8;GeneID:27113;eggNOG:ENOG410IW36;eggNOG:ENOG41119TR;UniGene:Hs.467020;GO:GO:0001948;GO:GO:0005739;GO:GO:0006915;GO:GO:0051117;GO:GO:0090200;GO:GO:0097193;HOGENO…
193667453	B cell homeostasis -- BIM	association	Pubmed central 2006:2118188;	In contrast, Bcl-2 tg mice contained even higher cell numbers of mature recirculating B cells than bimÃ¢ÂˆÂ’/Ã¢ÂˆÂ’ or bimÃ¢ÂˆÂ’/Ã¢ÂˆÂ’/pumaÃ¢ÂˆÂ’/Ã¢ÂˆÂ’ mice (Table S1), suggesting that additional BH3-only proteins besides <b>Bim</b> and Puma regulate <b>B cell homeostasis</b>.[Pubmed central 2006:2118188];In contrast, Bcl-2 tg mice contained even higher cell numbers of mature recirculating B ce…	614	Pathway	B cell homeostasis	B cell homeostasis;B lymphocyte homeostasis;B-cell homeostasis;B-lymphocyte homeostasis;beta cell homeostasis;beta-cell homeostasis;	GO:GO:0001782;GOC:add;Pubmed:12956429;ISBN:0781735149;	41864	Protein	BIM	B2L11;Bcl-2-like protein 11;Bcl2-interacting mediator of cell death;Bcl2-L-11;BCL2L11;BIM;BAM;bam-type;bcl-2 interacting mediator of cell death;bcl-2 like 11;bcl-2 like protein 11;bcl-2-interacting mediator of cell death;bcl-2-like 11;bcl-2-like protein 1 isoform 1;bcl2 interacting mediator of cell death;BCL2 like 11;bcl2-like11;bcl2l 11;bim-type;BOD;	SWISSPROT_AC:O43521;SWISSPROT_ID:B2L11_HUMAN;EMBL:AB071195;EMBL:AB071196;EMBL:AB071197;EMBL:AB071198;EMBL:AB071199;EMBL:AB071200;EMBL:AC096670;EMBL:AF032457;EMBL:AF032458;EMBL:AK290377;EMBL:AK291269;EMBL:AY305714;EMBL:AY305715;EMBL:AY352518;EMBL:AY423441;EMBL:AY423442;EMBL:AY423443;EMBL:AY428962;EMBL:BC033694;EMBL:CH471237;EMBL:DQ849200;EMBL:DQ849201;EMBL:DQ849202;RefSeq:NP_001191035.1;RefSeq:NP_…
193667480	B cell homeostasis -- JFY-1	association	Pubmed central 2006:2118188;	In contrast, Bcl-2 tg mice contained even higher cell numbers of mature recirculating B cells than bimÃ¢ÂˆÂ’/Ã¢ÂˆÂ’ or bimÃ¢ÂˆÂ’/Ã¢ÂˆÂ’/pumaÃ¢ÂˆÂ’/Ã¢ÂˆÂ’ mice (Table S1), suggesting that additional BH3-only proteins besides Bim and <b>Puma</b> regulate <b>B cell homeostasis</b>.[Pubmed central 2006:2118188];In contrast, Bcl-2 tg mice contained even higher cell numbers of mature recirculating B ce…	614	Pathway	B cell homeostasis	B cell homeostasis;B lymphocyte homeostasis;B-cell homeostasis;B-lymphocyte homeostasis;beta cell homeostasis;beta-cell homeostasis;	GO:GO:0001782;GOC:add;Pubmed:12956429;ISBN:0781735149;	42846	Protein	JFY-1	BBC3;Bcl-2-binding component 3;JFY-1;p53 up-regulated modulator of apoptosis;PUMA;BCL2 binding component 3;JFY1;p53-up-regulated modulator of apoptosis;puma-type;	SWISSPROT_AC:Q96PG8;SWISSPROT_AC:Q9BXH1;SWISSPROT_ID:BBC3B_HUMAN;SWISSPROT_ID:BBC3_HUMAN;EMBL:AF332558;EMBL:AF354654;EMBL:AF354655;EMBL:BC136481;EMBL:CH471126;EMBL:U82987;RefSeq:NP_001120712.1;RefSeq:NP_001120713.1;RefSeq:NP_001120714.1;RefSeq:NP_055232.1;RefSeq:XP_006723204.1;ProteinModelPortal:Q9BXH1;SWISSPROT_AC_OLD:B9EGI3;SWISSPROT_AC_OLD:O00171;SWISSPROT_AC_OLD:Q96PG9;SMR:Q9BXH1;GeneID:27113…
193694108	B cell homeostasis -- TNF	association	Pubmed central 2017:5720816;Pubmed central 2016:4819280;Pubmed central 2001:2193534;	The B cell-activating factor (BAFF, also known as BLyS) is a <b>TNF</b> superfamily member that has a crucial role in <b>B cell homeostasis</b>, survival and maturation [1,2,3,4,5].[Pubmed central 2017:5720816];Regulation of <b>B-cell homeostasis</b> involves two members of the <b>TNF-alpha</b> family: B-cell Activating Factor (BAFF) and A proliferation-inducing ligand (APRIL, TNFSF13, TRDL-1, TN…	614	Pathway	B cell homeostasis	B cell homeostasis;B lymphocyte homeostasis;B-cell homeostasis;B-lymphocyte homeostasis;beta cell homeostasis;beta-cell homeostasis;	GO:GO:0001782;GOC:add;Pubmed:12956429;ISBN:0781735149;	492131	Protein	TNF	Cachectin;TNF;TNF-a;TNF-alpha;TNFA;TNFSF2;Tumor necrosis factor;Tumor necrosis factor ligand superfamily member 2;chain-tnf;DIF;dif-type;factor - tumor necrosis;factor of the tumor necrosis;factor of the tumor-necrosis;factor of tumor necrosis;factor tumor necrosis;factor-tumor necrosis;necrosis factor-tumor;necrosis tumor factor;tnf - a;tnf - alpha;tnf -a;tnf -alpha;tnf a;tnf alpha;tnf- a;tnf- a…	SWISSPROT_AC:P01375;SWISSPROT_ID:TNFA_HUMAN;EMBL:AB088112;EMBL:AF043342;EMBL:AF098751;EMBL:AF129756;EMBL:AY066019;EMBL:AY214167;EMBL:BA000025;EMBL:BC028148;EMBL:M10988;EMBL:M16441;EMBL:M26331;EMBL:X01394;EMBL:X02910;EMBL:Y14768;EMBL:Z15026;RefSeq:NP_000585.2;ProteinModelPortal:P01375;STRING:9606.ENSP00000398698;SWISSPROT_AC_OLD:O43647;SWISSPROT_AC_OLD:Q9P1Q2;SWISSPROT_AC_OLD:Q9UIV3;SMR:P01375;Gen…
193759768	B cell homeostasis -- MITF	association	Pubmed central 2004:2213314;	Thus, <b>Mitf</b> regulates <b>B cell homeostasis</b> by suppressing the antibody-secreting fate.[Pubmed central 2004:2213314];	614	Pathway	B cell homeostasis	B cell homeostasis;B lymphocyte homeostasis;B-cell homeostasis;B-lymphocyte homeostasis;beta cell homeostasis;beta-cell homeostasis;	GO:GO:0001782;GOC:add;Pubmed:12956429;ISBN:0781735149;	246944	Protein	MITF	BHLHE32;Class E basic helix-loop-helix protein 32;Microphthalmia-associated transcription factor;MITF;cmm 8;CMM8;factor microphthalmia-associated transcription;melanogenesis associated transcription factor;MI;microphthalmia -associated transcription factor;microphthalmia associated transcription factor;microphthalmia associated-transcription factor;microphthalmia transcription factor-associated;m…	SWISSPROT_AC:O75030;SWISSPROT_ID:MITF_HUMAN;EMBL:AB006909;EMBL:AB006989;EMBL:AB009608;EMBL:AB032357;EMBL:AB032358;EMBL:AB032359;EMBL:AC099326;EMBL:AC104445;EMBL:AC104449;EMBL:AC124915;EMBL:AF034755;EMBL:AK296129;EMBL:AL110195;EMBL:BC026961;EMBL:BC065243;EMBL:GU355676;EMBL:Z29678;RefSeq:NP_000239.1;RefSeq:NP_001171896.1;RefSeq:NP_006713.1;RefSeq:NP_937801.1;RefSeq:NP_937802.1;RefSeq:NP_937820.1;Re…
193792544	B cell homeostasis -- Mule	association	Pubmed central 2012:3260869;	The E3 ubiquitin ligase <b>Mule</b> acts through the ATMÃ¢Â€Â“p53 axis to maintain <b>B lymphocyte homeostasis</b>.[Pubmed central 2012:3260869];The E3 ubiquitin ligase <b>Mule</b> acts through the ATM–p53 axis to maintain <b>B lymphocyte homeostasis</b>.[Pubmed central 2012:3260869];Thus, <b>Mule</b> regulates the ATMÃ¢Â€Â“p53 axis to maintain <b>B cell homeostasis</b> under both steady-state an…	614	Pathway	B cell homeostasis	B cell homeostasis;B lymphocyte homeostasis;B-cell homeostasis;B-lymphocyte homeostasis;beta cell homeostasis;beta-cell homeostasis;	GO:GO:0001782;GOC:add;Pubmed:12956429;ISBN:0781735149;	191130	Protein	Mule	ARF-binding protein 1;ARF-BP1;E3 ubiquitin-protein ligase HUWE1;EC 2.3.2.26;HECT, UBA and WWE domain-containing protein 1;HECT-type E3 ubiquitin transferase HUWE1;HectH9;Homologous to E6AP carboxyl terminus homologous protein 9;HUWE1;KIAA0312;KIAA1578;Large structure of UREB1;LASU1;Mcl-1 ubiquitin ligase E3;Mule;Upstream regulatory element-binding protein 1;URE-B1;URE-binding protein 1;UREB1;arf …	SWISSPROT_AC:Q7Z6Z7;SWISSPROT_ID:HUWE1_HUMAN;EMBL:AB002310;EMBL:AB046798;EMBL:AB071605;EMBL:AF057569;EMBL:AF161390;EMBL:AL162050;EMBL:AL592046;EMBL:AY772009;EMBL:AY929612;EMBL:BC002602;EMBL:BC063505;EMBL:CR456813;EMBL:DQ097177;EMBL:Z94044;EMBL:Z97054;RefSeq:NP_113584.3;RefSeq:XP_005262022.1;ProteinModelPortal:Q7Z6Z7;STRING:9606.ENSP00000262854;SWISSPROT_AC_OLD:O15029;SWISSPROT_AC_OLD:Q4G2Z2;SWISS…
193792594	B cell homeostasis -- P53	association	Pubmed central 2012:3260869;	We found that B cell development, proliferation, homeostasis, and immune responses were impaired in BMKO mice, and that Mule maintains <b>B cell homeostasis</b> at steady state by regulating <b>p53</b> activity.[Pubmed central 2012:3260869];	614	Pathway	B cell homeostasis	B cell homeostasis;B lymphocyte homeostasis;B-cell homeostasis;B-lymphocyte homeostasis;beta cell homeostasis;beta-cell homeostasis;	GO:GO:0001782;GOC:add;Pubmed:12956429;ISBN:0781735149;	297203	Protein	P53	Antigen NY-CO-13;Cellular tumor antigen p53;P53;Phosphoprotein p53;TP53;Tumor suppressor p53;BCC7;LFS1;p 53;p 53 tumor suppressor;p-53;p-53 tumor suppressor;p5-3;p53 phosphoprotein;p53 the tumor suppressor;p53 tumor protein;p53 tumor suppressor;p53 tumor-suppressor;p53's tumor suppressor;p53--an;p53-tumor suppressor;p53-tumor-suppressor;p53-type;protein of the p53 tumor;protein p53 tumor;tp 53;tp…	SWISSPROT_AC:P04637;SWISSPROT_ID:P53_HUMAN;EMBL:AB082923;EMBL:AC007421;EMBL:AC087388;EMBL:AF135120;EMBL:AF135121;EMBL:AF136270;EMBL:AF136271;EMBL:AF209128;EMBL:AF209129;EMBL:AF209130;EMBL:AF209131;EMBL:AF209132;EMBL:AF209133;EMBL:AF209134;EMBL:AF209135;EMBL:AF209136;EMBL:AF209148;EMBL:AF209149;EMBL:AF209150;EMBL:AF209151;EMBL:AF209152;EMBL:AF209153;EMBL:AF209154;EMBL:AF209155;EMBL:AF209156;EMBL:A…
196102579	B cell homeostasis -- CD22	association	Pubmed central 2017:5624926;	<b>CD22</b> is a B-cell-restricted co-receptor that plays a critical role in the maintenance of <b>B-cell homeostasis</b>.[Pubmed central 2017:5624926];	614	Pathway	B cell homeostasis	B cell homeostasis;B lymphocyte homeostasis;B-cell homeostasis;B-lymphocyte homeostasis;beta cell homeostasis;beta-cell homeostasis;	GO:GO:0001782;GOC:add;Pubmed:12956429;ISBN:0781735149;	59118	Protein	CD22	B-cell receptor CD22;B-lymphocyte cell adhesion molecule;BL-CAM;CD22;CD22 antigen;Sialic acid-binding Ig-like lectin 2;Siglec-2;SIGLEC2;T-cell surface antigen Leu-14;antigen cd22;b cell receptor cd22;b lymphocyte cell adhesion molecule;cam-bl;cd 22;cd 22 antigen;cd-22;cd2-2;CD22 molecule;molecule cd22;	SWISSPROT_AC:P20273;SWISSPROT_ID:CD22_HUMAN;EMBL:AB012995;EMBL:AB012996;EMBL:AB012997;EMBL:AB012998;EMBL:AB012999;EMBL:AB013000;EMBL:AB013002;EMBL:AB013003;EMBL:AB013004;EMBL:AB013006;EMBL:AC002132;EMBL:AK225625;EMBL:BC109306;EMBL:U62631;EMBL:X52785;EMBL:X59350;RefSeq:NP_001172028.1;RefSeq:NP_001172029.1;RefSeq:NP_001172030.1;RefSeq:NP_001265346.1;RefSeq:NP_001762.2;ProteinModelPortal:P20273;STRI…
196152453	B cell homeostasis -- GCS	association	Pubmed central 2011:3158008;	These observations suggest that S1P2 signals through G12Ã¢Â€Â“G13 and Rho to maintain <b>B cell homeostasis</b> in chronically stimulated <b>GCs</b>.[Pubmed central 2011:3158008];These observations suggest that S1P2 signals through G12–G13 and Rho to maintain <b>B cell homeostasis</b> in chronically stimulated <b>GCs</b>.[Pubmed central 2011:3158008];	614	Pathway	B cell homeostasis	B cell homeostasis;B lymphocyte homeostasis;B-cell homeostasis;B-lymphocyte homeostasis;beta cell homeostasis;beta-cell homeostasis;	GO:GO:0001782;GOC:add;Pubmed:12956429;ISBN:0781735149;	60913	Protein	GCS	CEGT;Ceramide glucosyltransferase;EC 2.4.1.80;GCS;GLCT-1;Glucosylceramide synthase;UDP-glucose ceramide glucosyltransferase;UDP-glucose:N-acylsphingosine D-glucosyltransferase;UGCG;ceramide-glucosyltransferase;gcs-type;GLCT1;glucosylceramide-synthase;udp glucose ceramide glucosyltransferase;udp- glucose ceramide glucosyltransferase;udp-glucose-ceramide glucosyltransferase;	SWISSPROT_AC:Q16739;SWISSPROT_ID:CEGT_HUMAN;EMBL:AK314847;EMBL:AL442066;EMBL:BC038711;EMBL:CH471105;EMBL:D50840;RefSeq:NP_003349.1;ProteinModelPortal:Q16739;STRING:9606.ENSP00000363397;SWISSPROT_AC_OLD:Q5T258;GeneID:7357;KEGG:hsa:7357;eggNOG:COG1215;eggNOG:KOG2547;UniGene:Hs.304249;UniGene:Hs.593014;GO:GO:0000139;GO:GO:0006679;GO:GO:0006687;GO:GO:0006688;GO:GO:0008120;GO:GO:0008544;GO:GO:0016020;…
196152648	B cell homeostasis -- GCLC	association	Pubmed central 2011:3158008;	These observations suggest that S1P2 signals through G12Ã¢Â€Â“G13 and Rho to maintain <b>B cell homeostasis</b> in chronically stimulated <b>GCs</b>.[Pubmed central 2011:3158008];These observations suggest that S1P2 signals through G12–G13 and Rho to maintain <b>B cell homeostasis</b> in chronically stimulated <b>GCs</b>.[Pubmed central 2011:3158008];	614	Pathway	B cell homeostasis	B cell homeostasis;B lymphocyte homeostasis;B-cell homeostasis;B-lymphocyte homeostasis;beta cell homeostasis;beta-cell homeostasis;	GO:GO:0001782;GOC:add;Pubmed:12956429;ISBN:0781735149;	168303	Protein	GCLC	EC 6.3.2.2;Gamma-ECS;Gamma-glutamylcysteine synthetase;GCLC;GCS heavy chain;GLCL;GLCLC;Glutamate--cysteine ligase catalytic subunit;GSH1;catalytic subunit of glutamate cysteine ligase;catalytic subunit of glutamate-cysteine ligase;g-ecs;g-glutamylcysteine synthetase;gamma -glutamylcysteine synthetase;gamma ecs;gamma glutamylcysteine synthetase;gamma- glutamylcysteine synthetase;gamma-glutamylcyst…	SWISSPROT_AC:P48506;SWISSPROT_ID:GSH1_HUMAN;EMBL:AF118846;EMBL:AL033397;EMBL:AY780794;EMBL:BC022487;EMBL:BC039894;EMBL:L39773;EMBL:M90656;RefSeq:NP_001184044.1;RefSeq:NP_001489.1;ProteinModelPortal:P48506;STRING:9606.ENSP00000229416;SWISSPROT_AC_OLD:Q14399;SMR:P48506;GeneID:2729;KEGG:hsa:2729;PIR:JH0611;eggNOG:ENOG410XQIG;eggNOG:KOG3754;UniGene:Hs.654465;GO:GO:0000096;GO:GO:0000287;GO:GO:0004357;…
198929683	B cell homeostasis -- IL-7	association	Pubmed central 2011:3237470;	Although the mechanism by which IL-7 leads to increased circulating levels of transitional B cells is yet to be clarified, the correlation between IL-7 levels and transitional B cell ratios indicates a potential influence of <b>IL-7</b> on <b>B cell homeostasis</b>.[Pubmed central 2011:3237470];Bone marrow, characterized by the presence of IL-7 producing stromal cells and memory T cells as well a…	614	Pathway	B cell homeostasis	B cell homeostasis;B lymphocyte homeostasis;B-cell homeostasis;B-lymphocyte homeostasis;beta cell homeostasis;beta-cell homeostasis;	GO:GO:0001782;GOC:add;Pubmed:12956429;ISBN:0781735149;	197669	Protein	IL-7	IL-7;IL7;Interleukin-7;il -7;il 7;il- 7;il--7;interleukin 7;interleukin- 7;	SWISSPROT_AC:P13232;SWISSPROT_ID:IL7_HUMAN;EMBL:AB102879;EMBL:AB102883;EMBL:AC083837;EMBL:AC100854;EMBL:BC047698;EMBL:CH471068;EMBL:EF064721;EMBL:J04156;EMBL:M29048;EMBL:M29049;EMBL:M29050;EMBL:M29051;EMBL:M29052;EMBL:M29053;RefSeq:NP_000871.1;RefSeq:NP_001186815.1;RefSeq:NP_001186816.1;RefSeq:NP_001186817.1;ProteinModelPortal:P13232;STRING:9606.ENSP00000263851;SWISSPROT_AC_OLD:A0N0L3;SWISSPROT_A…
200888192	B cell homeostasis -- Caspase-3	association	Pubmed central 2016:5056705;	Other studies demonstrated that <b>CASP3</b> was essential to the regulation of <b>B-cell homeostasis</b> by the way of DNA fragmentation, chromatin margination, nuclear collapse and cleavage of many key participators involved in apoptosis [17Ã¢Â€Â“21].[Pubmed central 2016:5056705];Other studies demonstrated that <b>CASP3</b> was essential to the regulation of <b>B-cell homeostasis</b> by the way…	614	Pathway	B cell homeostasis	B cell homeostasis;B lymphocyte homeostasis;B-cell homeostasis;B-lymphocyte homeostasis;beta cell homeostasis;beta-cell homeostasis;	GO:GO:0001782;GOC:add;Pubmed:12956429;ISBN:0781735149;	54423	Protein	Caspase-3	Apopain;CASP-3;CASP3;Caspase-3;CPP-32;CPP32;Cysteine protease CPP32;EC 3.4.22.56;Protein Yama;SCA-1;SREBP cleavage activity 1;casp 3;casp iii;casp- 3;caspase - 3;caspase -3;caspase 3;caspase iii;caspase subtype-3;caspase- 3;caspase--3;caspase-3--an;caspase-3-type;caspase-iii;caspase3;cpp 32;cpp32 cysteine protease;cpp32-type;CPP32B;cysteine protease cpp-32;sca 1;sca i;sca subtype i;sca type 1;sca…	SWISSPROT_AC:P42574;SWISSPROT_ID:CASP3_HUMAN;EMBL:AJ413269;EMBL:AK291337;EMBL:AY219866;EMBL:BC016926;EMBL:CH471056;EMBL:U13737;EMBL:U13738;EMBL:U26943;RefSeq:NP_004337.2;RefSeq:NP_116786.1;RefSeq:XP_011530603.1;ProteinModelPortal:P42574;STRING:9606.ENSP00000311032;SWISSPROT_AC_OLD:A8K5M2;SWISSPROT_AC_OLD:D3DP53;SWISSPROT_AC_OLD:Q96AN1;SWISSPROT_AC_OLD:Q96KP2;SMR:P42574;GeneID:836;KEGG:hsa:836;PIR…
201900638	B cell homeostasis -- ICOS	association	Pubmed central 2015:4585774;	CD40L, IL-21, and other costimulatory factors such as <b>ICOS</b> play pivotal roles in controlling <b>B cell homeostasis</b> and function, and numerous reports have suggested that the abnormal regulation of CD40L, IL-21, and ICOS is implicated in B cell hyperactivation in SLE224243.[Pubmed central 2015:4585774];	614	Pathway	B cell homeostasis	B cell homeostasis;B lymphocyte homeostasis;B-cell homeostasis;B-lymphocyte homeostasis;beta cell homeostasis;beta-cell homeostasis;	GO:GO:0001782;GOC:add;Pubmed:12956429;ISBN:0781735149;	192920	Protein	ICOS	Activation-inducible lymphocyte immunomediatory molecule;AILIM;CD278 antigen;ICOS;Inducible T-cell costimulator;CD278;CVID1;inducible t cell costimulator;t cell inducible costimulator;	SWISSPROT_AC:Q9Y6W8;SWISSPROT_ID:ICOS_HUMAN;EMBL:AB023135;EMBL:AF218312;EMBL:AF411058;EMBL:AF411059;EMBL:AF488346;EMBL:AF488347;EMBL:AJ277832;EMBL:AJ535718;EMBL:BC028006;EMBL:BC028210;RefSeq:NP_036224.1;ProteinModelPortal:Q9Y6W8;STRING:9606.ENSP00000319476;SWISSPROT_AC_OLD:Q8N6W8;SMR:Q9Y6W8;GeneID:29851;KEGG:hsa:29851;PIR:S78540;eggNOG:ENOG410J005;eggNOG:ENOG41117EH;UniGene:Hs.56247;GO:GO:0002517…
201900639	B cell homeostasis -- CD40L	association	Pubmed central 2015:4585774;	<b>CD40L</b>, IL-21, and other costimulatory factors such as ICOS play pivotal roles in controlling <b>B cell homeostasis</b> and function, and numerous reports have suggested that the abnormal regulation of CD40L, IL-21, and ICOS is implicated in B cell hyperactivation in SLE224243.[Pubmed central 2015:4585774];	614	Pathway	B cell homeostasis	B cell homeostasis;B lymphocyte homeostasis;B-cell homeostasis;B-lymphocyte homeostasis;beta cell homeostasis;beta-cell homeostasis;	GO:GO:0001782;GOC:add;Pubmed:12956429;ISBN:0781735149;	59248	Protein	CD40L	CD154 antigen;CD40 ligand;CD40-L;CD40L;CD40LG;T-cell antigen Gp39;TNF-related activation protein;TNFSF5;TRAP;Tumor necrosis factor ligand superfamily member 5;cd 154;cd 40 l;cd 40 ligand;cd-40 ligand;cd-40-ligand;CD154;cd40 l;cd40 ligand--an;cd40-ligand;cd40l g;cd40l--an;gp39;hCD40L;higm type 1;higm-1;HIGM1;IGM;IMD3;l-cd40;ligand cd40;ligand of cd40;ligand--cd40;ligand-cd40;t cell antigen gp39;T-…	SWISSPROT_AC:P29965;SWISSPROT_ID:CD40L_HUMAN;EMBL:BC071754;EMBL:BC074950;EMBL:D31797;EMBL:L07414;EMBL:X67878;EMBL:X68550;EMBL:Z15017;RefSeq:NP_000065.1;ProteinModelPortal:P29965;STRING:9606.ENSP00000359663;SMR:P29965;GeneID:959;KEGG:hsa:959;PIR:S28017;eggNOG:ENOG410IVYF;eggNOG:ENOG4111TET;UniGene:Hs.592244;GO:GO:0005174;GO:GO:0005615;GO:GO:0005622;GO:GO:0005886;GO:GO:0005887;GO:GO:0006954;GO:GO:0…
201900640	B cell homeostasis -- IL-21	association	Pubmed central 2015:4585774;	CD40L, <b>IL-21</b>, and other costimulatory factors such as ICOS play pivotal roles in controlling <b>B cell homeostasis</b> and function, and numerous reports have suggested that the abnormal regulation of CD40L, IL-21, and ICOS is implicated in B cell hyperactivation in SLE224243.[Pubmed central 2015:4585774];	614	Pathway	B cell homeostasis	B cell homeostasis;B lymphocyte homeostasis;B-cell homeostasis;B-lymphocyte homeostasis;beta cell homeostasis;beta-cell homeostasis;	GO:GO:0001782;GOC:add;Pubmed:12956429;ISBN:0781735149;	197445	Protein	IL-21	IL-21;IL21;Interleukin-21;Za11;CVID11;il -21;il- 21;il-2 1;il2-1;interleukin 21;interleukin- 21;interleukin-2 1;interleukin21;	SWISSPROT_AC:Q9HBE4;SWISSPROT_ID:IL21_HUMAN;EMBL:AC053545;EMBL:AF254069;EMBL:AY763518;EMBL:BC066258;EMBL:BC066259;EMBL:BC066260;EMBL:BC066261;EMBL:BC066262;EMBL:BC069124;EMBL:DQ645417;RefSeq:NP_001193935.1;RefSeq:NP_068575.1;ProteinModelPortal:Q9HBE4;STRING:9606.ENSP00000264497;SWISSPROT_AC_OLD:A5J0L4;SMR:Q9HBE4;GeneID:59067;KEGG:hsa:59067;eggNOG:ENOG410IWTD;eggNOG:ENOG411198G;UniGene:Hs.567559;G…
201900715	B cell homeostasis -- IL-22	association	Pubmed central 2015:4585774;	CD40L, <b>IL-21</b>, and other costimulatory factors such as ICOS play pivotal roles in controlling <b>B cell homeostasis</b> and function, and numerous reports have suggested that the abnormal regulation of CD40L, IL-21, and ICOS is implicated in B cell hyperactivation in SLE224243.[Pubmed central 2015:4585774];	614	Pathway	B cell homeostasis	B cell homeostasis;B lymphocyte homeostasis;B-cell homeostasis;B-lymphocyte homeostasis;beta cell homeostasis;beta-cell homeostasis;	GO:GO:0001782;GOC:add;Pubmed:12956429;ISBN:0781735149;	197451	Protein	IL-22	Cytokine Zcyto18;IL-10-related T-cell-derived-inducible factor;IL-22;IL-TIF;IL22;ILTIF;Interleukin-22;ZCYTO18;il -21;il 22;il- 21;il- 22;il-10-related t cell-derived inducible factor;il-10-related t-cell-derived inducible factor;il-2 1;il-2 2;il-2-2;IL-21;IL-D110;il2-1;interleukin 22;interleukin- 22;tif a;TIFa;TIFIL-23;	SWISSPROT_AC:Q9GZX6;SWISSPROT_ID:IL22_HUMAN;EMBL:AF279437;EMBL:AF387519;EMBL:AJ277247;EMBL:AJ277248;EMBL:AY358890;EMBL:BC066263;EMBL:BC067510;EMBL:BC069112;EMBL:BC069308;EMBL:BC070261;RefSeq:NP_065386.1;ProteinModelPortal:Q9GZX6;STRING:9606.ENSP00000329384;SMR:Q9GZX6;GeneID:50616;KEGG:hsa:50616;eggNOG:ENOG410IV9D;eggNOG:ENOG4112217;UniGene:Hs.287369;GO:GO:0005125;GO:GO:0005576;GO:GO:0005615;GO:GO…
202042117	B cell homeostasis -- FOXO1	association	Pubmed central 2016:4814835;	In B cells, 14-3-3 proteins function as scaffolds for class switch DNA recombination (CSR)43, and they regulate <b>B cell homeostasis</b> by maintaining <b>FOXO1</b> levels44.[Pubmed central 2016:4814835];	614	Pathway	B cell homeostasis	B cell homeostasis;B lymphocyte homeostasis;B-cell homeostasis;B-lymphocyte homeostasis;beta cell homeostasis;beta-cell homeostasis;	GO:GO:0001782;GOC:add;Pubmed:12956429;ISBN:0781735149;	141296	Protein	FOXO1	FKHR;Forkhead box protein O1;Forkhead box protein O1A;Forkhead in rhabdomyosarcoma;FOXO1;FOXO1A;FKH1;forkhead box o -1;forkhead box o 1;forkhead box o-1;forkhead box O1;forkhead box o1 protein;forkhead box protein o 1;forkhead box protein-o1;forkhead box-o1;forkhead-box-o1;foxo 1;foxo-1;foxo1 a;type-foxo1;	SWISSPROT_AC:Q12778;SWISSPROT_ID:FOXO1_HUMAN;EMBL:AF032885;EMBL:AL133318;EMBL:AL355132;EMBL:BC021981;EMBL:BC070065;EMBL:BT007455;EMBL:U02310;RefSeq:NP_002006.2;ProteinModelPortal:Q12778;STRING:9606.ENSP00000368880;SWISSPROT_AC_OLD:O43523;SWISSPROT_AC_OLD:Q5VYC7;SWISSPROT_AC_OLD:Q6NSK6;SMR:Q12778;GeneID:2308;KEGG:hsa:2308;PIR:S40521;eggNOG:COG5025;eggNOG:KOG2294;UniGene:Hs.370666;GO:GO:0000981;GO:…
223269832	B cell homeostasis -- TNFRSF13C	association	Pubmed central 2016:4784397;	Pfn2 has an annotated function in cytoskeleton organization and <b>Tnfrsf13c</b> is involved in <b>B-cell homeostasis</b>.[Pubmed central 2016:4784397];	614	Pathway	B cell homeostasis	B cell homeostasis;B lymphocyte homeostasis;B-cell homeostasis;B-lymphocyte homeostasis;beta cell homeostasis;beta-cell homeostasis;	GO:GO:0001782;GOC:add;Pubmed:12956429;ISBN:0781735149;	4357180	Gene	TNFRSF13C	BAFF-R;BAFFR;BROMIX;CD268;CVID4;prolixin;TNF receptor superfamily member 13C;TNFRSF13C;b cell activating factor receptor;b cell activating factor-receptor;b cell-activating factor receptor;b cell-activating factor-receptor;b-cell activating factor receptor;b-cell activating factor-receptor;B-cell-activating factor receptor;BAFF receptor;baff-receptor;BLyS receptor 3;br 3;br iii;br-3;br-iii;BR3;CD…	SWISSPROT_AC:Q96RJ3;SWISSPROT_ID:TR13C_HUMAN;GeneID:115650;Ensembl:ENSG00000159958;HGNC:HGNC:17755;MIM:606269;Vega:OTTHUMG00000151271;protein_accession:AAI05124.1;protein_accession:AAI11586.1;protein_accession:AAI12031.1;protein_accession:AAK91826.1;protein_accession:ABK41893.1;protein_accession:BAE16554.1;protein_accession:CAE06271.1;protein_accession:CAE51828.1;protein_accession:CAZ39524.1;prot…
224582102	B cell homeostasis -- BMF	association	Pubmed central 2010:2953534;	Consistently, genetic ablation of all <b>Bmf</b> isoforms expressed in mice revealed a role in the regulation of normal <b>B cell homeostasis</b> and irradiation (14) as well as oncogene-driven tumorigenesis (18).[Pubmed central 2010:2953534];	614	Pathway	B cell homeostasis	B cell homeostasis;B lymphocyte homeostasis;B-cell homeostasis;B-lymphocyte homeostasis;beta cell homeostasis;beta-cell homeostasis;	GO:GO:0001782;GOC:add;Pubmed:12956429;ISBN:0781735149;	4356536	Gene	BMF	Bcl2 modifying factor;BMF;bcl-2 modifying factor;Bcl-2-modifying factor;bcl2-modifying factor;	SWISSPROT_AC:Q96LC9;SWISSPROT_ID:BMF_HUMAN;GeneID:90427;Ensembl:ENSG00000104081;HGNC:HGNC:24132;MIM:606266;Vega:OTTHUMG00000129875;protein_accession:AAH60783.1;protein_accession:AAH69328.1;protein_accession:AAH69505.1;protein_accession:AAH70043.2;protein_accession:AAI04984.1;protein_accession:AAI04986.1;protein_accession:AAK38748.1;protein_accession:AAP22965.1;protein_accession:AAP22966.1;protein…
227306639	B cell homeostasis -- CUX1	association	Pubmed central 2017:5740686;	CASP3 is a member of the <b>CASP</b> family, which plays an important role in regulating activated T-cell apoptosis and maintaining <b>B-cell homeostasis</b> (19).[Pubmed central 2017:5740686];	614	Pathway	B cell homeostasis	B cell homeostasis;B lymphocyte homeostasis;B-cell homeostasis;B-lymphocyte homeostasis;beta cell homeostasis;beta-cell homeostasis;	GO:GO:0001782;GOC:add;Pubmed:12956429;ISBN:0781735149;	4341050	Gene	CUX1	CASP;CDP;CDP/Cut;CDP1;Clox;COY1;cut like homeobox 1;CUTL1;CUX;Cux/CDP;CUX1;GOLIM6;Nbla10317;p100;p110;p200;p75;casp protein;CCAAT displacement protein;ccaat-displacement protein;ccaat-displacement-protein;cdp 1;cdp i;cdp-1;cdp-i;cdp/cux;cut/cdp;Homeobox protein cut-like 1;Homeobox protein cux-1;p 1-10;p 100;p 200;p 75;p--75;p-100;p-110;p-200;p-75;p-type 100;p1 10;p1-10;p110-isoform;p2-0-0;p7-5;Pr…	SWISSPROT_AC:P39880;SWISSPROT_AC:Q13948;SWISSPROT_ID:CASP_HUMAN;SWISSPROT_ID:CUX1_HUMAN;GeneID:1523;Ensembl:ENSG00000257923;HGNC:HGNC:2557;MIM:116896;Vega:OTTHUMG00000157129;protein_accession:AAA35654.1;protein_accession:AAC78778.1;protein_accession:AAH25422.1;protein_accession:AAH66592.1;protein_accession:AAP22331.1;protein_accession:AAS07388.1;protein_accession:AAS07406.1;protein_accession:AAS0…
227306825	B cell homeostasis -- CYTIP	association	Pubmed central 2017:5740686;	CASP3 is a member of the <b>CASP</b> family, which plays an important role in regulating activated T-cell apoptosis and maintaining <b>B-cell homeostasis</b> (19).[Pubmed central 2017:5740686];	614	Pathway	B cell homeostasis	B cell homeostasis;B lymphocyte homeostasis;B-cell homeostasis;B-lymphocyte homeostasis;beta cell homeostasis;beta-cell homeostasis;	GO:GO:0001782;GOC:add;Pubmed:12956429;ISBN:0781735149;	4347372	Gene	CYTIP	B3-1;CASP;CYBR;CYTHIP;CYTIP;cytohesin 1 interacting protein;HE;PSCDBP;b - 31;b 31;b-31;b3 - 1;b3 i;b3 subtype 1;b31-type;beta -31;beta 3-1;beta 31;beta-31;beta3 i;beta31;Cbp HE;cytohesin associated scaffolding protein;Cytohesin binder and regulator;cytohesin-1-interacting protein;Cytohesin-associated scaffolding protein;Cytohesin-binding protein HE;Cytohesin-interacting protein;Pleckstrin homolog…	SWISSPROT_AC:O60759;SWISSPROT_ID:CYTIP_HUMAN;GeneID:9595;Ensembl:ENSG00000115165;HGNC:HGNC:9506;MIM:604448;Vega:OTTHUMG00000154551;protein_accession:AAA16575.1;protein_accession:AAC19129.1;protein_accession:AAH36449.1;protein_accession:AAY14898.1;protein_accession:ADQ32297.1;protein_accession:BAG35620.1;protein_accession:BAG63041.1;protein_accession:EAX11447.1;protein_accession:NP_004279.3;protei…
227307075	B cell homeostasis -- CRTAP	association	Pubmed central 2017:5740686;	CASP3 is a member of the <b>CASP</b> family, which plays an important role in regulating activated T-cell apoptosis and maintaining <b>B-cell homeostasis</b> (19).[Pubmed central 2017:5740686];	614	Pathway	B cell homeostasis	B cell homeostasis;B lymphocyte homeostasis;B-cell homeostasis;B-lymphocyte homeostasis;beta cell homeostasis;beta-cell homeostasis;	GO:GO:0001782;GOC:add;Pubmed:12956429;ISBN:0781735149;	4348149	Gene	CRTAP	cartilage associated protein;CASP;CRTAP;LEPREL3;OI7;P3H5;Cartilage-associated protein;oi type vii;oi-7;protein cartilage associated;	SWISSPROT_AC:O75718;SWISSPROT_ID:CRTAP_HUMAN;GeneID:10491;Ensembl:ENSG00000170275;HGNC:HGNC:2379;MIM:605497;Vega:OTTHUMG00000130746;protein_accession:AAH08745.1;protein_accession:ABM84147.1;protein_accession:ABM87549.1;protein_accession:BAC03743.1;protein_accession:BAG37263.1;protein_accession:BAG50954.1;protein_accession:BAG52129.1;protein_accession:BAG52633.1;protein_accession:BAG53502.1;protei…
232450957	B cell homeostasis -- CSF3	association	Pubmed central 2007:4401293;	At lower dose, <b>G-CSF</b> seems to function as a key regulator of <b>B cell homeostasis</b> via the production of B cell-activating factor (BAFF), a novel member of the TNF ligand superfamily that is important for B cell maturation and antibody production.[Pubmed central 2007:4401293];	614	Pathway	B cell homeostasis	B cell homeostasis;B lymphocyte homeostasis;B-cell homeostasis;B-lymphocyte homeostasis;beta cell homeostasis;beta-cell homeostasis;	GO:GO:0001782;GOC:add;Pubmed:12956429;ISBN:0781735149;	4340980	Gene	CSF3	C17orf33;colony stimulating factor 3;CSF3;CSF3OS;GCSF;colony granulocyte stimulating factor;colony stimulating factor the granulocyte;colony stimulating factor-3;colony-stimulating factor 3;colony-stimulating factor-3;factor granulocyte colony stimulating;factor granulocyte colony-stimulating;factor granulocyte-colony stimulating;factor granulocyte-colony-stimulating;Filgrastim;g csf;g- csf;g--cs…	SWISSPROT_AC:P09919;SWISSPROT_ID:CSF3_HUMAN;GeneID:1440;Ensembl:ENSG00000108342;HGNC:HGNC:2438;MIM:138970;Vega:OTTHUMG00000133247;protein_accession:AAA03056.1;protein_accession:AAA35882.1;protein_accession:AAA66353.1;protein_accession:AAH33245.1;protein_accession:AAK62469.1;protein_accession:ACF41164.1;protein_accession:ACP21316.1;protein_accession:ADI49832.1;protein_accession:AJC19277.1;protein_…
232923594	B cell homeostasis -- BCL2L11	association	Pubmed central 2006:2118188;	In contrast, Bcl-2 tg mice contained even higher cell numbers of mature recirculating B cells than bimÃ¢ÂˆÂ’/Ã¢ÂˆÂ’ or bimÃ¢ÂˆÂ’/Ã¢ÂˆÂ’/pumaÃ¢ÂˆÂ’/Ã¢ÂˆÂ’ mice (Table S1), suggesting that additional BH3-only proteins besides <b>Bim</b> and Puma regulate <b>B cell homeostasis</b>.[Pubmed central 2006:2118188];In contrast, Bcl-2 tg mice contained even higher cell numbers of mature recirculating B ce…	614	Pathway	B cell homeostasis	B cell homeostasis;B lymphocyte homeostasis;B-cell homeostasis;B-lymphocyte homeostasis;beta cell homeostasis;beta-cell homeostasis;	GO:GO:0001782;GOC:add;Pubmed:12956429;ISBN:0781735149;	4347740	Gene	BCL2L11	BAM;BCL2 like 11;BCL2L11;BIM;BOD;B2L11;bam-type;bcl-2 interacting mediator of cell death;bcl-2 like 11;bcl-2 like protein 11;bcl-2-interacting mediator of cell death;bcl-2-like 11;bcl-2-like protein 1 isoform 1;Bcl-2-like protein 11;bcl2 interacting mediator of cell death;Bcl2-interacting mediator of cell death;Bcl2-L-11;bcl2-like11;bcl2l 11;bim-type;	SWISSPROT_AC:O43521;SWISSPROT_ID:B2L11_HUMAN;GeneID:10018;Ensembl:ENSG00000153094;HGNC:HGNC:994;MIM:603827;Vega:OTTHUMG00000131256;protein_accession:AAC39593.1;protein_accession:AAC39594.1;protein_accession:AAH33694.1;protein_accession:AAL57868.1;protein_accession:AAQ62569.1;protein_accession:AAQ82546.1;protein_accession:AAQ82547.1;protein_accession:AAQ99148.1;protein_accession:AAQ99149.1;protein…
232923597	B cell homeostasis -- BBC3	association	Pubmed central 2006:2118188;	In contrast, Bcl-2 tg mice contained even higher cell numbers of mature recirculating B cells than bimÃ¢ÂˆÂ’/Ã¢ÂˆÂ’ or bimÃ¢ÂˆÂ’/Ã¢ÂˆÂ’/pumaÃ¢ÂˆÂ’/Ã¢ÂˆÂ’ mice (Table S1), suggesting that additional BH3-only proteins besides Bim and <b>Puma</b> regulate <b>B cell homeostasis</b>.[Pubmed central 2006:2118188];In contrast, Bcl-2 tg mice contained even higher cell numbers of mature recirculating B ce…	614	Pathway	B cell homeostasis	B cell homeostasis;B lymphocyte homeostasis;B-cell homeostasis;B-lymphocyte homeostasis;beta cell homeostasis;beta-cell homeostasis;	GO:GO:0001782;GOC:add;Pubmed:12956429;ISBN:0781735149;	4350280	Gene	BBC3	BBC3;BCL2 binding component 3;JFY-1;JFY1;PUMA;BBC3B;Bcl-2-binding component 3;p53 up-regulated modulator of apoptosis;p53-up-regulated modulator of apoptosis;puma-type;	SWISSPROT_AC:Q96PG8;SWISSPROT_AC:Q9BXH1;SWISSPROT_ID:BBC3B_HUMAN;SWISSPROT_ID:BBC3_HUMAN;GeneID:27113;Ensembl:ENSG00000105327;HGNC:HGNC:17868;MIM:605854;Vega:OTTHUMG00000183489;protein_accession:AAB51243.2;protein_accession:AAI36482.1;protein_accession:AAK31316.1;protein_accession:AAK39542.1;protein_accession:AAK39543.1;protein_accession:AAK39544.1;protein_accession:BAG60965.1;protein_accession:E…
233098127	B cell homeostasis -- MITF	association	Pubmed central 2004:2213314;	Thus, <b>Mitf</b> regulates <b>B cell homeostasis</b> by suppressing the antibody-secreting fate.[Pubmed central 2004:2213314];	614	Pathway	B cell homeostasis	B cell homeostasis;B lymphocyte homeostasis;B-cell homeostasis;B-lymphocyte homeostasis;beta cell homeostasis;beta-cell homeostasis;	GO:GO:0001782;GOC:add;Pubmed:12956429;ISBN:0781735149;	4343286	Gene	MITF	bHLHe32;CMM8;melanogenesis associated transcription factor;MI;MITF;WS2;WS2A;Class E basic helix-loop-helix protein 32;cmm 8;factor microphthalmia-associated transcription;microphthalmia -associated transcription factor;microphthalmia associated transcription factor;microphthalmia associated-transcription factor;microphthalmia transcription factor-associated;microphthalmia- associated transcriptio…	SWISSPROT_AC:O75030;SWISSPROT_ID:MITF_HUMAN;GeneID:4286;Ensembl:ENSG00000187098;HGNC:HGNC:7105;MIM:156845;Vega:OTTHUMG00000149921;protein_accession:AAH26961.1;protein_accession:AAH65243.1;protein_accession:ADB90411.1;protein_accession:AIZ97493.1;protein_accession:AKK25261.2;protein_accession:AMM45330.1;protein_accession:BAA32288.1;protein_accession:BAA95206.1;protein_accession:BAA95207.1;protein_…
233169908	B cell homeostasis -- HUWE1	association	Pubmed central 2012:3260869;	Thus, <b>Mule</b> regulates the ATMÃ¢Â€Â“p53 axis to maintain <b>B cell homeostasis</b> under both steady-state and stress conditions.[Pubmed central 2012:3260869];Thus, <b>Mule</b> regulates the ATM–p53 axis to maintain <b>B cell homeostasis</b> under both steady-state and stress conditions.[Pubmed central 2012:3260869];	614	Pathway	B cell homeostasis	B cell homeostasis;B lymphocyte homeostasis;B-cell homeostasis;B-lymphocyte homeostasis;beta cell homeostasis;beta-cell homeostasis;	GO:GO:0001782;GOC:add;Pubmed:12956429;ISBN:0781735149;	4347787	Gene	HUWE1	ARF-BP1;HECT, UBA and WWE domain containing 1, E3 ubiquitin protein ligase;HECTH9;HSPC272;HUWE1;Ib772;LASU1;MULE;URE-B1;UREB1;arf binding protein 1;ARF-binding protein 1;arf-bp-1;E3 ubiquitin-protein ligase HUWE1;EC 2.3.2.26;HECT, UBA and WWE domain-containing protein 1;HECT-type E3 ubiquitin transferase HUWE1;Homologous to E6AP carboxyl terminus homologous protein 9;KIAA0312;KIAA1578;Large struc…	SWISSPROT_AC:Q7Z6Z7;SWISSPROT_ID:HUWE1_HUMAN;GeneID:10075;Ensembl:ENSG00000086758;HGNC:HGNC:30892;MIM:300697;Vega:OTTHUMG00000021617;protein_accession:AAC62492.1;protein_accession:AAF28950.1;protein_accession:AAH02602.2;protein_accession:AAH18750.1;protein_accession:AAH38184.1;protein_accession:AAH63505.1;protein_accession:AAI07577.1;protein_accession:AAV90838.1;protein_accession:AAX24125.1;prote…
236871364	B cell homeostasis -- CD22	association	Pubmed central 2017:5624926;	<b>CD22</b> is a B-cell-restricted co-receptor that plays a critical role in the maintenance of <b>B-cell homeostasis</b>.[Pubmed central 2017:5624926];	614	Pathway	B cell homeostasis	B cell homeostasis;B lymphocyte homeostasis;B-cell homeostasis;B-lymphocyte homeostasis;beta cell homeostasis;beta-cell homeostasis;	GO:GO:0001782;GOC:add;Pubmed:12956429;ISBN:0781735149;	4340563	Gene	CD22	CD22;CD22 molecule;SIGLEC-2;SIGLEC2;antigen cd22;b cell receptor cd22;b lymphocyte cell adhesion molecule;B-cell receptor CD22;B-lymphocyte cell adhesion molecule;BL-CAM;cam-bl;cd 22;cd 22 antigen;cd-22;cd2-2;CD22 antigen;molecule cd22;Sialic acid-binding Ig-like lectin 2;T-cell surface antigen Leu-14;	SWISSPROT_AC:P20273;SWISSPROT_ID:CD22_HUMAN;GeneID:933;Ensembl:ENSG00000012124;HGNC:HGNC:1643;MIM:107266;Vega:OTTHUMG00000183298;protein_accession:AAB06448.1;protein_accession:AAB06449.1;protein_accession:AAI09307.1;protein_accession:ABK41939.1;protein_accession:BAA36564.1;protein_accession:BAA36565.1;protein_accession:BAA36566.1;protein_accession:BAA36567.1;protein_accession:BAA36568.1;protein_a…
236972221	B cell homeostasis -- GCLC	association	Pubmed central 2011:3158008;	These observations suggest that S1P2 signals through G12Ã¢Â€Â“G13 and Rho to maintain <b>B cell homeostasis</b> in chronically stimulated <b>GCs</b>.[Pubmed central 2011:3158008];These observations suggest that S1P2 signals through G12–G13 and Rho to maintain <b>B cell homeostasis</b> in chronically stimulated <b>GCs</b>.[Pubmed central 2011:3158008];	614	Pathway	B cell homeostasis	B cell homeostasis;B lymphocyte homeostasis;B-cell homeostasis;B-lymphocyte homeostasis;beta cell homeostasis;beta-cell homeostasis;	GO:GO:0001782;GOC:add;Pubmed:12956429;ISBN:0781735149;	4342023	Gene	GCLC	GCL;GCLC;GCS;GLCL;GLCLC;glutamate-cysteine ligase catalytic subunit;catalytic subunit of glutamate cysteine ligase;catalytic subunit of glutamate-cysteine ligase;EC 6.3.2.2;g-ecs;g-glutamylcysteine synthetase;gamma -glutamylcysteine synthetase;gamma ecs;gamma glutamylcysteine synthetase;gamma- glutamylcysteine synthetase;Gamma-ECS;Gamma-glutamylcysteine synthetase;gamma-glutamylcysteine-synthetas…	SWISSPROT_AC:P48506;SWISSPROT_ID:GSH1_HUMAN;GeneID:2729;Ensembl:ENSG00000001084;HGNC:HGNC:4311;MIM:606857;Vega:OTTHUMG00000160220;protein_accession:AAA58499.1;protein_accession:AAC41751.1;protein_accession:AAD18031.1;protein_accession:AAH22487.1;protein_accession:AAH39894.1;protein_accession:AAR29974.1;protein_accession:AAV31778.1;protein_accession:ACE86887.1;protein_accession:ACE87574.1;protein_…
236972307	B cell homeostasis -- UGCG	association	Pubmed central 2011:3158008;	These observations suggest that S1P2 signals through G12Ã¢Â€Â“G13 and Rho to maintain <b>B cell homeostasis</b> in chronically stimulated <b>GCs</b>.[Pubmed central 2011:3158008];These observations suggest that S1P2 signals through G12–G13 and Rho to maintain <b>B cell homeostasis</b> in chronically stimulated <b>GCs</b>.[Pubmed central 2011:3158008];	614	Pathway	B cell homeostasis	B cell homeostasis;B lymphocyte homeostasis;B-cell homeostasis;B-lymphocyte homeostasis;beta cell homeostasis;beta-cell homeostasis;	GO:GO:0001782;GOC:add;Pubmed:12956429;ISBN:0781735149;	4345799	Gene	UGCG	GCS;GLCT1;UDP-glucose ceramide glucosyltransferase;UGCG;CEGT;Ceramide glucosyltransferase;ceramide-glucosyltransferase;EC 2.4.1.80;gcs-type;GLCT-1;Glucosylceramide synthase;glucosylceramide-synthase;udp glucose ceramide glucosyltransferase;udp- glucose ceramide glucosyltransferase;udp-glucose-ceramide glucosyltransferase;UDP-glucose:N-acylsphingosine D-glucosyltransferase;	SWISSPROT_AC:Q16739;SWISSPROT_ID:CEGT_HUMAN;GeneID:7357;Ensembl:ENSG00000148154;HGNC:HGNC:12524;MIM:602874;Vega:OTTHUMG00000020498;protein_accession:AAH38711.1;protein_accession:ADZ15740.1;protein_accession:BAA09451.1;protein_accession:BAG37364.1;protein_accession:EAW59091.1;protein_accession:EAW59092.1;protein_accession:NP_003349.1;protein_accession:Q16739.1;protein_accession:XP_005252243.1;prot…
241985303	B cell homeostasis -- IL7	association	Pubmed central 2011:3237470;	Although the mechanism by which IL-7 leads to increased circulating levels of transitional B cells is yet to be clarified, the correlation between IL-7 levels and transitional B cell ratios indicates a potential influence of <b>IL-7</b> on <b>B cell homeostasis</b>.[Pubmed central 2011:3237470];Bone marrow, characterized by the presence of IL-7 producing stromal cells and memory T cells as well a…	614	Pathway	B cell homeostasis	B cell homeostasis;B lymphocyte homeostasis;B-cell homeostasis;B-lymphocyte homeostasis;beta cell homeostasis;beta-cell homeostasis;	GO:GO:0001782;GOC:add;Pubmed:12956429;ISBN:0781735149;	4342727	Gene	IL7	IL-7;IL7;interleukin 7;il -7;il 7;il- 7;il--7;interleukin- 7;Interleukin-7;	SWISSPROT_AC:P13232;SWISSPROT_ID:IL7_HUMAN;GeneID:3574;Ensembl:ENSG00000104432;HGNC:HGNC:6023;MIM:146660;Vega:OTTHUMG00000164620;protein_accession:AAA59156.1;protein_accession:AAC63047.1;protein_accession:AAH47698.1;protein_accession:ABK41904.1;protein_accession:ACX53627.1;protein_accession:ANQ68335.1;protein_accession:BAD89408.1;protein_accession:BAD89409.1;protein_accession:BAD89411.1;protein_a…
247055121	B cell homeostasis -- ICOS	association	Pubmed central 2015:4585774;	CD40L, IL-21, and other costimulatory factors such as <b>ICOS</b> play pivotal roles in controlling <b>B cell homeostasis</b> and function, and numerous reports have suggested that the abnormal regulation of CD40L, IL-21, and ICOS is implicated in B cell hyperactivation in SLE224243.[Pubmed central 2015:4585774];	614	Pathway	B cell homeostasis	B cell homeostasis;B lymphocyte homeostasis;B-cell homeostasis;B-lymphocyte homeostasis;beta cell homeostasis;beta-cell homeostasis;	GO:GO:0001782;GOC:add;Pubmed:12956429;ISBN:0781735149;	4351160	Gene	ICOS	AILIM;CD278;CVID1;ICOS;inducible T-cell costimulator;Activation-inducible lymphocyte immunomediatory molecule;CD278 antigen;inducible t cell costimulator;t cell inducible costimulator;	SWISSPROT_AC:Q9Y6W8;SWISSPROT_ID:ICOS_HUMAN;GeneID:29851;Ensembl:ENSG00000163600;HGNC:HGNC:5351;MIM:604558;Vega:OTTHUMG00000132880;protein_accession:AAH28006.1;protein_accession:AAH28210.1;protein_accession:AAL40933.1;protein_accession:AAL40934.1;protein_accession:AAM00909.1;protein_accession:AAX93073.1;protein_accession:ABK41910.1;protein_accession:ADQ32686.1;protein_accession:BAA82129.1;protein…
247301969	B cell homeostasis -- FOXO1	association	Pubmed central 2016:4814835;	In B cells, 14-3-3 proteins function as scaffolds for class switch DNA recombination (CSR)43, and they regulate <b>B cell homeostasis</b> by maintaining <b>FOXO1</b> levels44.[Pubmed central 2016:4814835];	614	Pathway	B cell homeostasis	B cell homeostasis;B lymphocyte homeostasis;B-cell homeostasis;B-lymphocyte homeostasis;beta cell homeostasis;beta-cell homeostasis;	GO:GO:0001782;GOC:add;Pubmed:12956429;ISBN:0781735149;	4341672	Gene	FOXO1	FKH1;FKHR;forkhead box O1;FOXO1;FOXO1A;forkhead box o -1;forkhead box o 1;forkhead box o-1;forkhead box o1 protein;forkhead box protein o 1;Forkhead box protein O1;Forkhead box protein O1A;forkhead box protein-o1;forkhead box-o1;Forkhead in rhabdomyosarcoma;forkhead-box-o1;foxo 1;foxo-1;foxo1 a;type-foxo1;	SWISSPROT_AC:Q12778;SWISSPROT_ID:FOXO1_HUMAN;GeneID:2308;Ensembl:ENSG00000150907;HGNC:HGNC:3819;MIM:136533;Vega:OTTHUMG00000016775;protein_accession:AAA03629.1;protein_accession:AAC39591.1;protein_accession:AAH21981.1;protein_accession:AAH70065.3;protein_accession:AAP36123.1;protein_accession:EAX08627.1;protein_accession:NP_002006.2;protein_accession:Q12778.2;protein_accession:XP_011533310.1;prot…
273067589	Beta-cell dysfunction -- TCF7L2	association	Pubmed central 2006:1769391;	The <b>TCF7L2</b> polymorphism is associated with <b>beta-cell dysfunction</b> but also a more protective lipid risk profile in the general elderly population.[Pubmed central 2006:1769391];	4264	Phenotype	Beta-cell dysfunction	Beta-cell dysfunction;	HP:0006279;UMLS:C1969875 "Beta-cell dysfunction";	484347	Protein	TCF7L2	HMG box transcription factor 4;hTCF-4;T-cell factor 4;T-cell-specific transcription factor 4;TCF-4;TCF4;TCF7L2;TF7L2;Transcription factor 7-like 2;htcf4;t cell-specific transcription factor 4;tcf 4;transcription factor 7 like 2;transcription factor 7 like-2;transcription factor 7-like-2;transcription factor 7-like2;transcription factor-7-like 2;	SWISSPROT_AC:Q9NQB0;SWISSPROT_ID:TF7L2_HUMAN;EMBL:AB034691;EMBL:AB440195;EMBL:AJ270770;EMBL:AJ270771;EMBL:AJ270772;EMBL:AJ270773;EMBL:AJ270774;EMBL:AJ270775;EMBL:AJ270776;EMBL:AJ270777;EMBL:AJ270778;EMBL:AK299295;EMBL:AL135792;EMBL:AL158212;EMBL:AL445486;EMBL:AL451084;EMBL:BC032656;EMBL:CH471066;EMBL:FJ010167;EMBL:FJ010169;EMBL:FJ010172;EMBL:HM352839;EMBL:HM352842;EMBL:HM352844;EMBL:HM352845;EMBL…
273067652	Beta-cell dysfunction -- TCF7L2	association	Pubmed central 2006:1769391;	The <b>TCF7L2</b> polymorphism is associated with <b>beta-cell dysfunction</b> but also a more protective lipid risk profile in the general elderly population.[Pubmed central 2006:1769391];	4264	Phenotype	Beta-cell dysfunction	Beta-cell dysfunction;	HP:0006279;UMLS:C1969875 "Beta-cell dysfunction";	4345423	Gene	TCF7L2	TCF-4;TCF4;TCF7L2;transcription factor 7 like 2;HMG box transcription factor 4;hTCF-4;htcf4;t cell-specific transcription factor 4;T-cell factor 4;T-cell-specific transcription factor 4;tcf 4;TF7L2;transcription factor 7 like-2;Transcription factor 7-like 2;transcription factor 7-like-2;transcription factor 7-like2;transcription factor-7-like 2;	SWISSPROT_AC:Q9NQB0;SWISSPROT_ID:TF7L2_HUMAN;GeneID:6934;Ensembl:ENSG00000148737;HGNC:HGNC:11641;MIM:602228;Vega:OTTHUMG00000019070;protein_accession:AAH32656.1;protein_accession:AAQ08860.1;protein_accession:ACI28522.1;protein_accession:ACI28523.1;protein_accession:ACI28524.1;protein_accession:ACI28525.1;protein_accession:ACI28526.1;protein_accession:ACI28527.1;protein_accession:ACI28528.1;protei…
274694437	Beta-cell dysfunction -- BMF	association	Pubmed central 2015:4979461;	In order to examine the role of <b>Bmf</b> in the progressive <b>beta-cell dysfunction</b> attributed to excessive beta-cell apoptosis observed in HNF1A-MODY, we introduced a bmf deficiency in a transgenic mouse model suppressed HNF-1ÃŽÂ± function in the pancreatic beta-cells11,12 to generate a transgenic bmf-deficient model of HNF1ÃŽÂ±-MODY (Figure 1a).[Pubmed central 2015:4979461];In order to e…	4264	Phenotype	Beta-cell dysfunction	Beta-cell dysfunction;	HP:0006279;UMLS:C1969875 "Beta-cell dysfunction";	46908	Protein	BMF	Bcl-2-modifying factor;BMF;bcl-2 modifying factor;Bcl2 modifying factor;bcl2-modifying factor;	SWISSPROT_AC:Q96LC9;SWISSPROT_ID:BMF_HUMAN;EMBL:AK024472;EMBL:AY029254;EMBL:AY222040;EMBL:AY222041;EMBL:BC060783;EMBL:BC069328;EMBL:BC069505;EMBL:BC070043;EMBL:BC104983;EMBL:BC104985;RefSeq:NP_001003940.1;RefSeq:NP_001003942.1;RefSeq:NP_001003943.1;RefSeq:NP_277038.1;ProteinModelPortal:Q96LC9;STRING:9606.ENSP00000346697;SWISSPROT_AC_OLD:Q2M396;SWISSPROT_AC_OLD:Q6NT30;SWISSPROT_AC_OLD:Q6NT56;SWISS…
274694522	Beta-cell dysfunction -- BMF	association	Pubmed central 2015:4979461;	In order to examine the role of <b>Bmf</b> in the progressive <b>beta-cell dysfunction</b> attributed to excessive beta-cell apoptosis observed in HNF1A-MODY, we introduced a bmf deficiency in a transgenic mouse model suppressed HNF-1ÃŽÂ± function in the pancreatic beta-cells11,12 to generate a transgenic bmf-deficient model of HNF1ÃŽÂ±-MODY (Figure 1a).[Pubmed central 2015:4979461];In order to e…	4264	Phenotype	Beta-cell dysfunction	Beta-cell dysfunction;	HP:0006279;UMLS:C1969875 "Beta-cell dysfunction";	4356536	Gene	BMF	Bcl2 modifying factor;BMF;bcl-2 modifying factor;Bcl-2-modifying factor;bcl2-modifying factor;	SWISSPROT_AC:Q96LC9;SWISSPROT_ID:BMF_HUMAN;GeneID:90427;Ensembl:ENSG00000104081;HGNC:HGNC:24132;MIM:606266;Vega:OTTHUMG00000129875;protein_accession:AAH60783.1;protein_accession:AAH69328.1;protein_accession:AAH69505.1;protein_accession:AAH70043.2;protein_accession:AAI04984.1;protein_accession:AAI04986.1;protein_accession:AAK38748.1;protein_accession:AAP22965.1;protein_accession:AAP22966.1;protein…
276859130	Beta-cell dysfunction -- HNF4A	association	Pubmed central 2016:4955023;	The association of HNF4A variants with macrosomia and hypoglycaemia in neonates 158 also suggests that perturbations to this gene transiently increase foetal insulin secretion, a phenomenon not observable if studying (i) adult islets alone (as <b>HNF4A</b> mutations cause the opposite phenotype of <b>beta-cell dysfunction</b> and hyperglycaemia 153) or (ii) rodent pancreas ( Hnf4a +/Ã¢ÂˆÂ’ and Hn…	4264	Phenotype	Beta-cell dysfunction	Beta-cell dysfunction;	HP:0006279;UMLS:C1969875 "Beta-cell dysfunction";	184555	Protein	HNF4A	Hepatocyte nuclear factor 4-alpha;HNF-4-alpha;HNF4;HNF4A;NR2A1;Nuclear receptor subfamily 2 group A member 1;TCF-14;TCF14;Transcription factor 14;Transcription factor HNF-4;FRTS4;hepatocyte nuclear factor 4 alpha;hepatocyte nuclear factor 4a;hepatocyte nuclear factor 4alpha;hepatocyte nuclear factor iv-alpha;hepatocyte nuclear factor-4 alpha;hepatocyte nuclear factor-4-alpha;hepatocyte nuclear fa…	SWISSPROT_AC:P41235;SWISSPROT_ID:HNF4A_HUMAN;EMBL:AL132772;EMBL:AY680696;EMBL:AY680697;EMBL:AY680698;EMBL:BC137539;EMBL:BC137540;EMBL:CH471077;EMBL:EF591040;EMBL:U72959;EMBL:U72961;EMBL:U72962;EMBL:U72963;EMBL:U72964;EMBL:U72965;EMBL:U72966;EMBL:U72967;EMBL:U72968;EMBL:U72969;EMBL:X76930;EMBL:X87870;EMBL:X87871;EMBL:X87872;EMBL:Z49825;RefSeq:NP_000448.3;RefSeq:NP_001025174.1;RefSeq:NP_001025175.1…
276859272	Beta-cell dysfunction -- HNF4A	association	Pubmed central 2016:4955023;	The association of HNF4A variants with macrosomia and hypoglycaemia in neonates 158 also suggests that perturbations to this gene transiently increase foetal insulin secretion, a phenomenon not observable if studying (i) adult islets alone (as <b>HNF4A</b> mutations cause the opposite phenotype of <b>beta-cell dysfunction</b> and hyperglycaemia 153) or (ii) rodent pancreas ( Hnf4a +/Ã¢ÂˆÂ’ and Hn…	4264	Phenotype	Beta-cell dysfunction	Beta-cell dysfunction;	HP:0006279;UMLS:C1969875 "Beta-cell dysfunction";	4342413	Gene	HNF4A	FRTS4;hepatocyte nuclear factor 4 alpha;HNF4;HNF4A;HNF4a7;HNF4a8;HNF4a9;HNF4alpha;MODY;MODY1;NR2A1;NR2A21;TCF;TCF14;Hepatocyte nuclear factor 4-alpha;hepatocyte nuclear factor 4a;hepatocyte nuclear factor 4alpha;hepatocyte nuclear factor iv-alpha;hepatocyte nuclear factor-4 alpha;hepatocyte nuclear factor-4-alpha;hepatocyte nuclear factor-4a;hepatocyte nuclear factor-4alpha;hepatocyte-nuclear-fac…	SWISSPROT_AC:P41235;SWISSPROT_ID:HNF4A_HUMAN;GeneID:3172;Ensembl:ENSG00000101076;HGNC:HGNC:5024;MIM:600281;Vega:OTTHUMG00000032531;protein_accession:AAB48082.1;protein_accession:AAB48083.1;protein_accession:AAI37540.1;protein_accession:AAI37541.1;protein_accession:AAM34296.2;protein_accession:AAT91237.1;protein_accession:AAT91238.1;protein_accession:AAT91239.1;protein_accession:ABQ52204.1;protein…
280166078	Beta-cell dysfunction -- Visfatin	association	Pubmed central 2012:3386777;	In one study, which reported higher circulating visfatin levels in type 2 diabetics and in long-standing type 1 diabetics, <b>visfatin</b> levels were found to increase with <b>beta-cell dysfunction</b> and to correlate negatively with glycemic control in type 2 diabetics (29).[Pubmed central 2012:3386777];	4264	Phenotype	Beta-cell dysfunction	Beta-cell dysfunction;	HP:0006279;UMLS:C1969875 "Beta-cell dysfunction";	269712	Protein	Visfatin	EC 2.4.2.12;NAmPRTase;NAMPT;Nicotinamide phosphoribosyltransferase;PBEF;PBEF1;Pre-B cell-enhancing factor;Pre-B-cell colony-enhancing factor 1;Visfatin;1110035O14Rik;enhancing factor pre-b cell;nicotinamide-phosphoribosyltransferase;phosphoribosyltransferase nicotinamide;phosphoribosyltransferase-nicotinamide;pre-b cell colony - enhancing factor 1;pre-b cell colony-enhancing factor 1;pre-b cell e…	SWISSPROT_AC:P43490;SWISSPROT_ID:NAMPT_HUMAN;EMBL:AC007032;EMBL:AK292851;EMBL:BC072439;EMBL:BC106046;EMBL:CH236947;EMBL:CH471070;EMBL:U02020;RefSeq:NP_005737.1;RefSeq:XP_005250157.1;ProteinModelPortal:P43490;STRING:9606.ENSP00000222553;SWISSPROT_AC_OLD:A4D0Q9;SWISSPROT_AC_OLD:A4D0R0;SWISSPROT_AC_OLD:Q3KQV0;SWISSPROT_AC_OLD:Q8WW95;SMR:P43490;GeneID:10135;KEGG:hsa:10135;PIR:A55927;eggNOG:COG1488;eg…
280166084	Visfatin -<> Beta-cell dysfunction	regulation	Pubmed central 2012:3386777;	In one study, which reported higher circulating visfatin levels in type 2 diabetics and in long-standing type 1 diabetics, <b>visfatin</b> levels were found to increase with <b>beta-cell dysfunction</b> and to correlate negatively with glycemic control in type 2 diabetics (29).[Pubmed central 2012:3386777];	269712	Protein	Visfatin	EC 2.4.2.12;NAmPRTase;NAMPT;Nicotinamide phosphoribosyltransferase;PBEF;PBEF1;Pre-B cell-enhancing factor;Pre-B-cell colony-enhancing factor 1;Visfatin;1110035O14Rik;enhancing factor pre-b cell;nicotinamide-phosphoribosyltransferase;phosphoribosyltransferase nicotinamide;phosphoribosyltransferase-nicotinamide;pre-b cell colony - enhancing factor 1;pre-b cell colony-enhancing factor 1;pre-b cell e…	SWISSPROT_AC:P43490;SWISSPROT_ID:NAMPT_HUMAN;EMBL:AC007032;EMBL:AK292851;EMBL:BC072439;EMBL:BC106046;EMBL:CH236947;EMBL:CH471070;EMBL:U02020;RefSeq:NP_005737.1;RefSeq:XP_005250157.1;ProteinModelPortal:P43490;STRING:9606.ENSP00000222553;SWISSPROT_AC_OLD:A4D0Q9;SWISSPROT_AC_OLD:A4D0R0;SWISSPROT_AC_OLD:Q3KQV0;SWISSPROT_AC_OLD:Q8WW95;SMR:P43490;GeneID:10135;KEGG:hsa:10135;PIR:A55927;eggNOG:COG1488;eg…	4264	Phenotype	Beta-cell dysfunction	Beta-cell dysfunction;	HP:0006279;UMLS:C1969875 "Beta-cell dysfunction";
280166206	Beta-cell dysfunction -- NAMPT	association	Pubmed central 2012:3386777;	In one study, which reported higher circulating visfatin levels in type 2 diabetics and in long-standing type 1 diabetics, <b>visfatin</b> levels were found to increase with <b>beta-cell dysfunction</b> and to correlate negatively with glycemic control in type 2 diabetics (29).[Pubmed central 2012:3386777];	4264	Phenotype	Beta-cell dysfunction	Beta-cell dysfunction;	HP:0006279;UMLS:C1969875 "Beta-cell dysfunction";	4347838	Gene	NAMPT	1110035O14Rik;NAMPT;nicotinamide phosphoribosyltransferase;PBEF;PBEF1;VF;VISFATIN;EC 2.4.2.12;enhancing factor pre-b cell;NAmPRTase;nicotinamide-phosphoribosyltransferase;phosphoribosyltransferase nicotinamide;phosphoribosyltransferase-nicotinamide;pre-b cell colony - enhancing factor 1;pre-b cell colony-enhancing factor 1;pre-b cell enhancing factor;Pre-B cell-enhancing factor;pre-b-cell colony …	SWISSPROT_AC:P43490;SWISSPROT_ID:NAMPT_HUMAN;GeneID:10135;Ensembl:ENSG00000105835;HGNC:HGNC:30092;MIM:608764;Vega:OTTHUMG00000140388;protein_accession:AAA17884.1;protein_accession:AAF19249.1;protein_accession:AAH72439.1;protein_accession:AAI06047.1;protein_accession:AAQ96862.1;protein_accession:ADQ32034.1;protein_accession:BAF85540.1;protein_accession:BAH14102.1;protein_accession:CAH56351.1;prote…
287124999	Beta-cell dysfunction -- ASK1	association	Pubmed central 2014:4226582;	Therefore, the goal of the present study was to determine, using MIN6 cells stably expressing a shRNA directed against ASK1 and ASK1 Knock-Out (KO) mice, whether <b>ASK1</b> is involved in <b>beta-cell dysfunction</b> under glucolipotoxic and cytokines treatment in vitro as well as alterations of insulin secretion and sensitivity in response to LPS in vivo.[Pubmed central 2014:4226582];	4264	Phenotype	Beta-cell dysfunction	Beta-cell dysfunction;	HP:0006279;UMLS:C1969875 "Beta-cell dysfunction";	233290	Protein	ASK1	Apoptosis signal-regulating kinase 1;ASK-1;ASK1;EC 2.7.11.25;M3K5;MAP3K5;MAPK/ERK kinase kinase 5;MAPKKK5;MEK kinase 5;MEKK 5;MEKK5;Mitogen-activated protein kinase kinase kinase 5;apoptosis signal regulating kinase 1;apoptosis signal regulating kinase-1;apoptosis signal-regulating kinase-1;apoptosis signal-regulating kinase1;apoptosis-regulating signal kinase 1;apoptosis-signal regulating kinase…	SWISSPROT_AC:Q99683;SWISSPROT_ID:M3K5_HUMAN;EMBL:AK294507;EMBL:AL024508;EMBL:AL121933;EMBL:BC054503;EMBL:BC088829;EMBL:D84476;EMBL:U67156;RefSeq:NP_005914.1;ProteinModelPortal:Q99683;STRING:9606.ENSP00000351908;SWISSPROT_AC_OLD:A6NIA0;SWISSPROT_AC_OLD:B4DGB2;SWISSPROT_AC_OLD:Q5THN3;SWISSPROT_AC_OLD:Q99461;SMR:Q99683;GeneID:4217;KEGG:hsa:4217;eggNOG:ENOG410XQGS;eggNOG:KOG4279;UniGene:Hs.186486;GO:…
287125092	Beta-cell dysfunction -- MAP3K5	association	Pubmed central 2014:4226582;	Therefore, the goal of the present study was to determine, using MIN6 cells stably expressing a shRNA directed against ASK1 and ASK1 Knock-Out (KO) mice, whether <b>ASK1</b> is involved in <b>beta-cell dysfunction</b> under glucolipotoxic and cytokines treatment in vitro as well as alterations of insulin secretion and sensitivity in response to LPS in vivo.[Pubmed central 2014:4226582];	4264	Phenotype	Beta-cell dysfunction	Beta-cell dysfunction;	HP:0006279;UMLS:C1969875 "Beta-cell dysfunction";	4343240	Gene	MAP3K5	ASK1;MAP3K5;MAPKKK5;MEKK5;mitogen-activated protein kinase kinase kinase 5;apoptosis signal regulating kinase 1;apoptosis signal regulating kinase-1;Apoptosis signal-regulating kinase 1;apoptosis signal-regulating kinase-1;apoptosis signal-regulating kinase1;apoptosis-regulating signal kinase 1;apoptosis-signal regulating kinase 1;apoptosis-signal regulating kinase-1;apoptosis-signal-regulating k…	SWISSPROT_AC:Q99683;SWISSPROT_ID:M3K5_HUMAN;GeneID:4217;Ensembl:ENSG00000197442;HGNC:HGNC:6857;MIM:602448;Vega:OTTHUMG00000015647;protein_accession:AAC50894.1;protein_accession:AAH54503.1;protein_accession:AAH88829.1;protein_accession:AAT52164.1;protein_accession:BAA12684.2;protein_accession:BAD92330.1;protein_accession:BAG57328.1;protein_accession:BAG57723.1;protein_accession:EAW47942.1;protein_…
295582855	G-CSF -<> B cell homeostasis	regulation	Pubmed central 2007:4401293;	At lower dose, <b>G-CSF</b> seems to function as a key regulator of <b>B cell homeostasis</b> via the production of B cell-activating factor (BAFF), a novel member of the TNF ligand superfamily that is important for B cell maturation and antibody production.[Pubmed central 2007:4401293];	82176	Protein	G-CSF	C17orf33;CSF3;Filgrastim;G-CSF;GCSF;Granulocyte colony-stimulating factor;Lenograstim;Pluripoietin;colony granulocyte stimulating factor;colony stimulating factor 3;colony stimulating factor the granulocyte;colony stimulating factor-3;colony-stimulating factor 3;colony-stimulating factor-3;CSF3OS;factor granulocyte colony stimulating;factor granulocyte colony-stimulating;factor granulocyte-colony…	SWISSPROT_AC:P09919;SWISSPROT_ID:CSF3_HUMAN;EMBL:AC090844;EMBL:AF388025;EMBL:CD013926;EMBL:M13008;EMBL:M17706;EMBL:X03438;EMBL:X03655;EMBL:X03656;RefSeq:NP_000750.1;RefSeq:NP_001171618.1;RefSeq:NP_757373.1;RefSeq:NP_757374.2;ProteinModelPortal:P09919;STRING:9606.ENSP00000225474;SWISSPROT_AC_OLD:A8MXR7;SMR:P09919;GeneID:1440;KEGG:hsa:1440;PIR:A24573;PIR:A25093;eggNOG:ENOG410IIM2;eggNOG:ENOG4111DA4…	614	Pathway	B cell homeostasis	B cell homeostasis;B lymphocyte homeostasis;B-cell homeostasis;B-lymphocyte homeostasis;beta cell homeostasis;beta-cell homeostasis;	GO:GO:0001782;GOC:add;Pubmed:12956429;ISBN:0781735149;
295638874	BBC3B -<> B cell homeostasis	regulation	Pubmed central 2006:2118188;	In contrast, Bcl-2 tg mice contained even higher cell numbers of mature recirculating B cells than bimÃ¢ÂˆÂ’/Ã¢ÂˆÂ’ or bimÃ¢ÂˆÂ’/Ã¢ÂˆÂ’/pumaÃ¢ÂˆÂ’/Ã¢ÂˆÂ’ mice (Table S1), suggesting that additional BH3-only proteins besides Bim and <b>Puma</b> regulate <b>B cell homeostasis</b>.[Pubmed central 2006:2118188];In contrast, Bcl-2 tg mice contained even higher cell numbers of mature recirculating B ce…	42845	Protein	BBC3B	BBC3;BBC3B;Bcl-2-binding component 3;JFY-1;p53 up-regulated modulator of apoptosis;PUMA;BCL2 binding component 3;JFY1;p53-up-regulated modulator of apoptosis;puma-type;	SWISSPROT_AC:Q96PG8;SWISSPROT_AC:Q9BXH1;SWISSPROT_ID:BBC3B_HUMAN;SWISSPROT_ID:BBC3_HUMAN;EMBL:AC008532;EMBL:AF354656;EMBL:CH471126;RefSeq:NP_001120712.1;RefSeq:NP_001120714.1;ProteinModelPortal:Q96PG8;STRING:9606.ENSP00000404503;SMR:Q96PG8;GeneID:27113;eggNOG:ENOG410IW36;eggNOG:ENOG41119TR;UniGene:Hs.467020;GO:GO:0001948;GO:GO:0005739;GO:GO:0006915;GO:GO:0051117;GO:GO:0090200;GO:GO:0097193;HOGENO…	614	Pathway	B cell homeostasis	B cell homeostasis;B lymphocyte homeostasis;B-cell homeostasis;B-lymphocyte homeostasis;beta cell homeostasis;beta-cell homeostasis;	GO:GO:0001782;GOC:add;Pubmed:12956429;ISBN:0781735149;
295638921	JFY-1 -<> B cell homeostasis	regulation	Pubmed central 2006:2118188;	In contrast, Bcl-2 tg mice contained even higher cell numbers of mature recirculating B cells than bimÃ¢ÂˆÂ’/Ã¢ÂˆÂ’ or bimÃ¢ÂˆÂ’/Ã¢ÂˆÂ’/pumaÃ¢ÂˆÂ’/Ã¢ÂˆÂ’ mice (Table S1), suggesting that additional BH3-only proteins besides Bim and <b>Puma</b> regulate <b>B cell homeostasis</b>.[Pubmed central 2006:2118188];In contrast, Bcl-2 tg mice contained even higher cell numbers of mature recirculating B ce…	42846	Protein	JFY-1	BBC3;Bcl-2-binding component 3;JFY-1;p53 up-regulated modulator of apoptosis;PUMA;BCL2 binding component 3;JFY1;p53-up-regulated modulator of apoptosis;puma-type;	SWISSPROT_AC:Q96PG8;SWISSPROT_AC:Q9BXH1;SWISSPROT_ID:BBC3B_HUMAN;SWISSPROT_ID:BBC3_HUMAN;EMBL:AF332558;EMBL:AF354654;EMBL:AF354655;EMBL:BC136481;EMBL:CH471126;EMBL:U82987;RefSeq:NP_001120712.1;RefSeq:NP_001120713.1;RefSeq:NP_001120714.1;RefSeq:NP_055232.1;RefSeq:XP_006723204.1;ProteinModelPortal:Q9BXH1;SWISSPROT_AC_OLD:B9EGI3;SWISSPROT_AC_OLD:O00171;SWISSPROT_AC_OLD:Q96PG9;SMR:Q9BXH1;GeneID:27113…	614	Pathway	B cell homeostasis	B cell homeostasis;B lymphocyte homeostasis;B-cell homeostasis;B-lymphocyte homeostasis;beta cell homeostasis;beta-cell homeostasis;	GO:GO:0001782;GOC:add;Pubmed:12956429;ISBN:0781735149;
295657397	MITF -<> B cell homeostasis	regulation	Pubmed central 2004:2213314;	Thus, <b>Mitf</b> regulates <b>B cell homeostasis</b> by suppressing the antibody-secreting fate.[Pubmed central 2004:2213314];	246944	Protein	MITF	BHLHE32;Class E basic helix-loop-helix protein 32;Microphthalmia-associated transcription factor;MITF;cmm 8;CMM8;factor microphthalmia-associated transcription;melanogenesis associated transcription factor;MI;microphthalmia -associated transcription factor;microphthalmia associated transcription factor;microphthalmia associated-transcription factor;microphthalmia transcription factor-associated;m…	SWISSPROT_AC:O75030;SWISSPROT_ID:MITF_HUMAN;EMBL:AB006909;EMBL:AB006989;EMBL:AB009608;EMBL:AB032357;EMBL:AB032358;EMBL:AB032359;EMBL:AC099326;EMBL:AC104445;EMBL:AC104449;EMBL:AC124915;EMBL:AF034755;EMBL:AK296129;EMBL:AL110195;EMBL:BC026961;EMBL:BC065243;EMBL:GU355676;EMBL:Z29678;RefSeq:NP_000239.1;RefSeq:NP_001171896.1;RefSeq:NP_006713.1;RefSeq:NP_937801.1;RefSeq:NP_937802.1;RefSeq:NP_937820.1;Re…	614	Pathway	B cell homeostasis	B cell homeostasis;B lymphocyte homeostasis;B-cell homeostasis;B-lymphocyte homeostasis;beta cell homeostasis;beta-cell homeostasis;	GO:GO:0001782;GOC:add;Pubmed:12956429;ISBN:0781735149;
295663850	Mule -<> B cell homeostasis	regulation	Pubmed central 2012:3260869;	Thus, <b>Mule</b> regulates the ATMÃ¢Â€Â“p53 axis to maintain <b>B cell homeostasis</b> under both steady-state and stress conditions.[Pubmed central 2012:3260869];Thus, <b>Mule</b> regulates the ATM–p53 axis to maintain <b>B cell homeostasis</b> under both steady-state and stress conditions.[Pubmed central 2012:3260869];	191130	Protein	Mule	ARF-binding protein 1;ARF-BP1;E3 ubiquitin-protein ligase HUWE1;EC 2.3.2.26;HECT, UBA and WWE domain-containing protein 1;HECT-type E3 ubiquitin transferase HUWE1;HectH9;Homologous to E6AP carboxyl terminus homologous protein 9;HUWE1;KIAA0312;KIAA1578;Large structure of UREB1;LASU1;Mcl-1 ubiquitin ligase E3;Mule;Upstream regulatory element-binding protein 1;URE-B1;URE-binding protein 1;UREB1;arf …	SWISSPROT_AC:Q7Z6Z7;SWISSPROT_ID:HUWE1_HUMAN;EMBL:AB002310;EMBL:AB046798;EMBL:AB071605;EMBL:AF057569;EMBL:AF161390;EMBL:AL162050;EMBL:AL592046;EMBL:AY772009;EMBL:AY929612;EMBL:BC002602;EMBL:BC063505;EMBL:CR456813;EMBL:DQ097177;EMBL:Z94044;EMBL:Z97054;RefSeq:NP_113584.3;RefSeq:XP_005262022.1;ProteinModelPortal:Q7Z6Z7;STRING:9606.ENSP00000262854;SWISSPROT_AC_OLD:O15029;SWISSPROT_AC_OLD:Q4G2Z2;SWISS…	614	Pathway	B cell homeostasis	B cell homeostasis;B lymphocyte homeostasis;B-cell homeostasis;B-lymphocyte homeostasis;beta cell homeostasis;beta-cell homeostasis;	GO:GO:0001782;GOC:add;Pubmed:12956429;ISBN:0781735149;
296370392	B cell homeostasis -- PIK3CA	association	Pubmed central 2012:3460535;	Consistent with an important role for <b>PI3K</b> in <b>B cell homeostasis</b>, patients with B cell malignancies have responded well to the p110ÃŽÂ´-selective inhibitor CAL-101.[Pubmed central 2012:3460535];Consistent with an important role for <b>PI3K</b> in <b>B cell homeostasis</b>, patients with B cell malignancies have responded well to the p110?-selective inhibitor CAL-101.[Pubmed central …	614	Pathway	B cell homeostasis	B cell homeostasis;B lymphocyte homeostasis;B-cell homeostasis;B-lymphocyte homeostasis;beta cell homeostasis;beta-cell homeostasis;	GO:GO:0001782;GOC:add;Pubmed:12956429;ISBN:0781735149;	314522	Protein	PIK3CA	EC 2.7.1.153;EC 2.7.11.1;p110alpha;Phosphatidylinositol 4,5-bisphosphate 3-kinase 110 kDa catalytic subunit alpha;Phosphatidylinositol 4,5-bisphosphate 3-kinase catalytic subunit alpha isoform;Phosphoinositide-3-kinase catalytic alpha polypeptide;PI3-kinase subunit alpha;PI3K-alpha;PI3Kalpha;PIK3CA;PK3CA;PtdIns-3-kinase subunit alpha;PtdIns-3-kinase subunit p110-alpha;Serine/threonine protein kin…	SWISSPROT_AC:P42336;SWISSPROT_ID:PK3CA_HUMAN;EMBL:BC113601;EMBL:BC113603;EMBL:U79143;EMBL:Z29090;RefSeq:NP_006209.2;RefSeq:XP_006713721.1;RefSeq:XP_011511196.1;ProteinModelPortal:P42336;STRING:9606.ENSP00000263967;SWISSPROT_AC_OLD:Q14CW1;SWISSPROT_AC_OLD:Q99762;SMR:P42336;GeneID:5290;KEGG:hsa:5290;PIR:I38110;eggNOG:COG5032;eggNOG:KOG0904;UniGene:Hs.553498;UniGene:Hs.715194;UniGene:Hs.732394;GO:GO…
296370497	B cell homeostasis -- p110beta	association	Pubmed central 2012:3460535;	Consistent with an important role for <b>PI3K</b> in <b>B cell homeostasis</b>, patients with B cell malignancies have responded well to the p110ÃŽÂ´-selective inhibitor CAL-101.[Pubmed central 2012:3460535];Consistent with an important role for <b>PI3K</b> in <b>B cell homeostasis</b>, patients with B cell malignancies have responded well to the p110?-selective inhibitor CAL-101.[Pubmed central …	614	Pathway	B cell homeostasis	B cell homeostasis;B lymphocyte homeostasis;B-cell homeostasis;B-lymphocyte homeostasis;beta cell homeostasis;beta-cell homeostasis;	GO:GO:0001782;GOC:add;Pubmed:12956429;ISBN:0781735149;	314525	Protein	p110beta	EC 2.7.1.153;p110beta;Phosphatidylinositol 4,5-bisphosphate 3-kinase 110 kDa catalytic subunit beta;Phosphatidylinositol 4,5-bisphosphate 3-kinase catalytic subunit beta isoform;PI3-kinase subunit beta;PI3K-beta;PI3Kbeta;PIK3C1;PIK3CB;PK3CB;PtdIns-3-kinase subunit beta;PtdIns-3-kinase subunit p110-beta;phosphatidylinositol-4,5-bisphosphate 3-kinase catalytic subunit beta;PI3K;pi3k beta;pi3k-isofo…	SWISSPROT_AC:P42338;SWISSPROT_ID:PK3CB_HUMAN;EMBL:AJ297549;EMBL:AJ297550;EMBL:AJ297551;EMBL:AJ297552;EMBL:AJ297553;EMBL:AJ297554;EMBL:AJ297555;EMBL:AJ297556;EMBL:AJ297557;EMBL:AJ297558;EMBL:AJ297559;EMBL:AJ297560;EMBL:BC114432;EMBL:CH471052;EMBL:S67334;RefSeq:NP_006210.1;RefSeq:XP_005247587.1;RefSeq:XP_006713722.1;RefSeq:XP_011511197.1;RefSeq:XP_016862108.1;ProteinModelPortal:P42338;STRING:9606.E…
296370603	B cell homeostasis -- p110delta	association	Pubmed central 2012:3460535;	Consistent with an important role for <b>PI3K</b> in <b>B cell homeostasis</b>, patients with B cell malignancies have responded well to the p110ÃŽÂ´-selective inhibitor CAL-101.[Pubmed central 2012:3460535];Consistent with an important role for <b>PI3K</b> in <b>B cell homeostasis</b>, patients with B cell malignancies have responded well to the p110?-selective inhibitor CAL-101.[Pubmed central …	614	Pathway	B cell homeostasis	B cell homeostasis;B lymphocyte homeostasis;B-cell homeostasis;B-lymphocyte homeostasis;beta cell homeostasis;beta-cell homeostasis;	GO:GO:0001782;GOC:add;Pubmed:12956429;ISBN:0781735149;	314528	Protein	p110delta	EC 2.7.1.153;p110delta;Phosphatidylinositol 4,5-bisphosphate 3-kinase 110 kDa catalytic subunit delta;Phosphatidylinositol 4,5-bisphosphate 3-kinase catalytic subunit delta isoform;PI3-kinase subunit delta;PI3K-delta;PI3Kdelta;PIK3CD;PK3CD;PtdIns-3-kinase subunit delta;PtdIns-3-kinase subunit p110-delta;APDS;IMD14;p110 delta;p110-delta;p110D;phosphatidylinositol 4,5-bisphosphate 3-kinase catalyti…	SWISSPROT_AC:O00329;SWISSPROT_ID:PK3CD_HUMAN;EMBL:AL691449;EMBL:BC132919;EMBL:BC132921;EMBL:DQ263594;EMBL:JN190435;EMBL:U86453;EMBL:Y10055;RefSeq:NP_005017.3;RefSeq:XP_006710750.1;RefSeq:XP_006710752.1;ProteinModelPortal:O00329;STRING:9606.ENSP00000366563;SWISSPROT_AC_OLD:A6NCG0;SWISSPROT_AC_OLD:G1FFP1;SWISSPROT_AC_OLD:O15445;SWISSPROT_AC_OLD:Q5SR49;SMR:O00329;GeneID:5293;KEGG:hsa:5293;eggNOG:COG…
296370710	B cell homeostasis -- PI3Kgamma	association	Pubmed central 2012:3460535;	Consistent with an important role for <b>PI3K</b> in <b>B cell homeostasis</b>, patients with B cell malignancies have responded well to the p110ÃŽÂ´-selective inhibitor CAL-101.[Pubmed central 2012:3460535];Consistent with an important role for <b>PI3K</b> in <b>B cell homeostasis</b>, patients with B cell malignancies have responded well to the p110?-selective inhibitor CAL-101.[Pubmed central …	614	Pathway	B cell homeostasis	B cell homeostasis;B lymphocyte homeostasis;B-cell homeostasis;B-lymphocyte homeostasis;beta cell homeostasis;beta-cell homeostasis;	GO:GO:0001782;GOC:add;Pubmed:12956429;ISBN:0781735149;	314530	Protein	PI3Kgamma	EC 2.7.1.153;EC 2.7.11.1;p110gamma;p120-PI3K;Phosphatidylinositol 4,5-bisphosphate 3-kinase 110 kDa catalytic subunit gamma;Phosphatidylinositol 4,5-bisphosphate 3-kinase catalytic subunit gamma isoform;Phosphoinositide-3-kinase catalytic gamma polypeptide;PI3-kinase subunit gamma;PI3K-gamma;PI3Kgamma;PIK3CG;PK3CG;PtdIns-3-kinase subunit gamma;PtdIns-3-kinase subunit p110-gamma;Serine/threonine p…	SWISSPROT_AC:P48736;SWISSPROT_ID:PK3CG_HUMAN;EMBL:AC005018;EMBL:AF327656;EMBL:BC035683;EMBL:CH236947;EMBL:CH471070;EMBL:X83368;RefSeq:NP_001269355.1;RefSeq:NP_001269356.1;RefSeq:NP_002640.2;RefSeq:XP_005250500.1;ProteinModelPortal:P48736;STRING:9606.ENSP00000352121;SWISSPROT_AC_OLD:A4D0Q6;SWISSPROT_AC_OLD:Q8IV23;SWISSPROT_AC_OLD:Q9BZC8;SMR:P48736;GeneID:5294;KEGG:hsa:5294;eggNOG:COG5032;eggNOG:KO…
296520962	BAFF --> B cell homeostasis	upregulation	Pubmed central 2010:2798615;	There remains a lack of critical information about how autoreactive B cells reconstitute following B cell depletion, especially in light of the observation that serum levels of <b>BAFF</b> rise following B cell depletion [11] in an attempt to restore <b>B cell homeostasis</b>.[Pubmed central 2010:2798615];	491914	Protein	BAFF	B lymphocyte stimulator;B-cell-activating factor;BAFF;BLYS;CD257 antigen;Dendritic cell-derived TNF-like molecule;TALL-1;TALL1;TN13B;TNF- and APOL-related leukocyte expressed ligand 1;TNFSF13B;TNFSF20;Tumor necrosis factor ligand superfamily member 13B;ZTNF4;b cell activating factor;b cell-activating factor;b- cell activating factor;b-cell activating factor;b-cell-activating-factor;b-lymphocyte s…	SWISSPROT_AC:Q9Y275;SWISSPROT_ID:TN13B_HUMAN;EMBL:AB073225;EMBL:AF116456;EMBL:AF132600;EMBL:AF134715;EMBL:AF136293;EMBL:AF186114;EMBL:AL157762;EMBL:AY129225;EMBL:AY302751;EMBL:AY358881;EMBL:BC020674;EMBL:CH471085;EMBL:CR541818;EMBL:EF064706;EMBL:HM636064;RefSeq:NP_001139117.1;RefSeq:NP_006564.1;ProteinModelPortal:Q9Y275;STRING:9606.ENSP00000365048;SWISSPROT_AC_OLD:E0ADT7;SWISSPROT_AC_OLD:Q6FHD6;S…	614	Pathway	B cell homeostasis	B cell homeostasis;B lymphocyte homeostasis;B-cell homeostasis;B-lymphocyte homeostasis;beta cell homeostasis;beta-cell homeostasis;	GO:GO:0001782;GOC:add;Pubmed:12956429;ISBN:0781735149;
296563976	B cell homeostasis -- BCM	association	Pubmed central 2011:3110793;	The role of <b>BCMA</b> in <b>B-cell homeostasis</b> remains undefined: whereas injection of BCMA-Ig, as decoy receptor, resulted in marked B-cell reduction in secondary lymphoid organs,[15] BCMA-deficient mice did not exhibit an obvious phenotype.[22], [23] TACI-null mice showed elevated B-cell numbers, suggesting a negative regulatory role for TACI on B-cell homeostasis;[24], [25] TACI-Ig admin…	614	Pathway	B cell homeostasis	B cell homeostasis;B lymphocyte homeostasis;B-cell homeostasis;B-lymphocyte homeostasis;beta cell homeostasis;beta-cell homeostasis;	GO:GO:0001782;GOC:add;Pubmed:12956429;ISBN:0781735149;	492515	Protein	BCM	B-cell maturation protein;BCM;BCMA;CD269 antigen;TNFRSF17;TNR17;Tumor necrosis factor receptor superfamily member 17;b cell maturation protein;bcm- a;CD269;TNF receptor superfamily member 17;TNFRSF13A;	SWISSPROT_AC:Q02223;SWISSPROT_ID:TNR17_HUMAN;EMBL:AB052772;EMBL:AC007216;EMBL:AY509112;EMBL:AY684975;EMBL:EF152355;EMBL:U95742;EMBL:Z14954;EMBL:Z29574;EMBL:Z29575;RefSeq:NP_001183.2;ProteinModelPortal:Q02223;STRING:9606.ENSP00000053243;SWISSPROT_AC_OLD:Q2TQ40;SMR:Q02223;GeneID:608;KEGG:hsa:608;PIR:S43486;eggNOG:ENOG410IW7R;eggNOG:ENOG4111D91;UniGene:Hs.2556;GO:GO:0002250;GO:GO:0002260;GO:GO:00048…
296594629	IL-7 -<> B cell homeostasis	regulation	Pubmed central 2011:3237470;	Bone marrow, characterized by the presence of IL-7 producing stromal cells and memory T cells as well as secondary lymphoid tissues where lymphocytes migrate along an IL-7 producing fibroblast network may represent niches where <b>IL-7</b> can influence <b>B cell homeostasis</b>.[Pubmed central 2011:3237470];	197669	Protein	IL-7	IL-7;IL7;Interleukin-7;il -7;il 7;il- 7;il--7;interleukin 7;interleukin- 7;	SWISSPROT_AC:P13232;SWISSPROT_ID:IL7_HUMAN;EMBL:AB102879;EMBL:AB102883;EMBL:AC083837;EMBL:AC100854;EMBL:BC047698;EMBL:CH471068;EMBL:EF064721;EMBL:J04156;EMBL:M29048;EMBL:M29049;EMBL:M29050;EMBL:M29051;EMBL:M29052;EMBL:M29053;RefSeq:NP_000871.1;RefSeq:NP_001186815.1;RefSeq:NP_001186816.1;RefSeq:NP_001186817.1;ProteinModelPortal:P13232;STRING:9606.ENSP00000263851;SWISSPROT_AC_OLD:A0N0L3;SWISSPROT_A…	614	Pathway	B cell homeostasis	B cell homeostasis;B lymphocyte homeostasis;B-cell homeostasis;B-lymphocyte homeostasis;beta cell homeostasis;beta-cell homeostasis;	GO:GO:0001782;GOC:add;Pubmed:12956429;ISBN:0781735149;
296781122	B cell homeostasis -- Leptin	association	Pubmed central 2014:3913690;	A recent study by Fujita et al., also report the role played by <b>leptin</b> in <b>B cell homeostasis</b> by inhibiting apoptosis.[Pubmed central 2014:3913690];	614	Pathway	B cell homeostasis	B cell homeostasis;B lymphocyte homeostasis;B-cell homeostasis;B-lymphocyte homeostasis;beta cell homeostasis;beta-cell homeostasis;	GO:GO:0001782;GOC:add;Pubmed:12956429;ISBN:0781735149;	219985	Protein	Leptin	LEP;Leptin;OB;Obese protein;Obesity factor;OBS;factor obesity;factor of obesity;LEPD;leptin--an;leptin-type;obesity--factor;protein obese;	SWISSPROT_AC:P41159;SWISSPROT_ID:LEP_HUMAN;EMBL:AF008123;EMBL:AY996373;EMBL:BC060830;EMBL:BC069452;EMBL:BC069527;EMBL:D49487;EMBL:D63519;EMBL:D63710;EMBL:U18915;EMBL:U43415;EMBL:U43653;RefSeq:NP_000221.1;RefSeq:XP_005250397.1;ProteinModelPortal:P41159;STRING:9606.ENSP00000312652;SWISSPROT_AC_OLD:O15158;SWISSPROT_AC_OLD:Q56A88;SMR:P41159;GeneID:3952;KEGG:hsa:3952;PIR:A38952;PIR:I53166;eggNOG:ENOG4…
296952234	Caspase-3 -<> B cell homeostasis	regulation	Pubmed central 2016:5056705;	Other studies demonstrated that <b>CASP3</b> was essential to the regulation of <b>B-cell homeostasis</b> by the way of DNA fragmentation, chromatin margination, nuclear collapse and cleavage of many key participators involved in apoptosis [17Ã¢Â€Â“21].[Pubmed central 2016:5056705];Other studies demonstrated that <b>CASP3</b> was essential to the regulation of <b>B-cell homeostasis</b> by the way…	54423	Protein	Caspase-3	Apopain;CASP-3;CASP3;Caspase-3;CPP-32;CPP32;Cysteine protease CPP32;EC 3.4.22.56;Protein Yama;SCA-1;SREBP cleavage activity 1;casp 3;casp iii;casp- 3;caspase - 3;caspase -3;caspase 3;caspase iii;caspase subtype-3;caspase- 3;caspase--3;caspase-3--an;caspase-3-type;caspase-iii;caspase3;cpp 32;cpp32 cysteine protease;cpp32-type;CPP32B;cysteine protease cpp-32;sca 1;sca i;sca subtype i;sca type 1;sca…	SWISSPROT_AC:P42574;SWISSPROT_ID:CASP3_HUMAN;EMBL:AJ413269;EMBL:AK291337;EMBL:AY219866;EMBL:BC016926;EMBL:CH471056;EMBL:U13737;EMBL:U13738;EMBL:U26943;RefSeq:NP_004337.2;RefSeq:NP_116786.1;RefSeq:XP_011530603.1;ProteinModelPortal:P42574;STRING:9606.ENSP00000311032;SWISSPROT_AC_OLD:A8K5M2;SWISSPROT_AC_OLD:D3DP53;SWISSPROT_AC_OLD:Q96AN1;SWISSPROT_AC_OLD:Q96KP2;SMR:P42574;GeneID:836;KEGG:hsa:836;PIR…	614	Pathway	B cell homeostasis	B cell homeostasis;B lymphocyte homeostasis;B-cell homeostasis;B-lymphocyte homeostasis;beta cell homeostasis;beta-cell homeostasis;	GO:GO:0001782;GOC:add;Pubmed:12956429;ISBN:0781735149;
297179078	B cell homeostasis -- GLUT1	association	Pubmed central 2016:5082756;	Treatment of WT and TRAF3Ã¢ÂˆÂ’/Ã¢ÂˆÂ’ B cells with STF-31 resulted in attenuation of their survival (Fig. 4A) confirming the importance of <b>Glut1</b> in <b>B cell homeostasis</b>.[Pubmed central 2016:5082756];Treatment of WT and TRAF3?/? B cells with STF-31 resulted in attenuation of their survival (Fig. 4A) confirming the importance of <b>Glut1</b> in <b>B cell homeostasis</b>.[Pubmed central…	614	Pathway	B cell homeostasis	B cell homeostasis;B lymphocyte homeostasis;B-cell homeostasis;B-lymphocyte homeostasis;beta cell homeostasis;beta-cell homeostasis;	GO:GO:0001782;GOC:add;Pubmed:12956429;ISBN:0781735149;	169311	Protein	GLUT1	Glucose transporter type 1, erythrocyte/brain;GLUT-1;GLUT1;GTR1;HepG2 glucose transporter;SLC2A1;Solute carrier family 2, facilitated glucose transporter member 1;CSE;cse-an;DYT17;DYT18;DYT9;EIG12;glucose transporter of hepg2;GLUT;glut -1;glut 1;glut i;glut isoform 1;glut isoform-1;glut- 1;glut- i;glut-1-type;glut-type;GLUT1DS;hepg2 glucose-transporter;hepg2-type glucose transporter;HTLVR;PED;ped…	SWISSPROT_AC:P11166;SWISSPROT_ID:GTR1_HUMAN;EMBL:AF070544;EMBL:AK292791;EMBL:AK312403;EMBL:AY034633;EMBL:BC118590;EMBL:CH471059;EMBL:K03195;EMBL:M20653;RefSeq:NP_006507.2;ProteinModelPortal:P11166;STRING:9606.ENSP00000416293;SWISSPROT_AC_OLD:A8K9S6;SWISSPROT_AC_OLD:B2R620;SWISSPROT_AC_OLD:D3DPX0;SWISSPROT_AC_OLD:O75535;SWISSPROT_AC_OLD:Q147X2;SMR:P11166;GeneID:6513;KEGG:hsa:6513;PIR:A27217;eggNOG…
