# Supplementary material for: Gene Networks of Hyperglycemia, Diabetic Complications, and Human Proteins Targeted by SARS-CoV-2: What Is the Molecular Basis for Comorbidity?
Source: Int J Mol Sci. 2022 Jun 29;23(13):7247. doi: 10.3390/ijms23137247 (PMC9266766; doi:10.3390/ijms23137247)
Supplement: Supplementary file 1 [file ijms-23-07247-s001.zip › Table S8.xlsx]

## Sheet: ACE2 interacting genes
GeneID	Symbol	Description
17	AAVS1	adeno-associated virus integration site 1
28	ABO	ABO, alpha 1-3-N-acetylgalactosaminyltransferase and alpha 1-3-galactosyltransferase
49	ACR	acrosin
102	ADAM10	ADAM metallopeptidase domain 10
183	AGT	angiotensinogen
185	AGTR1	angiotensin II receptor type 1
186	AGTR2	angiotensin II receptor type 2
187	APLNR	apelin receptor
189	AGXT	alanine--glyoxylate and serine--pyruvate aminotransferase
213	ALB	albumin
253	ALS3	amyotrophic lateral sclerosis 3 (autosomal dominant)
283	ANG	angiogenin
285	ANGPT2	angiopoietin 2
290	ANPEP	alanyl aminopeptidase, membrane
348	APOE	apolipoprotein E
429	ASCL1	achaete-scute family bHLH transcription factor 1
471	ATIC	5-aminoimidazole-4-carboxamide ribonucleotide formyltransferase/IMP cyclohydrolase
472	ATM	ATM serine/threonine kinase
570	BAAT	bile acid-CoA:amino acid N-acyltransferase
595	CCND1	cyclin D1
596	BCL2	BCL2 apoptosis regulator
613	BCR	BCR activator of RhoGEF and GTPase
641	BLM	BLM RecQ like helicase
801	CALM1	calmodulin 1
847	CAT	catalase
892	CCNC	cyclin C
928	CD9	CD9 molecule
947	CD34	CD34 molecule
958	CD40	CD40 molecule
975	CD81	CD81 molecule
983	CDK1	cyclin dependent kinase 1
989	SEPTIN7	septin 7
999	CDH1	cadherin 1
1041	CDSN	corneodesmosin
1201	CLN3	CLN3 lysosomal/endosomal transmembrane protein, battenin
1490	CCN2	cellular communication network factor 2
1514	CTSL	cathepsin L
1535	CYBA	cytochrome b-245 alpha chain
1636	ACE	angiotensin I converting enzyme
1731	SEPTIN1	septin 1
1906	EDN1	endothelin 1
1991	ELANE	elastase, neutrophil expressed
1993	ELAVL2	ELAV like RNA binding protein 2
2290	FOXG1	forkhead box G1
2305	FOXM1	forkhead box M1
2641	GCG	glucagon
2776	GNAQ	G protein subunit alpha q
2875	GPT	glutamic--pyruvic transaminase
2995	GYPC	glycophorin C (Gerbich blood group)
3146	HMGB1	high mobility group box 1
3170	FOXA2	forkhead box A2
3172	HNF4A	hepatocyte nuclear factor 4 alpha
3383	ICAM1	intercellular adhesion molecule 1
3553	IL1B	interleukin 1 beta
3628	INPP1	inositol polyphosphate-1-phosphatase
3630	INS	insulin
3652	IPP	intracisternal A particle-promoted polypeptide
3667	IRS1	insulin receptor substrate 1
3673	ITGA2	integrin subunit alpha 2
3688	ITGB1	integrin subunit beta 1
3956	LGALS1	galectin 1
4000	LMNA	lamin A/C
4142	MAS1	MAS1 proto-oncogene, G protein-coupled receptor
4170	MCL1	MCL1 apoptosis regulator, BCL2 family member
4282	MIF	macrophage migration inhibitory factor
4312	MMP1	matrix metallopeptidase 1
4313	MMP2	matrix metallopeptidase 2
4318	MMP9	matrix metallopeptidase 9
4790	NFKB1	nuclear factor kappa B subunit 1
4842	NOS1	nitric oxide synthase 1
4843	NOS2	nitric oxide synthase 2
4846	NOS3	nitric oxide synthase 3
4868	NPHS1	NPHS1 adhesion molecule, nephrin
4878	NPPA	natriuretic peptide A
4922	NTS	neurotensin
5216	PFN1	profilin 1
5599	MAPK8	mitogen-activated protein kinase 8
5873	RAB27A	RAB27A, member RAS oncogene family
5972	REN	renin
6120	RPE	ribulose-5-phosphate-3-epimerase
6301	SARS1	seryl-tRNA synthetase 1
6347	CCL2	C-C motif chemokine ligand 2
6401	SELE	selectin E
6441	SFTPD	surfactant protein D
6597	SMARCA4	SWI/SNF related, matrix associated, actin dependent regulator of chromatin, subfamily a, member 4
6722	SRF	serum response factor
6741	SSB	small RNA binding exonuclease protection factor La
6774	STAT3	signal transducer and activator of transcription 3
6868	ADAM17	ADAM metallopeptidase domain 17
6928	HNF1B	HNF1 homeobox B
7056	THBD	thrombomodulin
7137	TNNI3	troponin I3, cardiac type
7351	UCP2	uncoupling protein 2
7412	VCAM1	vascular cell adhesion molecule 1
7422	VEGFA	vascular endothelial growth factor A
7431	VIM	vimentin
7439	BEST1	bestrophin 1
7448	VTN	vitronectin
7514	XPO1	exportin 1
8074	FGF23	fibroblast growth factor 23
8086	AAAS	aladin WD repeat nucleoporin
8862	APLN	apelin
8874	ARHGEF7	Rho guanine nucleotide exchange factor 7
9197	SLC33A1	solute carrier family 33 member 1
9407	TMPRSS11D	transmembrane serine protease 11D
9525	VPS4B	vacuolar protein sorting 4 homolog B
10241	CALCOCO2	calcium binding and coiled-coil domain 2
10332	CLEC4M	C-type lectin domain family 4 member M
11043	MID2	midline 2
11346	SYNPO	synaptopodin
23411	SIRT1	sirtuin 1
27240	SIT1	signaling threshold regulating transmembrane adaptor 1
30835	CD209	CD209 molecule
51003	MED31	mediator complex subunit 31
51008	ASCC1	activating signal cointegrator 1 complex subunit 1
51083	GAL	galanin and GMAP prepropeptide
51477	ISYNA1	inositol-3-phosphate synthase 1
51497	NELFCD	negative elongation factor complex member C/D
51548	SIRT6	sirtuin 6
51586	MED15	mediator complex subunit 15
51738	GHRL	ghrelin and obestatin prepropeptide
54464	XRN1	5'-3' exoribonuclease 1
54716	SLC6A20	solute carrier family 6 member 20
54938	SARS2	seryl-tRNA synthetase 2, mitochondrial
55278	QRSL1	glutaminyl-tRNA amidotransferase subunit QRSL1
55870	ASH1L	ASH1 like histone lysine methyltransferase
57393	CLTRN	collectrin, amino acid transport regulator
81532	MOB2	MOB kinase activator 2
83640	RAMAC	RNA guanine-7 methyltransferase activating subunit
83641	FAM107B	family with sequence similarity 107 member B
85476	GFM1	G elongation factor mitochondrial 1
89910	UBE3B	ubiquitin protein ligase E3B
112476	PRRT2	proline rich transmembrane protein 2
137196	CCDC26	CCDC26 long non-coding RNA
147040	KCTD11	potassium channel tetramerization domain containing 11
196394	AMN1	antagonist of mitotic exit network 1 homolog
219736	STOX1	storkhead box 1
261727	CRCL	Creatinine clearance QTL
340024	SLC6A19	solute carrier family 6 member 19
375757	SWI5	SWI5 homologous recombination repair protein
406935	MIR143	microRNA 143
406991	MIR21	microRNA 21
652070	SCFV	single-chain Fv fragment
693122	MIR421	microRNA 421
100329167	AAA1	aortic aneurysm, familial abdominal 1
100422996	MIR4262	microRNA 4262
101054525	PGR-AS1	PGR antisense RNA 1

## Sheet: ACE2_genes_links
IntId	IntSchema	IntType	IntLinks	Sentences	ObjId1	ObjType1	ObjName1	ObjSymonyms1	ObjLinks1	ObjId2	ObjType2	ObjName2	ObjSymonyms2	ObjLinks2	Gene ID 1	Gene ID 2
574172	REN -- ACE2	association	Pubmed 2012:22315667;Pubmed central 2012:3270428;	Human SRY significantly regulated human promoters of AGT, REN, ACE2, AT2, and MAS compared to control levels, elevating AGT and <b>REN</b> promoter activity while decreasing <b>ACE2</b>, AT2, and MAS.[Pubmed 2012:22315667];Human SRY significantly regulated human promoters of AGT, REN, ACE2, AT2, and MAS compared to control levels, elevating AGT and <b>REN</b> promoter activity while decreasing <b…	4344605	Gene	REN	HNFJ2;REN;renin;Angiotensinogenase;EC 3.4.23.15;RENI;renin-an;	SWISSPROT_AC:P00797;SWISSPROT_ID:RENI_HUMAN;GeneID:5972;Ensembl:ENSG00000143839;HGNC:HGNC:9958;MIM:179820;Vega:OTTHUMG00000036059;protein_accession:AAA60263.1;protein_accession:AAA60364.1;protein_accession:AAD03461.1;protein_accession:AAD26254.1;protein_accession:AAH33474.1;protein_accession:AAH47752.1;protein_accession:AAR03502.1;protein_accession:ABY87560.1;protein_accession:ADQ33130.1;protein_…	6378	Protein	ACE2	ACE-related carboxypeptidase;ACE2;ACEH;Angiotensin-converting enzyme 2;Angiotensin-converting enzyme homolog;EC 3.4.17.23;Metalloprotease MPROT15;angiotensin -converting enzyme 2;angiotensin 1 converting enzyme 2;angiotensin 1-converting enzyme 2;angiotensin converting enzyme 2;angiotensin converting enzyme ii;angiotensin converting enzyme type 2;angiotensin converting enzyme-2;angiotensin conver…	SWISSPROT_AC:Q9BYF1;SWISSPROT_ID:ACE2_HUMAN;EMBL:AB046569;EMBL:AB193259;EMBL:AB193260;EMBL:AF241254;EMBL:AF291820;EMBL:AL110224;EMBL:AY217547;EMBL:AY358714;EMBL:AY623811;EMBL:BC039902;EMBL:BC048094;EMBL:CH471074;EMBL:E39033;EMBL:GQ262784;RefSeq:NP_068576.1;ProteinModelPortal:Q9BYF1;STRING:9606.ENSP00000252519;SWISSPROT_AC_OLD:C7ECU1;SWISSPROT_AC_OLD:Q6UWP0;SWISSPROT_AC_OLD:Q86WT0;SWISSPROT_AC_OLD…	5972	59272
574177	AGT -- ACE2	association	Pubmed 2012:22315667;Pubmed central 2014:4086343;Pubmed central 2012:3270428;	Human SRY significantly regulated human promoters of AGT, REN, ACE2, AT2, and MAS compared to control levels, elevating <b>AGT</b> and REN promoter activity while decreasing <b>ACE2</b>, AT2, and MAS.[Pubmed 2012:22315667];<b>Angiotensin converting enzyme 2</b> (ACE2) priming enhances EPC function in vitro and in vivo using <b>AGT</b> transgenic mice (Chen et al., 2013).[Pubmed central 2014:40863…	4339955	Gene	AGT	AGT;angiotensinogen;ANHU;SERPINA8;ANGT;chain-angiotensinogen;Serpin A8;	SWISSPROT_AC:P01019;SWISSPROT_ID:ANGT_HUMAN;GeneID:183;Ensembl:ENSG00000135744;HGNC:HGNC:333;MIM:106150;Vega:OTTHUMG00000037757;protein_accession:AAA51679.1;protein_accession:AAA51731.1;protein_accession:AAA52282.1;protein_accession:AAD14287.1;protein_accession:AAD14288.1;protein_accession:AAH11519.1;protein_accession:AAP35497.1;protein_accession:AAR03501.1;protein_accession:ABM81942.1;protein_ac…	6378	Protein	ACE2	ACE-related carboxypeptidase;ACE2;ACEH;Angiotensin-converting enzyme 2;Angiotensin-converting enzyme homolog;EC 3.4.17.23;Metalloprotease MPROT15;angiotensin -converting enzyme 2;angiotensin 1 converting enzyme 2;angiotensin 1-converting enzyme 2;angiotensin converting enzyme 2;angiotensin converting enzyme ii;angiotensin converting enzyme type 2;angiotensin converting enzyme-2;angiotensin conver…	SWISSPROT_AC:Q9BYF1;SWISSPROT_ID:ACE2_HUMAN;EMBL:AB046569;EMBL:AB193259;EMBL:AB193260;EMBL:AF241254;EMBL:AF291820;EMBL:AL110224;EMBL:AY217547;EMBL:AY358714;EMBL:AY623811;EMBL:BC039902;EMBL:BC048094;EMBL:CH471074;EMBL:E39033;EMBL:GQ262784;RefSeq:NP_068576.1;ProteinModelPortal:Q9BYF1;STRING:9606.ENSP00000252519;SWISSPROT_AC_OLD:C7ECU1;SWISSPROT_AC_OLD:Q6UWP0;SWISSPROT_AC_OLD:Q86WT0;SWISSPROT_AC_OLD…	183	59272
574179	KCTD11 -- ACE2	association	Pubmed 2012:22315667;Pubmed central 2012:3270428;	Human SRY significantly regulated human promoters of AGT, REN, ACE2, AT2, and MAS compared to control levels, elevating AGT and <b>REN</b> promoter activity while decreasing <b>ACE2</b>, AT2, and MAS.[Pubmed 2012:22315667];Human SRY significantly regulated human promoters of AGT, REN, ACE2, AT2, and MAS compared to control levels, elevating AGT and <b>REN</b> promoter activity while decreasing <b…	4358608	Gene	KCTD11	C17orf36;KCASH1;KCTD11;potassium channel tetramerization domain containing 11;REN;REN/KCTD11;BTB/POZ domain-containing protein KCTD11;EC 2.3.2.27;KCD11;kctd11/ren;RING-type E3 ubiquitin transferase KCTD11;	SWISSPROT_AC:Q693B1;SWISSPROT_ID:KCD11_HUMAN;GeneID:147040;Ensembl:ENSG00000213859;HGNC:HGNC:21302;MIM:609848;Vega:OTTHUMG00000132061;protein_accession:AAH19929.2;protein_accession:AAI10599.1;protein_accession:AAT75307.1;protein_accession:BAG51652.1;protein_accession:EAW90208.1;protein_accession:NP_001002914.1;protein_accession:Q693B1.1;protein_gi:119610614;protein_gi:127797969;protein_gi:1937863…	6378	Protein	ACE2	ACE-related carboxypeptidase;ACE2;ACEH;Angiotensin-converting enzyme 2;Angiotensin-converting enzyme homolog;EC 3.4.17.23;Metalloprotease MPROT15;angiotensin -converting enzyme 2;angiotensin 1 converting enzyme 2;angiotensin 1-converting enzyme 2;angiotensin converting enzyme 2;angiotensin converting enzyme ii;angiotensin converting enzyme type 2;angiotensin converting enzyme-2;angiotensin conver…	SWISSPROT_AC:Q9BYF1;SWISSPROT_ID:ACE2_HUMAN;EMBL:AB046569;EMBL:AB193259;EMBL:AB193260;EMBL:AF241254;EMBL:AF291820;EMBL:AL110224;EMBL:AY217547;EMBL:AY358714;EMBL:AY623811;EMBL:BC039902;EMBL:BC048094;EMBL:CH471074;EMBL:E39033;EMBL:GQ262784;RefSeq:NP_068576.1;ProteinModelPortal:Q9BYF1;STRING:9606.ENSP00000252519;SWISSPROT_AC_OLD:C7ECU1;SWISSPROT_AC_OLD:Q6UWP0;SWISSPROT_AC_OLD:Q86WT0;SWISSPROT_AC_OLD…	147040	59272
574184	AGXT -- ACE2	association	Pubmed 2012:22315667;Pubmed central 2012:3270428;	Human SRY significantly regulated human promoters of AGT, REN, ACE2, AT2, and MAS compared to control levels, elevating <b>AGT</b> and REN promoter activity while decreasing <b>ACE2</b>, AT2, and MAS.[Pubmed 2012:22315667];Human SRY significantly regulated human promoters of AGT, REN, ACE2, AT2, and MAS compared to control levels, elevating <b>AGT</b> and REN promoter activity while decreasing <b…	4339959	Gene	AGXT	AGT;AGT1;AGXT;AGXT1;alanine-glyoxylate aminotransferase;PH1;SPAT;SPT;TLH6;alanine glyoxylate aminotransferase;Alanine--glyoxylate aminotransferase;alanine-glyoxylate-aminotransferase;EC 2.6.1.44;EC 2.6.1.51;Serine--pyruvate aminotransferase;SPYA;	SWISSPROT_AC:P21549;SWISSPROT_ID:SPYA_HUMAN;GeneID:189;Ensembl:ENSG00000172482;HGNC:HGNC:341;MIM:604285;Vega:OTTHUMG00000133354;protein_accession:AAA51680.1;protein_accession:AAB20488.1;protein_accession:AAF05604.1;protein_accession:AAI32820.1;protein_accession:AAK30157.1;protein_accession:AAY24168.1;protein_accession:BAA02632.1;protein_accession:BAF46862.1;protein_accession:BAF85443.1;protein_ac…	6378	Protein	ACE2	ACE-related carboxypeptidase;ACE2;ACEH;Angiotensin-converting enzyme 2;Angiotensin-converting enzyme homolog;EC 3.4.17.23;Metalloprotease MPROT15;angiotensin -converting enzyme 2;angiotensin 1 converting enzyme 2;angiotensin 1-converting enzyme 2;angiotensin converting enzyme 2;angiotensin converting enzyme ii;angiotensin converting enzyme type 2;angiotensin converting enzyme-2;angiotensin conver…	SWISSPROT_AC:Q9BYF1;SWISSPROT_ID:ACE2_HUMAN;EMBL:AB046569;EMBL:AB193259;EMBL:AB193260;EMBL:AF241254;EMBL:AF291820;EMBL:AL110224;EMBL:AY217547;EMBL:AY358714;EMBL:AY623811;EMBL:BC039902;EMBL:BC048094;EMBL:CH471074;EMBL:E39033;EMBL:GQ262784;RefSeq:NP_068576.1;ProteinModelPortal:Q9BYF1;STRING:9606.ENSP00000252519;SWISSPROT_AC_OLD:C7ECU1;SWISSPROT_AC_OLD:Q6UWP0;SWISSPROT_AC_OLD:Q86WT0;SWISSPROT_AC_OLD…	189	59272
580295	ACE2 -- EDN1	association	Pubmed 2013:23751363;Pubmed central 2012:3303610;	<b>Endothelin-1</b> downregulates <b>angiotensin-converting enzyme-2</b> expression in human bronchial epithelial cells.[Pubmed 2013:23751363];<b>ET-1</b> decreased the <b>ACE2</b> mRNA level in a dose- and time-dependent manner within 24 h, which led to dose-dependent downregulation of the ACE2 promoter activity, protein level and the cell membrane ACE2 activity.[Pubmed 2013:23751363];<b>ET-1</b…	4353906	Gene	ACE2	ACE2;ACEH;angiotensin I converting enzyme 2;ACE-related carboxypeptidase;angiotensin -converting enzyme 2;angiotensin 1 converting enzyme 2;angiotensin 1-converting enzyme 2;angiotensin converting enzyme 2;angiotensin converting enzyme ii;angiotensin converting enzyme type 2;angiotensin converting enzyme-2;angiotensin converting enzyme-ii;angiotensin i-converting enzyme 2;angiotensin i-converting…	SWISSPROT_AC:Q9BYF1;SWISSPROT_ID:ACE2_HUMAN;GeneID:59272;Ensembl:ENSG00000130234;HGNC:HGNC:13557;MIM:300335;Vega:OTTHUMG00000021177;protein_accession:AAF78220.1;protein_accession:AAF99721.1;protein_accession:AAH39902.1;protein_accession:AAH48094.2;protein_accession:AAO25651.1;protein_accession:AAQ89076.1;protein_accession:AAT45083.1;protein_accession:ACT66268.1;protein_accession:BAB40370.1;protei…	114766	Protein	EDN1	EDN1;Endothelin-1;PPET1;Preproendothelin-1;ARCND3;edn 1;edn-1;endothelin -1;endothelin 1;endothelin i;endothelin type 1;endothelin- 1;endothelin- i;endothelin-1-type;endothelin1;ET1;HDLCQ7;preproendothelin 1;preproendothelin- 1;QME;	SWISSPROT_AC:P05305;SWISSPROT_ID:EDN1_HUMAN;EMBL:AY434104;EMBL:BC009720;EMBL:J05008;EMBL:M25377;EMBL:M25378;EMBL:M25379;EMBL:M25380;EMBL:M25549;EMBL:S56805;EMBL:Y00749;EMBL:Z98050;RefSeq:NP_001161791.1;RefSeq:NP_001946.3;RefSeq:XP_011512632.1;RefSeq:XP_011512633.1;RefSeq:XP_016865820.1;ProteinModelPortal:P05305;STRING:9606.ENSP00000368683;SWISSPROT_AC_OLD:Q96DA1;SMR:P05305;GeneID:1906;KEGG:hsa:19…	59272	1906
580305	ACE2 -- ET-1	association	Pubmed 2013:23751363;Pubmed central 2012:3303610;	<b>Endothelin-1</b> downregulates <b>angiotensin-converting enzyme-2</b> expression in human bronchial epithelial cells.[Pubmed 2013:23751363];<b>ET-1</b> decreased the <b>ACE2</b> mRNA level in a dose- and time-dependent manner within 24 h, which led to dose-dependent downregulation of the ACE2 promoter activity, protein level and the cell membrane ACE2 activity.[Pubmed 2013:23751363];<b>ET-1</b…	4353906	Gene	ACE2	ACE2;ACEH;angiotensin I converting enzyme 2;ACE-related carboxypeptidase;angiotensin -converting enzyme 2;angiotensin 1 converting enzyme 2;angiotensin 1-converting enzyme 2;angiotensin converting enzyme 2;angiotensin converting enzyme ii;angiotensin converting enzyme type 2;angiotensin converting enzyme-2;angiotensin converting enzyme-ii;angiotensin i-converting enzyme 2;angiotensin i-converting…	SWISSPROT_AC:Q9BYF1;SWISSPROT_ID:ACE2_HUMAN;GeneID:59272;Ensembl:ENSG00000130234;HGNC:HGNC:13557;MIM:300335;Vega:OTTHUMG00000021177;protein_accession:AAF78220.1;protein_accession:AAF99721.1;protein_accession:AAH39902.1;protein_accession:AAH48094.2;protein_accession:AAO25651.1;protein_accession:AAQ89076.1;protein_accession:AAT45083.1;protein_accession:ACT66268.1;protein_accession:BAB40370.1;protei…	114767	Protein	ET-1	Endothelin-1;ET-1;et -1;et 1;et i;et type 1;et- 1;et- i;et-i;	TMP_SWISSPROT_AC:P05305_ET-1;PARENT_SWISSPROT_AC:P05305;PARENT_SWISSPROT_ID:EDN1_HUMAN;	59272
4689350	LMNA -- ACE2	association	Pubmed 2004:15151696;Pubmed central 2004:425604;	These data suggest that <b>ACE2</b> is up-regulated in human <b>IDC</b> and ICM and are consistent with the hypothesis that differential regulation of this enzyme may have important functional consequences in heart failure.[Pubmed 2004:15151696];These data suggest that <b>ACE2</b> is up-regulated in human <b>IDC</b> and ICM and are consistent with the hypothesis that differential regulation of th…	225827	Protein	LMNA	LMN1;LMNA;Prelamin-A/C;a/c lamin;a/c-type lamin;CDCD1;CDDC;CMD1A;CMT2B1;EMD2;FPL;FPLD;fpld 2;fpld type 2;FPLD2;HGPS;IDC;idc-type;lamin a /c;lamin A/C;LDP1;LFP;lfp-type;LGMD1B;LMNC;LMNL1;mad a;mad-a;MADA;prelamin a/c;PRO1;	SWISSPROT_AC:P02545;SWISSPROT_ID:LMNA_HUMAN;EMBL:AF381029;EMBL:AK295390;EMBL:AL135927;EMBL:AL355388;EMBL:AL356734;EMBL:AY357727;EMBL:AY847595;EMBL:AY847597;EMBL:BC000511;EMBL:BC003162;EMBL:BC014507;EMBL:CH471121;EMBL:M13451;EMBL:M13452;EMBL:X03444;EMBL:X03445;RefSeq:NP_001244303.1;RefSeq:NP_001269553.1;RefSeq:NP_001269554.1;RefSeq:NP_001269555.1;RefSeq:NP_005563.1;RefSeq:NP_733821.1;RefSeq:NP_733…	6378	Protein	ACE2	ACE-related carboxypeptidase;ACE2;ACEH;Angiotensin-converting enzyme 2;Angiotensin-converting enzyme homolog;EC 3.4.17.23;Metalloprotease MPROT15;angiotensin -converting enzyme 2;angiotensin 1 converting enzyme 2;angiotensin 1-converting enzyme 2;angiotensin converting enzyme 2;angiotensin converting enzyme ii;angiotensin converting enzyme type 2;angiotensin converting enzyme-2;angiotensin conver…	SWISSPROT_AC:Q9BYF1;SWISSPROT_ID:ACE2_HUMAN;EMBL:AB046569;EMBL:AB193259;EMBL:AB193260;EMBL:AF241254;EMBL:AF291820;EMBL:AL110224;EMBL:AY217547;EMBL:AY358714;EMBL:AY623811;EMBL:BC039902;EMBL:BC048094;EMBL:CH471074;EMBL:E39033;EMBL:GQ262784;RefSeq:NP_068576.1;ProteinModelPortal:Q9BYF1;STRING:9606.ENSP00000252519;SWISSPROT_AC_OLD:C7ECU1;SWISSPROT_AC_OLD:Q6UWP0;SWISSPROT_AC_OLD:Q86WT0;SWISSPROT_AC_OLD…	4000	59272
4701002	ACE -- ACE2	association	Pubmed:15109615;Pubmed 2006:17543197;Pubmed 2013:24226567;Pubmed 2004:15764086;Pubmed 2015:25237166;Pubmed 2008:18403595;Pubmed 2007:17303661;Pubmed 2011:20689326;Pubmed 2009:19232015;Pubmed 2016:26851370;Pubmed 2016:27220756;Pubmed 2016:27601681;Pubmed 2017:28186543;Pubmed central 2015:4404823;Pubmed central 2015:4407001;Pubmed central 2015:4451144;Pubmed central 2015:4549047;Pubmed central 2014…	<b>ACE2</b> might act in a counter-regulatory manner to <b>ACE</b>, modulating the balance between vasoconstrictors and vasodilators within the heart and kidney, and playing a significant role in regulating cardiovascular and renal function.[Pubmed:15109615];The application of functional genomics approaches to the discovery of <b>angiotensin-converting enzyme-2</b> (ACE2) as a counterbalance to t…	6617	Protein	ACE	ACE;Angiotensin-converting enzyme;CD143 antigen;DCP;DCP1;Dipeptidyl carboxypeptidase I;EC 3.2.1.-;EC 3.4.15.1;Kininase II;ace--an;ACE1;angiotensin I converting enzyme;cd 143;CD143;dipeptidyl carboxypeptidase 1;dipeptidyl carboxypeptidase-1;dipeptidyl carboxypeptidase-i;dipeptidyl-carboxypeptidase i;kininase 2;kininase ii-type;kininase type ii;kininase-ii;	SWISSPROT_AC:P12821;SWISSPROT_ID:ACE_HUMAN;EMBL:AB208971;EMBL:AC113554;EMBL:AF118569;EMBL:AK301988;EMBL:AY436326;EMBL:EU332840;EMBL:J04144;EMBL:M26657;EMBL:X16295;RefSeq:NP_000780.1;RefSeq:NP_001171528.1;RefSeq:NP_690043.1;ProteinModelPortal:P12821;STRING:9606.ENSP00000290866;SWISSPROT_AC_OLD:B0LPF0;SWISSPROT_AC_OLD:B4DXI3;SWISSPROT_AC_OLD:E7EU16;SWISSPROT_AC_OLD:P22966;SWISSPROT_AC_OLD:Q53YX9;SW…	6378	Protein	ACE2	ACE-related carboxypeptidase;ACE2;ACEH;Angiotensin-converting enzyme 2;Angiotensin-converting enzyme homolog;EC 3.4.17.23;Metalloprotease MPROT15;angiotensin -converting enzyme 2;angiotensin 1 converting enzyme 2;angiotensin 1-converting enzyme 2;angiotensin converting enzyme 2;angiotensin converting enzyme ii;angiotensin converting enzyme type 2;angiotensin converting enzyme-2;angiotensin conver…	SWISSPROT_AC:Q9BYF1;SWISSPROT_ID:ACE2_HUMAN;EMBL:AB046569;EMBL:AB193259;EMBL:AB193260;EMBL:AF241254;EMBL:AF291820;EMBL:AL110224;EMBL:AY217547;EMBL:AY358714;EMBL:AY623811;EMBL:BC039902;EMBL:BC048094;EMBL:CH471074;EMBL:E39033;EMBL:GQ262784;RefSeq:NP_068576.1;ProteinModelPortal:Q9BYF1;STRING:9606.ENSP00000252519;SWISSPROT_AC_OLD:C7ECU1;SWISSPROT_AC_OLD:Q6UWP0;SWISSPROT_AC_OLD:Q86WT0;SWISSPROT_AC_OLD…	1636	59272
4797267	ITGB1 -- ACE2	association	Pubmed 2004:15276642;	<b>ACE2</b> purified from failing human heart was found to form a complex with <b>integrin beta1</b> by immunoprecipitation, Western blotting, activity assay, and ESI tandem mass spectroscopy.[Pubmed 2004:15276642];	205361	Protein	ITGB1	CD29 antigen;Fibronectin receptor subunit beta;FNRB;Glycoprotein IIa;GPIIA;Integrin beta-1;ITB1;ITGB1;MDF2;MSK12;VLA-4 subunit beta;antigen cd29;cd 29;cd-29;CD29;fnr-b;integrin beta -1;integrin beta 1;integrin beta 1-chain;integrin beta1;integrin beta1-chain;integrin chain beta 1;integrin chain beta1;integrin of the beta 1;integrin subunit beta 1;integrin subunit beta1;integrin subunit-beta1;inte…	SWISSPROT_AC:P05556;SWISSPROT_ID:ITB1_HUMAN;EMBL:AK291697;EMBL:AL365203;EMBL:BC020057;EMBL:BC113901;EMBL:BX537407;EMBL:CH471072;EMBL:M34189;EMBL:M84237;EMBL:U28252;EMBL:U33879;EMBL:U33880;EMBL:U33881;EMBL:U33882;EMBL:X07979;RefSeq:NP_002202.2;RefSeq:NP_391988.1;RefSeq:NP_596867.1;ProteinModelPortal:P05556;STRING:9606.ENSP00000303351;SWISSPROT_AC_OLD:A8K6N2;SWISSPROT_AC_OLD:D3DRX9;SWISSPROT_AC_OLD…	6378	Protein	ACE2	ACE-related carboxypeptidase;ACE2;ACEH;Angiotensin-converting enzyme 2;Angiotensin-converting enzyme homolog;EC 3.4.17.23;Metalloprotease MPROT15;angiotensin -converting enzyme 2;angiotensin 1 converting enzyme 2;angiotensin 1-converting enzyme 2;angiotensin converting enzyme 2;angiotensin converting enzyme ii;angiotensin converting enzyme type 2;angiotensin converting enzyme-2;angiotensin conver…	SWISSPROT_AC:Q9BYF1;SWISSPROT_ID:ACE2_HUMAN;EMBL:AB046569;EMBL:AB193259;EMBL:AB193260;EMBL:AF241254;EMBL:AF291820;EMBL:AL110224;EMBL:AY217547;EMBL:AY358714;EMBL:AY623811;EMBL:BC039902;EMBL:BC048094;EMBL:CH471074;EMBL:E39033;EMBL:GQ262784;RefSeq:NP_068576.1;ProteinModelPortal:Q9BYF1;STRING:9606.ENSP00000252519;SWISSPROT_AC_OLD:C7ECU1;SWISSPROT_AC_OLD:Q6UWP0;SWISSPROT_AC_OLD:Q86WT0;SWISSPROT_AC_OLD…	3688	59272
4874241	Ang II -- ACE2	association	Pubmed:20349406;Pubmed 2006:16585421;Pubmed 2006:17345786;Pubmed 2013:22947420;Pubmed 2013:23392115;Pubmed 2013:23681967;Pubmed 2013:23812385;Pubmed 2013:23949470;Pubmed 2004:15283675;Pubmed 2004:15538735;Pubmed 2004:15549171;Pubmed 2012:22113528;Pubmed 2012:22121476;Pubmed 2012:22460555;Pubmed 2012:22475818;Pubmed 2012:22510001;Pubmed 2012:22518283;Pubmed 2012:22655211;Pubmed 2012:23012792;Pubme…	ACE and <b>ACE2</b> produce <b>angiotensin II</b> (Ang II), a vasopressor that induces cardiovascular remodeling, and Ang 1-7, a vasodilator with an antiremodeling effect.[Pubmed:20349406];<b>Ang II</b> was preferably cleaved by <b>rACE2</b> (km=5 mumol/L), whereas Ang I was not a good substrate for rACE2.[Pubmed 2006:16585421];We hypothesized that over-expression of <b>ACE2</b> may be related to…	17470	Protein	Ang II	Ang II;Angiotensin 1-8;Angiotensin II;Angiotensin-2;ang -2;ang 2;ang ii-type;ang type 2;ang type-2;ang- 2;ang- ii;ang-ii;	TMP_SWISSPROT_AC:P01019_Ang II;PARENT_SWISSPROT_AC:P01019;PARENT_SWISSPROT_ID:ANGT_HUMAN;	6378	Protein	ACE2	ACE-related carboxypeptidase;ACE2;ACEH;Angiotensin-converting enzyme 2;Angiotensin-converting enzyme homolog;EC 3.4.17.23;Metalloprotease MPROT15;angiotensin -converting enzyme 2;angiotensin 1 converting enzyme 2;angiotensin 1-converting enzyme 2;angiotensin converting enzyme 2;angiotensin converting enzyme ii;angiotensin converting enzyme type 2;angiotensin converting enzyme-2;angiotensin conver…	SWISSPROT_AC:Q9BYF1;SWISSPROT_ID:ACE2_HUMAN;EMBL:AB046569;EMBL:AB193259;EMBL:AB193260;EMBL:AF241254;EMBL:AF291820;EMBL:AL110224;EMBL:AY217547;EMBL:AY358714;EMBL:AY623811;EMBL:BC039902;EMBL:BC048094;EMBL:CH471074;EMBL:E39033;EMBL:GQ262784;RefSeq:NP_068576.1;ProteinModelPortal:Q9BYF1;STRING:9606.ENSP00000252519;SWISSPROT_AC_OLD:C7ECU1;SWISSPROT_AC_OLD:Q6UWP0;SWISSPROT_AC_OLD:Q86WT0;SWISSPROT_AC_OLD…		59272
4874250	ANG -- ACE2	association	Pubmed 2004:15283675;Pubmed 2012:22518284;Pubmed 2015:25867182;Pubmed 2015:25874965;Pubmed 2015:26245758;Pubmed 2007:17969309;Pubmed 2010:19934006;Pubmed central 2015:4397032;Pubmed central 2015:4412646;Pubmed central 2015:4437035;Pubmed central 2015:4451144;Pubmed central 2014:3882249;Pubmed central 2012:3216391;Pubmed central 2012:3299299;Pubmed central 2012:3410252;Pubmed central 2017:5421869;…	Ang II was cleaved efficiently by <b>ACE2</b> to <b>Ang</b> (1-7) (kcat/K(m) of 2.2x10(6) M(-1) x s(-1)) and was cleaved by NEP (kcat/K(m) of 2.2x10(5) M(-1) x s(-1)) to several degradation products.[Pubmed 2004:15283675];In contrast to rhACE2, rm <b>ACE2</b> is substantially less potent in transformation of <b>Ang</b> 1-10 to Ang 1-9.[Pubmed 2012:22518284];Both <b>Ang</b> (1-7) infusion via osmo…	17364	Protein	ANG	ANG;ANGI;Angiogenin;EC 3.1.27.-;Ribonuclease 5;RNase 5;RNASE5;als 9;ALS9;HEL168;RAA1;rnase v;RNASE4;	SWISSPROT_AC:P03950;SWISSPROT_ID:ANGI_HUMAN;EMBL:AF449647;EMBL:AF449648;EMBL:AF449649;EMBL:AF449650;EMBL:AF449651;EMBL:AK313989;EMBL:BC020704;EMBL:BC054880;EMBL:BC062698;EMBL:CH471078;EMBL:CR407633;EMBL:FJ236304;EMBL:M11567;RefSeq:NP_001091046.1;RefSeq:NP_001136.1;ProteinModelPortal:P03950;STRING:9606.ENSP00000336762;SWISSPROT_AC_OLD:Q05CV1;SWISSPROT_AC_OLD:Q53X86;SWISSPROT_AC_OLD:Q6P5T2;SWISSPRO…	6378	Protein	ACE2	ACE-related carboxypeptidase;ACE2;ACEH;Angiotensin-converting enzyme 2;Angiotensin-converting enzyme homolog;EC 3.4.17.23;Metalloprotease MPROT15;angiotensin -converting enzyme 2;angiotensin 1 converting enzyme 2;angiotensin 1-converting enzyme 2;angiotensin converting enzyme 2;angiotensin converting enzyme ii;angiotensin converting enzyme type 2;angiotensin converting enzyme-2;angiotensin conver…	SWISSPROT_AC:Q9BYF1;SWISSPROT_ID:ACE2_HUMAN;EMBL:AB046569;EMBL:AB193259;EMBL:AB193260;EMBL:AF241254;EMBL:AF291820;EMBL:AL110224;EMBL:AY217547;EMBL:AY358714;EMBL:AY623811;EMBL:BC039902;EMBL:BC048094;EMBL:CH471074;EMBL:E39033;EMBL:GQ262784;RefSeq:NP_068576.1;ProteinModelPortal:Q9BYF1;STRING:9606.ENSP00000252519;SWISSPROT_AC_OLD:C7ECU1;SWISSPROT_AC_OLD:Q6UWP0;SWISSPROT_AC_OLD:Q86WT0;SWISSPROT_AC_OLD…	283	59272
4941097	Ang I -- ACE2	association	Pubmed 2004:15538735;Pubmed 2008:18654024;Pubmed central 2014:4310085;Pubmed central 2008:2597759;Pubmed central 2012:3216391;Pubmed central 2012:3270559;Pubmed central 2012:3272817;Pubmed central 2012:3296191;Pubmed central 2012:3527547;Pubmed central 2017:5510558;Pubmed central 2016:4886055;Pubmed central 2016:5054604;Pubmed central 2016:5075625;Pubmed central 2011:3302904;Pubmed central 2013:3…	<b>ACE2</b> cleaves <b>angiotensin I</b> and angiotensin II into the inactive angiotensin 1-9, and the vasodilator and anti-proliferative angiotensin 1-7, respectively.[Pubmed 2004:15538735];ACE2 is a novel homologue of ACE, which exists in the human heart, and <b>ACE2</b> converts <b>angiotensin I</b> to angiotensin 1-9 and angiotensin II to angiotensin 1-7, thereby decreasing angiotensin II lev…	17471	Protein	Ang I	Ang I;Angiotensin 1-10;Angiotensin I;Angiotensin-1;ang 1;ang subtype 1;ang type 1;ang type i;ang type-1;ang- 1;ang-i;ang1--an;angiotensin 1;angiotensin 1-type;angiotensin subtype 1;angiotensin subtype-1;angiotensin type 1;angiotensin type i;angiotensin type-1;angiotensin type-i;angiotensin-type 1;angiotensin-type i;angiotensin1;	TMP_SWISSPROT_AC:P01019_Ang I;PARENT_SWISSPROT_AC:P01019;PARENT_SWISSPROT_ID:ANGT_HUMAN;	6378	Protein	ACE2	ACE-related carboxypeptidase;ACE2;ACEH;Angiotensin-converting enzyme 2;Angiotensin-converting enzyme homolog;EC 3.4.17.23;Metalloprotease MPROT15;angiotensin -converting enzyme 2;angiotensin 1 converting enzyme 2;angiotensin 1-converting enzyme 2;angiotensin converting enzyme 2;angiotensin converting enzyme ii;angiotensin converting enzyme type 2;angiotensin converting enzyme-2;angiotensin conver…	SWISSPROT_AC:Q9BYF1;SWISSPROT_ID:ACE2_HUMAN;EMBL:AB046569;EMBL:AB193259;EMBL:AB193260;EMBL:AF241254;EMBL:AF291820;EMBL:AL110224;EMBL:AY217547;EMBL:AY358714;EMBL:AY623811;EMBL:BC039902;EMBL:BC048094;EMBL:CH471074;EMBL:E39033;EMBL:GQ262784;RefSeq:NP_068576.1;ProteinModelPortal:Q9BYF1;STRING:9606.ENSP00000252519;SWISSPROT_AC_OLD:C7ECU1;SWISSPROT_AC_OLD:Q6UWP0;SWISSPROT_AC_OLD:Q86WT0;SWISSPROT_AC_OLD…		59272
5363593	HNF1B -- ACE2	association	Pubmed 2005:16297991;	The <b>HNF1beta</b> target genes dipeptidyl peptidase 4 (DPP4), <b>angiotensin converting enzyme 2</b> (ACE2) and osteopontin (SPP1) are most likely direct target genes, as they contain functional HNF1 binding sites in their promoter region.[Pubmed 2005:16297991];	184550	Protein	HNF1B	Hepatocyte nuclear factor 1-beta;HNF-1-beta;HNF-1B;HNF1B;Homeoprotein LFB3;TCF-2;TCF2;Transcription factor 2;Variant hepatic nuclear factor 1;vHNF1;factor 2 transcription;factor ii transcription;factor-2 transcription;FJHN;hepatocyte nuclear factor - 1 beta;hepatocyte nuclear factor -1 beta;hepatocyte nuclear factor 1 beta;hepatocyte nuclear factor 1-b;hepatocyte nuclear factor 1b;hepatocyte nucl…	SWISSPROT_AC:P35680;SWISSPROT_ID:HNF1B_HUMAN;EMBL:AC091199;EMBL:AC113211;EMBL:AK296633;EMBL:BC017714;EMBL:HM116556;EMBL:U90279;EMBL:U90280;EMBL:U90281;EMBL:U90282;EMBL:U90283;EMBL:U90284;EMBL:U90285;EMBL:U90286;EMBL:U90287;EMBL:X58840;EMBL:X71348;RefSeq:NP_000449.1;RefSeq:NP_001159395.1;RefSeq:NP_001291215.1;ProteinModelPortal:P35680;STRING:9606.ENSP00000225893;SWISSPROT_AC_OLD:B4DKM3;SWISSPROT_A…	6378	Protein	ACE2	ACE-related carboxypeptidase;ACE2;ACEH;Angiotensin-converting enzyme 2;Angiotensin-converting enzyme homolog;EC 3.4.17.23;Metalloprotease MPROT15;angiotensin -converting enzyme 2;angiotensin 1 converting enzyme 2;angiotensin 1-converting enzyme 2;angiotensin converting enzyme 2;angiotensin converting enzyme ii;angiotensin converting enzyme type 2;angiotensin converting enzyme-2;angiotensin conver…	SWISSPROT_AC:Q9BYF1;SWISSPROT_ID:ACE2_HUMAN;EMBL:AB046569;EMBL:AB193259;EMBL:AB193260;EMBL:AF241254;EMBL:AF291820;EMBL:AL110224;EMBL:AY217547;EMBL:AY358714;EMBL:AY623811;EMBL:BC039902;EMBL:BC048094;EMBL:CH471074;EMBL:E39033;EMBL:GQ262784;RefSeq:NP_068576.1;ProteinModelPortal:Q9BYF1;STRING:9606.ENSP00000252519;SWISSPROT_AC_OLD:C7ECU1;SWISSPROT_AC_OLD:Q6UWP0;SWISSPROT_AC_OLD:Q86WT0;SWISSPROT_AC_OLD…	6928	59272
5586406	GATA -- ACE2	association	Pubmed 2006:16781089;	Additionally, the search for conserved cis-elements resulted in the discovery of WGATAR motifs in all the putative Ace2 promoters from 7 different animals, suggesting a possible role of <b>GATA</b> family transcriptional factors in regulating the expression of <b>Ace2</b>.[Pubmed 2006:16781089];	148554	Protein	GATA	EC 6.3.5.7;GATA;Glu-AdT subunit A;Glutaminyl-tRNA synthase-like protein 1;Glutamyl-tRNA(Gln) amidotransferase subunit A, mitochondrial;QRSL1;glutaminyl-tRNA synthase (glutamine-hydrolyzing)-like 1;	SWISSPROT_AC:Q9H0R6;SWISSPROT_ID:GATA_HUMAN;EMBL:AK001851;EMBL:AK022251;EMBL:AK023509;EMBL:AL136679;EMBL:AL390074;EMBL:BC006084;EMBL:BC014389;EMBL:CH471051;RefSeq:NP_060762.3;ProteinModelPortal:Q9H0R6;STRING:9606.ENSP00000358042;SWISSPROT_AC_OLD:Q5VWJ4;SWISSPROT_AC_OLD:Q9HA60;SWISSPROT_AC_OLD:Q9NV19;SMR:Q9H0R6;GeneID:55278;KEGG:hsa:55278;eggNOG:COG0154;eggNOG:KOG1211;UniGene:Hs.406917;GO:GO:00040…	6378	Protein	ACE2	ACE-related carboxypeptidase;ACE2;ACEH;Angiotensin-converting enzyme 2;Angiotensin-converting enzyme homolog;EC 3.4.17.23;Metalloprotease MPROT15;angiotensin -converting enzyme 2;angiotensin 1 converting enzyme 2;angiotensin 1-converting enzyme 2;angiotensin converting enzyme 2;angiotensin converting enzyme ii;angiotensin converting enzyme type 2;angiotensin converting enzyme-2;angiotensin conver…	SWISSPROT_AC:Q9BYF1;SWISSPROT_ID:ACE2_HUMAN;EMBL:AB046569;EMBL:AB193259;EMBL:AB193260;EMBL:AF241254;EMBL:AF291820;EMBL:AL110224;EMBL:AY217547;EMBL:AY358714;EMBL:AY623811;EMBL:BC039902;EMBL:BC048094;EMBL:CH471074;EMBL:E39033;EMBL:GQ262784;RefSeq:NP_068576.1;ProteinModelPortal:Q9BYF1;STRING:9606.ENSP00000252519;SWISSPROT_AC_OLD:C7ECU1;SWISSPROT_AC_OLD:Q6UWP0;SWISSPROT_AC_OLD:Q86WT0;SWISSPROT_AC_OLD…	55278	59272
5756623	Vitronectin -- ACE2	association	Pubmed 2007:17049691;Pubmed 2007:17631932;Pubmed central 2009:2773932;	Serum IgG blocked binding of the <b>S-protein</b> to the <b>ACE2</b> receptor and neutralized SARS-CoV infection in vitro.[Pubmed 2007:17049691];Several <b>ACE2</b> variants that reduced SARS-CoV <b>S-protein</b> association similarly reduced that of HCoV-NL63, whereas alteration of a number of solvent-exposed ACE2 residues did not interfere with binding by either S protein.[Pubmed 2007:17631932]…	525726	Protein	Vitronectin	S-protein;Serum-spreading factor;V75;Vitronectin;VN;VTN;VTNC;serum spreading factor;VNT;	SWISSPROT_AC:P04004;SWISSPROT_ID:VTNC_HUMAN;EMBL:AF382388;EMBL:AK312968;EMBL:BC005046;EMBL:X03168;EMBL:X05006;RefSeq:NP_000629.3;ProteinModelPortal:P04004;STRING:9606.ENSP00000226218;SWISSPROT_AC_OLD:B2R7G0;SWISSPROT_AC_OLD:P01141;SWISSPROT_AC_OLD:Q9BSH7;SMR:P04004;GeneID:7448;KEGG:hsa:7448;PIR:A29744;eggNOG:ENOG410XQ5D;eggNOG:KOG1565;UniGene:Hs.2257;GO:GO:0005044;GO:GO:0005178;GO:GO:0005576;GO:G…	6378	Protein	ACE2	ACE-related carboxypeptidase;ACE2;ACEH;Angiotensin-converting enzyme 2;Angiotensin-converting enzyme homolog;EC 3.4.17.23;Metalloprotease MPROT15;angiotensin -converting enzyme 2;angiotensin 1 converting enzyme 2;angiotensin 1-converting enzyme 2;angiotensin converting enzyme 2;angiotensin converting enzyme ii;angiotensin converting enzyme type 2;angiotensin converting enzyme-2;angiotensin conver…	SWISSPROT_AC:Q9BYF1;SWISSPROT_ID:ACE2_HUMAN;EMBL:AB046569;EMBL:AB193259;EMBL:AB193260;EMBL:AF241254;EMBL:AF291820;EMBL:AL110224;EMBL:AY217547;EMBL:AY358714;EMBL:AY623811;EMBL:BC039902;EMBL:BC048094;EMBL:CH471074;EMBL:E39033;EMBL:GQ262784;RefSeq:NP_068576.1;ProteinModelPortal:Q9BYF1;STRING:9606.ENSP00000252519;SWISSPROT_AC_OLD:C7ECU1;SWISSPROT_AC_OLD:Q6UWP0;SWISSPROT_AC_OLD:Q86WT0;SWISSPROT_AC_OLD…	7448	59272
5851595	S protein -- ACE2	association	Pubmed 2015:26487711;Pubmed 2008:18343844;Pubmed 2007:17055551;Pubmed central 2015:4687304;Pubmed central 2008:2572002;Pubmed central 2016:4982192;Pubmed central 2009:2676248;Pubmed central 2009:2773932;Pubmed central 2005:3371787;	The SARS CoV receptor-binding domain (amino acids N318-T509 of <b>S protein</b>) harbors an extended excursion along its periphery that contacts <b>ACE2</b> and is designated the receptor-binding motif (RBM, amino acids S432-T486).[Pubmed 2015:26487711];These results may help to delineate the molecular interactions between the <b>S protein</b> of NL63 and the <b>hACE2</b> receptor, and may also e…	60479	Protein	S protein	CDSN;Corneodesmosin;S protein;HTSS;HTSS1;HYPT2;PSS;pss-type;PSS1;S;	SWISSPROT_AC:Q15517;SWISSPROT_ID:CDSN_HUMAN;EMBL:AB088114;EMBL:AF030130;EMBL:AF224747;EMBL:AF224748;EMBL:AF224749;EMBL:AF224750;EMBL:AF224751;EMBL:AF224752;EMBL:AF224753;EMBL:AF224754;EMBL:AF224755;EMBL:AF224756;EMBL:AF224757;EMBL:AF224758;EMBL:AF286165;EMBL:AF491325;EMBL:AF491326;EMBL:AF491327;EMBL:AF491328;EMBL:AF491329;EMBL:AF491330;EMBL:AJ238461;EMBL:AJ238462;EMBL:AJ238463;EMBL:AJ238464;EMBL:…	6378	Protein	ACE2	ACE-related carboxypeptidase;ACE2;ACEH;Angiotensin-converting enzyme 2;Angiotensin-converting enzyme homolog;EC 3.4.17.23;Metalloprotease MPROT15;angiotensin -converting enzyme 2;angiotensin 1 converting enzyme 2;angiotensin 1-converting enzyme 2;angiotensin converting enzyme 2;angiotensin converting enzyme ii;angiotensin converting enzyme type 2;angiotensin converting enzyme-2;angiotensin conver…	SWISSPROT_AC:Q9BYF1;SWISSPROT_ID:ACE2_HUMAN;EMBL:AB046569;EMBL:AB193259;EMBL:AB193260;EMBL:AF241254;EMBL:AF291820;EMBL:AL110224;EMBL:AY217547;EMBL:AY358714;EMBL:AY623811;EMBL:BC039902;EMBL:BC048094;EMBL:CH471074;EMBL:E39033;EMBL:GQ262784;RefSeq:NP_068576.1;ProteinModelPortal:Q9BYF1;STRING:9606.ENSP00000252519;SWISSPROT_AC_OLD:C7ECU1;SWISSPROT_AC_OLD:Q6UWP0;SWISSPROT_AC_OLD:Q86WT0;SWISSPROT_AC_OLD…	1041	59272
6441919	p22phox -- ACE2	association	Pubmed 2008:17906677;	Gene transfer of <b>ACE2</b> suppressed the expression of <b>p22phox</b> and MIF induced by angiotensin (Ang) II and Ang IV, accompanied by a decreased level of malondialdehyde in cells.[Pubmed 2008:17906677];	86126	Protein	p22phox	CY24A;CYBA;Cytochrome b(558) alpha chain;Cytochrome b-245 light chain;Cytochrome b558 subunit alpha;Neutrophil cytochrome b 22 kDa polypeptide;p22 phagocyte B-cytochrome;p22-phox;p22phox;Superoxide-generating NADPH oxidase light chain subunit;cytochrome b-245 alpha;cytochrome b-245 alpha chain;cytochrome b-245 light;p 22 phox;p22 phox;phox-p22;	SWISSPROT_AC:P13498;SWISSPROT_ID:CY24A_HUMAN;EMBL:AC116552;EMBL:AH002664;EMBL:BC006465;EMBL:BT006861;EMBL:M21186;RefSeq:NP_000092.2;ProteinModelPortal:P13498;STRING:9606.ENSP00000261623;SWISSPROT_AC_OLD:Q14090;SWISSPROT_AC_OLD:Q9BR72;SMR:P13498;GeneID:1535;KEGG:hsa:1535;PIR:A28201;eggNOG:ENOG410IXYN;eggNOG:ENOG4111MI6;UniGene:Hs.513803;GO:GO:0000302;GO:GO:0001666;GO:GO:0001725;GO:GO:0001938;GO:GO…	6378	Protein	ACE2	ACE-related carboxypeptidase;ACE2;ACEH;Angiotensin-converting enzyme 2;Angiotensin-converting enzyme homolog;EC 3.4.17.23;Metalloprotease MPROT15;angiotensin -converting enzyme 2;angiotensin 1 converting enzyme 2;angiotensin 1-converting enzyme 2;angiotensin converting enzyme 2;angiotensin converting enzyme ii;angiotensin converting enzyme type 2;angiotensin converting enzyme-2;angiotensin conver…	SWISSPROT_AC:Q9BYF1;SWISSPROT_ID:ACE2_HUMAN;EMBL:AB046569;EMBL:AB193259;EMBL:AB193260;EMBL:AF241254;EMBL:AF291820;EMBL:AL110224;EMBL:AY217547;EMBL:AY358714;EMBL:AY623811;EMBL:BC039902;EMBL:BC048094;EMBL:CH471074;EMBL:E39033;EMBL:GQ262784;RefSeq:NP_068576.1;ProteinModelPortal:Q9BYF1;STRING:9606.ENSP00000252519;SWISSPROT_AC_OLD:C7ECU1;SWISSPROT_AC_OLD:Q6UWP0;SWISSPROT_AC_OLD:Q86WT0;SWISSPROT_AC_OLD…	1535	59272
6977527	ABO -- ACE2	association	Pubmed 2008:18818423;	In this study, we used a cellular model of adhesion to investigate whether natural antibodies of the <b>ABO</b> system could block the S protein and <b>angiotensin-converting enzyme 2</b> interaction.[Pubmed 2008:18818423];	44407	Protein	ABO	A transferase;ABO;B transferase;BGAT;EC 2.4.1.37;EC 2.4.1.40;Fucosylglycoprotein 3-alpha-galactosyltransferase;Fucosylglycoprotein alpha-N-acetylgalactosaminyltransferase;Glycoprotein-fucosylgalactoside alpha-galactosyltransferase;Glycoprotein-fucosylgalactoside alpha-N-acetylgalactosaminyltransferase;Histo-blood group A transferase;Histo-blood group ABO system transferase;Histo-blood group B tra…	SWISSPROT_AC:P16442;SWISSPROT_ID:BGAT_HUMAN;EMBL:AF016622;EMBL:AF134412;EMBL:AF134413;EMBL:AF134414;EMBL:AF448199;EMBL:AF448200;EMBL:AH007586;EMBL:AH007587;EMBL:AH007592;EMBL:AJ276689;EMBL:AJ536135;EMBL:AJ536136;EMBL:AJ920329;EMBL:AM423110;EMBL:AM492698;EMBL:AM492699;EMBL:AY268591;EMBL:BC069595;EMBL:BC111575;EMBL:D82842;EMBL:D82843;EMBL:J05175;EMBL:X84746;EMBL:X84747;EMBL:X84748;EMBL:X84749;EMBL:…	6378	Protein	ACE2	ACE-related carboxypeptidase;ACE2;ACEH;Angiotensin-converting enzyme 2;Angiotensin-converting enzyme homolog;EC 3.4.17.23;Metalloprotease MPROT15;angiotensin -converting enzyme 2;angiotensin 1 converting enzyme 2;angiotensin 1-converting enzyme 2;angiotensin converting enzyme 2;angiotensin converting enzyme ii;angiotensin converting enzyme type 2;angiotensin converting enzyme-2;angiotensin conver…	SWISSPROT_AC:Q9BYF1;SWISSPROT_ID:ACE2_HUMAN;EMBL:AB046569;EMBL:AB193259;EMBL:AB193260;EMBL:AF241254;EMBL:AF291820;EMBL:AL110224;EMBL:AY217547;EMBL:AY358714;EMBL:AY623811;EMBL:BC039902;EMBL:BC048094;EMBL:CH471074;EMBL:E39033;EMBL:GQ262784;RefSeq:NP_068576.1;ProteinModelPortal:Q9BYF1;STRING:9606.ENSP00000252519;SWISSPROT_AC_OLD:C7ECU1;SWISSPROT_AC_OLD:Q6UWP0;SWISSPROT_AC_OLD:Q86WT0;SWISSPROT_AC_OLD…	28	59272
7192727	CAM -- ACE2	association	Pubmed 2009:19164471;Pubmed central 2010:3010099;	In summary, we have demonstrated that <b>calmodulin</b> is able to bind <b>ACE2</b> and suggest that the ACE2 ectodomain shedding and/or sheddase(s) activation regulated by calmodulin is independent from the phorbol ester-induced shedding.[Pubmed 2009:19164471];Recently, <b>ACE2</b> has been shown to bind <b>calmodulin</b> through a calmodulin binding domain within the cytoplasmic tail.[Pubmed ce…	51774	Protein	CAM	CALM;CALM1;CALM2;CALM3;CALML2;Calmodulin;CAM;CAM1;CAM2;CAM3;CAMB;CAMC;CAMIII;calm 2;calm 3;calm ii;calm iii;calm-2;calmodulin 1;calmodulin 2;calmodulin 3;calmodulin i;calmodulin ii;calmodulin iii;calmodulin isoform 1;calmodulin-an;calmodulin-i;calmodulin-type;calmodulin1;calmodulin2;cam--an;cam-type;CAMI;CAMII;camii-type;chain-calmodulin;CPVT4;dd 132;DD132;HEL-S-72;LQT14;LQT15;PHKD;PHKD2;PHKD3;	SWISSPROT_AC:P62158;SWISSPROT_ID:CALM_HUMAN;EMBL:AC006536;EMBL:AC073283;EMBL:BC000454;EMBL:BC003354;EMBL:BC005137;EMBL:BC006464;EMBL:BC008437;EMBL:BC008597;EMBL:BC011834;EMBL:BC017385;EMBL:BC018677;EMBL:BC026065;EMBL:BC047523;EMBL:BT006818;EMBL:BT006855;EMBL:BT009916;EMBL:CR541990;EMBL:CR542021;EMBL:D45887;EMBL:J04046;EMBL:M19311;EMBL:M27319;EMBL:U11886;EMBL:U12022;EMBL:U94725;EMBL:U94726;EMBL:U9…	6378	Protein	ACE2	ACE-related carboxypeptidase;ACE2;ACEH;Angiotensin-converting enzyme 2;Angiotensin-converting enzyme homolog;EC 3.4.17.23;Metalloprotease MPROT15;angiotensin -converting enzyme 2;angiotensin 1 converting enzyme 2;angiotensin 1-converting enzyme 2;angiotensin converting enzyme 2;angiotensin converting enzyme ii;angiotensin converting enzyme type 2;angiotensin converting enzyme-2;angiotensin conver…	SWISSPROT_AC:Q9BYF1;SWISSPROT_ID:ACE2_HUMAN;EMBL:AB046569;EMBL:AB193259;EMBL:AB193260;EMBL:AF241254;EMBL:AF291820;EMBL:AL110224;EMBL:AY217547;EMBL:AY358714;EMBL:AY623811;EMBL:BC039902;EMBL:BC048094;EMBL:CH471074;EMBL:E39033;EMBL:GQ262784;RefSeq:NP_068576.1;ProteinModelPortal:Q9BYF1;STRING:9606.ENSP00000252519;SWISSPROT_AC_OLD:C7ECU1;SWISSPROT_AC_OLD:Q6UWP0;SWISSPROT_AC_OLD:Q86WT0;SWISSPROT_AC_OLD…	801	59272
7402657	ADAM10 -- ACE2	association	Pubmed 2009:19411314;	Phorbol ester, ionomycin, endotoxin, and IL-1beta and TNFalpha acutely induced ACE2 release, further supporting that ADAM17 and <b>ADAM10</b> regulate <b>ACE2</b> cleavage.[Pubmed 2009:19411314];	10014	Protein	ADAM10	ADA10;ADAM 10;ADAM10;CD156c antigen;CDw156;Disintegrin and metalloproteinase domain-containing protein 10;EC 3.4.24.81;KUZ;Kuzbanian protein homolog;MADM;Mammalian disintegrin-metalloprotease;ad 10;ad 18;ad-10;ad-18;ad-x;ad1-8;AD10;AD18;ada 10;ADAM metallopeptidase domain 10;CD156c;HsT18717;RAK;	SWISSPROT_AC:O14672;SWISSPROT_ID:ADA10_HUMAN;EMBL:AC018904;EMBL:AC091046;EMBL:AF009615;EMBL:AK300472;EMBL:Z48579;RefSeq:NP_001101.1;ProteinModelPortal:O14672;STRING:9606.ENSP00000260408;SWISSPROT_AC_OLD:B4DU28;SWISSPROT_AC_OLD:Q10742;SWISSPROT_AC_OLD:Q92650;SMR:O14672;GeneID:102;KEGG:hsa:102;eggNOG:ENOG410XQWB;eggNOG:KOG3658;UniGene:Hs.172028;UniGene:Hs.578508;UniGene:Hs.745136;GO:GO:0000139;GO:G…	6378	Protein	ACE2	ACE-related carboxypeptidase;ACE2;ACEH;Angiotensin-converting enzyme 2;Angiotensin-converting enzyme homolog;EC 3.4.17.23;Metalloprotease MPROT15;angiotensin -converting enzyme 2;angiotensin 1 converting enzyme 2;angiotensin 1-converting enzyme 2;angiotensin converting enzyme 2;angiotensin converting enzyme ii;angiotensin converting enzyme type 2;angiotensin converting enzyme-2;angiotensin conver…	SWISSPROT_AC:Q9BYF1;SWISSPROT_ID:ACE2_HUMAN;EMBL:AB046569;EMBL:AB193259;EMBL:AB193260;EMBL:AF241254;EMBL:AF291820;EMBL:AL110224;EMBL:AY217547;EMBL:AY358714;EMBL:AY623811;EMBL:BC039902;EMBL:BC048094;EMBL:CH471074;EMBL:E39033;EMBL:GQ262784;RefSeq:NP_068576.1;ProteinModelPortal:Q9BYF1;STRING:9606.ENSP00000252519;SWISSPROT_AC_OLD:C7ECU1;SWISSPROT_AC_OLD:Q6UWP0;SWISSPROT_AC_OLD:Q86WT0;SWISSPROT_AC_OLD…	102	59272
7402660	IL-1 beta -- ACE2	association	Pubmed 2009:19411314;	Phorbol ester, ionomycin, endotoxin, and <b>IL-1beta</b> and TNFalpha acutely induced <b>ACE2</b> release, further supporting that ADAM17 and ADAM10 regulate ACE2 cleavage.[Pubmed 2009:19411314];	197391	Protein	IL-1 beta	Catabolin;IL-1 beta;IL1B;IL1F2;Interleukin-1 beta;1 beta interleukin;1 beta-interleukin;1-beta interleukin;il - 1beta;il -1;il -1b;il -1beta;il 1;il 1 beta;il 1-beta;il 1b;il 1beta;il type i;il- 1;il- 1 beta;il- 1b;il- 1beta;il- i;il--1;il--1 beta;IL-1;il-1 -beta;il-1 b;il-1-b;il-1-type;il-1beta;il-i;il-i beta;il-ibeta;il-type 1;IL1-BETA;interleukin - 1 beta;interleukin -1 b;interleukin -1 beta;i…	SWISSPROT_AC:P01584;SWISSPROT_ID:IL1B_HUMAN;EMBL:AC079753;EMBL:AY137079;EMBL:BC008678;EMBL:BN000002;EMBL:BT007213;EMBL:CH471217;EMBL:CR407679;EMBL:K02770;EMBL:M15330;EMBL:M15840;EMBL:M54933;EMBL:X02532;EMBL:X04500;EMBL:X56087;RefSeq:NP_000567.1;ProteinModelPortal:P01584;STRING:9606.ENSP00000263341;SWISSPROT_AC_OLD:Q53X59;SWISSPROT_AC_OLD:Q53XX2;SWISSPROT_AC_OLD:Q7M4S7;SWISSPROT_AC_OLD:Q7RU01;SWIS…	6378	Protein	ACE2	ACE-related carboxypeptidase;ACE2;ACEH;Angiotensin-converting enzyme 2;Angiotensin-converting enzyme homolog;EC 3.4.17.23;Metalloprotease MPROT15;angiotensin -converting enzyme 2;angiotensin 1 converting enzyme 2;angiotensin 1-converting enzyme 2;angiotensin converting enzyme 2;angiotensin converting enzyme ii;angiotensin converting enzyme type 2;angiotensin converting enzyme-2;angiotensin conver…	SWISSPROT_AC:Q9BYF1;SWISSPROT_ID:ACE2_HUMAN;EMBL:AB046569;EMBL:AB193259;EMBL:AB193260;EMBL:AF241254;EMBL:AF291820;EMBL:AL110224;EMBL:AY217547;EMBL:AY358714;EMBL:AY623811;EMBL:BC039902;EMBL:BC048094;EMBL:CH471074;EMBL:E39033;EMBL:GQ262784;RefSeq:NP_068576.1;ProteinModelPortal:Q9BYF1;STRING:9606.ENSP00000252519;SWISSPROT_AC_OLD:C7ECU1;SWISSPROT_AC_OLD:Q6UWP0;SWISSPROT_AC_OLD:Q86WT0;SWISSPROT_AC_OLD…	3553	59272
7631501	BTS -- ACE2	association	Pubmed 2009:19841732;Pubmed central 2014:3912523;Pubmed central 2009:2756959;	Quantification of cell size control in cells expressing titrated levels of Cln3 from ectopic promoters, and from cells with mutated Ace2 and Ash1 sites in the CLN3 promoter, showed that regulation of <b>CLN3</b> expression by <b>Ace2</b> and Ash1 can account for the differential regulation of Start in response to cell size in mothers and daughters.[Pubmed 2009:19841732];Chromatin immunoprecipitat…	68164	Protein	BTS	Batten disease protein;Battenin;BTS;CLN3;Protein CLN3;batten's disease protein;BTN1;cln 3;cln-3;cln-3 protein;cln3 protein;CLN3, battenin;cln3-protein;JNCL;	SWISSPROT_AC:Q13286;SWISSPROT_ID:CLN3_HUMAN;EMBL:AC002425;EMBL:AC002544;EMBL:AC138894;EMBL:AF015593;EMBL:AF015598;EMBL:AF077956;EMBL:AF077957;EMBL:AF077958;EMBL:AF077959;EMBL:AF077960;EMBL:AF077961;EMBL:AF077962;EMBL:AF077963;EMBL:AF077965;EMBL:AF077966;EMBL:AF077971;EMBL:AF077972;EMBL:AF078169;EMBL:AK302027;EMBL:AK313002;EMBL:BC002394;EMBL:BC004433;EMBL:CH471279;EMBL:U32680;EMBL:X99832;RefSeq:NP…	6378	Protein	ACE2	ACE-related carboxypeptidase;ACE2;ACEH;Angiotensin-converting enzyme 2;Angiotensin-converting enzyme homolog;EC 3.4.17.23;Metalloprotease MPROT15;angiotensin -converting enzyme 2;angiotensin 1 converting enzyme 2;angiotensin 1-converting enzyme 2;angiotensin converting enzyme 2;angiotensin converting enzyme ii;angiotensin converting enzyme type 2;angiotensin converting enzyme-2;angiotensin conver…	SWISSPROT_AC:Q9BYF1;SWISSPROT_ID:ACE2_HUMAN;EMBL:AB046569;EMBL:AB193259;EMBL:AB193260;EMBL:AF241254;EMBL:AF291820;EMBL:AL110224;EMBL:AY217547;EMBL:AY358714;EMBL:AY623811;EMBL:BC039902;EMBL:BC048094;EMBL:CH471074;EMBL:E39033;EMBL:GQ262784;RefSeq:NP_068576.1;ProteinModelPortal:Q9BYF1;STRING:9606.ENSP00000252519;SWISSPROT_AC_OLD:C7ECU1;SWISSPROT_AC_OLD:Q6UWP0;SWISSPROT_AC_OLD:Q86WT0;SWISSPROT_AC_OLD…	1201	59272
7679626	BEST1 -- ACE2	association	Pubmed 2010:19927151;Pubmed central 2012:3270559;Pubmed central 2017:5561970;Pubmed central 2011:3302904;	Olmesartan is a potential <b>ARB</b> inducing activation of <b>angiotensin-converting enzyme 2</b> (ACE2) that hydrolyzes Ang II to Ang 1-7, and has shown a beneficial effect on ventricular remodeling.[Pubmed 2010:19927151];Treatment with an <b>ARB</b> induced a fivefold increase in <b>ACE2</b> mRNA and was associated with a significant increase in aortic Ang-(1Ã¢Â€Â“7) protein expression.[Pubmed…	43724	Protein	BEST1	BEST1;Bestrophin-1;TU15B;Vitelliform macular dystrophy protein 2;VMD2;ARB;BEST;bestrophin 1;bestrophin1;BMD;rp 50;rp-50;RP50;vmd-2;	SWISSPROT_AC:O76090;SWISSPROT_ID:BEST1_HUMAN;EMBL:AF057169;EMBL:AF057170;EMBL:AF073491;EMBL:AF073492;EMBL:AF073493;EMBL:AF073494;EMBL:AF073495;EMBL:AF073496;EMBL:AF073497;EMBL:AF073498;EMBL:AF073499;EMBL:AF073500;EMBL:AF073501;EMBL:AK289681;EMBL:AK295998;EMBL:AK301392;EMBL:AY515704;EMBL:BC015220;EMBL:BC041664;EMBL:CH471076;RefSeq:NP_001132915.1;RefSeq:NP_001287715.1;RefSeq:NP_001287716.1;RefSeq:N…	6378	Protein	ACE2	ACE-related carboxypeptidase;ACE2;ACEH;Angiotensin-converting enzyme 2;Angiotensin-converting enzyme homolog;EC 3.4.17.23;Metalloprotease MPROT15;angiotensin -converting enzyme 2;angiotensin 1 converting enzyme 2;angiotensin 1-converting enzyme 2;angiotensin converting enzyme 2;angiotensin converting enzyme ii;angiotensin converting enzyme type 2;angiotensin converting enzyme-2;angiotensin conver…	SWISSPROT_AC:Q9BYF1;SWISSPROT_ID:ACE2_HUMAN;EMBL:AB046569;EMBL:AB193259;EMBL:AB193260;EMBL:AF241254;EMBL:AF291820;EMBL:AL110224;EMBL:AY217547;EMBL:AY358714;EMBL:AY623811;EMBL:BC039902;EMBL:BC048094;EMBL:CH471074;EMBL:E39033;EMBL:GQ262784;RefSeq:NP_068576.1;ProteinModelPortal:Q9BYF1;STRING:9606.ENSP00000252519;SWISSPROT_AC_OLD:C7ECU1;SWISSPROT_AC_OLD:Q6UWP0;SWISSPROT_AC_OLD:Q86WT0;SWISSPROT_AC_OLD…	7439	59272
7679660	nNOS -- ACE2	association	Pubmed 2010:19926873;	<b>ACE2</b> overexpression resulted in increased <b>NOS</b> and NO levels in the brain, and prevented the Ang II-mediated decrease in NOS expression in regions modulating blood pressure regulation.[Pubmed 2010:19926873];	279361	Protein	nNOS	bNOS;Constitutive NOS;EC 1.14.13.39;N-NOS;NC-NOS;Neuronal NOS;Nitric oxide synthase, brain;nNOS;NOS type I;NOS1;Peptidyl-cysteine S-nitrosylase NOS1;an-nos;constitutive isoform of nos;constitutive type of nos;constitutive-nos;constitutive-type nos;IHPS1;neuronal isoform of nos;neuronal type nos;neuronal type of nos;neuronal-nos;neuronal-type nos;nitric oxide synthase 1;nitric oxide synthase i;nit…	SWISSPROT_AC:P29475;SWISSPROT_ID:NOS1_HUMAN;EMBL:AC026364;EMBL:AC068799;EMBL:AC073864;EMBL:AJ004918;EMBL:AY445095;EMBL:D16408;EMBL:L02881;EMBL:U17299;EMBL:U17300;EMBL:U17301;EMBL:U17302;EMBL:U17303;EMBL:U17304;EMBL:U17305;EMBL:U17307;EMBL:U17308;EMBL:U17309;EMBL:U17310;EMBL:U17311;EMBL:U17312;EMBL:U17313;EMBL:U17314;EMBL:U17315;EMBL:U17316;EMBL:U17317;EMBL:U17318;EMBL:U17319;EMBL:U17320;EMBL:U173…	6378	Protein	ACE2	ACE-related carboxypeptidase;ACE2;ACEH;Angiotensin-converting enzyme 2;Angiotensin-converting enzyme homolog;EC 3.4.17.23;Metalloprotease MPROT15;angiotensin -converting enzyme 2;angiotensin 1 converting enzyme 2;angiotensin 1-converting enzyme 2;angiotensin converting enzyme 2;angiotensin converting enzyme ii;angiotensin converting enzyme type 2;angiotensin converting enzyme-2;angiotensin conver…	SWISSPROT_AC:Q9BYF1;SWISSPROT_ID:ACE2_HUMAN;EMBL:AB046569;EMBL:AB193259;EMBL:AB193260;EMBL:AF241254;EMBL:AF291820;EMBL:AL110224;EMBL:AY217547;EMBL:AY358714;EMBL:AY623811;EMBL:BC039902;EMBL:BC048094;EMBL:CH471074;EMBL:E39033;EMBL:GQ262784;RefSeq:NP_068576.1;ProteinModelPortal:Q9BYF1;STRING:9606.ENSP00000252519;SWISSPROT_AC_OLD:C7ECU1;SWISSPROT_AC_OLD:Q6UWP0;SWISSPROT_AC_OLD:Q86WT0;SWISSPROT_AC_OLD…	4842	59272
7679672	iNOS -- ACE2	association	Pubmed 2010:19926873;Pubmed central 2017:5421869;	<b>ACE2</b> overexpression resulted in increased <b>NOS</b> and NO levels in the brain, and prevented the Ang II-mediated decrease in NOS expression in regions modulating blood pressure regulation.[Pubmed 2010:19926873];As shown in Figure 5E and 5F, in the Mock and Ad-EGFP groups, <b>iNOS</b> protein expression by western blot analysis was significantly increased compared to <b>Ad-ACE2</b> and Ci…	279371	Protein	iNOS	EC 1.14.13.39;HEP-NOS;Hepatocyte NOS;Inducible NO synthase;Inducible NOS;iNOS;Nitric oxide synthase, inducible;NOS type II;NOS2;NOS2A;Peptidyl-cysteine S-nitrosylase NOS2;an-nos;inducible isoform of no synthase;inducible isoform of no-synthase;inducible isoform of nos;inducible isoform of the no synthase;inducible no-synthase;inducible type no synthase;inducible type of no synthase;inducible type…	SWISSPROT_AC:P35228;SWISSPROT_ID:NOS2_HUMAN;EMBL:AB022318;EMBL:AF068236;EMBL:BC130283;EMBL:BC144126;EMBL:D26525;EMBL:DQ060518;EMBL:EU332854;EMBL:L09210;EMBL:L24553;EMBL:S75615;EMBL:U05810;EMBL:U20141;EMBL:U31511;EMBL:X73029;RefSeq:NP_000616.3;RefSeq:XP_011523161.1;ProteinModelPortal:P35228;STRING:9606.ENSP00000327251;SWISSPROT_AC_OLD:A1L3U5;SWISSPROT_AC_OLD:B7ZLY2;SWISSPROT_AC_OLD:O60757;SWISSPRO…	6378	Protein	ACE2	ACE-related carboxypeptidase;ACE2;ACEH;Angiotensin-converting enzyme 2;Angiotensin-converting enzyme homolog;EC 3.4.17.23;Metalloprotease MPROT15;angiotensin -converting enzyme 2;angiotensin 1 converting enzyme 2;angiotensin 1-converting enzyme 2;angiotensin converting enzyme 2;angiotensin converting enzyme ii;angiotensin converting enzyme type 2;angiotensin converting enzyme-2;angiotensin conver…	SWISSPROT_AC:Q9BYF1;SWISSPROT_ID:ACE2_HUMAN;EMBL:AB046569;EMBL:AB193259;EMBL:AB193260;EMBL:AF241254;EMBL:AF291820;EMBL:AL110224;EMBL:AY217547;EMBL:AY358714;EMBL:AY623811;EMBL:BC039902;EMBL:BC048094;EMBL:CH471074;EMBL:E39033;EMBL:GQ262784;RefSeq:NP_068576.1;ProteinModelPortal:Q9BYF1;STRING:9606.ENSP00000252519;SWISSPROT_AC_OLD:C7ECU1;SWISSPROT_AC_OLD:Q6UWP0;SWISSPROT_AC_OLD:Q86WT0;SWISSPROT_AC_OLD…	4843	59272
8803349	MMP-2 -- ACE2	association	Pubmed 2013:24219285;Pubmed 2011:21769437;Pubmed central 2012:3327712;Pubmed central 2012:3477689;Pubmed central 2016:4807164;	<b>ACE2</b> increased <b>MMP-2</b> activity, and Ang II inhibited this effect through the Ang II type-1 receptor (AT1R) and ERK1/2 signaling pathway.[Pubmed 2013:24219285];In conclusion, these data help to clarify how <b>ACE2</b> and Ang II interact to regulate <b>MMP-2</b> and control tissue remodeling in heart disease.[Pubmed 2013:24219285];The specific mechanisms by which <b>ACE2</b> regulates…	247814	Protein	MMP-2	72 kDa gelatinase;72 kDa type IV collagenase;CLG4A;EC 3.4.24.24;Gelatinase A;Matrix metalloproteinase-2;MMP-2;MMP2;TBE-1;72 kda gelatinase-type;72 kda type gelatinase;72 kda-gelatinase;72 kda-type iv collagenase;72-kda gelatinase;72-kda type iv collagenase;72-kda type iv-collagenase;72-kda type-iv collagenase;clg 4;clg-4;CLG4;gelatinase type a;gelatinase-a;matrix metallopeptidase 2;matrix metallo…	SWISSPROT_AC:P08253;SWISSPROT_ID:MMP2_HUMAN;EMBL:AC007336;EMBL:AC092722;EMBL:AK301536;EMBL:AK310314;EMBL:AK312711;EMBL:AY738117;EMBL:BC002576;EMBL:J03210;EMBL:M33789;EMBL:M55582;EMBL:M55583;EMBL:M55584;EMBL:M55585;EMBL:M55586;EMBL:M55587;EMBL:M55588;EMBL:M55589;EMBL:M55590;EMBL:M55591;EMBL:M55592;EMBL:M55593;EMBL:M58552;RefSeq:NP_001121363.1;RefSeq:NP_001289437.1;RefSeq:NP_001289438.1;RefSeq:NP_0…	6378	Protein	ACE2	ACE-related carboxypeptidase;ACE2;ACEH;Angiotensin-converting enzyme 2;Angiotensin-converting enzyme homolog;EC 3.4.17.23;Metalloprotease MPROT15;angiotensin -converting enzyme 2;angiotensin 1 converting enzyme 2;angiotensin 1-converting enzyme 2;angiotensin converting enzyme 2;angiotensin converting enzyme ii;angiotensin converting enzyme type 2;angiotensin converting enzyme-2;angiotensin conver…	SWISSPROT_AC:Q9BYF1;SWISSPROT_ID:ACE2_HUMAN;EMBL:AB046569;EMBL:AB193259;EMBL:AB193260;EMBL:AF241254;EMBL:AF291820;EMBL:AL110224;EMBL:AY217547;EMBL:AY358714;EMBL:AY623811;EMBL:BC039902;EMBL:BC048094;EMBL:CH471074;EMBL:E39033;EMBL:GQ262784;RefSeq:NP_068576.1;ProteinModelPortal:Q9BYF1;STRING:9606.ENSP00000252519;SWISSPROT_AC_OLD:C7ECU1;SWISSPROT_AC_OLD:Q6UWP0;SWISSPROT_AC_OLD:Q86WT0;SWISSPROT_AC_OLD…	4313	59272
8803354	MMP-9 -- ACE2	association	Pubmed 2011:21769437;Pubmed central 2012:3327712;Pubmed central 2012:3477689;Pubmed central 2017:5421869;Pubmed central 2016:4807164;	According to the results of qRT-PCR and western blot analysis, the inhibitory role of <b>ACE2</b> was mediated through the down-regulation of MMP-2 and <b>MMP-9</b>.[Pubmed 2011:21769437];Knockout of the <b>ace2</b> gene increases MMP2 and <b>MMP9</b> levels in the peri-infarct region of mice, resulting in disruption of the extracellular matrix and enhanced adverse remodelling [10].[Pubmed centra…	247838	Protein	MMP-9	92 kDa gelatinase;92 kDa type IV collagenase;CLG4B;EC 3.4.24.35;Gelatinase B;GELB;Matrix metalloproteinase-9;MMP-9;MMP9;9 2 kda type iv collagenase;92 kda isoform type iv collagenase;92 kda type gelatinase;92 kda-gelatinase;92-kda gelatinase;92-kda type iv collagenase;92-kda type-iv collagenase;gelatinase-b;MANDP2;matrix metallopeptidase 9;matrix metallopeptidase- 9;matrix metallopeptidase-9;matr…	SWISSPROT_AC:P14780;SWISSPROT_ID:MMP9_HUMAN;EMBL:AF538844;EMBL:AK313137;EMBL:AL162458;EMBL:BC006093;EMBL:D10051;EMBL:DQ194553;EMBL:J05070;EMBL:M68343;EMBL:M68344;EMBL:M68345;EMBL:M68346;EMBL:M68347;EMBL:M68348;EMBL:M68349;EMBL:M68350;EMBL:M68351;EMBL:M68352;EMBL:M68353;EMBL:M68354;EMBL:M68355;RefSeq:NP_004985.2;ProteinModelPortal:P14780;STRING:9606.ENSP00000361405;SWISSPROT_AC_OLD:B2R7V9;SWISSPRO…	6378	Protein	ACE2	ACE-related carboxypeptidase;ACE2;ACEH;Angiotensin-converting enzyme 2;Angiotensin-converting enzyme homolog;EC 3.4.17.23;Metalloprotease MPROT15;angiotensin -converting enzyme 2;angiotensin 1 converting enzyme 2;angiotensin 1-converting enzyme 2;angiotensin converting enzyme 2;angiotensin converting enzyme ii;angiotensin converting enzyme type 2;angiotensin converting enzyme-2;angiotensin conver…	SWISSPROT_AC:Q9BYF1;SWISSPROT_ID:ACE2_HUMAN;EMBL:AB046569;EMBL:AB193259;EMBL:AB193260;EMBL:AF241254;EMBL:AF291820;EMBL:AL110224;EMBL:AY217547;EMBL:AY358714;EMBL:AY623811;EMBL:BC039902;EMBL:BC048094;EMBL:CH471074;EMBL:E39033;EMBL:GQ262784;RefSeq:NP_068576.1;ProteinModelPortal:Q9BYF1;STRING:9606.ENSP00000252519;SWISSPROT_AC_OLD:C7ECU1;SWISSPROT_AC_OLD:Q6UWP0;SWISSPROT_AC_OLD:Q86WT0;SWISSPROT_AC_OLD…	4318	59272
8803359	VEGF -- ACE2	association	Pubmed 2011:21769437;Pubmed central 2017:5420593;	Additionally, we confirmed that the overexpression of <b>ACE2</b> inhibited cell growth and <b>VEGFa</b> production while simultaneously suppressing ACE and angiotensin II type 1 receptor (AT1R) expression in human lung cancer xenografts.[Pubmed 2011:21769437];(2011) confirmed that <b>ACE2</b> overexpression inhibits cell growth and <b>VEGFa</b> production while simultaneously suppressing ACE and…	520242	Protein	VEGF	Vascular endothelial growth factor A;Vascular permeability factor;VEGF;VEGF-A;VEGFA;VPF;endothelial growth factor-a-vascular;endothelial vascular growth factor-a;factor of vascular permeability;factor vascular permeability;factor-a-vascular endothelial growth;growth factor-a-vascular endothelial;MVCD1;permeability factor vascular;permeability factor-vascular;vascular endothelial growth factor - a…	SWISSPROT_AC:P15692;SWISSPROT_ID:VEGFA_HUMAN;EMBL:AB021221;EMBL:AB451322;EMBL:AB451451;EMBL:AF022375;EMBL:AF062645;EMBL:AF091352;EMBL:AF214570;EMBL:AF430806;EMBL:AF437895;EMBL:AF486837;EMBL:AH006909;EMBL:AJ010438;EMBL:AL136131;EMBL:AY047581;EMBL:AY766116;EMBL:BC065522;EMBL:CH471081;EMBL:DQ229900;EMBL:M27281;EMBL:M32977;EMBL:M63971;EMBL:M63972;EMBL:M63973;EMBL:M63974;EMBL:M63975;EMBL:M63976;EMBL:M…	6378	Protein	ACE2	ACE-related carboxypeptidase;ACE2;ACEH;Angiotensin-converting enzyme 2;Angiotensin-converting enzyme homolog;EC 3.4.17.23;Metalloprotease MPROT15;angiotensin -converting enzyme 2;angiotensin 1 converting enzyme 2;angiotensin 1-converting enzyme 2;angiotensin converting enzyme 2;angiotensin converting enzyme ii;angiotensin converting enzyme type 2;angiotensin converting enzyme-2;angiotensin conver…	SWISSPROT_AC:Q9BYF1;SWISSPROT_ID:ACE2_HUMAN;EMBL:AB046569;EMBL:AB193259;EMBL:AB193260;EMBL:AF241254;EMBL:AF291820;EMBL:AL110224;EMBL:AY217547;EMBL:AY358714;EMBL:AY623811;EMBL:BC039902;EMBL:BC048094;EMBL:CH471074;EMBL:E39033;EMBL:GQ262784;RefSeq:NP_068576.1;ProteinModelPortal:Q9BYF1;STRING:9606.ENSP00000252519;SWISSPROT_AC_OLD:C7ECU1;SWISSPROT_AC_OLD:Q6UWP0;SWISSPROT_AC_OLD:Q86WT0;SWISSPROT_AC_OLD…	7422	59272
9179492	REN -- ACE2	association	Pubmed 2012:22315667;Pubmed central 2012:3270428;	Human SRY significantly regulated human promoters of AGT, REN, ACE2, AT2, and MAS compared to control levels, elevating AGT and <b>REN</b> promoter activity while decreasing <b>ACE2</b>, AT2, and MAS.[Pubmed 2012:22315667];Human SRY significantly regulated human promoters of AGT, REN, ACE2, AT2, and MAS compared to control levels, elevating AGT and <b>REN</b> promoter activity while decreasing <b…	208931	Protein	REN	BTB/POZ domain-containing protein KCTD11;C17orf36;EC 2.3.2.27;KCD11;KCTD11;REN;RING-type E3 ubiquitin transferase KCTD11;KCASH1;kctd11/ren;potassium channel tetramerization domain containing 11;REN/KCTD11;	SWISSPROT_AC:Q693B1;SWISSPROT_ID:KCD11_HUMAN;EMBL:AK056227;EMBL:AY646650;EMBL:BC110598;EMBL:CH471108;RefSeq:NP_001002914.1;ProteinModelPortal:Q693B1;STRING:9606.ENSP00000328352;SWISSPROT_AC_OLD:B3KPE0;SMR:Q693B1;GeneID:147040;KEGG:hsa:147040;eggNOG:ENOG410Z155;eggNOG:KOG2723;UniGene:Hs.592112;GO:GO:0005737;GO:GO:0007049;GO:GO:0007406;GO:GO:0016567;GO:GO:0040008;GO:GO:0045666;GO:GO:0045879;GO:GO:0…	6378	Protein	ACE2	ACE-related carboxypeptidase;ACE2;ACEH;Angiotensin-converting enzyme 2;Angiotensin-converting enzyme homolog;EC 3.4.17.23;Metalloprotease MPROT15;angiotensin -converting enzyme 2;angiotensin 1 converting enzyme 2;angiotensin 1-converting enzyme 2;angiotensin converting enzyme 2;angiotensin converting enzyme ii;angiotensin converting enzyme type 2;angiotensin converting enzyme-2;angiotensin conver…	SWISSPROT_AC:Q9BYF1;SWISSPROT_ID:ACE2_HUMAN;EMBL:AB046569;EMBL:AB193259;EMBL:AB193260;EMBL:AF241254;EMBL:AF291820;EMBL:AL110224;EMBL:AY217547;EMBL:AY358714;EMBL:AY623811;EMBL:BC039902;EMBL:BC048094;EMBL:CH471074;EMBL:E39033;EMBL:GQ262784;RefSeq:NP_068576.1;ProteinModelPortal:Q9BYF1;STRING:9606.ENSP00000252519;SWISSPROT_AC_OLD:C7ECU1;SWISSPROT_AC_OLD:Q6UWP0;SWISSPROT_AC_OLD:Q86WT0;SWISSPROT_AC_OLD…	147040	59272
9179496	Angiotensinogen -- ACE2	association	Pubmed 2012:22315667;Pubmed central 2014:4086343;Pubmed central 2012:3270428;	Human SRY significantly regulated human promoters of AGT, REN, ACE2, AT2, and MAS compared to control levels, elevating <b>AGT</b> and REN promoter activity while decreasing <b>ACE2</b>, AT2, and MAS.[Pubmed 2012:22315667];<b>Angiotensin converting enzyme 2</b> (ACE2) priming enhances EPC function in vitro and in vivo using <b>AGT</b> transgenic mice (Chen et al., 2013).[Pubmed central 2014:40863…	17469	Protein	Angiotensinogen	AGT;Angiotensinogen;ANGT;Serpin A8;SERPINA8;ANHU;chain-angiotensinogen;	SWISSPROT_AC:P01019;SWISSPROT_ID:ANGT_HUMAN;EMBL:BC011519;EMBL:K02215;EMBL:M24686;EMBL:M24687;EMBL:M24688;EMBL:M24689;EMBL:M69110;EMBL:S78529;EMBL:S78530;EMBL:X15324;EMBL:X15325;EMBL:X15326;EMBL:X15327;RefSeq:NP_000020.1;ProteinModelPortal:P01019;STRING:9606.ENSP00000355627;SWISSPROT_AC_OLD:Q16358;SWISSPROT_AC_OLD:Q16359;SWISSPROT_AC_OLD:Q96F91;SMR:P01019;GeneID:183;KEGG:hsa:183;PIR:A35203;eggNOG…	6378	Protein	ACE2	ACE-related carboxypeptidase;ACE2;ACEH;Angiotensin-converting enzyme 2;Angiotensin-converting enzyme homolog;EC 3.4.17.23;Metalloprotease MPROT15;angiotensin -converting enzyme 2;angiotensin 1 converting enzyme 2;angiotensin 1-converting enzyme 2;angiotensin converting enzyme 2;angiotensin converting enzyme ii;angiotensin converting enzyme type 2;angiotensin converting enzyme-2;angiotensin conver…	SWISSPROT_AC:Q9BYF1;SWISSPROT_ID:ACE2_HUMAN;EMBL:AB046569;EMBL:AB193259;EMBL:AB193260;EMBL:AF241254;EMBL:AF291820;EMBL:AL110224;EMBL:AY217547;EMBL:AY358714;EMBL:AY623811;EMBL:BC039902;EMBL:BC048094;EMBL:CH471074;EMBL:E39033;EMBL:GQ262784;RefSeq:NP_068576.1;ProteinModelPortal:Q9BYF1;STRING:9606.ENSP00000252519;SWISSPROT_AC_OLD:C7ECU1;SWISSPROT_AC_OLD:Q6UWP0;SWISSPROT_AC_OLD:Q86WT0;SWISSPROT_AC_OLD…	183	59272
9179529	Renin -- ACE2	association	Pubmed 2012:22315667;Pubmed central 2012:3270428;Pubmed central 2017:5686879;	Human SRY significantly regulated human promoters of AGT, REN, ACE2, AT2, and MAS compared to control levels, elevating AGT and <b>REN</b> promoter activity while decreasing <b>ACE2</b>, AT2, and MAS.[Pubmed 2012:22315667];Human SRY significantly regulated human promoters of AGT, REN, ACE2, AT2, and MAS compared to control levels, elevating AGT and <b>REN</b> promoter activity while decreasing <b…	360932	Protein	Renin	Angiotensinogenase;EC 3.4.23.15;REN;RENI;Renin;HNFJ2;renin-an;	SWISSPROT_AC:P00797;SWISSPROT_ID:RENI_HUMAN;EMBL:AL592114;EMBL:AL592146;EMBL:AY436324;EMBL:BC033474;EMBL:BC047752;EMBL:CR536498;EMBL:EU332871;EMBL:L00064;EMBL:L00065;EMBL:L00066;EMBL:L00067;EMBL:L00068;EMBL:L00069;EMBL:L00070;EMBL:L00071;EMBL:L00072;EMBL:L00073;EMBL:M10030;EMBL:M10128;EMBL:M10150;EMBL:M10151;EMBL:M10152;EMBL:M13253;EMBL:M15410;EMBL:M26440;EMBL:M26899;EMBL:M26900;EMBL:M26901;RefSe…	6378	Protein	ACE2	ACE-related carboxypeptidase;ACE2;ACEH;Angiotensin-converting enzyme 2;Angiotensin-converting enzyme homolog;EC 3.4.17.23;Metalloprotease MPROT15;angiotensin -converting enzyme 2;angiotensin 1 converting enzyme 2;angiotensin 1-converting enzyme 2;angiotensin converting enzyme 2;angiotensin converting enzyme ii;angiotensin converting enzyme type 2;angiotensin converting enzyme-2;angiotensin conver…	SWISSPROT_AC:Q9BYF1;SWISSPROT_ID:ACE2_HUMAN;EMBL:AB046569;EMBL:AB193259;EMBL:AB193260;EMBL:AF241254;EMBL:AF291820;EMBL:AL110224;EMBL:AY217547;EMBL:AY358714;EMBL:AY623811;EMBL:BC039902;EMBL:BC048094;EMBL:CH471074;EMBL:E39033;EMBL:GQ262784;RefSeq:NP_068576.1;ProteinModelPortal:Q9BYF1;STRING:9606.ENSP00000252519;SWISSPROT_AC_OLD:C7ECU1;SWISSPROT_AC_OLD:Q6UWP0;SWISSPROT_AC_OLD:Q86WT0;SWISSPROT_AC_OLD…	5972	59272
9179533	SPT -- ACE2	association	Pubmed 2012:22315667;Pubmed central 2012:3270428;	Human SRY significantly regulated human promoters of AGT, REN, ACE2, AT2, and MAS compared to control levels, elevating <b>AGT</b> and REN promoter activity while decreasing <b>ACE2</b>, AT2, and MAS.[Pubmed 2012:22315667];Human SRY significantly regulated human promoters of AGT, REN, ACE2, AT2, and MAS compared to control levels, elevating <b>AGT</b> and REN promoter activity while decreasing <b…	458533	Protein	SPT	AGT;AGT1;AGXT;Alanine--glyoxylate aminotransferase;EC 2.6.1.44;EC 2.6.1.51;Serine--pyruvate aminotransferase;SPAT;SPT;SPYA;AGXT1;alanine glyoxylate aminotransferase;alanine-glyoxylate aminotransferase;alanine-glyoxylate-aminotransferase;PH1;TLH6;	SWISSPROT_AC:P21549;SWISSPROT_ID:SPYA_HUMAN;EMBL:AC104809;EMBL:AK292754;EMBL:BC132819;EMBL:CH471063;EMBL:D13368;EMBL:M61763;EMBL:X53414;EMBL:X56092;RefSeq:NP_000021.1;ProteinModelPortal:P21549;STRING:9606.ENSP00000302620;SWISSPROT_AC_OLD:Q53QU6;SMR:P21549;GeneID:189;KEGG:hsa:189;PIR:I39419;eggNOG:COG0075;eggNOG:KOG2862;UniGene:Hs.144567;GO:GO:0004760;GO:GO:0005102;GO:GO:0005759;GO:GO:0005777;GO:G…	6378	Protein	ACE2	ACE-related carboxypeptidase;ACE2;ACEH;Angiotensin-converting enzyme 2;Angiotensin-converting enzyme homolog;EC 3.4.17.23;Metalloprotease MPROT15;angiotensin -converting enzyme 2;angiotensin 1 converting enzyme 2;angiotensin 1-converting enzyme 2;angiotensin converting enzyme 2;angiotensin converting enzyme ii;angiotensin converting enzyme type 2;angiotensin converting enzyme-2;angiotensin conver…	SWISSPROT_AC:Q9BYF1;SWISSPROT_ID:ACE2_HUMAN;EMBL:AB046569;EMBL:AB193259;EMBL:AB193260;EMBL:AF241254;EMBL:AF291820;EMBL:AL110224;EMBL:AY217547;EMBL:AY358714;EMBL:AY623811;EMBL:BC039902;EMBL:BC048094;EMBL:CH471074;EMBL:E39033;EMBL:GQ262784;RefSeq:NP_068576.1;ProteinModelPortal:Q9BYF1;STRING:9606.ENSP00000252519;SWISSPROT_AC_OLD:C7ECU1;SWISSPROT_AC_OLD:Q6UWP0;SWISSPROT_AC_OLD:Q86WT0;SWISSPROT_AC_OLD…	189	59272
9581395	Angiotensin 1-7 -- ACE2	association	Pubmed 2013:22947420;Pubmed 2016:26302799;Pubmed central 2017:5460608;	<b>ACE2</b> degrades pro-atherosclerotic angiotensin II and generates anti-atherosclerotic <b>angiotensin 1-7</b>.[Pubmed 2013:22947420];But, <b>angiotensin converting enzyme-2</b> (ACE-2) mediated release of <b>angiotensin1-7</b> (AT1-7) peptide in nerve tissue has potential neuroprotective actions.[Pubmed 2016:26302799];It can be further modified into <b>angiotensin 1-7</b> by <b>ACE2</b>.[Pubm…	17479	Protein	Angiotensin 1-7	Angiotensin 1-7;angiotensin 1 - 7;angiotensin-1-7;angiotensin1-7;	TMP_SWISSPROT_AC:P01019_Angiotensin 1-7;PARENT_SWISSPROT_AC:P01019;PARENT_SWISSPROT_ID:ANGT_HUMAN;	6378	Protein	ACE2	ACE-related carboxypeptidase;ACE2;ACEH;Angiotensin-converting enzyme 2;Angiotensin-converting enzyme homolog;EC 3.4.17.23;Metalloprotease MPROT15;angiotensin -converting enzyme 2;angiotensin 1 converting enzyme 2;angiotensin 1-converting enzyme 2;angiotensin converting enzyme 2;angiotensin converting enzyme ii;angiotensin converting enzyme type 2;angiotensin converting enzyme-2;angiotensin conver…	SWISSPROT_AC:Q9BYF1;SWISSPROT_ID:ACE2_HUMAN;EMBL:AB046569;EMBL:AB193259;EMBL:AB193260;EMBL:AF241254;EMBL:AF291820;EMBL:AL110224;EMBL:AY217547;EMBL:AY358714;EMBL:AY623811;EMBL:BC039902;EMBL:BC048094;EMBL:CH471074;EMBL:E39033;EMBL:GQ262784;RefSeq:NP_068576.1;ProteinModelPortal:Q9BYF1;STRING:9606.ENSP00000252519;SWISSPROT_AC_OLD:C7ECU1;SWISSPROT_AC_OLD:Q6UWP0;SWISSPROT_AC_OLD:Q86WT0;SWISSPROT_AC_OLD…		59272
9868390	CTGF -- ACE2	association	Pubmed 2013:24161906;	<b>ACE2</b> deficiency triggered greater increases in the expression of <b>connective tissue growth factor</b> (CTGF), fractalkine (FKN) and phosphorylated ERK1/2 in AngII-treated ACE2KO hearts.[Pubmed 2013:24161906];	84063	Protein	CTGF	CCN family member 2;CCN2;Connective tissue growth factor;CTGF;HCS24;Hypertrophic chondrocyte-specific protein 24;IBP-8;IGF-binding protein 8;IGFBP-8;IGFBP8;Insulin-like growth factor-binding protein 8;connective tissue-growth factor;connective-tissue growth factor;connective-tissue growth-factor;factor connective tissue growth;growth factor connective tissue;growth factor of connective tissue;gro…	SWISSPROT_AC:P29279;SWISSPROT_ID:CTGF_HUMAN;EMBL:AF316366;EMBL:AF316367;EMBL:AF316368;EMBL:AL354866;EMBL:AY395801;EMBL:AY550024;EMBL:BT019794;EMBL:BT019795;EMBL:CH471051;EMBL:CR541759;EMBL:M92934;EMBL:U14750;EMBL:X78947;EMBL:X92511;RefSeq:NP_001892.1;ProteinModelPortal:P29279;STRING:9606.ENSP00000356954;SWISSPROT_AC_OLD:E1P578;SWISSPROT_AC_OLD:Q6LCY0;SWISSPROT_AC_OLD:Q96A79;SWISSPROT_AC_OLD:Q96QX…	6378	Protein	ACE2	ACE-related carboxypeptidase;ACE2;ACEH;Angiotensin-converting enzyme 2;Angiotensin-converting enzyme homolog;EC 3.4.17.23;Metalloprotease MPROT15;angiotensin -converting enzyme 2;angiotensin 1 converting enzyme 2;angiotensin 1-converting enzyme 2;angiotensin converting enzyme 2;angiotensin converting enzyme ii;angiotensin converting enzyme type 2;angiotensin converting enzyme-2;angiotensin conver…	SWISSPROT_AC:Q9BYF1;SWISSPROT_ID:ACE2_HUMAN;EMBL:AB046569;EMBL:AB193259;EMBL:AB193260;EMBL:AF241254;EMBL:AF291820;EMBL:AL110224;EMBL:AY217547;EMBL:AY358714;EMBL:AY623811;EMBL:BC039902;EMBL:BC048094;EMBL:CH471074;EMBL:E39033;EMBL:GQ262784;RefSeq:NP_068576.1;ProteinModelPortal:Q9BYF1;STRING:9606.ENSP00000252519;SWISSPROT_AC_OLD:C7ECU1;SWISSPROT_AC_OLD:Q6UWP0;SWISSPROT_AC_OLD:Q86WT0;SWISSPROT_AC_OLD…	1490	59272
9894936	EDN1 -- ACE2	association	Pubmed 2013:23751363;Pubmed central 2012:3303610;	<b>Endothelin-1</b> downregulates <b>angiotensin-converting enzyme-2</b> expression in human bronchial epithelial cells.[Pubmed 2013:23751363];<b>ET-1</b> decreased the <b>ACE2</b> mRNA level in a dose- and time-dependent manner within 24 h, which led to dose-dependent downregulation of the ACE2 promoter activity, protein level and the cell membrane ACE2 activity.[Pubmed 2013:23751363];<b>ET-1</b…	114766	Protein	EDN1	EDN1;Endothelin-1;PPET1;Preproendothelin-1;ARCND3;edn 1;edn-1;endothelin -1;endothelin 1;endothelin i;endothelin type 1;endothelin- 1;endothelin- i;endothelin-1-type;endothelin1;ET1;HDLCQ7;preproendothelin 1;preproendothelin- 1;QME;	SWISSPROT_AC:P05305;SWISSPROT_ID:EDN1_HUMAN;EMBL:AY434104;EMBL:BC009720;EMBL:J05008;EMBL:M25377;EMBL:M25378;EMBL:M25379;EMBL:M25380;EMBL:M25549;EMBL:S56805;EMBL:Y00749;EMBL:Z98050;RefSeq:NP_001161791.1;RefSeq:NP_001946.3;RefSeq:XP_011512632.1;RefSeq:XP_011512633.1;RefSeq:XP_016865820.1;ProteinModelPortal:P05305;STRING:9606.ENSP00000368683;SWISSPROT_AC_OLD:Q96DA1;SMR:P05305;GeneID:1906;KEGG:hsa:19…	6378	Protein	ACE2	ACE-related carboxypeptidase;ACE2;ACEH;Angiotensin-converting enzyme 2;Angiotensin-converting enzyme homolog;EC 3.4.17.23;Metalloprotease MPROT15;angiotensin -converting enzyme 2;angiotensin 1 converting enzyme 2;angiotensin 1-converting enzyme 2;angiotensin converting enzyme 2;angiotensin converting enzyme ii;angiotensin converting enzyme type 2;angiotensin converting enzyme-2;angiotensin conver…	SWISSPROT_AC:Q9BYF1;SWISSPROT_ID:ACE2_HUMAN;EMBL:AB046569;EMBL:AB193259;EMBL:AB193260;EMBL:AF241254;EMBL:AF291820;EMBL:AL110224;EMBL:AY217547;EMBL:AY358714;EMBL:AY623811;EMBL:BC039902;EMBL:BC048094;EMBL:CH471074;EMBL:E39033;EMBL:GQ262784;RefSeq:NP_068576.1;ProteinModelPortal:Q9BYF1;STRING:9606.ENSP00000252519;SWISSPROT_AC_OLD:C7ECU1;SWISSPROT_AC_OLD:Q6UWP0;SWISSPROT_AC_OLD:Q86WT0;SWISSPROT_AC_OLD…	1906	59272
9894958	ET-1 -- ACE2	association	Pubmed 2013:23751363;Pubmed central 2012:3303610;	<b>Endothelin-1</b> downregulates <b>angiotensin-converting enzyme-2</b> expression in human bronchial epithelial cells.[Pubmed 2013:23751363];<b>ET-1</b> decreased the <b>ACE2</b> mRNA level in a dose- and time-dependent manner within 24 h, which led to dose-dependent downregulation of the ACE2 promoter activity, protein level and the cell membrane ACE2 activity.[Pubmed 2013:23751363];<b>ET-1</b…	114767	Protein	ET-1	Endothelin-1;ET-1;et -1;et 1;et i;et type 1;et- 1;et- i;et-i;	TMP_SWISSPROT_AC:P05305_ET-1;PARENT_SWISSPROT_AC:P05305;PARENT_SWISSPROT_ID:EDN1_HUMAN;	6378	Protein	ACE2	ACE-related carboxypeptidase;ACE2;ACEH;Angiotensin-converting enzyme 2;Angiotensin-converting enzyme homolog;EC 3.4.17.23;Metalloprotease MPROT15;angiotensin -converting enzyme 2;angiotensin 1 converting enzyme 2;angiotensin 1-converting enzyme 2;angiotensin converting enzyme 2;angiotensin converting enzyme ii;angiotensin converting enzyme type 2;angiotensin converting enzyme-2;angiotensin conver…	SWISSPROT_AC:Q9BYF1;SWISSPROT_ID:ACE2_HUMAN;EMBL:AB046569;EMBL:AB193259;EMBL:AB193260;EMBL:AF241254;EMBL:AF291820;EMBL:AL110224;EMBL:AY217547;EMBL:AY358714;EMBL:AY623811;EMBL:BC039902;EMBL:BC048094;EMBL:CH471074;EMBL:E39033;EMBL:GQ262784;RefSeq:NP_068576.1;ProteinModelPortal:Q9BYF1;STRING:9606.ENSP00000252519;SWISSPROT_AC_OLD:C7ECU1;SWISSPROT_AC_OLD:Q6UWP0;SWISSPROT_AC_OLD:Q86WT0;SWISSPROT_AC_OLD…		59272
9947164	CACO2 -- ACE2	association	Pubmed 2013:23298658;	Results demonstrated that Calu-3 had elevated levels of <b>ACE2</b> compared to <b>Caco-2</b> or Huh-7.[Pubmed 2013:23298658];	50902	Protein	CACO2	Antigen nuclear dot 52 kDa protein;CACO2;Calcium-binding and coiled-coil domain-containing protein 2;CALCOCO2;NDP52;Nuclear domain 10 protein 52;Nuclear domain 10 protein NDP52;Nuclear dot protein 52;caco 2;caco ii;caco- 2;caco-2;caco-ii;calcium binding and coiled-coil domain 2;	SWISSPROT_AC:Q13137;SWISSPROT_ID:CACO2_HUMAN;EMBL:AC068531;EMBL:AK222666;EMBL:AK223227;EMBL:AK293137;EMBL:AK293329;EMBL:AK298177;EMBL:AK303313;EMBL:AK314796;EMBL:BC004130;EMBL:BC015893;EMBL:CH471109;EMBL:CR456763;EMBL:U22897;RefSeq:NP_001248319.1;RefSeq:NP_001248320.1;RefSeq:NP_001248322.1;RefSeq:NP_001248324.1;RefSeq:NP_005822.1;ProteinModelPortal:Q13137;STRING:9606.ENSP00000258947;SWISSPROT_AC_…	6378	Protein	ACE2	ACE-related carboxypeptidase;ACE2;ACEH;Angiotensin-converting enzyme 2;Angiotensin-converting enzyme homolog;EC 3.4.17.23;Metalloprotease MPROT15;angiotensin -converting enzyme 2;angiotensin 1 converting enzyme 2;angiotensin 1-converting enzyme 2;angiotensin converting enzyme 2;angiotensin converting enzyme ii;angiotensin converting enzyme type 2;angiotensin converting enzyme-2;angiotensin conver…	SWISSPROT_AC:Q9BYF1;SWISSPROT_ID:ACE2_HUMAN;EMBL:AB046569;EMBL:AB193259;EMBL:AB193260;EMBL:AF241254;EMBL:AF291820;EMBL:AL110224;EMBL:AY217547;EMBL:AY358714;EMBL:AY623811;EMBL:BC039902;EMBL:BC048094;EMBL:CH471074;EMBL:E39033;EMBL:GQ262784;RefSeq:NP_068576.1;ProteinModelPortal:Q9BYF1;STRING:9606.ENSP00000252519;SWISSPROT_AC_OLD:C7ECU1;SWISSPROT_AC_OLD:Q6UWP0;SWISSPROT_AC_OLD:Q86WT0;SWISSPROT_AC_OLD…	10241	59272
10225750	MMP-1 -- ACE2	association	Pubmed 2013:23880184;	<b>ACE2</b> blockade significantly increased <b>MMP-1</b> and -8 concentrations in atheroma supernatants.[Pubmed 2013:23880184];	247772	Protein	MMP-1	CLG;EC 3.4.24.7;Fibroblast collagenase;Interstitial collagenase;Matrix metalloproteinase-1;MMP-1;MMP1;cl g;cl-g;CLGN;fibroblast-type collagenase;interstitial type of collagenase;interstitial-collagenase;matrix metallopeptidase 1;matrix metallopeptidase-1;matrix metallopeptidase1;	SWISSPROT_AC:P03956;SWISSPROT_ID:MMP1_HUMAN;EMBL:AY769434;EMBL:BC013875;EMBL:BT006874;EMBL:M13509;EMBL:M15996;EMBL:M16567;EMBL:U78045;EMBL:X05231;EMBL:X54925;RefSeq:NP_002412.1;ProteinModelPortal:P03956;STRING:9606.ENSP00000322788;SWISSPROT_AC_OLD:P08156;SMR:P03956;GeneID:4312;KEGG:hsa:4312;PIR:A37308;eggNOG:ENOG410XQ5D;eggNOG:KOG1565;UniGene:Hs.83169;GO:GO:0004175;GO:GO:0004222;GO:GO:0004252;GO:…	6378	Protein	ACE2	ACE-related carboxypeptidase;ACE2;ACEH;Angiotensin-converting enzyme 2;Angiotensin-converting enzyme homolog;EC 3.4.17.23;Metalloprotease MPROT15;angiotensin -converting enzyme 2;angiotensin 1 converting enzyme 2;angiotensin 1-converting enzyme 2;angiotensin converting enzyme 2;angiotensin converting enzyme ii;angiotensin converting enzyme type 2;angiotensin converting enzyme-2;angiotensin conver…	SWISSPROT_AC:Q9BYF1;SWISSPROT_ID:ACE2_HUMAN;EMBL:AB046569;EMBL:AB193259;EMBL:AB193260;EMBL:AF241254;EMBL:AF291820;EMBL:AL110224;EMBL:AY217547;EMBL:AY358714;EMBL:AY623811;EMBL:BC039902;EMBL:BC048094;EMBL:CH471074;EMBL:E39033;EMBL:GQ262784;RefSeq:NP_068576.1;ProteinModelPortal:Q9BYF1;STRING:9606.ENSP00000252519;SWISSPROT_AC_OLD:C7ECU1;SWISSPROT_AC_OLD:Q6UWP0;SWISSPROT_AC_OLD:Q86WT0;SWISSPROT_AC_OLD…	4312	59272
10704803	BLM -- ACE2	association	Pubmed 2014:24782646;Pubmed central 2014:4003542;	<b>Angiotensin-converting enzyme 2</b> (ACE-2) together with angiotensin-(1-7) [ANG-(1-7)] were both greatly reduced after <b>BLM</b> administration.[Pubmed 2014:24782646];<b>Angiotensin-converting enzyme 2</b> (ACE-2) together with angiotensin-(1-7) [ANG-(1-7)] were both greatly reduced after <b>BLM</b> administration.[Pubmed central 2014:4003542];As the data showed that the protein levels of <b…	46820	Protein	BLM	BLM;Bloom syndrome protein;DNA helicase, RecQ-like type 2;EC 3.6.4.12;RecQ protein-like 3;RECQ2;RECQL3;blm-type;bloom syndrome recq helicase-like;Bloom syndrome RecQ like helicase;bloom syndrome's protein;bloom-syndrome protein;BS;protein bloom syndrome;recq protein-like-3;RECQL2;	SWISSPROT_AC:P54132;SWISSPROT_ID:BLM_HUMAN;EMBL:AY886902;EMBL:BC093622;EMBL:BC101567;EMBL:BC115030;EMBL:BC115032;EMBL:U39817;RefSeq:NP_000048.1;RefSeq:NP_001274175.1;RefSeq:NP_001274176.1;RefSeq:NP_001274177.1;ProteinModelPortal:P54132;STRING:9606.ENSP00000347232;SWISSPROT_AC_OLD:Q52M96;SMR:P54132;GeneID:641;KEGG:hsa:641;PIR:A57570;eggNOG:COG0514;eggNOG:KOG0351;UniGene:Hs.725208;GO:GO:0000079;GO:…	6378	Protein	ACE2	ACE-related carboxypeptidase;ACE2;ACEH;Angiotensin-converting enzyme 2;Angiotensin-converting enzyme homolog;EC 3.4.17.23;Metalloprotease MPROT15;angiotensin -converting enzyme 2;angiotensin 1 converting enzyme 2;angiotensin 1-converting enzyme 2;angiotensin converting enzyme 2;angiotensin converting enzyme ii;angiotensin converting enzyme type 2;angiotensin converting enzyme-2;angiotensin conver…	SWISSPROT_AC:Q9BYF1;SWISSPROT_ID:ACE2_HUMAN;EMBL:AB046569;EMBL:AB193259;EMBL:AB193260;EMBL:AF241254;EMBL:AF291820;EMBL:AL110224;EMBL:AY217547;EMBL:AY358714;EMBL:AY623811;EMBL:BC039902;EMBL:BC048094;EMBL:CH471074;EMBL:E39033;EMBL:GQ262784;RefSeq:NP_068576.1;ProteinModelPortal:Q9BYF1;STRING:9606.ENSP00000252519;SWISSPROT_AC_OLD:C7ECU1;SWISSPROT_AC_OLD:Q6UWP0;SWISSPROT_AC_OLD:Q86WT0;SWISSPROT_AC_OLD…	641	59272
10753108	Insulin -- ACE2	association	Pubmed 2014:24400109;Pubmed central 2015:4404823;Pubmed central 2014:3882249;Pubmed central 2017:5372579;Pubmed central 2013:4015180;	Effect of <b>insulin</b> on <b>ACE2</b> activity and kidney function in the non-obese diabetic mouse.[Pubmed 2014:24400109];However, in a recent study with cultured podocytes, <b>insulin</b> increases <b>ACE2</b> expression and favors an Ã¢Â€Âœanti-angiotensin IIÃ¢Â€Â? regarding ACE/ACE2 gene expression balance and decreases fibronectin expression as a marker of fibrosis.[Pubmed central 2015:4404…	200308	Protein	Insulin	INS;Insulin;an-ins;IDDM;iddm 1;iddm 2;iddm type 1;iddm-1;iddm-2;iddm-type;IDDM1;IDDM2;ILPR;ins-type;insulin--an;insulin-chain;insulin-type;IRDN;mody-x;MODY10;type-insulin;	SWISSPROT_AC:P01308;SWISSPROT_ID:INS_HUMAN;EMBL:AJ009655;EMBL:AY138590;EMBL:AY899304;EMBL:BC005255;EMBL:BT006808;EMBL:CH471158;EMBL:J00265;EMBL:L15440;EMBL:M10039;EMBL:V00565;EMBL:X70508;RefSeq:NP_000198.1;RefSeq:NP_001172026.1;RefSeq:NP_001172027.1;RefSeq:NP_001278826.1;ProteinModelPortal:P01308;STRING:9606.ENSP00000250971;SWISSPROT_AC_OLD:Q5EEX2;SMR:P01308;GeneID:3630;KEGG:hsa:3630;PIR:A93222;e…	6378	Protein	ACE2	ACE-related carboxypeptidase;ACE2;ACEH;Angiotensin-converting enzyme 2;Angiotensin-converting enzyme homolog;EC 3.4.17.23;Metalloprotease MPROT15;angiotensin -converting enzyme 2;angiotensin 1 converting enzyme 2;angiotensin 1-converting enzyme 2;angiotensin converting enzyme 2;angiotensin converting enzyme ii;angiotensin converting enzyme type 2;angiotensin converting enzyme-2;angiotensin conver…	SWISSPROT_AC:Q9BYF1;SWISSPROT_ID:ACE2_HUMAN;EMBL:AB046569;EMBL:AB193259;EMBL:AB193260;EMBL:AF241254;EMBL:AF291820;EMBL:AL110224;EMBL:AY217547;EMBL:AY358714;EMBL:AY623811;EMBL:BC039902;EMBL:BC048094;EMBL:CH471074;EMBL:E39033;EMBL:GQ262784;RefSeq:NP_068576.1;ProteinModelPortal:Q9BYF1;STRING:9606.ENSP00000252519;SWISSPROT_AC_OLD:C7ECU1;SWISSPROT_AC_OLD:Q6UWP0;SWISSPROT_AC_OLD:Q86WT0;SWISSPROT_AC_OLD…	3630	59272
10853363	Cardiac troponin I -- ACE2	association	Pubmed 2014:24926374;Pubmed central 2014:4043627;	A significant negative correlation was observed between serum <b>ACE2</b> and serum <b>cardiac troponin I</b> levels, however, no significant association was identified between the serum ACE2 level quartiles and the ACE2 gene polymorphisms.[Pubmed 2014:24926374];A significant negative correlation was observed between serum <b>ACE2</b> and serum <b>cardiac troponin I</b> levels, however, no signif…	492427	Protein	Cardiac troponin I	Cardiac troponin I;TNNC1;TNNI3;Troponin I, cardiac muscle;CMD1FF;CMD2A;CMH7;cTnI;RCM1;tnni-3;troponin I3, cardiac type;	SWISSPROT_AC:P19429;SWISSPROT_ID:TNNI3_HUMAN;EMBL:M64247;EMBL:X54163;EMBL:X90780;RefSeq:NP_000354.4;ProteinModelPortal:P19429;STRING:9606.ENSP00000341838;SMR:P19429;GeneID:7137;KEGG:hsa:7137;PIR:A61229;eggNOG:ENOG410Y9IX;eggNOG:KOG3977;UniGene:Hs.709179;GO:GO:0001570;GO:GO:0001980;GO:GO:0003009;GO:GO:0003779;GO:GO:0005829;GO:GO:0005861;GO:GO:0006874;GO:GO:0006940;GO:GO:0007507;GO:GO:0019855;GO:GO…	6378	Protein	ACE2	ACE-related carboxypeptidase;ACE2;ACEH;Angiotensin-converting enzyme 2;Angiotensin-converting enzyme homolog;EC 3.4.17.23;Metalloprotease MPROT15;angiotensin -converting enzyme 2;angiotensin 1 converting enzyme 2;angiotensin 1-converting enzyme 2;angiotensin converting enzyme 2;angiotensin converting enzyme ii;angiotensin converting enzyme type 2;angiotensin converting enzyme-2;angiotensin conver…	SWISSPROT_AC:Q9BYF1;SWISSPROT_ID:ACE2_HUMAN;EMBL:AB046569;EMBL:AB193259;EMBL:AB193260;EMBL:AF241254;EMBL:AF291820;EMBL:AL110224;EMBL:AY217547;EMBL:AY358714;EMBL:AY623811;EMBL:BC039902;EMBL:BC048094;EMBL:CH471074;EMBL:E39033;EMBL:GQ262784;RefSeq:NP_068576.1;ProteinModelPortal:Q9BYF1;STRING:9606.ENSP00000252519;SWISSPROT_AC_OLD:C7ECU1;SWISSPROT_AC_OLD:Q6UWP0;SWISSPROT_AC_OLD:Q86WT0;SWISSPROT_AC_OLD…	7137	59272
10930059	TACE -- ACE2	association	Pubmed 2014:24756098;Pubmed central 2014:3893316;Pubmed central 2012:3216391;Pubmed central 2012:3327712;Pubmed central 2017:5372579;Pubmed central 2017:5656262;Pubmed central 2016:5003360;Pubmed central 2016:5067531;Pubmed central 2013:3639987;Pubmed central 2013:4015180;	In conclusion, exercise training alone and in combination with metformin prevented shedding of renal <b>ACE2</b> by decreasing <b>ADAM17</b> protein.[Pubmed 2014:24756098];Effect of Ang II, high D-glucose and <b>ADAM17</b> on <b>ACE2</b> shedding.[Pubmed central 2014:3893316];To determine the role of <b>ADAM17</b> in the stimulation of <b>ACE2</b> activity in the media induced by high D-glucose, …	10027	Protein	TACE	ADA17;ADAM 17;ADAM17;CD156b antigen;CSVP;Disintegrin and metalloproteinase domain-containing protein 17;EC 3.4.24.86;Snake venom-like protease;TACE;TNF-alpha convertase;TNF-alpha-converting enzyme;ADAM metallopeptidase domain 17;adam-17;ADAM18;CD156B;NISBD;NISBD1;tnf alpha converting enzyme;tnf alpha-converting enzyme;tnf- alpha converting enzyme;tnf-a converting enzyme;tnf-alpha converting enzym…	SWISSPROT_AC:P78536;SWISSPROT_ID:ADA17_HUMAN;EMBL:U69611;EMBL:U69612;EMBL:U86755;EMBL:U92649;RefSeq:NP_003174.3;ProteinModelPortal:P78536;STRING:9606.ENSP00000309968;SWISSPROT_AC_OLD:O60226;SMR:P78536;GeneID:6868;KEGG:hsa:6868;eggNOG:ENOG410XQWB;eggNOG:KOG3658;UniGene:Hs.404914;UniGene:Hs.570189;UniGene:Hs.744980;GO:GO:0001666;GO:GO:0001934;GO:GO:0002446;GO:GO:0002467;GO:GO:0002690;GO:GO:0004222;…	6378	Protein	ACE2	ACE-related carboxypeptidase;ACE2;ACEH;Angiotensin-converting enzyme 2;Angiotensin-converting enzyme homolog;EC 3.4.17.23;Metalloprotease MPROT15;angiotensin -converting enzyme 2;angiotensin 1 converting enzyme 2;angiotensin 1-converting enzyme 2;angiotensin converting enzyme 2;angiotensin converting enzyme ii;angiotensin converting enzyme type 2;angiotensin converting enzyme-2;angiotensin conver…	SWISSPROT_AC:Q9BYF1;SWISSPROT_ID:ACE2_HUMAN;EMBL:AB046569;EMBL:AB193259;EMBL:AB193260;EMBL:AF241254;EMBL:AF291820;EMBL:AL110224;EMBL:AY217547;EMBL:AY358714;EMBL:AY623811;EMBL:BC039902;EMBL:BC048094;EMBL:CH471074;EMBL:E39033;EMBL:GQ262784;RefSeq:NP_068576.1;ProteinModelPortal:Q9BYF1;STRING:9606.ENSP00000252519;SWISSPROT_AC_OLD:C7ECU1;SWISSPROT_AC_OLD:Q6UWP0;SWISSPROT_AC_OLD:Q86WT0;SWISSPROT_AC_OLD…	6868	59272
11644113	CD34 -- ACE2	association	Pubmed 2015:25701390;	Here, based on the analysis of HCC datasets from Gene Expression Omnibus (GEO) database and The Cancer Genome Atlas (TCGA), we found that there was a negative correlation between the mRNA levels of <b>angiotensin converting enzyme 2</b> (ACE2) and <b>CD34</b>.[Pubmed 2015:25701390];Moreover, a positive correlation was found between VEGF and Ang II or Ang (1-7), while negative correlation was obse…	59175	Protein	CD34	CD34;CD34 antigen;Hematopoietic progenitor cell antigen CD34;antigen cd 34;antigen cd34;antigen of cd34;cd 34;cd 34 antigen;cd-34;cd-34 antigen;cd3 4;cd34 an antigen;CD34 molecule;cd34-antigen;cd34-type;hematopoietic progenitor cell antigen cd 34;molecule cd34;	SWISSPROT_AC:P28906;SWISSPROT_ID:CD34_HUMAN;EMBL:AF523361;EMBL:AK291529;EMBL:AL356275;EMBL:BC039146;EMBL:CH471100;EMBL:M81104;EMBL:M81938;EMBL:M81939;EMBL:M81940;EMBL:M81941;EMBL:M81942;EMBL:M81943;EMBL:M81944;EMBL:M81945;EMBL:S53910;EMBL:S53911;RefSeq:NP_001020280.1;RefSeq:NP_001764.1;ProteinModelPortal:P28906;STRING:9606.ENSP00000310036;SWISSPROT_AC_OLD:A8K664;SWISSPROT_AC_OLD:Q15970;SWISSPROT_…	6378	Protein	ACE2	ACE-related carboxypeptidase;ACE2;ACEH;Angiotensin-converting enzyme 2;Angiotensin-converting enzyme homolog;EC 3.4.17.23;Metalloprotease MPROT15;angiotensin -converting enzyme 2;angiotensin 1 converting enzyme 2;angiotensin 1-converting enzyme 2;angiotensin converting enzyme 2;angiotensin converting enzyme ii;angiotensin converting enzyme type 2;angiotensin converting enzyme-2;angiotensin conver…	SWISSPROT_AC:Q9BYF1;SWISSPROT_ID:ACE2_HUMAN;EMBL:AB046569;EMBL:AB193259;EMBL:AB193260;EMBL:AF241254;EMBL:AF291820;EMBL:AL110224;EMBL:AY217547;EMBL:AY358714;EMBL:AY623811;EMBL:BC039902;EMBL:BC048094;EMBL:CH471074;EMBL:E39033;EMBL:GQ262784;RefSeq:NP_068576.1;ProteinModelPortal:Q9BYF1;STRING:9606.ENSP00000252519;SWISSPROT_AC_OLD:C7ECU1;SWISSPROT_AC_OLD:Q6UWP0;SWISSPROT_AC_OLD:Q86WT0;SWISSPROT_AC_OLD…	947	59272
12147095	HMGB1 -- ACE2	association	Pubmed 2015:26498282;Pubmed 2016:26498282;	<b>Angiotensin-converting enzyme 2</b> inhibits <b>high-mobility group box 1</b> and attenuates cardiac dysfunction post-myocardial ischemia.[Pubmed 2015:26498282];However, the association between <b>HMGB1</b> and <b>ACE2</b> has not been studied.[Pubmed 2015:26498282];Overexpression of <b>ACE2</b> represses ischemia-induced elevation of <b>HMGB1</b> and inflammatory cytokines.[Pubmed 2015:264982…	184172	Protein	HMGB1	High mobility group protein 1;High mobility group protein B1;HMG-1;HMG1;HMGB1;high mobility group b1 protein;high mobility group box -1;high mobility group box 1;high mobility group box i;high mobility group box-1;high mobility group box1;high mobility group protein-1;high mobility group protein-b1;high mobility group protein-i;high mobility group-box 1;high mobility group-box1;high mobility of g…	SWISSPROT_AC:P09429;SWISSPROT_ID:HMGB1_HUMAN;EMBL:AK122825;EMBL:AK291494;EMBL:AL353648;EMBL:AY377859;EMBL:BC003378;EMBL:BC030981;EMBL:BC066889;EMBL:BC067732;EMBL:BC141844;EMBL:BT006940;EMBL:BT020159;EMBL:CH471075;EMBL:CR456863;EMBL:CR749614;EMBL:D63874;EMBL:EF157968;EMBL:EU012027;EMBL:U51677;EMBL:X12597;RefSeq:NP_001300821.1;RefSeq:NP_001300822.1;RefSeq:NP_002119.1;ProteinModelPortal:P09429;STRIN…	6378	Protein	ACE2	ACE-related carboxypeptidase;ACE2;ACEH;Angiotensin-converting enzyme 2;Angiotensin-converting enzyme homolog;EC 3.4.17.23;Metalloprotease MPROT15;angiotensin -converting enzyme 2;angiotensin 1 converting enzyme 2;angiotensin 1-converting enzyme 2;angiotensin converting enzyme 2;angiotensin converting enzyme ii;angiotensin converting enzyme type 2;angiotensin converting enzyme-2;angiotensin conver…	SWISSPROT_AC:Q9BYF1;SWISSPROT_ID:ACE2_HUMAN;EMBL:AB046569;EMBL:AB193259;EMBL:AB193260;EMBL:AF241254;EMBL:AF291820;EMBL:AL110224;EMBL:AY217547;EMBL:AY358714;EMBL:AY623811;EMBL:BC039902;EMBL:BC048094;EMBL:CH471074;EMBL:E39033;EMBL:GQ262784;RefSeq:NP_068576.1;ProteinModelPortal:Q9BYF1;STRING:9606.ENSP00000252519;SWISSPROT_AC_OLD:C7ECU1;SWISSPROT_AC_OLD:Q6UWP0;SWISSPROT_AC_OLD:Q86WT0;SWISSPROT_AC_OLD…	3146	59272
17215105	SCFV -- ACE2	association	Pubmed 2004:14983044;	80R <b>scFv</b> competed with soluble <b>ACE2</b> for association with the S1 domain and bound S1 with high affinity (equilibrium dissociation constant, Kd=32.3 nM).[Pubmed 2004:14983044];	4367685	Gene	SCFV	SCFV;scfv-type;	GeneID:652070;protein_accession:ABG38429.1;protein_accession:CAA73499.1;protein_gi:109693281;protein_gi:2077999;RNA_nucleotide_accession:Y13056.1;genomic_nucleotide_accession:DQ535056.1;RNA_nucleotide_gi:2077998;genomic_nucleotide_gi:109693280;	6378	Protein	ACE2	ACE-related carboxypeptidase;ACE2;ACEH;Angiotensin-converting enzyme 2;Angiotensin-converting enzyme homolog;EC 3.4.17.23;Metalloprotease MPROT15;angiotensin -converting enzyme 2;angiotensin 1 converting enzyme 2;angiotensin 1-converting enzyme 2;angiotensin converting enzyme 2;angiotensin converting enzyme ii;angiotensin converting enzyme type 2;angiotensin converting enzyme-2;angiotensin conver…	SWISSPROT_AC:Q9BYF1;SWISSPROT_ID:ACE2_HUMAN;EMBL:AB046569;EMBL:AB193259;EMBL:AB193260;EMBL:AF241254;EMBL:AF291820;EMBL:AL110224;EMBL:AY217547;EMBL:AY358714;EMBL:AY623811;EMBL:BC039902;EMBL:BC048094;EMBL:CH471074;EMBL:E39033;EMBL:GQ262784;RefSeq:NP_068576.1;ProteinModelPortal:Q9BYF1;STRING:9606.ENSP00000252519;SWISSPROT_AC_OLD:C7ECU1;SWISSPROT_AC_OLD:Q6UWP0;SWISSPROT_AC_OLD:Q86WT0;SWISSPROT_AC_OLD…	652070	59272
17215122	SCFV -- ACE2	association	Pubmed 2004:14983044;	80R <b>scFv</b> competed with soluble <b>ACE2</b> for association with the S1 domain and bound S1 with high affinity (equilibrium dissociation constant, Kd=32.3 nM).[Pubmed 2004:14983044];	4367685	Gene	SCFV	SCFV;scfv-type;	GeneID:652070;protein_accession:ABG38429.1;protein_accession:CAA73499.1;protein_gi:109693281;protein_gi:2077999;RNA_nucleotide_accession:Y13056.1;genomic_nucleotide_accession:DQ535056.1;RNA_nucleotide_gi:2077998;genomic_nucleotide_gi:109693280;	4353906	Gene	ACE2	ACE2;ACEH;angiotensin I converting enzyme 2;ACE-related carboxypeptidase;angiotensin -converting enzyme 2;angiotensin 1 converting enzyme 2;angiotensin 1-converting enzyme 2;angiotensin converting enzyme 2;angiotensin converting enzyme ii;angiotensin converting enzyme type 2;angiotensin converting enzyme-2;angiotensin converting enzyme-ii;angiotensin i-converting enzyme 2;angiotensin i-converting…	SWISSPROT_AC:Q9BYF1;SWISSPROT_ID:ACE2_HUMAN;GeneID:59272;Ensembl:ENSG00000130234;HGNC:HGNC:13557;MIM:300335;Vega:OTTHUMG00000021177;protein_accession:AAF78220.1;protein_accession:AAF99721.1;protein_accession:AAH39902.1;protein_accession:AAH48094.2;protein_accession:AAO25651.1;protein_accession:AAQ89076.1;protein_accession:AAT45083.1;protein_accession:ACT66268.1;protein_accession:BAB40370.1;protei…	652070	59272
17339895	LMNA -- ACE2	association	Pubmed 2004:15151696;Pubmed central 2004:425604;	These data suggest that <b>ACE2</b> is up-regulated in human <b>IDC</b> and ICM and are consistent with the hypothesis that differential regulation of this enzyme may have important functional consequences in heart failure.[Pubmed 2004:15151696];These data suggest that <b>ACE2</b> is up-regulated in human <b>IDC</b> and ICM and are consistent with the hypothesis that differential regulation of th…	4343063	Gene	LMNA	CDCD1;CDDC;CMD1A;CMT2B1;EMD2;FPL;FPLD;FPLD2;HGPS;IDC;lamin A/C;LDP1;LFP;LGMD1B;LMN1;LMNA;LMNC;LMNL1;MADA;PRO1;a/c lamin;a/c-type lamin;fpld 2;fpld type 2;idc-type;lamin a /c;lfp-type;mad a;mad-a;prelamin a/c;Prelamin-A/C;	SWISSPROT_AC:P02545;SWISSPROT_ID:LMNA_HUMAN;GeneID:4000;Ensembl:ENSG00000160789;HGNC:HGNC:6636;MIM:150330;Vega:OTTHUMG00000013961;protein_accession:AAA36160.1;protein_accession:AAA36164.1;protein_accession:AAH00511.1;protein_accession:AAH03162.1;protein_accession:AAH14507.1;protein_accession:AAH33088.1;protein_accession:AAK59326.1;protein_accession:AAR29466.1;protein_accession:AAW32538.1;protein_…	6378	Protein	ACE2	ACE-related carboxypeptidase;ACE2;ACEH;Angiotensin-converting enzyme 2;Angiotensin-converting enzyme homolog;EC 3.4.17.23;Metalloprotease MPROT15;angiotensin -converting enzyme 2;angiotensin 1 converting enzyme 2;angiotensin 1-converting enzyme 2;angiotensin converting enzyme 2;angiotensin converting enzyme ii;angiotensin converting enzyme type 2;angiotensin converting enzyme-2;angiotensin conver…	SWISSPROT_AC:Q9BYF1;SWISSPROT_ID:ACE2_HUMAN;EMBL:AB046569;EMBL:AB193259;EMBL:AB193260;EMBL:AF241254;EMBL:AF291820;EMBL:AL110224;EMBL:AY217547;EMBL:AY358714;EMBL:AY623811;EMBL:BC039902;EMBL:BC048094;EMBL:CH471074;EMBL:E39033;EMBL:GQ262784;RefSeq:NP_068576.1;ProteinModelPortal:Q9BYF1;STRING:9606.ENSP00000252519;SWISSPROT_AC_OLD:C7ECU1;SWISSPROT_AC_OLD:Q6UWP0;SWISSPROT_AC_OLD:Q86WT0;SWISSPROT_AC_OLD…	4000	59272
17339967	ACE2 -- LMNA	association	Pubmed 2004:15151696;Pubmed central 2004:425604;	These data suggest that <b>ACE2</b> is up-regulated in human <b>IDC</b> and ICM and are consistent with the hypothesis that differential regulation of this enzyme may have important functional consequences in heart failure.[Pubmed 2004:15151696];These data suggest that <b>ACE2</b> is up-regulated in human <b>IDC</b> and ICM and are consistent with the hypothesis that differential regulation of th…	4353906	Gene	ACE2	ACE2;ACEH;angiotensin I converting enzyme 2;ACE-related carboxypeptidase;angiotensin -converting enzyme 2;angiotensin 1 converting enzyme 2;angiotensin 1-converting enzyme 2;angiotensin converting enzyme 2;angiotensin converting enzyme ii;angiotensin converting enzyme type 2;angiotensin converting enzyme-2;angiotensin converting enzyme-ii;angiotensin i-converting enzyme 2;angiotensin i-converting…	SWISSPROT_AC:Q9BYF1;SWISSPROT_ID:ACE2_HUMAN;GeneID:59272;Ensembl:ENSG00000130234;HGNC:HGNC:13557;MIM:300335;Vega:OTTHUMG00000021177;protein_accession:AAF78220.1;protein_accession:AAF99721.1;protein_accession:AAH39902.1;protein_accession:AAH48094.2;protein_accession:AAO25651.1;protein_accession:AAQ89076.1;protein_accession:AAT45083.1;protein_accession:ACT66268.1;protein_accession:BAB40370.1;protei…	225827	Protein	LMNA	LMN1;LMNA;Prelamin-A/C;a/c lamin;a/c-type lamin;CDCD1;CDDC;CMD1A;CMT2B1;EMD2;FPL;FPLD;fpld 2;fpld type 2;FPLD2;HGPS;IDC;idc-type;lamin a /c;lamin A/C;LDP1;LFP;lfp-type;LGMD1B;LMNC;LMNL1;mad a;mad-a;MADA;prelamin a/c;PRO1;	SWISSPROT_AC:P02545;SWISSPROT_ID:LMNA_HUMAN;EMBL:AF381029;EMBL:AK295390;EMBL:AL135927;EMBL:AL355388;EMBL:AL356734;EMBL:AY357727;EMBL:AY847595;EMBL:AY847597;EMBL:BC000511;EMBL:BC003162;EMBL:BC014507;EMBL:CH471121;EMBL:M13451;EMBL:M13452;EMBL:X03444;EMBL:X03445;RefSeq:NP_001244303.1;RefSeq:NP_001269553.1;RefSeq:NP_001269554.1;RefSeq:NP_001269555.1;RefSeq:NP_005563.1;RefSeq:NP_733821.1;RefSeq:NP_733…	59272	4000
17339994	ACE2 -- LMNA	association	Pubmed 2004:15151696;Pubmed central 2004:425604;	These data suggest that <b>ACE2</b> is up-regulated in human <b>IDC</b> and ICM and are consistent with the hypothesis that differential regulation of this enzyme may have important functional consequences in heart failure.[Pubmed 2004:15151696];These data suggest that <b>ACE2</b> is up-regulated in human <b>IDC</b> and ICM and are consistent with the hypothesis that differential regulation of th…	4353906	Gene	ACE2	ACE2;ACEH;angiotensin I converting enzyme 2;ACE-related carboxypeptidase;angiotensin -converting enzyme 2;angiotensin 1 converting enzyme 2;angiotensin 1-converting enzyme 2;angiotensin converting enzyme 2;angiotensin converting enzyme ii;angiotensin converting enzyme type 2;angiotensin converting enzyme-2;angiotensin converting enzyme-ii;angiotensin i-converting enzyme 2;angiotensin i-converting…	SWISSPROT_AC:Q9BYF1;SWISSPROT_ID:ACE2_HUMAN;GeneID:59272;Ensembl:ENSG00000130234;HGNC:HGNC:13557;MIM:300335;Vega:OTTHUMG00000021177;protein_accession:AAF78220.1;protein_accession:AAF99721.1;protein_accession:AAH39902.1;protein_accession:AAH48094.2;protein_accession:AAO25651.1;protein_accession:AAQ89076.1;protein_accession:AAT45083.1;protein_accession:ACT66268.1;protein_accession:BAB40370.1;protei…	4343063	Gene	LMNA	CDCD1;CDDC;CMD1A;CMT2B1;EMD2;FPL;FPLD;FPLD2;HGPS;IDC;lamin A/C;LDP1;LFP;LGMD1B;LMN1;LMNA;LMNC;LMNL1;MADA;PRO1;a/c lamin;a/c-type lamin;fpld 2;fpld type 2;idc-type;lamin a /c;lfp-type;mad a;mad-a;prelamin a/c;Prelamin-A/C;	SWISSPROT_AC:P02545;SWISSPROT_ID:LMNA_HUMAN;GeneID:4000;Ensembl:ENSG00000160789;HGNC:HGNC:6636;MIM:150330;Vega:OTTHUMG00000013961;protein_accession:AAA36160.1;protein_accession:AAA36164.1;protein_accession:AAH00511.1;protein_accession:AAH03162.1;protein_accession:AAH14507.1;protein_accession:AAH33088.1;protein_accession:AAK59326.1;protein_accession:AAR29466.1;protein_accession:AAW32538.1;protein_…	59272	4000
17354652	ACE2 -- ACE	association	Pubmed:15109615;Pubmed 2006:17543197;Pubmed 2013:24226567;Pubmed 2004:15764086;Pubmed 2015:25237166;Pubmed 2008:18403595;Pubmed 2007:17303661;Pubmed 2011:20689326;Pubmed 2009:19232015;Pubmed 2016:26851370;Pubmed 2016:27220756;Pubmed 2016:27601681;Pubmed 2017:28186543;Pubmed central 2015:4404823;Pubmed central 2015:4407001;Pubmed central 2015:4451144;Pubmed central 2015:4549047;Pubmed central 2014…	<b>ACE2</b> might act in a counter-regulatory manner to <b>ACE</b>, modulating the balance between vasoconstrictors and vasodilators within the heart and kidney, and playing a significant role in regulating cardiovascular and renal function.[Pubmed:15109615];The application of functional genomics approaches to the discovery of <b>angiotensin-converting enzyme-2</b> (ACE2) as a counterbalance to t…	4353906	Gene	ACE2	ACE2;ACEH;angiotensin I converting enzyme 2;ACE-related carboxypeptidase;angiotensin -converting enzyme 2;angiotensin 1 converting enzyme 2;angiotensin 1-converting enzyme 2;angiotensin converting enzyme 2;angiotensin converting enzyme ii;angiotensin converting enzyme type 2;angiotensin converting enzyme-2;angiotensin converting enzyme-ii;angiotensin i-converting enzyme 2;angiotensin i-converting…	SWISSPROT_AC:Q9BYF1;SWISSPROT_ID:ACE2_HUMAN;GeneID:59272;Ensembl:ENSG00000130234;HGNC:HGNC:13557;MIM:300335;Vega:OTTHUMG00000021177;protein_accession:AAF78220.1;protein_accession:AAF99721.1;protein_accession:AAH39902.1;protein_accession:AAH48094.2;protein_accession:AAO25651.1;protein_accession:AAQ89076.1;protein_accession:AAT45083.1;protein_accession:ACT66268.1;protein_accession:BAB40370.1;protei…	6617	Protein	ACE	ACE;Angiotensin-converting enzyme;CD143 antigen;DCP;DCP1;Dipeptidyl carboxypeptidase I;EC 3.2.1.-;EC 3.4.15.1;Kininase II;ace--an;ACE1;angiotensin I converting enzyme;cd 143;CD143;dipeptidyl carboxypeptidase 1;dipeptidyl carboxypeptidase-1;dipeptidyl carboxypeptidase-i;dipeptidyl-carboxypeptidase i;kininase 2;kininase ii-type;kininase type ii;kininase-ii;	SWISSPROT_AC:P12821;SWISSPROT_ID:ACE_HUMAN;EMBL:AB208971;EMBL:AC113554;EMBL:AF118569;EMBL:AK301988;EMBL:AY436326;EMBL:EU332840;EMBL:J04144;EMBL:M26657;EMBL:X16295;RefSeq:NP_000780.1;RefSeq:NP_001171528.1;RefSeq:NP_690043.1;ProteinModelPortal:P12821;STRING:9606.ENSP00000290866;SWISSPROT_AC_OLD:B0LPF0;SWISSPROT_AC_OLD:B4DXI3;SWISSPROT_AC_OLD:E7EU16;SWISSPROT_AC_OLD:P22966;SWISSPROT_AC_OLD:Q53YX9;SW…	59272	1636
17477972	ITGB1 -- ACE2	association	Pubmed 2004:15276642;	<b>ACE2</b> purified from failing human heart was found to form a complex with <b>integrin beta1</b> by immunoprecipitation, Western blotting, activity assay, and ESI tandem mass spectroscopy.[Pubmed 2004:15276642];	4342818	Gene	ITGB1	CD29;FNRB;GPIIA;integrin subunit beta 1;ITGB1;MDF2;MSK12;VLA-BETA;VLAB;antigen cd29;cd 29;cd-29;CD29 antigen;Fibronectin receptor subunit beta;fnr-b;Glycoprotein IIa;integrin beta -1;integrin beta 1;integrin beta 1-chain;Integrin beta-1;integrin beta1;integrin beta1-chain;integrin chain beta 1;integrin chain beta1;integrin of the beta 1;integrin subunit beta1;integrin subunit-beta1;integrin-beta …	SWISSPROT_AC:P05556;SWISSPROT_ID:ITB1_HUMAN;GeneID:3688;Ensembl:ENSG00000150093;HGNC:HGNC:6153;MIM:135630;Vega:OTTHUMG00000017928;protein_accession:AAA59182.1;protein_accession:AAA74402.1;protein_accession:AAA74403.1;protein_accession:AAA79832.1;protein_accession:AAA79833.1;protein_accession:AAA79834.1;protein_accession:AAA79835.1;protein_accession:AAA81366.1;protein_accession:AAH20057.1;protein_…	6378	Protein	ACE2	ACE-related carboxypeptidase;ACE2;ACEH;Angiotensin-converting enzyme 2;Angiotensin-converting enzyme homolog;EC 3.4.17.23;Metalloprotease MPROT15;angiotensin -converting enzyme 2;angiotensin 1 converting enzyme 2;angiotensin 1-converting enzyme 2;angiotensin converting enzyme 2;angiotensin converting enzyme ii;angiotensin converting enzyme type 2;angiotensin converting enzyme-2;angiotensin conver…	SWISSPROT_AC:Q9BYF1;SWISSPROT_ID:ACE2_HUMAN;EMBL:AB046569;EMBL:AB193259;EMBL:AB193260;EMBL:AF241254;EMBL:AF291820;EMBL:AL110224;EMBL:AY217547;EMBL:AY358714;EMBL:AY623811;EMBL:BC039902;EMBL:BC048094;EMBL:CH471074;EMBL:E39033;EMBL:GQ262784;RefSeq:NP_068576.1;ProteinModelPortal:Q9BYF1;STRING:9606.ENSP00000252519;SWISSPROT_AC_OLD:C7ECU1;SWISSPROT_AC_OLD:Q6UWP0;SWISSPROT_AC_OLD:Q86WT0;SWISSPROT_AC_OLD…	3688	59272
17478019	ACE2 -- ITGB1	association	Pubmed 2004:15276642;	<b>ACE2</b> purified from failing human heart was found to form a complex with <b>integrin beta1</b> by immunoprecipitation, Western blotting, activity assay, and ESI tandem mass spectroscopy.[Pubmed 2004:15276642];	4353906	Gene	ACE2	ACE2;ACEH;angiotensin I converting enzyme 2;ACE-related carboxypeptidase;angiotensin -converting enzyme 2;angiotensin 1 converting enzyme 2;angiotensin 1-converting enzyme 2;angiotensin converting enzyme 2;angiotensin converting enzyme ii;angiotensin converting enzyme type 2;angiotensin converting enzyme-2;angiotensin converting enzyme-ii;angiotensin i-converting enzyme 2;angiotensin i-converting…	SWISSPROT_AC:Q9BYF1;SWISSPROT_ID:ACE2_HUMAN;GeneID:59272;Ensembl:ENSG00000130234;HGNC:HGNC:13557;MIM:300335;Vega:OTTHUMG00000021177;protein_accession:AAF78220.1;protein_accession:AAF99721.1;protein_accession:AAH39902.1;protein_accession:AAH48094.2;protein_accession:AAO25651.1;protein_accession:AAQ89076.1;protein_accession:AAT45083.1;protein_accession:ACT66268.1;protein_accession:BAB40370.1;protei…	205361	Protein	ITGB1	CD29 antigen;Fibronectin receptor subunit beta;FNRB;Glycoprotein IIa;GPIIA;Integrin beta-1;ITB1;ITGB1;MDF2;MSK12;VLA-4 subunit beta;antigen cd29;cd 29;cd-29;CD29;fnr-b;integrin beta -1;integrin beta 1;integrin beta 1-chain;integrin beta1;integrin beta1-chain;integrin chain beta 1;integrin chain beta1;integrin of the beta 1;integrin subunit beta 1;integrin subunit beta1;integrin subunit-beta1;inte…	SWISSPROT_AC:P05556;SWISSPROT_ID:ITB1_HUMAN;EMBL:AK291697;EMBL:AL365203;EMBL:BC020057;EMBL:BC113901;EMBL:BX537407;EMBL:CH471072;EMBL:M34189;EMBL:M84237;EMBL:U28252;EMBL:U33879;EMBL:U33880;EMBL:U33881;EMBL:U33882;EMBL:X07979;RefSeq:NP_002202.2;RefSeq:NP_391988.1;RefSeq:NP_596867.1;ProteinModelPortal:P05556;STRING:9606.ENSP00000303351;SWISSPROT_AC_OLD:A8K6N2;SWISSPROT_AC_OLD:D3DRX9;SWISSPROT_AC_OLD…	59272	3688
17478048	ACE2 -- ITGB1	association	Pubmed 2004:15276642;	<b>ACE2</b> purified from failing human heart was found to form a complex with <b>integrin beta1</b> by immunoprecipitation, Western blotting, activity assay, and ESI tandem mass spectroscopy.[Pubmed 2004:15276642];	4353906	Gene	ACE2	ACE2;ACEH;angiotensin I converting enzyme 2;ACE-related carboxypeptidase;angiotensin -converting enzyme 2;angiotensin 1 converting enzyme 2;angiotensin 1-converting enzyme 2;angiotensin converting enzyme 2;angiotensin converting enzyme ii;angiotensin converting enzyme type 2;angiotensin converting enzyme-2;angiotensin converting enzyme-ii;angiotensin i-converting enzyme 2;angiotensin i-converting…	SWISSPROT_AC:Q9BYF1;SWISSPROT_ID:ACE2_HUMAN;GeneID:59272;Ensembl:ENSG00000130234;HGNC:HGNC:13557;MIM:300335;Vega:OTTHUMG00000021177;protein_accession:AAF78220.1;protein_accession:AAF99721.1;protein_accession:AAH39902.1;protein_accession:AAH48094.2;protein_accession:AAO25651.1;protein_accession:AAQ89076.1;protein_accession:AAT45083.1;protein_accession:ACT66268.1;protein_accession:BAB40370.1;protei…	4342818	Gene	ITGB1	CD29;FNRB;GPIIA;integrin subunit beta 1;ITGB1;MDF2;MSK12;VLA-BETA;VLAB;antigen cd29;cd 29;cd-29;CD29 antigen;Fibronectin receptor subunit beta;fnr-b;Glycoprotein IIa;integrin beta -1;integrin beta 1;integrin beta 1-chain;Integrin beta-1;integrin beta1;integrin beta1-chain;integrin chain beta 1;integrin chain beta1;integrin of the beta 1;integrin subunit beta1;integrin subunit-beta1;integrin-beta …	SWISSPROT_AC:P05556;SWISSPROT_ID:ITB1_HUMAN;GeneID:3688;Ensembl:ENSG00000150093;HGNC:HGNC:6153;MIM:135630;Vega:OTTHUMG00000017928;protein_accession:AAA59182.1;protein_accession:AAA74402.1;protein_accession:AAA74403.1;protein_accession:AAA79832.1;protein_accession:AAA79833.1;protein_accession:AAA79834.1;protein_accession:AAA79835.1;protein_accession:AAA81366.1;protein_accession:AAH20057.1;protein_…	59272	3688
17576909	ACE2 -- Ang II	association	Pubmed:20349406;Pubmed 2006:16585421;Pubmed 2006:17345786;Pubmed 2013:22947420;Pubmed 2013:23392115;Pubmed 2013:23681967;Pubmed 2013:23812385;Pubmed 2013:23949470;Pubmed 2004:15283675;Pubmed 2004:15538735;Pubmed 2004:15549171;Pubmed 2012:22113528;Pubmed 2012:22121476;Pubmed 2012:22460555;Pubmed 2012:22475818;Pubmed 2012:22510001;Pubmed 2012:22518283;Pubmed 2012:22655211;Pubmed 2012:23012792;Pubme…	ACE and <b>ACE2</b> produce <b>angiotensin II</b> (Ang II), a vasopressor that induces cardiovascular remodeling, and Ang 1-7, a vasodilator with an antiremodeling effect.[Pubmed:20349406];<b>Ang II</b> was preferably cleaved by <b>rACE2</b> (km=5 mumol/L), whereas Ang I was not a good substrate for rACE2.[Pubmed 2006:16585421];We hypothesized that over-expression of <b>ACE2</b> may be related to…	4353906	Gene	ACE2	ACE2;ACEH;angiotensin I converting enzyme 2;ACE-related carboxypeptidase;angiotensin -converting enzyme 2;angiotensin 1 converting enzyme 2;angiotensin 1-converting enzyme 2;angiotensin converting enzyme 2;angiotensin converting enzyme ii;angiotensin converting enzyme type 2;angiotensin converting enzyme-2;angiotensin converting enzyme-ii;angiotensin i-converting enzyme 2;angiotensin i-converting…	SWISSPROT_AC:Q9BYF1;SWISSPROT_ID:ACE2_HUMAN;GeneID:59272;Ensembl:ENSG00000130234;HGNC:HGNC:13557;MIM:300335;Vega:OTTHUMG00000021177;protein_accession:AAF78220.1;protein_accession:AAF99721.1;protein_accession:AAH39902.1;protein_accession:AAH48094.2;protein_accession:AAO25651.1;protein_accession:AAQ89076.1;protein_accession:AAT45083.1;protein_accession:ACT66268.1;protein_accession:BAB40370.1;protei…	17470	Protein	Ang II	Ang II;Angiotensin 1-8;Angiotensin II;Angiotensin-2;ang -2;ang 2;ang ii-type;ang type 2;ang type-2;ang- 2;ang- ii;ang-ii;	TMP_SWISSPROT_AC:P01019_Ang II;PARENT_SWISSPROT_AC:P01019;PARENT_SWISSPROT_ID:ANGT_HUMAN;	59272
17576924	ANG -- ACE2	association	Pubmed 2004:15283675;Pubmed 2012:22518284;Pubmed 2015:25867182;Pubmed 2015:25874965;Pubmed 2015:26245758;Pubmed 2007:17969309;Pubmed 2010:19934006;Pubmed central 2015:4397032;Pubmed central 2015:4412646;Pubmed central 2015:4437035;Pubmed central 2015:4451144;Pubmed central 2014:3882249;Pubmed central 2012:3216391;Pubmed central 2012:3299299;Pubmed central 2012:3410252;Pubmed central 2017:5421869;…	Ang II was cleaved efficiently by <b>ACE2</b> to <b>Ang</b> (1-7) (kcat/K(m) of 2.2x10(6) M(-1) x s(-1)) and was cleaved by NEP (kcat/K(m) of 2.2x10(5) M(-1) x s(-1)) to several degradation products.[Pubmed 2004:15283675];In contrast to rhACE2, rm <b>ACE2</b> is substantially less potent in transformation of <b>Ang</b> 1-10 to Ang 1-9.[Pubmed 2012:22518284];Both <b>Ang</b> (1-7) infusion via osmo…	4340034	Gene	ANG	ALS9;ANG;angiogenin;HEL168;RAA1;RNASE4;RNASE5;als 9;ANGI;EC 3.1.27.-;Ribonuclease 5;RNase 5;rnase v;	SWISSPROT_AC:P03950;SWISSPROT_ID:ANGI_HUMAN;GeneID:283;Ensembl:ENSG00000214274;HGNC:HGNC:483;MIM:105850;Vega:OTTHUMG00000029576;protein_accession:AAA51678.1;protein_accession:AAH20704.1;protein_accession:AAH54880.1;protein_accession:AAH62698.1;protein_accession:AAL67710.1;protein_accession:AAL67711.1;protein_accession:AAL67712.1;protein_accession:AAL67713.1;protein_accession:AAL67714.1;protein_ac…	6378	Protein	ACE2	ACE-related carboxypeptidase;ACE2;ACEH;Angiotensin-converting enzyme 2;Angiotensin-converting enzyme homolog;EC 3.4.17.23;Metalloprotease MPROT15;angiotensin -converting enzyme 2;angiotensin 1 converting enzyme 2;angiotensin 1-converting enzyme 2;angiotensin converting enzyme 2;angiotensin converting enzyme ii;angiotensin converting enzyme type 2;angiotensin converting enzyme-2;angiotensin conver…	SWISSPROT_AC:Q9BYF1;SWISSPROT_ID:ACE2_HUMAN;EMBL:AB046569;EMBL:AB193259;EMBL:AB193260;EMBL:AF241254;EMBL:AF291820;EMBL:AL110224;EMBL:AY217547;EMBL:AY358714;EMBL:AY623811;EMBL:BC039902;EMBL:BC048094;EMBL:CH471074;EMBL:E39033;EMBL:GQ262784;RefSeq:NP_068576.1;ProteinModelPortal:Q9BYF1;STRING:9606.ENSP00000252519;SWISSPROT_AC_OLD:C7ECU1;SWISSPROT_AC_OLD:Q6UWP0;SWISSPROT_AC_OLD:Q86WT0;SWISSPROT_AC_OLD…	283	59272
17576963	ACE2 -- ANG	association	Pubmed 2004:15283675;Pubmed 2012:22518284;Pubmed 2015:25867182;Pubmed 2015:25874965;Pubmed 2015:26245758;Pubmed 2007:17969309;Pubmed 2010:19934006;Pubmed central 2015:4397032;Pubmed central 2015:4412646;Pubmed central 2015:4437035;Pubmed central 2015:4451144;Pubmed central 2014:3882249;Pubmed central 2012:3216391;Pubmed central 2012:3299299;Pubmed central 2012:3410252;Pubmed central 2017:5421869;…	Ang II was cleaved efficiently by <b>ACE2</b> to <b>Ang</b> (1-7) (kcat/K(m) of 2.2x10(6) M(-1) x s(-1)) and was cleaved by NEP (kcat/K(m) of 2.2x10(5) M(-1) x s(-1)) to several degradation products.[Pubmed 2004:15283675];In contrast to rhACE2, rm <b>ACE2</b> is substantially less potent in transformation of <b>Ang</b> 1-10 to Ang 1-9.[Pubmed 2012:22518284];Both <b>Ang</b> (1-7) infusion via osmo…	4353906	Gene	ACE2	ACE2;ACEH;angiotensin I converting enzyme 2;ACE-related carboxypeptidase;angiotensin -converting enzyme 2;angiotensin 1 converting enzyme 2;angiotensin 1-converting enzyme 2;angiotensin converting enzyme 2;angiotensin converting enzyme ii;angiotensin converting enzyme type 2;angiotensin converting enzyme-2;angiotensin converting enzyme-ii;angiotensin i-converting enzyme 2;angiotensin i-converting…	SWISSPROT_AC:Q9BYF1;SWISSPROT_ID:ACE2_HUMAN;GeneID:59272;Ensembl:ENSG00000130234;HGNC:HGNC:13557;MIM:300335;Vega:OTTHUMG00000021177;protein_accession:AAF78220.1;protein_accession:AAF99721.1;protein_accession:AAH39902.1;protein_accession:AAH48094.2;protein_accession:AAO25651.1;protein_accession:AAQ89076.1;protein_accession:AAT45083.1;protein_accession:ACT66268.1;protein_accession:BAB40370.1;protei…	17364	Protein	ANG	ANG;ANGI;Angiogenin;EC 3.1.27.-;Ribonuclease 5;RNase 5;RNASE5;als 9;ALS9;HEL168;RAA1;rnase v;RNASE4;	SWISSPROT_AC:P03950;SWISSPROT_ID:ANGI_HUMAN;EMBL:AF449647;EMBL:AF449648;EMBL:AF449649;EMBL:AF449650;EMBL:AF449651;EMBL:AK313989;EMBL:BC020704;EMBL:BC054880;EMBL:BC062698;EMBL:CH471078;EMBL:CR407633;EMBL:FJ236304;EMBL:M11567;RefSeq:NP_001091046.1;RefSeq:NP_001136.1;ProteinModelPortal:P03950;STRING:9606.ENSP00000336762;SWISSPROT_AC_OLD:Q05CV1;SWISSPROT_AC_OLD:Q53X86;SWISSPROT_AC_OLD:Q6P5T2;SWISSPRO…	59272	283
17576983	ACE2 -- ANG	association	Pubmed 2004:15283675;Pubmed 2012:22518284;Pubmed 2015:25867182;Pubmed 2015:25874965;Pubmed 2015:26245758;Pubmed 2007:17969309;Pubmed 2010:19934006;Pubmed central 2015:4397032;Pubmed central 2015:4412646;Pubmed central 2015:4437035;Pubmed central 2015:4451144;Pubmed central 2014:3882249;Pubmed central 2012:3216391;Pubmed central 2012:3299299;Pubmed central 2012:3410252;Pubmed central 2017:5421869;…	Ang II was cleaved efficiently by <b>ACE2</b> to <b>Ang</b> (1-7) (kcat/K(m) of 2.2x10(6) M(-1) x s(-1)) and was cleaved by NEP (kcat/K(m) of 2.2x10(5) M(-1) x s(-1)) to several degradation products.[Pubmed 2004:15283675];In contrast to rhACE2, rm <b>ACE2</b> is substantially less potent in transformation of <b>Ang</b> 1-10 to Ang 1-9.[Pubmed 2012:22518284];Both <b>Ang</b> (1-7) infusion via osmo…	4353906	Gene	ACE2	ACE2;ACEH;angiotensin I converting enzyme 2;ACE-related carboxypeptidase;angiotensin -converting enzyme 2;angiotensin 1 converting enzyme 2;angiotensin 1-converting enzyme 2;angiotensin converting enzyme 2;angiotensin converting enzyme ii;angiotensin converting enzyme type 2;angiotensin converting enzyme-2;angiotensin converting enzyme-ii;angiotensin i-converting enzyme 2;angiotensin i-converting…	SWISSPROT_AC:Q9BYF1;SWISSPROT_ID:ACE2_HUMAN;GeneID:59272;Ensembl:ENSG00000130234;HGNC:HGNC:13557;MIM:300335;Vega:OTTHUMG00000021177;protein_accession:AAF78220.1;protein_accession:AAF99721.1;protein_accession:AAH39902.1;protein_accession:AAH48094.2;protein_accession:AAO25651.1;protein_accession:AAQ89076.1;protein_accession:AAT45083.1;protein_accession:ACT66268.1;protein_accession:BAB40370.1;protei…	4340034	Gene	ANG	ALS9;ANG;angiogenin;HEL168;RAA1;RNASE4;RNASE5;als 9;ANGI;EC 3.1.27.-;Ribonuclease 5;RNase 5;rnase v;	SWISSPROT_AC:P03950;SWISSPROT_ID:ANGI_HUMAN;GeneID:283;Ensembl:ENSG00000214274;HGNC:HGNC:483;MIM:105850;Vega:OTTHUMG00000029576;protein_accession:AAA51678.1;protein_accession:AAH20704.1;protein_accession:AAH54880.1;protein_accession:AAH62698.1;protein_accession:AAL67710.1;protein_accession:AAL67711.1;protein_accession:AAL67712.1;protein_accession:AAL67713.1;protein_accession:AAL67714.1;protein_ac…	59272	283
17660972	ACE2 -- Ang I	association	Pubmed 2004:15538735;Pubmed 2008:18654024;Pubmed central 2014:4310085;Pubmed central 2008:2597759;Pubmed central 2012:3216391;Pubmed central 2012:3270559;Pubmed central 2012:3272817;Pubmed central 2012:3296191;Pubmed central 2012:3527547;Pubmed central 2017:5510558;Pubmed central 2016:4886055;Pubmed central 2016:5054604;Pubmed central 2016:5075625;Pubmed central 2011:3302904;Pubmed central 2013:3…	<b>ACE2</b> cleaves <b>angiotensin I</b> and angiotensin II into the inactive angiotensin 1-9, and the vasodilator and anti-proliferative angiotensin 1-7, respectively.[Pubmed 2004:15538735];ACE2 is a novel homologue of ACE, which exists in the human heart, and <b>ACE2</b> converts <b>angiotensin I</b> to angiotensin 1-9 and angiotensin II to angiotensin 1-7, thereby decreasing angiotensin II lev…	4353906	Gene	ACE2	ACE2;ACEH;angiotensin I converting enzyme 2;ACE-related carboxypeptidase;angiotensin -converting enzyme 2;angiotensin 1 converting enzyme 2;angiotensin 1-converting enzyme 2;angiotensin converting enzyme 2;angiotensin converting enzyme ii;angiotensin converting enzyme type 2;angiotensin converting enzyme-2;angiotensin converting enzyme-ii;angiotensin i-converting enzyme 2;angiotensin i-converting…	SWISSPROT_AC:Q9BYF1;SWISSPROT_ID:ACE2_HUMAN;GeneID:59272;Ensembl:ENSG00000130234;HGNC:HGNC:13557;MIM:300335;Vega:OTTHUMG00000021177;protein_accession:AAF78220.1;protein_accession:AAF99721.1;protein_accession:AAH39902.1;protein_accession:AAH48094.2;protein_accession:AAO25651.1;protein_accession:AAQ89076.1;protein_accession:AAT45083.1;protein_accession:ACT66268.1;protein_accession:BAB40370.1;protei…	17471	Protein	Ang I	Ang I;Angiotensin 1-10;Angiotensin I;Angiotensin-1;ang 1;ang subtype 1;ang type 1;ang type i;ang type-1;ang- 1;ang-i;ang1--an;angiotensin 1;angiotensin 1-type;angiotensin subtype 1;angiotensin subtype-1;angiotensin type 1;angiotensin type i;angiotensin type-1;angiotensin type-i;angiotensin-type 1;angiotensin-type i;angiotensin1;	TMP_SWISSPROT_AC:P01019_Ang I;PARENT_SWISSPROT_AC:P01019;PARENT_SWISSPROT_ID:ANGT_HUMAN;	59272
18197594	ACE2 -- HNF1B	association	Pubmed 2005:16297991;	The <b>HNF1beta</b> target genes dipeptidyl peptidase 4 (DPP4), <b>angiotensin converting enzyme 2</b> (ACE2) and osteopontin (SPP1) are most likely direct target genes, as they contain functional HNF1 binding sites in their promoter region.[Pubmed 2005:16297991];	4353906	Gene	ACE2	ACE2;ACEH;angiotensin I converting enzyme 2;ACE-related carboxypeptidase;angiotensin -converting enzyme 2;angiotensin 1 converting enzyme 2;angiotensin 1-converting enzyme 2;angiotensin converting enzyme 2;angiotensin converting enzyme ii;angiotensin converting enzyme type 2;angiotensin converting enzyme-2;angiotensin converting enzyme-ii;angiotensin i-converting enzyme 2;angiotensin i-converting…	SWISSPROT_AC:Q9BYF1;SWISSPROT_ID:ACE2_HUMAN;GeneID:59272;Ensembl:ENSG00000130234;HGNC:HGNC:13557;MIM:300335;Vega:OTTHUMG00000021177;protein_accession:AAF78220.1;protein_accession:AAF99721.1;protein_accession:AAH39902.1;protein_accession:AAH48094.2;protein_accession:AAO25651.1;protein_accession:AAQ89076.1;protein_accession:AAT45083.1;protein_accession:ACT66268.1;protein_accession:BAB40370.1;protei…	184550	Protein	HNF1B	Hepatocyte nuclear factor 1-beta;HNF-1-beta;HNF-1B;HNF1B;Homeoprotein LFB3;TCF-2;TCF2;Transcription factor 2;Variant hepatic nuclear factor 1;vHNF1;factor 2 transcription;factor ii transcription;factor-2 transcription;FJHN;hepatocyte nuclear factor - 1 beta;hepatocyte nuclear factor -1 beta;hepatocyte nuclear factor 1 beta;hepatocyte nuclear factor 1-b;hepatocyte nuclear factor 1b;hepatocyte nucl…	SWISSPROT_AC:P35680;SWISSPROT_ID:HNF1B_HUMAN;EMBL:AC091199;EMBL:AC113211;EMBL:AK296633;EMBL:BC017714;EMBL:HM116556;EMBL:U90279;EMBL:U90280;EMBL:U90281;EMBL:U90282;EMBL:U90283;EMBL:U90284;EMBL:U90285;EMBL:U90286;EMBL:U90287;EMBL:X58840;EMBL:X71348;RefSeq:NP_000449.1;RefSeq:NP_001159395.1;RefSeq:NP_001291215.1;ProteinModelPortal:P35680;STRING:9606.ENSP00000225893;SWISSPROT_AC_OLD:B4DKM3;SWISSPROT_A…	59272	6928
18197655	HNF1B -- ACE2	association	Pubmed 2005:16297991;	The <b>HNF1beta</b> target genes dipeptidyl peptidase 4 (DPP4), <b>angiotensin converting enzyme 2</b> (ACE2) and osteopontin (SPP1) are most likely direct target genes, as they contain functional HNF1 binding sites in their promoter region.[Pubmed 2005:16297991];	4345421	Gene	HNF1B	FJHN;HNF-1-beta;HNF-1B;HNF1 homeobox B;HNF1B;HNF1beta;HNF2;HPC11;LF-B3;LFB3;MODY5;TCF-2;TCF2;VHNF1;factor 2 transcription;factor ii transcription;factor-2 transcription;hepatocyte nuclear factor - 1 beta;hepatocyte nuclear factor -1 beta;hepatocyte nuclear factor 1 beta;hepatocyte nuclear factor 1-b;Hepatocyte nuclear factor 1-beta;hepatocyte nuclear factor 1b;hepatocyte nuclear factor 1beta;hepa…	SWISSPROT_AC:P35680;SWISSPROT_ID:HNF1B_HUMAN;GeneID:6928;Ensembl:ENSG00000275410;HGNC:HGNC:11630;MIM:189907;Vega:OTTHUMG00000188478;protein_accession:AAC63388.1;protein_accession:AAH17714.1;protein_accession:AAP35790.1;protein_accession:ABM82454.1;protein_accession:ABW03416.1;protein_accession:ADM43490.1;protein_accession:ADM43491.1;protein_accession:ADM43492.1;protein_accession:ADM43493.1;protei…	6378	Protein	ACE2	ACE-related carboxypeptidase;ACE2;ACEH;Angiotensin-converting enzyme 2;Angiotensin-converting enzyme homolog;EC 3.4.17.23;Metalloprotease MPROT15;angiotensin -converting enzyme 2;angiotensin 1 converting enzyme 2;angiotensin 1-converting enzyme 2;angiotensin converting enzyme 2;angiotensin converting enzyme ii;angiotensin converting enzyme type 2;angiotensin converting enzyme-2;angiotensin conver…	SWISSPROT_AC:Q9BYF1;SWISSPROT_ID:ACE2_HUMAN;EMBL:AB046569;EMBL:AB193259;EMBL:AB193260;EMBL:AF241254;EMBL:AF291820;EMBL:AL110224;EMBL:AY217547;EMBL:AY358714;EMBL:AY623811;EMBL:BC039902;EMBL:BC048094;EMBL:CH471074;EMBL:E39033;EMBL:GQ262784;RefSeq:NP_068576.1;ProteinModelPortal:Q9BYF1;STRING:9606.ENSP00000252519;SWISSPROT_AC_OLD:C7ECU1;SWISSPROT_AC_OLD:Q6UWP0;SWISSPROT_AC_OLD:Q86WT0;SWISSPROT_AC_OLD…	6928	59272
18197709	ACE2 -- HNF1B	association	Pubmed 2005:16297991;	The <b>HNF1beta</b> target genes dipeptidyl peptidase 4 (DPP4), <b>angiotensin converting enzyme 2</b> (ACE2) and osteopontin (SPP1) are most likely direct target genes, as they contain functional HNF1 binding sites in their promoter region.[Pubmed 2005:16297991];	4353906	Gene	ACE2	ACE2;ACEH;angiotensin I converting enzyme 2;ACE-related carboxypeptidase;angiotensin -converting enzyme 2;angiotensin 1 converting enzyme 2;angiotensin 1-converting enzyme 2;angiotensin converting enzyme 2;angiotensin converting enzyme ii;angiotensin converting enzyme type 2;angiotensin converting enzyme-2;angiotensin converting enzyme-ii;angiotensin i-converting enzyme 2;angiotensin i-converting…	SWISSPROT_AC:Q9BYF1;SWISSPROT_ID:ACE2_HUMAN;GeneID:59272;Ensembl:ENSG00000130234;HGNC:HGNC:13557;MIM:300335;Vega:OTTHUMG00000021177;protein_accession:AAF78220.1;protein_accession:AAF99721.1;protein_accession:AAH39902.1;protein_accession:AAH48094.2;protein_accession:AAO25651.1;protein_accession:AAQ89076.1;protein_accession:AAT45083.1;protein_accession:ACT66268.1;protein_accession:BAB40370.1;protei…	4345421	Gene	HNF1B	FJHN;HNF-1-beta;HNF-1B;HNF1 homeobox B;HNF1B;HNF1beta;HNF2;HPC11;LF-B3;LFB3;MODY5;TCF-2;TCF2;VHNF1;factor 2 transcription;factor ii transcription;factor-2 transcription;hepatocyte nuclear factor - 1 beta;hepatocyte nuclear factor -1 beta;hepatocyte nuclear factor 1 beta;hepatocyte nuclear factor 1-b;Hepatocyte nuclear factor 1-beta;hepatocyte nuclear factor 1b;hepatocyte nuclear factor 1beta;hepa…	SWISSPROT_AC:P35680;SWISSPROT_ID:HNF1B_HUMAN;GeneID:6928;Ensembl:ENSG00000275410;HGNC:HGNC:11630;MIM:189907;Vega:OTTHUMG00000188478;protein_accession:AAC63388.1;protein_accession:AAH17714.1;protein_accession:AAP35790.1;protein_accession:ABM82454.1;protein_accession:ABW03416.1;protein_accession:ADM43490.1;protein_accession:ADM43491.1;protein_accession:ADM43492.1;protein_accession:ADM43493.1;protei…	59272	6928
18480366	QRSL1 -- ACE2	association	Pubmed 2006:16781089;	Additionally, the search for conserved cis-elements resulted in the discovery of WGATAR motifs in all the putative Ace2 promoters from 7 different animals, suggesting a possible role of <b>GATA</b> family transcriptional factors in regulating the expression of <b>Ace2</b>.[Pubmed 2006:16781089];	4352678	Gene	QRSL1	GatA;glutaminyl-tRNA synthase (glutamine-hydrolyzing)-like 1;QRSL1;EC 6.3.5.7;Glu-AdT subunit A;Glutaminyl-tRNA synthase-like protein 1;Glutamyl-tRNA(Gln) amidotransferase subunit A, mitochondrial;	SWISSPROT_AC:Q9H0R6;SWISSPROT_ID:GATA_HUMAN;GeneID:55278;Ensembl:ENSG00000130348;HGNC:HGNC:21020;MIM:617209;Vega:OTTHUMG00000015301;protein_accession:AAH06084.1;protein_accession:AAH14389.1;protein_accession:ADZ15442.1;protein_accession:BAA91941.1;protein_accession:BAB13996.1;protein_accession:BAB14592.1;protein_accession:BAG37245.1;protein_accession:CAB66614.1;protein_accession:EAW48407.1;protei…	6378	Protein	ACE2	ACE-related carboxypeptidase;ACE2;ACEH;Angiotensin-converting enzyme 2;Angiotensin-converting enzyme homolog;EC 3.4.17.23;Metalloprotease MPROT15;angiotensin -converting enzyme 2;angiotensin 1 converting enzyme 2;angiotensin 1-converting enzyme 2;angiotensin converting enzyme 2;angiotensin converting enzyme ii;angiotensin converting enzyme type 2;angiotensin converting enzyme-2;angiotensin conver…	SWISSPROT_AC:Q9BYF1;SWISSPROT_ID:ACE2_HUMAN;EMBL:AB046569;EMBL:AB193259;EMBL:AB193260;EMBL:AF241254;EMBL:AF291820;EMBL:AL110224;EMBL:AY217547;EMBL:AY358714;EMBL:AY623811;EMBL:BC039902;EMBL:BC048094;EMBL:CH471074;EMBL:E39033;EMBL:GQ262784;RefSeq:NP_068576.1;ProteinModelPortal:Q9BYF1;STRING:9606.ENSP00000252519;SWISSPROT_AC_OLD:C7ECU1;SWISSPROT_AC_OLD:Q6UWP0;SWISSPROT_AC_OLD:Q86WT0;SWISSPROT_AC_OLD…	55278	59272
18480608	ACE2 -- GATA	association	Pubmed 2006:16781089;	Additionally, the search for conserved cis-elements resulted in the discovery of WGATAR motifs in all the putative Ace2 promoters from 7 different animals, suggesting a possible role of <b>GATA</b> family transcriptional factors in regulating the expression of <b>Ace2</b>.[Pubmed 2006:16781089];	4353906	Gene	ACE2	ACE2;ACEH;angiotensin I converting enzyme 2;ACE-related carboxypeptidase;angiotensin -converting enzyme 2;angiotensin 1 converting enzyme 2;angiotensin 1-converting enzyme 2;angiotensin converting enzyme 2;angiotensin converting enzyme ii;angiotensin converting enzyme type 2;angiotensin converting enzyme-2;angiotensin converting enzyme-ii;angiotensin i-converting enzyme 2;angiotensin i-converting…	SWISSPROT_AC:Q9BYF1;SWISSPROT_ID:ACE2_HUMAN;GeneID:59272;Ensembl:ENSG00000130234;HGNC:HGNC:13557;MIM:300335;Vega:OTTHUMG00000021177;protein_accession:AAF78220.1;protein_accession:AAF99721.1;protein_accession:AAH39902.1;protein_accession:AAH48094.2;protein_accession:AAO25651.1;protein_accession:AAQ89076.1;protein_accession:AAT45083.1;protein_accession:ACT66268.1;protein_accession:BAB40370.1;protei…	148554	Protein	GATA	EC 6.3.5.7;GATA;Glu-AdT subunit A;Glutaminyl-tRNA synthase-like protein 1;Glutamyl-tRNA(Gln) amidotransferase subunit A, mitochondrial;QRSL1;glutaminyl-tRNA synthase (glutamine-hydrolyzing)-like 1;	SWISSPROT_AC:Q9H0R6;SWISSPROT_ID:GATA_HUMAN;EMBL:AK001851;EMBL:AK022251;EMBL:AK023509;EMBL:AL136679;EMBL:AL390074;EMBL:BC006084;EMBL:BC014389;EMBL:CH471051;RefSeq:NP_060762.3;ProteinModelPortal:Q9H0R6;STRING:9606.ENSP00000358042;SWISSPROT_AC_OLD:Q5VWJ4;SWISSPROT_AC_OLD:Q9HA60;SWISSPROT_AC_OLD:Q9NV19;SMR:Q9H0R6;GeneID:55278;KEGG:hsa:55278;eggNOG:COG0154;eggNOG:KOG1211;UniGene:Hs.406917;GO:GO:00040…	59272	55278
18480633	ACE2 -- QRSL1	association	Pubmed 2006:16781089;	Additionally, the search for conserved cis-elements resulted in the discovery of WGATAR motifs in all the putative Ace2 promoters from 7 different animals, suggesting a possible role of <b>GATA</b> family transcriptional factors in regulating the expression of <b>Ace2</b>.[Pubmed 2006:16781089];	4353906	Gene	ACE2	ACE2;ACEH;angiotensin I converting enzyme 2;ACE-related carboxypeptidase;angiotensin -converting enzyme 2;angiotensin 1 converting enzyme 2;angiotensin 1-converting enzyme 2;angiotensin converting enzyme 2;angiotensin converting enzyme ii;angiotensin converting enzyme type 2;angiotensin converting enzyme-2;angiotensin converting enzyme-ii;angiotensin i-converting enzyme 2;angiotensin i-converting…	SWISSPROT_AC:Q9BYF1;SWISSPROT_ID:ACE2_HUMAN;GeneID:59272;Ensembl:ENSG00000130234;HGNC:HGNC:13557;MIM:300335;Vega:OTTHUMG00000021177;protein_accession:AAF78220.1;protein_accession:AAF99721.1;protein_accession:AAH39902.1;protein_accession:AAH48094.2;protein_accession:AAO25651.1;protein_accession:AAQ89076.1;protein_accession:AAT45083.1;protein_accession:ACT66268.1;protein_accession:BAB40370.1;protei…	4352678	Gene	QRSL1	GatA;glutaminyl-tRNA synthase (glutamine-hydrolyzing)-like 1;QRSL1;EC 6.3.5.7;Glu-AdT subunit A;Glutaminyl-tRNA synthase-like protein 1;Glutamyl-tRNA(Gln) amidotransferase subunit A, mitochondrial;	SWISSPROT_AC:Q9H0R6;SWISSPROT_ID:GATA_HUMAN;GeneID:55278;Ensembl:ENSG00000130348;HGNC:HGNC:21020;MIM:617209;Vega:OTTHUMG00000015301;protein_accession:AAH06084.1;protein_accession:AAH14389.1;protein_accession:ADZ15442.1;protein_accession:BAA91941.1;protein_accession:BAB13996.1;protein_accession:BAB14592.1;protein_accession:BAG37245.1;protein_accession:CAB66614.1;protein_accession:EAW48407.1;protei…	59272	55278
18700760	ACE2 -- Vitronectin	association	Pubmed 2007:17049691;Pubmed 2007:17631932;Pubmed central 2009:2773932;	Serum IgG blocked binding of the <b>S-protein</b> to the <b>ACE2</b> receptor and neutralized SARS-CoV infection in vitro.[Pubmed 2007:17049691];Several <b>ACE2</b> variants that reduced SARS-CoV <b>S-protein</b> association similarly reduced that of HCoV-NL63, whereas alteration of a number of solvent-exposed ACE2 residues did not interfere with binding by either S protein.[Pubmed 2007:17631932]…	4353906	Gene	ACE2	ACE2;ACEH;angiotensin I converting enzyme 2;ACE-related carboxypeptidase;angiotensin -converting enzyme 2;angiotensin 1 converting enzyme 2;angiotensin 1-converting enzyme 2;angiotensin converting enzyme 2;angiotensin converting enzyme ii;angiotensin converting enzyme type 2;angiotensin converting enzyme-2;angiotensin converting enzyme-ii;angiotensin i-converting enzyme 2;angiotensin i-converting…	SWISSPROT_AC:Q9BYF1;SWISSPROT_ID:ACE2_HUMAN;GeneID:59272;Ensembl:ENSG00000130234;HGNC:HGNC:13557;MIM:300335;Vega:OTTHUMG00000021177;protein_accession:AAF78220.1;protein_accession:AAF99721.1;protein_accession:AAH39902.1;protein_accession:AAH48094.2;protein_accession:AAO25651.1;protein_accession:AAQ89076.1;protein_accession:AAT45083.1;protein_accession:ACT66268.1;protein_accession:BAB40370.1;protei…	525726	Protein	Vitronectin	S-protein;Serum-spreading factor;V75;Vitronectin;VN;VTN;VTNC;serum spreading factor;VNT;	SWISSPROT_AC:P04004;SWISSPROT_ID:VTNC_HUMAN;EMBL:AF382388;EMBL:AK312968;EMBL:BC005046;EMBL:X03168;EMBL:X05006;RefSeq:NP_000629.3;ProteinModelPortal:P04004;STRING:9606.ENSP00000226218;SWISSPROT_AC_OLD:B2R7G0;SWISSPROT_AC_OLD:P01141;SWISSPROT_AC_OLD:Q9BSH7;SMR:P04004;GeneID:7448;KEGG:hsa:7448;PIR:A29744;eggNOG:ENOG410XQ5D;eggNOG:KOG1565;UniGene:Hs.2257;GO:GO:0005044;GO:GO:0005178;GO:GO:0005576;GO:G…	59272	7448
18700833	VTN -- ACE2	association	Pubmed 2007:17049691;Pubmed 2007:17631932;Pubmed central 2009:2773932;	Serum IgG blocked binding of the <b>S-protein</b> to the <b>ACE2</b> receptor and neutralized SARS-CoV infection in vitro.[Pubmed 2007:17049691];Several <b>ACE2</b> variants that reduced SARS-CoV <b>S-protein</b> association similarly reduced that of HCoV-NL63, whereas alteration of a number of solvent-exposed ACE2 residues did not interfere with binding by either S protein.[Pubmed 2007:17631932]…	4345872	Gene	VTN	V75;vitronectin;VN;VNT;VTN;S-protein;serum spreading factor;Serum-spreading factor;VTNC;	SWISSPROT_AC:P04004;SWISSPROT_ID:VTNC_HUMAN;GeneID:7448;Ensembl:ENSG00000109072;HGNC:HGNC:12724;MIM:193190;Vega:OTTHUMG00000132500;protein_accession:AAH05046.1;protein_accession:AAK60270.1;protein_accession:ABM84320.1;protein_accession:ABM87715.1;protein_accession:ADL14521.1;protein_accession:AFQ00545.1;protein_accession:BAG35807.1;protein_accession:BAH12789.1;protein_accession:CAA26933.1;protein…	6378	Protein	ACE2	ACE-related carboxypeptidase;ACE2;ACEH;Angiotensin-converting enzyme 2;Angiotensin-converting enzyme homolog;EC 3.4.17.23;Metalloprotease MPROT15;angiotensin -converting enzyme 2;angiotensin 1 converting enzyme 2;angiotensin 1-converting enzyme 2;angiotensin converting enzyme 2;angiotensin converting enzyme ii;angiotensin converting enzyme type 2;angiotensin converting enzyme-2;angiotensin conver…	SWISSPROT_AC:Q9BYF1;SWISSPROT_ID:ACE2_HUMAN;EMBL:AB046569;EMBL:AB193259;EMBL:AB193260;EMBL:AF241254;EMBL:AF291820;EMBL:AL110224;EMBL:AY217547;EMBL:AY358714;EMBL:AY623811;EMBL:BC039902;EMBL:BC048094;EMBL:CH471074;EMBL:E39033;EMBL:GQ262784;RefSeq:NP_068576.1;ProteinModelPortal:Q9BYF1;STRING:9606.ENSP00000252519;SWISSPROT_AC_OLD:C7ECU1;SWISSPROT_AC_OLD:Q6UWP0;SWISSPROT_AC_OLD:Q86WT0;SWISSPROT_AC_OLD…	7448	59272
18701302	ACE2 -- VTN	association	Pubmed 2007:17049691;Pubmed 2007:17631932;Pubmed central 2009:2773932;	Serum IgG blocked binding of the <b>S-protein</b> to the <b>ACE2</b> receptor and neutralized SARS-CoV infection in vitro.[Pubmed 2007:17049691];Several <b>ACE2</b> variants that reduced SARS-CoV <b>S-protein</b> association similarly reduced that of HCoV-NL63, whereas alteration of a number of solvent-exposed ACE2 residues did not interfere with binding by either S protein.[Pubmed 2007:17631932]…	4353906	Gene	ACE2	ACE2;ACEH;angiotensin I converting enzyme 2;ACE-related carboxypeptidase;angiotensin -converting enzyme 2;angiotensin 1 converting enzyme 2;angiotensin 1-converting enzyme 2;angiotensin converting enzyme 2;angiotensin converting enzyme ii;angiotensin converting enzyme type 2;angiotensin converting enzyme-2;angiotensin converting enzyme-ii;angiotensin i-converting enzyme 2;angiotensin i-converting…	SWISSPROT_AC:Q9BYF1;SWISSPROT_ID:ACE2_HUMAN;GeneID:59272;Ensembl:ENSG00000130234;HGNC:HGNC:13557;MIM:300335;Vega:OTTHUMG00000021177;protein_accession:AAF78220.1;protein_accession:AAF99721.1;protein_accession:AAH39902.1;protein_accession:AAH48094.2;protein_accession:AAO25651.1;protein_accession:AAQ89076.1;protein_accession:AAT45083.1;protein_accession:ACT66268.1;protein_accession:BAB40370.1;protei…	4345872	Gene	VTN	V75;vitronectin;VN;VNT;VTN;S-protein;serum spreading factor;Serum-spreading factor;VTNC;	SWISSPROT_AC:P04004;SWISSPROT_ID:VTNC_HUMAN;GeneID:7448;Ensembl:ENSG00000109072;HGNC:HGNC:12724;MIM:193190;Vega:OTTHUMG00000132500;protein_accession:AAH05046.1;protein_accession:AAK60270.1;protein_accession:ABM84320.1;protein_accession:ABM87715.1;protein_accession:ADL14521.1;protein_accession:AFQ00545.1;protein_accession:BAG35807.1;protein_accession:BAH12789.1;protein_accession:CAA26933.1;protein…	59272	7448
18823511	ACE2 -- S protein	association	Pubmed 2015:26487711;Pubmed 2008:18343844;Pubmed 2007:17055551;Pubmed central 2015:4687304;Pubmed central 2008:2572002;Pubmed central 2016:4982192;Pubmed central 2009:2676248;Pubmed central 2009:2773932;Pubmed central 2005:3371787;	The SARS CoV receptor-binding domain (amino acids N318-T509 of <b>S protein</b>) harbors an extended excursion along its periphery that contacts <b>ACE2</b> and is designated the receptor-binding motif (RBM, amino acids S432-T486).[Pubmed 2015:26487711];These results may help to delineate the molecular interactions between the <b>S protein</b> of NL63 and the <b>hACE2</b> receptor, and may also e…	4353906	Gene	ACE2	ACE2;ACEH;angiotensin I converting enzyme 2;ACE-related carboxypeptidase;angiotensin -converting enzyme 2;angiotensin 1 converting enzyme 2;angiotensin 1-converting enzyme 2;angiotensin converting enzyme 2;angiotensin converting enzyme ii;angiotensin converting enzyme type 2;angiotensin converting enzyme-2;angiotensin converting enzyme-ii;angiotensin i-converting enzyme 2;angiotensin i-converting…	SWISSPROT_AC:Q9BYF1;SWISSPROT_ID:ACE2_HUMAN;GeneID:59272;Ensembl:ENSG00000130234;HGNC:HGNC:13557;MIM:300335;Vega:OTTHUMG00000021177;protein_accession:AAF78220.1;protein_accession:AAF99721.1;protein_accession:AAH39902.1;protein_accession:AAH48094.2;protein_accession:AAO25651.1;protein_accession:AAQ89076.1;protein_accession:AAT45083.1;protein_accession:ACT66268.1;protein_accession:BAB40370.1;protei…	60479	Protein	S protein	CDSN;Corneodesmosin;S protein;HTSS;HTSS1;HYPT2;PSS;pss-type;PSS1;S;	SWISSPROT_AC:Q15517;SWISSPROT_ID:CDSN_HUMAN;EMBL:AB088114;EMBL:AF030130;EMBL:AF224747;EMBL:AF224748;EMBL:AF224749;EMBL:AF224750;EMBL:AF224751;EMBL:AF224752;EMBL:AF224753;EMBL:AF224754;EMBL:AF224755;EMBL:AF224756;EMBL:AF224757;EMBL:AF224758;EMBL:AF286165;EMBL:AF491325;EMBL:AF491326;EMBL:AF491327;EMBL:AF491328;EMBL:AF491329;EMBL:AF491330;EMBL:AJ238461;EMBL:AJ238462;EMBL:AJ238463;EMBL:AJ238464;EMBL:…	59272	1041
18823676	CDSN -- ACE2	association	Pubmed 2015:26487711;Pubmed 2008:18343844;Pubmed 2007:17055551;Pubmed central 2015:4687304;Pubmed central 2008:2572002;Pubmed central 2016:4982192;Pubmed central 2009:2676248;Pubmed central 2009:2773932;Pubmed central 2005:3371787;	The SARS CoV receptor-binding domain (amino acids N318-T509 of <b>S protein</b>) harbors an extended excursion along its periphery that contacts <b>ACE2</b> and is designated the receptor-binding motif (RBM, amino acids S432-T486).[Pubmed 2015:26487711];These results may help to delineate the molecular interactions between the <b>S protein</b> of NL63 and the <b>hACE2</b> receptor, and may also e…	4340661	Gene	CDSN	CDSN;corneodesmosin;HTSS;HTSS1;HYPT2;PSS;PSS1;S;pss-type;S protein;	SWISSPROT_AC:Q15517;SWISSPROT_ID:CDSN_HUMAN;GeneID:1041;Ensembl:ENSG00000204539;HGNC:HGNC:1802;MIM:602593;Vega:OTTHUMG00000031150;protein_accession:AAA21321.1;protein_accession:AAC24196.1;protein_accession:AAF78559.1;protein_accession:AAF78560.1;protein_accession:AAF78561.1;protein_accession:AAF78562.1;protein_accession:AAF78563.1;protein_accession:AAF78564.1;protein_accession:AAF78565.1;protein_…	6378	Protein	ACE2	ACE-related carboxypeptidase;ACE2;ACEH;Angiotensin-converting enzyme 2;Angiotensin-converting enzyme homolog;EC 3.4.17.23;Metalloprotease MPROT15;angiotensin -converting enzyme 2;angiotensin 1 converting enzyme 2;angiotensin 1-converting enzyme 2;angiotensin converting enzyme 2;angiotensin converting enzyme ii;angiotensin converting enzyme type 2;angiotensin converting enzyme-2;angiotensin conver…	SWISSPROT_AC:Q9BYF1;SWISSPROT_ID:ACE2_HUMAN;EMBL:AB046569;EMBL:AB193259;EMBL:AB193260;EMBL:AF241254;EMBL:AF291820;EMBL:AL110224;EMBL:AY217547;EMBL:AY358714;EMBL:AY623811;EMBL:BC039902;EMBL:BC048094;EMBL:CH471074;EMBL:E39033;EMBL:GQ262784;RefSeq:NP_068576.1;ProteinModelPortal:Q9BYF1;STRING:9606.ENSP00000252519;SWISSPROT_AC_OLD:C7ECU1;SWISSPROT_AC_OLD:Q6UWP0;SWISSPROT_AC_OLD:Q86WT0;SWISSPROT_AC_OLD…	1041	59272
18823737	ACE2 -- CDSN	association	Pubmed 2015:26487711;Pubmed 2008:18343844;Pubmed 2007:17055551;Pubmed central 2015:4687304;Pubmed central 2008:2572002;Pubmed central 2016:4982192;Pubmed central 2009:2676248;Pubmed central 2009:2773932;Pubmed central 2005:3371787;	The SARS CoV receptor-binding domain (amino acids N318-T509 of <b>S protein</b>) harbors an extended excursion along its periphery that contacts <b>ACE2</b> and is designated the receptor-binding motif (RBM, amino acids S432-T486).[Pubmed 2015:26487711];These results may help to delineate the molecular interactions between the <b>S protein</b> of NL63 and the <b>hACE2</b> receptor, and may also e…	4353906	Gene	ACE2	ACE2;ACEH;angiotensin I converting enzyme 2;ACE-related carboxypeptidase;angiotensin -converting enzyme 2;angiotensin 1 converting enzyme 2;angiotensin 1-converting enzyme 2;angiotensin converting enzyme 2;angiotensin converting enzyme ii;angiotensin converting enzyme type 2;angiotensin converting enzyme-2;angiotensin converting enzyme-ii;angiotensin i-converting enzyme 2;angiotensin i-converting…	SWISSPROT_AC:Q9BYF1;SWISSPROT_ID:ACE2_HUMAN;GeneID:59272;Ensembl:ENSG00000130234;HGNC:HGNC:13557;MIM:300335;Vega:OTTHUMG00000021177;protein_accession:AAF78220.1;protein_accession:AAF99721.1;protein_accession:AAH39902.1;protein_accession:AAH48094.2;protein_accession:AAO25651.1;protein_accession:AAQ89076.1;protein_accession:AAT45083.1;protein_accession:ACT66268.1;protein_accession:BAB40370.1;protei…	4340661	Gene	CDSN	CDSN;corneodesmosin;HTSS;HTSS1;HYPT2;PSS;PSS1;S;pss-type;S protein;	SWISSPROT_AC:Q15517;SWISSPROT_ID:CDSN_HUMAN;GeneID:1041;Ensembl:ENSG00000204539;HGNC:HGNC:1802;MIM:602593;Vega:OTTHUMG00000031150;protein_accession:AAA21321.1;protein_accession:AAC24196.1;protein_accession:AAF78559.1;protein_accession:AAF78560.1;protein_accession:AAF78561.1;protein_accession:AAF78562.1;protein_accession:AAF78563.1;protein_accession:AAF78564.1;protein_accession:AAF78565.1;protein_…	59272	1041
19586244	CYBA -- ACE2	association	Pubmed 2008:17906677;	Gene transfer of <b>ACE2</b> suppressed the expression of <b>p22phox</b> and MIF induced by angiotensin (Ang) II and Ang IV, accompanied by a decreased level of malondialdehyde in cells.[Pubmed 2008:17906677];	4341059	Gene	CYBA	CYBA;cytochrome b-245 alpha chain;p22-PHOX;CY24A;Cytochrome b(558) alpha chain;cytochrome b-245 alpha;cytochrome b-245 light;Cytochrome b-245 light chain;Cytochrome b558 subunit alpha;Neutrophil cytochrome b 22 kDa polypeptide;p 22 phox;p22 phagocyte B-cytochrome;p22 phox;p22phox;phox-p22;Superoxide-generating NADPH oxidase light chain subunit;	SWISSPROT_AC:P13498;SWISSPROT_ID:CY24A_HUMAN;GeneID:1535;Ensembl:ENSG00000051523;HGNC:HGNC:2577;MIM:608508;Vega:OTTHUMG00000173320;protein_accession:AAA52134.1;protein_accession:AAA90925.1;protein_accession:AAH06465.1;protein_accession:AAM96953.1;protein_accession:AAP35507.1;protein_accession:ABF20535.1;protein_accession:ABM84161.1;protein_accession:ABM87564.1;protein_accession:BAG61858.1;protein…	6378	Protein	ACE2	ACE-related carboxypeptidase;ACE2;ACEH;Angiotensin-converting enzyme 2;Angiotensin-converting enzyme homolog;EC 3.4.17.23;Metalloprotease MPROT15;angiotensin -converting enzyme 2;angiotensin 1 converting enzyme 2;angiotensin 1-converting enzyme 2;angiotensin converting enzyme 2;angiotensin converting enzyme ii;angiotensin converting enzyme type 2;angiotensin converting enzyme-2;angiotensin conver…	SWISSPROT_AC:Q9BYF1;SWISSPROT_ID:ACE2_HUMAN;EMBL:AB046569;EMBL:AB193259;EMBL:AB193260;EMBL:AF241254;EMBL:AF291820;EMBL:AL110224;EMBL:AY217547;EMBL:AY358714;EMBL:AY623811;EMBL:BC039902;EMBL:BC048094;EMBL:CH471074;EMBL:E39033;EMBL:GQ262784;RefSeq:NP_068576.1;ProteinModelPortal:Q9BYF1;STRING:9606.ENSP00000252519;SWISSPROT_AC_OLD:C7ECU1;SWISSPROT_AC_OLD:Q6UWP0;SWISSPROT_AC_OLD:Q86WT0;SWISSPROT_AC_OLD…	1535	59272
19586451	ACE2 -- p22phox	association	Pubmed 2008:17906677;	Gene transfer of <b>ACE2</b> suppressed the expression of <b>p22phox</b> and MIF induced by angiotensin (Ang) II and Ang IV, accompanied by a decreased level of malondialdehyde in cells.[Pubmed 2008:17906677];	4353906	Gene	ACE2	ACE2;ACEH;angiotensin I converting enzyme 2;ACE-related carboxypeptidase;angiotensin -converting enzyme 2;angiotensin 1 converting enzyme 2;angiotensin 1-converting enzyme 2;angiotensin converting enzyme 2;angiotensin converting enzyme ii;angiotensin converting enzyme type 2;angiotensin converting enzyme-2;angiotensin converting enzyme-ii;angiotensin i-converting enzyme 2;angiotensin i-converting…	SWISSPROT_AC:Q9BYF1;SWISSPROT_ID:ACE2_HUMAN;GeneID:59272;Ensembl:ENSG00000130234;HGNC:HGNC:13557;MIM:300335;Vega:OTTHUMG00000021177;protein_accession:AAF78220.1;protein_accession:AAF99721.1;protein_accession:AAH39902.1;protein_accession:AAH48094.2;protein_accession:AAO25651.1;protein_accession:AAQ89076.1;protein_accession:AAT45083.1;protein_accession:ACT66268.1;protein_accession:BAB40370.1;protei…	86126	Protein	p22phox	CY24A;CYBA;Cytochrome b(558) alpha chain;Cytochrome b-245 light chain;Cytochrome b558 subunit alpha;Neutrophil cytochrome b 22 kDa polypeptide;p22 phagocyte B-cytochrome;p22-phox;p22phox;Superoxide-generating NADPH oxidase light chain subunit;cytochrome b-245 alpha;cytochrome b-245 alpha chain;cytochrome b-245 light;p 22 phox;p22 phox;phox-p22;	SWISSPROT_AC:P13498;SWISSPROT_ID:CY24A_HUMAN;EMBL:AC116552;EMBL:AH002664;EMBL:BC006465;EMBL:BT006861;EMBL:M21186;RefSeq:NP_000092.2;ProteinModelPortal:P13498;STRING:9606.ENSP00000261623;SWISSPROT_AC_OLD:Q14090;SWISSPROT_AC_OLD:Q9BR72;SMR:P13498;GeneID:1535;KEGG:hsa:1535;PIR:A28201;eggNOG:ENOG410IXYN;eggNOG:ENOG4111MI6;UniGene:Hs.513803;GO:GO:0000302;GO:GO:0001666;GO:GO:0001725;GO:GO:0001938;GO:GO…	59272	1535
19586490	ACE2 -- CYBA	association	Pubmed 2008:17906677;	Gene transfer of <b>ACE2</b> suppressed the expression of <b>p22phox</b> and MIF induced by angiotensin (Ang) II and Ang IV, accompanied by a decreased level of malondialdehyde in cells.[Pubmed 2008:17906677];	4353906	Gene	ACE2	ACE2;ACEH;angiotensin I converting enzyme 2;ACE-related carboxypeptidase;angiotensin -converting enzyme 2;angiotensin 1 converting enzyme 2;angiotensin 1-converting enzyme 2;angiotensin converting enzyme 2;angiotensin converting enzyme ii;angiotensin converting enzyme type 2;angiotensin converting enzyme-2;angiotensin converting enzyme-ii;angiotensin i-converting enzyme 2;angiotensin i-converting…	SWISSPROT_AC:Q9BYF1;SWISSPROT_ID:ACE2_HUMAN;GeneID:59272;Ensembl:ENSG00000130234;HGNC:HGNC:13557;MIM:300335;Vega:OTTHUMG00000021177;protein_accession:AAF78220.1;protein_accession:AAF99721.1;protein_accession:AAH39902.1;protein_accession:AAH48094.2;protein_accession:AAO25651.1;protein_accession:AAQ89076.1;protein_accession:AAT45083.1;protein_accession:ACT66268.1;protein_accession:BAB40370.1;protei…	4341059	Gene	CYBA	CYBA;cytochrome b-245 alpha chain;p22-PHOX;CY24A;Cytochrome b(558) alpha chain;cytochrome b-245 alpha;cytochrome b-245 light;Cytochrome b-245 light chain;Cytochrome b558 subunit alpha;Neutrophil cytochrome b 22 kDa polypeptide;p 22 phox;p22 phagocyte B-cytochrome;p22 phox;p22phox;phox-p22;Superoxide-generating NADPH oxidase light chain subunit;	SWISSPROT_AC:P13498;SWISSPROT_ID:CY24A_HUMAN;GeneID:1535;Ensembl:ENSG00000051523;HGNC:HGNC:2577;MIM:608508;Vega:OTTHUMG00000173320;protein_accession:AAA52134.1;protein_accession:AAA90925.1;protein_accession:AAH06465.1;protein_accession:AAM96953.1;protein_accession:AAP35507.1;protein_accession:ABF20535.1;protein_accession:ABM84161.1;protein_accession:ABM87564.1;protein_accession:BAG61858.1;protein…	59272	1535
19975258	ACE -- ACE2	association	Pubmed 2008:18403595;Pubmed 2011:20689326;Pubmed 2009:19232015;Pubmed 2016:26851370;Pubmed 2016:27601681;Pubmed central 2015:4407001;Pubmed central 2015:4451144;Pubmed central 2015:4549047;Pubmed central 2014:4005755;Pubmed central 2014:4032232;Pubmed central 2014:4247946;Pubmed central 2017:5215206;Pubmed central 2017:5421869;Pubmed central 2010:2782317;Pubmed central 2016:5126670;Pubmed central…	The inhibition of <b>ACE2</b> expression was shown to be associated with <b>ACE</b> up-regulation and activation of extracellular regulated (ERK)1/2 and p38 mitogen-activated protein (MAP) kinases.[Pubmed 2008:18403595];Correlation between <b>ACE</b> and <b>ACE2</b> expression and levels of various biochemical parameters was also assessed.[Pubmed 2011:20689326];Correlation between renal <b>ACE</b…	4341139	Gene	ACE	ACE;ACE1;angiotensin I converting enzyme;CD143;DCP;DCP1;ace--an;Angiotensin-converting enzyme;cd 143;CD143 antigen;dipeptidyl carboxypeptidase 1;Dipeptidyl carboxypeptidase I;dipeptidyl carboxypeptidase-1;dipeptidyl carboxypeptidase-i;dipeptidyl-carboxypeptidase i;EC 3.2.1.-;EC 3.4.15.1;kininase 2;Kininase II;kininase ii-type;kininase type ii;kininase-ii;	SWISSPROT_AC:P12821;SWISSPROT_ID:ACE_HUMAN;GeneID:1636;Ensembl:ENSG00000159640;Ensembl:ENSG00000264813;HGNC:HGNC:2707;MIM:106180;Vega:OTTHUMG00000154927;Vega:OTTHUMG00000178900;protein_accession:AAA51684.1;protein_accession:AAA60611.1;protein_accession:AAD14360.1;protein_accession:AAD28560.1;protein_accession:AAD28561.1;protein_accession:AAP03651.1;protein_accession:AAP13243.1;protein_accession:A…	6378	Protein	ACE2	ACE-related carboxypeptidase;ACE2;ACEH;Angiotensin-converting enzyme 2;Angiotensin-converting enzyme homolog;EC 3.4.17.23;Metalloprotease MPROT15;angiotensin -converting enzyme 2;angiotensin 1 converting enzyme 2;angiotensin 1-converting enzyme 2;angiotensin converting enzyme 2;angiotensin converting enzyme ii;angiotensin converting enzyme type 2;angiotensin converting enzyme-2;angiotensin conver…	SWISSPROT_AC:Q9BYF1;SWISSPROT_ID:ACE2_HUMAN;EMBL:AB046569;EMBL:AB193259;EMBL:AB193260;EMBL:AF241254;EMBL:AF291820;EMBL:AL110224;EMBL:AY217547;EMBL:AY358714;EMBL:AY623811;EMBL:BC039902;EMBL:BC048094;EMBL:CH471074;EMBL:E39033;EMBL:GQ262784;RefSeq:NP_068576.1;ProteinModelPortal:Q9BYF1;STRING:9606.ENSP00000252519;SWISSPROT_AC_OLD:C7ECU1;SWISSPROT_AC_OLD:Q6UWP0;SWISSPROT_AC_OLD:Q86WT0;SWISSPROT_AC_OLD…	1636	59272
19975335	ACE2 -- ACE	association	Pubmed 2008:18403595;Pubmed 2011:20689326;Pubmed 2009:19232015;Pubmed 2016:26851370;Pubmed 2016:27601681;Pubmed central 2015:4407001;Pubmed central 2015:4451144;Pubmed central 2015:4549047;Pubmed central 2014:4005755;Pubmed central 2014:4032232;Pubmed central 2014:4247946;Pubmed central 2017:5215206;Pubmed central 2017:5421869;Pubmed central 2010:2782317;Pubmed central 2016:5126670;Pubmed central…	The inhibition of <b>ACE2</b> expression was shown to be associated with <b>ACE</b> up-regulation and activation of extracellular regulated (ERK)1/2 and p38 mitogen-activated protein (MAP) kinases.[Pubmed 2008:18403595];Correlation between <b>ACE</b> and <b>ACE2</b> expression and levels of various biochemical parameters was also assessed.[Pubmed 2011:20689326];Correlation between renal <b>ACE</b…	4353906	Gene	ACE2	ACE2;ACEH;angiotensin I converting enzyme 2;ACE-related carboxypeptidase;angiotensin -converting enzyme 2;angiotensin 1 converting enzyme 2;angiotensin 1-converting enzyme 2;angiotensin converting enzyme 2;angiotensin converting enzyme ii;angiotensin converting enzyme type 2;angiotensin converting enzyme-2;angiotensin converting enzyme-ii;angiotensin i-converting enzyme 2;angiotensin i-converting…	SWISSPROT_AC:Q9BYF1;SWISSPROT_ID:ACE2_HUMAN;GeneID:59272;Ensembl:ENSG00000130234;HGNC:HGNC:13557;MIM:300335;Vega:OTTHUMG00000021177;protein_accession:AAF78220.1;protein_accession:AAF99721.1;protein_accession:AAH39902.1;protein_accession:AAH48094.2;protein_accession:AAO25651.1;protein_accession:AAQ89076.1;protein_accession:AAT45083.1;protein_accession:ACT66268.1;protein_accession:BAB40370.1;protei…	4341139	Gene	ACE	ACE;ACE1;angiotensin I converting enzyme;CD143;DCP;DCP1;ace--an;Angiotensin-converting enzyme;cd 143;CD143 antigen;dipeptidyl carboxypeptidase 1;Dipeptidyl carboxypeptidase I;dipeptidyl carboxypeptidase-1;dipeptidyl carboxypeptidase-i;dipeptidyl-carboxypeptidase i;EC 3.2.1.-;EC 3.4.15.1;kininase 2;Kininase II;kininase ii-type;kininase type ii;kininase-ii;	SWISSPROT_AC:P12821;SWISSPROT_ID:ACE_HUMAN;GeneID:1636;Ensembl:ENSG00000159640;Ensembl:ENSG00000264813;HGNC:HGNC:2707;MIM:106180;Vega:OTTHUMG00000154927;Vega:OTTHUMG00000178900;protein_accession:AAA51684.1;protein_accession:AAA60611.1;protein_accession:AAD14360.1;protein_accession:AAD28560.1;protein_accession:AAD28561.1;protein_accession:AAP03651.1;protein_accession:AAP13243.1;protein_accession:A…	59272	1636
20275749	ACE2 -- ABO	association	Pubmed 2008:18818423;	In this study, we used a cellular model of adhesion to investigate whether natural antibodies of the <b>ABO</b> system could block the S protein and <b>angiotensin-converting enzyme 2</b> interaction.[Pubmed 2008:18818423];	4353906	Gene	ACE2	ACE2;ACEH;angiotensin I converting enzyme 2;ACE-related carboxypeptidase;angiotensin -converting enzyme 2;angiotensin 1 converting enzyme 2;angiotensin 1-converting enzyme 2;angiotensin converting enzyme 2;angiotensin converting enzyme ii;angiotensin converting enzyme type 2;angiotensin converting enzyme-2;angiotensin converting enzyme-ii;angiotensin i-converting enzyme 2;angiotensin i-converting…	SWISSPROT_AC:Q9BYF1;SWISSPROT_ID:ACE2_HUMAN;GeneID:59272;Ensembl:ENSG00000130234;HGNC:HGNC:13557;MIM:300335;Vega:OTTHUMG00000021177;protein_accession:AAF78220.1;protein_accession:AAF99721.1;protein_accession:AAH39902.1;protein_accession:AAH48094.2;protein_accession:AAO25651.1;protein_accession:AAQ89076.1;protein_accession:AAT45083.1;protein_accession:ACT66268.1;protein_accession:BAB40370.1;protei…	44407	Protein	ABO	A transferase;ABO;B transferase;BGAT;EC 2.4.1.37;EC 2.4.1.40;Fucosylglycoprotein 3-alpha-galactosyltransferase;Fucosylglycoprotein alpha-N-acetylgalactosaminyltransferase;Glycoprotein-fucosylgalactoside alpha-galactosyltransferase;Glycoprotein-fucosylgalactoside alpha-N-acetylgalactosaminyltransferase;Histo-blood group A transferase;Histo-blood group ABO system transferase;Histo-blood group B tra…	SWISSPROT_AC:P16442;SWISSPROT_ID:BGAT_HUMAN;EMBL:AF016622;EMBL:AF134412;EMBL:AF134413;EMBL:AF134414;EMBL:AF448199;EMBL:AF448200;EMBL:AH007586;EMBL:AH007587;EMBL:AH007592;EMBL:AJ276689;EMBL:AJ536135;EMBL:AJ536136;EMBL:AJ920329;EMBL:AM423110;EMBL:AM492698;EMBL:AM492699;EMBL:AY268591;EMBL:BC069595;EMBL:BC111575;EMBL:D82842;EMBL:D82843;EMBL:J05175;EMBL:X84746;EMBL:X84747;EMBL:X84748;EMBL:X84749;EMBL:…	59272	28
20275778	ABO -- ACE2	association	Pubmed 2008:18818423;	In this study, we used a cellular model of adhesion to investigate whether natural antibodies of the <b>ABO</b> system could block the S protein and <b>angiotensin-converting enzyme 2</b> interaction.[Pubmed 2008:18818423];	4339820	Gene	ABO	A3GALNT;A3GALT1;ABO;ABO, alpha 1-3-N-acetylgalactosaminyltransferase and alpha 1-3-galactosyltransferase;GTB;NAGAT;A transferase;abo-type;B transferase;b-transferase;BGAT;EC 2.4.1.37;EC 2.4.1.40;Fucosylglycoprotein 3-alpha-galactosyltransferase;Fucosylglycoprotein alpha-N-acetylgalactosaminyltransferase;Glycoprotein-fucosylgalactoside alpha-galactosyltransferase;Glycoprotein-fucosylgalactoside al…	SWISSPROT_AC:P16442;SWISSPROT_ID:BGAT_HUMAN;GeneID:28;Ensembl:ENSG00000175164;HGNC:HGNC:79;MIM:110300;protein_accession:AAA36792.1;protein_accession:AAB23167.2;protein_accession:AAB69195.1;protein_accession:AAB86462.1;protein_accession:AAB86463.1;protein_accession:AAB86464.1;protein_accession:AAB86465.1;protein_accession:AAC13777.1;protein_accession:AAC50121.3;protein_accession:AAC99327.1;protein…	6378	Protein	ACE2	ACE-related carboxypeptidase;ACE2;ACEH;Angiotensin-converting enzyme 2;Angiotensin-converting enzyme homolog;EC 3.4.17.23;Metalloprotease MPROT15;angiotensin -converting enzyme 2;angiotensin 1 converting enzyme 2;angiotensin 1-converting enzyme 2;angiotensin converting enzyme 2;angiotensin converting enzyme ii;angiotensin converting enzyme type 2;angiotensin converting enzyme-2;angiotensin conver…	SWISSPROT_AC:Q9BYF1;SWISSPROT_ID:ACE2_HUMAN;EMBL:AB046569;EMBL:AB193259;EMBL:AB193260;EMBL:AF241254;EMBL:AF291820;EMBL:AL110224;EMBL:AY217547;EMBL:AY358714;EMBL:AY623811;EMBL:BC039902;EMBL:BC048094;EMBL:CH471074;EMBL:E39033;EMBL:GQ262784;RefSeq:NP_068576.1;ProteinModelPortal:Q9BYF1;STRING:9606.ENSP00000252519;SWISSPROT_AC_OLD:C7ECU1;SWISSPROT_AC_OLD:Q6UWP0;SWISSPROT_AC_OLD:Q86WT0;SWISSPROT_AC_OLD…	28	59272
20275837	ACE2 -- ABO	association	Pubmed 2008:18818423;	In this study, we used a cellular model of adhesion to investigate whether natural antibodies of the <b>ABO</b> system could block the S protein and <b>angiotensin-converting enzyme 2</b> interaction.[Pubmed 2008:18818423];	4353906	Gene	ACE2	ACE2;ACEH;angiotensin I converting enzyme 2;ACE-related carboxypeptidase;angiotensin -converting enzyme 2;angiotensin 1 converting enzyme 2;angiotensin 1-converting enzyme 2;angiotensin converting enzyme 2;angiotensin converting enzyme ii;angiotensin converting enzyme type 2;angiotensin converting enzyme-2;angiotensin converting enzyme-ii;angiotensin i-converting enzyme 2;angiotensin i-converting…	SWISSPROT_AC:Q9BYF1;SWISSPROT_ID:ACE2_HUMAN;GeneID:59272;Ensembl:ENSG00000130234;HGNC:HGNC:13557;MIM:300335;Vega:OTTHUMG00000021177;protein_accession:AAF78220.1;protein_accession:AAF99721.1;protein_accession:AAH39902.1;protein_accession:AAH48094.2;protein_accession:AAO25651.1;protein_accession:AAQ89076.1;protein_accession:AAT45083.1;protein_accession:ACT66268.1;protein_accession:BAB40370.1;protei…	4339820	Gene	ABO	A3GALNT;A3GALT1;ABO;ABO, alpha 1-3-N-acetylgalactosaminyltransferase and alpha 1-3-galactosyltransferase;GTB;NAGAT;A transferase;abo-type;B transferase;b-transferase;BGAT;EC 2.4.1.37;EC 2.4.1.40;Fucosylglycoprotein 3-alpha-galactosyltransferase;Fucosylglycoprotein alpha-N-acetylgalactosaminyltransferase;Glycoprotein-fucosylgalactoside alpha-galactosyltransferase;Glycoprotein-fucosylgalactoside al…	SWISSPROT_AC:P16442;SWISSPROT_ID:BGAT_HUMAN;GeneID:28;Ensembl:ENSG00000175164;HGNC:HGNC:79;MIM:110300;protein_accession:AAA36792.1;protein_accession:AAB23167.2;protein_accession:AAB69195.1;protein_accession:AAB86462.1;protein_accession:AAB86463.1;protein_accession:AAB86464.1;protein_accession:AAB86465.1;protein_accession:AAC13777.1;protein_accession:AAC50121.3;protein_accession:AAC99327.1;protein…	59272	28
20555542	ACE2 -- CAM	association	Pubmed 2009:19164471;Pubmed central 2010:3010099;	In summary, we have demonstrated that <b>calmodulin</b> is able to bind <b>ACE2</b> and suggest that the ACE2 ectodomain shedding and/or sheddase(s) activation regulated by calmodulin is independent from the phorbol ester-induced shedding.[Pubmed 2009:19164471];Recently, <b>ACE2</b> has been shown to bind <b>calmodulin</b> through a calmodulin binding domain within the cytoplasmic tail.[Pubmed ce…	4353906	Gene	ACE2	ACE2;ACEH;angiotensin I converting enzyme 2;ACE-related carboxypeptidase;angiotensin -converting enzyme 2;angiotensin 1 converting enzyme 2;angiotensin 1-converting enzyme 2;angiotensin converting enzyme 2;angiotensin converting enzyme ii;angiotensin converting enzyme type 2;angiotensin converting enzyme-2;angiotensin converting enzyme-ii;angiotensin i-converting enzyme 2;angiotensin i-converting…	SWISSPROT_AC:Q9BYF1;SWISSPROT_ID:ACE2_HUMAN;GeneID:59272;Ensembl:ENSG00000130234;HGNC:HGNC:13557;MIM:300335;Vega:OTTHUMG00000021177;protein_accession:AAF78220.1;protein_accession:AAF99721.1;protein_accession:AAH39902.1;protein_accession:AAH48094.2;protein_accession:AAO25651.1;protein_accession:AAQ89076.1;protein_accession:AAT45083.1;protein_accession:ACT66268.1;protein_accession:BAB40370.1;protei…	51774	Protein	CAM	CALM;CALM1;CALM2;CALM3;CALML2;Calmodulin;CAM;CAM1;CAM2;CAM3;CAMB;CAMC;CAMIII;calm 2;calm 3;calm ii;calm iii;calm-2;calmodulin 1;calmodulin 2;calmodulin 3;calmodulin i;calmodulin ii;calmodulin iii;calmodulin isoform 1;calmodulin-an;calmodulin-i;calmodulin-type;calmodulin1;calmodulin2;cam--an;cam-type;CAMI;CAMII;camii-type;chain-calmodulin;CPVT4;dd 132;DD132;HEL-S-72;LQT14;LQT15;PHKD;PHKD2;PHKD3;	SWISSPROT_AC:P62158;SWISSPROT_ID:CALM_HUMAN;EMBL:AC006536;EMBL:AC073283;EMBL:BC000454;EMBL:BC003354;EMBL:BC005137;EMBL:BC006464;EMBL:BC008437;EMBL:BC008597;EMBL:BC011834;EMBL:BC017385;EMBL:BC018677;EMBL:BC026065;EMBL:BC047523;EMBL:BT006818;EMBL:BT006855;EMBL:BT009916;EMBL:CR541990;EMBL:CR542021;EMBL:D45887;EMBL:J04046;EMBL:M19311;EMBL:M27319;EMBL:U11886;EMBL:U12022;EMBL:U94725;EMBL:U94726;EMBL:U9…	59272	801
20827072	ACE2 -- IL-1 beta	association	Pubmed 2009:19411314;	Phorbol ester, ionomycin, endotoxin, and <b>IL-1beta</b> and TNFalpha acutely induced <b>ACE2</b> release, further supporting that ADAM17 and ADAM10 regulate ACE2 cleavage.[Pubmed 2009:19411314];	4353906	Gene	ACE2	ACE2;ACEH;angiotensin I converting enzyme 2;ACE-related carboxypeptidase;angiotensin -converting enzyme 2;angiotensin 1 converting enzyme 2;angiotensin 1-converting enzyme 2;angiotensin converting enzyme 2;angiotensin converting enzyme ii;angiotensin converting enzyme type 2;angiotensin converting enzyme-2;angiotensin converting enzyme-ii;angiotensin i-converting enzyme 2;angiotensin i-converting…	SWISSPROT_AC:Q9BYF1;SWISSPROT_ID:ACE2_HUMAN;GeneID:59272;Ensembl:ENSG00000130234;HGNC:HGNC:13557;MIM:300335;Vega:OTTHUMG00000021177;protein_accession:AAF78220.1;protein_accession:AAF99721.1;protein_accession:AAH39902.1;protein_accession:AAH48094.2;protein_accession:AAO25651.1;protein_accession:AAQ89076.1;protein_accession:AAT45083.1;protein_accession:ACT66268.1;protein_accession:BAB40370.1;protei…	197391	Protein	IL-1 beta	Catabolin;IL-1 beta;IL1B;IL1F2;Interleukin-1 beta;1 beta interleukin;1 beta-interleukin;1-beta interleukin;il - 1beta;il -1;il -1b;il -1beta;il 1;il 1 beta;il 1-beta;il 1b;il 1beta;il type i;il- 1;il- 1 beta;il- 1b;il- 1beta;il- i;il--1;il--1 beta;IL-1;il-1 -beta;il-1 b;il-1-b;il-1-type;il-1beta;il-i;il-i beta;il-ibeta;il-type 1;IL1-BETA;interleukin - 1 beta;interleukin -1 b;interleukin -1 beta;i…	SWISSPROT_AC:P01584;SWISSPROT_ID:IL1B_HUMAN;EMBL:AC079753;EMBL:AY137079;EMBL:BC008678;EMBL:BN000002;EMBL:BT007213;EMBL:CH471217;EMBL:CR407679;EMBL:K02770;EMBL:M15330;EMBL:M15840;EMBL:M54933;EMBL:X02532;EMBL:X04500;EMBL:X56087;RefSeq:NP_000567.1;ProteinModelPortal:P01584;STRING:9606.ENSP00000263341;SWISSPROT_AC_OLD:Q53X59;SWISSPROT_AC_OLD:Q53XX2;SWISSPROT_AC_OLD:Q7M4S7;SWISSPROT_AC_OLD:Q7RU01;SWIS…	59272	3553
20827115	ACE2 -- ADAM10	association	Pubmed 2009:19411314;	Phorbol ester, ionomycin, endotoxin, and IL-1beta and TNFalpha acutely induced ACE2 release, further supporting that ADAM17 and <b>ADAM10</b> regulate <b>ACE2</b> cleavage.[Pubmed 2009:19411314];	4353906	Gene	ACE2	ACE2;ACEH;angiotensin I converting enzyme 2;ACE-related carboxypeptidase;angiotensin -converting enzyme 2;angiotensin 1 converting enzyme 2;angiotensin 1-converting enzyme 2;angiotensin converting enzyme 2;angiotensin converting enzyme ii;angiotensin converting enzyme type 2;angiotensin converting enzyme-2;angiotensin converting enzyme-ii;angiotensin i-converting enzyme 2;angiotensin i-converting…	SWISSPROT_AC:Q9BYF1;SWISSPROT_ID:ACE2_HUMAN;GeneID:59272;Ensembl:ENSG00000130234;HGNC:HGNC:13557;MIM:300335;Vega:OTTHUMG00000021177;protein_accession:AAF78220.1;protein_accession:AAF99721.1;protein_accession:AAH39902.1;protein_accession:AAH48094.2;protein_accession:AAO25651.1;protein_accession:AAQ89076.1;protein_accession:AAT45083.1;protein_accession:ACT66268.1;protein_accession:BAB40370.1;protei…	10014	Protein	ADAM10	ADA10;ADAM 10;ADAM10;CD156c antigen;CDw156;Disintegrin and metalloproteinase domain-containing protein 10;EC 3.4.24.81;KUZ;Kuzbanian protein homolog;MADM;Mammalian disintegrin-metalloprotease;ad 10;ad 18;ad-10;ad-18;ad-x;ad1-8;AD10;AD18;ada 10;ADAM metallopeptidase domain 10;CD156c;HsT18717;RAK;	SWISSPROT_AC:O14672;SWISSPROT_ID:ADA10_HUMAN;EMBL:AC018904;EMBL:AC091046;EMBL:AF009615;EMBL:AK300472;EMBL:Z48579;RefSeq:NP_001101.1;ProteinModelPortal:O14672;STRING:9606.ENSP00000260408;SWISSPROT_AC_OLD:B4DU28;SWISSPROT_AC_OLD:Q10742;SWISSPROT_AC_OLD:Q92650;SMR:O14672;GeneID:102;KEGG:hsa:102;eggNOG:ENOG410XQWB;eggNOG:KOG3658;UniGene:Hs.172028;UniGene:Hs.578508;UniGene:Hs.745136;GO:GO:0000139;GO:G…	59272	102
20827157	ADAM10 -- ACE2	association	Pubmed 2009:19411314;	Phorbol ester, ionomycin, endotoxin, and IL-1beta and TNFalpha acutely induced ACE2 release, further supporting that ADAM17 and <b>ADAM10</b> regulate <b>ACE2</b> cleavage.[Pubmed 2009:19411314];	4339881	Gene	ADAM10	AD10;AD18;ADAM metallopeptidase domain 10;ADAM10;CD156c;CDw156;HsT18717;kuz;MADM;RAK;ad 10;ad 18;ad-10;ad-18;ad-x;ad1-8;ada 10;ADA10;ADAM 10;CD156c antigen;Disintegrin and metalloproteinase domain-containing protein 10;EC 3.4.24.81;Kuzbanian protein homolog;Mammalian disintegrin-metalloprotease;	SWISSPROT_AC:O14672;SWISSPROT_ID:ADA10_HUMAN;GeneID:102;Ensembl:ENSG00000137845;HGNC:HGNC:188;MIM:602192;Vega:OTTHUMG00000132633;protein_accession:AAC51766.1;protein_accession:AAI26254.1;protein_accession:BAG62190.1;protein_accession:CAA88463.1;protein_accession:CCQ43088.1;protein_accession:EAW77539.1;protein_accession:EAW77540.1;protein_accession:EAW77541.1;protein_accession:NP_001101.1;protein_…	6378	Protein	ACE2	ACE-related carboxypeptidase;ACE2;ACEH;Angiotensin-converting enzyme 2;Angiotensin-converting enzyme homolog;EC 3.4.17.23;Metalloprotease MPROT15;angiotensin -converting enzyme 2;angiotensin 1 converting enzyme 2;angiotensin 1-converting enzyme 2;angiotensin converting enzyme 2;angiotensin converting enzyme ii;angiotensin converting enzyme type 2;angiotensin converting enzyme-2;angiotensin conver…	SWISSPROT_AC:Q9BYF1;SWISSPROT_ID:ACE2_HUMAN;EMBL:AB046569;EMBL:AB193259;EMBL:AB193260;EMBL:AF241254;EMBL:AF291820;EMBL:AL110224;EMBL:AY217547;EMBL:AY358714;EMBL:AY623811;EMBL:BC039902;EMBL:BC048094;EMBL:CH471074;EMBL:E39033;EMBL:GQ262784;RefSeq:NP_068576.1;ProteinModelPortal:Q9BYF1;STRING:9606.ENSP00000252519;SWISSPROT_AC_OLD:C7ECU1;SWISSPROT_AC_OLD:Q6UWP0;SWISSPROT_AC_OLD:Q86WT0;SWISSPROT_AC_OLD…	102	59272
20827176	ACE2 -- ADAM10	association	Pubmed 2009:19411314;	Phorbol ester, ionomycin, endotoxin, and IL-1beta and TNFalpha acutely induced ACE2 release, further supporting that ADAM17 and <b>ADAM10</b> regulate <b>ACE2</b> cleavage.[Pubmed 2009:19411314];	4353906	Gene	ACE2	ACE2;ACEH;angiotensin I converting enzyme 2;ACE-related carboxypeptidase;angiotensin -converting enzyme 2;angiotensin 1 converting enzyme 2;angiotensin 1-converting enzyme 2;angiotensin converting enzyme 2;angiotensin converting enzyme ii;angiotensin converting enzyme type 2;angiotensin converting enzyme-2;angiotensin converting enzyme-ii;angiotensin i-converting enzyme 2;angiotensin i-converting…	SWISSPROT_AC:Q9BYF1;SWISSPROT_ID:ACE2_HUMAN;GeneID:59272;Ensembl:ENSG00000130234;HGNC:HGNC:13557;MIM:300335;Vega:OTTHUMG00000021177;protein_accession:AAF78220.1;protein_accession:AAF99721.1;protein_accession:AAH39902.1;protein_accession:AAH48094.2;protein_accession:AAO25651.1;protein_accession:AAQ89076.1;protein_accession:AAT45083.1;protein_accession:ACT66268.1;protein_accession:BAB40370.1;protei…	4339881	Gene	ADAM10	AD10;AD18;ADAM metallopeptidase domain 10;ADAM10;CD156c;CDw156;HsT18717;kuz;MADM;RAK;ad 10;ad 18;ad-10;ad-18;ad-x;ad1-8;ada 10;ADA10;ADAM 10;CD156c antigen;Disintegrin and metalloproteinase domain-containing protein 10;EC 3.4.24.81;Kuzbanian protein homolog;Mammalian disintegrin-metalloprotease;	SWISSPROT_AC:O14672;SWISSPROT_ID:ADA10_HUMAN;GeneID:102;Ensembl:ENSG00000137845;HGNC:HGNC:188;MIM:602192;Vega:OTTHUMG00000132633;protein_accession:AAC51766.1;protein_accession:AAI26254.1;protein_accession:BAG62190.1;protein_accession:CAA88463.1;protein_accession:CCQ43088.1;protein_accession:EAW77539.1;protein_accession:EAW77540.1;protein_accession:EAW77541.1;protein_accession:NP_001101.1;protein_…	59272	102
21127519	ACE2 -- BTS	association	Pubmed 2009:19841732;Pubmed central 2014:3912523;Pubmed central 2009:2756959;	Quantification of cell size control in cells expressing titrated levels of Cln3 from ectopic promoters, and from cells with mutated Ace2 and Ash1 sites in the CLN3 promoter, showed that regulation of <b>CLN3</b> expression by <b>Ace2</b> and Ash1 can account for the differential regulation of Start in response to cell size in mothers and daughters.[Pubmed 2009:19841732];Chromatin immunoprecipitat…	4353906	Gene	ACE2	ACE2;ACEH;angiotensin I converting enzyme 2;ACE-related carboxypeptidase;angiotensin -converting enzyme 2;angiotensin 1 converting enzyme 2;angiotensin 1-converting enzyme 2;angiotensin converting enzyme 2;angiotensin converting enzyme ii;angiotensin converting enzyme type 2;angiotensin converting enzyme-2;angiotensin converting enzyme-ii;angiotensin i-converting enzyme 2;angiotensin i-converting…	SWISSPROT_AC:Q9BYF1;SWISSPROT_ID:ACE2_HUMAN;GeneID:59272;Ensembl:ENSG00000130234;HGNC:HGNC:13557;MIM:300335;Vega:OTTHUMG00000021177;protein_accession:AAF78220.1;protein_accession:AAF99721.1;protein_accession:AAH39902.1;protein_accession:AAH48094.2;protein_accession:AAO25651.1;protein_accession:AAQ89076.1;protein_accession:AAT45083.1;protein_accession:ACT66268.1;protein_accession:BAB40370.1;protei…	68164	Protein	BTS	Batten disease protein;Battenin;BTS;CLN3;Protein CLN3;batten's disease protein;BTN1;cln 3;cln-3;cln-3 protein;cln3 protein;CLN3, battenin;cln3-protein;JNCL;	SWISSPROT_AC:Q13286;SWISSPROT_ID:CLN3_HUMAN;EMBL:AC002425;EMBL:AC002544;EMBL:AC138894;EMBL:AF015593;EMBL:AF015598;EMBL:AF077956;EMBL:AF077957;EMBL:AF077958;EMBL:AF077959;EMBL:AF077960;EMBL:AF077961;EMBL:AF077962;EMBL:AF077963;EMBL:AF077965;EMBL:AF077966;EMBL:AF077971;EMBL:AF077972;EMBL:AF078169;EMBL:AK302027;EMBL:AK313002;EMBL:BC002394;EMBL:BC004433;EMBL:CH471279;EMBL:U32680;EMBL:X99832;RefSeq:NP…	59272	1201
21127566	CLN3 -- ACE2	association	Pubmed 2009:19841732;Pubmed central 2014:3912523;Pubmed central 2009:2756959;	Quantification of cell size control in cells expressing titrated levels of Cln3 from ectopic promoters, and from cells with mutated Ace2 and Ash1 sites in the CLN3 promoter, showed that regulation of <b>CLN3</b> expression by <b>Ace2</b> and Ash1 can account for the differential regulation of Start in response to cell size in mothers and daughters.[Pubmed 2009:19841732];Chromatin immunoprecipitat…	4340792	Gene	CLN3	BTN1;BTS;CLN3;CLN3, battenin;JNCL;Batten disease protein;batten's disease protein;Battenin;cln 3;cln-3;cln-3 protein;cln3 protein;cln3-protein;Protein CLN3;	SWISSPROT_AC:Q13286;SWISSPROT_ID:CLN3_HUMAN;GeneID:1201;Ensembl:ENSG00000188603;Ensembl:ENSG00000261832;Ensembl:ENSG00000283220;HGNC:HGNC:2074;MIM:607042;Vega:OTTHUMG00000097024;Vega:OTTHUMG00000175737;protein_accession:AAB51075.1;protein_accession:AAC05337.1;protein_accession:AAC27430.1;protein_accession:AAD01555.1;protein_accession:AAD01556.1;protein_accession:AAD01557.1;protein_accession:AAD01…	6378	Protein	ACE2	ACE-related carboxypeptidase;ACE2;ACEH;Angiotensin-converting enzyme 2;Angiotensin-converting enzyme homolog;EC 3.4.17.23;Metalloprotease MPROT15;angiotensin -converting enzyme 2;angiotensin 1 converting enzyme 2;angiotensin 1-converting enzyme 2;angiotensin converting enzyme 2;angiotensin converting enzyme ii;angiotensin converting enzyme type 2;angiotensin converting enzyme-2;angiotensin conver…	SWISSPROT_AC:Q9BYF1;SWISSPROT_ID:ACE2_HUMAN;EMBL:AB046569;EMBL:AB193259;EMBL:AB193260;EMBL:AF241254;EMBL:AF291820;EMBL:AL110224;EMBL:AY217547;EMBL:AY358714;EMBL:AY623811;EMBL:BC039902;EMBL:BC048094;EMBL:CH471074;EMBL:E39033;EMBL:GQ262784;RefSeq:NP_068576.1;ProteinModelPortal:Q9BYF1;STRING:9606.ENSP00000252519;SWISSPROT_AC_OLD:C7ECU1;SWISSPROT_AC_OLD:Q6UWP0;SWISSPROT_AC_OLD:Q86WT0;SWISSPROT_AC_OLD…	1201	59272
21127597	ACE2 -- CLN3	association	Pubmed 2009:19841732;Pubmed central 2014:3912523;Pubmed central 2009:2756959;	Quantification of cell size control in cells expressing titrated levels of Cln3 from ectopic promoters, and from cells with mutated Ace2 and Ash1 sites in the CLN3 promoter, showed that regulation of <b>CLN3</b> expression by <b>Ace2</b> and Ash1 can account for the differential regulation of Start in response to cell size in mothers and daughters.[Pubmed 2009:19841732];Chromatin immunoprecipitat…	4353906	Gene	ACE2	ACE2;ACEH;angiotensin I converting enzyme 2;ACE-related carboxypeptidase;angiotensin -converting enzyme 2;angiotensin 1 converting enzyme 2;angiotensin 1-converting enzyme 2;angiotensin converting enzyme 2;angiotensin converting enzyme ii;angiotensin converting enzyme type 2;angiotensin converting enzyme-2;angiotensin converting enzyme-ii;angiotensin i-converting enzyme 2;angiotensin i-converting…	SWISSPROT_AC:Q9BYF1;SWISSPROT_ID:ACE2_HUMAN;GeneID:59272;Ensembl:ENSG00000130234;HGNC:HGNC:13557;MIM:300335;Vega:OTTHUMG00000021177;protein_accession:AAF78220.1;protein_accession:AAF99721.1;protein_accession:AAH39902.1;protein_accession:AAH48094.2;protein_accession:AAO25651.1;protein_accession:AAQ89076.1;protein_accession:AAT45083.1;protein_accession:ACT66268.1;protein_accession:BAB40370.1;protei…	4340792	Gene	CLN3	BTN1;BTS;CLN3;CLN3, battenin;JNCL;Batten disease protein;batten's disease protein;Battenin;cln 3;cln-3;cln-3 protein;cln3 protein;cln3-protein;Protein CLN3;	SWISSPROT_AC:Q13286;SWISSPROT_ID:CLN3_HUMAN;GeneID:1201;Ensembl:ENSG00000188603;Ensembl:ENSG00000261832;Ensembl:ENSG00000283220;HGNC:HGNC:2074;MIM:607042;Vega:OTTHUMG00000097024;Vega:OTTHUMG00000175737;protein_accession:AAB51075.1;protein_accession:AAC05337.1;protein_accession:AAC27430.1;protein_accession:AAD01555.1;protein_accession:AAD01556.1;protein_accession:AAD01557.1;protein_accession:AAD01…	59272	1201
21190676	ACE2 -- BEST1	association	Pubmed 2010:19927151;Pubmed central 2012:3270559;Pubmed central 2017:5561970;Pubmed central 2011:3302904;	Olmesartan is a potential <b>ARB</b> inducing activation of <b>angiotensin-converting enzyme 2</b> (ACE2) that hydrolyzes Ang II to Ang 1-7, and has shown a beneficial effect on ventricular remodeling.[Pubmed 2010:19927151];Treatment with an <b>ARB</b> induced a fivefold increase in <b>ACE2</b> mRNA and was associated with a significant increase in aortic Ang-(1Ã¢Â€Â“7) protein expression.[Pubmed…	4353906	Gene	ACE2	ACE2;ACEH;angiotensin I converting enzyme 2;ACE-related carboxypeptidase;angiotensin -converting enzyme 2;angiotensin 1 converting enzyme 2;angiotensin 1-converting enzyme 2;angiotensin converting enzyme 2;angiotensin converting enzyme ii;angiotensin converting enzyme type 2;angiotensin converting enzyme-2;angiotensin converting enzyme-ii;angiotensin i-converting enzyme 2;angiotensin i-converting…	SWISSPROT_AC:Q9BYF1;SWISSPROT_ID:ACE2_HUMAN;GeneID:59272;Ensembl:ENSG00000130234;HGNC:HGNC:13557;MIM:300335;Vega:OTTHUMG00000021177;protein_accession:AAF78220.1;protein_accession:AAF99721.1;protein_accession:AAH39902.1;protein_accession:AAH48094.2;protein_accession:AAO25651.1;protein_accession:AAQ89076.1;protein_accession:AAT45083.1;protein_accession:ACT66268.1;protein_accession:BAB40370.1;protei…	43724	Protein	BEST1	BEST1;Bestrophin-1;TU15B;Vitelliform macular dystrophy protein 2;VMD2;ARB;BEST;bestrophin 1;bestrophin1;BMD;rp 50;rp-50;RP50;vmd-2;	SWISSPROT_AC:O76090;SWISSPROT_ID:BEST1_HUMAN;EMBL:AF057169;EMBL:AF057170;EMBL:AF073491;EMBL:AF073492;EMBL:AF073493;EMBL:AF073494;EMBL:AF073495;EMBL:AF073496;EMBL:AF073497;EMBL:AF073498;EMBL:AF073499;EMBL:AF073500;EMBL:AF073501;EMBL:AK289681;EMBL:AK295998;EMBL:AK301392;EMBL:AY515704;EMBL:BC015220;EMBL:BC041664;EMBL:CH471076;RefSeq:NP_001132915.1;RefSeq:NP_001287715.1;RefSeq:NP_001287716.1;RefSeq:N…	59272	7439
21190772	BEST1 -- ACE2	association	Pubmed 2010:19927151;Pubmed central 2012:3270559;Pubmed central 2017:5561970;Pubmed central 2011:3302904;	Olmesartan is a potential <b>ARB</b> inducing activation of <b>angiotensin-converting enzyme 2</b> (ACE2) that hydrolyzes Ang II to Ang 1-7, and has shown a beneficial effect on ventricular remodeling.[Pubmed 2010:19927151];Treatment with an <b>ARB</b> induced a fivefold increase in <b>ACE2</b> mRNA and was associated with a significant increase in aortic Ang-(1Ã¢Â€Â“7) protein expression.[Pubmed…	4345866	Gene	BEST1	ARB;BEST;BEST1;bestrophin 1;BMD;RP50;TU15B;VMD2;Bestrophin-1;bestrophin1;rp 50;rp-50;Vitelliform macular dystrophy protein 2;vmd-2;	SWISSPROT_AC:O76090;SWISSPROT_ID:BEST1_HUMAN;GeneID:7439;Ensembl:ENSG00000167995;HGNC:HGNC:12703;MIM:607854;Vega:OTTHUMG00000167469;protein_accession:AAC33766.1;protein_accession:AAC64343.1;protein_accession:AAC64344.1;protein_accession:AAC64926.1;protein_accession:AAH15220.1;protein_accession:AAH41664.1;protein_accession:AAR99654.1;protein_accession:AFR11385.1;protein_accession:ALQ33848.1;protei…	6378	Protein	ACE2	ACE-related carboxypeptidase;ACE2;ACEH;Angiotensin-converting enzyme 2;Angiotensin-converting enzyme homolog;EC 3.4.17.23;Metalloprotease MPROT15;angiotensin -converting enzyme 2;angiotensin 1 converting enzyme 2;angiotensin 1-converting enzyme 2;angiotensin converting enzyme 2;angiotensin converting enzyme ii;angiotensin converting enzyme type 2;angiotensin converting enzyme-2;angiotensin conver…	SWISSPROT_AC:Q9BYF1;SWISSPROT_ID:ACE2_HUMAN;EMBL:AB046569;EMBL:AB193259;EMBL:AB193260;EMBL:AF241254;EMBL:AF291820;EMBL:AL110224;EMBL:AY217547;EMBL:AY358714;EMBL:AY623811;EMBL:BC039902;EMBL:BC048094;EMBL:CH471074;EMBL:E39033;EMBL:GQ262784;RefSeq:NP_068576.1;ProteinModelPortal:Q9BYF1;STRING:9606.ENSP00000252519;SWISSPROT_AC_OLD:C7ECU1;SWISSPROT_AC_OLD:Q6UWP0;SWISSPROT_AC_OLD:Q86WT0;SWISSPROT_AC_OLD…	7439	59272
21190791	NOS1 -- ACE2	association	Pubmed 2010:19926873;	<b>ACE2</b> overexpression resulted in increased <b>NOS</b> and NO levels in the brain, and prevented the Ang II-mediated decrease in NOS expression in regions modulating blood pressure regulation.[Pubmed 2010:19926873];	4343686	Gene	NOS1	bNOS;IHPS1;N-NOS;NC-NOS;nitric oxide synthase 1;nNOS;NOS;NOS1;an-nos;constitutive isoform of nos;Constitutive NOS;constitutive type of nos;constitutive-nos;constitutive-type nos;EC 1.14.13.39;neuronal isoform of nos;Neuronal NOS;neuronal type nos;neuronal type of nos;neuronal-nos;neuronal-type nos;nitric oxide synthase i;nitric oxide synthase isoform i;nitric oxide synthase subtype i;nitric oxide…	SWISSPROT_AC:P29475;SWISSPROT_ID:NOS1_HUMAN;GeneID:4842;Ensembl:ENSG00000089250;HGNC:HGNC:7872;MIM:163731;Vega:OTTHUMG00000137376;protein_accession:AAA36376.1;protein_accession:AAA62405.1;protein_accession:AAB49040.1;protein_accession:AAB60654.1;protein_accession:AAH33208.1;protein_accession:AAI56400.1;protein_accession:AAI72474.1;protein_accession:AAR07069.1;protein_accession:ACF04132.1;protein_…	6378	Protein	ACE2	ACE-related carboxypeptidase;ACE2;ACEH;Angiotensin-converting enzyme 2;Angiotensin-converting enzyme homolog;EC 3.4.17.23;Metalloprotease MPROT15;angiotensin -converting enzyme 2;angiotensin 1 converting enzyme 2;angiotensin 1-converting enzyme 2;angiotensin converting enzyme 2;angiotensin converting enzyme ii;angiotensin converting enzyme type 2;angiotensin converting enzyme-2;angiotensin conver…	SWISSPROT_AC:Q9BYF1;SWISSPROT_ID:ACE2_HUMAN;EMBL:AB046569;EMBL:AB193259;EMBL:AB193260;EMBL:AF241254;EMBL:AF291820;EMBL:AL110224;EMBL:AY217547;EMBL:AY358714;EMBL:AY623811;EMBL:BC039902;EMBL:BC048094;EMBL:CH471074;EMBL:E39033;EMBL:GQ262784;RefSeq:NP_068576.1;ProteinModelPortal:Q9BYF1;STRING:9606.ENSP00000252519;SWISSPROT_AC_OLD:C7ECU1;SWISSPROT_AC_OLD:Q6UWP0;SWISSPROT_AC_OLD:Q86WT0;SWISSPROT_AC_OLD…	4842	59272
21190799	ACE2 -- BEST1	association	Pubmed 2010:19927151;Pubmed central 2012:3270559;Pubmed central 2017:5561970;Pubmed central 2011:3302904;	Olmesartan is a potential <b>ARB</b> inducing activation of <b>angiotensin-converting enzyme 2</b> (ACE2) that hydrolyzes Ang II to Ang 1-7, and has shown a beneficial effect on ventricular remodeling.[Pubmed 2010:19927151];Treatment with an <b>ARB</b> induced a fivefold increase in <b>ACE2</b> mRNA and was associated with a significant increase in aortic Ang-(1Ã¢Â€Â“7) protein expression.[Pubmed…	4353906	Gene	ACE2	ACE2;ACEH;angiotensin I converting enzyme 2;ACE-related carboxypeptidase;angiotensin -converting enzyme 2;angiotensin 1 converting enzyme 2;angiotensin 1-converting enzyme 2;angiotensin converting enzyme 2;angiotensin converting enzyme ii;angiotensin converting enzyme type 2;angiotensin converting enzyme-2;angiotensin converting enzyme-ii;angiotensin i-converting enzyme 2;angiotensin i-converting…	SWISSPROT_AC:Q9BYF1;SWISSPROT_ID:ACE2_HUMAN;GeneID:59272;Ensembl:ENSG00000130234;HGNC:HGNC:13557;MIM:300335;Vega:OTTHUMG00000021177;protein_accession:AAF78220.1;protein_accession:AAF99721.1;protein_accession:AAH39902.1;protein_accession:AAH48094.2;protein_accession:AAO25651.1;protein_accession:AAQ89076.1;protein_accession:AAT45083.1;protein_accession:ACT66268.1;protein_accession:BAB40370.1;protei…	4345866	Gene	BEST1	ARB;BEST;BEST1;bestrophin 1;BMD;RP50;TU15B;VMD2;Bestrophin-1;bestrophin1;rp 50;rp-50;Vitelliform macular dystrophy protein 2;vmd-2;	SWISSPROT_AC:O76090;SWISSPROT_ID:BEST1_HUMAN;GeneID:7439;Ensembl:ENSG00000167995;HGNC:HGNC:12703;MIM:607854;Vega:OTTHUMG00000167469;protein_accession:AAC33766.1;protein_accession:AAC64343.1;protein_accession:AAC64344.1;protein_accession:AAC64926.1;protein_accession:AAH15220.1;protein_accession:AAH41664.1;protein_accession:AAR99654.1;protein_accession:AFR11385.1;protein_accession:ALQ33848.1;protei…	59272	7439
21190887	NOS2 -- ACE2	association	Pubmed 2010:19926873;	<b>ACE2</b> overexpression resulted in increased <b>NOS</b> and NO levels in the brain, and prevented the Ang II-mediated decrease in NOS expression in regions modulating blood pressure regulation.[Pubmed 2010:19926873];	4343687	Gene	NOS2	HEP-NOS;INOS;nitric oxide synthase 2;NOS;NOS2;NOS2A;an-nos;EC 1.14.13.39;Hepatocyte NOS;inducible isoform of no synthase;inducible isoform of no-synthase;inducible isoform of nos;inducible isoform of the no synthase;Inducible NO synthase;inducible no-synthase;Inducible NOS;inducible type no synthase;inducible type of no synthase;inducible type of nos;inducible type of the no synthase;inducible-no…	SWISSPROT_AC:P35228;SWISSPROT_ID:NOS2_HUMAN;GeneID:4843;Ensembl:ENSG00000007171;HGNC:HGNC:7873;MIM:163730;Vega:OTTHUMG00000132445;protein_accession:AAA36375.1;protein_accession:AAA56666.1;protein_accession:AAA59171.1;protein_accession:AAB49041.1;protein_accession:AAB60366.1;protein_accession:AAC19133.1;protein_accession:AAD14179.1;protein_accession:AAD14226.1;protein_accession:AAI30284.1;protein_…	6378	Protein	ACE2	ACE-related carboxypeptidase;ACE2;ACEH;Angiotensin-converting enzyme 2;Angiotensin-converting enzyme homolog;EC 3.4.17.23;Metalloprotease MPROT15;angiotensin -converting enzyme 2;angiotensin 1 converting enzyme 2;angiotensin 1-converting enzyme 2;angiotensin converting enzyme 2;angiotensin converting enzyme ii;angiotensin converting enzyme type 2;angiotensin converting enzyme-2;angiotensin conver…	SWISSPROT_AC:Q9BYF1;SWISSPROT_ID:ACE2_HUMAN;EMBL:AB046569;EMBL:AB193259;EMBL:AB193260;EMBL:AF241254;EMBL:AF291820;EMBL:AL110224;EMBL:AY217547;EMBL:AY358714;EMBL:AY623811;EMBL:BC039902;EMBL:BC048094;EMBL:CH471074;EMBL:E39033;EMBL:GQ262784;RefSeq:NP_068576.1;ProteinModelPortal:Q9BYF1;STRING:9606.ENSP00000252519;SWISSPROT_AC_OLD:C7ECU1;SWISSPROT_AC_OLD:Q6UWP0;SWISSPROT_AC_OLD:Q86WT0;SWISSPROT_AC_OLD…	4843	59272
21191015	ACE2 -- nNOS	association	Pubmed 2010:19926873;	<b>ACE2</b> overexpression resulted in increased <b>NOS</b> and NO levels in the brain, and prevented the Ang II-mediated decrease in NOS expression in regions modulating blood pressure regulation.[Pubmed 2010:19926873];	4353906	Gene	ACE2	ACE2;ACEH;angiotensin I converting enzyme 2;ACE-related carboxypeptidase;angiotensin -converting enzyme 2;angiotensin 1 converting enzyme 2;angiotensin 1-converting enzyme 2;angiotensin converting enzyme 2;angiotensin converting enzyme ii;angiotensin converting enzyme type 2;angiotensin converting enzyme-2;angiotensin converting enzyme-ii;angiotensin i-converting enzyme 2;angiotensin i-converting…	SWISSPROT_AC:Q9BYF1;SWISSPROT_ID:ACE2_HUMAN;GeneID:59272;Ensembl:ENSG00000130234;HGNC:HGNC:13557;MIM:300335;Vega:OTTHUMG00000021177;protein_accession:AAF78220.1;protein_accession:AAF99721.1;protein_accession:AAH39902.1;protein_accession:AAH48094.2;protein_accession:AAO25651.1;protein_accession:AAQ89076.1;protein_accession:AAT45083.1;protein_accession:ACT66268.1;protein_accession:BAB40370.1;protei…	279361	Protein	nNOS	bNOS;Constitutive NOS;EC 1.14.13.39;N-NOS;NC-NOS;Neuronal NOS;Nitric oxide synthase, brain;nNOS;NOS type I;NOS1;Peptidyl-cysteine S-nitrosylase NOS1;an-nos;constitutive isoform of nos;constitutive type of nos;constitutive-nos;constitutive-type nos;IHPS1;neuronal isoform of nos;neuronal type nos;neuronal type of nos;neuronal-nos;neuronal-type nos;nitric oxide synthase 1;nitric oxide synthase i;nit…	SWISSPROT_AC:P29475;SWISSPROT_ID:NOS1_HUMAN;EMBL:AC026364;EMBL:AC068799;EMBL:AC073864;EMBL:AJ004918;EMBL:AY445095;EMBL:D16408;EMBL:L02881;EMBL:U17299;EMBL:U17300;EMBL:U17301;EMBL:U17302;EMBL:U17303;EMBL:U17304;EMBL:U17305;EMBL:U17307;EMBL:U17308;EMBL:U17309;EMBL:U17310;EMBL:U17311;EMBL:U17312;EMBL:U17313;EMBL:U17314;EMBL:U17315;EMBL:U17316;EMBL:U17317;EMBL:U17318;EMBL:U17319;EMBL:U17320;EMBL:U173…	59272	4842
21191072	ACE2 -- iNOS	association	Pubmed 2010:19926873;Pubmed central 2017:5421869;	<b>ACE2</b> overexpression resulted in increased <b>NOS</b> and NO levels in the brain, and prevented the Ang II-mediated decrease in NOS expression in regions modulating blood pressure regulation.[Pubmed 2010:19926873];As shown in Figure 5E and 5F, in the Mock and Ad-EGFP groups, <b>iNOS</b> protein expression by western blot analysis was significantly increased compared to <b>Ad-ACE2</b> and Ci…	4353906	Gene	ACE2	ACE2;ACEH;angiotensin I converting enzyme 2;ACE-related carboxypeptidase;angiotensin -converting enzyme 2;angiotensin 1 converting enzyme 2;angiotensin 1-converting enzyme 2;angiotensin converting enzyme 2;angiotensin converting enzyme ii;angiotensin converting enzyme type 2;angiotensin converting enzyme-2;angiotensin converting enzyme-ii;angiotensin i-converting enzyme 2;angiotensin i-converting…	SWISSPROT_AC:Q9BYF1;SWISSPROT_ID:ACE2_HUMAN;GeneID:59272;Ensembl:ENSG00000130234;HGNC:HGNC:13557;MIM:300335;Vega:OTTHUMG00000021177;protein_accession:AAF78220.1;protein_accession:AAF99721.1;protein_accession:AAH39902.1;protein_accession:AAH48094.2;protein_accession:AAO25651.1;protein_accession:AAQ89076.1;protein_accession:AAT45083.1;protein_accession:ACT66268.1;protein_accession:BAB40370.1;protei…	279371	Protein	iNOS	EC 1.14.13.39;HEP-NOS;Hepatocyte NOS;Inducible NO synthase;Inducible NOS;iNOS;Nitric oxide synthase, inducible;NOS type II;NOS2;NOS2A;Peptidyl-cysteine S-nitrosylase NOS2;an-nos;inducible isoform of no synthase;inducible isoform of no-synthase;inducible isoform of nos;inducible isoform of the no synthase;inducible no-synthase;inducible type no synthase;inducible type of no synthase;inducible type…	SWISSPROT_AC:P35228;SWISSPROT_ID:NOS2_HUMAN;EMBL:AB022318;EMBL:AF068236;EMBL:BC130283;EMBL:BC144126;EMBL:D26525;EMBL:DQ060518;EMBL:EU332854;EMBL:L09210;EMBL:L24553;EMBL:S75615;EMBL:U05810;EMBL:U20141;EMBL:U31511;EMBL:X73029;RefSeq:NP_000616.3;RefSeq:XP_011523161.1;ProteinModelPortal:P35228;STRING:9606.ENSP00000327251;SWISSPROT_AC_OLD:A1L3U5;SWISSPROT_AC_OLD:B7ZLY2;SWISSPROT_AC_OLD:O60757;SWISSPRO…	59272	4843
21191102	ACE2 -- NOS1	association	Pubmed 2010:19926873;	<b>ACE2</b> overexpression resulted in increased <b>NOS</b> and NO levels in the brain, and prevented the Ang II-mediated decrease in NOS expression in regions modulating blood pressure regulation.[Pubmed 2010:19926873];	4353906	Gene	ACE2	ACE2;ACEH;angiotensin I converting enzyme 2;ACE-related carboxypeptidase;angiotensin -converting enzyme 2;angiotensin 1 converting enzyme 2;angiotensin 1-converting enzyme 2;angiotensin converting enzyme 2;angiotensin converting enzyme ii;angiotensin converting enzyme type 2;angiotensin converting enzyme-2;angiotensin converting enzyme-ii;angiotensin i-converting enzyme 2;angiotensin i-converting…	SWISSPROT_AC:Q9BYF1;SWISSPROT_ID:ACE2_HUMAN;GeneID:59272;Ensembl:ENSG00000130234;HGNC:HGNC:13557;MIM:300335;Vega:OTTHUMG00000021177;protein_accession:AAF78220.1;protein_accession:AAF99721.1;protein_accession:AAH39902.1;protein_accession:AAH48094.2;protein_accession:AAO25651.1;protein_accession:AAQ89076.1;protein_accession:AAT45083.1;protein_accession:ACT66268.1;protein_accession:BAB40370.1;protei…	4343686	Gene	NOS1	bNOS;IHPS1;N-NOS;NC-NOS;nitric oxide synthase 1;nNOS;NOS;NOS1;an-nos;constitutive isoform of nos;Constitutive NOS;constitutive type of nos;constitutive-nos;constitutive-type nos;EC 1.14.13.39;neuronal isoform of nos;Neuronal NOS;neuronal type nos;neuronal type of nos;neuronal-nos;neuronal-type nos;nitric oxide synthase i;nitric oxide synthase isoform i;nitric oxide synthase subtype i;nitric oxide…	SWISSPROT_AC:P29475;SWISSPROT_ID:NOS1_HUMAN;GeneID:4842;Ensembl:ENSG00000089250;HGNC:HGNC:7872;MIM:163731;Vega:OTTHUMG00000137376;protein_accession:AAA36376.1;protein_accession:AAA62405.1;protein_accession:AAB49040.1;protein_accession:AAB60654.1;protein_accession:AAH33208.1;protein_accession:AAI56400.1;protein_accession:AAI72474.1;protein_accession:AAR07069.1;protein_accession:ACF04132.1;protein_…	59272	4842
21191192	ACE2 -- NOS2	association	Pubmed 2010:19926873;	<b>ACE2</b> overexpression resulted in increased <b>NOS</b> and NO levels in the brain, and prevented the Ang II-mediated decrease in NOS expression in regions modulating blood pressure regulation.[Pubmed 2010:19926873];	4353906	Gene	ACE2	ACE2;ACEH;angiotensin I converting enzyme 2;ACE-related carboxypeptidase;angiotensin -converting enzyme 2;angiotensin 1 converting enzyme 2;angiotensin 1-converting enzyme 2;angiotensin converting enzyme 2;angiotensin converting enzyme ii;angiotensin converting enzyme type 2;angiotensin converting enzyme-2;angiotensin converting enzyme-ii;angiotensin i-converting enzyme 2;angiotensin i-converting…	SWISSPROT_AC:Q9BYF1;SWISSPROT_ID:ACE2_HUMAN;GeneID:59272;Ensembl:ENSG00000130234;HGNC:HGNC:13557;MIM:300335;Vega:OTTHUMG00000021177;protein_accession:AAF78220.1;protein_accession:AAF99721.1;protein_accession:AAH39902.1;protein_accession:AAH48094.2;protein_accession:AAO25651.1;protein_accession:AAQ89076.1;protein_accession:AAT45083.1;protein_accession:ACT66268.1;protein_accession:BAB40370.1;protei…	4343687	Gene	NOS2	HEP-NOS;INOS;nitric oxide synthase 2;NOS;NOS2;NOS2A;an-nos;EC 1.14.13.39;Hepatocyte NOS;inducible isoform of no synthase;inducible isoform of no-synthase;inducible isoform of nos;inducible isoform of the no synthase;Inducible NO synthase;inducible no-synthase;Inducible NOS;inducible type no synthase;inducible type of no synthase;inducible type of nos;inducible type of the no synthase;inducible-no…	SWISSPROT_AC:P35228;SWISSPROT_ID:NOS2_HUMAN;GeneID:4843;Ensembl:ENSG00000007171;HGNC:HGNC:7873;MIM:163730;Vega:OTTHUMG00000132445;protein_accession:AAA36375.1;protein_accession:AAA56666.1;protein_accession:AAA59171.1;protein_accession:AAB49041.1;protein_accession:AAB60366.1;protein_accession:AAC19133.1;protein_accession:AAD14179.1;protein_accession:AAD14226.1;protein_accession:AAI30284.1;protein_…	59272	4843
21677178	BAAT -- ACE2	association	Pubmed 2010:20567988;Pubmed central 2014:4097068;	Here, we extended our previous study to <b>ACE2</b> molecules from seven additional <b>bat</b> species and tested their interactions with human SARS-CoV spike protein using both HIV-based pseudotype and live SARS-CoV infection assays.[Pubmed 2010:20567988];More recently, a <b>bat</b> SL-CoV capable of using the human <b>ACE2</b> receptor for cellular entry was characterized and isolated from Chin…	4340263	Gene	BAAT	BAAT;BACAT;BAT;bile acid-CoA:amino acid N-acyltransferase;bat-type;EC 2.3.1.65;EC 3.1.2.2;Glycine N-choloyltransferase;long-chain fatty acyl-coa hydrolase;Long-chain fatty-acyl-CoA hydrolase;	SWISSPROT_AC:Q14032;SWISSPROT_ID:BAAT_HUMAN;GeneID:570;Ensembl:ENSG00000136881;HGNC:HGNC:932;MIM:602938;Vega:OTTHUMG00000020377;protein_accession:AAC37550.1;protein_accession:AAH09567.1;protein_accession:AAI07425.1;protein_accession:ABM82836.1;protein_accession:ABM86021.1;protein_accession:CAG46716.1;protein_accession:EAW58943.1;protein_accession:EAW58944.1;protein_accession:EAW58945.1;protein_ac…	6378	Protein	ACE2	ACE-related carboxypeptidase;ACE2;ACEH;Angiotensin-converting enzyme 2;Angiotensin-converting enzyme homolog;EC 3.4.17.23;Metalloprotease MPROT15;angiotensin -converting enzyme 2;angiotensin 1 converting enzyme 2;angiotensin 1-converting enzyme 2;angiotensin converting enzyme 2;angiotensin converting enzyme ii;angiotensin converting enzyme type 2;angiotensin converting enzyme-2;angiotensin conver…	SWISSPROT_AC:Q9BYF1;SWISSPROT_ID:ACE2_HUMAN;EMBL:AB046569;EMBL:AB193259;EMBL:AB193260;EMBL:AF241254;EMBL:AF291820;EMBL:AL110224;EMBL:AY217547;EMBL:AY358714;EMBL:AY623811;EMBL:BC039902;EMBL:BC048094;EMBL:CH471074;EMBL:E39033;EMBL:GQ262784;RefSeq:NP_068576.1;ProteinModelPortal:Q9BYF1;STRING:9606.ENSP00000252519;SWISSPROT_AC_OLD:C7ECU1;SWISSPROT_AC_OLD:Q6UWP0;SWISSPROT_AC_OLD:Q86WT0;SWISSPROT_AC_OLD…	570	59272
21677260	ACE2 -- BAAT	association	Pubmed 2010:20567988;Pubmed central 2014:4097068;	Here, we extended our previous study to <b>ACE2</b> molecules from seven additional <b>bat</b> species and tested their interactions with human SARS-CoV spike protein using both HIV-based pseudotype and live SARS-CoV infection assays.[Pubmed 2010:20567988];More recently, a <b>bat</b> SL-CoV capable of using the human <b>ACE2</b> receptor for cellular entry was characterized and isolated from Chin…	4353906	Gene	ACE2	ACE2;ACEH;angiotensin I converting enzyme 2;ACE-related carboxypeptidase;angiotensin -converting enzyme 2;angiotensin 1 converting enzyme 2;angiotensin 1-converting enzyme 2;angiotensin converting enzyme 2;angiotensin converting enzyme ii;angiotensin converting enzyme type 2;angiotensin converting enzyme-2;angiotensin converting enzyme-ii;angiotensin i-converting enzyme 2;angiotensin i-converting…	SWISSPROT_AC:Q9BYF1;SWISSPROT_ID:ACE2_HUMAN;GeneID:59272;Ensembl:ENSG00000130234;HGNC:HGNC:13557;MIM:300335;Vega:OTTHUMG00000021177;protein_accession:AAF78220.1;protein_accession:AAF99721.1;protein_accession:AAH39902.1;protein_accession:AAH48094.2;protein_accession:AAO25651.1;protein_accession:AAQ89076.1;protein_accession:AAT45083.1;protein_accession:ACT66268.1;protein_accession:BAB40370.1;protei…	4340263	Gene	BAAT	BAAT;BACAT;BAT;bile acid-CoA:amino acid N-acyltransferase;bat-type;EC 2.3.1.65;EC 3.1.2.2;Glycine N-choloyltransferase;long-chain fatty acyl-coa hydrolase;Long-chain fatty-acyl-CoA hydrolase;	SWISSPROT_AC:Q14032;SWISSPROT_ID:BAAT_HUMAN;GeneID:570;Ensembl:ENSG00000136881;HGNC:HGNC:932;MIM:602938;Vega:OTTHUMG00000020377;protein_accession:AAC37550.1;protein_accession:AAH09567.1;protein_accession:AAI07425.1;protein_accession:ABM82836.1;protein_accession:ABM86021.1;protein_accession:CAG46716.1;protein_accession:EAW58943.1;protein_accession:EAW58944.1;protein_accession:EAW58945.1;protein_ac…	59272	570
22180778	MAS1 -- ACE2	association	Pubmed 2011:21695173;Pubmed central 2015:4518230;Pubmed central 2015:4549047;Pubmed central 2015:4640496;Pubmed central 2014:4081549;Pubmed central 2014:4182022;Pubmed central 2014:4203581;Pubmed central 2012:3272821;Pubmed central 2017:5215206;Pubmed central 2016:4908402;Pubmed central 2011:3112229;	In pulmonary artery banded mice, <b>rhACE2</b> increased <b>Mas</b> receptor expression and normalized connexin 37 expression.[Pubmed 2011:21695173];These results suggest salusin ÃŽÂ² as an important balance point between the protective (<b>ACE2</b> and <b>Mas</b>) and nonprotective (ACE and AT1R) arms of the RAS.[Pubmed central 2015:4518230];These results suggest salusin ? as an important balanc…	4343177	Gene	MAS1	MAS;MAS1;MAS1 proto-oncogene, G protein-coupled receptor;MGRA;mas proto-oncogene;mgr a;mgralpha;Proto-oncogene Mas;	SWISSPROT_AC:P04201;SWISSPROT_ID:MAS_HUMAN;GeneID:4142;Ensembl:ENSG00000130368;HGNC:HGNC:6899;MIM:165180;Vega:OTTHUMG00000015944;protein_accession:AAA36199.1;protein_accession:AAH69142.1;protein_accession:AAH69581.1;protein_accession:AAI10455.1;protein_accession:ADQ32918.1;protein_accession:CAG47057.1;protein_accession:CDG86183.1;protein_accession:EAW47609.1;protein_accession:EAW47610.1;protein_a…	6378	Protein	ACE2	ACE-related carboxypeptidase;ACE2;ACEH;Angiotensin-converting enzyme 2;Angiotensin-converting enzyme homolog;EC 3.4.17.23;Metalloprotease MPROT15;angiotensin -converting enzyme 2;angiotensin 1 converting enzyme 2;angiotensin 1-converting enzyme 2;angiotensin converting enzyme 2;angiotensin converting enzyme ii;angiotensin converting enzyme type 2;angiotensin converting enzyme-2;angiotensin conver…	SWISSPROT_AC:Q9BYF1;SWISSPROT_ID:ACE2_HUMAN;EMBL:AB046569;EMBL:AB193259;EMBL:AB193260;EMBL:AF241254;EMBL:AF291820;EMBL:AL110224;EMBL:AY217547;EMBL:AY358714;EMBL:AY623811;EMBL:BC039902;EMBL:BC048094;EMBL:CH471074;EMBL:E39033;EMBL:GQ262784;RefSeq:NP_068576.1;ProteinModelPortal:Q9BYF1;STRING:9606.ENSP00000252519;SWISSPROT_AC_OLD:C7ECU1;SWISSPROT_AC_OLD:Q6UWP0;SWISSPROT_AC_OLD:Q86WT0;SWISSPROT_AC_OLD…	4142	59272
22180811	ACE2 -- MAS1	association	Pubmed 2011:21695173;Pubmed central 2015:4518230;Pubmed central 2015:4549047;Pubmed central 2015:4640496;Pubmed central 2014:4081549;Pubmed central 2014:4182022;Pubmed central 2014:4203581;Pubmed central 2012:3272821;Pubmed central 2017:5215206;Pubmed central 2016:4908402;Pubmed central 2011:3112229;	In pulmonary artery banded mice, <b>rhACE2</b> increased <b>Mas</b> receptor expression and normalized connexin 37 expression.[Pubmed 2011:21695173];These results suggest salusin ÃŽÂ² as an important balance point between the protective (<b>ACE2</b> and <b>Mas</b>) and nonprotective (ACE and AT1R) arms of the RAS.[Pubmed central 2015:4518230];These results suggest salusin ? as an important balanc…	4353906	Gene	ACE2	ACE2;ACEH;angiotensin I converting enzyme 2;ACE-related carboxypeptidase;angiotensin -converting enzyme 2;angiotensin 1 converting enzyme 2;angiotensin 1-converting enzyme 2;angiotensin converting enzyme 2;angiotensin converting enzyme ii;angiotensin converting enzyme type 2;angiotensin converting enzyme-2;angiotensin converting enzyme-ii;angiotensin i-converting enzyme 2;angiotensin i-converting…	SWISSPROT_AC:Q9BYF1;SWISSPROT_ID:ACE2_HUMAN;GeneID:59272;Ensembl:ENSG00000130234;HGNC:HGNC:13557;MIM:300335;Vega:OTTHUMG00000021177;protein_accession:AAF78220.1;protein_accession:AAF99721.1;protein_accession:AAH39902.1;protein_accession:AAH48094.2;protein_accession:AAO25651.1;protein_accession:AAQ89076.1;protein_accession:AAT45083.1;protein_accession:ACT66268.1;protein_accession:BAB40370.1;protei…	4343177	Gene	MAS1	MAS;MAS1;MAS1 proto-oncogene, G protein-coupled receptor;MGRA;mas proto-oncogene;mgr a;mgralpha;Proto-oncogene Mas;	SWISSPROT_AC:P04201;SWISSPROT_ID:MAS_HUMAN;GeneID:4142;Ensembl:ENSG00000130368;HGNC:HGNC:6899;MIM:165180;Vega:OTTHUMG00000015944;protein_accession:AAA36199.1;protein_accession:AAH69142.1;protein_accession:AAH69581.1;protein_accession:AAI10455.1;protein_accession:ADQ32918.1;protein_accession:CAG47057.1;protein_accession:CDG86183.1;protein_accession:EAW47609.1;protein_accession:EAW47610.1;protein_a…	59272	4142
22669378	ACE2 -- MMP-2	association	Pubmed 2013:24219285;Pubmed 2011:21769437;Pubmed central 2012:3327712;Pubmed central 2012:3477689;Pubmed central 2016:4807164;	<b>ACE2</b> increased <b>MMP-2</b> activity, and Ang II inhibited this effect through the Ang II type-1 receptor (AT1R) and ERK1/2 signaling pathway.[Pubmed 2013:24219285];In conclusion, these data help to clarify how <b>ACE2</b> and Ang II interact to regulate <b>MMP-2</b> and control tissue remodeling in heart disease.[Pubmed 2013:24219285];The specific mechanisms by which <b>ACE2</b> regulates…	4353906	Gene	ACE2	ACE2;ACEH;angiotensin I converting enzyme 2;ACE-related carboxypeptidase;angiotensin -converting enzyme 2;angiotensin 1 converting enzyme 2;angiotensin 1-converting enzyme 2;angiotensin converting enzyme 2;angiotensin converting enzyme ii;angiotensin converting enzyme type 2;angiotensin converting enzyme-2;angiotensin converting enzyme-ii;angiotensin i-converting enzyme 2;angiotensin i-converting…	SWISSPROT_AC:Q9BYF1;SWISSPROT_ID:ACE2_HUMAN;GeneID:59272;Ensembl:ENSG00000130234;HGNC:HGNC:13557;MIM:300335;Vega:OTTHUMG00000021177;protein_accession:AAF78220.1;protein_accession:AAF99721.1;protein_accession:AAH39902.1;protein_accession:AAH48094.2;protein_accession:AAO25651.1;protein_accession:AAQ89076.1;protein_accession:AAT45083.1;protein_accession:ACT66268.1;protein_accession:BAB40370.1;protei…	247814	Protein	MMP-2	72 kDa gelatinase;72 kDa type IV collagenase;CLG4A;EC 3.4.24.24;Gelatinase A;Matrix metalloproteinase-2;MMP-2;MMP2;TBE-1;72 kda gelatinase-type;72 kda type gelatinase;72 kda-gelatinase;72 kda-type iv collagenase;72-kda gelatinase;72-kda type iv collagenase;72-kda type iv-collagenase;72-kda type-iv collagenase;clg 4;clg-4;CLG4;gelatinase type a;gelatinase-a;matrix metallopeptidase 2;matrix metallo…	SWISSPROT_AC:P08253;SWISSPROT_ID:MMP2_HUMAN;EMBL:AC007336;EMBL:AC092722;EMBL:AK301536;EMBL:AK310314;EMBL:AK312711;EMBL:AY738117;EMBL:BC002576;EMBL:J03210;EMBL:M33789;EMBL:M55582;EMBL:M55583;EMBL:M55584;EMBL:M55585;EMBL:M55586;EMBL:M55587;EMBL:M55588;EMBL:M55589;EMBL:M55590;EMBL:M55591;EMBL:M55592;EMBL:M55593;EMBL:M58552;RefSeq:NP_001121363.1;RefSeq:NP_001289437.1;RefSeq:NP_001289438.1;RefSeq:NP_0…	59272	4313
22669382	ACE2 -- MMP-9	association	Pubmed 2011:21769437;Pubmed central 2012:3327712;Pubmed central 2012:3477689;Pubmed central 2017:5421869;Pubmed central 2016:4807164;	According to the results of qRT-PCR and western blot analysis, the inhibitory role of <b>ACE2</b> was mediated through the down-regulation of MMP-2 and <b>MMP-9</b>.[Pubmed 2011:21769437];Knockout of the <b>ace2</b> gene increases MMP2 and <b>MMP9</b> levels in the peri-infarct region of mice, resulting in disruption of the extracellular matrix and enhanced adverse remodelling [10].[Pubmed centra…	4353906	Gene	ACE2	ACE2;ACEH;angiotensin I converting enzyme 2;ACE-related carboxypeptidase;angiotensin -converting enzyme 2;angiotensin 1 converting enzyme 2;angiotensin 1-converting enzyme 2;angiotensin converting enzyme 2;angiotensin converting enzyme ii;angiotensin converting enzyme type 2;angiotensin converting enzyme-2;angiotensin converting enzyme-ii;angiotensin i-converting enzyme 2;angiotensin i-converting…	SWISSPROT_AC:Q9BYF1;SWISSPROT_ID:ACE2_HUMAN;GeneID:59272;Ensembl:ENSG00000130234;HGNC:HGNC:13557;MIM:300335;Vega:OTTHUMG00000021177;protein_accession:AAF78220.1;protein_accession:AAF99721.1;protein_accession:AAH39902.1;protein_accession:AAH48094.2;protein_accession:AAO25651.1;protein_accession:AAQ89076.1;protein_accession:AAT45083.1;protein_accession:ACT66268.1;protein_accession:BAB40370.1;protei…	247838	Protein	MMP-9	92 kDa gelatinase;92 kDa type IV collagenase;CLG4B;EC 3.4.24.35;Gelatinase B;GELB;Matrix metalloproteinase-9;MMP-9;MMP9;9 2 kda type iv collagenase;92 kda isoform type iv collagenase;92 kda type gelatinase;92 kda-gelatinase;92-kda gelatinase;92-kda type iv collagenase;92-kda type-iv collagenase;gelatinase-b;MANDP2;matrix metallopeptidase 9;matrix metallopeptidase- 9;matrix metallopeptidase-9;matr…	SWISSPROT_AC:P14780;SWISSPROT_ID:MMP9_HUMAN;EMBL:AF538844;EMBL:AK313137;EMBL:AL162458;EMBL:BC006093;EMBL:D10051;EMBL:DQ194553;EMBL:J05070;EMBL:M68343;EMBL:M68344;EMBL:M68345;EMBL:M68346;EMBL:M68347;EMBL:M68348;EMBL:M68349;EMBL:M68350;EMBL:M68351;EMBL:M68352;EMBL:M68353;EMBL:M68354;EMBL:M68355;RefSeq:NP_004985.2;ProteinModelPortal:P14780;STRING:9606.ENSP00000361405;SWISSPROT_AC_OLD:B2R7V9;SWISSPRO…	59272	4318
22669403	VEGFA -- ACE2	association	Pubmed 2011:21769437;Pubmed central 2017:5420593;	Additionally, we confirmed that the overexpression of <b>ACE2</b> inhibited cell growth and <b>VEGFa</b> production while simultaneously suppressing ACE and angiotensin II type 1 receptor (AT1R) expression in human lung cancer xenografts.[Pubmed 2011:21769437];(2011) confirmed that <b>ACE2</b> overexpression inhibits cell growth and <b>VEGFa</b> production while simultaneously suppressing ACE and…	4345852	Gene	VEGFA	MVCD1;vascular endothelial growth factor A;VEGF;VEGFA;VPF;endothelial growth factor-a-vascular;endothelial vascular growth factor-a;factor of vascular permeability;factor vascular permeability;factor-a-vascular endothelial growth;growth factor-a-vascular endothelial;permeability factor vascular;permeability factor-vascular;vascular endothelial growth factor - a;vascular endothelial growth factor …	SWISSPROT_AC:P15692;SWISSPROT_ID:VEGFA_HUMAN;GeneID:7422;Ensembl:ENSG00000112715;HGNC:HGNC:12680;MIM:192240;Vega:OTTHUMG00000014745;protein_accession:AAA35789.1;protein_accession:AAA36804.1;protein_accession:AAA36807.1;protein_accession:AAC16730.1;protein_accession:AAC63101.1;protein_accession:AAC63102.1;protein_accession:AAC63143.1;protein_accession:AAD04918.1;protein_accession:AAD55345.1;protei…	6378	Protein	ACE2	ACE-related carboxypeptidase;ACE2;ACEH;Angiotensin-converting enzyme 2;Angiotensin-converting enzyme homolog;EC 3.4.17.23;Metalloprotease MPROT15;angiotensin -converting enzyme 2;angiotensin 1 converting enzyme 2;angiotensin 1-converting enzyme 2;angiotensin converting enzyme 2;angiotensin converting enzyme ii;angiotensin converting enzyme type 2;angiotensin converting enzyme-2;angiotensin conver…	SWISSPROT_AC:Q9BYF1;SWISSPROT_ID:ACE2_HUMAN;EMBL:AB046569;EMBL:AB193259;EMBL:AB193260;EMBL:AF241254;EMBL:AF291820;EMBL:AL110224;EMBL:AY217547;EMBL:AY358714;EMBL:AY623811;EMBL:BC039902;EMBL:BC048094;EMBL:CH471074;EMBL:E39033;EMBL:GQ262784;RefSeq:NP_068576.1;ProteinModelPortal:Q9BYF1;STRING:9606.ENSP00000252519;SWISSPROT_AC_OLD:C7ECU1;SWISSPROT_AC_OLD:Q6UWP0;SWISSPROT_AC_OLD:Q86WT0;SWISSPROT_AC_OLD…	7422	59272
22669541	ACE2 -- VEGF	association	Pubmed 2011:21769437;Pubmed central 2017:5420593;	Additionally, we confirmed that the overexpression of <b>ACE2</b> inhibited cell growth and <b>VEGFa</b> production while simultaneously suppressing ACE and angiotensin II type 1 receptor (AT1R) expression in human lung cancer xenografts.[Pubmed 2011:21769437];(2011) confirmed that <b>ACE2</b> overexpression inhibits cell growth and <b>VEGFa</b> production while simultaneously suppressing ACE and…	4353906	Gene	ACE2	ACE2;ACEH;angiotensin I converting enzyme 2;ACE-related carboxypeptidase;angiotensin -converting enzyme 2;angiotensin 1 converting enzyme 2;angiotensin 1-converting enzyme 2;angiotensin converting enzyme 2;angiotensin converting enzyme ii;angiotensin converting enzyme type 2;angiotensin converting enzyme-2;angiotensin converting enzyme-ii;angiotensin i-converting enzyme 2;angiotensin i-converting…	SWISSPROT_AC:Q9BYF1;SWISSPROT_ID:ACE2_HUMAN;GeneID:59272;Ensembl:ENSG00000130234;HGNC:HGNC:13557;MIM:300335;Vega:OTTHUMG00000021177;protein_accession:AAF78220.1;protein_accession:AAF99721.1;protein_accession:AAH39902.1;protein_accession:AAH48094.2;protein_accession:AAO25651.1;protein_accession:AAQ89076.1;protein_accession:AAT45083.1;protein_accession:ACT66268.1;protein_accession:BAB40370.1;protei…	520242	Protein	VEGF	Vascular endothelial growth factor A;Vascular permeability factor;VEGF;VEGF-A;VEGFA;VPF;endothelial growth factor-a-vascular;endothelial vascular growth factor-a;factor of vascular permeability;factor vascular permeability;factor-a-vascular endothelial growth;growth factor-a-vascular endothelial;MVCD1;permeability factor vascular;permeability factor-vascular;vascular endothelial growth factor - a…	SWISSPROT_AC:P15692;SWISSPROT_ID:VEGFA_HUMAN;EMBL:AB021221;EMBL:AB451322;EMBL:AB451451;EMBL:AF022375;EMBL:AF062645;EMBL:AF091352;EMBL:AF214570;EMBL:AF430806;EMBL:AF437895;EMBL:AF486837;EMBL:AH006909;EMBL:AJ010438;EMBL:AL136131;EMBL:AY047581;EMBL:AY766116;EMBL:BC065522;EMBL:CH471081;EMBL:DQ229900;EMBL:M27281;EMBL:M32977;EMBL:M63971;EMBL:M63972;EMBL:M63973;EMBL:M63974;EMBL:M63975;EMBL:M63976;EMBL:M…	59272	7422
22669562	ACE2 -- VEGFA	association	Pubmed 2011:21769437;Pubmed central 2017:5420593;	Additionally, we confirmed that the overexpression of <b>ACE2</b> inhibited cell growth and <b>VEGFa</b> production while simultaneously suppressing ACE and angiotensin II type 1 receptor (AT1R) expression in human lung cancer xenografts.[Pubmed 2011:21769437];(2011) confirmed that <b>ACE2</b> overexpression inhibits cell growth and <b>VEGFa</b> production while simultaneously suppressing ACE and…	4353906	Gene	ACE2	ACE2;ACEH;angiotensin I converting enzyme 2;ACE-related carboxypeptidase;angiotensin -converting enzyme 2;angiotensin 1 converting enzyme 2;angiotensin 1-converting enzyme 2;angiotensin converting enzyme 2;angiotensin converting enzyme ii;angiotensin converting enzyme type 2;angiotensin converting enzyme-2;angiotensin converting enzyme-ii;angiotensin i-converting enzyme 2;angiotensin i-converting…	SWISSPROT_AC:Q9BYF1;SWISSPROT_ID:ACE2_HUMAN;GeneID:59272;Ensembl:ENSG00000130234;HGNC:HGNC:13557;MIM:300335;Vega:OTTHUMG00000021177;protein_accession:AAF78220.1;protein_accession:AAF99721.1;protein_accession:AAH39902.1;protein_accession:AAH48094.2;protein_accession:AAO25651.1;protein_accession:AAQ89076.1;protein_accession:AAT45083.1;protein_accession:ACT66268.1;protein_accession:BAB40370.1;protei…	4345852	Gene	VEGFA	MVCD1;vascular endothelial growth factor A;VEGF;VEGFA;VPF;endothelial growth factor-a-vascular;endothelial vascular growth factor-a;factor of vascular permeability;factor vascular permeability;factor-a-vascular endothelial growth;growth factor-a-vascular endothelial;permeability factor vascular;permeability factor-vascular;vascular endothelial growth factor - a;vascular endothelial growth factor …	SWISSPROT_AC:P15692;SWISSPROT_ID:VEGFA_HUMAN;GeneID:7422;Ensembl:ENSG00000112715;HGNC:HGNC:12680;MIM:192240;Vega:OTTHUMG00000014745;protein_accession:AAA35789.1;protein_accession:AAA36804.1;protein_accession:AAA36807.1;protein_accession:AAC16730.1;protein_accession:AAC63101.1;protein_accession:AAC63102.1;protein_accession:AAC63143.1;protein_accession:AAD04918.1;protein_accession:AAD55345.1;protei…	59272	7422
23165827	ACE2 -- REN	association	Pubmed 2012:22315667;Pubmed central 2012:3270428;	Human SRY significantly regulated human promoters of AGT, REN, ACE2, AT2, and MAS compared to control levels, elevating AGT and <b>REN</b> promoter activity while decreasing <b>ACE2</b>, AT2, and MAS.[Pubmed 2012:22315667];Human SRY significantly regulated human promoters of AGT, REN, ACE2, AT2, and MAS compared to control levels, elevating AGT and <b>REN</b> promoter activity while decreasing <b…	4353906	Gene	ACE2	ACE2;ACEH;angiotensin I converting enzyme 2;ACE-related carboxypeptidase;angiotensin -converting enzyme 2;angiotensin 1 converting enzyme 2;angiotensin 1-converting enzyme 2;angiotensin converting enzyme 2;angiotensin converting enzyme ii;angiotensin converting enzyme type 2;angiotensin converting enzyme-2;angiotensin converting enzyme-ii;angiotensin i-converting enzyme 2;angiotensin i-converting…	SWISSPROT_AC:Q9BYF1;SWISSPROT_ID:ACE2_HUMAN;GeneID:59272;Ensembl:ENSG00000130234;HGNC:HGNC:13557;MIM:300335;Vega:OTTHUMG00000021177;protein_accession:AAF78220.1;protein_accession:AAF99721.1;protein_accession:AAH39902.1;protein_accession:AAH48094.2;protein_accession:AAO25651.1;protein_accession:AAQ89076.1;protein_accession:AAT45083.1;protein_accession:ACT66268.1;protein_accession:BAB40370.1;protei…	208931	Protein	REN	BTB/POZ domain-containing protein KCTD11;C17orf36;EC 2.3.2.27;KCD11;KCTD11;REN;RING-type E3 ubiquitin transferase KCTD11;KCASH1;kctd11/ren;potassium channel tetramerization domain containing 11;REN/KCTD11;	SWISSPROT_AC:Q693B1;SWISSPROT_ID:KCD11_HUMAN;EMBL:AK056227;EMBL:AY646650;EMBL:BC110598;EMBL:CH471108;RefSeq:NP_001002914.1;ProteinModelPortal:Q693B1;STRING:9606.ENSP00000328352;SWISSPROT_AC_OLD:B3KPE0;SMR:Q693B1;GeneID:147040;KEGG:hsa:147040;eggNOG:ENOG410Z155;eggNOG:KOG2723;UniGene:Hs.592112;GO:GO:0005737;GO:GO:0007049;GO:GO:0007406;GO:GO:0016567;GO:GO:0040008;GO:GO:0045666;GO:GO:0045879;GO:GO:0…	59272	147040
23165837	ACE2 -- Angiotensinogen	association	Pubmed 2012:22315667;Pubmed central 2014:4086343;Pubmed central 2012:3270428;	Human SRY significantly regulated human promoters of AGT, REN, ACE2, AT2, and MAS compared to control levels, elevating <b>AGT</b> and REN promoter activity while decreasing <b>ACE2</b>, AT2, and MAS.[Pubmed 2012:22315667];<b>Angiotensin converting enzyme 2</b> (ACE2) priming enhances EPC function in vitro and in vivo using <b>AGT</b> transgenic mice (Chen et al., 2013).[Pubmed central 2014:40863…	4353906	Gene	ACE2	ACE2;ACEH;angiotensin I converting enzyme 2;ACE-related carboxypeptidase;angiotensin -converting enzyme 2;angiotensin 1 converting enzyme 2;angiotensin 1-converting enzyme 2;angiotensin converting enzyme 2;angiotensin converting enzyme ii;angiotensin converting enzyme type 2;angiotensin converting enzyme-2;angiotensin converting enzyme-ii;angiotensin i-converting enzyme 2;angiotensin i-converting…	SWISSPROT_AC:Q9BYF1;SWISSPROT_ID:ACE2_HUMAN;GeneID:59272;Ensembl:ENSG00000130234;HGNC:HGNC:13557;MIM:300335;Vega:OTTHUMG00000021177;protein_accession:AAF78220.1;protein_accession:AAF99721.1;protein_accession:AAH39902.1;protein_accession:AAH48094.2;protein_accession:AAO25651.1;protein_accession:AAQ89076.1;protein_accession:AAT45083.1;protein_accession:ACT66268.1;protein_accession:BAB40370.1;protei…	17469	Protein	Angiotensinogen	AGT;Angiotensinogen;ANGT;Serpin A8;SERPINA8;ANHU;chain-angiotensinogen;	SWISSPROT_AC:P01019;SWISSPROT_ID:ANGT_HUMAN;EMBL:BC011519;EMBL:K02215;EMBL:M24686;EMBL:M24687;EMBL:M24688;EMBL:M24689;EMBL:M69110;EMBL:S78529;EMBL:S78530;EMBL:X15324;EMBL:X15325;EMBL:X15326;EMBL:X15327;RefSeq:NP_000020.1;ProteinModelPortal:P01019;STRING:9606.ENSP00000355627;SWISSPROT_AC_OLD:Q16358;SWISSPROT_AC_OLD:Q16359;SWISSPROT_AC_OLD:Q96F91;SMR:P01019;GeneID:183;KEGG:hsa:183;PIR:A35203;eggNOG…	59272	183
23165849	ACE2 -- Renin	association	Pubmed 2012:22315667;Pubmed central 2012:3270428;Pubmed central 2017:5686879;	Human SRY significantly regulated human promoters of AGT, REN, ACE2, AT2, and MAS compared to control levels, elevating AGT and <b>REN</b> promoter activity while decreasing <b>ACE2</b>, AT2, and MAS.[Pubmed 2012:22315667];Human SRY significantly regulated human promoters of AGT, REN, ACE2, AT2, and MAS compared to control levels, elevating AGT and <b>REN</b> promoter activity while decreasing <b…	4353906	Gene	ACE2	ACE2;ACEH;angiotensin I converting enzyme 2;ACE-related carboxypeptidase;angiotensin -converting enzyme 2;angiotensin 1 converting enzyme 2;angiotensin 1-converting enzyme 2;angiotensin converting enzyme 2;angiotensin converting enzyme ii;angiotensin converting enzyme type 2;angiotensin converting enzyme-2;angiotensin converting enzyme-ii;angiotensin i-converting enzyme 2;angiotensin i-converting…	SWISSPROT_AC:Q9BYF1;SWISSPROT_ID:ACE2_HUMAN;GeneID:59272;Ensembl:ENSG00000130234;HGNC:HGNC:13557;MIM:300335;Vega:OTTHUMG00000021177;protein_accession:AAF78220.1;protein_accession:AAF99721.1;protein_accession:AAH39902.1;protein_accession:AAH48094.2;protein_accession:AAO25651.1;protein_accession:AAQ89076.1;protein_accession:AAT45083.1;protein_accession:ACT66268.1;protein_accession:BAB40370.1;protei…	360932	Protein	Renin	Angiotensinogenase;EC 3.4.23.15;REN;RENI;Renin;HNFJ2;renin-an;	SWISSPROT_AC:P00797;SWISSPROT_ID:RENI_HUMAN;EMBL:AL592114;EMBL:AL592146;EMBL:AY436324;EMBL:BC033474;EMBL:BC047752;EMBL:CR536498;EMBL:EU332871;EMBL:L00064;EMBL:L00065;EMBL:L00066;EMBL:L00067;EMBL:L00068;EMBL:L00069;EMBL:L00070;EMBL:L00071;EMBL:L00072;EMBL:L00073;EMBL:M10030;EMBL:M10128;EMBL:M10150;EMBL:M10151;EMBL:M10152;EMBL:M13253;EMBL:M15410;EMBL:M26440;EMBL:M26899;EMBL:M26900;EMBL:M26901;RefSe…	59272	5972
23165869	ACE2 -- SPT	association	Pubmed 2012:22315667;Pubmed central 2012:3270428;	Human SRY significantly regulated human promoters of AGT, REN, ACE2, AT2, and MAS compared to control levels, elevating <b>AGT</b> and REN promoter activity while decreasing <b>ACE2</b>, AT2, and MAS.[Pubmed 2012:22315667];Human SRY significantly regulated human promoters of AGT, REN, ACE2, AT2, and MAS compared to control levels, elevating <b>AGT</b> and REN promoter activity while decreasing <b…	4353906	Gene	ACE2	ACE2;ACEH;angiotensin I converting enzyme 2;ACE-related carboxypeptidase;angiotensin -converting enzyme 2;angiotensin 1 converting enzyme 2;angiotensin 1-converting enzyme 2;angiotensin converting enzyme 2;angiotensin converting enzyme ii;angiotensin converting enzyme type 2;angiotensin converting enzyme-2;angiotensin converting enzyme-ii;angiotensin i-converting enzyme 2;angiotensin i-converting…	SWISSPROT_AC:Q9BYF1;SWISSPROT_ID:ACE2_HUMAN;GeneID:59272;Ensembl:ENSG00000130234;HGNC:HGNC:13557;MIM:300335;Vega:OTTHUMG00000021177;protein_accession:AAF78220.1;protein_accession:AAF99721.1;protein_accession:AAH39902.1;protein_accession:AAH48094.2;protein_accession:AAO25651.1;protein_accession:AAQ89076.1;protein_accession:AAT45083.1;protein_accession:ACT66268.1;protein_accession:BAB40370.1;protei…	458533	Protein	SPT	AGT;AGT1;AGXT;Alanine--glyoxylate aminotransferase;EC 2.6.1.44;EC 2.6.1.51;Serine--pyruvate aminotransferase;SPAT;SPT;SPYA;AGXT1;alanine glyoxylate aminotransferase;alanine-glyoxylate aminotransferase;alanine-glyoxylate-aminotransferase;PH1;TLH6;	SWISSPROT_AC:P21549;SWISSPROT_ID:SPYA_HUMAN;EMBL:AC104809;EMBL:AK292754;EMBL:BC132819;EMBL:CH471063;EMBL:D13368;EMBL:M61763;EMBL:X53414;EMBL:X56092;RefSeq:NP_000021.1;ProteinModelPortal:P21549;STRING:9606.ENSP00000302620;SWISSPROT_AC_OLD:Q53QU6;SMR:P21549;GeneID:189;KEGG:hsa:189;PIR:I39419;eggNOG:COG0075;eggNOG:KOG2862;UniGene:Hs.144567;GO:GO:0004760;GO:GO:0005102;GO:GO:0005759;GO:GO:0005777;GO:G…	59272	189
23165926	ACE2 -- AGT	association	Pubmed 2012:22315667;Pubmed central 2014:4086343;Pubmed central 2012:3270428;	Human SRY significantly regulated human promoters of AGT, REN, ACE2, AT2, and MAS compared to control levels, elevating <b>AGT</b> and REN promoter activity while decreasing <b>ACE2</b>, AT2, and MAS.[Pubmed 2012:22315667];<b>Angiotensin converting enzyme 2</b> (ACE2) priming enhances EPC function in vitro and in vivo using <b>AGT</b> transgenic mice (Chen et al., 2013).[Pubmed central 2014:40863…	4353906	Gene	ACE2	ACE2;ACEH;angiotensin I converting enzyme 2;ACE-related carboxypeptidase;angiotensin -converting enzyme 2;angiotensin 1 converting enzyme 2;angiotensin 1-converting enzyme 2;angiotensin converting enzyme 2;angiotensin converting enzyme ii;angiotensin converting enzyme type 2;angiotensin converting enzyme-2;angiotensin converting enzyme-ii;angiotensin i-converting enzyme 2;angiotensin i-converting…	SWISSPROT_AC:Q9BYF1;SWISSPROT_ID:ACE2_HUMAN;GeneID:59272;Ensembl:ENSG00000130234;HGNC:HGNC:13557;MIM:300335;Vega:OTTHUMG00000021177;protein_accession:AAF78220.1;protein_accession:AAF99721.1;protein_accession:AAH39902.1;protein_accession:AAH48094.2;protein_accession:AAO25651.1;protein_accession:AAQ89076.1;protein_accession:AAT45083.1;protein_accession:ACT66268.1;protein_accession:BAB40370.1;protei…	4339955	Gene	AGT	AGT;angiotensinogen;ANHU;SERPINA8;ANGT;chain-angiotensinogen;Serpin A8;	SWISSPROT_AC:P01019;SWISSPROT_ID:ANGT_HUMAN;GeneID:183;Ensembl:ENSG00000135744;HGNC:HGNC:333;MIM:106150;Vega:OTTHUMG00000037757;protein_accession:AAA51679.1;protein_accession:AAA51731.1;protein_accession:AAA52282.1;protein_accession:AAD14287.1;protein_accession:AAD14288.1;protein_accession:AAH11519.1;protein_accession:AAP35497.1;protein_accession:AAR03501.1;protein_accession:ABM81942.1;protein_ac…	59272	183
23165927	ACE2 -- REN	association	Pubmed 2012:22315667;Pubmed central 2012:3270428;	Human SRY significantly regulated human promoters of AGT, REN, ACE2, AT2, and MAS compared to control levels, elevating AGT and <b>REN</b> promoter activity while decreasing <b>ACE2</b>, AT2, and MAS.[Pubmed 2012:22315667];Human SRY significantly regulated human promoters of AGT, REN, ACE2, AT2, and MAS compared to control levels, elevating AGT and <b>REN</b> promoter activity while decreasing <b…	4353906	Gene	ACE2	ACE2;ACEH;angiotensin I converting enzyme 2;ACE-related carboxypeptidase;angiotensin -converting enzyme 2;angiotensin 1 converting enzyme 2;angiotensin 1-converting enzyme 2;angiotensin converting enzyme 2;angiotensin converting enzyme ii;angiotensin converting enzyme type 2;angiotensin converting enzyme-2;angiotensin converting enzyme-ii;angiotensin i-converting enzyme 2;angiotensin i-converting…	SWISSPROT_AC:Q9BYF1;SWISSPROT_ID:ACE2_HUMAN;GeneID:59272;Ensembl:ENSG00000130234;HGNC:HGNC:13557;MIM:300335;Vega:OTTHUMG00000021177;protein_accession:AAF78220.1;protein_accession:AAF99721.1;protein_accession:AAH39902.1;protein_accession:AAH48094.2;protein_accession:AAO25651.1;protein_accession:AAQ89076.1;protein_accession:AAT45083.1;protein_accession:ACT66268.1;protein_accession:BAB40370.1;protei…	4344605	Gene	REN	HNFJ2;REN;renin;Angiotensinogenase;EC 3.4.23.15;RENI;renin-an;	SWISSPROT_AC:P00797;SWISSPROT_ID:RENI_HUMAN;GeneID:5972;Ensembl:ENSG00000143839;HGNC:HGNC:9958;MIM:179820;Vega:OTTHUMG00000036059;protein_accession:AAA60263.1;protein_accession:AAA60364.1;protein_accession:AAD03461.1;protein_accession:AAD26254.1;protein_accession:AAH33474.1;protein_accession:AAH47752.1;protein_accession:AAR03502.1;protein_accession:ABY87560.1;protein_accession:ADQ33130.1;protein_…	59272	5972
23165961	ACE2 -- AGXT	association	Pubmed 2012:22315667;Pubmed central 2012:3270428;	Human SRY significantly regulated human promoters of AGT, REN, ACE2, AT2, and MAS compared to control levels, elevating <b>AGT</b> and REN promoter activity while decreasing <b>ACE2</b>, AT2, and MAS.[Pubmed 2012:22315667];Human SRY significantly regulated human promoters of AGT, REN, ACE2, AT2, and MAS compared to control levels, elevating <b>AGT</b> and REN promoter activity while decreasing <b…	4353906	Gene	ACE2	ACE2;ACEH;angiotensin I converting enzyme 2;ACE-related carboxypeptidase;angiotensin -converting enzyme 2;angiotensin 1 converting enzyme 2;angiotensin 1-converting enzyme 2;angiotensin converting enzyme 2;angiotensin converting enzyme ii;angiotensin converting enzyme type 2;angiotensin converting enzyme-2;angiotensin converting enzyme-ii;angiotensin i-converting enzyme 2;angiotensin i-converting…	SWISSPROT_AC:Q9BYF1;SWISSPROT_ID:ACE2_HUMAN;GeneID:59272;Ensembl:ENSG00000130234;HGNC:HGNC:13557;MIM:300335;Vega:OTTHUMG00000021177;protein_accession:AAF78220.1;protein_accession:AAF99721.1;protein_accession:AAH39902.1;protein_accession:AAH48094.2;protein_accession:AAO25651.1;protein_accession:AAQ89076.1;protein_accession:AAT45083.1;protein_accession:ACT66268.1;protein_accession:BAB40370.1;protei…	4339959	Gene	AGXT	AGT;AGT1;AGXT;AGXT1;alanine-glyoxylate aminotransferase;PH1;SPAT;SPT;TLH6;alanine glyoxylate aminotransferase;Alanine--glyoxylate aminotransferase;alanine-glyoxylate-aminotransferase;EC 2.6.1.44;EC 2.6.1.51;Serine--pyruvate aminotransferase;SPYA;	SWISSPROT_AC:P21549;SWISSPROT_ID:SPYA_HUMAN;GeneID:189;Ensembl:ENSG00000172482;HGNC:HGNC:341;MIM:604285;Vega:OTTHUMG00000133354;protein_accession:AAA51680.1;protein_accession:AAB20488.1;protein_accession:AAF05604.1;protein_accession:AAI32820.1;protein_accession:AAK30157.1;protein_accession:AAY24168.1;protein_accession:BAA02632.1;protein_accession:BAF46862.1;protein_accession:BAF85443.1;protein_ac…	59272	189
23165970	KCTD11 -- ACE2	association	Pubmed 2012:22315667;Pubmed central 2012:3270428;	Human SRY significantly regulated human promoters of AGT, REN, ACE2, AT2, and MAS compared to control levels, elevating AGT and <b>REN</b> promoter activity while decreasing <b>ACE2</b>, AT2, and MAS.[Pubmed 2012:22315667];Human SRY significantly regulated human promoters of AGT, REN, ACE2, AT2, and MAS compared to control levels, elevating AGT and <b>REN</b> promoter activity while decreasing <b…	4358608	Gene	KCTD11	C17orf36;KCASH1;KCTD11;potassium channel tetramerization domain containing 11;REN;REN/KCTD11;BTB/POZ domain-containing protein KCTD11;EC 2.3.2.27;KCD11;kctd11/ren;RING-type E3 ubiquitin transferase KCTD11;	SWISSPROT_AC:Q693B1;SWISSPROT_ID:KCD11_HUMAN;GeneID:147040;Ensembl:ENSG00000213859;HGNC:HGNC:21302;MIM:609848;Vega:OTTHUMG00000132061;protein_accession:AAH19929.2;protein_accession:AAI10599.1;protein_accession:AAT75307.1;protein_accession:BAG51652.1;protein_accession:EAW90208.1;protein_accession:NP_001002914.1;protein_accession:Q693B1.1;protein_gi:119610614;protein_gi:127797969;protein_gi:1937863…	4353906	Gene	ACE2	ACE2;ACEH;angiotensin I converting enzyme 2;ACE-related carboxypeptidase;angiotensin -converting enzyme 2;angiotensin 1 converting enzyme 2;angiotensin 1-converting enzyme 2;angiotensin converting enzyme 2;angiotensin converting enzyme ii;angiotensin converting enzyme type 2;angiotensin converting enzyme-2;angiotensin converting enzyme-ii;angiotensin i-converting enzyme 2;angiotensin i-converting…	SWISSPROT_AC:Q9BYF1;SWISSPROT_ID:ACE2_HUMAN;GeneID:59272;Ensembl:ENSG00000130234;HGNC:HGNC:13557;MIM:300335;Vega:OTTHUMG00000021177;protein_accession:AAF78220.1;protein_accession:AAF99721.1;protein_accession:AAH39902.1;protein_accession:AAH48094.2;protein_accession:AAO25651.1;protein_accession:AAQ89076.1;protein_accession:AAT45083.1;protein_accession:ACT66268.1;protein_accession:BAB40370.1;protei…	147040	59272
23688741	ACE2 -- Angiotensin 1-7	association	Pubmed 2013:22947420;Pubmed 2016:26302799;Pubmed central 2017:5460608;	<b>ACE2</b> degrades pro-atherosclerotic angiotensin II and generates anti-atherosclerotic <b>angiotensin 1-7</b>.[Pubmed 2013:22947420];But, <b>angiotensin converting enzyme-2</b> (ACE-2) mediated release of <b>angiotensin1-7</b> (AT1-7) peptide in nerve tissue has potential neuroprotective actions.[Pubmed 2016:26302799];It can be further modified into <b>angiotensin 1-7</b> by <b>ACE2</b>.[Pubm…	4353906	Gene	ACE2	ACE2;ACEH;angiotensin I converting enzyme 2;ACE-related carboxypeptidase;angiotensin -converting enzyme 2;angiotensin 1 converting enzyme 2;angiotensin 1-converting enzyme 2;angiotensin converting enzyme 2;angiotensin converting enzyme ii;angiotensin converting enzyme type 2;angiotensin converting enzyme-2;angiotensin converting enzyme-ii;angiotensin i-converting enzyme 2;angiotensin i-converting…	SWISSPROT_AC:Q9BYF1;SWISSPROT_ID:ACE2_HUMAN;GeneID:59272;Ensembl:ENSG00000130234;HGNC:HGNC:13557;MIM:300335;Vega:OTTHUMG00000021177;protein_accession:AAF78220.1;protein_accession:AAF99721.1;protein_accession:AAH39902.1;protein_accession:AAH48094.2;protein_accession:AAO25651.1;protein_accession:AAQ89076.1;protein_accession:AAT45083.1;protein_accession:ACT66268.1;protein_accession:BAB40370.1;protei…	17479	Protein	Angiotensin 1-7	Angiotensin 1-7;angiotensin 1 - 7;angiotensin-1-7;angiotensin1-7;	TMP_SWISSPROT_AC:P01019_Angiotensin 1-7;PARENT_SWISSPROT_AC:P01019;PARENT_SWISSPROT_ID:ANGT_HUMAN;	59272
24069621	CTGF -- ACE2	association	Pubmed 2013:24161906;	<b>ACE2</b> deficiency triggered greater increases in the expression of <b>connective tissue growth factor</b> (CTGF), fractalkine (FKN) and phosphorylated ERK1/2 in AngII-treated ACE2KO hearts.[Pubmed 2013:24161906];	4341023	Gene	CTGF	CCN2;connective tissue growth factor;CTGF;HCS24;IGFBP8;NOV2;CCN family member 2;connective tissue-growth factor;connective-tissue growth factor;connective-tissue growth-factor;factor connective tissue growth;growth factor connective tissue;growth factor of connective tissue;growth factor of the connective tissue;hcs 24;Hypertrophic chondrocyte-specific protein 24;IBP-8;IGF-binding protein 8;IGFBP…	SWISSPROT_AC:P29279;SWISSPROT_ID:CTGF_HUMAN;GeneID:1490;Ensembl:ENSG00000118523;HGNC:HGNC:2500;MIM:121009;Vega:OTTHUMG00000015573;protein_accession:AAA75378.1;protein_accession:AAA91279.1;protein_accession:AAH87839.1;protein_accession:AAK60505.1;protein_accession:AAK60506.1;protein_accession:AAK60507.1;protein_accession:AAQ95223.1;protein_accession:AAS55639.1;protein_accession:AAV38597.1;protein_…	6378	Protein	ACE2	ACE-related carboxypeptidase;ACE2;ACEH;Angiotensin-converting enzyme 2;Angiotensin-converting enzyme homolog;EC 3.4.17.23;Metalloprotease MPROT15;angiotensin -converting enzyme 2;angiotensin 1 converting enzyme 2;angiotensin 1-converting enzyme 2;angiotensin converting enzyme 2;angiotensin converting enzyme ii;angiotensin converting enzyme type 2;angiotensin converting enzyme-2;angiotensin conver…	SWISSPROT_AC:Q9BYF1;SWISSPROT_ID:ACE2_HUMAN;EMBL:AB046569;EMBL:AB193259;EMBL:AB193260;EMBL:AF241254;EMBL:AF291820;EMBL:AL110224;EMBL:AY217547;EMBL:AY358714;EMBL:AY623811;EMBL:BC039902;EMBL:BC048094;EMBL:CH471074;EMBL:E39033;EMBL:GQ262784;RefSeq:NP_068576.1;ProteinModelPortal:Q9BYF1;STRING:9606.ENSP00000252519;SWISSPROT_AC_OLD:C7ECU1;SWISSPROT_AC_OLD:Q6UWP0;SWISSPROT_AC_OLD:Q86WT0;SWISSPROT_AC_OLD…	1490	59272
24069788	ACE2 -- CTGF	association	Pubmed 2013:24161906;	<b>ACE2</b> deficiency triggered greater increases in the expression of <b>connective tissue growth factor</b> (CTGF), fractalkine (FKN) and phosphorylated ERK1/2 in AngII-treated ACE2KO hearts.[Pubmed 2013:24161906];	4353906	Gene	ACE2	ACE2;ACEH;angiotensin I converting enzyme 2;ACE-related carboxypeptidase;angiotensin -converting enzyme 2;angiotensin 1 converting enzyme 2;angiotensin 1-converting enzyme 2;angiotensin converting enzyme 2;angiotensin converting enzyme ii;angiotensin converting enzyme type 2;angiotensin converting enzyme-2;angiotensin converting enzyme-ii;angiotensin i-converting enzyme 2;angiotensin i-converting…	SWISSPROT_AC:Q9BYF1;SWISSPROT_ID:ACE2_HUMAN;GeneID:59272;Ensembl:ENSG00000130234;HGNC:HGNC:13557;MIM:300335;Vega:OTTHUMG00000021177;protein_accession:AAF78220.1;protein_accession:AAF99721.1;protein_accession:AAH39902.1;protein_accession:AAH48094.2;protein_accession:AAO25651.1;protein_accession:AAQ89076.1;protein_accession:AAT45083.1;protein_accession:ACT66268.1;protein_accession:BAB40370.1;protei…	84063	Protein	CTGF	CCN family member 2;CCN2;Connective tissue growth factor;CTGF;HCS24;Hypertrophic chondrocyte-specific protein 24;IBP-8;IGF-binding protein 8;IGFBP-8;IGFBP8;Insulin-like growth factor-binding protein 8;connective tissue-growth factor;connective-tissue growth factor;connective-tissue growth-factor;factor connective tissue growth;growth factor connective tissue;growth factor of connective tissue;gro…	SWISSPROT_AC:P29279;SWISSPROT_ID:CTGF_HUMAN;EMBL:AF316366;EMBL:AF316367;EMBL:AF316368;EMBL:AL354866;EMBL:AY395801;EMBL:AY550024;EMBL:BT019794;EMBL:BT019795;EMBL:CH471051;EMBL:CR541759;EMBL:M92934;EMBL:U14750;EMBL:X78947;EMBL:X92511;RefSeq:NP_001892.1;ProteinModelPortal:P29279;STRING:9606.ENSP00000356954;SWISSPROT_AC_OLD:E1P578;SWISSPROT_AC_OLD:Q6LCY0;SWISSPROT_AC_OLD:Q96A79;SWISSPROT_AC_OLD:Q96QX…	59272	1490
24069841	ACE2 -- CTGF	association	Pubmed 2013:24161906;	<b>ACE2</b> deficiency triggered greater increases in the expression of <b>connective tissue growth factor</b> (CTGF), fractalkine (FKN) and phosphorylated ERK1/2 in AngII-treated ACE2KO hearts.[Pubmed 2013:24161906];	4353906	Gene	ACE2	ACE2;ACEH;angiotensin I converting enzyme 2;ACE-related carboxypeptidase;angiotensin -converting enzyme 2;angiotensin 1 converting enzyme 2;angiotensin 1-converting enzyme 2;angiotensin converting enzyme 2;angiotensin converting enzyme ii;angiotensin converting enzyme type 2;angiotensin converting enzyme-2;angiotensin converting enzyme-ii;angiotensin i-converting enzyme 2;angiotensin i-converting…	SWISSPROT_AC:Q9BYF1;SWISSPROT_ID:ACE2_HUMAN;GeneID:59272;Ensembl:ENSG00000130234;HGNC:HGNC:13557;MIM:300335;Vega:OTTHUMG00000021177;protein_accession:AAF78220.1;protein_accession:AAF99721.1;protein_accession:AAH39902.1;protein_accession:AAH48094.2;protein_accession:AAO25651.1;protein_accession:AAQ89076.1;protein_accession:AAT45083.1;protein_accession:ACT66268.1;protein_accession:BAB40370.1;protei…	4341023	Gene	CTGF	CCN2;connective tissue growth factor;CTGF;HCS24;IGFBP8;NOV2;CCN family member 2;connective tissue-growth factor;connective-tissue growth factor;connective-tissue growth-factor;factor connective tissue growth;growth factor connective tissue;growth factor of connective tissue;growth factor of the connective tissue;hcs 24;Hypertrophic chondrocyte-specific protein 24;IBP-8;IGF-binding protein 8;IGFBP…	SWISSPROT_AC:P29279;SWISSPROT_ID:CTGF_HUMAN;GeneID:1490;Ensembl:ENSG00000118523;HGNC:HGNC:2500;MIM:121009;Vega:OTTHUMG00000015573;protein_accession:AAA75378.1;protein_accession:AAA91279.1;protein_accession:AAH87839.1;protein_accession:AAK60505.1;protein_accession:AAK60506.1;protein_accession:AAK60507.1;protein_accession:AAQ95223.1;protein_accession:AAS55639.1;protein_accession:AAV38597.1;protein_…	59272	1490
24174596	ACE2 -- CACO2	association	Pubmed 2013:23298658;	Results demonstrated that Calu-3 had elevated levels of <b>ACE2</b> compared to <b>Caco-2</b> or Huh-7.[Pubmed 2013:23298658];	4353906	Gene	ACE2	ACE2;ACEH;angiotensin I converting enzyme 2;ACE-related carboxypeptidase;angiotensin -converting enzyme 2;angiotensin 1 converting enzyme 2;angiotensin 1-converting enzyme 2;angiotensin converting enzyme 2;angiotensin converting enzyme ii;angiotensin converting enzyme type 2;angiotensin converting enzyme-2;angiotensin converting enzyme-ii;angiotensin i-converting enzyme 2;angiotensin i-converting…	SWISSPROT_AC:Q9BYF1;SWISSPROT_ID:ACE2_HUMAN;GeneID:59272;Ensembl:ENSG00000130234;HGNC:HGNC:13557;MIM:300335;Vega:OTTHUMG00000021177;protein_accession:AAF78220.1;protein_accession:AAF99721.1;protein_accession:AAH39902.1;protein_accession:AAH48094.2;protein_accession:AAO25651.1;protein_accession:AAQ89076.1;protein_accession:AAT45083.1;protein_accession:ACT66268.1;protein_accession:BAB40370.1;protei…	50902	Protein	CACO2	Antigen nuclear dot 52 kDa protein;CACO2;Calcium-binding and coiled-coil domain-containing protein 2;CALCOCO2;NDP52;Nuclear domain 10 protein 52;Nuclear domain 10 protein NDP52;Nuclear dot protein 52;caco 2;caco ii;caco- 2;caco-2;caco-ii;calcium binding and coiled-coil domain 2;	SWISSPROT_AC:Q13137;SWISSPROT_ID:CACO2_HUMAN;EMBL:AC068531;EMBL:AK222666;EMBL:AK223227;EMBL:AK293137;EMBL:AK293329;EMBL:AK298177;EMBL:AK303313;EMBL:AK314796;EMBL:BC004130;EMBL:BC015893;EMBL:CH471109;EMBL:CR456763;EMBL:U22897;RefSeq:NP_001248319.1;RefSeq:NP_001248320.1;RefSeq:NP_001248322.1;RefSeq:NP_001248324.1;RefSeq:NP_005822.1;ProteinModelPortal:Q13137;STRING:9606.ENSP00000258947;SWISSPROT_AC_…	59272	10241
24537496	MMP1 -- ACE2	association	Pubmed 2013:23880184;	<b>ACE2</b> blockade significantly increased <b>MMP-1</b> and -8 concentrations in atheroma supernatants.[Pubmed 2013:23880184];	4343305	Gene	MMP1	CLG;CLGN;matrix metallopeptidase 1;MMP1;cl g;cl-g;EC 3.4.24.7;Fibroblast collagenase;fibroblast-type collagenase;Interstitial collagenase;interstitial type of collagenase;interstitial-collagenase;matrix metallopeptidase-1;matrix metallopeptidase1;Matrix metalloproteinase-1;MMP-1;	SWISSPROT_AC:P03956;SWISSPROT_ID:MMP1_HUMAN;GeneID:4312;Ensembl:ENSG00000196611;HGNC:HGNC:7155;MIM:120353;Vega:OTTHUMG00000048192;protein_accession:AAA35699.1;protein_accession:AAA35700.1;protein_accession:AAA52033.1;protein_accession:AAB36941.1;protein_accession:AAH13118.1;protein_accession:AAH13875.1;protein_accession:AAP35520.1;protein_accession:AAV28732.1;protein_accession:AAV38949.1;protein_…	6378	Protein	ACE2	ACE-related carboxypeptidase;ACE2;ACEH;Angiotensin-converting enzyme 2;Angiotensin-converting enzyme homolog;EC 3.4.17.23;Metalloprotease MPROT15;angiotensin -converting enzyme 2;angiotensin 1 converting enzyme 2;angiotensin 1-converting enzyme 2;angiotensin converting enzyme 2;angiotensin converting enzyme ii;angiotensin converting enzyme type 2;angiotensin converting enzyme-2;angiotensin conver…	SWISSPROT_AC:Q9BYF1;SWISSPROT_ID:ACE2_HUMAN;EMBL:AB046569;EMBL:AB193259;EMBL:AB193260;EMBL:AF241254;EMBL:AF291820;EMBL:AL110224;EMBL:AY217547;EMBL:AY358714;EMBL:AY623811;EMBL:BC039902;EMBL:BC048094;EMBL:CH471074;EMBL:E39033;EMBL:GQ262784;RefSeq:NP_068576.1;ProteinModelPortal:Q9BYF1;STRING:9606.ENSP00000252519;SWISSPROT_AC_OLD:C7ECU1;SWISSPROT_AC_OLD:Q6UWP0;SWISSPROT_AC_OLD:Q86WT0;SWISSPROT_AC_OLD…	4312	59272
24537528	ACE2 -- MMP-1	association	Pubmed 2013:23880184;	<b>ACE2</b> blockade significantly increased <b>MMP-1</b> and -8 concentrations in atheroma supernatants.[Pubmed 2013:23880184];	4353906	Gene	ACE2	ACE2;ACEH;angiotensin I converting enzyme 2;ACE-related carboxypeptidase;angiotensin -converting enzyme 2;angiotensin 1 converting enzyme 2;angiotensin 1-converting enzyme 2;angiotensin converting enzyme 2;angiotensin converting enzyme ii;angiotensin converting enzyme type 2;angiotensin converting enzyme-2;angiotensin converting enzyme-ii;angiotensin i-converting enzyme 2;angiotensin i-converting…	SWISSPROT_AC:Q9BYF1;SWISSPROT_ID:ACE2_HUMAN;GeneID:59272;Ensembl:ENSG00000130234;HGNC:HGNC:13557;MIM:300335;Vega:OTTHUMG00000021177;protein_accession:AAF78220.1;protein_accession:AAF99721.1;protein_accession:AAH39902.1;protein_accession:AAH48094.2;protein_accession:AAO25651.1;protein_accession:AAQ89076.1;protein_accession:AAT45083.1;protein_accession:ACT66268.1;protein_accession:BAB40370.1;protei…	247772	Protein	MMP-1	CLG;EC 3.4.24.7;Fibroblast collagenase;Interstitial collagenase;Matrix metalloproteinase-1;MMP-1;MMP1;cl g;cl-g;CLGN;fibroblast-type collagenase;interstitial type of collagenase;interstitial-collagenase;matrix metallopeptidase 1;matrix metallopeptidase-1;matrix metallopeptidase1;	SWISSPROT_AC:P03956;SWISSPROT_ID:MMP1_HUMAN;EMBL:AY769434;EMBL:BC013875;EMBL:BT006874;EMBL:M13509;EMBL:M15996;EMBL:M16567;EMBL:U78045;EMBL:X05231;EMBL:X54925;RefSeq:NP_002412.1;ProteinModelPortal:P03956;STRING:9606.ENSP00000322788;SWISSPROT_AC_OLD:P08156;SMR:P03956;GeneID:4312;KEGG:hsa:4312;PIR:A37308;eggNOG:ENOG410XQ5D;eggNOG:KOG1565;UniGene:Hs.83169;GO:GO:0004175;GO:GO:0004222;GO:GO:0004252;GO:…	59272	4312
24537543	ACE2 -- MMP1	association	Pubmed 2013:23880184;	<b>ACE2</b> blockade significantly increased <b>MMP-1</b> and -8 concentrations in atheroma supernatants.[Pubmed 2013:23880184];	4353906	Gene	ACE2	ACE2;ACEH;angiotensin I converting enzyme 2;ACE-related carboxypeptidase;angiotensin -converting enzyme 2;angiotensin 1 converting enzyme 2;angiotensin 1-converting enzyme 2;angiotensin converting enzyme 2;angiotensin converting enzyme ii;angiotensin converting enzyme type 2;angiotensin converting enzyme-2;angiotensin converting enzyme-ii;angiotensin i-converting enzyme 2;angiotensin i-converting…	SWISSPROT_AC:Q9BYF1;SWISSPROT_ID:ACE2_HUMAN;GeneID:59272;Ensembl:ENSG00000130234;HGNC:HGNC:13557;MIM:300335;Vega:OTTHUMG00000021177;protein_accession:AAF78220.1;protein_accession:AAF99721.1;protein_accession:AAH39902.1;protein_accession:AAH48094.2;protein_accession:AAO25651.1;protein_accession:AAQ89076.1;protein_accession:AAT45083.1;protein_accession:ACT66268.1;protein_accession:BAB40370.1;protei…	4343305	Gene	MMP1	CLG;CLGN;matrix metallopeptidase 1;MMP1;cl g;cl-g;EC 3.4.24.7;Fibroblast collagenase;fibroblast-type collagenase;Interstitial collagenase;interstitial type of collagenase;interstitial-collagenase;matrix metallopeptidase-1;matrix metallopeptidase1;Matrix metalloproteinase-1;MMP-1;	SWISSPROT_AC:P03956;SWISSPROT_ID:MMP1_HUMAN;GeneID:4312;Ensembl:ENSG00000196611;HGNC:HGNC:7155;MIM:120353;Vega:OTTHUMG00000048192;protein_accession:AAA35699.1;protein_accession:AAA35700.1;protein_accession:AAA52033.1;protein_accession:AAB36941.1;protein_accession:AAH13118.1;protein_accession:AAH13875.1;protein_accession:AAP35520.1;protein_accession:AAV28732.1;protein_accession:AAV38949.1;protein_…	59272	4312
25167917	ACE2 -- BLM	association	Pubmed 2014:24782646;Pubmed central 2014:4003542;	<b>Angiotensin-converting enzyme 2</b> (ACE-2) together with angiotensin-(1-7) [ANG-(1-7)] were both greatly reduced after <b>BLM</b> administration.[Pubmed 2014:24782646];<b>Angiotensin-converting enzyme 2</b> (ACE-2) together with angiotensin-(1-7) [ANG-(1-7)] were both greatly reduced after <b>BLM</b> administration.[Pubmed central 2014:4003542];As the data showed that the protein levels of <b…	4353906	Gene	ACE2	ACE2;ACEH;angiotensin I converting enzyme 2;ACE-related carboxypeptidase;angiotensin -converting enzyme 2;angiotensin 1 converting enzyme 2;angiotensin 1-converting enzyme 2;angiotensin converting enzyme 2;angiotensin converting enzyme ii;angiotensin converting enzyme type 2;angiotensin converting enzyme-2;angiotensin converting enzyme-ii;angiotensin i-converting enzyme 2;angiotensin i-converting…	SWISSPROT_AC:Q9BYF1;SWISSPROT_ID:ACE2_HUMAN;GeneID:59272;Ensembl:ENSG00000130234;HGNC:HGNC:13557;MIM:300335;Vega:OTTHUMG00000021177;protein_accession:AAF78220.1;protein_accession:AAF99721.1;protein_accession:AAH39902.1;protein_accession:AAH48094.2;protein_accession:AAO25651.1;protein_accession:AAQ89076.1;protein_accession:AAT45083.1;protein_accession:ACT66268.1;protein_accession:BAB40370.1;protei…	46820	Protein	BLM	BLM;Bloom syndrome protein;DNA helicase, RecQ-like type 2;EC 3.6.4.12;RecQ protein-like 3;RECQ2;RECQL3;blm-type;bloom syndrome recq helicase-like;Bloom syndrome RecQ like helicase;bloom syndrome's protein;bloom-syndrome protein;BS;protein bloom syndrome;recq protein-like-3;RECQL2;	SWISSPROT_AC:P54132;SWISSPROT_ID:BLM_HUMAN;EMBL:AY886902;EMBL:BC093622;EMBL:BC101567;EMBL:BC115030;EMBL:BC115032;EMBL:U39817;RefSeq:NP_000048.1;RefSeq:NP_001274175.1;RefSeq:NP_001274176.1;RefSeq:NP_001274177.1;ProteinModelPortal:P54132;STRING:9606.ENSP00000347232;SWISSPROT_AC_OLD:Q52M96;SMR:P54132;GeneID:641;KEGG:hsa:641;PIR:A57570;eggNOG:COG0514;eggNOG:KOG0351;UniGene:Hs.725208;GO:GO:0000079;GO:…	59272	641
25168064	BLM -- ACE2	association	Pubmed 2014:24782646;Pubmed central 2014:4003542;	<b>Angiotensin-converting enzyme 2</b> (ACE-2) together with angiotensin-(1-7) [ANG-(1-7)] were both greatly reduced after <b>BLM</b> administration.[Pubmed 2014:24782646];<b>Angiotensin-converting enzyme 2</b> (ACE-2) together with angiotensin-(1-7) [ANG-(1-7)] were both greatly reduced after <b>BLM</b> administration.[Pubmed central 2014:4003542];As the data showed that the protein levels of <b…	4340320	Gene	BLM	BLM;Bloom syndrome RecQ like helicase;BS;RECQ2;RECQL2;RECQL3;blm-type;Bloom syndrome protein;bloom syndrome recq helicase-like;bloom syndrome's protein;bloom-syndrome protein;DNA helicase, RecQ-like type 2;EC 3.6.4.12;protein bloom syndrome;RecQ protein-like 3;recq protein-like-3;	SWISSPROT_AC:P54132;SWISSPROT_ID:BLM_HUMAN;GeneID:641;Ensembl:ENSG00000197299;HGNC:HGNC:1058;MIM:604610;Vega:OTTHUMG00000149834;protein_accession:AAA87850.1;protein_accession:AAH93622.1;protein_accession:AAI01568.1;protein_accession:AAI07424.1;protein_accession:AAI15031.1;protein_accession:AAI15033.1;protein_accession:AAI43281.1;protein_accession:AAW62255.1;protein_accession:BAG36927.1;protein_ac…	6378	Protein	ACE2	ACE-related carboxypeptidase;ACE2;ACEH;Angiotensin-converting enzyme 2;Angiotensin-converting enzyme homolog;EC 3.4.17.23;Metalloprotease MPROT15;angiotensin -converting enzyme 2;angiotensin 1 converting enzyme 2;angiotensin 1-converting enzyme 2;angiotensin converting enzyme 2;angiotensin converting enzyme ii;angiotensin converting enzyme type 2;angiotensin converting enzyme-2;angiotensin conver…	SWISSPROT_AC:Q9BYF1;SWISSPROT_ID:ACE2_HUMAN;EMBL:AB046569;EMBL:AB193259;EMBL:AB193260;EMBL:AF241254;EMBL:AF291820;EMBL:AL110224;EMBL:AY217547;EMBL:AY358714;EMBL:AY623811;EMBL:BC039902;EMBL:BC048094;EMBL:CH471074;EMBL:E39033;EMBL:GQ262784;RefSeq:NP_068576.1;ProteinModelPortal:Q9BYF1;STRING:9606.ENSP00000252519;SWISSPROT_AC_OLD:C7ECU1;SWISSPROT_AC_OLD:Q6UWP0;SWISSPROT_AC_OLD:Q86WT0;SWISSPROT_AC_OLD…	641	59272
25168107	ACE2 -- BLM	association	Pubmed 2014:24782646;Pubmed central 2014:4003542;	<b>Angiotensin-converting enzyme 2</b> (ACE-2) together with angiotensin-(1-7) [ANG-(1-7)] were both greatly reduced after <b>BLM</b> administration.[Pubmed 2014:24782646];<b>Angiotensin-converting enzyme 2</b> (ACE-2) together with angiotensin-(1-7) [ANG-(1-7)] were both greatly reduced after <b>BLM</b> administration.[Pubmed central 2014:4003542];As the data showed that the protein levels of <b…	4353906	Gene	ACE2	ACE2;ACEH;angiotensin I converting enzyme 2;ACE-related carboxypeptidase;angiotensin -converting enzyme 2;angiotensin 1 converting enzyme 2;angiotensin 1-converting enzyme 2;angiotensin converting enzyme 2;angiotensin converting enzyme ii;angiotensin converting enzyme type 2;angiotensin converting enzyme-2;angiotensin converting enzyme-ii;angiotensin i-converting enzyme 2;angiotensin i-converting…	SWISSPROT_AC:Q9BYF1;SWISSPROT_ID:ACE2_HUMAN;GeneID:59272;Ensembl:ENSG00000130234;HGNC:HGNC:13557;MIM:300335;Vega:OTTHUMG00000021177;protein_accession:AAF78220.1;protein_accession:AAF99721.1;protein_accession:AAH39902.1;protein_accession:AAH48094.2;protein_accession:AAO25651.1;protein_accession:AAQ89076.1;protein_accession:AAT45083.1;protein_accession:ACT66268.1;protein_accession:BAB40370.1;protei…	4340320	Gene	BLM	BLM;Bloom syndrome RecQ like helicase;BS;RECQ2;RECQL2;RECQL3;blm-type;Bloom syndrome protein;bloom syndrome recq helicase-like;bloom syndrome's protein;bloom-syndrome protein;DNA helicase, RecQ-like type 2;EC 3.6.4.12;protein bloom syndrome;RecQ protein-like 3;recq protein-like-3;	SWISSPROT_AC:P54132;SWISSPROT_ID:BLM_HUMAN;GeneID:641;Ensembl:ENSG00000197299;HGNC:HGNC:1058;MIM:604610;Vega:OTTHUMG00000149834;protein_accession:AAA87850.1;protein_accession:AAH93622.1;protein_accession:AAI01568.1;protein_accession:AAI07424.1;protein_accession:AAI15031.1;protein_accession:AAI15033.1;protein_accession:AAI43281.1;protein_accession:AAW62255.1;protein_accession:BAG36927.1;protein_ac…	59272	641
25232680	ACE2 -- Insulin	association	Pubmed 2014:24400109;Pubmed central 2015:4404823;Pubmed central 2014:3882249;Pubmed central 2017:5372579;Pubmed central 2013:4015180;	Effect of <b>insulin</b> on <b>ACE2</b> activity and kidney function in the non-obese diabetic mouse.[Pubmed 2014:24400109];However, in a recent study with cultured podocytes, <b>insulin</b> increases <b>ACE2</b> expression and favors an Ã¢Â€Âœanti-angiotensin IIÃ¢Â€Â? regarding ACE/ACE2 gene expression balance and decreases fibronectin expression as a marker of fibrosis.[Pubmed central 2015:4404…	4353906	Gene	ACE2	ACE2;ACEH;angiotensin I converting enzyme 2;ACE-related carboxypeptidase;angiotensin -converting enzyme 2;angiotensin 1 converting enzyme 2;angiotensin 1-converting enzyme 2;angiotensin converting enzyme 2;angiotensin converting enzyme ii;angiotensin converting enzyme type 2;angiotensin converting enzyme-2;angiotensin converting enzyme-ii;angiotensin i-converting enzyme 2;angiotensin i-converting…	SWISSPROT_AC:Q9BYF1;SWISSPROT_ID:ACE2_HUMAN;GeneID:59272;Ensembl:ENSG00000130234;HGNC:HGNC:13557;MIM:300335;Vega:OTTHUMG00000021177;protein_accession:AAF78220.1;protein_accession:AAF99721.1;protein_accession:AAH39902.1;protein_accession:AAH48094.2;protein_accession:AAO25651.1;protein_accession:AAQ89076.1;protein_accession:AAT45083.1;protein_accession:ACT66268.1;protein_accession:BAB40370.1;protei…	200308	Protein	Insulin	INS;Insulin;an-ins;IDDM;iddm 1;iddm 2;iddm type 1;iddm-1;iddm-2;iddm-type;IDDM1;IDDM2;ILPR;ins-type;insulin--an;insulin-chain;insulin-type;IRDN;mody-x;MODY10;type-insulin;	SWISSPROT_AC:P01308;SWISSPROT_ID:INS_HUMAN;EMBL:AJ009655;EMBL:AY138590;EMBL:AY899304;EMBL:BC005255;EMBL:BT006808;EMBL:CH471158;EMBL:J00265;EMBL:L15440;EMBL:M10039;EMBL:V00565;EMBL:X70508;RefSeq:NP_000198.1;RefSeq:NP_001172026.1;RefSeq:NP_001172027.1;RefSeq:NP_001278826.1;ProteinModelPortal:P01308;STRING:9606.ENSP00000250971;SWISSPROT_AC_OLD:Q5EEX2;SMR:P01308;GeneID:3630;KEGG:hsa:3630;PIR:A93222;e…	59272	3630
25362562	TNNI3 -- ACE2	association	Pubmed 2014:24926374;Pubmed central 2014:4043627;	A significant negative correlation was observed between serum <b>ACE2</b> and serum <b>cardiac troponin I</b> levels, however, no significant association was identified between the serum ACE2 level quartiles and the ACE2 gene polymorphisms.[Pubmed 2014:24926374];A significant negative correlation was observed between serum <b>ACE2</b> and serum <b>cardiac troponin I</b> levels, however, no signif…	4345611	Gene	TNNI3	CMD1FF;CMD2A;CMH7;cTnI;RCM1;TNNC1;TNNI3;troponin I3, cardiac type;Cardiac troponin I;tnni-3;Troponin I, cardiac muscle;	SWISSPROT_AC:P19429;SWISSPROT_ID:TNNI3_HUMAN;GeneID:7137;Ensembl:ENSG00000129991;HGNC:HGNC:11947;MIM:191044;Vega:OTTHUMG00000180589;protein_accession:AAA16157.1;protein_accession:AAH96165.1;protein_accession:AAH96166.1;protein_accession:AAH96167.1;protein_accession:AAH99631.1;protein_accession:AAV38324.1;protein_accession:ABC46406.1;protein_accession:ABV44804.1;protein_accession:ABV44805.1;protei…	6378	Protein	ACE2	ACE-related carboxypeptidase;ACE2;ACEH;Angiotensin-converting enzyme 2;Angiotensin-converting enzyme homolog;EC 3.4.17.23;Metalloprotease MPROT15;angiotensin -converting enzyme 2;angiotensin 1 converting enzyme 2;angiotensin 1-converting enzyme 2;angiotensin converting enzyme 2;angiotensin converting enzyme ii;angiotensin converting enzyme type 2;angiotensin converting enzyme-2;angiotensin conver…	SWISSPROT_AC:Q9BYF1;SWISSPROT_ID:ACE2_HUMAN;EMBL:AB046569;EMBL:AB193259;EMBL:AB193260;EMBL:AF241254;EMBL:AF291820;EMBL:AL110224;EMBL:AY217547;EMBL:AY358714;EMBL:AY623811;EMBL:BC039902;EMBL:BC048094;EMBL:CH471074;EMBL:E39033;EMBL:GQ262784;RefSeq:NP_068576.1;ProteinModelPortal:Q9BYF1;STRING:9606.ENSP00000252519;SWISSPROT_AC_OLD:C7ECU1;SWISSPROT_AC_OLD:Q6UWP0;SWISSPROT_AC_OLD:Q86WT0;SWISSPROT_AC_OLD…	7137	59272
25362622	ACE2 -- Cardiac troponin I	association	Pubmed 2014:24926374;Pubmed central 2014:4043627;	A significant negative correlation was observed between serum <b>ACE2</b> and serum <b>cardiac troponin I</b> levels, however, no significant association was identified between the serum ACE2 level quartiles and the ACE2 gene polymorphisms.[Pubmed 2014:24926374];A significant negative correlation was observed between serum <b>ACE2</b> and serum <b>cardiac troponin I</b> levels, however, no signif…	4353906	Gene	ACE2	ACE2;ACEH;angiotensin I converting enzyme 2;ACE-related carboxypeptidase;angiotensin -converting enzyme 2;angiotensin 1 converting enzyme 2;angiotensin 1-converting enzyme 2;angiotensin converting enzyme 2;angiotensin converting enzyme ii;angiotensin converting enzyme type 2;angiotensin converting enzyme-2;angiotensin converting enzyme-ii;angiotensin i-converting enzyme 2;angiotensin i-converting…	SWISSPROT_AC:Q9BYF1;SWISSPROT_ID:ACE2_HUMAN;GeneID:59272;Ensembl:ENSG00000130234;HGNC:HGNC:13557;MIM:300335;Vega:OTTHUMG00000021177;protein_accession:AAF78220.1;protein_accession:AAF99721.1;protein_accession:AAH39902.1;protein_accession:AAH48094.2;protein_accession:AAO25651.1;protein_accession:AAQ89076.1;protein_accession:AAT45083.1;protein_accession:ACT66268.1;protein_accession:BAB40370.1;protei…	492427	Protein	Cardiac troponin I	Cardiac troponin I;TNNC1;TNNI3;Troponin I, cardiac muscle;CMD1FF;CMD2A;CMH7;cTnI;RCM1;tnni-3;troponin I3, cardiac type;	SWISSPROT_AC:P19429;SWISSPROT_ID:TNNI3_HUMAN;EMBL:M64247;EMBL:X54163;EMBL:X90780;RefSeq:NP_000354.4;ProteinModelPortal:P19429;STRING:9606.ENSP00000341838;SMR:P19429;GeneID:7137;KEGG:hsa:7137;PIR:A61229;eggNOG:ENOG410Y9IX;eggNOG:KOG3977;UniGene:Hs.709179;GO:GO:0001570;GO:GO:0001980;GO:GO:0003009;GO:GO:0003779;GO:GO:0005829;GO:GO:0005861;GO:GO:0006874;GO:GO:0006940;GO:GO:0007507;GO:GO:0019855;GO:GO…	59272	7137
25362668	ACE2 -- TNNI3	association	Pubmed 2014:24926374;Pubmed central 2014:4043627;	A significant negative correlation was observed between serum <b>ACE2</b> and serum <b>cardiac troponin I</b> levels, however, no significant association was identified between the serum ACE2 level quartiles and the ACE2 gene polymorphisms.[Pubmed 2014:24926374];A significant negative correlation was observed between serum <b>ACE2</b> and serum <b>cardiac troponin I</b> levels, however, no signif…	4353906	Gene	ACE2	ACE2;ACEH;angiotensin I converting enzyme 2;ACE-related carboxypeptidase;angiotensin -converting enzyme 2;angiotensin 1 converting enzyme 2;angiotensin 1-converting enzyme 2;angiotensin converting enzyme 2;angiotensin converting enzyme ii;angiotensin converting enzyme type 2;angiotensin converting enzyme-2;angiotensin converting enzyme-ii;angiotensin i-converting enzyme 2;angiotensin i-converting…	SWISSPROT_AC:Q9BYF1;SWISSPROT_ID:ACE2_HUMAN;GeneID:59272;Ensembl:ENSG00000130234;HGNC:HGNC:13557;MIM:300335;Vega:OTTHUMG00000021177;protein_accession:AAF78220.1;protein_accession:AAF99721.1;protein_accession:AAH39902.1;protein_accession:AAH48094.2;protein_accession:AAO25651.1;protein_accession:AAQ89076.1;protein_accession:AAT45083.1;protein_accession:ACT66268.1;protein_accession:BAB40370.1;protei…	4345611	Gene	TNNI3	CMD1FF;CMD2A;CMH7;cTnI;RCM1;TNNC1;TNNI3;troponin I3, cardiac type;Cardiac troponin I;tnni-3;Troponin I, cardiac muscle;	SWISSPROT_AC:P19429;SWISSPROT_ID:TNNI3_HUMAN;GeneID:7137;Ensembl:ENSG00000129991;HGNC:HGNC:11947;MIM:191044;Vega:OTTHUMG00000180589;protein_accession:AAA16157.1;protein_accession:AAH96165.1;protein_accession:AAH96166.1;protein_accession:AAH96167.1;protein_accession:AAH99631.1;protein_accession:AAV38324.1;protein_accession:ABC46406.1;protein_accession:ABV44804.1;protein_accession:ABV44805.1;protei…	59272	7137
25463585	ADAM17 -- ACE2	association	Pubmed 2014:24756098;Pubmed central 2014:3893316;Pubmed central 2012:3216391;Pubmed central 2012:3327712;Pubmed central 2017:5372579;Pubmed central 2017:5656262;Pubmed central 2016:5003360;Pubmed central 2016:5067531;Pubmed central 2013:3639987;Pubmed central 2013:4015180;	In conclusion, exercise training alone and in combination with metformin prevented shedding of renal <b>ACE2</b> by decreasing <b>ADAM17</b> protein.[Pubmed 2014:24756098];Effect of Ang II, high D-glucose and <b>ADAM17</b> on <b>ACE2</b> shedding.[Pubmed central 2014:3893316];To determine the role of <b>ADAM17</b> in the stimulation of <b>ACE2</b> activity in the media induced by high D-glucose, …	4345360	Gene	ADAM17	ADAM metallopeptidase domain 17;ADAM17;ADAM18;CD156B;CSVP;NISBD;NISBD1;TACE;ADA17;ADAM 17;adam-17;CD156b antigen;Disintegrin and metalloproteinase domain-containing protein 17;EC 3.4.24.86;Snake venom-like protease;tnf alpha converting enzyme;tnf alpha-converting enzyme;tnf- alpha converting enzyme;tnf-a converting enzyme;TNF-alpha convertase;tnf-alpha converting enzyme;tnf-alpha- converting enzy…	SWISSPROT_AC:P78536;SWISSPROT_ID:ADA17_HUMAN;GeneID:6868;Ensembl:ENSG00000151694;HGNC:HGNC:195;MIM:603639;Vega:OTTHUMG00000090425;protein_accession:AAB51514.1;protein_accession:AAB51586.1;protein_accession:AAB53014.1;protein_accession:AAC39721.1;protein_accession:AAH62687.1;protein_accession:AAI36784.1;protein_accession:AAI46659.1;protein_accession:AAX93091.1;protein_accession:AAX93142.1;protein_…	6378	Protein	ACE2	ACE-related carboxypeptidase;ACE2;ACEH;Angiotensin-converting enzyme 2;Angiotensin-converting enzyme homolog;EC 3.4.17.23;Metalloprotease MPROT15;angiotensin -converting enzyme 2;angiotensin 1 converting enzyme 2;angiotensin 1-converting enzyme 2;angiotensin converting enzyme 2;angiotensin converting enzyme ii;angiotensin converting enzyme type 2;angiotensin converting enzyme-2;angiotensin conver…	SWISSPROT_AC:Q9BYF1;SWISSPROT_ID:ACE2_HUMAN;EMBL:AB046569;EMBL:AB193259;EMBL:AB193260;EMBL:AF241254;EMBL:AF291820;EMBL:AL110224;EMBL:AY217547;EMBL:AY358714;EMBL:AY623811;EMBL:BC039902;EMBL:BC048094;EMBL:CH471074;EMBL:E39033;EMBL:GQ262784;RefSeq:NP_068576.1;ProteinModelPortal:Q9BYF1;STRING:9606.ENSP00000252519;SWISSPROT_AC_OLD:C7ECU1;SWISSPROT_AC_OLD:Q6UWP0;SWISSPROT_AC_OLD:Q86WT0;SWISSPROT_AC_OLD…	6868	59272
25463650	ACE2 -- TACE	association	Pubmed 2014:24756098;Pubmed central 2014:3893316;Pubmed central 2012:3216391;Pubmed central 2012:3327712;Pubmed central 2017:5372579;Pubmed central 2017:5656262;Pubmed central 2016:5003360;Pubmed central 2016:5067531;Pubmed central 2013:3639987;Pubmed central 2013:4015180;	In conclusion, exercise training alone and in combination with metformin prevented shedding of renal <b>ACE2</b> by decreasing <b>ADAM17</b> protein.[Pubmed 2014:24756098];Effect of Ang II, high D-glucose and <b>ADAM17</b> on <b>ACE2</b> shedding.[Pubmed central 2014:3893316];To determine the role of <b>ADAM17</b> in the stimulation of <b>ACE2</b> activity in the media induced by high D-glucose, …	4353906	Gene	ACE2	ACE2;ACEH;angiotensin I converting enzyme 2;ACE-related carboxypeptidase;angiotensin -converting enzyme 2;angiotensin 1 converting enzyme 2;angiotensin 1-converting enzyme 2;angiotensin converting enzyme 2;angiotensin converting enzyme ii;angiotensin converting enzyme type 2;angiotensin converting enzyme-2;angiotensin converting enzyme-ii;angiotensin i-converting enzyme 2;angiotensin i-converting…	SWISSPROT_AC:Q9BYF1;SWISSPROT_ID:ACE2_HUMAN;GeneID:59272;Ensembl:ENSG00000130234;HGNC:HGNC:13557;MIM:300335;Vega:OTTHUMG00000021177;protein_accession:AAF78220.1;protein_accession:AAF99721.1;protein_accession:AAH39902.1;protein_accession:AAH48094.2;protein_accession:AAO25651.1;protein_accession:AAQ89076.1;protein_accession:AAT45083.1;protein_accession:ACT66268.1;protein_accession:BAB40370.1;protei…	10027	Protein	TACE	ADA17;ADAM 17;ADAM17;CD156b antigen;CSVP;Disintegrin and metalloproteinase domain-containing protein 17;EC 3.4.24.86;Snake venom-like protease;TACE;TNF-alpha convertase;TNF-alpha-converting enzyme;ADAM metallopeptidase domain 17;adam-17;ADAM18;CD156B;NISBD;NISBD1;tnf alpha converting enzyme;tnf alpha-converting enzyme;tnf- alpha converting enzyme;tnf-a converting enzyme;tnf-alpha converting enzym…	SWISSPROT_AC:P78536;SWISSPROT_ID:ADA17_HUMAN;EMBL:U69611;EMBL:U69612;EMBL:U86755;EMBL:U92649;RefSeq:NP_003174.3;ProteinModelPortal:P78536;STRING:9606.ENSP00000309968;SWISSPROT_AC_OLD:O60226;SMR:P78536;GeneID:6868;KEGG:hsa:6868;eggNOG:ENOG410XQWB;eggNOG:KOG3658;UniGene:Hs.404914;UniGene:Hs.570189;UniGene:Hs.744980;GO:GO:0001666;GO:GO:0001934;GO:GO:0002446;GO:GO:0002467;GO:GO:0002690;GO:GO:0004222;…	59272	6868
25463670	ACE2 -- ADAM17	association	Pubmed 2014:24756098;Pubmed central 2014:3893316;Pubmed central 2012:3216391;Pubmed central 2012:3327712;Pubmed central 2017:5372579;Pubmed central 2017:5656262;Pubmed central 2016:5003360;Pubmed central 2016:5067531;Pubmed central 2013:3639987;Pubmed central 2013:4015180;	In conclusion, exercise training alone and in combination with metformin prevented shedding of renal <b>ACE2</b> by decreasing <b>ADAM17</b> protein.[Pubmed 2014:24756098];Effect of Ang II, high D-glucose and <b>ADAM17</b> on <b>ACE2</b> shedding.[Pubmed central 2014:3893316];To determine the role of <b>ADAM17</b> in the stimulation of <b>ACE2</b> activity in the media induced by high D-glucose, …	4353906	Gene	ACE2	ACE2;ACEH;angiotensin I converting enzyme 2;ACE-related carboxypeptidase;angiotensin -converting enzyme 2;angiotensin 1 converting enzyme 2;angiotensin 1-converting enzyme 2;angiotensin converting enzyme 2;angiotensin converting enzyme ii;angiotensin converting enzyme type 2;angiotensin converting enzyme-2;angiotensin converting enzyme-ii;angiotensin i-converting enzyme 2;angiotensin i-converting…	SWISSPROT_AC:Q9BYF1;SWISSPROT_ID:ACE2_HUMAN;GeneID:59272;Ensembl:ENSG00000130234;HGNC:HGNC:13557;MIM:300335;Vega:OTTHUMG00000021177;protein_accession:AAF78220.1;protein_accession:AAF99721.1;protein_accession:AAH39902.1;protein_accession:AAH48094.2;protein_accession:AAO25651.1;protein_accession:AAQ89076.1;protein_accession:AAT45083.1;protein_accession:ACT66268.1;protein_accession:BAB40370.1;protei…	4345360	Gene	ADAM17	ADAM metallopeptidase domain 17;ADAM17;ADAM18;CD156B;CSVP;NISBD;NISBD1;TACE;ADA17;ADAM 17;adam-17;CD156b antigen;Disintegrin and metalloproteinase domain-containing protein 17;EC 3.4.24.86;Snake venom-like protease;tnf alpha converting enzyme;tnf alpha-converting enzyme;tnf- alpha converting enzyme;tnf-a converting enzyme;TNF-alpha convertase;tnf-alpha converting enzyme;tnf-alpha- converting enzy…	SWISSPROT_AC:P78536;SWISSPROT_ID:ADA17_HUMAN;GeneID:6868;Ensembl:ENSG00000151694;HGNC:HGNC:195;MIM:603639;Vega:OTTHUMG00000090425;protein_accession:AAB51514.1;protein_accession:AAB51586.1;protein_accession:AAB53014.1;protein_accession:AAC39721.1;protein_accession:AAH62687.1;protein_accession:AAI36784.1;protein_accession:AAI46659.1;protein_accession:AAX93091.1;protein_accession:AAX93142.1;protein_…	59272	6868
25880785	AGTR1 -- ACE2	association	Pubmed 2014:25249154;Pubmed central 2017:5215206;Pubmed central 2017:5652925;Pubmed central 2017:5686879;Pubmed central 2016:4748536;Pubmed central 2016:4848720;Pubmed central 2016:5108669;Pubmed central 2013:3637674;	In response to maternal hypoxia the expression of Agt, Ace and <b>Ace2</b> was decreased but expression of <b>Agtr1a</b> was increased.[Pubmed 2014:25249154];There is evidence that <b>AT1R</b> activation decreases <b>ACE2</b> activity and Ang-(1-7) production[16].[Pubmed central 2017:5215206];<b>ACE2</b> functions as a regulator to oppose the <b>AT1</b> receptor-mediated vasoconstriction, hypertr…	12586	Protein	AGTR1	AGTR1;AGTR1A;AGTR1B;Angiotensin II type-1 receptor;AT1;AT1AR;AT1BR;AT2R1;AT2R1B;Type-1 angiotensin II receptor;1 angiotensin ii receptor;1 angiotensin ii-receptor;1 angiotensin-2 receptor;1 angiotensin-ii receptor;1 angiotensin-ii-receptor;1 receptor of angiotensin ii;1 receptor of the angiotensin ii;1-angiotensin type 2 receptor;AG2S;agtr-1;angiotensin 2 receptor type 1;angiotensin 2 type 1 rece…	SWISSPROT_AC:P30556;SWISSPROT_ID:AGTR1_HUMAN;EMBL:AF245699;EMBL:AY221090;EMBL:BC022447;EMBL:D13814;EMBL:M87290;EMBL:M91464;EMBL:M93394;EMBL:S77410;EMBL:X65699;EMBL:Z11162;RefSeq:NP_000676.1;RefSeq:NP_004826.5;RefSeq:NP_033611.1;ProteinModelPortal:P30556;STRING:9606.ENSP00000273430;SWISSPROT_AC_OLD:Q13725;SWISSPROT_AC_OLD:Q8TBK4;SMR:P30556;GeneID:185;KEGG:hsa:185;PIR:I39418;PIR:JC1104;eggNOG:ENOG4…	6378	Protein	ACE2	ACE-related carboxypeptidase;ACE2;ACEH;Angiotensin-converting enzyme 2;Angiotensin-converting enzyme homolog;EC 3.4.17.23;Metalloprotease MPROT15;angiotensin -converting enzyme 2;angiotensin 1 converting enzyme 2;angiotensin 1-converting enzyme 2;angiotensin converting enzyme 2;angiotensin converting enzyme ii;angiotensin converting enzyme type 2;angiotensin converting enzyme-2;angiotensin conver…	SWISSPROT_AC:Q9BYF1;SWISSPROT_ID:ACE2_HUMAN;EMBL:AB046569;EMBL:AB193259;EMBL:AB193260;EMBL:AF241254;EMBL:AF291820;EMBL:AL110224;EMBL:AY217547;EMBL:AY358714;EMBL:AY623811;EMBL:BC039902;EMBL:BC048094;EMBL:CH471074;EMBL:E39033;EMBL:GQ262784;RefSeq:NP_068576.1;ProteinModelPortal:Q9BYF1;STRING:9606.ENSP00000252519;SWISSPROT_AC_OLD:C7ECU1;SWISSPROT_AC_OLD:Q6UWP0;SWISSPROT_AC_OLD:Q86WT0;SWISSPROT_AC_OLD…	185	59272
25880824	AGTR1 -- ACE2	association	Pubmed 2014:25249154;Pubmed central 2017:5215206;Pubmed central 2017:5652925;Pubmed central 2017:5686879;Pubmed central 2016:4748536;Pubmed central 2016:4848720;Pubmed central 2016:5108669;Pubmed central 2013:3637674;	In response to maternal hypoxia the expression of Agt, Ace and <b>Ace2</b> was decreased but expression of <b>Agtr1a</b> was increased.[Pubmed 2014:25249154];There is evidence that <b>AT1R</b> activation decreases <b>ACE2</b> activity and Ang-(1-7) production[16].[Pubmed central 2017:5215206];<b>ACE2</b> functions as a regulator to oppose the <b>AT1</b> receptor-mediated vasoconstriction, hypertr…	4339956	Gene	AGTR1	AG2S;AGTR1;AGTR1B;angiotensin II receptor type 1;AT1;AT1AR;AT1B;AT1BR;AT1R;AT2R1;HAT1R;1 angiotensin ii receptor;1 angiotensin ii-receptor;1 angiotensin-2 receptor;1 angiotensin-ii receptor;1 angiotensin-ii-receptor;1 receptor of angiotensin ii;1 receptor of the angiotensin ii;1-angiotensin type 2 receptor;agtr-1;AGTR1A;angiotensin 2 receptor type 1;angiotensin 2 type 1 receptor;angiotensin ii -r…	SWISSPROT_AC:P30556;SWISSPROT_ID:AGTR1_HUMAN;GeneID:185;Ensembl:ENSG00000144891;HGNC:HGNC:336;MIM:106165;Vega:OTTHUMG00000159503;protein_accession:AAA35535.1;protein_accession:AAA35569.1;protein_accession:AAA58370.1;protein_accession:AAB34644.1;protein_accession:AAB35647.1;protein_accession:AAF70464.1;protein_accession:AAH22447.1;protein_accession:AAH68494.1;protein_accession:AAO65968.1;protein_a…	6378	Protein	ACE2	ACE-related carboxypeptidase;ACE2;ACEH;Angiotensin-converting enzyme 2;Angiotensin-converting enzyme homolog;EC 3.4.17.23;Metalloprotease MPROT15;angiotensin -converting enzyme 2;angiotensin 1 converting enzyme 2;angiotensin 1-converting enzyme 2;angiotensin converting enzyme 2;angiotensin converting enzyme ii;angiotensin converting enzyme type 2;angiotensin converting enzyme-2;angiotensin conver…	SWISSPROT_AC:Q9BYF1;SWISSPROT_ID:ACE2_HUMAN;EMBL:AB046569;EMBL:AB193259;EMBL:AB193260;EMBL:AF241254;EMBL:AF291820;EMBL:AL110224;EMBL:AY217547;EMBL:AY358714;EMBL:AY623811;EMBL:BC039902;EMBL:BC048094;EMBL:CH471074;EMBL:E39033;EMBL:GQ262784;RefSeq:NP_068576.1;ProteinModelPortal:Q9BYF1;STRING:9606.ENSP00000252519;SWISSPROT_AC_OLD:C7ECU1;SWISSPROT_AC_OLD:Q6UWP0;SWISSPROT_AC_OLD:Q86WT0;SWISSPROT_AC_OLD…	185	59272
25880919	ACE2 -- AGTR1	association	Pubmed 2014:25249154;Pubmed central 2017:5215206;Pubmed central 2017:5652925;Pubmed central 2017:5686879;Pubmed central 2016:4748536;Pubmed central 2016:4848720;Pubmed central 2016:5108669;Pubmed central 2013:3637674;	In response to maternal hypoxia the expression of Agt, Ace and <b>Ace2</b> was decreased but expression of <b>Agtr1a</b> was increased.[Pubmed 2014:25249154];There is evidence that <b>AT1R</b> activation decreases <b>ACE2</b> activity and Ang-(1-7) production[16].[Pubmed central 2017:5215206];<b>ACE2</b> functions as a regulator to oppose the <b>AT1</b> receptor-mediated vasoconstriction, hypertr…	4353906	Gene	ACE2	ACE2;ACEH;angiotensin I converting enzyme 2;ACE-related carboxypeptidase;angiotensin -converting enzyme 2;angiotensin 1 converting enzyme 2;angiotensin 1-converting enzyme 2;angiotensin converting enzyme 2;angiotensin converting enzyme ii;angiotensin converting enzyme type 2;angiotensin converting enzyme-2;angiotensin converting enzyme-ii;angiotensin i-converting enzyme 2;angiotensin i-converting…	SWISSPROT_AC:Q9BYF1;SWISSPROT_ID:ACE2_HUMAN;GeneID:59272;Ensembl:ENSG00000130234;HGNC:HGNC:13557;MIM:300335;Vega:OTTHUMG00000021177;protein_accession:AAF78220.1;protein_accession:AAF99721.1;protein_accession:AAH39902.1;protein_accession:AAH48094.2;protein_accession:AAO25651.1;protein_accession:AAQ89076.1;protein_accession:AAT45083.1;protein_accession:ACT66268.1;protein_accession:BAB40370.1;protei…	12586	Protein	AGTR1	AGTR1;AGTR1A;AGTR1B;Angiotensin II type-1 receptor;AT1;AT1AR;AT1BR;AT2R1;AT2R1B;Type-1 angiotensin II receptor;1 angiotensin ii receptor;1 angiotensin ii-receptor;1 angiotensin-2 receptor;1 angiotensin-ii receptor;1 angiotensin-ii-receptor;1 receptor of angiotensin ii;1 receptor of the angiotensin ii;1-angiotensin type 2 receptor;AG2S;agtr-1;angiotensin 2 receptor type 1;angiotensin 2 type 1 rece…	SWISSPROT_AC:P30556;SWISSPROT_ID:AGTR1_HUMAN;EMBL:AF245699;EMBL:AY221090;EMBL:BC022447;EMBL:D13814;EMBL:M87290;EMBL:M91464;EMBL:M93394;EMBL:S77410;EMBL:X65699;EMBL:Z11162;RefSeq:NP_000676.1;RefSeq:NP_004826.5;RefSeq:NP_033611.1;ProteinModelPortal:P30556;STRING:9606.ENSP00000273430;SWISSPROT_AC_OLD:Q13725;SWISSPROT_AC_OLD:Q8TBK4;SMR:P30556;GeneID:185;KEGG:hsa:185;PIR:I39418;PIR:JC1104;eggNOG:ENOG4…	59272	185
25880951	ACE2 -- AGTR1	association	Pubmed 2014:25249154;Pubmed central 2017:5215206;Pubmed central 2017:5652925;Pubmed central 2017:5686879;Pubmed central 2016:4748536;Pubmed central 2016:4848720;Pubmed central 2016:5108669;Pubmed central 2013:3637674;	In response to maternal hypoxia the expression of Agt, Ace and <b>Ace2</b> was decreased but expression of <b>Agtr1a</b> was increased.[Pubmed 2014:25249154];There is evidence that <b>AT1R</b> activation decreases <b>ACE2</b> activity and Ang-(1-7) production[16].[Pubmed central 2017:5215206];<b>ACE2</b> functions as a regulator to oppose the <b>AT1</b> receptor-mediated vasoconstriction, hypertr…	4353906	Gene	ACE2	ACE2;ACEH;angiotensin I converting enzyme 2;ACE-related carboxypeptidase;angiotensin -converting enzyme 2;angiotensin 1 converting enzyme 2;angiotensin 1-converting enzyme 2;angiotensin converting enzyme 2;angiotensin converting enzyme ii;angiotensin converting enzyme type 2;angiotensin converting enzyme-2;angiotensin converting enzyme-ii;angiotensin i-converting enzyme 2;angiotensin i-converting…	SWISSPROT_AC:Q9BYF1;SWISSPROT_ID:ACE2_HUMAN;GeneID:59272;Ensembl:ENSG00000130234;HGNC:HGNC:13557;MIM:300335;Vega:OTTHUMG00000021177;protein_accession:AAF78220.1;protein_accession:AAF99721.1;protein_accession:AAH39902.1;protein_accession:AAH48094.2;protein_accession:AAO25651.1;protein_accession:AAQ89076.1;protein_accession:AAT45083.1;protein_accession:ACT66268.1;protein_accession:BAB40370.1;protei…	4339956	Gene	AGTR1	AG2S;AGTR1;AGTR1B;angiotensin II receptor type 1;AT1;AT1AR;AT1B;AT1BR;AT1R;AT2R1;HAT1R;1 angiotensin ii receptor;1 angiotensin ii-receptor;1 angiotensin-2 receptor;1 angiotensin-ii receptor;1 angiotensin-ii-receptor;1 receptor of angiotensin ii;1 receptor of the angiotensin ii;1-angiotensin type 2 receptor;agtr-1;AGTR1A;angiotensin 2 receptor type 1;angiotensin 2 type 1 receptor;angiotensin ii -r…	SWISSPROT_AC:P30556;SWISSPROT_ID:AGTR1_HUMAN;GeneID:185;Ensembl:ENSG00000144891;HGNC:HGNC:336;MIM:106165;Vega:OTTHUMG00000159503;protein_accession:AAA35535.1;protein_accession:AAA35569.1;protein_accession:AAA58370.1;protein_accession:AAB34644.1;protein_accession:AAB35647.1;protein_accession:AAF70464.1;protein_accession:AAH22447.1;protein_accession:AAH68494.1;protein_accession:AAO65968.1;protein_a…	59272	185
25983882	APP -- ACE2	association	Pubmed 2014:25301841;	Because <b>ACE2</b> deficiency promoted <b>AAA</b> formation in AngII-infused mice, we determined whether ACE2 activation suppressed AAAs.[Pubmed 2014:25301841];These results demonstrate that <b>ACE2</b> exerts a modulatory role in AngII-induced <b>AAA</b> formation, and that therapeutic stimulation of ACE2 could be a benefit to reduce AAA expansion and rupture in patients with an activated renin…	4340093	Gene	APP	AAA;ABETA;ABPP;AD1;amyloid beta precursor protein;APP;APPI;CTFgamma;CVAP;PN-II;PN2;A4;aaa-type;Alzheimer disease amyloid protein;alzheimer's disease amyloid protein;amyloid b precursor protein;amyloid b protein precursor;amyloid b-protein precursor;Amyloid beta A4 protein;amyloid beta protein a4;amyloid beta- protein precursor;amyloid beta-a4 protein;amyloid beta-protein precursor;Amyloid precurs…	SWISSPROT_AC:P05067;SWISSPROT_ID:A4_HUMAN;GeneID:351;Ensembl:ENSG00000142192;HGNC:HGNC:620;MIM:104760;Vega:OTTHUMG00000078438;protein_accession:AAA35540.1;protein_accession:AAA51564.1;protein_accession:AAA51722.1;protein_accession:AAA51726.1;protein_accession:AAA51727.1;protein_accession:AAA51768.1;protein_accession:AAA58727.1;protein_accession:AAA60163.1;protein_accession:AAB19991.1;protein_acce…	6378	Protein	ACE2	ACE-related carboxypeptidase;ACE2;ACEH;Angiotensin-converting enzyme 2;Angiotensin-converting enzyme homolog;EC 3.4.17.23;Metalloprotease MPROT15;angiotensin -converting enzyme 2;angiotensin 1 converting enzyme 2;angiotensin 1-converting enzyme 2;angiotensin converting enzyme 2;angiotensin converting enzyme ii;angiotensin converting enzyme type 2;angiotensin converting enzyme-2;angiotensin conver…	SWISSPROT_AC:Q9BYF1;SWISSPROT_ID:ACE2_HUMAN;EMBL:AB046569;EMBL:AB193259;EMBL:AB193260;EMBL:AF241254;EMBL:AF291820;EMBL:AL110224;EMBL:AY217547;EMBL:AY358714;EMBL:AY623811;EMBL:BC039902;EMBL:BC048094;EMBL:CH471074;EMBL:E39033;EMBL:GQ262784;RefSeq:NP_068576.1;ProteinModelPortal:Q9BYF1;STRING:9606.ENSP00000252519;SWISSPROT_AC_OLD:C7ECU1;SWISSPROT_AC_OLD:Q6UWP0;SWISSPROT_AC_OLD:Q86WT0;SWISSPROT_AC_OLD…	351	59272
25983920	AAAS -- ACE2	association	Pubmed 2014:25301841;	Because <b>ACE2</b> deficiency promoted <b>AAA</b> formation in AngII-infused mice, we determined whether ACE2 activation suppressed AAAs.[Pubmed 2014:25301841];These results demonstrate that <b>ACE2</b> exerts a modulatory role in AngII-induced <b>AAA</b> formation, and that therapeutic stimulation of ACE2 could be a benefit to reduce AAA expansion and rupture in patients with an activated renin…	4346239	Gene	AAAS	AAA;AAAS;AAASb;ADRACALA;ADRACALIN;ALADIN;aladin WD repeat nucleoporin;GL003;aaa-type;	SWISSPROT_AC:Q9NRG9;SWISSPROT_ID:AAAS_HUMAN;GeneID:8086;Ensembl:ENSG00000094914;HGNC:HGNC:13666;MIM:605378;Vega:OTTHUMG00000169729;protein_accession:AAF86948.1;protein_accession:AAH00659.1;protein_accession:AAP35558.1;protein_accession:AAP69911.1;protein_accession:ABM84232.1;protein_accession:ABM84790.1;protein_accession:ADI77423.1;protein_accession:ADI77424.1;protein_accession:ADI77425.1;protein…	6378	Protein	ACE2	ACE-related carboxypeptidase;ACE2;ACEH;Angiotensin-converting enzyme 2;Angiotensin-converting enzyme homolog;EC 3.4.17.23;Metalloprotease MPROT15;angiotensin -converting enzyme 2;angiotensin 1 converting enzyme 2;angiotensin 1-converting enzyme 2;angiotensin converting enzyme 2;angiotensin converting enzyme ii;angiotensin converting enzyme type 2;angiotensin converting enzyme-2;angiotensin conver…	SWISSPROT_AC:Q9BYF1;SWISSPROT_ID:ACE2_HUMAN;EMBL:AB046569;EMBL:AB193259;EMBL:AB193260;EMBL:AF241254;EMBL:AF291820;EMBL:AL110224;EMBL:AY217547;EMBL:AY358714;EMBL:AY623811;EMBL:BC039902;EMBL:BC048094;EMBL:CH471074;EMBL:E39033;EMBL:GQ262784;RefSeq:NP_068576.1;ProteinModelPortal:Q9BYF1;STRING:9606.ENSP00000252519;SWISSPROT_AC_OLD:C7ECU1;SWISSPROT_AC_OLD:Q6UWP0;SWISSPROT_AC_OLD:Q86WT0;SWISSPROT_AC_OLD…	8086	59272
25984047	AAA1 -- ACE2	association	Pubmed 2014:25301841;	Because <b>ACE2</b> deficiency promoted <b>AAA</b> formation in AngII-infused mice, we determined whether ACE2 activation suppressed AAAs.[Pubmed 2014:25301841];These results demonstrate that <b>ACE2</b> exerts a modulatory role in AngII-induced <b>AAA</b> formation, and that therapeutic stimulation of ACE2 could be a benefit to reduce AAA expansion and rupture in patients with an activated renin…	4374723	Gene	AAA1	AAA;AAA1;aaa-type;	GeneID:100329167;MIM:100070;	6378	Protein	ACE2	ACE-related carboxypeptidase;ACE2;ACEH;Angiotensin-converting enzyme 2;Angiotensin-converting enzyme homolog;EC 3.4.17.23;Metalloprotease MPROT15;angiotensin -converting enzyme 2;angiotensin 1 converting enzyme 2;angiotensin 1-converting enzyme 2;angiotensin converting enzyme 2;angiotensin converting enzyme ii;angiotensin converting enzyme type 2;angiotensin converting enzyme-2;angiotensin conver…	SWISSPROT_AC:Q9BYF1;SWISSPROT_ID:ACE2_HUMAN;EMBL:AB046569;EMBL:AB193259;EMBL:AB193260;EMBL:AF241254;EMBL:AF291820;EMBL:AL110224;EMBL:AY217547;EMBL:AY358714;EMBL:AY623811;EMBL:BC039902;EMBL:BC048094;EMBL:CH471074;EMBL:E39033;EMBL:GQ262784;RefSeq:NP_068576.1;ProteinModelPortal:Q9BYF1;STRING:9606.ENSP00000252519;SWISSPROT_AC_OLD:C7ECU1;SWISSPROT_AC_OLD:Q6UWP0;SWISSPROT_AC_OLD:Q86WT0;SWISSPROT_AC_OLD…	100329167	59272
25984157	ACE2 -- APP	association	Pubmed 2014:25301841;	Because <b>ACE2</b> deficiency promoted <b>AAA</b> formation in AngII-infused mice, we determined whether ACE2 activation suppressed AAAs.[Pubmed 2014:25301841];These results demonstrate that <b>ACE2</b> exerts a modulatory role in AngII-induced <b>AAA</b> formation, and that therapeutic stimulation of ACE2 could be a benefit to reduce AAA expansion and rupture in patients with an activated renin…	4353906	Gene	ACE2	ACE2;ACEH;angiotensin I converting enzyme 2;ACE-related carboxypeptidase;angiotensin -converting enzyme 2;angiotensin 1 converting enzyme 2;angiotensin 1-converting enzyme 2;angiotensin converting enzyme 2;angiotensin converting enzyme ii;angiotensin converting enzyme type 2;angiotensin converting enzyme-2;angiotensin converting enzyme-ii;angiotensin i-converting enzyme 2;angiotensin i-converting…	SWISSPROT_AC:Q9BYF1;SWISSPROT_ID:ACE2_HUMAN;GeneID:59272;Ensembl:ENSG00000130234;HGNC:HGNC:13557;MIM:300335;Vega:OTTHUMG00000021177;protein_accession:AAF78220.1;protein_accession:AAF99721.1;protein_accession:AAH39902.1;protein_accession:AAH48094.2;protein_accession:AAO25651.1;protein_accession:AAQ89076.1;protein_accession:AAT45083.1;protein_accession:ACT66268.1;protein_accession:BAB40370.1;protei…	4340093	Gene	APP	AAA;ABETA;ABPP;AD1;amyloid beta precursor protein;APP;APPI;CTFgamma;CVAP;PN-II;PN2;A4;aaa-type;Alzheimer disease amyloid protein;alzheimer's disease amyloid protein;amyloid b precursor protein;amyloid b protein precursor;amyloid b-protein precursor;Amyloid beta A4 protein;amyloid beta protein a4;amyloid beta- protein precursor;amyloid beta-a4 protein;amyloid beta-protein precursor;Amyloid precurs…	SWISSPROT_AC:P05067;SWISSPROT_ID:A4_HUMAN;GeneID:351;Ensembl:ENSG00000142192;HGNC:HGNC:620;MIM:104760;Vega:OTTHUMG00000078438;protein_accession:AAA35540.1;protein_accession:AAA51564.1;protein_accession:AAA51722.1;protein_accession:AAA51726.1;protein_accession:AAA51727.1;protein_accession:AAA51768.1;protein_accession:AAA58727.1;protein_accession:AAA60163.1;protein_accession:AAB19991.1;protein_acce…	59272	351
25984192	ACE2 -- AAAS	association	Pubmed 2014:25301841;	Because <b>ACE2</b> deficiency promoted <b>AAA</b> formation in AngII-infused mice, we determined whether ACE2 activation suppressed AAAs.[Pubmed 2014:25301841];These results demonstrate that <b>ACE2</b> exerts a modulatory role in AngII-induced <b>AAA</b> formation, and that therapeutic stimulation of ACE2 could be a benefit to reduce AAA expansion and rupture in patients with an activated renin…	4353906	Gene	ACE2	ACE2;ACEH;angiotensin I converting enzyme 2;ACE-related carboxypeptidase;angiotensin -converting enzyme 2;angiotensin 1 converting enzyme 2;angiotensin 1-converting enzyme 2;angiotensin converting enzyme 2;angiotensin converting enzyme ii;angiotensin converting enzyme type 2;angiotensin converting enzyme-2;angiotensin converting enzyme-ii;angiotensin i-converting enzyme 2;angiotensin i-converting…	SWISSPROT_AC:Q9BYF1;SWISSPROT_ID:ACE2_HUMAN;GeneID:59272;Ensembl:ENSG00000130234;HGNC:HGNC:13557;MIM:300335;Vega:OTTHUMG00000021177;protein_accession:AAF78220.1;protein_accession:AAF99721.1;protein_accession:AAH39902.1;protein_accession:AAH48094.2;protein_accession:AAO25651.1;protein_accession:AAQ89076.1;protein_accession:AAT45083.1;protein_accession:ACT66268.1;protein_accession:BAB40370.1;protei…	4346239	Gene	AAAS	AAA;AAAS;AAASb;ADRACALA;ADRACALIN;ALADIN;aladin WD repeat nucleoporin;GL003;aaa-type;	SWISSPROT_AC:Q9NRG9;SWISSPROT_ID:AAAS_HUMAN;GeneID:8086;Ensembl:ENSG00000094914;HGNC:HGNC:13666;MIM:605378;Vega:OTTHUMG00000169729;protein_accession:AAF86948.1;protein_accession:AAH00659.1;protein_accession:AAP35558.1;protein_accession:AAP69911.1;protein_accession:ABM84232.1;protein_accession:ABM84790.1;protein_accession:ADI77423.1;protein_accession:ADI77424.1;protein_accession:ADI77425.1;protein…	59272	8086
25984240	AAA1 -- ACE2	association	Pubmed 2014:25301841;	Because <b>ACE2</b> deficiency promoted <b>AAA</b> formation in AngII-infused mice, we determined whether ACE2 activation suppressed AAAs.[Pubmed 2014:25301841];These results demonstrate that <b>ACE2</b> exerts a modulatory role in AngII-induced <b>AAA</b> formation, and that therapeutic stimulation of ACE2 could be a benefit to reduce AAA expansion and rupture in patients with an activated renin…	4374723	Gene	AAA1	AAA;AAA1;aaa-type;	GeneID:100329167;MIM:100070;	4353906	Gene	ACE2	ACE2;ACEH;angiotensin I converting enzyme 2;ACE-related carboxypeptidase;angiotensin -converting enzyme 2;angiotensin 1 converting enzyme 2;angiotensin 1-converting enzyme 2;angiotensin converting enzyme 2;angiotensin converting enzyme ii;angiotensin converting enzyme type 2;angiotensin converting enzyme-2;angiotensin converting enzyme-ii;angiotensin i-converting enzyme 2;angiotensin i-converting…	SWISSPROT_AC:Q9BYF1;SWISSPROT_ID:ACE2_HUMAN;GeneID:59272;Ensembl:ENSG00000130234;HGNC:HGNC:13557;MIM:300335;Vega:OTTHUMG00000021177;protein_accession:AAF78220.1;protein_accession:AAF99721.1;protein_accession:AAH39902.1;protein_accession:AAH48094.2;protein_accession:AAO25651.1;protein_accession:AAQ89076.1;protein_accession:AAT45083.1;protein_accession:ACT66268.1;protein_accession:BAB40370.1;protei…	100329167	59272
26409214	ACE2 -- CD34	association	Pubmed 2015:25701390;	Here, based on the analysis of HCC datasets from Gene Expression Omnibus (GEO) database and The Cancer Genome Atlas (TCGA), we found that there was a negative correlation between the mRNA levels of <b>angiotensin converting enzyme 2</b> (ACE2) and <b>CD34</b>.[Pubmed 2015:25701390];Moreover, a positive correlation was found between VEGF and Ang II or Ang (1-7), while negative correlation was obse…	4353906	Gene	ACE2	ACE2;ACEH;angiotensin I converting enzyme 2;ACE-related carboxypeptidase;angiotensin -converting enzyme 2;angiotensin 1 converting enzyme 2;angiotensin 1-converting enzyme 2;angiotensin converting enzyme 2;angiotensin converting enzyme ii;angiotensin converting enzyme type 2;angiotensin converting enzyme-2;angiotensin converting enzyme-ii;angiotensin i-converting enzyme 2;angiotensin i-converting…	SWISSPROT_AC:Q9BYF1;SWISSPROT_ID:ACE2_HUMAN;GeneID:59272;Ensembl:ENSG00000130234;HGNC:HGNC:13557;MIM:300335;Vega:OTTHUMG00000021177;protein_accession:AAF78220.1;protein_accession:AAF99721.1;protein_accession:AAH39902.1;protein_accession:AAH48094.2;protein_accession:AAO25651.1;protein_accession:AAQ89076.1;protein_accession:AAT45083.1;protein_accession:ACT66268.1;protein_accession:BAB40370.1;protei…	59175	Protein	CD34	CD34;CD34 antigen;Hematopoietic progenitor cell antigen CD34;antigen cd 34;antigen cd34;antigen of cd34;cd 34;cd 34 antigen;cd-34;cd-34 antigen;cd3 4;cd34 an antigen;CD34 molecule;cd34-antigen;cd34-type;hematopoietic progenitor cell antigen cd 34;molecule cd34;	SWISSPROT_AC:P28906;SWISSPROT_ID:CD34_HUMAN;EMBL:AF523361;EMBL:AK291529;EMBL:AL356275;EMBL:BC039146;EMBL:CH471100;EMBL:M81104;EMBL:M81938;EMBL:M81939;EMBL:M81940;EMBL:M81941;EMBL:M81942;EMBL:M81943;EMBL:M81944;EMBL:M81945;EMBL:S53910;EMBL:S53911;RefSeq:NP_001020280.1;RefSeq:NP_001764.1;ProteinModelPortal:P28906;STRING:9606.ENSP00000310036;SWISSPROT_AC_OLD:A8K664;SWISSPROT_AC_OLD:Q15970;SWISSPROT_…	59272	947
27080598	HMGB1 -- ACE2	association	Pubmed 2015:26498282;Pubmed 2016:26498282;	<b>Angiotensin-converting enzyme 2</b> inhibits <b>high-mobility group box 1</b> and attenuates cardiac dysfunction post-myocardial ischemia.[Pubmed 2015:26498282];However, the association between <b>HMGB1</b> and <b>ACE2</b> has not been studied.[Pubmed 2015:26498282];Overexpression of <b>ACE2</b> represses ischemia-induced elevation of <b>HMGB1</b> and inflammatory cytokines.[Pubmed 2015:264982…	4342392	Gene	HMGB1	high mobility group box 1;HMG-1;HMG1;HMG3;HMGB1;SBP-1;high mobility group b1 protein;high mobility group box -1;high mobility group box i;high mobility group box-1;high mobility group box1;High mobility group protein 1;High mobility group protein B1;high mobility group protein-1;high mobility group protein-b1;high mobility group protein-i;high mobility group-box 1;high mobility group-box1;high mo…	SWISSPROT_AC:P09429;SWISSPROT_ID:HMGB1_HUMAN;GeneID:3146;Ensembl:ENSG00000189403;HGNC:HGNC:4983;MIM:163905;Vega:OTTHUMG00000016670;protein_accession:AAB08987.1;protein_accession:AAF71287.1;protein_accession:AAH03378.1;protein_accession:AAH30981.1;protein_accession:AAH66889.1;protein_accession:AAH67732.1;protein_accession:AAI40014.1;protein_accession:AAI40019.1;protein_accession:AAI41845.1;protein…	6378	Protein	ACE2	ACE-related carboxypeptidase;ACE2;ACEH;Angiotensin-converting enzyme 2;Angiotensin-converting enzyme homolog;EC 3.4.17.23;Metalloprotease MPROT15;angiotensin -converting enzyme 2;angiotensin 1 converting enzyme 2;angiotensin 1-converting enzyme 2;angiotensin converting enzyme 2;angiotensin converting enzyme ii;angiotensin converting enzyme type 2;angiotensin converting enzyme-2;angiotensin conver…	SWISSPROT_AC:Q9BYF1;SWISSPROT_ID:ACE2_HUMAN;EMBL:AB046569;EMBL:AB193259;EMBL:AB193260;EMBL:AF241254;EMBL:AF291820;EMBL:AL110224;EMBL:AY217547;EMBL:AY358714;EMBL:AY623811;EMBL:BC039902;EMBL:BC048094;EMBL:CH471074;EMBL:E39033;EMBL:GQ262784;RefSeq:NP_068576.1;ProteinModelPortal:Q9BYF1;STRING:9606.ENSP00000252519;SWISSPROT_AC_OLD:C7ECU1;SWISSPROT_AC_OLD:Q6UWP0;SWISSPROT_AC_OLD:Q86WT0;SWISSPROT_AC_OLD…	3146	59272
27080616	ACE2 -- HMGB1	association	Pubmed 2015:26498282;Pubmed 2016:26498282;	<b>Angiotensin-converting enzyme 2</b> inhibits <b>high-mobility group box 1</b> and attenuates cardiac dysfunction post-myocardial ischemia.[Pubmed 2015:26498282];However, the association between <b>HMGB1</b> and <b>ACE2</b> has not been studied.[Pubmed 2015:26498282];Overexpression of <b>ACE2</b> represses ischemia-induced elevation of <b>HMGB1</b> and inflammatory cytokines.[Pubmed 2015:264982…	4353906	Gene	ACE2	ACE2;ACEH;angiotensin I converting enzyme 2;ACE-related carboxypeptidase;angiotensin -converting enzyme 2;angiotensin 1 converting enzyme 2;angiotensin 1-converting enzyme 2;angiotensin converting enzyme 2;angiotensin converting enzyme ii;angiotensin converting enzyme type 2;angiotensin converting enzyme-2;angiotensin converting enzyme-ii;angiotensin i-converting enzyme 2;angiotensin i-converting…	SWISSPROT_AC:Q9BYF1;SWISSPROT_ID:ACE2_HUMAN;GeneID:59272;Ensembl:ENSG00000130234;HGNC:HGNC:13557;MIM:300335;Vega:OTTHUMG00000021177;protein_accession:AAF78220.1;protein_accession:AAF99721.1;protein_accession:AAH39902.1;protein_accession:AAH48094.2;protein_accession:AAO25651.1;protein_accession:AAQ89076.1;protein_accession:AAT45083.1;protein_accession:ACT66268.1;protein_accession:BAB40370.1;protei…	184172	Protein	HMGB1	High mobility group protein 1;High mobility group protein B1;HMG-1;HMG1;HMGB1;high mobility group b1 protein;high mobility group box -1;high mobility group box 1;high mobility group box i;high mobility group box-1;high mobility group box1;high mobility group protein-1;high mobility group protein-b1;high mobility group protein-i;high mobility group-box 1;high mobility group-box1;high mobility of g…	SWISSPROT_AC:P09429;SWISSPROT_ID:HMGB1_HUMAN;EMBL:AK122825;EMBL:AK291494;EMBL:AL353648;EMBL:AY377859;EMBL:BC003378;EMBL:BC030981;EMBL:BC066889;EMBL:BC067732;EMBL:BC141844;EMBL:BT006940;EMBL:BT020159;EMBL:CH471075;EMBL:CR456863;EMBL:CR749614;EMBL:D63874;EMBL:EF157968;EMBL:EU012027;EMBL:U51677;EMBL:X12597;RefSeq:NP_001300821.1;RefSeq:NP_001300822.1;RefSeq:NP_002119.1;ProteinModelPortal:P09429;STRIN…	59272	3146
27080716	ACE2 -- HMGB1	association	Pubmed 2015:26498282;Pubmed 2016:26498282;	<b>Angiotensin-converting enzyme 2</b> inhibits <b>high-mobility group box 1</b> and attenuates cardiac dysfunction post-myocardial ischemia.[Pubmed 2015:26498282];However, the association between <b>HMGB1</b> and <b>ACE2</b> has not been studied.[Pubmed 2015:26498282];Overexpression of <b>ACE2</b> represses ischemia-induced elevation of <b>HMGB1</b> and inflammatory cytokines.[Pubmed 2015:264982…	4353906	Gene	ACE2	ACE2;ACEH;angiotensin I converting enzyme 2;ACE-related carboxypeptidase;angiotensin -converting enzyme 2;angiotensin 1 converting enzyme 2;angiotensin 1-converting enzyme 2;angiotensin converting enzyme 2;angiotensin converting enzyme ii;angiotensin converting enzyme type 2;angiotensin converting enzyme-2;angiotensin converting enzyme-ii;angiotensin i-converting enzyme 2;angiotensin i-converting…	SWISSPROT_AC:Q9BYF1;SWISSPROT_ID:ACE2_HUMAN;GeneID:59272;Ensembl:ENSG00000130234;HGNC:HGNC:13557;MIM:300335;Vega:OTTHUMG00000021177;protein_accession:AAF78220.1;protein_accession:AAF99721.1;protein_accession:AAH39902.1;protein_accession:AAH48094.2;protein_accession:AAO25651.1;protein_accession:AAQ89076.1;protein_accession:AAT45083.1;protein_accession:ACT66268.1;protein_accession:BAB40370.1;protei…	4342392	Gene	HMGB1	high mobility group box 1;HMG-1;HMG1;HMG3;HMGB1;SBP-1;high mobility group b1 protein;high mobility group box -1;high mobility group box i;high mobility group box-1;high mobility group box1;High mobility group protein 1;High mobility group protein B1;high mobility group protein-1;high mobility group protein-b1;high mobility group protein-i;high mobility group-box 1;high mobility group-box1;high mo…	SWISSPROT_AC:P09429;SWISSPROT_ID:HMGB1_HUMAN;GeneID:3146;Ensembl:ENSG00000189403;HGNC:HGNC:4983;MIM:163905;Vega:OTTHUMG00000016670;protein_accession:AAB08987.1;protein_accession:AAF71287.1;protein_accession:AAH03378.1;protein_accession:AAH30981.1;protein_accession:AAH66889.1;protein_accession:AAH67732.1;protein_accession:AAI40014.1;protein_accession:AAI40019.1;protein_accession:AAI41845.1;protein…	59272	3146
27518092	ACE2 -- Ang I	catalyze	Pubmed 2008:18654024;Pubmed central 2017:5510558;Pubmed central 2016:5075625;Pubmed central 2011:3302904;Pubmed central 2013:3619050;Pubmed central 2013:3950224;Pubmed central 2013:4228362;	ACE2 is a novel homologue of ACE, which exists in the human heart, and <b>ACE2</b> converts <b>angiotensin I</b> to angiotensin 1-9 and angiotensin II to angiotensin 1-7, thereby decreasing angiotensin II levels.[Pubmed 2008:18654024];<b>ACE2</b> has been shown to convert <b>Ang I</b> to Ang(1-9) [73] and most importantly to form Ang(1-7) from Ang II [42, 80, 83-85].[Pubmed central 2017:5510558];…	6378	Protein	ACE2	ACE-related carboxypeptidase;ACE2;ACEH;Angiotensin-converting enzyme 2;Angiotensin-converting enzyme homolog;EC 3.4.17.23;Metalloprotease MPROT15;angiotensin -converting enzyme 2;angiotensin 1 converting enzyme 2;angiotensin 1-converting enzyme 2;angiotensin converting enzyme 2;angiotensin converting enzyme ii;angiotensin converting enzyme type 2;angiotensin converting enzyme-2;angiotensin conver…	SWISSPROT_AC:Q9BYF1;SWISSPROT_ID:ACE2_HUMAN;EMBL:AB046569;EMBL:AB193259;EMBL:AB193260;EMBL:AF241254;EMBL:AF291820;EMBL:AL110224;EMBL:AY217547;EMBL:AY358714;EMBL:AY623811;EMBL:BC039902;EMBL:BC048094;EMBL:CH471074;EMBL:E39033;EMBL:GQ262784;RefSeq:NP_068576.1;ProteinModelPortal:Q9BYF1;STRING:9606.ENSP00000252519;SWISSPROT_AC_OLD:C7ECU1;SWISSPROT_AC_OLD:Q6UWP0;SWISSPROT_AC_OLD:Q86WT0;SWISSPROT_AC_OLD…	17471	Protein	Ang I	Ang I;Angiotensin 1-10;Angiotensin I;Angiotensin-1;ang 1;ang subtype 1;ang type 1;ang type i;ang type-1;ang- 1;ang-i;ang1--an;angiotensin 1;angiotensin 1-type;angiotensin subtype 1;angiotensin subtype-1;angiotensin type 1;angiotensin type i;angiotensin type-1;angiotensin type-i;angiotensin-type 1;angiotensin-type i;angiotensin1;	TMP_SWISSPROT_AC:P01019_Ang I;PARENT_SWISSPROT_AC:P01019;PARENT_SWISSPROT_ID:ANGT_HUMAN;	59272
27518103	ACE2; Ang I; Angiotensin 1-9	catalyze	Pubmed 2008:18654024;	ACE2 is a novel homologue of ACE, which exists in the human heart, and <b>ACE2</b> converts <b>angiotensin I</b> to <b>angiotensin 1-9</b> and angiotensin II to angiotensin 1-7, thereby decreasing angiotensin II levels.[Pubmed 2008:18654024];	6378	Protein	ACE2	ACE-related carboxypeptidase;ACE2;ACEH;Angiotensin-converting enzyme 2;Angiotensin-converting enzyme homolog;EC 3.4.17.23;Metalloprotease MPROT15;angiotensin -converting enzyme 2;angiotensin 1 converting enzyme 2;angiotensin 1-converting enzyme 2;angiotensin converting enzyme 2;angiotensin converting enzyme ii;angiotensin converting enzyme type 2;angiotensin converting enzyme-2;angiotensin conver…	SWISSPROT_AC:Q9BYF1;SWISSPROT_ID:ACE2_HUMAN;EMBL:AB046569;EMBL:AB193259;EMBL:AB193260;EMBL:AF241254;EMBL:AF291820;EMBL:AL110224;EMBL:AY217547;EMBL:AY358714;EMBL:AY623811;EMBL:BC039902;EMBL:BC048094;EMBL:CH471074;EMBL:E39033;EMBL:GQ262784;RefSeq:NP_068576.1;ProteinModelPortal:Q9BYF1;STRING:9606.ENSP00000252519;SWISSPROT_AC_OLD:C7ECU1;SWISSPROT_AC_OLD:Q6UWP0;SWISSPROT_AC_OLD:Q86WT0;SWISSPROT_AC_OLD…	17471	Protein	Ang I	Ang I;Angiotensin 1-10;Angiotensin I;Angiotensin-1;ang 1;ang subtype 1;ang type 1;ang type i;ang type-1;ang- 1;ang-i;ang1--an;angiotensin 1;angiotensin 1-type;angiotensin subtype 1;angiotensin subtype-1;angiotensin type 1;angiotensin type i;angiotensin type-1;angiotensin type-i;angiotensin-type 1;angiotensin-type i;angiotensin1;	TMP_SWISSPROT_AC:P01019_Ang I;PARENT_SWISSPROT_AC:P01019;PARENT_SWISSPROT_ID:ANGT_HUMAN;	59272
27518784	ACE2 -- Ang II	catalyze	Pubmed 2013:23681967;Pubmed 2012:22460555;Pubmed 2012:22518283;Pubmed 2014:24440367;Pubmed central 2015:4338234;Pubmed central 2015:4350094;Pubmed central 2015:4404823;Pubmed central 2012:3296191;Pubmed central 2012:3303610;Pubmed central 2012:3854258;Pubmed central 2017:5381230;Pubmed central 2017:5413566;Pubmed central 2017:5641131;Pubmed central 2017:5667993;Pubmed central 2016:4728398;Pubmed …	<b>Angiotensin-converting enzyme 2</b> (ACE2) converts <b>angiotensin II</b> (Ang1-8) to angiotensin 1-7 (Ang1-7), a functional antagonist of Ang1-8, with vasodilatory, antiproliferative, antiangiogenic, and anti-inflammatory properties.[Pubmed 2013:23681967];<b>Angiotensin converting enzyme 2</b> (ACE2) converts <b>angiotensin II</b> (AngII) to angiotensin-(1-7) (Ang-[1-7]), controlling peptide …	6378	Protein	ACE2	ACE-related carboxypeptidase;ACE2;ACEH;Angiotensin-converting enzyme 2;Angiotensin-converting enzyme homolog;EC 3.4.17.23;Metalloprotease MPROT15;angiotensin -converting enzyme 2;angiotensin 1 converting enzyme 2;angiotensin 1-converting enzyme 2;angiotensin converting enzyme 2;angiotensin converting enzyme ii;angiotensin converting enzyme type 2;angiotensin converting enzyme-2;angiotensin conver…	SWISSPROT_AC:Q9BYF1;SWISSPROT_ID:ACE2_HUMAN;EMBL:AB046569;EMBL:AB193259;EMBL:AB193260;EMBL:AF241254;EMBL:AF291820;EMBL:AL110224;EMBL:AY217547;EMBL:AY358714;EMBL:AY623811;EMBL:BC039902;EMBL:BC048094;EMBL:CH471074;EMBL:E39033;EMBL:GQ262784;RefSeq:NP_068576.1;ProteinModelPortal:Q9BYF1;STRING:9606.ENSP00000252519;SWISSPROT_AC_OLD:C7ECU1;SWISSPROT_AC_OLD:Q6UWP0;SWISSPROT_AC_OLD:Q86WT0;SWISSPROT_AC_OLD…	17470	Protein	Ang II	Ang II;Angiotensin 1-8;Angiotensin II;Angiotensin-2;ang -2;ang 2;ang ii-type;ang type 2;ang type-2;ang- 2;ang- ii;ang-ii;	TMP_SWISSPROT_AC:P01019_Ang II;PARENT_SWISSPROT_AC:P01019;PARENT_SWISSPROT_ID:ANGT_HUMAN;	59272
27519148	ACE2; Ang II; Angiotensin 1-7	catalyze	Pubmed 2013:23681967;	<b>Angiotensin-converting enzyme 2</b> (ACE2) converts <b>angiotensin II</b> (Ang1-8) to <b>angiotensin 1-7</b> (Ang1-7), a functional antagonist of Ang1-8, with vasodilatory, antiproliferative, antiangiogenic, and anti-inflammatory properties.[Pubmed 2013:23681967];	6378	Protein	ACE2	ACE-related carboxypeptidase;ACE2;ACEH;Angiotensin-converting enzyme 2;Angiotensin-converting enzyme homolog;EC 3.4.17.23;Metalloprotease MPROT15;angiotensin -converting enzyme 2;angiotensin 1 converting enzyme 2;angiotensin 1-converting enzyme 2;angiotensin converting enzyme 2;angiotensin converting enzyme ii;angiotensin converting enzyme type 2;angiotensin converting enzyme-2;angiotensin conver…	SWISSPROT_AC:Q9BYF1;SWISSPROT_ID:ACE2_HUMAN;EMBL:AB046569;EMBL:AB193259;EMBL:AB193260;EMBL:AF241254;EMBL:AF291820;EMBL:AL110224;EMBL:AY217547;EMBL:AY358714;EMBL:AY623811;EMBL:BC039902;EMBL:BC048094;EMBL:CH471074;EMBL:E39033;EMBL:GQ262784;RefSeq:NP_068576.1;ProteinModelPortal:Q9BYF1;STRING:9606.ENSP00000252519;SWISSPROT_AC_OLD:C7ECU1;SWISSPROT_AC_OLD:Q6UWP0;SWISSPROT_AC_OLD:Q86WT0;SWISSPROT_AC_OLD…	17470	Protein	Ang II	Ang II;Angiotensin 1-8;Angiotensin II;Angiotensin-2;ang -2;ang 2;ang ii-type;ang type 2;ang type-2;ang- 2;ang- ii;ang-ii;	TMP_SWISSPROT_AC:P01019_Ang II;PARENT_SWISSPROT_AC:P01019;PARENT_SWISSPROT_ID:ANGT_HUMAN;	59272
27520581	ACE2 -- Ang II	cleavage	Pubmed 2006:16585421;Pubmed 2004:15283675;Pubmed 2004:15549171;Pubmed 2008:18557800;Pubmed 2014:25301841;Pubmed 2009:19164480;Pubmed central 2015:4330676;Pubmed central 2015:4412646;Pubmed central 2015:4621718;Pubmed central 2014:3996957;Pubmed central 2014:4081549;Pubmed central 2014:4206519;Pubmed central 2014:4307246;Pubmed central 2012:3327712;Pubmed central 2017:5305254;Pubmed central 2017:5…	<b>Ang II</b> was preferably cleaved by <b>rACE2</b> (km=5 mumol/L), whereas Ang I was not a good substrate for rACE2.[Pubmed 2006:16585421];<b>Ang II</b> was cleaved efficiently by <b>ACE2</b> to Ang (1-7) (kcat/K(m) of 2.2x10(6) M(-1) x s(-1)) and was cleaved by NEP (kcat/K(m) of 2.2x10(5) M(-1) x s(-1)) to several degradation products.[Pubmed 2004:15283675];<b>ACE2</b> efficiently hydrolyses t…	6378	Protein	ACE2	ACE-related carboxypeptidase;ACE2;ACEH;Angiotensin-converting enzyme 2;Angiotensin-converting enzyme homolog;EC 3.4.17.23;Metalloprotease MPROT15;angiotensin -converting enzyme 2;angiotensin 1 converting enzyme 2;angiotensin 1-converting enzyme 2;angiotensin converting enzyme 2;angiotensin converting enzyme ii;angiotensin converting enzyme type 2;angiotensin converting enzyme-2;angiotensin conver…	SWISSPROT_AC:Q9BYF1;SWISSPROT_ID:ACE2_HUMAN;EMBL:AB046569;EMBL:AB193259;EMBL:AB193260;EMBL:AF241254;EMBL:AF291820;EMBL:AL110224;EMBL:AY217547;EMBL:AY358714;EMBL:AY623811;EMBL:BC039902;EMBL:BC048094;EMBL:CH471074;EMBL:E39033;EMBL:GQ262784;RefSeq:NP_068576.1;ProteinModelPortal:Q9BYF1;STRING:9606.ENSP00000252519;SWISSPROT_AC_OLD:C7ECU1;SWISSPROT_AC_OLD:Q6UWP0;SWISSPROT_AC_OLD:Q86WT0;SWISSPROT_AC_OLD…	17470	Protein	Ang II	Ang II;Angiotensin 1-8;Angiotensin II;Angiotensin-2;ang -2;ang 2;ang ii-type;ang type 2;ang type-2;ang- 2;ang- ii;ang-ii;	TMP_SWISSPROT_AC:P01019_Ang II;PARENT_SWISSPROT_AC:P01019;PARENT_SWISSPROT_ID:ANGT_HUMAN;	59272
27520595	ACE2 -- Ang I	cleavage	Pubmed 2004:15538735;Pubmed central 2014:4310085;Pubmed central 2012:3216391;Pubmed central 2012:3296191;Pubmed central 2016:5054604;Pubmed central 2013:3651964;Pubmed central 2013:3743893;	<b>ACE2</b> cleaves <b>angiotensin I</b> and angiotensin II into the inactive angiotensin 1-9, and the vasodilator and anti-proliferative angiotensin 1-7, respectively.[Pubmed 2004:15538735];<b>ACE2</b> cleaves <b>Ang I</b> to Ang (1-9) and efficiently degrades Ang II to vasodilator peptide of Ang (1-7).[Pubmed central 2014:4310085];<b>ACE2</b> does hydrolyse the decapeptide <b>Ang I</b>, albeit …	6378	Protein	ACE2	ACE-related carboxypeptidase;ACE2;ACEH;Angiotensin-converting enzyme 2;Angiotensin-converting enzyme homolog;EC 3.4.17.23;Metalloprotease MPROT15;angiotensin -converting enzyme 2;angiotensin 1 converting enzyme 2;angiotensin 1-converting enzyme 2;angiotensin converting enzyme 2;angiotensin converting enzyme ii;angiotensin converting enzyme type 2;angiotensin converting enzyme-2;angiotensin conver…	SWISSPROT_AC:Q9BYF1;SWISSPROT_ID:ACE2_HUMAN;EMBL:AB046569;EMBL:AB193259;EMBL:AB193260;EMBL:AF241254;EMBL:AF291820;EMBL:AL110224;EMBL:AY217547;EMBL:AY358714;EMBL:AY623811;EMBL:BC039902;EMBL:BC048094;EMBL:CH471074;EMBL:E39033;EMBL:GQ262784;RefSeq:NP_068576.1;ProteinModelPortal:Q9BYF1;STRING:9606.ENSP00000252519;SWISSPROT_AC_OLD:C7ECU1;SWISSPROT_AC_OLD:Q6UWP0;SWISSPROT_AC_OLD:Q86WT0;SWISSPROT_AC_OLD…	17471	Protein	Ang I	Ang I;Angiotensin 1-10;Angiotensin I;Angiotensin-1;ang 1;ang subtype 1;ang type 1;ang type i;ang type-1;ang- 1;ang-i;ang1--an;angiotensin 1;angiotensin 1-type;angiotensin subtype 1;angiotensin subtype-1;angiotensin type 1;angiotensin type i;angiotensin type-1;angiotensin type-i;angiotensin-type 1;angiotensin-type i;angiotensin1;	TMP_SWISSPROT_AC:P01019_Ang I;PARENT_SWISSPROT_AC:P01019;PARENT_SWISSPROT_ID:ANGT_HUMAN;	59272
27524392	ACE2 -- ACE	coexpression	Pubmed 2005:16203874;	Our results indicate that <b>ACE2</b> and <b>ACE</b> are coexpressed in numerous rat tissues and that their increased activity in the lung of FR30 rats may participate in hypertension programming.[Pubmed 2005:16203874];	4353906	Gene	ACE2	ACE2;ACEH;angiotensin I converting enzyme 2;ACE-related carboxypeptidase;angiotensin -converting enzyme 2;angiotensin 1 converting enzyme 2;angiotensin 1-converting enzyme 2;angiotensin converting enzyme 2;angiotensin converting enzyme ii;angiotensin converting enzyme type 2;angiotensin converting enzyme-2;angiotensin converting enzyme-ii;angiotensin i-converting enzyme 2;angiotensin i-converting…	SWISSPROT_AC:Q9BYF1;SWISSPROT_ID:ACE2_HUMAN;GeneID:59272;Ensembl:ENSG00000130234;HGNC:HGNC:13557;MIM:300335;Vega:OTTHUMG00000021177;protein_accession:AAF78220.1;protein_accession:AAF99721.1;protein_accession:AAH39902.1;protein_accession:AAH48094.2;protein_accession:AAO25651.1;protein_accession:AAQ89076.1;protein_accession:AAT45083.1;protein_accession:ACT66268.1;protein_accession:BAB40370.1;protei…	4341139	Gene	ACE	ACE;ACE1;angiotensin I converting enzyme;CD143;DCP;DCP1;ace--an;Angiotensin-converting enzyme;cd 143;CD143 antigen;dipeptidyl carboxypeptidase 1;Dipeptidyl carboxypeptidase I;dipeptidyl carboxypeptidase-1;dipeptidyl carboxypeptidase-i;dipeptidyl-carboxypeptidase i;EC 3.2.1.-;EC 3.4.15.1;kininase 2;Kininase II;kininase ii-type;kininase type ii;kininase-ii;	SWISSPROT_AC:P12821;SWISSPROT_ID:ACE_HUMAN;GeneID:1636;Ensembl:ENSG00000159640;Ensembl:ENSG00000264813;HGNC:HGNC:2707;MIM:106180;Vega:OTTHUMG00000154927;Vega:OTTHUMG00000178900;protein_accession:AAA51684.1;protein_accession:AAA60611.1;protein_accession:AAD14360.1;protein_accession:AAD28560.1;protein_accession:AAD28561.1;protein_accession:AAP03651.1;protein_accession:AAP13243.1;protein_accession:A…	59272	1636
44859039	ACE2 --| CYBA	expression downregulation	Pubmed 2008:17906677;	Gene transfer of <b>ACE2</b> suppressed the expression of <b>p22phox</b> and MIF induced by angiotensin (Ang) II and Ang IV, accompanied by a decreased level of malondialdehyde in cells.[Pubmed 2008:17906677];	6378	Protein	ACE2	ACE-related carboxypeptidase;ACE2;ACEH;Angiotensin-converting enzyme 2;Angiotensin-converting enzyme homolog;EC 3.4.17.23;Metalloprotease MPROT15;angiotensin -converting enzyme 2;angiotensin 1 converting enzyme 2;angiotensin 1-converting enzyme 2;angiotensin converting enzyme 2;angiotensin converting enzyme ii;angiotensin converting enzyme type 2;angiotensin converting enzyme-2;angiotensin conver…	SWISSPROT_AC:Q9BYF1;SWISSPROT_ID:ACE2_HUMAN;EMBL:AB046569;EMBL:AB193259;EMBL:AB193260;EMBL:AF241254;EMBL:AF291820;EMBL:AL110224;EMBL:AY217547;EMBL:AY358714;EMBL:AY623811;EMBL:BC039902;EMBL:BC048094;EMBL:CH471074;EMBL:E39033;EMBL:GQ262784;RefSeq:NP_068576.1;ProteinModelPortal:Q9BYF1;STRING:9606.ENSP00000252519;SWISSPROT_AC_OLD:C7ECU1;SWISSPROT_AC_OLD:Q6UWP0;SWISSPROT_AC_OLD:Q86WT0;SWISSPROT_AC_OLD…	4341059	Gene	CYBA	CYBA;cytochrome b-245 alpha chain;p22-PHOX;CY24A;Cytochrome b(558) alpha chain;cytochrome b-245 alpha;cytochrome b-245 light;Cytochrome b-245 light chain;Cytochrome b558 subunit alpha;Neutrophil cytochrome b 22 kDa polypeptide;p 22 phox;p22 phagocyte B-cytochrome;p22 phox;p22phox;phox-p22;Superoxide-generating NADPH oxidase light chain subunit;	SWISSPROT_AC:P13498;SWISSPROT_ID:CY24A_HUMAN;GeneID:1535;Ensembl:ENSG00000051523;HGNC:HGNC:2577;MIM:608508;Vega:OTTHUMG00000173320;protein_accession:AAA52134.1;protein_accession:AAA90925.1;protein_accession:AAH06465.1;protein_accession:AAM96953.1;protein_accession:AAP35507.1;protein_accession:ABF20535.1;protein_accession:ABM84161.1;protein_accession:ABM87564.1;protein_accession:BAG61858.1;protein…	59272	1535
44859828	Ang II --| ACE2	expression downregulation	Pubmed 2008:18403595;Pubmed 2009:19212105;Pubmed central 2015:4640496;Pubmed central 2014:4536968;	The AT1 receptor-mediated ERK/p38 MAP kinase signaling pathway may be a key mechanism by which <b>Ang II</b> down-regulates <b>ACE2</b> expression, implicating an ACE/ACE2 imbalance in hypertensive cardiovascular and renal damage.[Pubmed 2008:18403595];Treatment of BxPC3 and SW1990 cells with <b>ANG II</b> decreased the expression of <b>ACE2</b>.[Pubmed 2009:19212105];A recent study showed that <…	17470	Protein	Ang II	Ang II;Angiotensin 1-8;Angiotensin II;Angiotensin-2;ang -2;ang 2;ang ii-type;ang type 2;ang type-2;ang- 2;ang- ii;ang-ii;	TMP_SWISSPROT_AC:P01019_Ang II;PARENT_SWISSPROT_AC:P01019;PARENT_SWISSPROT_ID:ANGT_HUMAN;	4353906	Gene	ACE2	ACE2;ACEH;angiotensin I converting enzyme 2;ACE-related carboxypeptidase;angiotensin -converting enzyme 2;angiotensin 1 converting enzyme 2;angiotensin 1-converting enzyme 2;angiotensin converting enzyme 2;angiotensin converting enzyme ii;angiotensin converting enzyme type 2;angiotensin converting enzyme-2;angiotensin converting enzyme-ii;angiotensin i-converting enzyme 2;angiotensin i-converting…	SWISSPROT_AC:Q9BYF1;SWISSPROT_ID:ACE2_HUMAN;GeneID:59272;Ensembl:ENSG00000130234;HGNC:HGNC:13557;MIM:300335;Vega:OTTHUMG00000021177;protein_accession:AAF78220.1;protein_accession:AAF99721.1;protein_accession:AAH39902.1;protein_accession:AAH48094.2;protein_accession:AAO25651.1;protein_accession:AAQ89076.1;protein_accession:AAT45083.1;protein_accession:ACT66268.1;protein_accession:BAB40370.1;protei…		59272
44870861	EDN1 --| ACE2	expression downregulation	Pubmed 2013:23751363;	<b>Endothelin-1</b> downregulates <b>angiotensin-converting enzyme-2</b> expression in human bronchial epithelial cells.[Pubmed 2013:23751363];<b>ET-1</b> downregulates <b>ACE2</b> expression and activity at the transcription level in HBEpCs via the ETA receptor by a p38 MAPK-dependent mechanism.[Pubmed 2013:23751363];	114766	Protein	EDN1	EDN1;Endothelin-1;PPET1;Preproendothelin-1;ARCND3;edn 1;edn-1;endothelin -1;endothelin 1;endothelin i;endothelin type 1;endothelin- 1;endothelin- i;endothelin-1-type;endothelin1;ET1;HDLCQ7;preproendothelin 1;preproendothelin- 1;QME;	SWISSPROT_AC:P05305;SWISSPROT_ID:EDN1_HUMAN;EMBL:AY434104;EMBL:BC009720;EMBL:J05008;EMBL:M25377;EMBL:M25378;EMBL:M25379;EMBL:M25380;EMBL:M25549;EMBL:S56805;EMBL:Y00749;EMBL:Z98050;RefSeq:NP_001161791.1;RefSeq:NP_001946.3;RefSeq:XP_011512632.1;RefSeq:XP_011512633.1;RefSeq:XP_016865820.1;ProteinModelPortal:P05305;STRING:9606.ENSP00000368683;SWISSPROT_AC_OLD:Q96DA1;SMR:P05305;GeneID:1906;KEGG:hsa:19…	4353906	Gene	ACE2	ACE2;ACEH;angiotensin I converting enzyme 2;ACE-related carboxypeptidase;angiotensin -converting enzyme 2;angiotensin 1 converting enzyme 2;angiotensin 1-converting enzyme 2;angiotensin converting enzyme 2;angiotensin converting enzyme ii;angiotensin converting enzyme type 2;angiotensin converting enzyme-2;angiotensin converting enzyme-ii;angiotensin i-converting enzyme 2;angiotensin i-converting…	SWISSPROT_AC:Q9BYF1;SWISSPROT_ID:ACE2_HUMAN;GeneID:59272;Ensembl:ENSG00000130234;HGNC:HGNC:13557;MIM:300335;Vega:OTTHUMG00000021177;protein_accession:AAF78220.1;protein_accession:AAF99721.1;protein_accession:AAH39902.1;protein_accession:AAH48094.2;protein_accession:AAO25651.1;protein_accession:AAQ89076.1;protein_accession:AAT45083.1;protein_accession:ACT66268.1;protein_accession:BAB40370.1;protei…	1906	59272
44870877	ET-1 --| ACE2	expression downregulation	Pubmed 2013:23751363;	<b>Endothelin-1</b> downregulates <b>angiotensin-converting enzyme-2</b> expression in human bronchial epithelial cells.[Pubmed 2013:23751363];<b>ET-1</b> downregulates <b>ACE2</b> expression and activity at the transcription level in HBEpCs via the ETA receptor by a p38 MAPK-dependent mechanism.[Pubmed 2013:23751363];	114767	Protein	ET-1	Endothelin-1;ET-1;et -1;et 1;et i;et type 1;et- 1;et- i;et-i;	TMP_SWISSPROT_AC:P05305_ET-1;PARENT_SWISSPROT_AC:P05305;PARENT_SWISSPROT_ID:EDN1_HUMAN;	4353906	Gene	ACE2	ACE2;ACEH;angiotensin I converting enzyme 2;ACE-related carboxypeptidase;angiotensin -converting enzyme 2;angiotensin 1 converting enzyme 2;angiotensin 1-converting enzyme 2;angiotensin converting enzyme 2;angiotensin converting enzyme ii;angiotensin converting enzyme type 2;angiotensin converting enzyme-2;angiotensin converting enzyme-ii;angiotensin i-converting enzyme 2;angiotensin i-converting…	SWISSPROT_AC:Q9BYF1;SWISSPROT_ID:ACE2_HUMAN;GeneID:59272;Ensembl:ENSG00000130234;HGNC:HGNC:13557;MIM:300335;Vega:OTTHUMG00000021177;protein_accession:AAF78220.1;protein_accession:AAF99721.1;protein_accession:AAH39902.1;protein_accession:AAH48094.2;protein_accession:AAO25651.1;protein_accession:AAQ89076.1;protein_accession:AAT45083.1;protein_accession:ACT66268.1;protein_accession:BAB40370.1;protei…		59272
44910981	GATA -<> ACE2	expression regulation	Pubmed 2006:16781089;	Additionally, the search for conserved cis-elements resulted in the discovery of WGATAR motifs in all the putative Ace2 promoters from 7 different animals, suggesting a possible role of <b>GATA</b> family transcriptional factors in regulating the expression of <b>Ace2</b>.[Pubmed 2006:16781089];	148554	Protein	GATA	EC 6.3.5.7;GATA;Glu-AdT subunit A;Glutaminyl-tRNA synthase-like protein 1;Glutamyl-tRNA(Gln) amidotransferase subunit A, mitochondrial;QRSL1;glutaminyl-tRNA synthase (glutamine-hydrolyzing)-like 1;	SWISSPROT_AC:Q9H0R6;SWISSPROT_ID:GATA_HUMAN;EMBL:AK001851;EMBL:AK022251;EMBL:AK023509;EMBL:AL136679;EMBL:AL390074;EMBL:BC006084;EMBL:BC014389;EMBL:CH471051;RefSeq:NP_060762.3;ProteinModelPortal:Q9H0R6;STRING:9606.ENSP00000358042;SWISSPROT_AC_OLD:Q5VWJ4;SWISSPROT_AC_OLD:Q9HA60;SWISSPROT_AC_OLD:Q9NV19;SMR:Q9H0R6;GeneID:55278;KEGG:hsa:55278;eggNOG:COG0154;eggNOG:KOG1211;UniGene:Hs.406917;GO:GO:00040…	4353906	Gene	ACE2	ACE2;ACEH;angiotensin I converting enzyme 2;ACE-related carboxypeptidase;angiotensin -converting enzyme 2;angiotensin 1 converting enzyme 2;angiotensin 1-converting enzyme 2;angiotensin converting enzyme 2;angiotensin converting enzyme ii;angiotensin converting enzyme type 2;angiotensin converting enzyme-2;angiotensin converting enzyme-ii;angiotensin i-converting enzyme 2;angiotensin i-converting…	SWISSPROT_AC:Q9BYF1;SWISSPROT_ID:ACE2_HUMAN;GeneID:59272;Ensembl:ENSG00000130234;HGNC:HGNC:13557;MIM:300335;Vega:OTTHUMG00000021177;protein_accession:AAF78220.1;protein_accession:AAF99721.1;protein_accession:AAH39902.1;protein_accession:AAH48094.2;protein_accession:AAO25651.1;protein_accession:AAQ89076.1;protein_accession:AAT45083.1;protein_accession:ACT66268.1;protein_accession:BAB40370.1;protei…	55278	59272
44920373	ACE2 -<> CYBA	expression regulation	Pubmed 2008:17906677;	Gene transfer of <b>ACE2</b> suppressed the expression of <b>p22phox</b> and MIF induced by angiotensin (Ang) II and Ang IV, accompanied by a decreased level of malondialdehyde in cells.[Pubmed 2008:17906677];	6378	Protein	ACE2	ACE-related carboxypeptidase;ACE2;ACEH;Angiotensin-converting enzyme 2;Angiotensin-converting enzyme homolog;EC 3.4.17.23;Metalloprotease MPROT15;angiotensin -converting enzyme 2;angiotensin 1 converting enzyme 2;angiotensin 1-converting enzyme 2;angiotensin converting enzyme 2;angiotensin converting enzyme ii;angiotensin converting enzyme type 2;angiotensin converting enzyme-2;angiotensin conver…	SWISSPROT_AC:Q9BYF1;SWISSPROT_ID:ACE2_HUMAN;EMBL:AB046569;EMBL:AB193259;EMBL:AB193260;EMBL:AF241254;EMBL:AF291820;EMBL:AL110224;EMBL:AY217547;EMBL:AY358714;EMBL:AY623811;EMBL:BC039902;EMBL:BC048094;EMBL:CH471074;EMBL:E39033;EMBL:GQ262784;RefSeq:NP_068576.1;ProteinModelPortal:Q9BYF1;STRING:9606.ENSP00000252519;SWISSPROT_AC_OLD:C7ECU1;SWISSPROT_AC_OLD:Q6UWP0;SWISSPROT_AC_OLD:Q86WT0;SWISSPROT_AC_OLD…	4341059	Gene	CYBA	CYBA;cytochrome b-245 alpha chain;p22-PHOX;CY24A;Cytochrome b(558) alpha chain;cytochrome b-245 alpha;cytochrome b-245 light;Cytochrome b-245 light chain;Cytochrome b558 subunit alpha;Neutrophil cytochrome b 22 kDa polypeptide;p 22 phox;p22 phagocyte B-cytochrome;p22 phox;p22phox;phox-p22;Superoxide-generating NADPH oxidase light chain subunit;	SWISSPROT_AC:P13498;SWISSPROT_ID:CY24A_HUMAN;GeneID:1535;Ensembl:ENSG00000051523;HGNC:HGNC:2577;MIM:608508;Vega:OTTHUMG00000173320;protein_accession:AAA52134.1;protein_accession:AAA90925.1;protein_accession:AAH06465.1;protein_accession:AAM96953.1;protein_accession:AAP35507.1;protein_accession:ABF20535.1;protein_accession:ABM84161.1;protein_accession:ABM87564.1;protein_accession:BAG61858.1;protein…	59272	1535
44923611	Ang II -<> ACE2	expression regulation	Pubmed 2008:18403595;Pubmed 2010:20347904;Pubmed 2009:19212105;Pubmed central 2015:4640496;Pubmed central 2015:4651552;Pubmed central 2014:4536968;Pubmed central 2017:5641131;Pubmed central 2007:1994039;	The AT1 receptor-mediated ERK/p38 MAP kinase signaling pathway may be a key mechanism by which <b>Ang II</b> down-regulates <b>ACE2</b> expression, implicating an ACE/ACE2 imbalance in hypertensive cardiovascular and renal damage.[Pubmed 2008:18403595];The results show that <b>Ang II</b> upregulates <b>ACE2</b> expression.[Pubmed 2010:20347904];Treatment of BxPC3 and SW1990 cells with <b>ANG II</…	17470	Protein	Ang II	Ang II;Angiotensin 1-8;Angiotensin II;Angiotensin-2;ang -2;ang 2;ang ii-type;ang type 2;ang type-2;ang- 2;ang- ii;ang-ii;	TMP_SWISSPROT_AC:P01019_Ang II;PARENT_SWISSPROT_AC:P01019;PARENT_SWISSPROT_ID:ANGT_HUMAN;	4353906	Gene	ACE2	ACE2;ACEH;angiotensin I converting enzyme 2;ACE-related carboxypeptidase;angiotensin -converting enzyme 2;angiotensin 1 converting enzyme 2;angiotensin 1-converting enzyme 2;angiotensin converting enzyme 2;angiotensin converting enzyme ii;angiotensin converting enzyme type 2;angiotensin converting enzyme-2;angiotensin converting enzyme-ii;angiotensin i-converting enzyme 2;angiotensin i-converting…	SWISSPROT_AC:Q9BYF1;SWISSPROT_ID:ACE2_HUMAN;GeneID:59272;Ensembl:ENSG00000130234;HGNC:HGNC:13557;MIM:300335;Vega:OTTHUMG00000021177;protein_accession:AAF78220.1;protein_accession:AAF99721.1;protein_accession:AAH39902.1;protein_accession:AAH48094.2;protein_accession:AAO25651.1;protein_accession:AAQ89076.1;protein_accession:AAT45083.1;protein_accession:ACT66268.1;protein_accession:BAB40370.1;protei…		59272
44962464	ACE2 -<> CTGF	expression regulation	Pubmed 2013:24161906;	<b>ACE2</b> deficiency triggered greater increases in the expression of <b>connective tissue growth factor</b> (CTGF), fractalkine (FKN) and phosphorylated ERK1/2 in AngII-treated ACE2KO hearts.[Pubmed 2013:24161906];	6378	Protein	ACE2	ACE-related carboxypeptidase;ACE2;ACEH;Angiotensin-converting enzyme 2;Angiotensin-converting enzyme homolog;EC 3.4.17.23;Metalloprotease MPROT15;angiotensin -converting enzyme 2;angiotensin 1 converting enzyme 2;angiotensin 1-converting enzyme 2;angiotensin converting enzyme 2;angiotensin converting enzyme ii;angiotensin converting enzyme type 2;angiotensin converting enzyme-2;angiotensin conver…	SWISSPROT_AC:Q9BYF1;SWISSPROT_ID:ACE2_HUMAN;EMBL:AB046569;EMBL:AB193259;EMBL:AB193260;EMBL:AF241254;EMBL:AF291820;EMBL:AL110224;EMBL:AY217547;EMBL:AY358714;EMBL:AY623811;EMBL:BC039902;EMBL:BC048094;EMBL:CH471074;EMBL:E39033;EMBL:GQ262784;RefSeq:NP_068576.1;ProteinModelPortal:Q9BYF1;STRING:9606.ENSP00000252519;SWISSPROT_AC_OLD:C7ECU1;SWISSPROT_AC_OLD:Q6UWP0;SWISSPROT_AC_OLD:Q86WT0;SWISSPROT_AC_OLD…	4341023	Gene	CTGF	CCN2;connective tissue growth factor;CTGF;HCS24;IGFBP8;NOV2;CCN family member 2;connective tissue-growth factor;connective-tissue growth factor;connective-tissue growth-factor;factor connective tissue growth;growth factor connective tissue;growth factor of connective tissue;growth factor of the connective tissue;hcs 24;Hypertrophic chondrocyte-specific protein 24;IBP-8;IGF-binding protein 8;IGFBP…	SWISSPROT_AC:P29279;SWISSPROT_ID:CTGF_HUMAN;GeneID:1490;Ensembl:ENSG00000118523;HGNC:HGNC:2500;MIM:121009;Vega:OTTHUMG00000015573;protein_accession:AAA75378.1;protein_accession:AAA91279.1;protein_accession:AAH87839.1;protein_accession:AAK60505.1;protein_accession:AAK60506.1;protein_accession:AAK60507.1;protein_accession:AAQ95223.1;protein_accession:AAS55639.1;protein_accession:AAV38597.1;protein_…	59272	1490
44962991	EDN1 -<> ACE2	expression regulation	Pubmed 2013:23751363;	<b>Endothelin-1</b> downregulates <b>angiotensin-converting enzyme-2</b> expression in human bronchial epithelial cells.[Pubmed 2013:23751363];<b>ET-1</b> downregulates <b>ACE2</b> expression and activity at the transcription level in HBEpCs via the ETA receptor by a p38 MAPK-dependent mechanism.[Pubmed 2013:23751363];Actinomycin D (1 mg/ml), BQ123 (1 ÃŽÂ¼mol/l), and the p38 mitogen-activated pro…	114766	Protein	EDN1	EDN1;Endothelin-1;PPET1;Preproendothelin-1;ARCND3;edn 1;edn-1;endothelin -1;endothelin 1;endothelin i;endothelin type 1;endothelin- 1;endothelin- i;endothelin-1-type;endothelin1;ET1;HDLCQ7;preproendothelin 1;preproendothelin- 1;QME;	SWISSPROT_AC:P05305;SWISSPROT_ID:EDN1_HUMAN;EMBL:AY434104;EMBL:BC009720;EMBL:J05008;EMBL:M25377;EMBL:M25378;EMBL:M25379;EMBL:M25380;EMBL:M25549;EMBL:S56805;EMBL:Y00749;EMBL:Z98050;RefSeq:NP_001161791.1;RefSeq:NP_001946.3;RefSeq:XP_011512632.1;RefSeq:XP_011512633.1;RefSeq:XP_016865820.1;ProteinModelPortal:P05305;STRING:9606.ENSP00000368683;SWISSPROT_AC_OLD:Q96DA1;SMR:P05305;GeneID:1906;KEGG:hsa:19…	4353906	Gene	ACE2	ACE2;ACEH;angiotensin I converting enzyme 2;ACE-related carboxypeptidase;angiotensin -converting enzyme 2;angiotensin 1 converting enzyme 2;angiotensin 1-converting enzyme 2;angiotensin converting enzyme 2;angiotensin converting enzyme ii;angiotensin converting enzyme type 2;angiotensin converting enzyme-2;angiotensin converting enzyme-ii;angiotensin i-converting enzyme 2;angiotensin i-converting…	SWISSPROT_AC:Q9BYF1;SWISSPROT_ID:ACE2_HUMAN;GeneID:59272;Ensembl:ENSG00000130234;HGNC:HGNC:13557;MIM:300335;Vega:OTTHUMG00000021177;protein_accession:AAF78220.1;protein_accession:AAF99721.1;protein_accession:AAH39902.1;protein_accession:AAH48094.2;protein_accession:AAO25651.1;protein_accession:AAQ89076.1;protein_accession:AAT45083.1;protein_accession:ACT66268.1;protein_accession:BAB40370.1;protei…	1906	59272
44963020	ET-1 -<> ACE2	expression regulation	Pubmed 2013:23751363;	<b>Endothelin-1</b> downregulates <b>angiotensin-converting enzyme-2</b> expression in human bronchial epithelial cells.[Pubmed 2013:23751363];<b>ET-1</b> downregulates <b>ACE2</b> expression and activity at the transcription level in HBEpCs via the ETA receptor by a p38 MAPK-dependent mechanism.[Pubmed 2013:23751363];Actinomycin D (1 mg/ml), BQ123 (1 ÃŽÂ¼mol/l), and the p38 mitogen-activated pro…	114767	Protein	ET-1	Endothelin-1;ET-1;et -1;et 1;et i;et type 1;et- 1;et- i;et-i;	TMP_SWISSPROT_AC:P05305_ET-1;PARENT_SWISSPROT_AC:P05305;PARENT_SWISSPROT_ID:EDN1_HUMAN;	4353906	Gene	ACE2	ACE2;ACEH;angiotensin I converting enzyme 2;ACE-related carboxypeptidase;angiotensin -converting enzyme 2;angiotensin 1 converting enzyme 2;angiotensin 1-converting enzyme 2;angiotensin converting enzyme 2;angiotensin converting enzyme ii;angiotensin converting enzyme type 2;angiotensin converting enzyme-2;angiotensin converting enzyme-ii;angiotensin i-converting enzyme 2;angiotensin i-converting…	SWISSPROT_AC:Q9BYF1;SWISSPROT_ID:ACE2_HUMAN;GeneID:59272;Ensembl:ENSG00000130234;HGNC:HGNC:13557;MIM:300335;Vega:OTTHUMG00000021177;protein_accession:AAF78220.1;protein_accession:AAF99721.1;protein_accession:AAH39902.1;protein_accession:AAH48094.2;protein_accession:AAO25651.1;protein_accession:AAQ89076.1;protein_accession:AAT45083.1;protein_accession:ACT66268.1;protein_accession:BAB40370.1;protei…		59272
45015552	Ang II --> ACE2	expression upregulation	Pubmed 2010:20347904;	The results show that <b>Ang II</b> upregulates <b>ACE2</b> expression.[Pubmed 2010:20347904];	17470	Protein	Ang II	Ang II;Angiotensin 1-8;Angiotensin II;Angiotensin-2;ang -2;ang 2;ang ii-type;ang type 2;ang type-2;ang- 2;ang- ii;ang-ii;	TMP_SWISSPROT_AC:P01019_Ang II;PARENT_SWISSPROT_AC:P01019;PARENT_SWISSPROT_ID:ANGT_HUMAN;	4353906	Gene	ACE2	ACE2;ACEH;angiotensin I converting enzyme 2;ACE-related carboxypeptidase;angiotensin -converting enzyme 2;angiotensin 1 converting enzyme 2;angiotensin 1-converting enzyme 2;angiotensin converting enzyme 2;angiotensin converting enzyme ii;angiotensin converting enzyme type 2;angiotensin converting enzyme-2;angiotensin converting enzyme-ii;angiotensin i-converting enzyme 2;angiotensin i-converting…	SWISSPROT_AC:Q9BYF1;SWISSPROT_ID:ACE2_HUMAN;GeneID:59272;Ensembl:ENSG00000130234;HGNC:HGNC:13557;MIM:300335;Vega:OTTHUMG00000021177;protein_accession:AAF78220.1;protein_accession:AAF99721.1;protein_accession:AAH39902.1;protein_accession:AAH48094.2;protein_accession:AAO25651.1;protein_accession:AAQ89076.1;protein_accession:AAT45083.1;protein_accession:ACT66268.1;protein_accession:BAB40370.1;protei…		59272
45172321	ITGB1 -- ACE2	interaction	Pubmed 2004:15276642;	Interaction of <b>ACE2</b> and <b>integrin beta1</b> in failing human heart.[Pubmed 2004:15276642];	205361	Protein	ITGB1	CD29 antigen;Fibronectin receptor subunit beta;FNRB;Glycoprotein IIa;GPIIA;Integrin beta-1;ITB1;ITGB1;MDF2;MSK12;VLA-4 subunit beta;antigen cd29;cd 29;cd-29;CD29;fnr-b;integrin beta -1;integrin beta 1;integrin beta 1-chain;integrin beta1;integrin beta1-chain;integrin chain beta 1;integrin chain beta1;integrin of the beta 1;integrin subunit beta 1;integrin subunit beta1;integrin subunit-beta1;inte…	SWISSPROT_AC:P05556;SWISSPROT_ID:ITB1_HUMAN;EMBL:AK291697;EMBL:AL365203;EMBL:BC020057;EMBL:BC113901;EMBL:BX537407;EMBL:CH471072;EMBL:M34189;EMBL:M84237;EMBL:U28252;EMBL:U33879;EMBL:U33880;EMBL:U33881;EMBL:U33882;EMBL:X07979;RefSeq:NP_002202.2;RefSeq:NP_391988.1;RefSeq:NP_596867.1;ProteinModelPortal:P05556;STRING:9606.ENSP00000303351;SWISSPROT_AC_OLD:A8K6N2;SWISSPROT_AC_OLD:D3DRX9;SWISSPROT_AC_OLD…	6378	Protein	ACE2	ACE-related carboxypeptidase;ACE2;ACEH;Angiotensin-converting enzyme 2;Angiotensin-converting enzyme homolog;EC 3.4.17.23;Metalloprotease MPROT15;angiotensin -converting enzyme 2;angiotensin 1 converting enzyme 2;angiotensin 1-converting enzyme 2;angiotensin converting enzyme 2;angiotensin converting enzyme ii;angiotensin converting enzyme type 2;angiotensin converting enzyme-2;angiotensin conver…	SWISSPROT_AC:Q9BYF1;SWISSPROT_ID:ACE2_HUMAN;EMBL:AB046569;EMBL:AB193259;EMBL:AB193260;EMBL:AF241254;EMBL:AF291820;EMBL:AL110224;EMBL:AY217547;EMBL:AY358714;EMBL:AY623811;EMBL:BC039902;EMBL:BC048094;EMBL:CH471074;EMBL:E39033;EMBL:GQ262784;RefSeq:NP_068576.1;ProteinModelPortal:Q9BYF1;STRING:9606.ENSP00000252519;SWISSPROT_AC_OLD:C7ECU1;SWISSPROT_AC_OLD:Q6UWP0;SWISSPROT_AC_OLD:Q86WT0;SWISSPROT_AC_OLD…	3688	59272
45201873	S protein -- ACE2	interaction	Pubmed 2007:17055551;Pubmed central 2015:4687304;	Co-precipitation experiments confirmed that <b>S450-650</b> was able to specifically bind with <b>ACE2</b> molecules in lysate of Vero E6 cells.[Pubmed 2007:17055551];A 193 aa fragment (aa 318Ã¢Â€Â“510) of SARS-CoV <b>S protein</b> was demonstrated to bind <b>ACE2</b> more efficiently than the full S1 domain and was defined as the receptor-binding domain (RBD) of SARS-CoV [25].[Pubmed central 201…	60479	Protein	S protein	CDSN;Corneodesmosin;S protein;HTSS;HTSS1;HYPT2;PSS;pss-type;PSS1;S;	SWISSPROT_AC:Q15517;SWISSPROT_ID:CDSN_HUMAN;EMBL:AB088114;EMBL:AF030130;EMBL:AF224747;EMBL:AF224748;EMBL:AF224749;EMBL:AF224750;EMBL:AF224751;EMBL:AF224752;EMBL:AF224753;EMBL:AF224754;EMBL:AF224755;EMBL:AF224756;EMBL:AF224757;EMBL:AF224758;EMBL:AF286165;EMBL:AF491325;EMBL:AF491326;EMBL:AF491327;EMBL:AF491328;EMBL:AF491329;EMBL:AF491330;EMBL:AJ238461;EMBL:AJ238462;EMBL:AJ238463;EMBL:AJ238464;EMBL:…	6378	Protein	ACE2	ACE-related carboxypeptidase;ACE2;ACEH;Angiotensin-converting enzyme 2;Angiotensin-converting enzyme homolog;EC 3.4.17.23;Metalloprotease MPROT15;angiotensin -converting enzyme 2;angiotensin 1 converting enzyme 2;angiotensin 1-converting enzyme 2;angiotensin converting enzyme 2;angiotensin converting enzyme ii;angiotensin converting enzyme type 2;angiotensin converting enzyme-2;angiotensin conver…	SWISSPROT_AC:Q9BYF1;SWISSPROT_ID:ACE2_HUMAN;EMBL:AB046569;EMBL:AB193259;EMBL:AB193260;EMBL:AF241254;EMBL:AF291820;EMBL:AL110224;EMBL:AY217547;EMBL:AY358714;EMBL:AY623811;EMBL:BC039902;EMBL:BC048094;EMBL:CH471074;EMBL:E39033;EMBL:GQ262784;RefSeq:NP_068576.1;ProteinModelPortal:Q9BYF1;STRING:9606.ENSP00000252519;SWISSPROT_AC_OLD:C7ECU1;SWISSPROT_AC_OLD:Q6UWP0;SWISSPROT_AC_OLD:Q86WT0;SWISSPROT_AC_OLD…	1041	59272
45239799	CAM -- ACE2	interaction	BioGrid:604482;psi-mi:MI:0463;Pubmed 2009:19164471;Pubmed central 2010:3010099;	In summary, we have demonstrated that <b>calmodulin</b> is able to bind <b>ACE2</b> and suggest that the ACE2 ectodomain shedding and/or sheddase(s) activation regulated by calmodulin is independent from the phorbol ester-induced shedding.[Pubmed 2009:19164471];Recently, <b>ACE2</b> has been shown to bind <b>calmodulin</b> through a calmodulin binding domain within the cytoplasmic tail.[Pubmed ce…	51774	Protein	CAM	CALM;CALM1;CALM2;CALM3;CALML2;Calmodulin;CAM;CAM1;CAM2;CAM3;CAMB;CAMC;CAMIII;calm 2;calm 3;calm ii;calm iii;calm-2;calmodulin 1;calmodulin 2;calmodulin 3;calmodulin i;calmodulin ii;calmodulin iii;calmodulin isoform 1;calmodulin-an;calmodulin-i;calmodulin-type;calmodulin1;calmodulin2;cam--an;cam-type;CAMI;CAMII;camii-type;chain-calmodulin;CPVT4;dd 132;DD132;HEL-S-72;LQT14;LQT15;PHKD;PHKD2;PHKD3;	SWISSPROT_AC:P62158;SWISSPROT_ID:CALM_HUMAN;EMBL:AC006536;EMBL:AC073283;EMBL:BC000454;EMBL:BC003354;EMBL:BC005137;EMBL:BC006464;EMBL:BC008437;EMBL:BC008597;EMBL:BC011834;EMBL:BC017385;EMBL:BC018677;EMBL:BC026065;EMBL:BC047523;EMBL:BT006818;EMBL:BT006855;EMBL:BT009916;EMBL:CR541990;EMBL:CR542021;EMBL:D45887;EMBL:J04046;EMBL:M19311;EMBL:M27319;EMBL:U11886;EMBL:U12022;EMBL:U94725;EMBL:U94726;EMBL:U9…	6378	Protein	ACE2	ACE-related carboxypeptidase;ACE2;ACEH;Angiotensin-converting enzyme 2;Angiotensin-converting enzyme homolog;EC 3.4.17.23;Metalloprotease MPROT15;angiotensin -converting enzyme 2;angiotensin 1 converting enzyme 2;angiotensin 1-converting enzyme 2;angiotensin converting enzyme 2;angiotensin converting enzyme ii;angiotensin converting enzyme type 2;angiotensin converting enzyme-2;angiotensin conver…	SWISSPROT_AC:Q9BYF1;SWISSPROT_ID:ACE2_HUMAN;EMBL:AB046569;EMBL:AB193259;EMBL:AB193260;EMBL:AF241254;EMBL:AF291820;EMBL:AL110224;EMBL:AY217547;EMBL:AY358714;EMBL:AY623811;EMBL:BC039902;EMBL:BC048094;EMBL:CH471074;EMBL:E39033;EMBL:GQ262784;RefSeq:NP_068576.1;ProteinModelPortal:Q9BYF1;STRING:9606.ENSP00000252519;SWISSPROT_AC_OLD:C7ECU1;SWISSPROT_AC_OLD:Q6UWP0;SWISSPROT_AC_OLD:Q86WT0;SWISSPROT_AC_OLD…	801	59272
45354979	SIT1 -- ACE2	interaction	Pubmed 2015:25534429;	We show here in the Xenopus laevis oocyte expression system that human <b>ACE2</b> also functionally interacts with <b>SIT1</b>.[Pubmed 2015:25534429];	441189	Protein	SIT1	S6A20;SIT1;SLC6A20;Sodium- and chloride-dependent transporter XTRP3;Sodium/imino-acid transporter 1;Solute carrier family 6 member 20;Transporter rB21A homolog;XT3;XTRP3;sit 1;sit of type i;sit-1;sit-i;	SWISSPROT_AC:Q9NP91;SWISSPROT_ID:S6A20_HUMAN;EMBL:AF075260;EMBL:AF125107;EMBL:AJ276207;EMBL:AJ276208;EMBL:AJ289880;EMBL:AL389979;EMBL:BC126197;EMBL:BC136431;EMBL:CH471055;RefSeq:NP_064593.1;RefSeq:NP_071800.1;ProteinModelPortal:Q9NP91;STRING:9606.ENSP00000346298;SWISSPROT_AC_OLD:A1A4F2;SWISSPROT_AC_OLD:O75590;SWISSPROT_AC_OLD:Q8TF10;SWISSPROT_AC_OLD:Q9NPQ2;SWISSPROT_AC_OLD:Q9NQ77;GeneID:54716;KEG…	6378	Protein	ACE2	ACE-related carboxypeptidase;ACE2;ACEH;Angiotensin-converting enzyme 2;Angiotensin-converting enzyme homolog;EC 3.4.17.23;Metalloprotease MPROT15;angiotensin -converting enzyme 2;angiotensin 1 converting enzyme 2;angiotensin 1-converting enzyme 2;angiotensin converting enzyme 2;angiotensin converting enzyme ii;angiotensin converting enzyme type 2;angiotensin converting enzyme-2;angiotensin conver…	SWISSPROT_AC:Q9BYF1;SWISSPROT_ID:ACE2_HUMAN;EMBL:AB046569;EMBL:AB193259;EMBL:AB193260;EMBL:AF241254;EMBL:AF291820;EMBL:AL110224;EMBL:AY217547;EMBL:AY358714;EMBL:AY623811;EMBL:BC039902;EMBL:BC048094;EMBL:CH471074;EMBL:E39033;EMBL:GQ262784;RefSeq:NP_068576.1;ProteinModelPortal:Q9BYF1;STRING:9606.ENSP00000252519;SWISSPROT_AC_OLD:C7ECU1;SWISSPROT_AC_OLD:Q6UWP0;SWISSPROT_AC_OLD:Q86WT0;SWISSPROT_AC_OLD…	54716	59272
45355047	SIT -- ACE2	interaction	Pubmed 2015:25534429;	We show here in the Xenopus laevis oocyte expression system that human <b>ACE2</b> also functionally interacts with <b>SIT1</b>.[Pubmed 2015:25534429];	451001	Protein	SIT	gp30/40;SHP2-interacting transmembrane adapter protein;Signaling threshold-regulating transmembrane adapter 1;SIT;SIT1;Suppression-inducing transmembrane adapter 1;signaling threshold regulating transmembrane adaptor 1;sit 1;sit of type i;sit-1;sit-i;SIT-R;sit-type;	SWISSPROT_AC:Q9Y3P8;SWISSPROT_ID:SIT1_HUMAN;EMBL:AJ010059;EMBL:AJ271888;EMBL:AK314758;EMBL:AL357874;EMBL:BC102029;EMBL:BC104491;EMBL:BC107484;EMBL:CH471071;RefSeq:NP_055265.1;ProteinModelPortal:Q9Y3P8;STRING:9606.ENSP00000259608;SWISSPROT_AC_OLD:B2RBP9;SMR:Q9Y3P8;GeneID:27240;KEGG:hsa:27240;eggNOG:ENOG410IYYR;eggNOG:ENOG4111C3Q;UniGene:Hs.88012;GO:GO:0002250;GO:GO:0005886;GO:GO:0005887;GO:GO:0007…	6378	Protein	ACE2	ACE-related carboxypeptidase;ACE2;ACEH;Angiotensin-converting enzyme 2;Angiotensin-converting enzyme homolog;EC 3.4.17.23;Metalloprotease MPROT15;angiotensin -converting enzyme 2;angiotensin 1 converting enzyme 2;angiotensin 1-converting enzyme 2;angiotensin converting enzyme 2;angiotensin converting enzyme ii;angiotensin converting enzyme type 2;angiotensin converting enzyme-2;angiotensin conver…	SWISSPROT_AC:Q9BYF1;SWISSPROT_ID:ACE2_HUMAN;EMBL:AB046569;EMBL:AB193259;EMBL:AB193260;EMBL:AF241254;EMBL:AF291820;EMBL:AL110224;EMBL:AY217547;EMBL:AY358714;EMBL:AY623811;EMBL:BC039902;EMBL:BC048094;EMBL:CH471074;EMBL:E39033;EMBL:GQ262784;RefSeq:NP_068576.1;ProteinModelPortal:Q9BYF1;STRING:9606.ENSP00000252519;SWISSPROT_AC_OLD:C7ECU1;SWISSPROT_AC_OLD:Q6UWP0;SWISSPROT_AC_OLD:Q86WT0;SWISSPROT_AC_OLD…	27240	59272
47315730	ACE -- ACE2	interaction	Pubmed:24112034;Pubmed 2006:17543197;Pubmed 2015:23477970;Pubmed central 2015:4407001;Pubmed central 2014:4032232;	Association of <b>angiotensin-converting enzyme</b> and <b>angiotensin-converting enzyme-2</b> gene polymorphisms with essential hypertension in the population of Odisha, India.[Pubmed:24112034];The application of functional genomics approaches to the discovery of <b>angiotensin-converting enzyme-2</b> (ACE2) as a counterbalance to the well known hypertensive target <b>ACE</b> will be highlighted…	6617	Protein	ACE	ACE;Angiotensin-converting enzyme;CD143 antigen;DCP;DCP1;Dipeptidyl carboxypeptidase I;EC 3.2.1.-;EC 3.4.15.1;Kininase II;ace--an;ACE1;angiotensin I converting enzyme;cd 143;CD143;dipeptidyl carboxypeptidase 1;dipeptidyl carboxypeptidase-1;dipeptidyl carboxypeptidase-i;dipeptidyl-carboxypeptidase i;kininase 2;kininase ii-type;kininase type ii;kininase-ii;	SWISSPROT_AC:P12821;SWISSPROT_ID:ACE_HUMAN;EMBL:AB208971;EMBL:AC113554;EMBL:AF118569;EMBL:AK301988;EMBL:AY436326;EMBL:EU332840;EMBL:J04144;EMBL:M26657;EMBL:X16295;RefSeq:NP_000780.1;RefSeq:NP_001171528.1;RefSeq:NP_690043.1;ProteinModelPortal:P12821;STRING:9606.ENSP00000290866;SWISSPROT_AC_OLD:B0LPF0;SWISSPROT_AC_OLD:B4DXI3;SWISSPROT_AC_OLD:E7EU16;SWISSPROT_AC_OLD:P22966;SWISSPROT_AC_OLD:Q53YX9;SW…	6378	Protein	ACE2	ACE-related carboxypeptidase;ACE2;ACEH;Angiotensin-converting enzyme 2;Angiotensin-converting enzyme homolog;EC 3.4.17.23;Metalloprotease MPROT15;angiotensin -converting enzyme 2;angiotensin 1 converting enzyme 2;angiotensin 1-converting enzyme 2;angiotensin converting enzyme 2;angiotensin converting enzyme ii;angiotensin converting enzyme type 2;angiotensin converting enzyme-2;angiotensin conver…	SWISSPROT_AC:Q9BYF1;SWISSPROT_ID:ACE2_HUMAN;EMBL:AB046569;EMBL:AB193259;EMBL:AB193260;EMBL:AF241254;EMBL:AF291820;EMBL:AL110224;EMBL:AY217547;EMBL:AY358714;EMBL:AY623811;EMBL:BC039902;EMBL:BC048094;EMBL:CH471074;EMBL:E39033;EMBL:GQ262784;RefSeq:NP_068576.1;ProteinModelPortal:Q9BYF1;STRING:9606.ENSP00000252519;SWISSPROT_AC_OLD:C7ECU1;SWISSPROT_AC_OLD:Q6UWP0;SWISSPROT_AC_OLD:Q86WT0;SWISSPROT_AC_OLD…	1636	59272
47383174	Ang II -- ACE2	interaction	Pubmed 2013:24219285;	In conclusion, these data help to clarify how <b>ACE2</b> and <b>Ang II</b> interact to regulate MMP-2 and control tissue remodeling in heart disease.[Pubmed 2013:24219285];	17470	Protein	Ang II	Ang II;Angiotensin 1-8;Angiotensin II;Angiotensin-2;ang -2;ang 2;ang ii-type;ang type 2;ang type-2;ang- 2;ang- ii;ang-ii;	TMP_SWISSPROT_AC:P01019_Ang II;PARENT_SWISSPROT_AC:P01019;PARENT_SWISSPROT_ID:ANGT_HUMAN;	6378	Protein	ACE2	ACE-related carboxypeptidase;ACE2;ACEH;Angiotensin-converting enzyme 2;Angiotensin-converting enzyme homolog;EC 3.4.17.23;Metalloprotease MPROT15;angiotensin -converting enzyme 2;angiotensin 1 converting enzyme 2;angiotensin 1-converting enzyme 2;angiotensin converting enzyme 2;angiotensin converting enzyme ii;angiotensin converting enzyme type 2;angiotensin converting enzyme-2;angiotensin conver…	SWISSPROT_AC:Q9BYF1;SWISSPROT_ID:ACE2_HUMAN;EMBL:AB046569;EMBL:AB193259;EMBL:AB193260;EMBL:AF241254;EMBL:AF291820;EMBL:AL110224;EMBL:AY217547;EMBL:AY358714;EMBL:AY623811;EMBL:BC039902;EMBL:BC048094;EMBL:CH471074;EMBL:E39033;EMBL:GQ262784;RefSeq:NP_068576.1;ProteinModelPortal:Q9BYF1;STRING:9606.ENSP00000252519;SWISSPROT_AC_OLD:C7ECU1;SWISSPROT_AC_OLD:Q6UWP0;SWISSPROT_AC_OLD:Q86WT0;SWISSPROT_AC_OLD…		59272
47410133	HMGB1 -- ACE2	interaction	Pubmed 2015:26498282;Pubmed 2016:26498282;	However, the association between <b>HMGB1</b> and <b>ACE2</b> has not been studied.[Pubmed 2015:26498282];However, the association between <b>HMGB1</b> and <b>ACE2</b> has not been studied.[Pubmed 2016:26498282];	184172	Protein	HMGB1	High mobility group protein 1;High mobility group protein B1;HMG-1;HMG1;HMGB1;high mobility group b1 protein;high mobility group box -1;high mobility group box 1;high mobility group box i;high mobility group box-1;high mobility group box1;high mobility group protein-1;high mobility group protein-b1;high mobility group protein-i;high mobility group-box 1;high mobility group-box1;high mobility of g…	SWISSPROT_AC:P09429;SWISSPROT_ID:HMGB1_HUMAN;EMBL:AK122825;EMBL:AK291494;EMBL:AL353648;EMBL:AY377859;EMBL:BC003378;EMBL:BC030981;EMBL:BC066889;EMBL:BC067732;EMBL:BC141844;EMBL:BT006940;EMBL:BT020159;EMBL:CH471075;EMBL:CR456863;EMBL:CR749614;EMBL:D63874;EMBL:EF157968;EMBL:EU012027;EMBL:U51677;EMBL:X12597;RefSeq:NP_001300821.1;RefSeq:NP_001300822.1;RefSeq:NP_002119.1;ProteinModelPortal:P09429;STRIN…	6378	Protein	ACE2	ACE-related carboxypeptidase;ACE2;ACEH;Angiotensin-converting enzyme 2;Angiotensin-converting enzyme homolog;EC 3.4.17.23;Metalloprotease MPROT15;angiotensin -converting enzyme 2;angiotensin 1 converting enzyme 2;angiotensin 1-converting enzyme 2;angiotensin converting enzyme 2;angiotensin converting enzyme ii;angiotensin converting enzyme type 2;angiotensin converting enzyme-2;angiotensin conver…	SWISSPROT_AC:Q9BYF1;SWISSPROT_ID:ACE2_HUMAN;EMBL:AB046569;EMBL:AB193259;EMBL:AB193260;EMBL:AF241254;EMBL:AF291820;EMBL:AL110224;EMBL:AY217547;EMBL:AY358714;EMBL:AY623811;EMBL:BC039902;EMBL:BC048094;EMBL:CH471074;EMBL:E39033;EMBL:GQ262784;RefSeq:NP_068576.1;ProteinModelPortal:Q9BYF1;STRING:9606.ENSP00000252519;SWISSPROT_AC_OLD:C7ECU1;SWISSPROT_AC_OLD:Q6UWP0;SWISSPROT_AC_OLD:Q86WT0;SWISSPROT_AC_OLD…	3146	59272
47437474	ACE --> ACE2	activity upregulation	Pubmed 2004:15764086;	In diabetes, the major changes were a decrease in <b>ACE</b> but an increase in <b>ACE2</b> enzymatic activity.[Pubmed 2004:15764086];	6617	Protein	ACE	ACE;Angiotensin-converting enzyme;CD143 antigen;DCP;DCP1;Dipeptidyl carboxypeptidase I;EC 3.2.1.-;EC 3.4.15.1;Kininase II;ace--an;ACE1;angiotensin I converting enzyme;cd 143;CD143;dipeptidyl carboxypeptidase 1;dipeptidyl carboxypeptidase-1;dipeptidyl carboxypeptidase-i;dipeptidyl-carboxypeptidase i;kininase 2;kininase ii-type;kininase type ii;kininase-ii;	SWISSPROT_AC:P12821;SWISSPROT_ID:ACE_HUMAN;EMBL:AB208971;EMBL:AC113554;EMBL:AF118569;EMBL:AK301988;EMBL:AY436326;EMBL:EU332840;EMBL:J04144;EMBL:M26657;EMBL:X16295;RefSeq:NP_000780.1;RefSeq:NP_001171528.1;RefSeq:NP_690043.1;ProteinModelPortal:P12821;STRING:9606.ENSP00000290866;SWISSPROT_AC_OLD:B0LPF0;SWISSPROT_AC_OLD:B4DXI3;SWISSPROT_AC_OLD:E7EU16;SWISSPROT_AC_OLD:P22966;SWISSPROT_AC_OLD:Q53YX9;SW…	6378	Protein	ACE2	ACE-related carboxypeptidase;ACE2;ACEH;Angiotensin-converting enzyme 2;Angiotensin-converting enzyme homolog;EC 3.4.17.23;Metalloprotease MPROT15;angiotensin -converting enzyme 2;angiotensin 1 converting enzyme 2;angiotensin 1-converting enzyme 2;angiotensin converting enzyme 2;angiotensin converting enzyme ii;angiotensin converting enzyme type 2;angiotensin converting enzyme-2;angiotensin conver…	SWISSPROT_AC:Q9BYF1;SWISSPROT_ID:ACE2_HUMAN;EMBL:AB046569;EMBL:AB193259;EMBL:AB193260;EMBL:AF241254;EMBL:AF291820;EMBL:AL110224;EMBL:AY217547;EMBL:AY358714;EMBL:AY623811;EMBL:BC039902;EMBL:BC048094;EMBL:CH471074;EMBL:E39033;EMBL:GQ262784;RefSeq:NP_068576.1;ProteinModelPortal:Q9BYF1;STRING:9606.ENSP00000252519;SWISSPROT_AC_OLD:C7ECU1;SWISSPROT_AC_OLD:Q6UWP0;SWISSPROT_AC_OLD:Q86WT0;SWISSPROT_AC_OLD…	1636	59272
47469973	ACE2 --> MMP-2	activity upregulation	Pubmed 2013:24219285;	<b>ACE2</b> increased <b>MMP-2</b> activity, and Ang II inhibited this effect through the Ang II type-1 receptor (AT1R) and ERK1/2 signaling pathway.[Pubmed 2013:24219285];	6378	Protein	ACE2	ACE-related carboxypeptidase;ACE2;ACEH;Angiotensin-converting enzyme 2;Angiotensin-converting enzyme homolog;EC 3.4.17.23;Metalloprotease MPROT15;angiotensin -converting enzyme 2;angiotensin 1 converting enzyme 2;angiotensin 1-converting enzyme 2;angiotensin converting enzyme 2;angiotensin converting enzyme ii;angiotensin converting enzyme type 2;angiotensin converting enzyme-2;angiotensin conver…	SWISSPROT_AC:Q9BYF1;SWISSPROT_ID:ACE2_HUMAN;EMBL:AB046569;EMBL:AB193259;EMBL:AB193260;EMBL:AF241254;EMBL:AF291820;EMBL:AL110224;EMBL:AY217547;EMBL:AY358714;EMBL:AY623811;EMBL:BC039902;EMBL:BC048094;EMBL:CH471074;EMBL:E39033;EMBL:GQ262784;RefSeq:NP_068576.1;ProteinModelPortal:Q9BYF1;STRING:9606.ENSP00000252519;SWISSPROT_AC_OLD:C7ECU1;SWISSPROT_AC_OLD:Q6UWP0;SWISSPROT_AC_OLD:Q86WT0;SWISSPROT_AC_OLD…	247814	Protein	MMP-2	72 kDa gelatinase;72 kDa type IV collagenase;CLG4A;EC 3.4.24.24;Gelatinase A;Matrix metalloproteinase-2;MMP-2;MMP2;TBE-1;72 kda gelatinase-type;72 kda type gelatinase;72 kda-gelatinase;72 kda-type iv collagenase;72-kda gelatinase;72-kda type iv collagenase;72-kda type iv-collagenase;72-kda type-iv collagenase;clg 4;clg-4;CLG4;gelatinase type a;gelatinase-a;matrix metallopeptidase 2;matrix metallo…	SWISSPROT_AC:P08253;SWISSPROT_ID:MMP2_HUMAN;EMBL:AC007336;EMBL:AC092722;EMBL:AK301536;EMBL:AK310314;EMBL:AK312711;EMBL:AY738117;EMBL:BC002576;EMBL:J03210;EMBL:M33789;EMBL:M55582;EMBL:M55583;EMBL:M55584;EMBL:M55585;EMBL:M55586;EMBL:M55587;EMBL:M55588;EMBL:M55589;EMBL:M55590;EMBL:M55591;EMBL:M55592;EMBL:M55593;EMBL:M58552;RefSeq:NP_001121363.1;RefSeq:NP_001289437.1;RefSeq:NP_001289438.1;RefSeq:NP_0…	59272	4313
47472127	ACE2 --| Ang II	activity downregulation	Pubmed 2014:25550859;	<b>rhACE2</b> may reduce the activity of <b>Ang II</b> inhibited endothelial cell eNOS, which can be blocked by PI3K/AKT pathway inhibitor LY294002, suggesting PI3K/AKT signaling pathway plays an important role in rhACE2's promotion of the activity of endothelial cell eNOS.[Pubmed 2014:25550859];	6378	Protein	ACE2	ACE-related carboxypeptidase;ACE2;ACEH;Angiotensin-converting enzyme 2;Angiotensin-converting enzyme homolog;EC 3.4.17.23;Metalloprotease MPROT15;angiotensin -converting enzyme 2;angiotensin 1 converting enzyme 2;angiotensin 1-converting enzyme 2;angiotensin converting enzyme 2;angiotensin converting enzyme ii;angiotensin converting enzyme type 2;angiotensin converting enzyme-2;angiotensin conver…	SWISSPROT_AC:Q9BYF1;SWISSPROT_ID:ACE2_HUMAN;EMBL:AB046569;EMBL:AB193259;EMBL:AB193260;EMBL:AF241254;EMBL:AF291820;EMBL:AL110224;EMBL:AY217547;EMBL:AY358714;EMBL:AY623811;EMBL:BC039902;EMBL:BC048094;EMBL:CH471074;EMBL:E39033;EMBL:GQ262784;RefSeq:NP_068576.1;ProteinModelPortal:Q9BYF1;STRING:9606.ENSP00000252519;SWISSPROT_AC_OLD:C7ECU1;SWISSPROT_AC_OLD:Q6UWP0;SWISSPROT_AC_OLD:Q86WT0;SWISSPROT_AC_OLD…	17470	Protein	Ang II	Ang II;Angiotensin 1-8;Angiotensin II;Angiotensin-2;ang -2;ang 2;ang ii-type;ang type 2;ang type-2;ang- 2;ang- ii;ang-ii;	TMP_SWISSPROT_AC:P01019_Ang II;PARENT_SWISSPROT_AC:P01019;PARENT_SWISSPROT_ID:ANGT_HUMAN;	59272
47548193	ACE2 --> Ang II	degradation upregulation	Pubmed 2013:22947420;Pubmed 2012:22475818;Pubmed 2015:25665060;Pubmed 2008:18441099;Pubmed 2007:17600527;Pubmed 2007:17897017;Pubmed 2011:22009550;Pubmed 2016:27884212;Pubmed central 2012:3410252;Pubmed central 2017:5329011;Pubmed central 2017:5662719;Pubmed central 2016:4807164;Pubmed central 2016:5018691;Pubmed central 2016:5123239;Pubmed central 2013:3637674;Pubmed central 2013:3822323;Pubmed …	<b>ACE2</b> degrades pro-atherosclerotic <b>angiotensin II</b> and generates anti-atherosclerotic angiotensin 1-7.[Pubmed 2013:22947420];<b>Angiotensin-converting enzyme 2</b> (ACE2) degrades <b>angiotensin II</b> to angiotensin-(1-7) and is expressed in podocytes.[Pubmed 2012:22475818];<b>Angiotensin-converting enzyme-2</b> (ACE-2) degrades <b>ANG II</b> and is thus protective, but is downregula…	6378	Protein	ACE2	ACE-related carboxypeptidase;ACE2;ACEH;Angiotensin-converting enzyme 2;Angiotensin-converting enzyme homolog;EC 3.4.17.23;Metalloprotease MPROT15;angiotensin -converting enzyme 2;angiotensin 1 converting enzyme 2;angiotensin 1-converting enzyme 2;angiotensin converting enzyme 2;angiotensin converting enzyme ii;angiotensin converting enzyme type 2;angiotensin converting enzyme-2;angiotensin conver…	SWISSPROT_AC:Q9BYF1;SWISSPROT_ID:ACE2_HUMAN;EMBL:AB046569;EMBL:AB193259;EMBL:AB193260;EMBL:AF241254;EMBL:AF291820;EMBL:AL110224;EMBL:AY217547;EMBL:AY358714;EMBL:AY623811;EMBL:BC039902;EMBL:BC048094;EMBL:CH471074;EMBL:E39033;EMBL:GQ262784;RefSeq:NP_068576.1;ProteinModelPortal:Q9BYF1;STRING:9606.ENSP00000252519;SWISSPROT_AC_OLD:C7ECU1;SWISSPROT_AC_OLD:Q6UWP0;SWISSPROT_AC_OLD:Q86WT0;SWISSPROT_AC_OLD…	17470	Protein	Ang II	Ang II;Angiotensin 1-8;Angiotensin II;Angiotensin-2;ang -2;ang 2;ang ii-type;ang type 2;ang type-2;ang- 2;ang- ii;ang-ii;	TMP_SWISSPROT_AC:P01019_Ang II;PARENT_SWISSPROT_AC:P01019;PARENT_SWISSPROT_ID:ANGT_HUMAN;	59272
47554940	ACE2 --> Angiotensin 1-7	degradation upregulation	Pubmed 2013:22947420;	<b>ACE2</b> degrades pro-atherosclerotic angiotensin II and generates anti-atherosclerotic <b>angiotensin 1-7</b>.[Pubmed 2013:22947420];	6378	Protein	ACE2	ACE-related carboxypeptidase;ACE2;ACEH;Angiotensin-converting enzyme 2;Angiotensin-converting enzyme homolog;EC 3.4.17.23;Metalloprotease MPROT15;angiotensin -converting enzyme 2;angiotensin 1 converting enzyme 2;angiotensin 1-converting enzyme 2;angiotensin converting enzyme 2;angiotensin converting enzyme ii;angiotensin converting enzyme type 2;angiotensin converting enzyme-2;angiotensin conver…	SWISSPROT_AC:Q9BYF1;SWISSPROT_ID:ACE2_HUMAN;EMBL:AB046569;EMBL:AB193259;EMBL:AB193260;EMBL:AF241254;EMBL:AF291820;EMBL:AL110224;EMBL:AY217547;EMBL:AY358714;EMBL:AY623811;EMBL:BC039902;EMBL:BC048094;EMBL:CH471074;EMBL:E39033;EMBL:GQ262784;RefSeq:NP_068576.1;ProteinModelPortal:Q9BYF1;STRING:9606.ENSP00000252519;SWISSPROT_AC_OLD:C7ECU1;SWISSPROT_AC_OLD:Q6UWP0;SWISSPROT_AC_OLD:Q86WT0;SWISSPROT_AC_OLD…	17479	Protein	Angiotensin 1-7	Angiotensin 1-7;angiotensin 1 - 7;angiotensin-1-7;angiotensin1-7;	TMP_SWISSPROT_AC:P01019_Angiotensin 1-7;PARENT_SWISSPROT_AC:P01019;PARENT_SWISSPROT_ID:ANGT_HUMAN;	59272
47697685	IL-1 beta -<> ACE2	transport regulation	Pubmed 2009:19411314;	Phorbol ester, ionomycin, endotoxin, and <b>IL-1beta</b> and TNFalpha acutely induced <b>ACE2</b> release, further supporting that ADAM17 and ADAM10 regulate ACE2 cleavage.[Pubmed 2009:19411314];	197391	Protein	IL-1 beta	Catabolin;IL-1 beta;IL1B;IL1F2;Interleukin-1 beta;1 beta interleukin;1 beta-interleukin;1-beta interleukin;il - 1beta;il -1;il -1b;il -1beta;il 1;il 1 beta;il 1-beta;il 1b;il 1beta;il type i;il- 1;il- 1 beta;il- 1b;il- 1beta;il- i;il--1;il--1 beta;IL-1;il-1 -beta;il-1 b;il-1-b;il-1-type;il-1beta;il-i;il-i beta;il-ibeta;il-type 1;IL1-BETA;interleukin - 1 beta;interleukin -1 b;interleukin -1 beta;i…	SWISSPROT_AC:P01584;SWISSPROT_ID:IL1B_HUMAN;EMBL:AC079753;EMBL:AY137079;EMBL:BC008678;EMBL:BN000002;EMBL:BT007213;EMBL:CH471217;EMBL:CR407679;EMBL:K02770;EMBL:M15330;EMBL:M15840;EMBL:M54933;EMBL:X02532;EMBL:X04500;EMBL:X56087;RefSeq:NP_000567.1;ProteinModelPortal:P01584;STRING:9606.ENSP00000263341;SWISSPROT_AC_OLD:Q53X59;SWISSPROT_AC_OLD:Q53XX2;SWISSPROT_AC_OLD:Q7M4S7;SWISSPROT_AC_OLD:Q7RU01;SWIS…	6378	Protein	ACE2	ACE-related carboxypeptidase;ACE2;ACEH;Angiotensin-converting enzyme 2;Angiotensin-converting enzyme homolog;EC 3.4.17.23;Metalloprotease MPROT15;angiotensin -converting enzyme 2;angiotensin 1 converting enzyme 2;angiotensin 1-converting enzyme 2;angiotensin converting enzyme 2;angiotensin converting enzyme ii;angiotensin converting enzyme type 2;angiotensin converting enzyme-2;angiotensin conver…	SWISSPROT_AC:Q9BYF1;SWISSPROT_ID:ACE2_HUMAN;EMBL:AB046569;EMBL:AB193259;EMBL:AB193260;EMBL:AF241254;EMBL:AF291820;EMBL:AL110224;EMBL:AY217547;EMBL:AY358714;EMBL:AY623811;EMBL:BC039902;EMBL:BC048094;EMBL:CH471074;EMBL:E39033;EMBL:GQ262784;RefSeq:NP_068576.1;ProteinModelPortal:Q9BYF1;STRING:9606.ENSP00000252519;SWISSPROT_AC_OLD:C7ECU1;SWISSPROT_AC_OLD:Q6UWP0;SWISSPROT_AC_OLD:Q86WT0;SWISSPROT_AC_OLD…	3553	59272
59961829	Apelin -- ACE2	association	Pubmed 2016:27217402;Pubmed central 2015:4359877;Pubmed central 2017:5337318;	Computer-assisted modeling shows a conserved binding of pyr-apelin 13 and <b>apelin</b> 17 to the <b>ACE2</b> catalytic site.[Pubmed 2016:27217402];However, the effects of Apelin is independent of AT1 receptor and Ang II cannot bind to the APJ, although both of Ang II and <b>Apelin</b> can be degraded by <b>ACE2</b> [38, 43].[Pubmed central 2015:4359877];Intriguingly, <b>Apelin</b> upregulated <b…	19361	Protein	Apelin	APEL;Apelin;APJ endogenous ligand;APLN;endogenous ligand of apj;endogenous ligand of the apj;XNPEP2;	SWISSPROT_AC:Q9ULZ1;SWISSPROT_ID:APEL_HUMAN;EMBL:AB023493;EMBL:AF179680;EMBL:AL022162;EMBL:BC021104;RefSeq:NP_059109.3;ProteinModelPortal:Q9ULZ1;STRING:9606.ENSP00000305464;SWISSPROT_AC_OLD:Q4VY08;SWISSPROT_AC_OLD:Q8WU89;SMR:Q9ULZ1;GeneID:8862;KEGG:hsa:8862;eggNOG:ENOG410J5ST;eggNOG:ENOG410ZHPP;UniGene:Hs.303084;GO:GO:0001664;GO:GO:0002026;GO:GO:0005102;GO:GO:0005576;GO:GO:0005615;GO:GO:0006955;G…	6378	Protein	ACE2	ACE-related carboxypeptidase;ACE2;ACEH;Angiotensin-converting enzyme 2;Angiotensin-converting enzyme homolog;EC 3.4.17.23;Metalloprotease MPROT15;angiotensin -converting enzyme 2;angiotensin 1 converting enzyme 2;angiotensin 1-converting enzyme 2;angiotensin converting enzyme 2;angiotensin converting enzyme ii;angiotensin converting enzyme type 2;angiotensin converting enzyme-2;angiotensin conver…	SWISSPROT_AC:Q9BYF1;SWISSPROT_ID:ACE2_HUMAN;EMBL:AB046569;EMBL:AB193259;EMBL:AB193260;EMBL:AF241254;EMBL:AF291820;EMBL:AL110224;EMBL:AY217547;EMBL:AY358714;EMBL:AY623811;EMBL:BC039902;EMBL:BC048094;EMBL:CH471074;EMBL:E39033;EMBL:GQ262784;RefSeq:NP_068576.1;ProteinModelPortal:Q9BYF1;STRING:9606.ENSP00000252519;SWISSPROT_AC_OLD:C7ECU1;SWISSPROT_AC_OLD:Q6UWP0;SWISSPROT_AC_OLD:Q86WT0;SWISSPROT_AC_OLD…	8862	59272
60032331	Nephrin -- ACE2	association	Pubmed 2016:27312782;Pubmed 2017:28093645;Pubmed central 2015:4527357;Pubmed central 2012:3410252;Pubmed central 2013:3639987;	Urinary <b>angiotensin converting enzyme 2</b> is strongly related to urinary <b>nephrin</b> in type 2 diabetes patients.[Pubmed 2016:27312782];Erratum to: Urinary <b>angiotensin converting enzyme 2</b> is strongly related to urinary <b>nephrin</b> in type 2 diabetes patients.[Pubmed 2017:28093645];#PÃ‚Â <Ã‚Â 0.05, compared with ApoEKO group.Fig.Ã‚Â 2Loss of <b>ACE2</b> resulted in downregulation…	279877	Protein	Nephrin	Nephrin;NPHN;NPHS1;Renal glomerulus-specific cell adhesion receptor;CNF;nphs 1;nphs-1;nphs-i;NPHS1, nephrin;	SWISSPROT_AC:O60500;SWISSPROT_ID:NPHN_HUMAN;EMBL:AC002133;EMBL:AF035835;EMBL:AF126957;EMBL:AF190637;EMBL:EU642886;RefSeq:NP_004637.1;ProteinModelPortal:O60500;STRING:9606.ENSP00000368190;SWISSPROT_AC_OLD:A6NDH2;SWISSPROT_AC_OLD:C3RX61;SMR:O60500;GeneID:4868;KEGG:hsa:4868;PIR:T37190;eggNOG:ENOG410XRJN;eggNOG:KOG3515;UniGene:Hs.122186;GO:GO:0005622;GO:GO:0005886;GO:GO:0005887;GO:GO:0007155;GO:GO:00…	6378	Protein	ACE2	ACE-related carboxypeptidase;ACE2;ACEH;Angiotensin-converting enzyme 2;Angiotensin-converting enzyme homolog;EC 3.4.17.23;Metalloprotease MPROT15;angiotensin -converting enzyme 2;angiotensin 1 converting enzyme 2;angiotensin 1-converting enzyme 2;angiotensin converting enzyme 2;angiotensin converting enzyme ii;angiotensin converting enzyme type 2;angiotensin converting enzyme-2;angiotensin conver…	SWISSPROT_AC:Q9BYF1;SWISSPROT_ID:ACE2_HUMAN;EMBL:AB046569;EMBL:AB193259;EMBL:AB193260;EMBL:AF241254;EMBL:AF291820;EMBL:AL110224;EMBL:AY217547;EMBL:AY358714;EMBL:AY623811;EMBL:BC039902;EMBL:BC048094;EMBL:CH471074;EMBL:E39033;EMBL:GQ262784;RefSeq:NP_068576.1;ProteinModelPortal:Q9BYF1;STRING:9606.ENSP00000252519;SWISSPROT_AC_OLD:C7ECU1;SWISSPROT_AC_OLD:Q6UWP0;SWISSPROT_AC_OLD:Q86WT0;SWISSPROT_AC_OLD…	4868	59272
60345625	APOE -- ACE2	association	Pubmed 2016:27884212;	<b>ACE-2</b> was reduced in individuals possessing an <b>APOE</b> ÃŽÂµ4 allele (PÃ¢Â€Â‰<Ã¢Â€Â‰0.05) and was associated with ACE1 indel polymorphism (PÃ¢Â€Â‰<Ã¢Â€Â‰0.05), with lower ACE-2 activity in individuals homozygous for the ACE1 insertion AD risk allele.[Pubmed 2016:27884212];<b>ACE-2</b> was reduced in individuals possessing an <b>APOE</b> ?4 allele (P?<?0.05) and was associated with ACE1 …	19955	Protein	APOE	Apo-E;APOE;Apolipoprotein E;AD2;apo e;apoe 4;apoe type 4;apoe-4;apoe-isoform;apoe-type;ApoE4;apolipoprotein e-type;apolipoprotein-e;e - apolipoprotein;e apolipoprotein;LDLCQ5;LPG;	SWISSPROT_AC:P02649;SWISSPROT_ID:APOE_HUMAN;EMBL:AB035149;EMBL:AF050154;EMBL:AF261279;EMBL:AK314898;EMBL:BC003557;EMBL:FJ525876;EMBL:K00396;EMBL:M10065;EMBL:M12529;RefSeq:NP_000032.1;RefSeq:NP_001289617.1;RefSeq:NP_001289618.1;RefSeq:NP_001289619.1;RefSeq:NP_001289620.1;ProteinModelPortal:P02649;STRING:9606.ENSP00000252486;SWISSPROT_AC_OLD:B2RC15;SWISSPROT_AC_OLD:C0JYY5;SWISSPROT_AC_OLD:Q9P2S4;SM…	6378	Protein	ACE2	ACE-related carboxypeptidase;ACE2;ACEH;Angiotensin-converting enzyme 2;Angiotensin-converting enzyme homolog;EC 3.4.17.23;Metalloprotease MPROT15;angiotensin -converting enzyme 2;angiotensin 1 converting enzyme 2;angiotensin 1-converting enzyme 2;angiotensin converting enzyme 2;angiotensin converting enzyme ii;angiotensin converting enzyme type 2;angiotensin converting enzyme-2;angiotensin conver…	SWISSPROT_AC:Q9BYF1;SWISSPROT_ID:ACE2_HUMAN;EMBL:AB046569;EMBL:AB193259;EMBL:AB193260;EMBL:AF241254;EMBL:AF291820;EMBL:AL110224;EMBL:AY217547;EMBL:AY358714;EMBL:AY623811;EMBL:BC039902;EMBL:BC048094;EMBL:CH471074;EMBL:E39033;EMBL:GQ262784;RefSeq:NP_068576.1;ProteinModelPortal:Q9BYF1;STRING:9606.ENSP00000252519;SWISSPROT_AC_OLD:C7ECU1;SWISSPROT_AC_OLD:Q6UWP0;SWISSPROT_AC_OLD:Q86WT0;SWISSPROT_AC_OLD…	348	59272
60366099	GCG -- ACE2	association	Pubmed 2016:27806985;Pubmed central 2013:3639987;	Despite a predominant expression in islet ÃŽÂ±-cells, further investigation highlighted a minor role for <b>ACE2</b> on <b>glucagon</b> expression.[Pubmed 2016:27806985];Despite a predominant expression in islet ?-cells, further investigation highlighted a minor role for <b>ACE2</b> on <b>glucagon</b> expression.[Pubmed 2016:27806985];Interestingly, plasma abnormalities (glucose, <b>glucagon</b> …	160443	Protein	GCG	GCG;GLUC;Glucagon;GLP1;GLP2;GRPP;	SWISSPROT_AC:P01275;SWISSPROT_ID:GLUC_HUMAN;EMBL:AC007750;EMBL:BC005278;EMBL:BT006813;EMBL:J04040;EMBL:V01515;EMBL:X03991;RefSeq:NP_002045.1;ProteinModelPortal:P01275;STRING:9606.ENSP00000387662;SWISSPROT_AC_OLD:A6NN65;SWISSPROT_AC_OLD:Q53TP6;SMR:P01275;GeneID:2641;KEGG:hsa:2641;PIR:A24377;eggNOG:ENOG410IKZ8;eggNOG:ENOG4111VKC;UniGene:Hs.516494;UniGene:Hs.741174;GO:GO:0005102;GO:GO:0005179;GO:GO:…	6378	Protein	ACE2	ACE-related carboxypeptidase;ACE2;ACEH;Angiotensin-converting enzyme 2;Angiotensin-converting enzyme homolog;EC 3.4.17.23;Metalloprotease MPROT15;angiotensin -converting enzyme 2;angiotensin 1 converting enzyme 2;angiotensin 1-converting enzyme 2;angiotensin converting enzyme 2;angiotensin converting enzyme ii;angiotensin converting enzyme type 2;angiotensin converting enzyme-2;angiotensin conver…	SWISSPROT_AC:Q9BYF1;SWISSPROT_ID:ACE2_HUMAN;EMBL:AB046569;EMBL:AB193259;EMBL:AB193260;EMBL:AF241254;EMBL:AF291820;EMBL:AL110224;EMBL:AY217547;EMBL:AY358714;EMBL:AY623811;EMBL:BC039902;EMBL:BC048094;EMBL:CH471074;EMBL:E39033;EMBL:GQ262784;RefSeq:NP_068576.1;ProteinModelPortal:Q9BYF1;STRING:9606.ENSP00000252519;SWISSPROT_AC_OLD:C7ECU1;SWISSPROT_AC_OLD:Q6UWP0;SWISSPROT_AC_OLD:Q86WT0;SWISSPROT_AC_OLD…	2641	59272
60366132	Glucagon -- ACE2	association	Pubmed 2016:27806985;Pubmed central 2013:3639987;	Despite a predominant expression in islet ÃŽÂ±-cells, further investigation highlighted a minor role for <b>ACE2</b> on <b>glucagon</b> expression.[Pubmed 2016:27806985];Despite a predominant expression in islet ?-cells, further investigation highlighted a minor role for <b>ACE2</b> on <b>glucagon</b> expression.[Pubmed 2016:27806985];Interestingly, plasma abnormalities (glucose, <b>glucagon</b> …	160448	Protein	Glucagon	Glucagon;	TMP_SWISSPROT_AC:P01275_Glucagon;PARENT_SWISSPROT_AC:P01275;PARENT_SWISSPROT_ID:GLUC_HUMAN;	6378	Protein	ACE2	ACE-related carboxypeptidase;ACE2;ACEH;Angiotensin-converting enzyme 2;Angiotensin-converting enzyme homolog;EC 3.4.17.23;Metalloprotease MPROT15;angiotensin -converting enzyme 2;angiotensin 1 converting enzyme 2;angiotensin 1-converting enzyme 2;angiotensin converting enzyme 2;angiotensin converting enzyme ii;angiotensin converting enzyme type 2;angiotensin converting enzyme-2;angiotensin conver…	SWISSPROT_AC:Q9BYF1;SWISSPROT_ID:ACE2_HUMAN;EMBL:AB046569;EMBL:AB193259;EMBL:AB193260;EMBL:AF241254;EMBL:AF291820;EMBL:AL110224;EMBL:AY217547;EMBL:AY358714;EMBL:AY623811;EMBL:BC039902;EMBL:BC048094;EMBL:CH471074;EMBL:E39033;EMBL:GQ262784;RefSeq:NP_068576.1;ProteinModelPortal:Q9BYF1;STRING:9606.ENSP00000252519;SWISSPROT_AC_OLD:C7ECU1;SWISSPROT_AC_OLD:Q6UWP0;SWISSPROT_AC_OLD:Q86WT0;SWISSPROT_AC_OLD…		59272
75909693	ACE2 -- Apelin	association	Pubmed 2016:27217402;Pubmed central 2015:4359877;Pubmed central 2017:5337318;	Computer-assisted modeling shows a conserved binding of pyr-apelin 13 and <b>apelin</b> 17 to the <b>ACE2</b> catalytic site.[Pubmed 2016:27217402];However, the effects of Apelin is independent of AT1 receptor and Ang II cannot bind to the APJ, although both of Ang II and <b>Apelin</b> can be degraded by <b>ACE2</b> [38, 43].[Pubmed central 2015:4359877];Intriguingly, <b>Apelin</b> upregulated <b…	4353906	Gene	ACE2	ACE2;ACEH;angiotensin I converting enzyme 2;ACE-related carboxypeptidase;angiotensin -converting enzyme 2;angiotensin 1 converting enzyme 2;angiotensin 1-converting enzyme 2;angiotensin converting enzyme 2;angiotensin converting enzyme ii;angiotensin converting enzyme type 2;angiotensin converting enzyme-2;angiotensin converting enzyme-ii;angiotensin i-converting enzyme 2;angiotensin i-converting…	SWISSPROT_AC:Q9BYF1;SWISSPROT_ID:ACE2_HUMAN;GeneID:59272;Ensembl:ENSG00000130234;HGNC:HGNC:13557;MIM:300335;Vega:OTTHUMG00000021177;protein_accession:AAF78220.1;protein_accession:AAF99721.1;protein_accession:AAH39902.1;protein_accession:AAH48094.2;protein_accession:AAO25651.1;protein_accession:AAQ89076.1;protein_accession:AAT45083.1;protein_accession:ACT66268.1;protein_accession:BAB40370.1;protei…	19361	Protein	Apelin	APEL;Apelin;APJ endogenous ligand;APLN;endogenous ligand of apj;endogenous ligand of the apj;XNPEP2;	SWISSPROT_AC:Q9ULZ1;SWISSPROT_ID:APEL_HUMAN;EMBL:AB023493;EMBL:AF179680;EMBL:AL022162;EMBL:BC021104;RefSeq:NP_059109.3;ProteinModelPortal:Q9ULZ1;STRING:9606.ENSP00000305464;SWISSPROT_AC_OLD:Q4VY08;SWISSPROT_AC_OLD:Q8WU89;SMR:Q9ULZ1;GeneID:8862;KEGG:hsa:8862;eggNOG:ENOG410J5ST;eggNOG:ENOG410ZHPP;UniGene:Hs.303084;GO:GO:0001664;GO:GO:0002026;GO:GO:0005102;GO:GO:0005576;GO:GO:0005615;GO:GO:0006955;G…	59272	8862
75909783	APLN -- ACE2	association	Pubmed 2016:27217402;Pubmed central 2015:4359877;Pubmed central 2017:5337318;	Computer-assisted modeling shows a conserved binding of pyr-apelin 13 and <b>apelin</b> 17 to the <b>ACE2</b> catalytic site.[Pubmed 2016:27217402];However, the effects of Apelin is independent of AT1 receptor and Ang II cannot bind to the APJ, although both of Ang II and <b>Apelin</b> can be degraded by <b>ACE2</b> [38, 43].[Pubmed central 2015:4359877];Intriguingly, <b>Apelin</b> upregulated <b…	4346817	Gene	APLN	APEL;apelin;APLN;XNPEP2;APJ endogenous ligand;endogenous ligand of apj;endogenous ligand of the apj;	SWISSPROT_AC:Q9ULZ1;SWISSPROT_ID:APEL_HUMAN;GeneID:8862;Ensembl:ENSG00000171388;HGNC:HGNC:16665;MIM:300297;Vega:OTTHUMG00000022371;protein_accession:AAF25815.1;protein_accession:AAH21104.2;protein_accession:AAQ89020.1;protein_accession:ABM83051.1;protein_accession:ABM86244.1;protein_accession:BAA84975.1;protein_accession:BAG34997.1;protein_accession:EAX11828.1;protein_accession:EAX11829.1;protein…	6378	Protein	ACE2	ACE-related carboxypeptidase;ACE2;ACEH;Angiotensin-converting enzyme 2;Angiotensin-converting enzyme homolog;EC 3.4.17.23;Metalloprotease MPROT15;angiotensin -converting enzyme 2;angiotensin 1 converting enzyme 2;angiotensin 1-converting enzyme 2;angiotensin converting enzyme 2;angiotensin converting enzyme ii;angiotensin converting enzyme type 2;angiotensin converting enzyme-2;angiotensin conver…	SWISSPROT_AC:Q9BYF1;SWISSPROT_ID:ACE2_HUMAN;EMBL:AB046569;EMBL:AB193259;EMBL:AB193260;EMBL:AF241254;EMBL:AF291820;EMBL:AL110224;EMBL:AY217547;EMBL:AY358714;EMBL:AY623811;EMBL:BC039902;EMBL:BC048094;EMBL:CH471074;EMBL:E39033;EMBL:GQ262784;RefSeq:NP_068576.1;ProteinModelPortal:Q9BYF1;STRING:9606.ENSP00000252519;SWISSPROT_AC_OLD:C7ECU1;SWISSPROT_AC_OLD:Q6UWP0;SWISSPROT_AC_OLD:Q86WT0;SWISSPROT_AC_OLD…	8862	59272
75909808	ACE2 -- APLN	association	Pubmed 2016:27217402;Pubmed central 2015:4359877;Pubmed central 2017:5337318;	Computer-assisted modeling shows a conserved binding of pyr-apelin 13 and <b>apelin</b> 17 to the <b>ACE2</b> catalytic site.[Pubmed 2016:27217402];However, the effects of Apelin is independent of AT1 receptor and Ang II cannot bind to the APJ, although both of Ang II and <b>Apelin</b> can be degraded by <b>ACE2</b> [38, 43].[Pubmed central 2015:4359877];Intriguingly, <b>Apelin</b> upregulated <b…	4353906	Gene	ACE2	ACE2;ACEH;angiotensin I converting enzyme 2;ACE-related carboxypeptidase;angiotensin -converting enzyme 2;angiotensin 1 converting enzyme 2;angiotensin 1-converting enzyme 2;angiotensin converting enzyme 2;angiotensin converting enzyme ii;angiotensin converting enzyme type 2;angiotensin converting enzyme-2;angiotensin converting enzyme-ii;angiotensin i-converting enzyme 2;angiotensin i-converting…	SWISSPROT_AC:Q9BYF1;SWISSPROT_ID:ACE2_HUMAN;GeneID:59272;Ensembl:ENSG00000130234;HGNC:HGNC:13557;MIM:300335;Vega:OTTHUMG00000021177;protein_accession:AAF78220.1;protein_accession:AAF99721.1;protein_accession:AAH39902.1;protein_accession:AAH48094.2;protein_accession:AAO25651.1;protein_accession:AAQ89076.1;protein_accession:AAT45083.1;protein_accession:ACT66268.1;protein_accession:BAB40370.1;protei…	4346817	Gene	APLN	APEL;apelin;APLN;XNPEP2;APJ endogenous ligand;endogenous ligand of apj;endogenous ligand of the apj;	SWISSPROT_AC:Q9ULZ1;SWISSPROT_ID:APEL_HUMAN;GeneID:8862;Ensembl:ENSG00000171388;HGNC:HGNC:16665;MIM:300297;Vega:OTTHUMG00000022371;protein_accession:AAF25815.1;protein_accession:AAH21104.2;protein_accession:AAQ89020.1;protein_accession:ABM83051.1;protein_accession:ABM86244.1;protein_accession:BAA84975.1;protein_accession:BAG34997.1;protein_accession:EAX11828.1;protein_accession:EAX11829.1;protein…	59272	8862
76001423	NPHS1 -- ACE2	association	Pubmed 2016:27312782;Pubmed 2017:28093645;Pubmed central 2015:4527357;Pubmed central 2012:3410252;Pubmed central 2013:3639987;	Urinary <b>angiotensin converting enzyme 2</b> is strongly related to urinary <b>nephrin</b> in type 2 diabetes patients.[Pubmed 2016:27312782];Erratum to: Urinary <b>angiotensin converting enzyme 2</b> is strongly related to urinary <b>nephrin</b> in type 2 diabetes patients.[Pubmed 2017:28093645];#PÃ‚Â <Ã‚Â 0.05, compared with ApoEKO group.Fig.Ã‚Â 2Loss of <b>ACE2</b> resulted in downregulation…	4343707	Gene	NPHS1	CNF;nephrin;NPHN;NPHS1;NPHS1, nephrin;nphs 1;nphs-1;nphs-i;Renal glomerulus-specific cell adhesion receptor;	SWISSPROT_AC:O60500;SWISSPROT_ID:NPHN_HUMAN;GeneID:4868;Ensembl:ENSG00000161270;HGNC:HGNC:7908;MIM:602716;Vega:OTTHUMG00000180689;protein_accession:AAB80768.1;protein_accession:AAC39687.1;protein_accession:AAF36451.1;protein_accession:AAG17141.1;protein_accession:AAI56196.1;protein_accession:AAI56936.1;protein_accession:ACH99862.1;protein_accession:AME15535.1;protein_accession:AME15536.1;protein_…	6378	Protein	ACE2	ACE-related carboxypeptidase;ACE2;ACEH;Angiotensin-converting enzyme 2;Angiotensin-converting enzyme homolog;EC 3.4.17.23;Metalloprotease MPROT15;angiotensin -converting enzyme 2;angiotensin 1 converting enzyme 2;angiotensin 1-converting enzyme 2;angiotensin converting enzyme 2;angiotensin converting enzyme ii;angiotensin converting enzyme type 2;angiotensin converting enzyme-2;angiotensin conver…	SWISSPROT_AC:Q9BYF1;SWISSPROT_ID:ACE2_HUMAN;EMBL:AB046569;EMBL:AB193259;EMBL:AB193260;EMBL:AF241254;EMBL:AF291820;EMBL:AL110224;EMBL:AY217547;EMBL:AY358714;EMBL:AY623811;EMBL:BC039902;EMBL:BC048094;EMBL:CH471074;EMBL:E39033;EMBL:GQ262784;RefSeq:NP_068576.1;ProteinModelPortal:Q9BYF1;STRING:9606.ENSP00000252519;SWISSPROT_AC_OLD:C7ECU1;SWISSPROT_AC_OLD:Q6UWP0;SWISSPROT_AC_OLD:Q86WT0;SWISSPROT_AC_OLD…	4868	59272
76001566	ACE2 -- Nephrin	association	Pubmed 2016:27312782;Pubmed 2017:28093645;Pubmed central 2015:4527357;Pubmed central 2012:3410252;Pubmed central 2013:3639987;	Urinary <b>angiotensin converting enzyme 2</b> is strongly related to urinary <b>nephrin</b> in type 2 diabetes patients.[Pubmed 2016:27312782];Erratum to: Urinary <b>angiotensin converting enzyme 2</b> is strongly related to urinary <b>nephrin</b> in type 2 diabetes patients.[Pubmed 2017:28093645];#PÃ‚Â <Ã‚Â 0.05, compared with ApoEKO group.Fig.Ã‚Â 2Loss of <b>ACE2</b> resulted in downregulation…	4353906	Gene	ACE2	ACE2;ACEH;angiotensin I converting enzyme 2;ACE-related carboxypeptidase;angiotensin -converting enzyme 2;angiotensin 1 converting enzyme 2;angiotensin 1-converting enzyme 2;angiotensin converting enzyme 2;angiotensin converting enzyme ii;angiotensin converting enzyme type 2;angiotensin converting enzyme-2;angiotensin converting enzyme-ii;angiotensin i-converting enzyme 2;angiotensin i-converting…	SWISSPROT_AC:Q9BYF1;SWISSPROT_ID:ACE2_HUMAN;GeneID:59272;Ensembl:ENSG00000130234;HGNC:HGNC:13557;MIM:300335;Vega:OTTHUMG00000021177;protein_accession:AAF78220.1;protein_accession:AAF99721.1;protein_accession:AAH39902.1;protein_accession:AAH48094.2;protein_accession:AAO25651.1;protein_accession:AAQ89076.1;protein_accession:AAT45083.1;protein_accession:ACT66268.1;protein_accession:BAB40370.1;protei…	279877	Protein	Nephrin	Nephrin;NPHN;NPHS1;Renal glomerulus-specific cell adhesion receptor;CNF;nphs 1;nphs-1;nphs-i;NPHS1, nephrin;	SWISSPROT_AC:O60500;SWISSPROT_ID:NPHN_HUMAN;EMBL:AC002133;EMBL:AF035835;EMBL:AF126957;EMBL:AF190637;EMBL:EU642886;RefSeq:NP_004637.1;ProteinModelPortal:O60500;STRING:9606.ENSP00000368190;SWISSPROT_AC_OLD:A6NDH2;SWISSPROT_AC_OLD:C3RX61;SMR:O60500;GeneID:4868;KEGG:hsa:4868;PIR:T37190;eggNOG:ENOG410XRJN;eggNOG:KOG3515;UniGene:Hs.122186;GO:GO:0005622;GO:GO:0005886;GO:GO:0005887;GO:GO:0007155;GO:GO:00…	59272	4868
76001663	ACE2 -- NPHS1	association	Pubmed 2016:27312782;Pubmed 2017:28093645;Pubmed central 2015:4527357;Pubmed central 2012:3410252;Pubmed central 2013:3639987;	Urinary <b>angiotensin converting enzyme 2</b> is strongly related to urinary <b>nephrin</b> in type 2 diabetes patients.[Pubmed 2016:27312782];Erratum to: Urinary <b>angiotensin converting enzyme 2</b> is strongly related to urinary <b>nephrin</b> in type 2 diabetes patients.[Pubmed 2017:28093645];#PÃ‚Â <Ã‚Â 0.05, compared with ApoEKO group.Fig.Ã‚Â 2Loss of <b>ACE2</b> resulted in downregulation…	4353906	Gene	ACE2	ACE2;ACEH;angiotensin I converting enzyme 2;ACE-related carboxypeptidase;angiotensin -converting enzyme 2;angiotensin 1 converting enzyme 2;angiotensin 1-converting enzyme 2;angiotensin converting enzyme 2;angiotensin converting enzyme ii;angiotensin converting enzyme type 2;angiotensin converting enzyme-2;angiotensin converting enzyme-ii;angiotensin i-converting enzyme 2;angiotensin i-converting…	SWISSPROT_AC:Q9BYF1;SWISSPROT_ID:ACE2_HUMAN;GeneID:59272;Ensembl:ENSG00000130234;HGNC:HGNC:13557;MIM:300335;Vega:OTTHUMG00000021177;protein_accession:AAF78220.1;protein_accession:AAF99721.1;protein_accession:AAH39902.1;protein_accession:AAH48094.2;protein_accession:AAO25651.1;protein_accession:AAQ89076.1;protein_accession:AAT45083.1;protein_accession:ACT66268.1;protein_accession:BAB40370.1;protei…	4343707	Gene	NPHS1	CNF;nephrin;NPHN;NPHS1;NPHS1, nephrin;nphs 1;nphs-1;nphs-i;Renal glomerulus-specific cell adhesion receptor;	SWISSPROT_AC:O60500;SWISSPROT_ID:NPHN_HUMAN;GeneID:4868;Ensembl:ENSG00000161270;HGNC:HGNC:7908;MIM:602716;Vega:OTTHUMG00000180689;protein_accession:AAB80768.1;protein_accession:AAC39687.1;protein_accession:AAF36451.1;protein_accession:AAG17141.1;protein_accession:AAI56196.1;protein_accession:AAI56936.1;protein_accession:ACH99862.1;protein_accession:AME15535.1;protein_accession:AME15536.1;protein_…	59272	4868
76412303	ACE2 -- APOE	association	Pubmed 2016:27884212;	<b>ACE-2</b> was reduced in individuals possessing an <b>APOE</b> ÃŽÂµ4 allele (PÃ¢Â€Â‰<Ã¢Â€Â‰0.05) and was associated with ACE1 indel polymorphism (PÃ¢Â€Â‰<Ã¢Â€Â‰0.05), with lower ACE-2 activity in individuals homozygous for the ACE1 insertion AD risk allele.[Pubmed 2016:27884212];<b>ACE-2</b> was reduced in individuals possessing an <b>APOE</b> ?4 allele (P?<?0.05) and was associated with ACE1 …	4353906	Gene	ACE2	ACE2;ACEH;angiotensin I converting enzyme 2;ACE-related carboxypeptidase;angiotensin -converting enzyme 2;angiotensin 1 converting enzyme 2;angiotensin 1-converting enzyme 2;angiotensin converting enzyme 2;angiotensin converting enzyme ii;angiotensin converting enzyme type 2;angiotensin converting enzyme-2;angiotensin converting enzyme-ii;angiotensin i-converting enzyme 2;angiotensin i-converting…	SWISSPROT_AC:Q9BYF1;SWISSPROT_ID:ACE2_HUMAN;GeneID:59272;Ensembl:ENSG00000130234;HGNC:HGNC:13557;MIM:300335;Vega:OTTHUMG00000021177;protein_accession:AAF78220.1;protein_accession:AAF99721.1;protein_accession:AAH39902.1;protein_accession:AAH48094.2;protein_accession:AAO25651.1;protein_accession:AAQ89076.1;protein_accession:AAT45083.1;protein_accession:ACT66268.1;protein_accession:BAB40370.1;protei…	19955	Protein	APOE	Apo-E;APOE;Apolipoprotein E;AD2;apo e;apoe 4;apoe type 4;apoe-4;apoe-isoform;apoe-type;ApoE4;apolipoprotein e-type;apolipoprotein-e;e - apolipoprotein;e apolipoprotein;LDLCQ5;LPG;	SWISSPROT_AC:P02649;SWISSPROT_ID:APOE_HUMAN;EMBL:AB035149;EMBL:AF050154;EMBL:AF261279;EMBL:AK314898;EMBL:BC003557;EMBL:FJ525876;EMBL:K00396;EMBL:M10065;EMBL:M12529;RefSeq:NP_000032.1;RefSeq:NP_001289617.1;RefSeq:NP_001289618.1;RefSeq:NP_001289619.1;RefSeq:NP_001289620.1;ProteinModelPortal:P02649;STRING:9606.ENSP00000252486;SWISSPROT_AC_OLD:B2RC15;SWISSPROT_AC_OLD:C0JYY5;SWISSPROT_AC_OLD:Q9P2S4;SM…	59272	348
76439331	ACE2 -- GCG	association	Pubmed 2016:27806985;Pubmed central 2013:3639987;	Despite a predominant expression in islet ÃŽÂ±-cells, further investigation highlighted a minor role for <b>ACE2</b> on <b>glucagon</b> expression.[Pubmed 2016:27806985];Despite a predominant expression in islet ?-cells, further investigation highlighted a minor role for <b>ACE2</b> on <b>glucagon</b> expression.[Pubmed 2016:27806985];Interestingly, plasma abnormalities (glucose, <b>glucagon</b> …	4353906	Gene	ACE2	ACE2;ACEH;angiotensin I converting enzyme 2;ACE-related carboxypeptidase;angiotensin -converting enzyme 2;angiotensin 1 converting enzyme 2;angiotensin 1-converting enzyme 2;angiotensin converting enzyme 2;angiotensin converting enzyme ii;angiotensin converting enzyme type 2;angiotensin converting enzyme-2;angiotensin converting enzyme-ii;angiotensin i-converting enzyme 2;angiotensin i-converting…	SWISSPROT_AC:Q9BYF1;SWISSPROT_ID:ACE2_HUMAN;GeneID:59272;Ensembl:ENSG00000130234;HGNC:HGNC:13557;MIM:300335;Vega:OTTHUMG00000021177;protein_accession:AAF78220.1;protein_accession:AAF99721.1;protein_accession:AAH39902.1;protein_accession:AAH48094.2;protein_accession:AAO25651.1;protein_accession:AAQ89076.1;protein_accession:AAT45083.1;protein_accession:ACT66268.1;protein_accession:BAB40370.1;protei…	160443	Protein	GCG	GCG;GLUC;Glucagon;GLP1;GLP2;GRPP;	SWISSPROT_AC:P01275;SWISSPROT_ID:GLUC_HUMAN;EMBL:AC007750;EMBL:BC005278;EMBL:BT006813;EMBL:J04040;EMBL:V01515;EMBL:X03991;RefSeq:NP_002045.1;ProteinModelPortal:P01275;STRING:9606.ENSP00000387662;SWISSPROT_AC_OLD:A6NN65;SWISSPROT_AC_OLD:Q53TP6;SMR:P01275;GeneID:2641;KEGG:hsa:2641;PIR:A24377;eggNOG:ENOG410IKZ8;eggNOG:ENOG4111VKC;UniGene:Hs.516494;UniGene:Hs.741174;GO:GO:0005102;GO:GO:0005179;GO:GO:…	59272	2641
76439368	ACE2 -- Glucagon	association	Pubmed 2016:27806985;Pubmed central 2013:3639987;	Despite a predominant expression in islet ÃŽÂ±-cells, further investigation highlighted a minor role for <b>ACE2</b> on <b>glucagon</b> expression.[Pubmed 2016:27806985];Despite a predominant expression in islet ?-cells, further investigation highlighted a minor role for <b>ACE2</b> on <b>glucagon</b> expression.[Pubmed 2016:27806985];Interestingly, plasma abnormalities (glucose, <b>glucagon</b> …	4353906	Gene	ACE2	ACE2;ACEH;angiotensin I converting enzyme 2;ACE-related carboxypeptidase;angiotensin -converting enzyme 2;angiotensin 1 converting enzyme 2;angiotensin 1-converting enzyme 2;angiotensin converting enzyme 2;angiotensin converting enzyme ii;angiotensin converting enzyme type 2;angiotensin converting enzyme-2;angiotensin converting enzyme-ii;angiotensin i-converting enzyme 2;angiotensin i-converting…	SWISSPROT_AC:Q9BYF1;SWISSPROT_ID:ACE2_HUMAN;GeneID:59272;Ensembl:ENSG00000130234;HGNC:HGNC:13557;MIM:300335;Vega:OTTHUMG00000021177;protein_accession:AAF78220.1;protein_accession:AAF99721.1;protein_accession:AAH39902.1;protein_accession:AAH48094.2;protein_accession:AAO25651.1;protein_accession:AAQ89076.1;protein_accession:AAT45083.1;protein_accession:ACT66268.1;protein_accession:BAB40370.1;protei…	160448	Protein	Glucagon	Glucagon;	TMP_SWISSPROT_AC:P01275_Glucagon;PARENT_SWISSPROT_AC:P01275;PARENT_SWISSPROT_ID:GLUC_HUMAN;	59272
99075079	ACE2 -<> Angiotensin 1-7	transport regulation	Pubmed 2016:26302799;	But, <b>angiotensin converting enzyme-2</b> (ACE-2) mediated release of <b>angiotensin1-7</b> (AT1-7) peptide in nerve tissue has potential neuroprotective actions.[Pubmed 2016:26302799];	6378	Protein	ACE2	ACE-related carboxypeptidase;ACE2;ACEH;Angiotensin-converting enzyme 2;Angiotensin-converting enzyme homolog;EC 3.4.17.23;Metalloprotease MPROT15;angiotensin -converting enzyme 2;angiotensin 1 converting enzyme 2;angiotensin 1-converting enzyme 2;angiotensin converting enzyme 2;angiotensin converting enzyme ii;angiotensin converting enzyme type 2;angiotensin converting enzyme-2;angiotensin conver…	SWISSPROT_AC:Q9BYF1;SWISSPROT_ID:ACE2_HUMAN;EMBL:AB046569;EMBL:AB193259;EMBL:AB193260;EMBL:AF241254;EMBL:AF291820;EMBL:AL110224;EMBL:AY217547;EMBL:AY358714;EMBL:AY623811;EMBL:BC039902;EMBL:BC048094;EMBL:CH471074;EMBL:E39033;EMBL:GQ262784;RefSeq:NP_068576.1;ProteinModelPortal:Q9BYF1;STRING:9606.ENSP00000252519;SWISSPROT_AC_OLD:C7ECU1;SWISSPROT_AC_OLD:Q6UWP0;SWISSPROT_AC_OLD:Q86WT0;SWISSPROT_AC_OLD…	17479	Protein	Angiotensin 1-7	Angiotensin 1-7;angiotensin 1 - 7;angiotensin-1-7;angiotensin1-7;	TMP_SWISSPROT_AC:P01019_Angiotensin 1-7;PARENT_SWISSPROT_AC:P01019;PARENT_SWISSPROT_ID:ANGT_HUMAN;	59272
99387493	Angiotensinogen -- ACE2	interaction	BioGrid:882484;BioGrid:883554;HPRD:00106;HPRD:02274;psi-mi:MI:0463;		17469	Protein	Angiotensinogen	AGT;Angiotensinogen;ANGT;Serpin A8;SERPINA8;ANHU;chain-angiotensinogen;	SWISSPROT_AC:P01019;SWISSPROT_ID:ANGT_HUMAN;EMBL:BC011519;EMBL:K02215;EMBL:M24686;EMBL:M24687;EMBL:M24688;EMBL:M24689;EMBL:M69110;EMBL:S78529;EMBL:S78530;EMBL:X15324;EMBL:X15325;EMBL:X15326;EMBL:X15327;RefSeq:NP_000020.1;ProteinModelPortal:P01019;STRING:9606.ENSP00000355627;SWISSPROT_AC_OLD:Q16358;SWISSPROT_AC_OLD:Q16359;SWISSPROT_AC_OLD:Q96F91;SMR:P01019;GeneID:183;KEGG:hsa:183;PIR:A35203;eggNOG…	6378	Protein	ACE2	ACE-related carboxypeptidase;ACE2;ACEH;Angiotensin-converting enzyme 2;Angiotensin-converting enzyme homolog;EC 3.4.17.23;Metalloprotease MPROT15;angiotensin -converting enzyme 2;angiotensin 1 converting enzyme 2;angiotensin 1-converting enzyme 2;angiotensin converting enzyme 2;angiotensin converting enzyme ii;angiotensin converting enzyme type 2;angiotensin converting enzyme-2;angiotensin conver…	SWISSPROT_AC:Q9BYF1;SWISSPROT_ID:ACE2_HUMAN;EMBL:AB046569;EMBL:AB193259;EMBL:AB193260;EMBL:AF241254;EMBL:AF291820;EMBL:AL110224;EMBL:AY217547;EMBL:AY358714;EMBL:AY623811;EMBL:BC039902;EMBL:BC048094;EMBL:CH471074;EMBL:E39033;EMBL:GQ262784;RefSeq:NP_068576.1;ProteinModelPortal:Q9BYF1;STRING:9606.ENSP00000252519;SWISSPROT_AC_OLD:C7ECU1;SWISSPROT_AC_OLD:Q6UWP0;SWISSPROT_AC_OLD:Q86WT0;SWISSPROT_AC_OLD…	183	59272
99408942	Catalase -- ACE2	interaction	BioGrid:1259630;psi-mi:MI:0463;		54707	Protein	Catalase	CAT;CATA;Catalase;EC 1.11.1.6;cat--an;cat-type;catalase-type;chain-cat;	SWISSPROT_AC:P04040;SWISSPROT_ID:CATA_HUMAN;EMBL:AK291585;EMBL:AK315350;EMBL:AL035079;EMBL:AY028632;EMBL:AY545477;EMBL:BC110398;EMBL:BC112217;EMBL:BC112219;EMBL:CH471064;EMBL:K02400;EMBL:L13609;EMBL:X04076;EMBL:X04085;EMBL:X04086;EMBL:X04087;EMBL:X04088;EMBL:X04089;EMBL:X04090;EMBL:X04091;EMBL:X04092;EMBL:X04093;EMBL:X04094;EMBL:X04095;EMBL:X04096;RefSeq:NP_001743.1;ProteinModelPortal:P04040;STRI…	6378	Protein	ACE2	ACE-related carboxypeptidase;ACE2;ACEH;Angiotensin-converting enzyme 2;Angiotensin-converting enzyme homolog;EC 3.4.17.23;Metalloprotease MPROT15;angiotensin -converting enzyme 2;angiotensin 1 converting enzyme 2;angiotensin 1-converting enzyme 2;angiotensin converting enzyme 2;angiotensin converting enzyme ii;angiotensin converting enzyme type 2;angiotensin converting enzyme-2;angiotensin conver…	SWISSPROT_AC:Q9BYF1;SWISSPROT_ID:ACE2_HUMAN;EMBL:AB046569;EMBL:AB193259;EMBL:AB193260;EMBL:AF241254;EMBL:AF291820;EMBL:AL110224;EMBL:AY217547;EMBL:AY358714;EMBL:AY623811;EMBL:BC039902;EMBL:BC048094;EMBL:CH471074;EMBL:E39033;EMBL:GQ262784;RefSeq:NP_068576.1;ProteinModelPortal:Q9BYF1;STRING:9606.ENSP00000252519;SWISSPROT_AC_OLD:C7ECU1;SWISSPROT_AC_OLD:Q6UWP0;SWISSPROT_AC_OLD:Q86WT0;SWISSPROT_AC_OLD…	847	59272
99409505	INO1 -- ACE2	interaction	BioGrid:1263790;psi-mi:MI:0463;Pubmed central 2010:2835469;	However, peripheral targeting does not correlate with Ace2-dependent transcription and we have not observed an interaction of the <b>INO1</b> promoter with <b>Ace2</b> in vivo using chromatin immunoprecipitation (ChIP; not shown).[Pubmed central 2010:2835469];	199844	Protein	INO1	EC 5.5.1.4;hINO1;hIPS;INO1;Inositol-3-phosphate synthase 1;IPS 1;ISYNA1;MI-1-P synthase;MIP synthase;Myo-inositol 1-phosphate synthase;Myo-inositol 1-phosphate synthase A1;ino-1;INOS;inos-isoform;IPS;IPS-1;ips-i;mip-synthase;myo-inositol 1 phosphate synthase;myo-inositol- 1-phosphate synthase;	SWISSPROT_AC:Q9NPH2;SWISSPROT_ID:INO1_HUMAN;EMBL:AC008397;EMBL:AF086921;EMBL:AF207640;EMBL:AF220250;EMBL:AF220251;EMBL:AF220252;EMBL:AF220253;EMBL:AF220254;EMBL:AF220255;EMBL:AF220256;EMBL:AF220257;EMBL:AF220258;EMBL:AF220259;EMBL:AF220530;EMBL:AK001325;EMBL:AK021526;EMBL:AK092179;EMBL:AL137749;EMBL:BC004320;EMBL:BC018952;EMBL:BC066902;EMBL:CH471106;RefSeq:NP_001164409.1;RefSeq:NP_001240318.1;Ref…	6378	Protein	ACE2	ACE-related carboxypeptidase;ACE2;ACEH;Angiotensin-converting enzyme 2;Angiotensin-converting enzyme homolog;EC 3.4.17.23;Metalloprotease MPROT15;angiotensin -converting enzyme 2;angiotensin 1 converting enzyme 2;angiotensin 1-converting enzyme 2;angiotensin converting enzyme 2;angiotensin converting enzyme ii;angiotensin converting enzyme type 2;angiotensin converting enzyme-2;angiotensin conver…	SWISSPROT_AC:Q9BYF1;SWISSPROT_ID:ACE2_HUMAN;EMBL:AB046569;EMBL:AB193259;EMBL:AB193260;EMBL:AF241254;EMBL:AF291820;EMBL:AL110224;EMBL:AY217547;EMBL:AY358714;EMBL:AY623811;EMBL:BC039902;EMBL:BC048094;EMBL:CH471074;EMBL:E39033;EMBL:GQ262784;RefSeq:NP_068576.1;ProteinModelPortal:Q9BYF1;STRING:9606.ENSP00000252519;SWISSPROT_AC_OLD:C7ECU1;SWISSPROT_AC_OLD:Q6UWP0;SWISSPROT_AC_OLD:Q86WT0;SWISSPROT_AC_OLD…	51477	59272
100097125	NTS -- ACE2	interaction	HPRD:02274;HPRD:08878;		275081	Protein	NTS	Neurotensin/neuromedin N;NEUT;NTS;neurotensin;neurotensin--an;neurotensin-type;neurotensin/neuromedin-n;NMN-125;NN;NT;NT/N;nts 1;nts i;nts type i;nts-1;nts-i;NTS1;	SWISSPROT_AC:P30990;SWISSPROT_ID:NEUT_HUMAN;EMBL:BC010918;EMBL:S47339;EMBL:U91618;RefSeq:NP_006174.1;ProteinModelPortal:P30990;STRING:9606.ENSP00000256010;SMR:P30990;GeneID:4922;KEGG:hsa:4922;PIR:I58190;eggNOG:ENOG410IKDE;eggNOG:ENOG410YV74;UniGene:Hs.80962;GO:GO:0005184;GO:GO:0005576;GO:GO:0007165;GO:GO:0030133;GO:GO:0043679;GO:GO:0050880;PDB:2LNE;PDB:2LNF;PDB:2LNG;PDB:2LYW;PDB:2OYV;PDB:2OYW;PDB…	6378	Protein	ACE2	ACE-related carboxypeptidase;ACE2;ACEH;Angiotensin-converting enzyme 2;Angiotensin-converting enzyme homolog;EC 3.4.17.23;Metalloprotease MPROT15;angiotensin -converting enzyme 2;angiotensin 1 converting enzyme 2;angiotensin 1-converting enzyme 2;angiotensin converting enzyme 2;angiotensin converting enzyme ii;angiotensin converting enzyme type 2;angiotensin converting enzyme-2;angiotensin conver…	SWISSPROT_AC:Q9BYF1;SWISSPROT_ID:ACE2_HUMAN;EMBL:AB046569;EMBL:AB193259;EMBL:AB193260;EMBL:AF241254;EMBL:AF291820;EMBL:AL110224;EMBL:AY217547;EMBL:AY358714;EMBL:AY623811;EMBL:BC039902;EMBL:BC048094;EMBL:CH471074;EMBL:E39033;EMBL:GQ262784;RefSeq:NP_068576.1;ProteinModelPortal:Q9BYF1;STRING:9606.ENSP00000252519;SWISSPROT_AC_OLD:C7ECU1;SWISSPROT_AC_OLD:Q6UWP0;SWISSPROT_AC_OLD:Q86WT0;SWISSPROT_AC_OLD…	4922	59272
100097131	GHRL -- ACE2	interaction	HPRD:02274;HPRD:05638;		154541	Protein	GHRL	Appetite-regulating hormone;GHRL;Growth hormone secretagogue;Growth hormone-releasing peptide;Motilin-related peptide;MTLRP;Protein M46;appetite regulating hormone;ghrelin and obestatin prepropeptide;growth hormone - releasing peptide;growth hormone releasing peptide;growth hormone-secretagogue;growth-hormone releasing peptide;growth-hormone secretagogue;growth-hormone-releasing peptide;growth-ho…	SWISSPROT_AC:Q9UBU3;SWISSPROT_ID:GHRL_HUMAN;EMBL:AB029434;EMBL:AB035700;EMBL:AC022384;EMBL:AF296558;EMBL:AJ252278;EMBL:AY184207;EMBL:AY359053;EMBL:BC025791;EMBL:CH471055;EMBL:EF549569;EMBL:EF549571;EMBL:EF549572;EMBL:EF549573;EMBL:EF549574;EMBL:EF549575;EMBL:EU072083;EMBL:EU072084;EMBL:EU072085;EMBL:EU072086;EMBL:EU072087;RefSeq:NP_001128413.1;RefSeq:NP_001128416.1;RefSeq:NP_001128417.1;RefSeq:NP…	6378	Protein	ACE2	ACE-related carboxypeptidase;ACE2;ACEH;Angiotensin-converting enzyme 2;Angiotensin-converting enzyme homolog;EC 3.4.17.23;Metalloprotease MPROT15;angiotensin -converting enzyme 2;angiotensin 1 converting enzyme 2;angiotensin 1-converting enzyme 2;angiotensin converting enzyme 2;angiotensin converting enzyme ii;angiotensin converting enzyme type 2;angiotensin converting enzyme-2;angiotensin conver…	SWISSPROT_AC:Q9BYF1;SWISSPROT_ID:ACE2_HUMAN;EMBL:AB046569;EMBL:AB193259;EMBL:AB193260;EMBL:AF241254;EMBL:AF291820;EMBL:AL110224;EMBL:AY217547;EMBL:AY358714;EMBL:AY623811;EMBL:BC039902;EMBL:BC048094;EMBL:CH471074;EMBL:E39033;EMBL:GQ262784;RefSeq:NP_068576.1;ProteinModelPortal:Q9BYF1;STRING:9606.ENSP00000252519;SWISSPROT_AC_OLD:C7ECU1;SWISSPROT_AC_OLD:Q6UWP0;SWISSPROT_AC_OLD:Q86WT0;SWISSPROT_AC_OLD…	51738	59272
172293395	LGALS1 -- ACE2	association	Pubmed central 2014:3912523;	We also discovered that overexpression of <b>Ace2</b> from the <b>GAL1</b> promoter was lethal in rts1ÃŽÂ” cells, consistent with the idea that PP2ARts1 inhibits transcriptional repressor functions of Ace2 (Fig. 4 C).[Pubmed central 2014:3912523];We also discovered that overexpression of <b>Ace2</b> from the <b>GAL1</b> promoter was lethal in rts1? cells, consistent with the idea that PP2ARts1 in…	4343032	Gene	LGALS1	GAL1;galectin 1;GBP;LGALS1;14 kDa laminin-binding protein;14 kDa lectin;14-kda laminin binding protein;14-kda lectin;14-kda-type lectin;Beta-galactoside-binding lectin L-14-I;Gal-1;Galaptin;galectin -1;galectin- 1;Galectin-1;galectin-i;HBL;HLBP14;HPL;Lactose-binding lectin 1;Lectin galactoside-binding soluble 1;lectin-galactoside-binding soluble 1;leg 1;leg i;leg-1;LEG1;Putative MAPK-activating p…	SWISSPROT_AC:P09382;SWISSPROT_ID:LEG1_HUMAN;GeneID:3956;Ensembl:ENSG00000100097;HGNC:HGNC:6561;MIM:150570;Vega:OTTHUMG00000150661;protein_accession:AAA36170.1;protein_accession:AAB00777.1;protein_accession:AAB19412.2;protein_accession:AAH01693.1;protein_accession:AAH20675.1;protein_accession:AAP35421.1;protein_accession:ABM83189.1;protein_accession:ABM86391.1;protein_accession:ACA58297.1;protein_…	6378	Protein	ACE2	ACE-related carboxypeptidase;ACE2;ACEH;Angiotensin-converting enzyme 2;Angiotensin-converting enzyme homolog;EC 3.4.17.23;Metalloprotease MPROT15;angiotensin -converting enzyme 2;angiotensin 1 converting enzyme 2;angiotensin 1-converting enzyme 2;angiotensin converting enzyme 2;angiotensin converting enzyme ii;angiotensin converting enzyme type 2;angiotensin converting enzyme-2;angiotensin conver…	SWISSPROT_AC:Q9BYF1;SWISSPROT_ID:ACE2_HUMAN;EMBL:AB046569;EMBL:AB193259;EMBL:AB193260;EMBL:AF241254;EMBL:AF291820;EMBL:AL110224;EMBL:AY217547;EMBL:AY358714;EMBL:AY623811;EMBL:BC039902;EMBL:BC048094;EMBL:CH471074;EMBL:E39033;EMBL:GQ262784;RefSeq:NP_068576.1;ProteinModelPortal:Q9BYF1;STRING:9606.ENSP00000252519;SWISSPROT_AC_OLD:C7ECU1;SWISSPROT_AC_OLD:Q6UWP0;SWISSPROT_AC_OLD:Q86WT0;SWISSPROT_AC_OLD…	3956	59272
172293434	GAL -- ACE2	association	Pubmed central 2014:3912523;	We also discovered that overexpression of <b>Ace2</b> from the <b>GAL1</b> promoter was lethal in rts1ÃŽÂ” cells, consistent with the idea that PP2ARts1 inhibits transcriptional repressor functions of Ace2 (Fig. 4 C).[Pubmed central 2014:3912523];We also discovered that overexpression of <b>Ace2</b> from the <b>GAL1</b> promoter was lethal in rts1? cells, consistent with the idea that PP2ARts1 in…	4351461	Gene	GAL	ETL8;GAL;GAL-GMAP;galanin and GMAP prepropeptide;GALN;GLNN;GMAP;etl 8;gal-an;gal-type;GAL1;GALA;Galanin peptides;peptides galanin;peptides of the galanin;	SWISSPROT_AC:P22466;SWISSPROT_ID:GALA_HUMAN;GeneID:51083;Ensembl:ENSG00000069482;HGNC:HGNC:4114;MIM:137035;Vega:OTTHUMG00000167890;protein_accession:AAA18248.1;protein_accession:AAA60178.1;protein_accession:AAD27780.1;protein_accession:AAH30241.1;protein_accession:CAA01907.1;protein_accession:EAW74715.1;protein_accession:EAW74716.1;protein_accession:EAW74717.1;protein_accession:NP_057057.2;protei…	6378	Protein	ACE2	ACE-related carboxypeptidase;ACE2;ACEH;Angiotensin-converting enzyme 2;Angiotensin-converting enzyme homolog;EC 3.4.17.23;Metalloprotease MPROT15;angiotensin -converting enzyme 2;angiotensin 1 converting enzyme 2;angiotensin 1-converting enzyme 2;angiotensin converting enzyme 2;angiotensin converting enzyme ii;angiotensin converting enzyme type 2;angiotensin converting enzyme-2;angiotensin conver…	SWISSPROT_AC:Q9BYF1;SWISSPROT_ID:ACE2_HUMAN;EMBL:AB046569;EMBL:AB193259;EMBL:AB193260;EMBL:AF241254;EMBL:AF291820;EMBL:AL110224;EMBL:AY217547;EMBL:AY358714;EMBL:AY623811;EMBL:BC039902;EMBL:BC048094;EMBL:CH471074;EMBL:E39033;EMBL:GQ262784;RefSeq:NP_068576.1;ProteinModelPortal:Q9BYF1;STRING:9606.ENSP00000252519;SWISSPROT_AC_OLD:C7ECU1;SWISSPROT_AC_OLD:Q6UWP0;SWISSPROT_AC_OLD:Q86WT0;SWISSPROT_AC_OLD…	51083	59272
172296817	ACE2 -- ATIC	association	Pubmed central 2017:5656262;	<b>ACE2</b> expression is stimulated by <b>AICAR</b> in Huh-7 cells [17] and by estradiol in adipose tissue and 3T3-L1 adipocytes [16].[Pubmed central 2017:5656262];Interestingly, <b>AICAR</b> stimulated proximal <b>ACE2</b> promoter activity in a luciferase reporter in a FOXA motif-dependent manner.[Pubmed central 2017:5656262];Positive and negative effects may further cancel out, resulting in n…	4353906	Gene	ACE2	ACE2;ACEH;angiotensin I converting enzyme 2;ACE-related carboxypeptidase;angiotensin -converting enzyme 2;angiotensin 1 converting enzyme 2;angiotensin 1-converting enzyme 2;angiotensin converting enzyme 2;angiotensin converting enzyme ii;angiotensin converting enzyme type 2;angiotensin converting enzyme-2;angiotensin converting enzyme-ii;angiotensin i-converting enzyme 2;angiotensin i-converting…	SWISSPROT_AC:Q9BYF1;SWISSPROT_ID:ACE2_HUMAN;GeneID:59272;Ensembl:ENSG00000130234;HGNC:HGNC:13557;MIM:300335;Vega:OTTHUMG00000021177;protein_accession:AAF78220.1;protein_accession:AAF99721.1;protein_accession:AAH39902.1;protein_accession:AAH48094.2;protein_accession:AAO25651.1;protein_accession:AAQ89076.1;protein_accession:AAT45083.1;protein_accession:ACT66268.1;protein_accession:BAB40370.1;protei…	342293	Protein	ATIC	ATIC;Bifunctional purine biosynthesis protein PURH;PUR9;PURH;5-aminoimidazole- 4-carboxamide ribonucleotide formyltransferase/imp cyclohydrolase;5-aminoimidazole-4-carboxamide ribonucleotide formyltransferase/IMP cyclohydrolase;AICAR;aicar--an;AICARFT;HEL-S-70p;IMPCHASE;	SWISSPROT_AC:P31939;SWISSPROT_ID:PUR9_HUMAN;EMBL:AB062403;EMBL:AC073284;EMBL:AK290067;EMBL:BC008879;EMBL:CH471063;EMBL:D82348;EMBL:D89976;EMBL:U37436;RefSeq:NP_004035.2;ProteinModelPortal:P31939;STRING:9606.ENSP00000236959;SWISSPROT_AC_OLD:A8K202;SWISSPROT_AC_OLD:E9PBU3;SWISSPROT_AC_OLD:Q13856;SWISSPROT_AC_OLD:Q53S28;SMR:P31939;GeneID:471;KEGG:hsa:471;PIR:JC4642;eggNOG:COG0138;eggNOG:KOG2555;UniG…	59272	471
172296818	ACE2 -- WIN	association	Pubmed central 2017:5656262;	Furthermore, overexpression of both BRG1 and <b>FOXM1</b> reduced <b>ACE2</b> promoter activity in mouse cardiac endothelial cells [32].[Pubmed central 2017:5656262];	4353906	Gene	ACE2	ACE2;ACEH;angiotensin I converting enzyme 2;ACE-related carboxypeptidase;angiotensin -converting enzyme 2;angiotensin 1 converting enzyme 2;angiotensin 1-converting enzyme 2;angiotensin converting enzyme 2;angiotensin converting enzyme ii;angiotensin converting enzyme type 2;angiotensin converting enzyme-2;angiotensin converting enzyme-ii;angiotensin i-converting enzyme 2;angiotensin i-converting…	SWISSPROT_AC:Q9BYF1;SWISSPROT_ID:ACE2_HUMAN;GeneID:59272;Ensembl:ENSG00000130234;HGNC:HGNC:13557;MIM:300335;Vega:OTTHUMG00000021177;protein_accession:AAF78220.1;protein_accession:AAF99721.1;protein_accession:AAH39902.1;protein_accession:AAH48094.2;protein_accession:AAO25651.1;protein_accession:AAQ89076.1;protein_accession:AAT45083.1;protein_accession:ACT66268.1;protein_accession:BAB40370.1;protei…	141273	Protein	WIN	FKHL16;Forkhead box protein M1;Forkhead-related protein FKHL16;FOXM1;Hepatocyte nuclear factor 3 forkhead homolog 11;HFH-11;HFH11;HNF-3/fork-head homolog 11;M-phase phosphoprotein 2;MPM-2 reactive phosphoprotein 2;MPP2;Transcription factor Trident;WIN;Winged-helix factor from INS-1 cells;fkhl-16;forkhead box M1;forkhead box m1 protein;forkhead box protein-m1;FOXM1B;hnf 3;HNF-3;ins 1;ins i;INS-1;i…	SWISSPROT_AC:Q08050;SWISSPROT_ID:FOXM1_HUMAN;EMBL:BC006192;EMBL:BC006529;EMBL:BC012863;EMBL:DQ022289;EMBL:L16783;EMBL:U74612;EMBL:U74613;EMBL:U83113;RefSeq:NP_001230017.1;RefSeq:NP_001230018.1;RefSeq:NP_068772.2;RefSeq:NP_973731.1;RefSeq:NP_973732.1;ProteinModelPortal:Q08050;STRING:9606.ENSP00000342307;SWISSPROT_AC_OLD:O43258;SWISSPROT_AC_OLD:O43259;SWISSPROT_AC_OLD:O43260;SWISSPROT_AC_OLD:Q4ZGG7…	59272	2305
172296819	ACE2 -- BRG1	association	Pubmed central 2015:4537295;Pubmed central 2017:5656262;	Thus, although BCR1 and <b>BRG1</b> genes are regulated differently under hypoxia, Efg1 and <b>Ace2</b> regulate these genes similarly, with Efg1 acting as repressor and Ace2 as an inducer of gene expression.[Pubmed central 2015:4537295];Furthermore, overexpression of both <b>BRG1</b> and FOXM1 reduced <b>ACE2</b> promoter activity in mouse cardiac endothelial cells [32].[Pubmed central 2017:5656…	4353906	Gene	ACE2	ACE2;ACEH;angiotensin I converting enzyme 2;ACE-related carboxypeptidase;angiotensin -converting enzyme 2;angiotensin 1 converting enzyme 2;angiotensin 1-converting enzyme 2;angiotensin converting enzyme 2;angiotensin converting enzyme ii;angiotensin converting enzyme type 2;angiotensin converting enzyme-2;angiotensin converting enzyme-ii;angiotensin i-converting enzyme 2;angiotensin i-converting…	SWISSPROT_AC:Q9BYF1;SWISSPROT_ID:ACE2_HUMAN;GeneID:59272;Ensembl:ENSG00000130234;HGNC:HGNC:13557;MIM:300335;Vega:OTTHUMG00000021177;protein_accession:AAF78220.1;protein_accession:AAF99721.1;protein_accession:AAH39902.1;protein_accession:AAH48094.2;protein_accession:AAO25651.1;protein_accession:AAQ89076.1;protein_accession:AAT45083.1;protein_accession:ACT66268.1;protein_accession:BAB40370.1;protei…	452664	Protein	BRG1	ATP-dependent helicase SMARCA4;BAF190A;BRG1;BRG1-associated factor 190A;EC 3.6.4.-;Mitotic growth and transcription activator;Protein brahma homolog 1;Protein BRG-1;SMARCA4;SMCA4;SNF2-beta;SNF2B;SNF2L4;SWI/SNF-related matrix-associated actin-dependent regulator of chromatin subfamily A member 4;Transcription activator BRG1;BAF190;brg-1 protein;brg1 protein;CSS4;hSNF2b;hsnf2beta;MRD16;protein brg1…	SWISSPROT_AC:P51532;SWISSPROT_ID:SMCA4_HUMAN;EMBL:AC006127;EMBL:AC011442;EMBL:AC011485;EMBL:AF254822;EMBL:CH471106;EMBL:D26156;EMBL:EU430756;EMBL:EU430757;EMBL:EU430758;EMBL:EU430759;EMBL:U29175;RefSeq:NP_001122316.1;RefSeq:NP_001122317.1;RefSeq:NP_001122318.1;RefSeq:NP_001122319.1;RefSeq:NP_001122320.1;RefSeq:NP_003063.2;RefSeq:XP_016882654.1;RefSeq:XP_016882655.1;RefSeq:XP_016882656.1;RefSeq:XP…	59272	6597
172318035	ACE2 -- CCNC	association	Pubmed central 2017:5491182;	<b>CycC</b> binds to the mitotic <b>ace2</b> promoter.[Pubmed central 2017:5491182];We analyzed protein binding with quantitative real-time PCR and found that <b>CycC</b> interacted with the mitotic <b>ace2</b> promoter in a periodic manner.[Pubmed central 2017:5491182];	4353906	Gene	ACE2	ACE2;ACEH;angiotensin I converting enzyme 2;ACE-related carboxypeptidase;angiotensin -converting enzyme 2;angiotensin 1 converting enzyme 2;angiotensin 1-converting enzyme 2;angiotensin converting enzyme 2;angiotensin converting enzyme ii;angiotensin converting enzyme type 2;angiotensin converting enzyme-2;angiotensin converting enzyme-ii;angiotensin i-converting enzyme 2;angiotensin i-converting…	SWISSPROT_AC:Q9BYF1;SWISSPROT_ID:ACE2_HUMAN;GeneID:59272;Ensembl:ENSG00000130234;HGNC:HGNC:13557;MIM:300335;Vega:OTTHUMG00000021177;protein_accession:AAF78220.1;protein_accession:AAF99721.1;protein_accession:AAH39902.1;protein_accession:AAH48094.2;protein_accession:AAO25651.1;protein_accession:AAQ89076.1;protein_accession:AAT45083.1;protein_accession:ACT66268.1;protein_accession:BAB40370.1;protei…	58364	Protein	CCNC	CCNC;Cyclin-C;hSRB11;SRB11 homolog;c-type cyclin;CycC;cyclin C;	SWISSPROT_AC:P24863;SWISSPROT_ID:CCNC_HUMAN;EMBL:AK298558;EMBL:AL137784;EMBL:M74091;EMBL:U40728;EMBL:U40729;EMBL:U40730;EMBL:U40731;EMBL:U40732;EMBL:U40733;EMBL:U40734;EMBL:U40735;EMBL:U40736;EMBL:U40737;EMBL:U40738;EMBL:U40739;RefSeq:NP_001013417.1;RefSeq:NP_005181.2;ProteinModelPortal:P24863;STRING:9606.ENSP00000428982;SWISSPROT_AC_OLD:B4DPZ1;SWISSPROT_AC_OLD:Q9H543;SMR:P24863;GeneID:892;KEGG:h…	59272	892
172327097	ISYNA1 -- ACE2	association	Pubmed central 2010:2835469;	However, peripheral targeting does not correlate with Ace2-dependent transcription and we have not observed an interaction of the <b>INO1</b> promoter with <b>Ace2</b> in vivo using chromatin immunoprecipitation (ChIP; not shown).[Pubmed central 2010:2835469];	4351747	Gene	ISYNA1	INO1;INOS;inositol-3-phosphate synthase 1;IPS;IPS 1;IPS-1;ISYNA1;EC 5.5.1.4;hINO1;hIPS;ino-1;inos-isoform;ips-i;MI-1-P synthase;MIP synthase;mip-synthase;myo-inositol 1 phosphate synthase;Myo-inositol 1-phosphate synthase;Myo-inositol 1-phosphate synthase A1;myo-inositol- 1-phosphate synthase;	SWISSPROT_AC:Q9NPH2;SWISSPROT_ID:INO1_HUMAN;GeneID:51477;Ensembl:ENSG00000105655;HGNC:HGNC:29821;MIM:611670;Vega:OTTHUMG00000179027;protein_accession:AAF26444.1;protein_accession:AAF26739.1;protein_accession:AAG35698.1;protein_accession:AAH04320.1;protein_accession:AAH18952.1;protein_accession:AAH66902.1;protein_accession:AAP97151.1;protein_accession:ABM84391.1;protein_accession:ABM87335.1;protei…	6378	Protein	ACE2	ACE-related carboxypeptidase;ACE2;ACEH;Angiotensin-converting enzyme 2;Angiotensin-converting enzyme homolog;EC 3.4.17.23;Metalloprotease MPROT15;angiotensin -converting enzyme 2;angiotensin 1 converting enzyme 2;angiotensin 1-converting enzyme 2;angiotensin converting enzyme 2;angiotensin converting enzyme ii;angiotensin converting enzyme type 2;angiotensin converting enzyme-2;angiotensin conver…	SWISSPROT_AC:Q9BYF1;SWISSPROT_ID:ACE2_HUMAN;EMBL:AB046569;EMBL:AB193259;EMBL:AB193260;EMBL:AF241254;EMBL:AF291820;EMBL:AL110224;EMBL:AY217547;EMBL:AY358714;EMBL:AY623811;EMBL:BC039902;EMBL:BC048094;EMBL:CH471074;EMBL:E39033;EMBL:GQ262784;RefSeq:NP_068576.1;ProteinModelPortal:Q9BYF1;STRING:9606.ENSP00000252519;SWISSPROT_AC_OLD:C7ECU1;SWISSPROT_AC_OLD:Q6UWP0;SWISSPROT_AC_OLD:Q86WT0;SWISSPROT_AC_OLD…	51477	59272
172362610	ACE2 -- UBE3B	association	Pubmed central 2016:4730663;	For amplification of <b>ACE2</b> gene of samples from <b>Kos</b> we used the primers F1457 5Ã¢Â€Â²Ã¢Â€Â“GAGGAGATGTGGAATCCCAAÃ¢Â€Â“3Ã¢Â€Â² and B1246 5Ã¢Â€Â²Ã¢Â€Â“TGGAGCCTCCTCTTCACGGCÃ¢Â€Â“3Ã¢Â€Â² and PCR conditions described earlier [16].[Pubmed central 2016:4730663];For amplification of <b>ACE2</b> gene of samples from <b>Kos</b> we used the primers F1457 5?–GAGGAGATGTGGAATCCCAA–3? and B1246 5?–T…	4353906	Gene	ACE2	ACE2;ACEH;angiotensin I converting enzyme 2;ACE-related carboxypeptidase;angiotensin -converting enzyme 2;angiotensin 1 converting enzyme 2;angiotensin 1-converting enzyme 2;angiotensin converting enzyme 2;angiotensin converting enzyme ii;angiotensin converting enzyme type 2;angiotensin converting enzyme-2;angiotensin converting enzyme-ii;angiotensin i-converting enzyme 2;angiotensin i-converting…	SWISSPROT_AC:Q9BYF1;SWISSPROT_ID:ACE2_HUMAN;GeneID:59272;Ensembl:ENSG00000130234;HGNC:HGNC:13557;MIM:300335;Vega:OTTHUMG00000021177;protein_accession:AAF78220.1;protein_accession:AAF99721.1;protein_accession:AAH39902.1;protein_accession:AAH48094.2;protein_accession:AAO25651.1;protein_accession:AAQ89076.1;protein_accession:AAT45083.1;protein_accession:ACT66268.1;protein_accession:BAB40370.1;protei…	508384	Protein	UBE3B	EC 2.3.2.26;HECT-type ubiquitin transferase E3B;UBE3B;Ubiquitin-protein ligase E3B;BPIDS;KOS;protein ubiquitin ligase e3b;ubiquitin protein ligase E3B;	SWISSPROT_AC:Q7Z3V4;SWISSPROT_ID:UBE3B_HUMAN;EMBL:AC007570;EMBL:AF251046;EMBL:AL096740;EMBL:BC032301;EMBL:BC051266;EMBL:BC068221;EMBL:BC108705;EMBL:BC141880;EMBL:BX537403;RefSeq:NP_001257378.1;RefSeq:NP_001257379.1;RefSeq:NP_001257380.1;RefSeq:NP_569733.2;RefSeq:NP_904324.1;RefSeq:XP_005254044.1;RefSeq:XP_011537261.1;RefSeq:XP_016875685.1;ProteinModelPortal:Q7Z3V4;STRING:9606.ENSP00000340596;SWIS…	59272	89910
172417596	UCP2 -- ACE2	association	Pubmed central 2016:4829150;	<b>ACE2</b> deletion induced a significant decrease in <b>UCP2</b> mRNA levels (Fig 4M), compared with the control animals.[Pubmed central 2016:4829150];	4345796	Gene	UCP2	BMIQ4;SLC25A8;UCP2;UCPH;uncoupling protein 2;Mitochondrial uncoupling protein 2;mitochondrial uncoupling protein-2;Solute carrier family 25 member 8;UCP 2;ucp- 2;ucp-2;uncoupling of protein-2;uncoupling protein - 2;uncoupling protein type 2;uncoupling protein-2;uncoupling protein2;uncoupling-protein 2;	SWISSPROT_AC:P55851;SWISSPROT_ID:UCP2_HUMAN;GeneID:7351;Ensembl:ENSG00000175567;HGNC:HGNC:12518;MIM:601693;Vega:OTTHUMG00000168095;protein_accession:AAB48411.1;protein_accession:AAB53091.1;protein_accession:AAC39690.1;protein_accession:AAC51336.1;protein_accession:AAD21151.1;protein_accession:AAH11737.1;protein_accession:AAY68217.1;protein_accession:ABM84224.1;protein_accession:ABM87735.1;protein…	6378	Protein	ACE2	ACE-related carboxypeptidase;ACE2;ACEH;Angiotensin-converting enzyme 2;Angiotensin-converting enzyme homolog;EC 3.4.17.23;Metalloprotease MPROT15;angiotensin -converting enzyme 2;angiotensin 1 converting enzyme 2;angiotensin 1-converting enzyme 2;angiotensin converting enzyme 2;angiotensin converting enzyme ii;angiotensin converting enzyme type 2;angiotensin converting enzyme-2;angiotensin conver…	SWISSPROT_AC:Q9BYF1;SWISSPROT_ID:ACE2_HUMAN;EMBL:AB046569;EMBL:AB193259;EMBL:AB193260;EMBL:AF241254;EMBL:AF291820;EMBL:AL110224;EMBL:AY217547;EMBL:AY358714;EMBL:AY623811;EMBL:BC039902;EMBL:BC048094;EMBL:CH471074;EMBL:E39033;EMBL:GQ262784;RefSeq:NP_068576.1;ProteinModelPortal:Q9BYF1;STRING:9606.ENSP00000252519;SWISSPROT_AC_OLD:C7ECU1;SWISSPROT_AC_OLD:Q6UWP0;SWISSPROT_AC_OLD:Q86WT0;SWISSPROT_AC_OLD…	7351	59272
[truncated: 438 more rows]
