# Supplementary material for: Gene Networks of Hyperglycemia, Diabetic Complications, and Human Proteins Targeted by SARS-CoV-2: What Is the Molecular Basis for Comorbidity?
Source: Int J Mol Sci. 2022 Jun 29;23(13):7247. doi: 10.3390/ijms23137247 (PMC9266766; doi:10.3390/ijms23137247)
Supplement: Supplementary file 1 [file ijms-23-07247-s001.zip › Table S9.xlsx]

## Sheet: Pivot table GOEA ACE2
Gene Ontology biological process	Hyperglycemia	CVD	Diabetic neuropathy	Diabetic nephropathy	Diabetic retinopathy	Insulin resistance
GO:0030335~positive regulation of cell migration	3.2790107924767176E-5	9.103670884391567E-4	1.1106532592848907E-5	3.599791428213288E-5	7.240119864949788E-6	3.463005260294344E-4
GO:0010629~negative regulation of gene expression	6.513713012221015E-7	2.6772656971080853E-7	0.015506256823258532	6.722437677417043E-9	1.9322170748088974E-8	6.510487810648585E-7
GO:0014068~positive regulation of phosphatidylinositol 3-kinase signaling	3.2790107924767176E-5	0.012116609580895141	0.02768804855542808	1.6194518758096601E-4	8.030157404306874E-5	8.510043836877367E-4
GO:0008284~positive regulation of cell proliferation	1.454167092989034E-4	1.6765549729237046E-4	0.049377951028651744	4.291133893481881E-4	0.003185489793023243	5.491093934418542E-5
GO:0043066~negative regulation of apoptotic process	1.3177689644352104E-4	0.0027651968686523494	0.04889599250815764	6.466827342482886E-5	0.012225488261393488	4.0056131464390125E-5
GO:1904707~positive regulation of vascular smooth muscle cell proliferation	1.277636833395681E-4	3.121066406427091E-4	0.015506256823258532	4.4615095526832606E-4	2.52664021208783E-4	0.021304250060780083
GO:0003081~regulation of systemic arterial blood pressure by renin-angiotensin	0.0013252171778357648	0.0023162716879452567		0.003249436098179542	0.0024731192949966566	0.007157984165476311
GO:0042310~vasoconstriction	0.008962058861103715	0.012255903283036084		0.018864765714599305	0.01386289027236442	0.0410484452548909
GO:0050729~positive regulation of inflammatory response	9.948870285977894E-4	0.0023162716879452567		3.8532077917562835E-4	1.9572290070613566E-4	0.01505062252228551
GO:0046628~positive regulation of insulin receptor signaling pathway	3.9225548927259617E-4	9.485863227118099E-4		0.025466278554019166	0.019055853205017362	0.004056209858101723
GO:0045429~positive regulation of nitric oxide biosynthetic process	0.0021258861788446344	2.6158407686800467E-4		0.006339881633421359	0.0038974667646907066	0.0015717937799742743
GO:0001934~positive regulation of protein phosphorylation	9.386152932677039E-5	0.002348158022389294		7.531172035967504E-5	2.52664021208783E-4	1.1469668491744156E-5
GO:0071346~cellular response to interferon-gamma	0.010682248766378579	0.018663841491845162		0.003929172251089588	0.019055853205017362	0.013677687879457364
GO:0001974~blood vessel remodeling	0.023721323391526074	0.0023162716879452567		0.04875631321156768	0.03597878127159842	0.009817520434589189
GO:0032757~positive regulation of interleukin-8 production	0.004277264913506587	0.007430830627319364		0.012568124547561541	0.007685238025267177	0.004056209858101723
GO:0070374~positive regulation of ERK1 and ERK2 cascade	2.1230668940299717E-5	5.273005375159674E-4		1.4788094126115688E-6	3.6343417805406774E-4	2.445624390038278E-5
GO:0019229~regulation of vasoconstriction	2.518303265267481E-4	6.270496836644286E-4		8.146854435519452E-4	4.8099417348853614E-4	0.002616930905300808
GO:0042311~vasodilation	6.456941021104925E-5	1.6336009239151837E-7		2.3144895260405058E-4	0.002795043768957741	4.0056131464390125E-5
GO:0071356~cellular response to tumor necrosis factor	0.002583293463633901	7.154658163723868E-4		1.293729294706683E-4	4.996404346801536E-4	8.349926108635559E-5
GO:0032755~positive regulation of interleukin-6 production	0.011159093650973445	0.019507839869293456		0.003942126264434588	0.019607405003303015	0.014484587557551755
GO:0071347~cellular response to interleukin-1	0.008962058861103715	0.0015975546847312833		0.002894723880495178	0.0013472853083536897	0.010052699093727184
GO:0055089~fatty acid homeostasis	0.007389415530684927	0.010397779326048988		0.015727723501555674	0.011938161501842244	0.03546317691063025
GO:0042593~glucose homeostasis	0.0013252171778357648	0.025472029332737164		0.04111282119697054	0.026536966515974165	0.020586678712849665
GO:0010873~positive regulation of cholesterol esterification	0.002600733058148361	0.0037840141898250537		0.005769083406032581	0.004201057681604459	0.013360649506349886
GO:0071222~cellular response to lipopolysaccharide	6.236998009158847E-4	2.563426063209773E-5		5.781822999346861E-6	1.9572290070613566E-4	7.921002908558056E-6
GO:1905564~positive regulation of vascular endothelial cell proliferation	4.149065644813778E-4	3.5242934952059883E-5		1.4788094126115688E-6	2.491027149399909E-5	1.6951148114786508E-4
GO:0007566~embryo implantation	7.231586932848274E-5	0.0027651968686523494	0.015506256823258532	0.004894082694144039	0.0031305993814331762
GO:0007263~nitric oxide mediated signal transduction	6.106052465926402E-6	1.6336009239151837E-7		2.0787916595256193E-5	3.6343417805406774E-4	1.8464827781417523E-6
GO:0001666~response to hypoxia	5.047994249472037E-7	8.507704726092975E-7		1.1983244114178794E-9	6.908257899877221E-7	4.2986487126218356E-8
GO:0043065~positive regulation of apoptotic process	6.591540741036372E-4	0.0023162716879452567		9.30914191104149E-4	2.7459858363959214E-4	0.0015717937799742743
GO:0051092~positive regulation of NF-kappaB transcription factor activity	3.4326161702591813E-4	0.0077506529173283585		0.0022205643865060042	8.89300025257886E-5	0.0015717937799742743
GO:0006954~inflammatory response	0.010369562137495694	1.7314464458288272E-4		7.328560188506655E-5	7.030618298137935E-4	3.452994341590324E-5
GO:0034374~low-density lipoprotein particle remodeling	0.006760216152633661	0.00962666188273978		0.014328279459282256	0.010762480323465565	0.03179575788019834
GO:0045766~positive regulation of angiogenesis	3.2790107924767176E-5	0.001121862355270297		2.352902999458215E-4	3.805896221304094E-7	1.7105762927897524E-4
GO:0014823~response to activity	1.4460376305636496E-4		3.1032788614696684E-4	3.599791428213288E-5	3.024855908812874E-4	0.00260851024056615
GO:0045840~positive regulation of mitotic nuclear division	0.017330516330245887	0.025472029332737164	0.010999011554591275	0.035850683264405526	0.02682276114205429
GO:0045776~negative regulation of blood pressure	0.014590347381081635	0.0011937331533260942		0.0017973071513490099	0.023398041868038608	0.005343794981278676
GO:0007568~aging	5.047994249472037E-7	2.543562281354718E-4		5.837904347880787E-5	1.5732399992990564E-5	0.0035144749314137405
GO:0001525~angiogenesis	1.8095390526701855E-4	1.04377675284457E-4		3.412703805554007E-5	6.583918272998004E-6	0.009817520434589189
GO:0001541~ovarian follicle development	8.076358370253726E-5	0.003086102130123326		0.005315639473820976	0.0033763960499366523	0.01505062252228551
GO:0044321~response to leptin	3.2790107924767176E-5	0.0031480592210401514		0.004894082694144039	0.0035521306877623216	0.010616911038860982
GO:0032496~response to lipopolysaccharide	3.2790107924767176E-5	3.4266732507159564E-7		4.430586322996541E-9	3.805896221304094E-7	1.8177490890122432E-8
GO:0032270~positive regulation of cellular protein metabolic process	0.006377075418058943	0.008720682537276496		0.013381664487293674	0.009625737047925497	0.029938621756540152
GO:0008217~regulation of blood pressure	3.4326161702591813E-4	7.033051078250874E-5		0.0016379491132771844	7.030618298137935E-4	5.630360874285251E-4
GO:0010628~positive regulation of gene expression	0.0046066591610843125	0.0027375542837841955		3.38162617337173E-4	0.0026111291898596794	4.0056131464390125E-5
GO:0071456~cellular response to hypoxia	0.0020911717050943147	0.0357561886875982		0.008307505030962874	0.03572326006794584	0.03027677410580849
GO:0010613~positive regulation of cardiac muscle hypertrophy	0.010682248766378579	0.01579233251858303		0.02335500949074603	0.017673127504315288
GO:0042127~regulation of cell proliferation	0.003934684109077543	0.0077506529173283585		0.014770367207139257	0.00791498764401799
GO:0097746~regulation of blood vessel diameter	0.011316535054313943	0.01703304667139151		0.024566961503424356	0.018676115504447966
GO:0043406~positive regulation of MAP kinase activity			0.02768804855542808	0.020000331409985573	0.012253386269550037	7.883749686893074E-4
GO:0071407~cellular response to organic cyclic compound	0.04404210453377488			5.809942300264658E-4	0.00540353957667732	0.02613448085047601
GO:0043200~response to amino acid	0.017330516330245887	0.025472029332737164		0.035850683264405526	0.02682276114205429
GO:0006527~arginine catabolic process	0.0017604301520686735	0.0027375542837841955		0.003942126264434588		0.009223443610164991
GO:0009725~response to hormone	0.03326612113325795	0.0031480592210401514		0.005563927198090935		0.0013593358272520142
GO:0007186~G-protein coupled receptor signaling pathway	0.014285565915104517	0.04307998310531318			0.03807208641322103	0.04381022191093704
GO:0006809~nitric oxide biosynthetic process	0.006760216152633661	0.00962666188273978		0.014328279459282256		0.03179575788019834
GO:0051926~negative regulation of calcium ion transport	0.0056412467149713685	0.007833731573108082		0.01221767911835048		0.026797221854855047
GO:0002018~renin-angiotensin regulation of aldosterone production		0.0011937331533260942		0.0016379491132771844	0.001071143627989061	2.8745745400751333E-5
GO:0042493~response to drug	3.9225548927259617E-4			0.0034381395292990133	0.04058258885399659	0.018634171891594893
GO:0043536~positive regulation of blood vessel endothelial cell migration	0.00234480836051077			4.291133893481881E-4	2.52664021208783E-4	7.921002908558056E-6
GO:0001542~ovulation from ovarian follicle	0.002600733058148361	0.0037840141898250537		0.005769083406032581	0.004201057681604459
GO:0010544~negative regulation of platelet activation		0.0031480592210401514		0.004894082694144039	0.0035521306877623216	0.010616911038860982
GO:0001819~positive regulation of cytokine production	0.004589118447757137	0.0077506529173283585		0.013381664487293674		0.004429286862012198
GO:0010595~positive regulation of endothelial cell migration	0.0046066591610843125			0.013459045893651926	0.008225382121113376	0.03782515920368313
GO:0001822~kidney development	0.017330516330245887			0.00670863374683622	0.0035521306877623216	0.004056209858101723
GO:0007565~female pregnancy	0.010375455992875164	1.7314464458288272E-4		0.028550822963634814	0.018676115504447966
GO:0030195~negative regulation of blood coagulation		0.007833731573108082		3.38162617337173E-4	0.008530770581502464	0.026797221854855047
GO:0031284~positive regulation of guanylate cyclase activity	0.003876672945536703	0.005419536934311678		0.008235088489128154		0.018248507132633516
GO:0032269~negative regulation of cellular protein metabolic process		0.0023162716879452567		3.599791428213288E-5		8.409677025703811E-5
GO:0043407~negative regulation of MAP kinase activity	0.03326612113325795	0.04815187195940805			0.04898781453840304
GO:0071260~cellular response to mechanical stimulus		0.0013211872237343717		0.022706163419062498		9.174741995052379E-4
GO:0043537~negative regulation of blood vessel endothelial cell migration	0.02821103732361111	0.002637608476933036			0.04103439822030629
GO:0030225~macrophage differentiation	0.010682248766378579			0.02335500949074603	0.017673127504315288
GO:0009410~response to xenobiotic stimulus	1.4575263071015993E-4			0.008235088489128154		0.036012562573293556
GO:0030324~lung development	0.009013679958596822			0.024920919676891477	0.016334322216425192
GO:0071466~cellular response to xenobiotic stimulus				0.011154836113091905	0.006498877210702834	0.03027677410580849
GO:1903597~negative regulation of gap junction assembly	0.03909512715715584	0.04815187195940805			0.04898781453840304
GO:0010744~positive regulation of macrophage derived foam cell differentiation		0.012255903283036084		0.018864765714599305		0.0410484452548909
GO:0051000~positive regulation of nitric-oxide synthase activity	0.01389466290289734	0.001121862355270297				0.0048949777457700855
GO:0070542~response to fatty acid	0.011989462290222021			0.025466278554019166	0.019055853205017362
GO:1903589~positive regulation of blood vessel endothelial cell proliferation involved in sprouting angiogenesis	0.010682248766378579			0.02335500949074603	5.89031989075538E-4
GO:0007159~leukocyte cell-cell adhesion		0.025472029332737164		0.035850683264405526	0.02682276114205429
GO:0035094~response to nicotine	0.0013252171778357648	0.002637608476933036			0.04103439822030629
GO:0048662~negative regulation of smooth muscle cell proliferation		0.03530081042593653		0.04875631321156768		0.009817520434589189
GO:0045893~positive regulation of transcription, DNA-templated		0.0023162716879452567		0.02365723014426353		0.006004430566646698
GO:0038166~angiotensin-activated signaling pathway		0.005419536934311678			0.0059333553938382836	1.1469668491744156E-5
GO:0007569~cell aging	6.236998009158847E-4	0.02535194240302033		0.03544259859208373
GO:0071333~cellular response to glucose stimulus				0.0022290263534680663	0.012922325230294665	0.008367622994146626
GO:0002019~regulation of renal output by angiotensin	0.03909512715715584	0.04815187195940805			0.04898781453840304
GO:0050796~regulation of insulin secretion	0.034363233198886255				0.04898781453840304	0.016821700582879125
GO:0061647~histone H3-K9 modification	0.03909512715715584	0.04815187195940805			0.04898781453840304
GO:0035690~cellular response to drug				0.013459045893651926	0.008225382121113376	0.03782515920368313
GO:0031663~lipopolysaccharide-mediated signaling pathway	0.02474805517606844	0.03599708796311222			0.037486122943836214
GO:0032148~activation of protein kinase B activity		0.026864285298062215		0.03784803789603683		0.007157984165476311
GO:0032355~response to estradiol	0.0013252171778357648			0.04053065724985207	0.026266922711199885
GO:0007202~activation of phospholipase C activity		0.025472029332737164		0.035850683264405526		0.006981123798045138
GO:1990619~histone H3-K9 deacetylation	0.03909512715715584	0.04815187195940805			0.04898781453840304
GO:0007204~positive regulation of cytosolic calcium ion concentration	0.030002043562377977	0.04837277090395881			0.04898781453840304
GO:0035815~positive regulation of renal sodium excretion		0.008720682537276496				0.029938621756540152
GO:0008360~regulation of cell shape	0.029248073974877196				0.04898781453840304
GO:0032868~response to insulin	0.00643730995367198	0.010397779326048988
GO:0030574~collagen catabolic process		0.037519234543266965			0.038504670072626354
GO:0008285~negative regulation of cell proliferation					0.03479919109102132	0.031175542417357323
GO:0022617~extracellular matrix disassembly		0.04815187195940805			0.04898781453840304
GO:0033138~positive regulation of peptidyl-serine phosphorylation	0.009159889430400168			0.025405844664218028
GO:0033864~positive regulation of NAD(P)H oxidase activity				0.003942126264434588		0.009223443610164991
GO:0071310~cellular response to organic substance	0.007389415530684927	0.010397779326048988
GO:0001975~response to amphetamine	0.0013252171778357648	0.04060390240574821
GO:0045454~cell redox homeostasis	0.02821103732361111	0.04060390240574821
GO:0071492~cellular response to UV-A		0.005419536934311678			0.0059333553938382836
GO:0071354~cellular response to interleukin-6		0.01579233251858303		0.02335500949074603
GO:0051781~positive regulation of cell division	0.03657540554278329		0.015506256823258532
GO:0042981~regulation of apoptotic process				0.03544259859208373	0.01875813282929988
GO:0001938~positive regulation of endothelial cell proliferation				0.016658364413002964		0.0471828176088677
GO:0043388~positive regulation of DNA binding	0.020191251132475517	0.030059370406562168
GO:0045944~positive regulation of transcription from RNA polymerase II promoter					0.03499567031444457	0.010616911038860982
GO:0098609~cell-cell adhesion	0.006432276276707795			0.023367197351591366
GO:0045471~response to ethanol	1.454167092989034E-4				0.03499567031444457
GO:1904385~cellular response to angiotensin				0.01221767911835048		0.026797221854855047
GO:0042327~positive regulation of phosphorylation				0.0024998597966799847		0.007157984165476311
GO:0010212~response to ionizing radiation					0.04898781453840304
GO:0035987~endodermal cell differentiation				0.033830977204417495
GO:0030308~negative regulation of cell growth		5.107421570109467E-4
GO:0010460~positive regulation of heart rate		0.01830215692514801
GO:0032760~positive regulation of tumor necrosis factor production				0.035850683264405526
GO:0007155~cell adhesion				0.011507052223212223
GO:0035994~response to muscle stretch		0.011487482171550874
GO:1902514~regulation of calcium ion transmembrane transport via high voltage-gated calcium channel		0.0037840141898250537
GO:0019722~calcium-mediated signaling		0.013314027283508273
GO:0019233~sensory perception of pain	0.04333590451893592
GO:0090190~positive regulation of branching involved in ureteric bud morphogenesis						0.0410484452548909
GO:0009408~response to heat	0.03657540554278329
GO:0071363~cellular response to growth factor stimulus	0.04792721813585986
GO:0007165~signal transduction		0.04399826171279636
GO:0031667~response to nutrient levels	0.04404210453377488
GO:0043434~response to peptide hormone	0.045181315672211446
GO:0007199~G-protein coupled receptor signaling pathway coupled to cGMP nucleotide second messenger		0.04815187195940805
GO:1902895~positive regulation of pri-miRNA transcription from RNA polymerase II promoter		0.04815187195940805
GO:0051881~regulation of mitochondrial membrane potential	0.018271540152461824
GO:0051924~regulation of calcium ion transport		0.02064474572442463
GO:0072593~reactive oxygen species metabolic process	0.020191251132475517
GO:0043524~negative regulation of neuron apoptotic process	0.029248073974877196
GO:0043491~protein kinase B signaling					0.04255802741206354
GO:0050731~positive regulation of peptidyl-tyrosine phosphorylation				0.003249436098179542
GO:0061049~cell growth involved in cardiac muscle cell development		0.007430830627319364
GO:0042542~response to hydrogen peroxide	1.3177689644352104E-4
GO:0034614~cellular response to reactive oxygen species		0.03599708796311222
GO:0043280~positive regulation of cysteine-type endopeptidase activity involved in apoptotic process	0.04333590451893592
GO:0031954~positive regulation of protein autophosphorylation	0.011989462290222021
GO:0043410~positive regulation of MAPK cascade	0.03188775716501456

## Sheet: GOEA_HG_ACE2
Category	Term	Count	%	PValue	Genes	List Total	Pop Hits	Pop Total	Fold Enrichment	Bonferroni	Benjamini	FDR
GOTERM_BP_DIRECT	GO:0001666~response to hypoxia	9	26.47058823529412	5.905024972314829E-10	7351, 7422, 7412, 4313, 4842, 4843, 847, 1636, 285	34	180	19157	28.17205882352941	7.269083575067725E-7	5.583181420575093E-7	5.047994249472037E-7
GOTERM_BP_DIRECT	GO:0007568~aging	9	26.47058823529412	9.070969001746699E-10	7351, 7412, 6774, 4313, 6647, 847, 183, 1490, 1636	34	190	19157	26.689318885448916	1.1166357263281412E-6	5.583181420575093E-7	5.047994249472037E-7
GOTERM_BP_DIRECT	GO:0010629~negative regulation of gene expression	10	29.411764705882355	1.7557177930514865E-9	7422, 348, 3630, 1906, 23411, 4843, 183, 1490, 406991, 1636	34	308	19157	18.293544690603515	2.1612862699527113E-6	7.204295344154599E-7	6.513713012221015E-7
GOTERM_BP_DIRECT	GO:0007263~nitric oxide mediated signal transduction	5	14.705882352941178	2.1944483255800188E-8	348, 4842, 4843, 183, 4846	34	18	19157	156.51143790849676	2.7013294287669964E-5	6.753414721972508E-6	6.106052465926402E-6
GOTERM_BP_DIRECT	GO:0070374~positive regulation of ERK1 and ERK2 cascade	8	23.52941176470588	9.537587125022334E-8	7422, 2641, 3146, 348, 6347, 3383, 1490, 406991	34	226	19157	19.94482040603852	1.1740081103250866E-4	2.3481539501804987E-5	2.1230668940299717E-5
GOTERM_BP_DIRECT	GO:0030335~positive regulation of cell migration	8	23.52941176470588	2.2263341318821508E-7	7422, 3553, 6774, 3630, 1906, 4313, 406991, 4318	34	256	19157	17.607536764705884	2.740242106004098E-4	3.6266507507087504E-5	3.2790107924767176E-5
GOTERM_BP_DIRECT	GO:0032496~response to lipopolysaccharide	7	20.588235294117645	2.4453778295930536E-7	3553, 7412, 1906, 4842, 4843, 4846, 1636	34	156	19157	25.28261689291101	3.00980743775936E-4	3.6266507507087504E-5	3.2790107924767176E-5
GOTERM_BP_DIRECT	GO:0044321~response to leptin	4	11.76470588235294	2.5926687765624494E-7	595, 6774, 1906, 23411	34	8	19157	281.72058823529414	3.1910664238177233E-4	3.6266507507087504E-5	3.2790107924767176E-5
GOTERM_BP_DIRECT	GO:0014068~positive regulation of phosphatidylinositol 3-kinase signaling	6	17.647058823529413	2.7433558800547214E-7	7422, 3630, 23411, 847, 183, 406991	34	82	19157	41.22740315638451	3.3765013853748194E-4	3.6266507507087504E-5	3.2790107924767176E-5
GOTERM_BP_DIRECT	GO:0045766~positive regulation of angiogenesis	7	20.588235294117645	2.9461013409494315E-7	7422, 3553, 6774, 23411, 406991, 4846, 285	34	161	19157	24.497442455242965	3.625993734094335E-4	3.6266507507087504E-5	3.2790107924767176E-5
GOTERM_BP_DIRECT	GO:0042311~vasodilation	5	14.705882352941178	6.381523021756889E-7	348, 3630, 4842, 183, 4846	34	40	19157	70.43014705882354	7.852572587121465E-4	7.141504399802482E-5	6.456941021104925E-5
GOTERM_BP_DIRECT	GO:0007566~embryo implantation	5	14.705882352941178	7.796859226790592E-7	3553, 4313, 6647, 406991, 4318	34	42	19157	67.07633053221288	9.593332903387042E-4	7.998278090149349E-5	7.231586932848274E-5
GOTERM_BP_DIRECT	GO:0001541~ovarian follicle development	5	14.705882352941178	9.433302678643166E-7	596, 7422, 4313, 6647, 3383	34	44	19157	64.0274064171123	0.0011605661291161917	8.93261199800749E-5	8.076358370253726E-5
GOTERM_BP_DIRECT	GO:0001934~positive regulation of protein phosphorylation	7	20.588235294117645	1.180648167632332E-6	595, 7422, 3553, 23411, 1490, 406991, 4318	34	204	19157	19.333765859284888	0.0014523231089530464	1.0381270673967148E-4	9.386152932677039E-5
GOTERM_BP_DIRECT	GO:1904707~positive regulation of vascular smooth muscle cell proliferation	5	14.705882352941178	1.7218825247920227E-6	1906, 4313, 183, 406991, 4318	34	51	19157	55.239331026528255	0.002117394364069991	1.4130915920126531E-4	1.277636833395681E-4
GOTERM_BP_DIRECT	GO:0043066~negative regulation of apoptotic process	9	26.47058823529412	1.9838719637809667E-6	7351, 596, 213, 7422, 2641, 23411, 847, 406991, 4318	34	515	19157	9.846544831524843	0.002439169190562196	1.4574785222100123E-4	1.3177689644352104E-4
GOTERM_BP_DIRECT	GO:0042542~response to hydrogen peroxide	5	14.705882352941178	2.0127648153996924E-6	596, 4313, 6647, 23411, 847	34	53	19157	53.15482796892342	0.0024746489765917756	1.4574785222100123E-4	1.3177689644352104E-4
GOTERM_BP_DIRECT	GO:0014823~response to activity	5	14.705882352941178	2.3386053324479506E-6	2641, 1906, 4313, 847, 285	34	55	19157	51.221925133689844	0.0028746866830153817	1.5993462023574596E-4	1.4460376305636496E-4
GOTERM_BP_DIRECT	GO:0008284~positive regulation of cell proliferation	9	26.47058823529412	2.5971377270323357E-6	596, 7422, 3553, 3630, 1906, 23411, 3667, 1490, 406991	34	534	19157	9.49619960343688	0.003191975473124553	1.6083375484901176E-4	1.454167092989034E-4
GOTERM_BP_DIRECT	GO:0045471~response to ethanol	6	17.647058823529413	2.613058567814976E-6	595, 7412, 6774, 6647, 847, 3383	34	129	19157	26.206566347469224	0.003211511329580641	1.6083375484901176E-4	1.454167092989034E-4
GOTERM_BP_DIRECT	GO:0009410~response to xenobiotic stimulus	7	20.588235294117645	2.7500496360407533E-6	595, 596, 999, 4313, 6647, 847, 1636	34	236	19157	16.712238285144565	0.0033795920361300302	1.612052905698175E-4	1.4575263071015993E-4
GOTERM_BP_DIRECT	GO:0001525~angiogenesis	7	20.588235294117645	3.576806752807195E-6	7422, 4313, 6347, 23411, 1490, 4846, 285	34	247	19157	15.967968563943796	0.0043933777430027465	2.0013859603207533E-4	1.8095390526701855E-4
GOTERM_BP_DIRECT	GO:0019229~regulation of vasoconstriction	4	11.76470588235294	5.204040889591381E-6	1906, 183, 185, 1636	34	20	19157	112.68823529411765	0.006385715109995527	2.7852931891682564E-4	2.518303265267481E-4
GOTERM_BP_DIRECT	GO:0051092~positive regulation of NF-kappaB transcription factor activity	6	17.647058823529413	7.499471147958719E-6	3553, 6774, 3630, 847, 3383, 183	34	160	19157	21.129044117647062	0.009189400596149255	3.796541334761053E-4	3.4326161702591813E-4
GOTERM_BP_DIRECT	GO:0008217~regulation of blood pressure	5	14.705882352941178	7.710278908937963E-6	1906, 6647, 183, 4846, 1636	34	74	19157	38.07034976152623	0.009446488856292179	3.796541334761053E-4	3.4326161702591813E-4
GOTERM_BP_DIRECT	GO:0046628~positive regulation of insulin receptor signaling pathway	4	11.76470588235294	9.196147099899013E-6	3630, 23411, 3667, 183	34	24	19157	93.90686274509804	0.011256673280973017	4.3384232461326675E-4	3.9225548927259617E-4
GOTERM_BP_DIRECT	GO:0042493~response to drug	7	20.588235294117645	9.515631815238182E-6	595, 596, 6774, 999, 6647, 847, 3383	34	293	19157	13.461051997590845	0.011645459057596397	4.3384232461326675E-4	3.9225548927259617E-4
GOTERM_BP_DIRECT	GO:1905564~positive regulation of vascular endothelial cell proliferation	4	11.76470588235294	1.0437900993242208E-5	6774, 3146, 51548, 406991	34	25	19157	90.15058823529411	0.01276692563054349	4.588948615243271E-4	4.149065644813778E-4
GOTERM_BP_DIRECT	GO:0007569~cell aging	4	11.76470588235294	1.650493483383895E-5	596, 6647, 23411, 3383	34	29	19157	77.71602434077079	0.020112727948258358	6.898243081109201E-4	6.236998009158847E-4
GOTERM_BP_DIRECT	GO:0071222~cellular response to lipopolysaccharide	6	17.647058823529413	1.681131538856832E-5	3553, 3146, 6347, 4843, 3383, 406991	34	189	19157	17.887021475256773	0.020482233276587825	6.898243081109201E-4	6.236998009158847E-4
GOTERM_BP_DIRECT	GO:0043065~positive regulation of apoptotic process	7	20.588235294117645	1.8359188047810198E-5	3146, 4313, 6647, 23411, 406991, 4318, 1636	34	329	19157	11.98811013767209	0.02234689276903057	7.290374350598179E-4	6.591540741036372E-4
GOTERM_BP_DIRECT	GO:0050729~positive regulation of inflammatory response	5	14.705882352941178	2.8604119420601313E-5	3553, 183, 406991, 185, 1636	34	103	19157	27.351513420902343	0.034599438967351404	0.0011003647189612568	9.948870285977894E-4
GOTERM_BP_DIRECT	GO:0032355~response to estradiol	5	14.705882352941178	4.115499646159997E-5	595, 6774, 847, 183, 1490	34	113	19157	24.931025507548153	0.0494008825021679	0.00146571639345537	0.0013252171778357648
GOTERM_BP_DIRECT	GO:0042593~glucose homeostasis	5	14.705882352941178	4.2599923995843844E-5	2641, 6774, 3630, 3667, 51548	34	114	19157	24.71233230134159	0.051090286486967784	0.00146571639345537	0.0013252171778357648
GOTERM_BP_DIRECT	GO:0003081~regulation of systemic arterial blood pressure by renin-angiotensin	3	8.823529411764707	4.2978161737470504E-5	183, 185, 1636	34	6	19157	281.72058823529414	0.051532025019471184	0.00146571639345537	0.0013252171778357648
GOTERM_BP_DIRECT	GO:0001975~response to amphetamine	4	11.76470588235294	4.405483879597781E-5	801, 1906, 6647, 3383	34	40	19157	56.34411764705882	0.0527883364111531	0.00146571639345537	0.0013252171778357648
GOTERM_BP_DIRECT	GO:0035094~response to nicotine	4	11.76470588235294	4.405483879597781E-5	596, 7412, 1906, 4313	34	40	19157	56.34411764705882	0.0527883364111531	0.00146571639345537	0.0013252171778357648
GOTERM_BP_DIRECT	GO:0006527~arginine catabolic process	3	8.823529411764707	6.010453349380916E-5	4842, 4843, 4846	34	7	19157	241.47478991596643	0.07131985924533013	0.0019470705455494491	0.0017604301520686735
GOTERM_BP_DIRECT	GO:0071456~cellular response to hypoxia	5	14.705882352941178	7.327555839953124E-5	596, 7422, 1906, 23411, 3383	34	131	19157	21.505388414907948	0.086256624153495	0.0023128772407646912	0.0020911717050943147
GOTERM_BP_DIRECT	GO:0045429~positive regulation of nitric oxide biosynthetic process	4	11.76470588235294	7.640201900609648E-5	3553, 1906, 3383, 183	34	48	19157	46.95343137254902	0.08976682717346862	0.002351272134912619	0.0021258861788446344
GOTERM_BP_DIRECT	GO:0043536~positive regulation of blood vessel endothelial cell migration	4	11.76470588235294	8.637658830273277E-5	7422, 3146, 23411, 4846	34	50	19157	45.075294117647054	0.1008758648352196	0.002593404395138147	0.00234480836051077
GOTERM_BP_DIRECT	GO:0071356~cellular response to tumor necrosis factor	5	14.705882352941178	9.748277221260004E-5	7412, 1906, 6347, 23411, 3383	34	141	19157	19.980183562786817	0.11308589764876353	0.002857173633183587	0.002583293463633901
GOTERM_BP_DIRECT	GO:0010873~positive regulation of cholesterol esterification	3	8.823529411764707	1.0281424488636827E-4	348, 183, 185	34	9	19157	187.8137254901961	0.11888827256899115	0.0028764621694345304	0.002600733058148361
GOTERM_BP_DIRECT	GO:0001542~ovulation from ovarian follicle	3	8.823529411764707	1.0281424488636827E-4	4313, 23411, 4846	34	9	19157	187.8137254901961	0.11888827256899115	0.0028764621694345304	0.002600733058148361
GOTERM_BP_DIRECT	GO:0031284~positive regulation of guanylate cyclase activity	3	8.823529411764707	1.5673879833706347E-4	4842, 4843, 4846	34	11	19157	153.6657754010695	0.17548552690548924	0.004287676905620558	0.003876672945536703
GOTERM_BP_DIRECT	GO:0042127~regulation of cell proliferation	5	14.705882352941178	1.6261946901847886E-4	6774, 23411, 4843, 183, 185	34	161	19157	17.498173182316403	0.18143366845392228	0.004351838399168423	0.003934684109077543
GOTERM_BP_DIRECT	GO:0032757~positive regulation of interleukin-8 production	4	11.76470588235294	1.8062124971681003E-4	3553, 6774, 3146, 4843	34	64	19157	35.21507352941177	0.1993767890607151	0.004730739540455174	0.004277264913506587
GOTERM_BP_DIRECT	GO:0001819~positive regulation of cytokine production	4	11.76470588235294	1.9791346405421612E-4	3630, 6647, 183, 406991	34	66	19157	34.14795008912656	0.21624247547142106	0.005075655713557084	0.004589118447757137
GOTERM_BP_DIRECT	GO:0010628~positive regulation of gene expression	7	20.588235294117645	2.0549229172642428E-4	7422, 3553, 6774, 3630, 1490, 406991, 4846	34	509	19157	7.7486998728764584	0.22352202825633294	0.005095056089213647	0.0046066591610843125
GOTERM_BP_DIRECT	GO:0010595~positive regulation of endothelial cell migration	4	11.76470588235294	2.0694785090226021E-4	7422, 1906, 183, 406991	34	67	19157	33.63827919227392	0.22491235706971302	0.005095056089213647	0.0046066591610843125
GOTERM_BP_DIRECT	GO:0051926~negative regulation of calcium ion transport	3	8.823529411764707	2.584937847830546E-4	4842, 3383, 4846	34	14	19157	120.73739495798321	0.27257689511381245	0.006239330373881181	0.0056412467149713685
GOTERM_BP_DIRECT	GO:0032270~positive regulation of cellular protein metabolic process	3	8.823529411764707	2.979406304933199E-4	3630, 183, 185	34	15	19157	112.68823529411765	0.30706533592937035	0.0070531714641784	0.006377075418058943
GOTERM_BP_DIRECT	GO:0098609~cell-cell adhesion	5	14.705882352941178	3.0629887031941884E-4	596, 7412, 999, 3383, 4868	34	190	19157	14.827399380804954	0.3141605158468983	0.007114224704966124	0.006432276276707795
GOTERM_BP_DIRECT	GO:0032868~response to insulin	4	11.76470588235294	3.1232231581157857E-4	23411, 847, 3667, 3383	34	77	19157	29.26967150496562	0.31922867512334663	0.007119792051186171	0.00643730995367198
GOTERM_BP_DIRECT	GO:0006809~nitric oxide biosynthetic process	3	8.823529411764707	3.401366617677314E-4	4842, 4843, 4846	34	16	19157	105.6452205882353	0.342150735888335	0.007476932689929952	0.006760216152633661
GOTERM_BP_DIRECT	GO:0034374~low-density lipoprotein particle remodeling	3	8.823529411764707	3.401366617677314E-4	348, 183, 185	34	16	19157	105.6452205882353	0.342150735888335	0.007476932689929952	0.006760216152633661
GOTERM_BP_DIRECT	GO:0055089~fatty acid homeostasis	3	8.823529411764707	3.8507286682814537E-4	348, 3630, 23411	34	17	19157	99.43079584775087	0.37756494756659476	0.00817283963905943	0.007389415530684927
GOTERM_BP_DIRECT	GO:0071310~cellular response to organic substance	3	8.823529411764707	3.8507286682814537E-4	596, 3553, 1906	34	17	19157	99.43079584775087	0.37756494756659476	0.00817283963905943	0.007389415530684927
GOTERM_BP_DIRECT	GO:0071347~cellular response to interleukin-1	4	11.76470588235294	4.781039548579086E-4	1906, 4313, 6347, 3383	34	89	19157	25.323198942498347	0.4449442425276361	0.009912214247995212	0.008962058861103715
GOTERM_BP_DIRECT	GO:0042310~vasoconstriction	3	8.823529411764707	4.831298577414401E-4	1906, 183, 1636	34	19	19157	88.96439628482973	0.4483693493324954	0.009912214247995212	0.008962058861103715
GOTERM_BP_DIRECT	GO:0030324~lung development	4	11.76470588235294	4.940112106688286E-4	7422, 3146, 1490, 4846	34	90	19157	25.041830065359477	0.4557127077629487	0.009969308202185704	0.009013679958596822
GOTERM_BP_DIRECT	GO:0033138~positive regulation of peptidyl-serine phosphorylation	4	11.76470588235294	5.10254397740171E-4	596, 7422, 2641, 4842	34	91	19157	24.766645119586293	0.46649320381472803	0.010131018768034687	0.009159889430400168
GOTERM_BP_DIRECT	GO:0006954~inflammatory response	6	17.647058823529413	5.869563474054166E-4	3553, 6774, 3146, 6347, 4843, 185	34	403	19157	8.388702379214713	0.5145870938466361	0.011468940692953459	0.010369562137495694
GOTERM_BP_DIRECT	GO:0007565~female pregnancy	4	11.76470588235294	5.966120247475387E-4	7351, 596, 183, 1636	34	96	19157	23.47671568627451	0.5203260008939835	0.01147545941350344	0.010375455992875164
GOTERM_BP_DIRECT	GO:0030225~macrophage differentiation	3	8.823529411764707	6.505425749379041E-4	7422, 23411, 4318	34	22	19157	76.83288770053476	0.5511553785674072	0.01181477828518601	0.010682248766378579
GOTERM_BP_DIRECT	GO:0010613~positive regulation of cardiac muscle hypertrophy	3	8.823529411764707	6.505425749379041E-4	1906, 183, 406991	34	22	19157	76.83288770053476	0.5511553785674072	0.01181477828518601	0.010682248766378579
GOTERM_BP_DIRECT	GO:1903589~positive regulation of blood vessel endothelial cell proliferation involved in sprouting angiogenesis	3	8.823529411764707	6.505425749379041E-4	7422, 406991, 185	34	22	19157	76.83288770053476	0.5511553785674072	0.01181477828518601	0.010682248766378579
GOTERM_BP_DIRECT	GO:0071346~cellular response to interferon-gamma	4	11.76470588235294	6.526441294822492E-4	1906, 6347, 4843, 3383	34	99	19157	22.765300059417708	0.5523158001892707	0.01181477828518601	0.010682248766378579
GOTERM_BP_DIRECT	GO:0032755~positive regulation of interleukin-6 production	4	11.76470588235294	6.918036495212648E-4	3553, 6774, 3146, 4843	34	101	19157	22.314502038439137	0.5733985193108659	0.01234217815305329	0.011159093650973445
GOTERM_BP_DIRECT	GO:0097746~regulation of blood vessel diameter	3	8.823529411764707	7.117317644222606E-4	185, 4846, 1636	34	23	19157	73.49232736572891	0.5837435486206138	0.012516311457197182	0.011316535054313943
GOTERM_BP_DIRECT	GO:0031954~positive regulation of protein autophosphorylation	3	8.823529411764707	7.75598638720562E-4	7422, 3630, 801	34	24	19157	70.43014705882354	0.6152387903703034	0.013260582281458497	0.011989462290222021
GOTERM_BP_DIRECT	GO:0070542~response to fatty acid	3	8.823529411764707	7.75598638720562E-4	7351, 847, 1490	34	24	19157	70.43014705882354	0.6152387903703034	0.013260582281458497	0.011989462290222021
GOTERM_BP_DIRECT	GO:0051000~positive regulation of nitric-oxide synthase activity	3	8.823529411764707	9.113300915646953E-4	348, 3630, 801	34	26	19157	65.01244343891403	0.6744889402299512	0.015367771818029315	0.01389466290289734
GOTERM_BP_DIRECT	GO:0007186~G-protein coupled receptor signaling pathway	8	23.52941176470588	9.498040231066795E-4	2641, 348, 3630, 801, 1906, 6347, 183, 185	34	943	19157	4.779988771754725	0.6895599164540742	0.01580011827627463	0.014285565915104517
GOTERM_BP_DIRECT	GO:0045776~negative regulation of blood pressure	3	8.823529411764707	9.831770472426978E-4	4842, 4843, 4846	34	27	19157	62.6045751633987	0.7020668958971585	0.016137212602076813	0.014590347381081635
GOTERM_BP_DIRECT	GO:0001822~kidney development	4	11.76470588235294	0.0011958524384940246	7422, 183, 185, 1636	34	122	19157	18.473481195756992	0.7707575857822102	0.019167893623120113	0.017330516330245887
GOTERM_BP_DIRECT	GO:0043200~response to amino acid	3	8.823529411764707	0.0012145375325778788	1906, 3383, 1490	34	30	19157	56.34411764705882	0.7759765092790786	0.019167893623120113	0.017330516330245887
GOTERM_BP_DIRECT	GO:0045840~positive regulation of mitotic nuclear division	3	8.823529411764707	0.0012145375325778788	3553, 3630, 1906	34	30	19157	56.34411764705882	0.7759765092790786	0.019167893623120113	0.017330516330245887
GOTERM_BP_DIRECT	GO:0051881~regulation of mitochondrial membrane potential	3	8.823529411764707	0.0012969017718279282	7351, 596, 6647	34	31	19157	54.52656546489564	0.7976026065528995	0.020208684571141514	0.018271540152461824
GOTERM_BP_DIRECT	GO:0043388~positive regulation of DNA binding	3	8.823529411764707	0.0014694441524982181	3146, 801, 4318	34	33	19157	51.221925133689844	0.8363812223212055	0.022331922860806253	0.020191251132475517
GOTERM_BP_DIRECT	GO:0072593~reactive oxygen species metabolic process	3	8.823529411764707	0.0014694441524982181	596, 6647, 1490	34	33	19157	51.221925133689844	0.8363812223212055	0.022331922860806253	0.020191251132475517
GOTERM_BP_DIRECT	GO:0001974~blood vessel remodeling	3	8.823529411764707	0.0017476626398069525	183, 4846, 1636	34	36	19157	46.953431372549026	0.8838943631366216	0.026236252556126324	0.023721323391526074
GOTERM_BP_DIRECT	GO:0031663~lipopolysaccharide-mediated signaling pathway	3	8.823529411764707	0.0018455422997427496	3553, 6347, 4846	34	37	19157	45.68441971383148	0.8970962880208306	0.02737183820461837	0.02474805517606844
GOTERM_BP_DIRECT	GO:0045454~cell redox homeostasis	3	8.823529411764707	0.0021544817363045323	4842, 4843, 4846	34	40	19157	42.258088235294125	0.9297031402428184	0.031201964910480932	0.02821103732361111
GOTERM_BP_DIRECT	GO:0043537~negative regulation of blood vessel endothelial cell migration	3	8.823529411764707	0.0021544817363045323	3146, 348, 285	34	40	19157	42.258088235294125	0.9297031402428184	0.031201964910480932	0.02821103732361111
GOTERM_BP_DIRECT	GO:0008360~regulation of cell shape	4	11.76470588235294	0.002286237588332719	7422, 6347, 3383, 406991	34	153	19157	14.73048827374087	0.9402496678483733	0.032348947945259506	0.029248073974877196
GOTERM_BP_DIRECT	GO:0043524~negative regulation of neuron apoptotic process	4	11.76470588235294	0.002286237588332719	596, 348, 6347, 6647	34	153	19157	14.73048827374087	0.9402496678483733	0.032348947945259506	0.029248073974877196
GOTERM_BP_DIRECT	GO:0007204~positive regulation of cytosolic calcium ion concentration	4	11.76470588235294	0.002372129230448573	3146, 1906, 183, 185	34	155	19157	14.540417457305502	0.9462579745265616	0.03318285321229765	0.030002043562377977
GOTERM_BP_DIRECT	GO:0043410~positive regulation of MAPK cascade	4	11.76470588235294	0.002549874562161991	7422, 3146, 3630, 6647	34	159	19157	14.174620791712911	0.9568427258285863	0.035268489730577654	0.03188775716501456
GOTERM_BP_DIRECT	GO:0009725~response to hormone	3	8.823529411764707	0.0027198715391971912	4842, 4843, 4846	34	45	19157	37.562745098039215	0.9650110654413073	0.03679298752474442	0.03326612113325795
GOTERM_BP_DIRECT	GO:0043407~negative regulation of MAP kinase activity	3	8.823529411764707	0.0027198715391971912	3553, 348, 183	34	45	19157	37.562745098039215	0.9650110654413073	0.03679298752474442	0.03326612113325795
GOTERM_BP_DIRECT	GO:0050796~regulation of insulin secretion	3	8.823529411764707	0.0028404469490543897	2641, 3553, 4843	34	46	19157	36.746163682864456	0.9698498553305681	0.0380064151552821	0.034363233198886255
GOTERM_BP_DIRECT	GO:0009408~response to heat	3	8.823529411764707	0.0030890279613851115	6647, 4842, 4846	34	48	19157	35.21507352941177	0.9778181014238084	0.04045312149430928	0.03657540554278329
GOTERM_BP_DIRECT	GO:0051781~positive regulation of cell division	3	8.823529411764707	0.0030890279613851115	7422, 3553, 847	34	48	19157	35.21507352941177	0.9778181014238084	0.04045312149430928	0.03657540554278329
GOTERM_BP_DIRECT	GO:1990619~histone H3-K9 deacetylation	2	5.88235294117647	0.0034423382402527154	23411, 51548	34	2	19157	563.4411764705883	0.9856618095480273	0.04323998340562339	0.03909512715715584
GOTERM_BP_DIRECT	GO:0061647~histone H3-K9 modification	2	5.88235294117647	0.0034423382402527154	23411, 51548	34	2	19157	563.4411764705883	0.9856618095480273	0.04323998340562339	0.03909512715715584
GOTERM_BP_DIRECT	GO:1903597~negative regulation of gap junction assembly	2	5.88235294117647	0.0034423382402527154	3553, 1636	34	2	19157	563.4411764705883	0.9856618095480273	0.04323998340562339	0.03909512715715584
GOTERM_BP_DIRECT	GO:0002019~regulation of renal output by angiotensin	2	5.88235294117647	0.0034423382402527154	183, 1636	34	2	19157	563.4411764705883	0.9856618095480273	0.04323998340562339	0.03909512715715584
GOTERM_BP_DIRECT	GO:0043280~positive regulation of cysteine-type endopeptidase activity involved in apoptotic process	3	8.823529411764707	0.0038936122658522836	3146, 23411, 1490	34	54	19157	31.30228758169935	0.9917899158396606	0.04793036699264161	0.04333590451893592
GOTERM_BP_DIRECT	GO:0019233~sensory perception of pain	3	8.823529411764707	0.0038936122658522836	1906, 6347, 1636	34	54	19157	31.30228758169935	0.9917899158396606	0.04793036699264161	0.04333590451893592
GOTERM_BP_DIRECT	GO:0071407~cellular response to organic cyclic compound	3	8.823529411764707	0.004036203649995541	3553, 6774, 6347	34	55	19157	30.73315508021391	0.9931164503973752	0.048711438168083446	0.04404210453377488
GOTERM_BP_DIRECT	GO:0031667~response to nutrient levels	3	8.823529411764707	0.004036203649995541	6647, 51548, 1636	34	55	19157	30.73315508021391	0.9931164503973752	0.048711438168083446	0.04404210453377488
GOTERM_BP_DIRECT	GO:0043434~response to peptide hormone	3	8.823529411764707	0.004181199922944995	6774, 3667, 1490	34	56	19157	30.184348739495803	0.9942459287501544	0.049971428205294065	0.045181315672211446
GOTERM_BP_DIRECT	GO:0071363~cellular response to growth factor stimulus	3	8.823529411764707	0.0044783743810686664	4842, 847, 285	34	58	19157	29.14350912778905	0.9960151683366155	0.053008450606687775	0.04792721813585986
GOTERM_BP_DIRECT	GO:0071466~cellular response to xenobiotic stimulus	3	8.823529411764707	0.004785070325371055	3553, 1906, 4843	34	60	19157	28.17205882352941	0.9972730178769748	0.05609925305268351	0.05072174544893319
GOTERM_BP_DIRECT	GO:0045893~positive regulation of transcription, DNA-templated	6	17.647058823529413	0.005131933378283306	3553, 6774, 348, 999, 4842, 183	34	661	19157	5.11444335676782	0.9982245048311579	0.05910195083099442	0.0534366135458138
GOTERM_BP_DIRECT	GO:0002034~regulation of blood vessel diameter by renin-angiotensin	2	5.88235294117647	0.005159195605764486	183, 185	34	3	19157	375.62745098039215	0.9982833993429325	0.05910195083099442	0.0534366135458138
GOTERM_BP_DIRECT	GO:0000122~negative regulation of transcription from RNA polymerase II promoter	7	20.588235294117645	0.0051852239559280235	595, 7422, 6774, 3146, 1906, 23411, 51548	34	952	19157	4.14294982698962	0.9983378058774849	0.05910195083099442	0.0534366135458138
GOTERM_BP_DIRECT	GO:1901215~negative regulation of neuron death	3	8.823529411764707	0.00542676697556267	6774, 348, 23411	34	64	19157	26.411305147058826	0.9987672925442252	0.061287616026767404	0.055412767374323414
GOTERM_BP_DIRECT	GO:0035690~cellular response to drug	3	8.823529411764707	0.005932552170942268	3553, 1906, 4843	34	67	19157	25.228709394205445	0.9993409561017743	0.0663906520220903	0.060026641511443136
GOTERM_BP_DIRECT	GO:1901224~positive regulation of NIK/NF-kappaB signaling	3	8.823529411764707	0.006459108130886121	3553, 3146, 1906	34	70	19157	24.147478991596643	0.9996567158162712	0.0716320910731605	0.06476565179888516
GOTERM_BP_DIRECT	GO:0002018~renin-angiotensin regulation of aldosterone production	2	5.88235294117647	0.006873184670472718	183, 185	34	4	19157	281.72058823529414	0.9997945074717371	0.07421833622238523	0.06710398717750996
GOTERM_BP_DIRECT	GO:0035813~regulation of renal sodium excretion	2	5.88235294117647	0.006873184670472718	183, 185	34	4	19157	281.72058823529414	0.9997945074717371	0.07421833622238523	0.06710398717750996
GOTERM_BP_DIRECT	GO:1902952~positive regulation of dendritic spine maintenance	2	5.88235294117647	0.006873184670472718	348, 3630	34	4	19157	281.72058823529414	0.9997945074717371	0.07421833622238523	0.06710398717750996
GOTERM_BP_DIRECT	GO:0007267~cell-cell signaling	4	11.76470588235294	0.007061559467392833	3553, 3630, 1906, 183	34	229	19157	9.841767274595428	0.9998373023934481	0.07558938873357024	0.06834361467137585
GOTERM_BP_DIRECT	GO:0008285~negative regulation of cell proliferation	5	14.705882352941178	0.007565096353741266	3553, 6774, 51548, 406991, 4846	34	457	19157	6.1645642939889305	0.9999128637669568	0.08028132423668534	0.07258579518718991
GOTERM_BP_DIRECT	GO:0043406~positive regulation of MAP kinase activity	3	8.823529411764707	0.00836156407661778	7422, 3553, 1906	34	80	19157	21.129044117647062	0.9999675678363462	0.0866170959388888	0.07831423865148922
GOTERM_BP_DIRECT	GO:0010523~negative regulation of calcium ion transport into cytosol	2	5.88235294117647	0.008584310076802952	596, 4842	34	5	19157	225.3764705882353	0.9999754034258015	0.0866170959388888	0.07831423865148922
GOTERM_BP_DIRECT	GO:0018119~peptidyl-cysteine S-nitrosylation	2	5.88235294117647	0.008584310076802952	4842, 4843	34	5	19157	225.3764705882353	0.9999754034258015	0.0866170959388888	0.07831423865148922
GOTERM_BP_DIRECT	GO:1900086~positive regulation of peptidyl-tyrosine autophosphorylation	2	5.88235294117647	0.008584310076802952	7422, 1636	34	5	19157	225.3764705882353	0.9999754034258015	0.0866170959388888	0.07831423865148922
GOTERM_BP_DIRECT	GO:0000303~response to superoxide	2	5.88235294117647	0.008584310076802952	7351, 6647	34	5	19157	225.3764705882353	0.9999754034258015	0.0866170959388888	0.07831423865148922
GOTERM_BP_DIRECT	GO:0022614~membrane to membrane docking	2	5.88235294117647	0.008584310076802952	7412, 3383	34	5	19157	225.3764705882353	0.9999754034258015	0.0866170959388888	0.07831423865148922
GOTERM_BP_DIRECT	GO:0071333~cellular response to glucose stimulus	3	8.823529411764707	0.008768774064192986	7351, 3383, 1636	34	82	19157	20.613701578192256	0.9999804388680762	0.08775903148798021	0.07934671165403898
GOTERM_BP_DIRECT	GO:0001503~ossification	3	8.823529411764707	0.008975668545242338	596, 1490, 4318	34	83	19157	20.365343727852586	0.9999848715427353	0.08910522563865579	0.08056386363592519
GOTERM_BP_DIRECT	GO:0019722~calcium-mediated signaling	3	8.823529411764707	0.009609417853952883	801, 1906, 185	34	86	19157	19.654924760601915	0.9999931165870443	0.094633547025728	0.08556225657159647
GOTERM_BP_DIRECT	GO:0003100~regulation of systemic arterial blood pressure by endothelin	2	5.88235294117647	0.010292576459475318	1906, 4846	34	6	19157	187.81372549019608	0.999997056222158	0.09898563766886029	0.08949716874528148
GOTERM_BP_DIRECT	GO:0032269~negative regulation of cellular protein metabolic process	2	5.88235294117647	0.010292576459475318	348, 1906	34	6	19157	187.81372549019608	0.999997056222158	0.09898563766886029	0.08949716874528148
GOTERM_BP_DIRECT	GO:0010193~response to ozone	2	5.88235294117647	0.010292576459475318	1906, 847	34	6	19157	187.81372549019608	0.999997056222158	0.09898563766886029	0.08949716874528148
GOTERM_BP_DIRECT	GO:0032088~negative regulation of NF-kappaB transcription factor activity	3	8.823529411764707	0.010935027252654026	23411, 847, 406991	34	92	19157	18.373081841432228	0.9999986764033905	0.10434898099238066	0.09434639792406148
GOTERM_BP_DIRECT	GO:0050731~positive regulation of peptidyl-tyrosine phosphorylation	3	8.823529411764707	0.011163406744887493	7422, 3383, 183	34	93	19157	18.17552182163188	0.9999990039157632	0.10490193666379011	0.09484634890885328
GOTERM_BP_DIRECT	GO:0007179~transforming growth factor beta receptor signaling pathway	3	8.823529411764707	0.011163406744887493	6774, 23411, 406991	34	93	19157	18.17552182163188	0.9999990039157632	0.10490193666379011	0.09484634890885328
GOTERM_BP_DIRECT	GO:0046330~positive regulation of JNK cascade	3	8.823529411764707	0.011861157220831763	3553, 3146, 1490	34	96	19157	17.607536764705884	0.9999995822439954	0.11022032670346635	0.09965493389192369
GOTERM_BP_DIRECT	GO:0033864~positive regulation of NAD(P)H oxidase activity	2	5.88235294117647	0.011997988447006086	183, 185	34	7	19157	160.98319327731093	0.9999996477205924	0.11022032670346635	0.09965493389192369
GOTERM_BP_DIRECT	GO:1904685~positive regulation of metalloendopeptidase activity	2	5.88235294117647	0.011997988447006086	6774, 406991	34	7	19157	160.98319327731093	0.9999996477205924	0.11022032670346635	0.09965493389192369
GOTERM_BP_DIRECT	GO:0033210~leptin-mediated signaling pathway	2	5.88235294117647	0.013700550660323888	6774, 23411	34	8	19157	140.86029411764707	0.9999999578476984	0.12133365368963096	0.10970297039525531
GOTERM_BP_DIRECT	GO:0045541~negative regulation of cholesterol biosynthetic process	2	5.88235294117647	0.013700550660323888	348, 6647	34	8	19157	140.86029411764707	0.9999999578476984	0.12133365368963096	0.10970297039525531
GOTERM_BP_DIRECT	GO:0051346~negative regulation of hydrolase activity	2	5.88235294117647	0.013700550660323888	4842, 4846	34	8	19157	140.86029411764707	0.9999999578476984	0.12133365368963096	0.10970297039525531
GOTERM_BP_DIRECT	GO:0022898~regulation of transmembrane transporter activity	2	5.88235294117647	0.013700550660323888	596, 3630	34	8	19157	140.86029411764707	0.9999999578476984	0.12133365368963096	0.10970297039525531
GOTERM_BP_DIRECT	GO:0010544~negative regulation of platelet activation	2	5.88235294117647	0.013700550660323888	348, 4846	34	8	19157	140.86029411764707	0.9999999578476984	0.12133365368963096	0.10970297039525531
GOTERM_BP_DIRECT	GO:0007155~cell adhesion	5	14.705882352941178	0.014394618416195238	7412, 6347, 3383, 1490, 4868	34	552	19157	5.103633844842285	0.9999999822795627	0.12656982335954525	0.11443721640875214
GOTERM_BP_DIRECT	GO:0045944~positive regulation of transcription from RNA polymerase II promoter	7	20.588235294117645	0.01452904120251982	7422, 3553, 6774, 3146, 1906, 4842, 23411	34	1185	19157	3.328344502357905	0.9999999850185017	0.12684574269717658	0.11468668693903943
GOTERM_BP_DIRECT	GO:1902514~regulation of calcium ion transmembrane transport via high voltage-gated calcium channel	2	5.88235294117647	0.015400267712733654	4842, 406991	34	9	19157	125.20915032679738	0.999999994956789	0.13074296244396638	0.1182103307880866
GOTERM_BP_DIRECT	GO:0035767~endothelial cell chemotaxis	2	5.88235294117647	0.015400267712733654	7422, 3146	34	9	19157	125.20915032679738	0.999999994956789	0.13074296244396638	0.1182103307880866
GOTERM_BP_DIRECT	GO:0003014~renal system process	2	5.88235294117647	0.015400267712733654	596, 183	34	9	19157	125.20915032679738	0.999999994956789	0.13074296244396638	0.1182103307880866
GOTERM_BP_DIRECT	GO:0014824~artery smooth muscle contraction	2	5.88235294117647	0.015400267712733654	1906, 183	34	9	19157	125.20915032679738	0.999999994956789	0.13074296244396638	0.1182103307880866
GOTERM_BP_DIRECT	GO:0007165~signal transduction	7	20.588235294117645	0.01603306086884551	3553, 6774, 3146, 6347, 3667, 1490, 285	34	1211	19157	3.2568854131247877	0.9999999977143823	0.13518286253115633	0.12222463525359627
GOTERM_BP_DIRECT	GO:0034392~negative regulation of smooth muscle cell apoptotic process	2	5.88235294117647	0.017097144209190104	1906, 406991	34	10	19157	112.68823529411765	0.999999999396684	0.14220665217238526	0.12857514530289585
GOTERM_BP_DIRECT	GO:0043267~negative regulation of potassium ion transport	2	5.88235294117647	0.017097144209190104	4842, 4846	34	10	19157	112.68823529411765	0.999999999396684	0.14220665217238526	0.12857514530289585
GOTERM_BP_DIRECT	GO:0032308~positive regulation of prostaglandin secretion	2	5.88235294117647	0.018791184750705903	3553, 1906	34	11	19157	102.44385026737967	0.9999999999278337	0.15218387123762475	0.13759597781273467
GOTERM_BP_DIRECT	GO:0071492~cellular response to UV-A	2	5.88235294117647	0.018791184750705903	4313, 4318	34	11	19157	102.44385026737967	0.9999999999278337	0.15218387123762475	0.13759597781273467
GOTERM_BP_DIRECT	GO:0038166~angiotensin-activated signaling pathway	2	5.88235294117647	0.018791184750705903	183, 185	34	11	19157	102.44385026737967	0.9999999999278337	0.15218387123762475	0.13759597781273467
GOTERM_BP_DIRECT	GO:0033197~response to vitamin E	2	5.88235294117647	0.018791184750705903	595, 847	34	11	19157	102.44385026737967	0.9999999999278337	0.15218387123762475	0.13759597781273467
GOTERM_BP_DIRECT	GO:0031175~neuron projection development	3	8.823529411764707	0.018961497115325673	3146, 348, 999	34	123	19157	13.742467718794835	0.9999999999417185	0.15255949639846997	0.13793559666246716
GOTERM_BP_DIRECT	GO:0016525~negative regulation of angiogenesis	3	8.823529411764707	0.019838040350321634	183, 406991, 285	34	126	19157	13.415266106442578	0.999999999980607	0.15857550435873982	0.14337492798641546
GOTERM_BP_DIRECT	GO:0030308~negative regulation of cell growth	3	8.823529411764707	0.020133969946054417	596, 23411, 183	34	127	19157	13.309634089856416	0.9999999999866276	0.1599026903457612	0.14457489387070044
GOTERM_BP_DIRECT	GO:0051897~positive regulation of protein kinase B signaling	3	8.823529411764707	0.020431762292566276	7422, 3630, 406991	34	128	19157	13.205652573529413	0.9999999999908017	0.16122756014198134	0.14577276558734786
GOTERM_BP_DIRECT	GO:0019430~removal of superoxide radicals	2	5.88235294117647	0.022170776325147665	6647, 4846	34	13	19157	86.68325791855203	0.9999999999989678	0.17273560541934668	0.1561776838600592
GOTERM_BP_DIRECT	GO:0046902~regulation of mitochondrial membrane permeability	2	5.88235294117647	0.022170776325147665	596, 6774	34	13	19157	86.68325791855203	0.9999999999989678	0.17273560541934668	0.1561776838600592
GOTERM_BP_DIRECT	GO:1902176~negative regulation of oxidative stress-induced intrinsic apoptotic signaling pathway	2	5.88235294117647	0.02385633652037026	3630, 23411	34	14	19157	80.49159663865547	0.9999999999998765	0.1812787052875049	0.16390186757513642
GOTERM_BP_DIRECT	GO:0030195~negative regulation of blood coagulation	2	5.88235294117647	0.02385633652037026	348, 1906	34	14	19157	80.49159663865547	0.9999999999998765	0.1812787052875049	0.16390186757513642
GOTERM_BP_DIRECT	GO:0045820~negative regulation of glycolytic process	2	5.88235294117647	0.02385633652037026	6774, 51548	34	14	19157	80.49159663865547	0.9999999999998765	0.1812787052875049	0.16390186757513642
GOTERM_BP_DIRECT	GO:1904996~positive regulation of leukocyte adhesion to vascular endothelial cell	2	5.88235294117647	0.02385633652037026	3383, 406991	34	14	19157	80.49159663865547	0.9999999999998765	0.1812787052875049	0.16390186757513642
GOTERM_BP_DIRECT	GO:0035815~positive regulation of renal sodium excretion	2	5.88235294117647	0.02553907908392766	1906, 183	34	15	19157	75.12549019607843	0.9999999999999852	0.19053700819584818	0.17227269709340293
GOTERM_BP_DIRECT	GO:1904645~response to beta-amyloid	2	5.88235294117647	0.02553907908392766	4313, 4318	34	15	19157	75.12549019607843	0.9999999999999852	0.19053700819584818	0.17227269709340293
GOTERM_BP_DIRECT	GO:0006476~protein deacetylation	2	5.88235294117647	0.02553907908392766	23411, 51548	34	15	19157	75.12549019607843	0.9999999999999852	0.19053700819584818	0.17227269709340293
GOTERM_BP_DIRECT	GO:0045725~positive regulation of glycogen biosynthetic process	2	5.88235294117647	0.027219008578410638	3630, 3667	34	16	19157	70.43014705882354	0.9999999999999982	0.19594502666680408	0.1771623189928131
GOTERM_BP_DIRECT	GO:0071639~positive regulation of monocyte chemotactic protein-1 production	2	5.88235294117647	0.027219008578410638	3553, 3146	34	16	19157	70.43014705882354	0.9999999999999982	0.19594502666680408	0.1771623189928131
GOTERM_BP_DIRECT	GO:0046688~response to copper ion	2	5.88235294117647	0.027219008578410638	6647, 3383	34	16	19157	70.43014705882354	0.9999999999999982	0.19594502666680408	0.1771623189928131
GOTERM_BP_DIRECT	GO:0000302~response to reactive oxygen species	2	5.88235294117647	0.027219008578410638	348, 847	34	16	19157	70.43014705882354	0.9999999999999982	0.19594502666680408	0.1771623189928131
GOTERM_BP_DIRECT	GO:1902166~negative regulation of intrinsic apoptotic signaling pathway in response to DNA damage by p53 class mediator	2	5.88235294117647	0.027219008578410638	596, 23411	34	16	19157	70.43014705882354	0.9999999999999982	0.19594502666680408	0.1771623189928131
GOTERM_BP_DIRECT	GO:0071548~response to dexamethasone	2	5.88235294117647	0.027219008578410638	1906, 1636	34	16	19157	70.43014705882354	0.9999999999999982	0.19594502666680408	0.1771623189928131
GOTERM_BP_DIRECT	GO:0019221~cytokine-mediated signaling pathway	3	8.823529411764707	0.028119966581940204	3553, 6774, 6347	34	152	19157	11.120549535603717	0.9999999999999994	0.20096686716554701	0.18170278079224517
GOTERM_BP_DIRECT	GO:0060749~mammary gland alveolus development	2	5.88235294117647	0.028896129559952737	595, 7422	34	17	19157	66.28719723183391	0.9999999999999998	0.20096686716554701	0.18170278079224517
GOTERM_BP_DIRECT	GO:1903427~negative regulation of reactive oxygen species biosynthetic process	2	5.88235294117647	0.028896129559952737	3630, 406991	34	17	19157	66.28719723183391	0.9999999999999998	0.20096686716554701	0.18170278079224517
GOTERM_BP_DIRECT	GO:0046325~negative regulation of glucose import	2	5.88235294117647	0.028896129559952737	51548, 1636	34	17	19157	66.28719723183391	0.9999999999999998	0.20096686716554701	0.18170278079224517
GOTERM_BP_DIRECT	GO:0050995~negative regulation of lipid catabolic process	2	5.88235294117647	0.028896129559952737	3553, 3630	34	17	19157	66.28719723183391	0.9999999999999998	0.20096686716554701	0.18170278079224517
GOTERM_BP_DIRECT	GO:0090280~positive regulation of calcium ion import	2	5.88235294117647	0.028896129559952737	2641, 6347	34	17	19157	66.28719723183391	0.9999999999999998	0.20096686716554701	0.18170278079224517
GOTERM_BP_DIRECT	GO:0030336~negative regulation of cell migration	3	8.823529411764707	0.029498750853966922	596, 999, 406991	34	156	19157	10.835407239819006	0.9999999999999999	0.20400540618670385	0.18445005449699542
GOTERM_BP_DIRECT	GO:0010737~protein kinase A signaling	2	5.88235294117647	0.030570446577609524	2641, 1906	34	18	19157	62.60457516339869	1.0	0.20677043811558968	0.18695003868615054
GOTERM_BP_DIRECT	GO:0045722~positive regulation of gluconeogenesis	2	5.88235294117647	0.030570446577609524	2641, 23411	34	18	19157	62.60457516339869	1.0	0.20677043811558968	0.18695003868615054
GOTERM_BP_DIRECT	GO:0051044~positive regulation of membrane protein ectodomain proteolysis	2	5.88235294117647	0.030570446577609524	3553, 348	34	18	19157	62.60457516339869	1.0	0.20677043811558968	0.18695003868615054
GOTERM_BP_DIRECT	GO:0046889~positive regulation of lipid biosynthetic process	2	5.88235294117647	0.030570446577609524	348, 3630	34	18	19157	62.60457516339869	1.0	0.20677043811558968	0.18695003868615054
GOTERM_BP_DIRECT	GO:0002028~regulation of sodium ion transport	2	5.88235294117647	0.032241964172441205	4842, 4846	34	19	19157	59.309597523219814	1.0	0.21111626540571876	0.19087928789322905
GOTERM_BP_DIRECT	GO:0010744~positive regulation of macrophage derived foam cell differentiation	2	5.88235294117647	0.032241964172441205	183, 185	34	19	19157	59.309597523219814	1.0	0.21111626540571876	0.19087928789322905
GOTERM_BP_DIRECT	GO:0060314~regulation of ryanodine-sensitive calcium-release channel activity	2	5.88235294117647	0.032241964172441205	801, 4842	34	19	19157	59.309597523219814	1.0	0.21111626540571876	0.19087928789322905
GOTERM_BP_DIRECT	GO:0010039~response to iron ion	2	5.88235294117647	0.032241964172441205	595, 596	34	19	19157	59.309597523219814	1.0	0.21111626540571876	0.19087928789322905
GOTERM_BP_DIRECT	GO:0055093~response to hyperoxia	2	5.88235294117647	0.032241964172441205	4313, 847	34	19	19157	59.309597523219814	1.0	0.21111626540571876	0.19087928789322905
GOTERM_BP_DIRECT	GO:0090190~positive regulation of branching involved in ureteric bud morphogenesis	2	5.88235294117647	0.032241964172441205	7422, 183	34	19	19157	59.309597523219814	1.0	0.21111626540571876	0.19087928789322905
GOTERM_BP_DIRECT	GO:0051412~response to corticosterone	2	5.88235294117647	0.03391068688117155	595, 801	34	20	19157	56.34411764705882	1.0	0.2185552646634669	0.19760520679970645
GOTERM_BP_DIRECT	GO:0070932~histone H3 deacetylation	2	5.88235294117647	0.03391068688117155	23411, 51548	34	20	19157	56.34411764705882	1.0	0.2185552646634669	0.19760520679970645
GOTERM_BP_DIRECT	GO:0060047~heart contraction	2	5.88235294117647	0.03391068688117155	6647, 1636	34	20	19157	56.34411764705882	1.0	0.2185552646634669	0.19760520679970645
GOTERM_BP_DIRECT	GO:0032930~positive regulation of superoxide anion generation	2	5.88235294117647	0.03557661922977988	6647, 183	34	21	19157	53.661064425770306	1.0	0.22574648593741767	0.20410709898322169
GOTERM_BP_DIRECT	GO:0006801~superoxide metabolic process	2	5.88235294117647	0.03557661922977988	6647, 4843	34	21	19157	53.661064425770306	1.0	0.22574648593741767	0.20410709898322169
GOTERM_BP_DIRECT	GO:0035066~positive regulation of histone acetylation	2	5.88235294117647	0.03557661922977988	3553, 4842	34	21	19157	53.661064425770306	1.0	0.22574648593741767	0.20410709898322169
GOTERM_BP_DIRECT	GO:0055117~regulation of cardiac muscle contraction	2	5.88235294117647	0.0372397657378962	801, 4842	34	22	19157	51.22192513368984	1.0	0.23508795704282162	0.2125531244424537
GOTERM_BP_DIRECT	GO:0045742~positive regulation of epidermal growth factor receptor signaling pathway	2	5.88235294117647	0.03890013091682164	183, 4318	34	23	19157	48.994884910485936	1.0	0.24184879373034057	0.21866588742637616
GOTERM_BP_DIRECT	GO:0042554~superoxide anion generation	2	5.88235294117647	0.03890013091682164	1906, 6647	34	23	19157	48.994884910485936	1.0	0.24184879373034057	0.21866588742637616
GOTERM_BP_DIRECT	GO:0050709~negative regulation of protein secretion	2	5.88235294117647	0.03890013091682164	348, 3630	34	23	19157	48.994884910485936	1.0	0.24184879373034057	0.21866588742637616
GOTERM_BP_DIRECT	GO:0048844~artery morphogenesis	2	5.88235294117647	0.0405577192774171	7422, 348	34	24	19157	46.95343137254902	1.0	0.25088719814321836	0.22683789726515194
GOTERM_BP_DIRECT	GO:0010596~negative regulation of endothelial cell migration	2	5.88235294117647	0.042212535315850695	348, 406991	34	25	19157	45.075294117647054	1.0	0.25724569789015944	0.23258689013139516
GOTERM_BP_DIRECT	GO:0007520~myoblast fusion	2	5.88235294117647	0.042212535315850695	4842, 4868	34	25	19157	45.075294117647054	1.0	0.25724569789015944	0.23258689013139516
GOTERM_BP_DIRECT	GO:0040014~regulation of multicellular organism growth	2	5.88235294117647	0.042212535315850695	6774, 6647	34	25	19157	45.075294117647054	1.0	0.25724569789015944	0.23258689013139516
GOTERM_BP_DIRECT	GO:1904754~positive regulation of vascular associated smooth muscle cell migration	2	5.88235294117647	0.04386458352448756	183, 406991	34	26	19157	43.341628959276015	1.0	0.2646926584247264	0.23932000717036597
GOTERM_BP_DIRECT	GO:0051924~regulation of calcium ion transport	2	5.88235294117647	0.04386458352448756	596, 183	34	26	19157	43.341628959276015	1.0	0.2646926584247264	0.23932000717036597
GOTERM_BP_DIRECT	GO:0048873~homeostasis of number of cells within a tissue	2	5.88235294117647	0.04551386839000497	596, 4846	34	27	19157	41.7363834422658	1.0	0.27128245556986175	0.24527812595390422
GOTERM_BP_DIRECT	GO:0010875~positive regulation of cholesterol efflux	2	5.88235294117647	0.04551386839000497	348, 23411	34	27	19157	41.7363834422658	1.0	0.27128245556986175	0.24527812595390422
GOTERM_BP_DIRECT	GO:0071398~cellular response to fatty acid	2	5.88235294117647	0.04716039438826191	1906, 3667	34	28	19157	40.24579831932773	1.0	0.27128245556986175	0.24527812595390422
GOTERM_BP_DIRECT	GO:0050900~leukocyte migration	2	5.88235294117647	0.04716039438826191	3383, 4318	34	28	19157	40.24579831932773	1.0	0.27128245556986175	0.24527812595390422
GOTERM_BP_DIRECT	GO:0042104~positive regulation of activated T cell proliferation	2	5.88235294117647	0.04716039438826191	3146, 406991	34	28	19157	40.24579831932773	1.0	0.27128245556986175	0.24527812595390422
GOTERM_BP_DIRECT	GO:2001243~negative regulation of intrinsic apoptotic signaling pathway	2	5.88235294117647	0.04716039438826191	596, 4318	34	28	19157	40.24579831932773	1.0	0.27128245556986175	0.24527812595390422
GOTERM_BP_DIRECT	GO:0035987~endodermal cell differentiation	2	5.88235294117647	0.04716039438826191	4313, 4318	34	28	19157	40.24579831932773	1.0	0.27128245556986175	0.24527812595390422
GOTERM_BP_DIRECT	GO:1900017~positive regulation of cytokine production involved in inflammatory response	2	5.88235294117647	0.04716039438826191	6774, 406991	34	28	19157	40.24579831932773	1.0	0.27128245556986175	0.24527812595390422
GOTERM_BP_DIRECT	GO:1902042~negative regulation of extrinsic apoptotic signaling pathway via death domain receptors	2	5.88235294117647	0.04716039438826191	3383, 4846	34	28	19157	40.24579831932773	1.0	0.27128245556986175	0.24527812595390422
GOTERM_BP_DIRECT	GO:0042755~eating behavior	2	5.88235294117647	0.04716039438826191	6774, 1636	34	28	19157	40.24579831932773	1.0	0.27128245556986175	0.24527812595390422
GOTERM_BP_DIRECT	GO:0009314~response to radiation	2	5.88235294117647	0.048804165990557424	596, 285	34	29	19157	38.85801217038539	1.0	0.27558682722190914	0.249169893337112
GOTERM_BP_DIRECT	GO:1903672~positive regulation of sprouting angiogenesis	2	5.88235294117647	0.048804165990557424	7422, 3146	34	29	19157	38.85801217038539	1.0	0.27558682722190914	0.249169893337112
GOTERM_BP_DIRECT	GO:0010033~response to organic substance	2	5.88235294117647	0.048804165990557424	999, 6647	34	29	19157	38.85801217038539	1.0	0.27558682722190914	0.249169893337112
GOTERM_BP_DIRECT	GO:0097192~extrinsic apoptotic signaling pathway in absence of ligand	2	5.88235294117647	0.048804165990557424	596, 3553	34	29	19157	38.85801217038539	1.0	0.27558682722190914	0.249169893337112
GOTERM_BP_DIRECT	GO:0001701~in utero embryonic development	3	8.823529411764707	0.04970982358471332	7422, 1906, 4846	34	208	19157	8.126555429864254	1.0	0.27941914535516943	0.2526348568483376
GOTERM_BP_DIRECT	GO:0010800~positive regulation of peptidyl-threonine phosphorylation	2	5.88235294117647	0.05044518766124284	2641, 801	34	30	19157	37.562745098039215	1.0	0.28098654303615356	0.25405200844779763
GOTERM_BP_DIRECT	GO:0007159~leukocyte cell-cell adhesion	2	5.88235294117647	0.05044518766124284	7412, 3383	34	30	19157	37.562745098039215	1.0	0.28098654303615356	0.25405200844779763
GOTERM_BP_DIRECT	GO:0032148~activation of protein kinase B activity	2	5.88235294117647	0.05208346385624382	3630, 406991	34	31	19157	36.35104364326376	1.0	0.2875100628118213	0.2599502030134501
GOTERM_BP_DIRECT	GO:0043085~positive regulation of catalytic activity	2	5.88235294117647	0.05208346385624382	596, 6647	34	31	19157	36.35104364326376	1.0	0.2875100628118213	0.2599502030134501
GOTERM_BP_DIRECT	GO:1900745~positive regulation of p38MAPK cascade	2	5.88235294117647	0.053718999028937994	7422, 3553	34	32	19157	35.21507352941177	1.0	0.29390261246498967	0.2657299818631466
GOTERM_BP_DIRECT	GO:0001569~branching involved in blood vessel morphogenesis	2	5.88235294117647	0.053718999028937994	7422, 1906	34	32	19157	35.21507352941177	1.0	0.29390261246498967	0.2657299818631466
GOTERM_BP_DIRECT	GO:0042981~regulation of apoptotic process	3	8.823529411764707	0.054924995878663764	348, 23411, 183	34	220	19157	7.683288770053477	1.0	0.2991711058700668	0.2704934531546583
GOTERM_BP_DIRECT	GO:0035924~cellular response to vascular endothelial growth factor stimulus	2	5.88235294117647	0.05698186406231723	7422, 7412	34	34	19157	33.14359861591696	1.0	0.3063086229725437	0.27694678908890424
GOTERM_BP_DIRECT	GO:0006284~base-excision repair	2	5.88235294117647	0.05698186406231723	3146, 51548	34	34	19157	33.14359861591696	1.0	0.3063086229725437	0.27694678908890424
GOTERM_BP_DIRECT	GO:0051482~positive regulation of cytosolic calcium ion concentration involved in phospholipase C-activating G-protein coupled signaling pathway	2	5.88235294117647	0.05698186406231723	1906, 185	34	34	19157	33.14359861591696	1.0	0.3063086229725437	0.27694678908890424
GOTERM_BP_DIRECT	GO:0002027~regulation of heart rate	2	5.88235294117647	0.05860920279223596	801, 183	34	35	19157	32.19663865546219	1.0	0.31232869539931807	0.2823897952716824
GOTERM_BP_DIRECT	GO:2000379~positive regulation of reactive oxygen species metabolic process	2	5.88235294117647	0.05860920279223596	183, 185	34	35	19157	32.19663865546219	1.0	0.31232869539931807	0.2823897952716824
GOTERM_BP_DIRECT	GO:2001240~negative regulation of extrinsic apoptotic signaling pathway in absence of ligand	2	5.88235294117647	0.06023381822407931	596, 3553	34	36	19157	31.302287581699346	1.0	0.3168710693753916	0.28649675078376186
GOTERM_BP_DIRECT	GO:0048662~negative regulation of smooth muscle cell proliferation	2	5.88235294117647	0.06023381822407931	348, 4846	34	36	19157	31.302287581699346	1.0	0.3168710693753916	0.28649675078376186
GOTERM_BP_DIRECT	GO:0006641~triglyceride metabolic process	2	5.88235294117647	0.06023381822407931	348, 847	34	36	19157	31.302287581699346	1.0	0.3168710693753916	0.28649675078376186
GOTERM_BP_DIRECT	GO:0034614~cellular response to reactive oxygen species	2	5.88235294117647	0.06185571477676543	4313, 4318	34	37	19157	30.456279809220984	1.0	0.3228826365114715	0.29193206696772356
GOTERM_BP_DIRECT	GO:0042177~negative regulation of protein catabolic process	2	5.88235294117647	0.06347489686090665	3630, 4843	34	38	19157	29.654798761609907	1.0	0.3228826365114715	0.29193206696772356
GOTERM_BP_DIRECT	GO:0070371~ERK1 and ERK2 cascade	2	5.88235294117647	0.06347489686090665	1906, 183	34	38	19157	29.654798761609907	1.0	0.3228826365114715	0.29193206696772356
GOTERM_BP_DIRECT	GO:0046627~negative regulation of insulin receptor signaling pathway	2	5.88235294117647	0.06347489686090665	3553, 3667	34	38	19157	29.654798761609907	1.0	0.3228826365114715	0.29193206696772356
GOTERM_BP_DIRECT	GO:0014065~phosphatidylinositol 3-kinase signaling	2	5.88235294117647	0.06347489686090665	1906, 3667	34	38	19157	29.654798761609907	1.0	0.3228826365114715	0.29193206696772356
GOTERM_BP_DIRECT	GO:0045907~positive regulation of vasoconstriction	2	5.88235294117647	0.06347489686090665	3383, 1636	34	38	19157	29.654798761609907	1.0	0.3228826365114715	0.29193206696772356
GOTERM_BP_DIRECT	GO:0030574~collagen catabolic process	2	5.88235294117647	0.06347489686090665	4313, 4318	34	38	19157	29.654798761609907	1.0	0.3228826365114715	0.29193206696772356
GOTERM_BP_DIRECT	GO:0045597~positive regulation of cell differentiation	2	5.88235294117647	0.06347489686090665	3630, 1490	34	38	19157	29.654798761609907	1.0	0.3228826365114715	0.29193206696772356
GOTERM_BP_DIRECT	GO:0061098~positive regulation of protein tyrosine kinase activity	2	5.88235294117647	0.06509136887123802	183, 1636	34	39	19157	28.894419306184012	1.0	0.3257214434166423	0.2944987542832842
GOTERM_BP_DIRECT	GO:0046326~positive regulation of glucose import	2	5.88235294117647	0.06509136887123802	3630, 3667	34	39	19157	28.894419306184012	1.0	0.3257214434166423	0.2944987542832842
GOTERM_BP_DIRECT	GO:0001937~negative regulation of endothelial cell proliferation	2	5.88235294117647	0.06509136887123802	348, 406991	34	39	19157	28.894419306184012	1.0	0.3257214434166423	0.2944987542832842
GOTERM_BP_DIRECT	GO:0007259~JAK-STAT cascade	2	5.88235294117647	0.06509136887123802	6774, 6347	34	39	19157	28.894419306184012	1.0	0.3257214434166423	0.2944987542832842
GOTERM_BP_DIRECT	GO:0097009~energy homeostasis	2	5.88235294117647	0.06670513520623453	6774, 23411	34	40	19157	28.17205882352941	1.0	0.3311049251567528	0.29936619146991544
GOTERM_BP_DIRECT	GO:0097421~liver regeneration	2	5.88235294117647	0.06670513520623453	595, 7351	34	40	19157	28.17205882352941	1.0	0.3311049251567528	0.29936619146991544
GOTERM_BP_DIRECT	GO:0001895~retina homeostasis	2	5.88235294117647	0.06831620025594648	213, 6647	34	41	19157	27.484935437589673	1.0	0.33371921632964335	0.30172988446376364
GOTERM_BP_DIRECT	GO:0071276~cellular response to cadmium ion	2	5.88235294117647	0.06831620025594648	6647, 4318	34	41	19157	27.484935437589673	1.0	0.33371921632964335	0.30172988446376364
GOTERM_BP_DIRECT	GO:0032733~positive regulation of interleukin-10 production	2	5.88235294117647	0.06831620025594648	6774, 3146	34	41	19157	27.484935437589673	1.0	0.33371921632964335	0.30172988446376364
GOTERM_BP_DIRECT	GO:0043491~protein kinase B signaling	2	5.88235294117647	0.06831620025594648	3553, 6347	34	41	19157	27.484935437589673	1.0	0.33371921632964335	0.30172988446376364
GOTERM_BP_DIRECT	GO:0006953~acute-phase response	2	5.88235294117647	0.06992456840180428	6774, 3630	34	42	19157	26.830532212885153	1.0	0.3388863925300042	0.3064017505165676
GOTERM_BP_DIRECT	GO:0010942~positive regulation of cell death	2	5.88235294117647	0.06992456840180428	7351, 1490	34	42	19157	26.830532212885153	1.0	0.3388863925300042	0.3064017505165676
GOTERM_BP_DIRECT	GO:0050918~positive chemotaxis	2	5.88235294117647	0.07313323144895632	7422, 3146	34	44	19157	25.61096256684492	1.0	0.3530470898575107	0.31920504550073875
GOTERM_BP_DIRECT	GO:0031100~animal organ regeneration	2	5.88235294117647	0.07473353508220643	1636, 285	34	45	19157	25.041830065359477	1.0	0.35657744839610894	0.32239699436626257
GOTERM_BP_DIRECT	GO:0045747~positive regulation of Notch signaling pathway	2	5.88235294117647	0.07473353508220643	6774, 4846	34	45	19157	25.041830065359477	1.0	0.35657744839610894	0.32239699436626257
GOTERM_BP_DIRECT	GO:0010212~response to ionizing radiation	2	5.88235294117647	0.07473353508220643	7412, 3383	34	45	19157	25.041830065359477	1.0	0.35657744839610894	0.32239699436626257
GOTERM_BP_DIRECT	GO:0048538~thymus development	2	5.88235294117647	0.0763311592619268	596, 6647	34	46	19157	24.497442455242968	1.0	0.3613986809670457	0.326756077917402
GOTERM_BP_DIRECT	GO:0022617~extracellular matrix disassembly	2	5.88235294117647	0.0763311592619268	4313, 4318	34	46	19157	24.497442455242968	1.0	0.3613986809670457	0.326756077917402
GOTERM_BP_DIRECT	GO:0006974~cellular response to DNA damage stimulus	3	8.823529411764707	0.0770554973301605	595, 596, 23411	34	267	19157	6.330799735624587	1.0	0.3633599975780709	0.32852938854946623
GOTERM_BP_DIRECT	GO:1904646~cellular response to beta-amyloid	2	5.88235294117647	0.07792610833518336	7412, 3383	34	47	19157	23.97622027534418	1.0	0.3633599975780709	0.32852938854946623
GOTERM_BP_DIRECT	GO:0007595~lactation	2	5.88235294117647	0.07792610833518336	595, 7422	34	47	19157	23.97622027534418	1.0	0.3633599975780709	0.32852938854946623
GOTERM_BP_DIRECT	GO:0008630~intrinsic apoptotic signaling pathway in response to DNA damage	2	5.88235294117647	0.07792610833518336	596, 23411	34	47	19157	23.97622027534418	1.0	0.3633599975780709	0.32852938854946623
GOTERM_BP_DIRECT	GO:0010718~positive regulation of epithelial to mesenchymal transition	2	5.88235294117647	0.0795183866444507	3553, 406991	34	48	19157	23.47671568627451	1.0	0.3679967442079654	0.3327216704333595
GOTERM_BP_DIRECT	GO:0050766~positive regulation of phagocytosis	2	5.88235294117647	0.0795183866444507	3553, 6647	34	48	19157	23.47671568627451	1.0	0.3679967442079654	0.3327216704333595
GOTERM_BP_DIRECT	GO:0042149~cellular response to glucose starvation	2	5.88235294117647	0.08269494827578118	596, 23411	34	50	19157	22.537647058823527	1.0	0.38126397500931325	0.3447171439361216
GOTERM_BP_DIRECT	GO:0031648~protein destabilization	2	5.88235294117647	0.08427924024873934	23411, 51548	34	51	19157	22.0957324106113	1.0	0.38425090646740045	0.3474177570253588
GOTERM_BP_DIRECT	GO:0048013~ephrin receptor signaling pathway	2	5.88235294117647	0.08427924024873934	4313, 4318	34	51	19157	22.0957324106113	1.0	0.38425090646740045	0.3474177570253588
GOTERM_BP_DIRECT	GO:0010507~negative regulation of autophagy	2	5.88235294117647	0.08427924024873934	596, 6774	34	51	19157	22.0957324106113	1.0	0.38425090646740045	0.3474177570253588
GOTERM_BP_DIRECT	GO:0048146~positive regulation of fibroblast proliferation	2	5.88235294117647	0.08586087874157049	183, 51548	34	52	19157	21.670814479638008	1.0	0.3885836093046811	0.3513351398506175
GOTERM_BP_DIRECT	GO:0007157~heterophilic cell-cell adhesion via plasma membrane cell adhesion molecules	2	5.88235294117647	0.08586087874157049	7412, 3383	34	52	19157	21.670814479638008	1.0	0.3885836093046811	0.3513351398506175
GOTERM_BP_DIRECT	GO:0030838~positive regulation of actin filament polymerization	2	5.88235294117647	0.0874398680604823	3383, 4868	34	53	19157	21.261931187569367	1.0	0.39428013766466563	0.3564856159388894
GOTERM_BP_DIRECT	GO:0010467~gene expression	2	5.88235294117647	0.09058991638040152	348, 285	34	55	19157	20.488770053475935	1.0	0.40699338344625646	0.3679802077787843
GOTERM_BP_DIRECT	GO:2000134~negative regulation of G1/S transition of mitotic cell cycle	2	5.88235294117647	0.09372941950714801	596, 6347	34	57	19157	19.76986584107327	1.0	0.41956696513926983	0.37934852331438446
GOTERM_BP_DIRECT	GO:0007166~cell surface receptor signaling pathway	3	8.823529411764707	0.0945412131052953	1906, 6347, 183	34	301	19157	5.615692788743405	1.0	0.4216675120747047	0.38124771806591906
GOTERM_BP_DIRECT	GO:0008286~insulin receptor signaling pathway	2	5.88235294117647	0.09529522732064284	3630, 3667	34	58	19157	19.429006085192697	1.0	0.4234961185260337	0.3829010397396227
GOTERM_BP_DIRECT	GO:0009612~response to mechanical stimulus	2	5.88235294117647	0.09997692688558982	4313, 285	34	61	19157	18.473481195756992	1.0	0.43954141784343237	0.3974082843702195
GOTERM_BP_DIRECT	GO:0051592~response to calcium ion	2	5.88235294117647	0.09997692688558982	595, 801	34	61	19157	18.473481195756992	1.0	0.43954141784343237	0.3974082843702195
GOTERM_BP_DIRECT	GO:0006959~humoral immune response	2	5.88235294117647	0.09997692688558982	596, 6347	34	61	19157	18.473481195756992	1.0	0.43954141784343237	0.3974082843702195

## Sheet: GOEA_CVD_ACE2
Category	Term	Count	%	PValue	Genes	List Total	Pop Hits	Pop Total	Fold Enrichment	Bonferroni	Benjamini	FDR
GOTERM_BP_DIRECT	GO:0042311~vasodilation	7	15.909090909090908	2.385423088398586E-10	348, 3630, 4842, 183, 4878, 4846, 186	42	40	19157	79.82083333333334	2.9054447558962693E-7	1.782908535240765E-7	1.6336009239151837E-7
GOTERM_BP_DIRECT	GO:0007263~nitric oxide mediated signal transduction	6	13.636363636363635	2.9276002220702217E-10	348, 4842, 4843, 183, 4846, 186	42	18	19157	152.03968253968253	3.5658166330776453E-7	1.782908535240765E-7	1.6336009239151837E-7
GOTERM_BP_DIRECT	GO:0010629~negative regulation of gene expression	11	25.0	7.196950798677648E-10	4790, 8862, 348, 3630, 1906, 23411, 4843, 183, 1490, 406991, 1636	42	308	19157	16.289965986394556	8.765882251182688E-7	2.9219620242631255E-7	2.6772656971080853E-7
GOTERM_BP_DIRECT	GO:0032496~response to lipopolysaccharide	9	20.454545454545457	1.2281982977476546E-9	7056, 6401, 3553, 7412, 1906, 4842, 4843, 4846, 1636	42	156	19157	26.314560439560438	1.4959444367690367E-6	3.7398638166416084E-7	3.4266732507159564E-7
GOTERM_BP_DIRECT	GO:0001666~response to hypoxia	9	20.454545454545457	3.811695665812265E-9	7351, 7412, 4313, 4842, 4843, 283, 4878, 1636, 285	42	180	19157	22.80595238095238	4.642634504059551E-6	9.285290641918677E-7	8.507704726092975E-7
GOTERM_BP_DIRECT	GO:0071222~cellular response to lipopolysaccharide	8	18.181818181818183	1.3781860554891252E-7	4790, 3553, 3146, 5599, 6347, 4843, 3383, 406991	42	189	19157	19.306626354245402	1.6784898488286792E-4	2.7977176926429243E-5	2.563426063209773E-5
GOTERM_BP_DIRECT	GO:1905564~positive regulation of vascular endothelial cell proliferation	5	11.363636363636363	2.2105783572080572E-7	8862, 6774, 3146, 51548, 406991	42	25	19157	91.2238095238095	2.692122295288035E-4	3.8464063415420196E-5	3.5242934952059883E-5
GOTERM_BP_DIRECT	GO:0008217~regulation of blood pressure	6	13.636363636363635	5.041613676165501E-7	1906, 183, 4878, 4846, 1636, 186	42	74	19157	36.98262548262548	6.13880198998884E-4	7.675856821961975E-5	7.033051078250874E-5
GOTERM_BP_DIRECT	GO:0001525~angiogenesis	8	18.181818181818183	8.417554458423951E-7	8862, 4313, 6347, 23411, 1490, 283, 4846, 285	42	247	19157	14.773086562560247	0.0010247331664912096	1.1391757033733748E-4	1.04377675284457E-4
GOTERM_BP_DIRECT	GO:0008284~positive regulation of cell proliferation	10	22.727272727272727	1.502289402261384E-6	596, 3553, 3630, 1906, 23411, 3667, 1490, 406991, 8074, 186	42	534	19157	8.54155519885857	0.0018281168214485666	1.8297884919543658E-4	1.6765549729237046E-4
GOTERM_BP_DIRECT	GO:0007565~female pregnancy	6	13.636363636363635	1.848173001750242E-6	7351, 596, 7056, 183, 4878, 1636	42	96	19157	28.507440476190474	0.0022485450230460557	1.8896969274368383E-4	1.7314464458288272E-4
GOTERM_BP_DIRECT	GO:0006954~inflammatory response	9	20.454545454545457	1.861770371858954E-6	4790, 6401, 3553, 6774, 3146, 6347, 4843, 185, 186	42	403	19157	10.186281460475007	0.002265069274172249	1.8896969274368383E-4	1.7314464458288272E-4
GOTERM_BP_DIRECT	GO:0007568~aging	7	15.909090909090908	2.9629309729042413E-6	7351, 7412, 6774, 4313, 183, 1490, 1636	42	190	19157	16.804385964912278	0.00360235117967167	2.7760384038441274E-4	2.543562281354718E-4
GOTERM_BP_DIRECT	GO:0045429~positive regulation of nitric oxide biosynthetic process	5	11.363636363636363	3.2815206775556144E-6	3553, 1906, 183, 3383, 186	42	48	19157	47.51240079365079	0.003988921774648269	2.8549229894733844E-4	2.6158407686800467E-4
GOTERM_BP_DIRECT	GO:1904707~positive regulation of vascular smooth muscle cell proliferation	5	11.363636363636363	4.19498172906867E-6	1906, 4313, 183, 406991, 4318	42	51	19157	44.71755368814192	0.005096467179792619	3.406325164003761E-4	3.121066406427091E-4
GOTERM_BP_DIRECT	GO:0030308~negative regulation of cell growth	6	13.636363636363635	7.322468200873788E-6	596, 6597, 23411, 183, 4878, 186	42	127	19157	21.548931383577052	0.008879144413201034	5.574228917915171E-4	5.107421570109467E-4
GOTERM_BP_DIRECT	GO:0070374~positive regulation of ERK1 and ERK2 cascade	7	15.909090909090908	8.03235585821814E-6	3146, 348, 6347, 3383, 1490, 406991, 8074	42	226	19157	14.127581120943953	0.009735746483835905	5.754946726652762E-4	5.273005375159674E-4
GOTERM_BP_DIRECT	GO:0019229~regulation of vasoconstriction	4	9.090909090909092	1.011370457523272E-5	1906, 183, 185, 1636	42	20	19157	91.22380952380952	0.012242991666891911	6.843606762574141E-4	6.270496836644286E-4
GOTERM_BP_DIRECT	GO:0071356~cellular response to tumor necrosis factor	6	13.636363636363635	1.2180869633580061E-5	4790, 7412, 1906, 6347, 23411, 3383	42	141	19157	19.40932117527862	0.014726872627191967	7.808578533526586E-4	7.154658163723868E-4
GOTERM_BP_DIRECT	GO:0030335~positive regulation of cell migration	7	15.909090909090908	1.6314822373461592E-5	3553, 6774, 3630, 1906, 4313, 406991, 4318	42	256	19157	12.472005208333334	0.01967547654545576	9.93572682543811E-4	9.103670884391567E-4
GOTERM_BP_DIRECT	GO:0046628~positive regulation of insulin receptor signaling pathway	4	9.090909090909092	1.7849742631673842E-5	3630, 23411, 3667, 183	42	24	19157	76.01984126984127	0.0215065445942888	0.001035285072637083	9.485863227118099E-4
GOTERM_BP_DIRECT	GO:0051000~positive regulation of nitric-oxide synthase activity	4	9.090909090909092	2.2861411706970284E-5	348, 3630, 801, 186	42	26	19157	70.17216117216117	0.02746140485653148	0.0012243981619347868	0.001121862355270297
GOTERM_BP_DIRECT	GO:0045766~positive regulation of angiogenesis	6	13.636363636363635	2.3120819149835872E-5	3553, 6774, 23411, 406991, 4846, 285	42	161	19157	16.998225377107364	0.027768644987798408	0.0012243981619347868	0.001121862355270297
GOTERM_BP_DIRECT	GO:0045776~negative regulation of blood pressure	4	9.090909090909092	2.5680870892649244E-5	8862, 4842, 4843, 4846	42	27	19157	67.5731922398589	0.030795553643441886	0.0013028377963720274	0.0011937331533260942
GOTERM_BP_DIRECT	GO:0002018~renin-angiotensin regulation of aldosterone production	3	6.8181818181818175	2.6741334079885623E-5	183, 185, 186	42	4	19157	342.0892857142857	0.03204664554422798	0.0013028377963720274	0.0011937331533260942
GOTERM_BP_DIRECT	GO:0071260~cellular response to mechanical stimulus	5	11.363636363636363	3.078034750635633E-5	4790, 3553, 5599, 183, 4878	42	84	19157	27.14994331065759	0.03679695226832558	0.0014419408947208467	0.0013211872237343717
GOTERM_BP_DIRECT	GO:0071347~cellular response to interleukin-1	5	11.363636363636363	3.865051656607943E-5	4790, 1906, 4313, 6347, 3383	42	89	19157	25.62466559657571	0.04598629228502504	0.00174356774731425	0.0015975546847312833
GOTERM_BP_DIRECT	GO:0001974~blood vessel remodeling	4	9.090909090909092	6.185451779157689E-5	183, 4846, 1636, 186	42	36	19157	50.67989417989418	0.07257294341899889	0.0025279739389940164	0.0023162716879452567
GOTERM_BP_DIRECT	GO:0043065~positive regulation of apoptotic process	7	15.909090909090908	6.640159827556107E-5	3146, 5599, 4313, 23411, 406991, 4318, 1636	42	329	19157	9.70466058763931	0.0776954837292485	0.0025279739389940164	0.0023162716879452567
GOTERM_BP_DIRECT	GO:0032269~negative regulation of cellular protein metabolic process	3	6.8181818181818175	6.667203117158756E-5	4790, 348, 1906	42	6	19157	228.0595238095238	0.07799924927418711	0.0025279739389940164	0.0023162716879452567
GOTERM_BP_DIRECT	GO:0003081~regulation of systemic arterial blood pressure by renin-angiotensin	3	6.8181818181818175	6.667203117158756E-5	183, 185, 1636	42	6	19157	228.0595238095238	0.07799924927418711	0.0025279739389940164	0.0023162716879452567
GOTERM_BP_DIRECT	GO:0045893~positive regulation of transcription, DNA-templated	9	20.454545454545457	6.712144381671467E-5	4790, 6597, 3553, 6774, 348, 4842, 183, 8074, 186	42	661	19157	6.210395504646638	0.0785038339294497	0.0025279739389940164	0.0023162716879452567
GOTERM_BP_DIRECT	GO:0050729~positive regulation of inflammatory response	5	11.363636363636363	6.849190475106941E-5	3553, 183, 406991, 185, 1636	42	103	19157	22.141701340730467	0.08004083613016155	0.0025279739389940164	0.0023162716879452567
GOTERM_BP_DIRECT	GO:0001934~positive regulation of protein phosphorylation	6	13.636363636363635	7.153886448139427E-5	3553, 23411, 1490, 406991, 4318, 8074	42	204	19157	13.415266106442576	0.08344889648781173	0.002562774615833477	0.002348158022389294
GOTERM_BP_DIRECT	GO:0043537~negative regulation of blood vessel endothelial cell migration	4	9.090909090909092	8.508414441719472E-5	3146, 348, 186, 285	42	40	19157	45.61190476190476	0.09844740545372355	0.0028786802194484215	0.002637608476933036
GOTERM_BP_DIRECT	GO:0035094~response to nicotine	4	9.090909090909092	8.508414441719472E-5	596, 7412, 1906, 4313	42	40	19157	45.61190476190476	0.09844740545372355	0.0028786802194484215	0.002637608476933036
GOTERM_BP_DIRECT	GO:0010628~positive regulation of gene expression	8	18.181818181818183	9.212468247149989E-5	3553, 6774, 3630, 5599, 1490, 406991, 4846, 8074	42	509	19157	7.168865188511553	0.10614618236176154	0.0029877608581085576	0.0027375542837841955
GOTERM_BP_DIRECT	GO:0006527~arginine catabolic process	3	6.8181818181818175	9.321421396397798E-5	4842, 4843, 4846	42	7	19157	195.4795918367347	0.10733169356718342	0.0029877608581085576	0.0027375542837841955
GOTERM_BP_DIRECT	GO:0007566~embryo implantation	4	9.090909090909092	9.856961244004514E-5	3553, 4313, 406991, 4318	42	42	19157	43.43990929705215	0.1131360630738617	0.0030179299157872415	0.0027651968686523494
GOTERM_BP_DIRECT	GO:0043066~negative regulation of apoptotic process	8	18.181818181818183	9.91109988764283E-5	7351, 596, 4790, 213, 5599, 23411, 406991, 4318	42	515	19157	7.085344429033749	0.11372073385073955	0.0030179299157872415	0.0027651968686523494
GOTERM_BP_DIRECT	GO:0001541~ovarian follicle development	4	9.090909090909092	1.1337830406367059E-4	596, 4313, 3383, 283	42	44	19157	41.46536796536796	0.12899068137141756	0.0033681652280378237	0.003086102130123326
GOTERM_BP_DIRECT	GO:0009725~response to hormone	4	9.090909090909092	1.212964385164186E-4	4842, 4843, 283, 4846	42	45	19157	40.543915343915344	0.1373515448274134	0.0034357850638233912	0.0031480592210401514
GOTERM_BP_DIRECT	GO:0010544~negative regulation of platelet activation	3	6.8181818181818175	1.2411703022022102E-4	7056, 348, 4846	42	8	19157	171.04464285714286	0.14031043450283842	0.0034357850638233912	0.0031480592210401514
GOTERM_BP_DIRECT	GO:0044321~response to leptin	3	6.8181818181818175	1.2411703022022102E-4	6774, 1906, 23411	42	8	19157	171.04464285714286	0.14031043450283842	0.0034357850638233912	0.0031480592210401514
GOTERM_BP_DIRECT	GO:1902514~regulation of calcium ion transmembrane transport via high voltage-gated calcium channel	3	6.8181818181818175	1.5936260476861786E-4	4842, 4878, 406991	42	9	19157	152.03968253968253	0.1764402045802942	0.00412986494911014	0.0037840141898250537
GOTERM_BP_DIRECT	GO:0001542~ovulation from ovarian follicle	3	6.8181818181818175	1.5936260476861786E-4	4313, 23411, 4846	42	9	19157	152.03968253968253	0.1764402045802942	0.00412986494911014	0.0037840141898250537
GOTERM_BP_DIRECT	GO:0010873~positive regulation of cholesterol esterification	3	6.8181818181818175	1.5936260476861786E-4	348, 183, 185	42	9	19157	152.03968253968253	0.1764402045802942	0.00412986494911014	0.0037840141898250537
GOTERM_BP_DIRECT	GO:0031284~positive regulation of guanylate cyclase activity	3	6.8181818181818175	2.4281079454801426E-4	4842, 4843, 4846	42	11	19157	124.39610389610388	0.25604851784708693	0.005914870955189627	0.005419536934311678
GOTERM_BP_DIRECT	GO:0038166~angiotensin-activated signaling pathway	3	6.8181818181818175	2.4281079454801426E-4	183, 185, 186	42	11	19157	124.39610389610388	0.25604851784708693	0.005914870955189627	0.005419536934311678
GOTERM_BP_DIRECT	GO:0071492~cellular response to UV-A	3	6.8181818181818175	2.4281079454801426E-4	4312, 4313, 4318	42	11	19157	124.39610389610388	0.25604851784708693	0.005914870955189627	0.005419536934311678
GOTERM_BP_DIRECT	GO:0061049~cell growth involved in cardiac muscle cell development	3	6.8181818181818175	3.4341684594228067E-4	183, 4878, 186	42	13	19157	105.25824175824175	0.34187049920307777	0.008109992566375436	0.007430830627319364
GOTERM_BP_DIRECT	GO:0032757~positive regulation of interleukin-8 production	4	9.090909090909092	3.4623941991093814E-4	3553, 6774, 3146, 4843	42	64	19157	28.507440476190474	0.3441299723728444	0.008109992566375436	0.007430830627319364
GOTERM_BP_DIRECT	GO:0051092~positive regulation of NF-kappaB transcription factor activity	5	11.363636363636363	3.730609501263461E-4	3553, 6774, 3630, 183, 3383	42	160	19157	14.253720238095237	0.36521759975323476	0.008459045925901382	0.0077506529173283585
GOTERM_BP_DIRECT	GO:0001819~positive regulation of cytokine production	4	9.090909090909092	3.791516060478871E-4	3630, 183, 406991, 186	42	66	19157	27.643578643578643	0.36991101634228507	0.008459045925901382	0.0077506529173283585
GOTERM_BP_DIRECT	GO:0042127~regulation of cell proliferation	5	11.363636363636363	3.819766222697668E-4	6774, 23411, 4843, 183, 185	42	161	19157	14.165187814256136	0.3720761673117102	0.008459045925901382	0.0077506529173283585
GOTERM_BP_DIRECT	GO:0030195~negative regulation of blood coagulation	3	6.8181818181818175	4.00109945938316E-4	7056, 348, 1906	42	14	19157	97.73979591836735	0.3857980116862506	0.008549717792155595	0.007833731573108082
GOTERM_BP_DIRECT	GO:0051926~negative regulation of calcium ion transport	3	6.8181818181818175	4.00109945938316E-4	4842, 3383, 4846	42	14	19157	97.73979591836735	0.3857980116862506	0.008549717792155595	0.007833731573108082
GOTERM_BP_DIRECT	GO:0035815~positive regulation of renal sodium excretion	3	6.8181818181818175	4.610396681893488E-4	1906, 183, 186	42	15	19157	91.22380952380952	0.4297473685190044	0.009517734167027574	0.008720682537276496
GOTERM_BP_DIRECT	GO:0032270~positive regulation of cellular protein metabolic process	3	6.8181818181818175	4.610396681893488E-4	3630, 183, 185	42	15	19157	91.22380952380952	0.4297473685190044	0.009517734167027574	0.008720682537276496
GOTERM_BP_DIRECT	GO:0034374~low-density lipoprotein particle remodeling	3	6.8181818181818175	5.261885079275328E-4	348, 183, 185	42	16	19157	85.52232142857143	0.4732695167832408	0.010506518076323525	0.00962666188273978
GOTERM_BP_DIRECT	GO:0006809~nitric oxide biosynthetic process	3	6.8181818181818175	5.261885079275328E-4	4842, 4843, 4846	42	16	19157	85.52232142857143	0.4732695167832408	0.010506518076323525	0.00962666188273978
GOTERM_BP_DIRECT	GO:0055089~fatty acid homeostasis	3	6.8181818181818175	5.955390127281415E-4	348, 3630, 23411	42	17	19157	80.49159663865545	0.515957514096417	0.01134811399563411	0.010397779326048988
GOTERM_BP_DIRECT	GO:0071310~cellular response to organic substance	3	6.8181818181818175	5.955390127281415E-4	596, 3553, 1906	42	17	19157	80.49159663865545	0.515957514096417	0.01134811399563411	0.010397779326048988
GOTERM_BP_DIRECT	GO:0032868~response to insulin	4	9.090909090909092	5.962884201318416E-4	23411, 3667, 3383, 4878	42	77	19157	23.694495980210263	0.5163993991571287	0.01134811399563411	0.010397779326048988
GOTERM_BP_DIRECT	GO:0035994~response to muscle stretch	3	6.8181818181818175	6.690737823931961E-4	4790, 1906, 4878	42	18	19157	76.01984126984127	0.5574512333081805	0.01253741333776789	0.011487482171550874
GOTERM_BP_DIRECT	GO:0014068~positive regulation of phosphatidylinositol 3-kinase signaling	4	9.090909090909092	7.165736848916481E-4	3630, 23411, 183, 406991	42	82	19157	22.249709639953544	0.5823450248783872	0.013224041639364052	0.012116609580895141
GOTERM_BP_DIRECT	GO:0010744~positive regulation of macrophage derived foam cell differentiation	3	6.8181818181818175	7.467754688588296E-4	4790, 183, 185	42	19	19157	72.0187969924812	0.5974404784660869	0.013376066486324329	0.012255903283036084
GOTERM_BP_DIRECT	GO:0042310~vasoconstriction	3	6.8181818181818175	7.467754688588296E-4	1906, 183, 1636	42	19	19157	72.0187969924812	0.5974404784660869	0.013376066486324329	0.012255903283036084
GOTERM_BP_DIRECT	GO:0019722~calcium-mediated signaling	4	9.090909090909092	8.231791062384147E-4	6401, 801, 1906, 185	42	86	19157	21.214839424141747	0.6332390666408787	0.014530900744904188	0.013314027283508273
GOTERM_BP_DIRECT	GO:0071354~cellular response to interleukin-6	3	6.8181818181818175	0.0010047093268990995	4790, 3383, 8074	42	22	19157	62.19805194805194	0.706051624824477	0.0172357177487761	0.01579233251858303
GOTERM_BP_DIRECT	GO:0010613~positive regulation of cardiac muscle hypertrophy	3	6.8181818181818175	0.0010047093268990995	1906, 183, 406991	42	22	19157	62.19805194805194	0.706051624824477	0.0172357177487761	0.01579233251858303
GOTERM_BP_DIRECT	GO:0097746~regulation of blood vessel diameter	3	6.8181818181818175	0.0010989062368639685	185, 4846, 1636	42	23	19157	59.493788819875775	0.7379457566662734	0.0185898305069488	0.01703304667139151
GOTERM_BP_DIRECT	GO:0010460~positive regulation of heart rate	3	6.8181818181818175	0.0011971840999424773	8862, 1906, 4878	42	24	19157	57.01488095238095	0.7675415501170662	0.019974934708629277	0.01830215692514801
GOTERM_BP_DIRECT	GO:0071346~cellular response to interferon-gamma	4	9.090909090909092	0.001237566550534536	1906, 6347, 4843, 3383	42	99	19157	18.42905242905243	0.77871184445586	0.02036967646690628	0.018663841491845162
GOTERM_BP_DIRECT	GO:0032755~positive regulation of interleukin-6 production	4	9.090909090909092	0.00131101074390413	3553, 6774, 3146, 4843	42	101	19157	18.064120697784062	0.7976707018550193	0.02129081448100307	0.019507839869293456
GOTERM_BP_DIRECT	GO:0051924~regulation of calcium ion transport	3	6.8181818181818175	0.001405914583383756	596, 7439, 183	42	26	19157	52.629120879120876	0.8197857465245026	0.022531631086334408	0.02064474572442463
GOTERM_BP_DIRECT	GO:0007569~cell aging	3	6.8181818181818175	0.001749193158631331	596, 23411, 3383	42	29	19157	47.1847290640394	0.8814455329054771	0.027669055418350144	0.02535194240302033
GOTERM_BP_DIRECT	GO:0042593~glucose homeostasis	4	9.090909090909092	0.0018556529883117165	6774, 3630, 3667, 51548	42	114	19157	16.004177109440267	0.8958876836309393	0.027800118035191636	0.025472029332737164
GOTERM_BP_DIRECT	GO:0007202~activation of phospholipase C activity	3	6.8181818181818175	0.0018716007215810462	6401, 183, 283	42	30	19157	45.61190476190476	0.8978941852512914	0.027800118035191636	0.025472029332737164
GOTERM_BP_DIRECT	GO:0045840~positive regulation of mitotic nuclear division	3	6.8181818181818175	0.0018716007215810462	3553, 3630, 1906	42	30	19157	45.61190476190476	0.8978941852512914	0.027800118035191636	0.025472029332737164
GOTERM_BP_DIRECT	GO:0007159~leukocyte cell-cell adhesion	3	6.8181818181818175	0.0018716007215810462	6401, 7412, 3383	42	30	19157	45.61190476190476	0.8978941852512914	0.027800118035191636	0.025472029332737164
GOTERM_BP_DIRECT	GO:0043200~response to amino acid	3	6.8181818181818175	0.0018716007215810462	1906, 3383, 1490	42	30	19157	45.61190476190476	0.8978941852512914	0.027800118035191636	0.025472029332737164
GOTERM_BP_DIRECT	GO:0032148~activation of protein kinase B activity	3	6.8181818181818175	0.001997971039192799	3630, 283, 406991	42	31	19157	44.1405529953917	0.9124865714875747	0.029319623201648545	0.026864285298062215
GOTERM_BP_DIRECT	GO:0043388~positive regulation of DNA binding	3	6.8181818181818175	0.002262533256407905	3146, 801, 4318	42	33	19157	41.46536796536796	0.9366377944432105	0.03280673221791462	0.030059370406562168
GOTERM_BP_DIRECT	GO:0048662~negative regulation of smooth muscle cell proliferation	3	6.8181818181818175	0.0026886817976743776	348, 283, 4846	42	36	19157	38.00992063492063	0.9623425625988663	0.038527228583145785	0.03530081042593653
GOTERM_BP_DIRECT	GO:0071456~cellular response to hypoxia	4	9.090909090909092	0.0027554052214457396	596, 1906, 23411, 3383	42	131	19157	13.927299163940384	0.9652895941232811	0.03902422743861524	0.0357561886875982
GOTERM_BP_DIRECT	GO:0031663~lipopolysaccharide-mediated signaling pathway	3	6.8181818181818175	0.0028384800544389564	3553, 6347, 4846	42	37	19157	36.98262548262548	0.9686388277973252	0.03928714438984828	0.03599708796311222
GOTERM_BP_DIRECT	GO:0034614~cellular response to reactive oxygen species	3	6.8181818181818175	0.0028384800544389564	5599, 4313, 4318	42	37	19157	36.98262548262548	0.9686388277973252	0.03928714438984828	0.03599708796311222
GOTERM_BP_DIRECT	GO:0030574~collagen catabolic process	3	6.8181818181818175	0.0029921253354397493	4312, 4313, 4318	42	38	19157	36.0093984962406	0.974005539534368	0.04094841189399567	0.037519234543266965
GOTERM_BP_DIRECT	GO:0001975~response to amphetamine	3	6.8181818181818175	0.003310891683622838	801, 1906, 3383	42	40	19157	34.20892857142857	0.9823912035409318	0.04431501176541337	0.04060390240574821
GOTERM_BP_DIRECT	GO:0045454~cell redox homeostasis	3	6.8181818181818175	0.003310891683622838	4842, 4843, 4846	42	40	19157	34.20892857142857	0.9823912035409318	0.04431501176541337	0.04060390240574821
GOTERM_BP_DIRECT	GO:0007186~G-protein coupled receptor signaling pathway	8	18.181818181818183	0.0035513964567104052	348, 3630, 801, 1906, 6347, 183, 185, 186	42	943	19157	3.86951471999192	0.9868758348494275	0.04701740091601384	0.04307998310531318
GOTERM_BP_DIRECT	GO:0007165~signal transduction	9	20.454545454545457	0.0036665218093996964	4790, 8862, 3553, 6774, 3146, 6347, 3667, 1490, 285	42	1211	19157	3.389819511619677	0.9885987314187146	0.04801960821342829	0.04399826171279636
GOTERM_BP_DIRECT	GO:0043407~negative regulation of MAP kinase activity	3	6.8181818181818175	0.004173993126782073	3553, 348, 183	42	45	19157	30.407936507936505	0.9938700174562108	0.05255284950408513	0.04815187195940805
GOTERM_BP_DIRECT	GO:1990619~histone H3-K9 deacetylation	2	4.545454545454546	0.0042759506776446	23411, 51548	42	2	19157	456.1190476190476	0.9945887468391093	0.05255284950408513	0.04815187195940805
GOTERM_BP_DIRECT	GO:0002019~regulation of renal output by angiotensin	2	4.545454545454546	0.0042759506776446	183, 1636	42	2	19157	456.1190476190476	0.9945887468391093	0.05255284950408513	0.04815187195940805
GOTERM_BP_DIRECT	GO:0007199~G-protein coupled receptor signaling pathway coupled to cGMP nucleotide second messenger	2	4.545454545454546	0.0042759506776446	183, 186	42	2	19157	456.1190476190476	0.9945887468391093	0.05255284950408513	0.04815187195940805
GOTERM_BP_DIRECT	GO:0061647~histone H3-K9 modification	2	4.545454545454546	0.0042759506776446	23411, 51548	42	2	19157	456.1190476190476	0.9945887468391093	0.05255284950408513	0.04815187195940805
GOTERM_BP_DIRECT	GO:1903597~negative regulation of gap junction assembly	2	4.545454545454546	0.0042759506776446	3553, 1636	42	2	19157	456.1190476190476	0.9945887468391093	0.05255284950408513	0.04815187195940805
GOTERM_BP_DIRECT	GO:1902895~positive regulation of pri-miRNA transcription from RNA polymerase II promoter	3	6.8181818181818175	0.0043578307060037754	6597, 8862, 6774	42	46	19157	29.746894409937887	0.9951044900917347	0.05255284950408513	0.04815187195940805
GOTERM_BP_DIRECT	GO:0022617~extracellular matrix disassembly	3	6.8181818181818175	0.0043578307060037754	4312, 4313, 4318	42	46	19157	29.746894409937887	0.9951044900917347	0.05255284950408513	0.04815187195940805
GOTERM_BP_DIRECT	GO:0007204~positive regulation of cytosolic calcium ion concentration	4	9.090909090909092	0.0044211672331575256	3146, 1906, 183, 185	42	155	19157	11.770814132104453	0.9954694903725885	0.05279393813711634	0.04837277090395881
GOTERM_BP_DIRECT	GO:0043536~positive regulation of blood vessel endothelial cell migration	3	6.8181818181818175	0.005130040153960326	3146, 23411, 4846	42	50	19157	27.367142857142852	0.9980972806436749	0.06066396997595803	0.0555837360370847
GOTERM_BP_DIRECT	GO:0007157~heterophilic cell-cell adhesion via plasma membrane cell adhesion molecules	3	6.8181818181818175	0.005538039010646156	6401, 7412, 3383	42	52	19157	26.314560439560438	0.9988454893641501	0.06485895687468286	0.05942741861424144
GOTERM_BP_DIRECT	GO:0042542~response to hydrogen peroxide	3	6.8181818181818175	0.0057474569708311956	596, 4313, 23411	42	53	19157	25.818059299191372	0.999106708196345	0.06667050086164186	0.06108725694712013
GOTERM_BP_DIRECT	GO:0019233~sensory perception of pain	3	6.8181818181818175	0.0059604664603214105	1906, 6347, 1636	42	54	19157	25.33994708994709	0.9993118959867962	0.06784904811842503	0.0621671081282121
GOTERM_BP_DIRECT	GO:0043280~positive regulation of cysteine-type endopeptidase activity involved in apoptotic process	3	6.8181818181818175	0.0059604664603214105	3146, 23411, 1490	42	54	19157	25.33994708994709	0.9993118959867962	0.06784904811842503	0.0621671081282121
GOTERM_BP_DIRECT	GO:0071407~cellular response to organic cyclic compound	3	6.8181818181818175	0.006177051919169425	3553, 6774, 6347	42	55	19157	24.87922077922078	0.9994722998639621	0.06902430493163633	0.06324394442011998
GOTERM_BP_DIRECT	GO:0014823~response to activity	3	6.8181818181818175	0.006177051919169425	1906, 4313, 285	42	55	19157	24.87922077922078	0.9994722998639621	0.06902430493163633	0.06324394442011998
GOTERM_BP_DIRECT	GO:0043434~response to peptide hormone	3	6.8181818181818175	0.0063971978347331015	6774, 3667, 1490	42	56	19157	24.434948979591837	0.9995970977444001	0.07030637915314998	0.06441865282012757
GOTERM_BP_DIRECT	GO:0002034~regulation of blood vessel diameter by renin-angiotensin	2	4.545454545454546	0.00640723159770086	183, 185	42	3	19157	304.07936507936506	0.9996020230373217	0.07030637915314998	0.06441865282012757
GOTERM_BP_DIRECT	GO:0071466~cellular response to xenobiotic stimulus	3	6.8181818181818175	0.007313077463179509	3553, 1906, 4843	42	60	19157	22.80595238095238	0.9998689665611018	0.07952971741207716	0.07286959329382439
GOTERM_BP_DIRECT	GO:0009612~response to mechanical stimulus	3	6.8181818181818175	0.007550794621975125	5599, 4313, 285	42	61	19157	22.43208430913349	0.999902119720171	0.08138821105810355	0.07457244954092247
GOTERM_BP_DIRECT	GO:1901215~negative regulation of neuron death	3	6.8181818181818175	0.008284695616230115	6774, 348, 23411	42	64	19157	21.380580357142858	0.9999602456386287	0.0880888740088069	0.08071197322974424
GOTERM_BP_DIRECT	GO:1902952~positive regulation of dendritic spine maintenance	2	4.545454545454546	0.008534061685582277	348, 3630	42	4	19157	228.0595238095238	0.9999707343094982	0.0880888740088069	0.08071197322974424
GOTERM_BP_DIRECT	GO:0051387~negative regulation of neurotrophin TRK receptor signaling pathway	2	4.545454545454546	0.008534061685582277	183, 186	42	4	19157	228.0595238095238	0.9999707343094982	0.0880888740088069	0.08071197322974424
GOTERM_BP_DIRECT	GO:0035813~regulation of renal sodium excretion	2	4.545454545454546	0.008534061685582277	183, 185	42	4	19157	228.0595238095238	0.9999707343094982	0.0880888740088069	0.08071197322974424
GOTERM_BP_DIRECT	GO:1903766~positive regulation of potassium ion export across plasma membrane	2	4.545454545454546	0.008534061685582277	4878, 406991	42	4	19157	228.0595238095238	0.9999707343094982	0.0880888740088069	0.08071197322974424
GOTERM_BP_DIRECT	GO:0010595~positive regulation of endothelial cell migration	3	6.8181818181818175	0.009049403464638938	1906, 183, 406991	42	67	19157	20.42324093816631	0.9999844639650826	0.09109234231347293	0.08346391955815748
GOTERM_BP_DIRECT	GO:0035690~cellular response to drug	3	6.8181818181818175	0.009049403464638938	3553, 1906, 4843	42	67	19157	20.42324093816631	0.9999844639650826	0.09109234231347293	0.08346391955815748
GOTERM_BP_DIRECT	GO:0051384~response to glucocorticoid	3	6.8181818181818175	0.009049403464638938	596, 189, 3146	42	67	19157	20.42324093816631	0.9999844639650826	0.09109234231347293	0.08346391955815748
GOTERM_BP_DIRECT	GO:1901224~positive regulation of NIK/NF-kappaB signaling	3	6.8181818181818175	0.009844513162179484	3553, 3146, 1906	42	70	19157	19.54795918367347	0.999994155609014	0.09828374616011977	0.09005308761469102
GOTERM_BP_DIRECT	GO:0010523~negative regulation of calcium ion transport into cytosol	2	4.545454545454546	0.010656450004442994	596, 4842	42	5	19157	182.44761904761904	0.9999978482075823	0.10383644884329253	0.09514078563966706
GOTERM_BP_DIRECT	GO:0018119~peptidyl-cysteine S-nitrosylation	2	4.545454545454546	0.010656450004442994	4842, 4843	42	5	19157	182.44761904761904	0.9999978482075823	0.10383644884329253	0.09514078563966706
GOTERM_BP_DIRECT	GO:0022614~membrane to membrane docking	2	4.545454545454546	0.010656450004442994	7412, 3383	42	5	19157	182.44761904761904	0.9999978482075823	0.10383644884329253	0.09514078563966706
GOTERM_BP_DIRECT	GO:0045944~positive regulation of transcription from RNA polymerase II promoter	8	18.181818181818183	0.012041011332307125	4790, 6597, 3553, 6774, 3146, 1906, 4842, 23411	42	1185	19157	3.079284709664456	0.9999996091584091	0.11639644287896887	0.10664895751472026
GOTERM_BP_DIRECT	GO:0003100~regulation of systemic arterial blood pressure by endothelin	2	4.545454545454546	0.012774405598687656	1906, 4846	42	6	19157	152.03968253968253	0.9999998418086546	0.12149426468443876	0.11131986813451038
GOTERM_BP_DIRECT	GO:0045906~negative regulation of vasoconstriction	2	4.545454545454546	0.012774405598687656	8862, 4313	42	6	19157	152.03968253968253	0.9999998418086546	0.12149426468443876	0.11131986813451038
GOTERM_BP_DIRECT	GO:0007267~cell-cell signaling	4	9.090909090909092	0.012867619166085878	3553, 3630, 1906, 183	42	229	19157	7.967144936577251	0.9999998589948106	0.12149426468443876	0.11131986813451038
GOTERM_BP_DIRECT	GO:0071333~cellular response to glucose stimulus	3	6.8181818181818175	0.01332099939064806	7351, 3383, 1636	42	82	19157	16.687282229965156	0.9999999194198187	0.1238547882275522	0.11348271236613158
GOTERM_BP_DIRECT	GO:0032880~regulation of protein localization	3	6.8181818181818175	0.01332099939064806	596, 3630, 5599	42	82	19157	16.687282229965156	0.9999999194198187	0.1238547882275522	0.11348271236613158
GOTERM_BP_DIRECT	GO:0001503~ossification	3	6.8181818181818175	0.013631583469745395	596, 1490, 4318	42	83	19157	16.486230636833046	0.9999999450846059	0.1257823383799234	0.11524884206239289
GOTERM_BP_DIRECT	GO:1904685~positive regulation of metalloendopeptidase activity	2	4.545454545454546	0.014887937496104231	6774, 406991	42	7	19157	130.31972789115648	0.999999988371979	0.13532468559891755	0.12399207646009196
GOTERM_BP_DIRECT	GO:0033864~positive regulation of NAD(P)H oxidase activity	2	4.545454545454546	0.014887937496104231	183, 185	42	7	19157	130.31972789115648	0.999999988371979	0.13532468559891755	0.12399207646009196
GOTERM_BP_DIRECT	GO:0000122~negative regulation of transcription from RNA polymerase II promoter	7	15.909090909090908	0.015053117944108812	4790, 6597, 6774, 3146, 1906, 23411, 51548	42	952	19157	3.353816526610644	0.9999999905201328	0.13581257522907061	0.12443910833796619
GOTERM_BP_DIRECT	GO:0030324~lung development	3	6.8181818181818175	0.015892935381567927	3146, 1490, 4846	42	90	19157	15.203968253968252	0.9999999966458561	0.14233525952021864	0.1304155579840427
GOTERM_BP_DIRECT	GO:0008285~negative regulation of cell proliferation	5	11.363636363636363	0.01613498199446821	3553, 6774, 51548, 406991, 4846	42	457	19157	4.990361571324372	0.9999999975142216	0.14344823408220642	0.1314353277797556
GOTERM_BP_DIRECT	GO:0007179~transforming growth factor beta receptor signaling pathway	3	6.8181818181818175	0.0169080622108482	6774, 23411, 406991	42	93	19157	14.713517665130567	0.9999999990457639	0.14579163824589383	0.13358248627456284
GOTERM_BP_DIRECT	GO:0022898~regulation of transmembrane transporter activity	2	4.545454545454546	0.01699705470518631	596, 3630	42	8	19157	114.0297619047619	0.9999999991453867	0.14579163824589383	0.13358248627456284
GOTERM_BP_DIRECT	GO:1901841~regulation of high voltage-gated calcium channel activity	2	4.545454545454546	0.01699705470518631	801, 4878	42	8	19157	114.0297619047619	0.9999999991453867	0.14579163824589383	0.13358248627456284
GOTERM_BP_DIRECT	GO:0051346~negative regulation of hydrolase activity	2	4.545454545454546	0.01699705470518631	4842, 4846	42	8	19157	114.0297619047619	0.9999999991453867	0.14579163824589383	0.13358248627456284
GOTERM_BP_DIRECT	GO:0033210~leptin-mediated signaling pathway	2	4.545454545454546	0.01699705470518631	6774, 23411	42	8	19157	114.0297619047619	0.9999999991453867	0.14579163824589383	0.13358248627456284
GOTERM_BP_DIRECT	GO:0046330~positive regulation of JNK cascade	3	6.8181818181818175	0.017950232967032017	3553, 3146, 1490	42	96	19157	14.253720238095237	0.9999999997378202	0.15289079548143353	0.14008713280564847
GOTERM_BP_DIRECT	GO:0060452~positive regulation of cardiac muscle contraction	2	4.545454545454546	0.0191017662183637	1490, 4878	42	9	19157	101.35978835978835	0.9999999999371979	0.15827177723787067	0.1450174904741081
GOTERM_BP_DIRECT	GO:0003014~renal system process	2	4.545454545454546	0.0191017662183637	596, 183	42	9	19157	101.35978835978835	0.9999999999371979	0.15827177723787067	0.1450174904741081
GOTERM_BP_DIRECT	GO:0014824~artery smooth muscle contraction	2	4.545454545454546	0.0191017662183637	1906, 183	42	9	19157	101.35978835978835	0.9999999999371979	0.15827177723787067	0.1450174904741081
GOTERM_BP_DIRECT	GO:0046888~negative regulation of hormone secretion	2	4.545454545454546	0.0191017662183637	1906, 8074	42	9	19157	101.35978835978835	0.9999999999371979	0.15827177723787067	0.1450174904741081
GOTERM_BP_DIRECT	GO:0034392~negative regulation of smooth muscle cell apoptotic process	2	4.545454545454546	0.021202081007743054	1906, 406991	42	10	19157	91.22380952380952	0.9999999999953856	0.17216089778287358	0.15774348269760832
GOTERM_BP_DIRECT	GO:0044320~cellular response to leptin stimulus	2	4.545454545454546	0.021202081007743054	6774, 8074	42	10	19157	91.22380952380952	0.9999999999953856	0.17216089778287358	0.15774348269760832
GOTERM_BP_DIRECT	GO:0043267~negative regulation of potassium ion transport	2	4.545454545454546	0.021202081007743054	4842, 4846	42	10	19157	91.22380952380952	0.9999999999953856	0.17216089778287358	0.15774348269760832
GOTERM_BP_DIRECT	GO:0006874~cellular calcium ion homeostasis	3	6.8181818181818175	0.021996952864834968	7137, 348, 1906	42	107	19157	12.788384512683576	0.9999999999982846	0.17743237476403304	0.1625735059414293
GOTERM_BP_DIRECT	GO:0032308~positive regulation of prostaglandin secretion	2	4.545454545454546	0.023298008028338875	3553, 1906	42	11	19157	82.93073593073592	0.999999999999661	0.186690616963926	0.17105642736596174
GOTERM_BP_DIRECT	GO:0000165~MAPK cascade	3	6.8181818181818175	0.024349010188322542	3553, 6347, 8074	42	113	19157	12.109355246523387	0.9999999999999086	0.19257853512582374	0.17645126863745428
GOTERM_BP_DIRECT	GO:0032355~response to estradiol	3	6.8181818181818175	0.024349010188322542	6774, 183, 1490	42	113	19157	12.109355246523387	0.9999999999999086	0.19257853512582374	0.17645126863745428
GOTERM_BP_DIRECT	GO:0007166~cell surface receptor signaling pathway	4	9.090909090909092	0.02638052060070968	1906, 6347, 183, 186	42	301	19157	6.061382692611928	0.9999999999999928	0.2072998328494477	0.1899397483251097
GOTERM_BP_DIRECT	GO:0051091~positive regulation of sequence-specific DNA binding transcription factor activity	3	6.8181818181818175	0.026799625823543703	6597, 3553, 1906	42	119	19157	11.498799519807923	0.9999999999999958	0.2079104729495301	0.19049925107690938
GOTERM_BP_DIRECT	GO:0006979~response to oxidative stress	3	6.8181818181818175	0.026799625823543703	348, 5599, 23411	42	119	19157	11.498799519807923	0.9999999999999958	0.2079104729495301	0.19049925107690938
GOTERM_BP_DIRECT	GO:0046902~regulation of mitochondrial membrane permeability	2	4.545454545454546	0.027476734501574326	596, 6774	42	13	19157	70.17216117216117	0.9999999999999982	0.2118143203982122	0.19407617534023386
GOTERM_BP_DIRECT	GO:0001822~kidney development	3	6.8181818181818175	0.02806102502803978	183, 185, 1636	42	122	19157	11.216042154566745	0.9999999999999991	0.214958040780833	0.1969566284986943
GOTERM_BP_DIRECT	GO:1904385~cellular response to angiotensin	2	4.545454545454546	0.02955955177512617	4790, 183	42	14	19157	65.15986394557824	0.9999999999999999	0.21985873137308154	0.20144691643050822
GOTERM_BP_DIRECT	GO:1902176~negative regulation of oxidative stress-induced intrinsic apoptotic signaling pathway	2	4.545454545454546	0.02955955177512617	3630, 23411	42	14	19157	65.15986394557824	0.9999999999999999	0.21985873137308154	0.20144691643050822
GOTERM_BP_DIRECT	GO:0045820~negative regulation of glycolytic process	2	4.545454545454546	0.02955955177512617	6774, 51548	42	14	19157	65.15986394557824	0.9999999999999999	0.21985873137308154	0.20144691643050822
GOTERM_BP_DIRECT	GO:1904996~positive regulation of leukocyte adhesion to vascular endothelial cell	2	4.545454545454546	0.02955955177512617	3383, 406991	42	14	19157	65.15986394557824	0.9999999999999999	0.21985873137308154	0.20144691643050822
GOTERM_BP_DIRECT	GO:0016525~negative regulation of angiogenesis	3	6.8181818181818175	0.029779550169293147	183, 406991, 285	42	126	19157	10.859977324263038	0.9999999999999999	0.21985873137308154	0.20144691643050822
GOTERM_BP_DIRECT	GO:0007155~cell adhesion	5	11.363636363636363	0.029783818289456858	6401, 7412, 6347, 3383, 1490	42	552	19157	4.1315131124913735	0.9999999999999999	0.21985873137308154	0.20144691643050822
GOTERM_BP_DIRECT	GO:0045471~response to ethanol	3	6.8181818181818175	0.03109550081518074	7412, 6774, 3383	42	129	19157	10.607419712070874	1.0	0.22801837050021664	0.20892323602482904
GOTERM_BP_DIRECT	GO:1904645~response to beta-amyloid	2	4.545454545454546	0.031638016924906906	4313, 4318	42	15	19157	60.81587301587301	1.0	0.22801837050021664	0.20892323602482904
GOTERM_BP_DIRECT	GO:0006476~protein deacetylation	2	4.545454545454546	0.031638016924906906	23411, 51548	42	15	19157	60.81587301587301	1.0	0.22801837050021664	0.20892323602482904
GOTERM_BP_DIRECT	GO:0060766~negative regulation of androgen receptor signaling pathway	2	4.545454545454546	0.031638016924906906	6597, 23411	42	15	19157	60.81587301587301	1.0	0.22801837050021664	0.20892323602482904
GOTERM_BP_DIRECT	GO:0032516~positive regulation of phosphoprotein phosphatase activity	2	4.545454545454546	0.033712138820116	801, 186	42	16	19157	57.01488095238095	1.0	0.23463648618800734	0.21498712527571118
GOTERM_BP_DIRECT	GO:0071639~positive regulation of monocyte chemotactic protein-1 production	2	4.545454545454546	0.033712138820116	3553, 3146	42	16	19157	57.01488095238095	1.0	0.23463648618800734	0.21498712527571118
GOTERM_BP_DIRECT	GO:0071548~response to dexamethasone	2	4.545454545454546	0.033712138820116	1906, 1636	42	16	19157	57.01488095238095	1.0	0.23463648618800734	0.21498712527571118
GOTERM_BP_DIRECT	GO:0045725~positive regulation of glycogen biosynthetic process	2	4.545454545454546	0.033712138820116	3630, 3667	42	16	19157	57.01488095238095	1.0	0.23463648618800734	0.21498712527571118
GOTERM_BP_DIRECT	GO:0051403~stress-activated MAPK cascade	2	4.545454545454546	0.033712138820116	5599, 183	42	16	19157	57.01488095238095	1.0	0.23463648618800734	0.21498712527571118
GOTERM_BP_DIRECT	GO:1902166~negative regulation of intrinsic apoptotic signaling pathway in response to DNA damage by p53 class mediator	2	4.545454545454546	0.033712138820116	596, 23411	42	16	19157	57.01488095238095	1.0	0.23463648618800734	0.21498712527571118
GOTERM_BP_DIRECT	GO:0044267~cellular protein metabolic process	2	4.545454545454546	0.035781926306763016	4312, 4313	42	17	19157	53.661064425770306	1.0	0.2434770181097059	0.2230873170857404
GOTERM_BP_DIRECT	GO:1903427~negative regulation of reactive oxygen species biosynthetic process	2	4.545454545454546	0.035781926306763016	3630, 406991	42	17	19157	53.661064425770306	1.0	0.2434770181097059	0.2230873170857404
GOTERM_BP_DIRECT	GO:0046325~negative regulation of glucose import	2	4.545454545454546	0.035781926306763016	51548, 1636	42	17	19157	53.661064425770306	1.0	0.2434770181097059	0.2230873170857404
GOTERM_BP_DIRECT	GO:0050995~negative regulation of lipid catabolic process	2	4.545454545454546	0.035781926306763016	3553, 3630	42	17	19157	53.661064425770306	1.0	0.2434770181097059	0.2230873170857404
GOTERM_BP_DIRECT	GO:0003085~negative regulation of systemic arterial blood pressure	2	4.545454545454546	0.03784738821894363	8862, 4878	42	18	19157	50.67989417989418	1.0	0.253286367311392	0.23207519369418184
GOTERM_BP_DIRECT	GO:0046889~positive regulation of lipid biosynthetic process	2	4.545454545454546	0.03784738821894363	348, 3630	42	18	19157	50.67989417989418	1.0	0.253286367311392	0.23207519369418184
GOTERM_BP_DIRECT	GO:0051044~positive regulation of membrane protein ectodomain proteolysis	2	4.545454545454546	0.03784738821894363	3553, 348	42	18	19157	50.67989417989418	1.0	0.253286367311392	0.23207519369418184
GOTERM_BP_DIRECT	GO:0090190~positive regulation of branching involved in ureteric bud morphogenesis	2	4.545454545454546	0.03990853337377294	183, 186	42	19	19157	48.0125313283208	1.0	0.261336524995997	0.23945120024263764
GOTERM_BP_DIRECT	GO:0032695~negative regulation of interleukin-12 production	2	4.545454545454546	0.03990853337377294	4790, 406991	42	19	19157	48.0125313283208	1.0	0.261336524995997	0.23945120024263764
GOTERM_BP_DIRECT	GO:0060314~regulation of ryanodine-sensitive calcium-release channel activity	2	4.545454545454546	0.03990853337377294	801, 4842	42	19	19157	48.0125313283208	1.0	0.261336524995997	0.23945120024263764
GOTERM_BP_DIRECT	GO:0002028~regulation of sodium ion transport	2	4.545454545454546	0.03990853337377294	4842, 4846	42	19	19157	48.0125313283208	1.0	0.261336524995997	0.23945120024263764
GOTERM_BP_DIRECT	GO:0019221~cytokine-mediated signaling pathway	3	6.8181818181818175	0.04191848061343167	3553, 6774, 6347	42	152	19157	9.00234962406015	1.0	0.2690201123461953	0.24649133446498678
GOTERM_BP_DIRECT	GO:0070932~histone H3 deacetylation	2	4.545454545454546	0.041965370563035384	23411, 51548	42	20	19157	45.61190476190476	1.0	0.2690201123461953	0.24649133446498678
GOTERM_BP_DIRECT	GO:0050901~leukocyte tethering or rolling	2	4.545454545454546	0.041965370563035384	6401, 7412	42	20	19157	45.61190476190476	1.0	0.2690201123461953	0.24649133446498678
GOTERM_BP_DIRECT	GO:0060047~heart contraction	2	4.545454545454546	0.041965370563035384	7137, 1636	42	20	19157	45.61190476190476	1.0	0.2690201123461953	0.24649133446498678
GOTERM_BP_DIRECT	GO:0008360~regulation of cell shape	3	6.8181818181818175	0.042417219452393705	6347, 3383, 406991	42	153	19157	8.943510737628385	1.0	0.26908423590112257	0.2465500880670384
GOTERM_BP_DIRECT	GO:0043524~negative regulation of neuron apoptotic process	3	6.8181818181818175	0.042417219452393705	596, 348, 6347	42	153	19157	8.943510737628385	1.0	0.26908423590112257	0.2465500880670384
GOTERM_BP_DIRECT	GO:0035066~positive regulation of histone acetylation	2	4.545454545454546	0.044017908570021205	3553, 4842	42	21	19157	43.43990929705215	1.0	0.27779177532790583	0.25452842468468223
GOTERM_BP_DIRECT	GO:0030198~extracellular matrix organization	3	6.8181818181818175	0.044944450283156155	4312, 4313, 4318	42	158	19157	8.660488245931283	1.0	0.28217701260249584	0.2585464253402179
GOTERM_BP_DIRECT	GO:0030225~macrophage differentiation	2	4.545454545454546	0.04606615615350034	23411, 4318	42	22	19157	41.46536796536796	1.0	0.28481511774093105	0.2609636054177989
GOTERM_BP_DIRECT	GO:0055117~regulation of cardiac muscle contraction	2	4.545454545454546	0.04606615615350034	801, 4842	42	22	19157	41.46536796536796	1.0	0.28481511774093105	0.2609636054177989
GOTERM_BP_DIRECT	GO:1903589~positive regulation of blood vessel endothelial cell proliferation involved in sprouting angiogenesis	2	4.545454545454546	0.04606615615350034	406991, 185	42	22	19157	41.46536796536796	1.0	0.28481511774093105	0.2609636054177989
GOTERM_BP_DIRECT	GO:0050709~negative regulation of protein secretion	2	4.545454545454546	0.048110122055607565	348, 3630	42	23	19157	39.66252587991718	1.0	0.29446295810919604	0.26980349856310576
GOTERM_BP_DIRECT	GO:0045742~positive regulation of epidermal growth factor receptor signaling pathway	2	4.545454545454546	0.048110122055607565	183, 4318	42	23	19157	39.66252587991718	1.0	0.29446295810919604	0.26980349856310576
GOTERM_BP_DIRECT	GO:0070542~response to fatty acid	2	4.545454545454546	0.050149815010731555	7351, 1490	42	24	19157	38.00992063492063	1.0	0.3038929088710002	0.27844374901480806
GOTERM_BP_DIRECT	GO:0031954~positive regulation of protein autophosphorylation	2	4.545454545454546	0.050149815010731555	3630, 801	42	24	19157	38.00992063492063	1.0	0.3038929088710002	0.27844374901480806
GOTERM_BP_DIRECT	GO:0006883~cellular sodium ion homeostasis	2	4.545454545454546	0.052185243725293054	183, 186	42	25	19157	36.4895238095238	1.0	0.3115766022421909	0.28548398037954437
GOTERM_BP_DIRECT	GO:0010596~negative regulation of endothelial cell migration	2	4.545454545454546	0.052185243725293054	348, 406991	42	25	19157	36.4895238095238	1.0	0.3115766022421909	0.28548398037954437
GOTERM_BP_DIRECT	GO:0019934~cGMP-mediated signaling	2	4.545454545454546	0.052185243725293054	348, 4878	42	25	19157	36.4895238095238	1.0	0.3115766022421909	0.28548398037954437
GOTERM_BP_DIRECT	GO:1904754~positive regulation of vascular associated smooth muscle cell migration	2	4.545454545454546	0.05421641689244276	183, 406991	42	26	19157	35.086080586080584	1.0	0.3221248574390014	0.2951488841559323
GOTERM_BP_DIRECT	GO:0010875~positive regulation of cholesterol efflux	2	4.545454545454546	0.05624334318495529	348, 23411	42	27	19157	33.78659611992945	1.0	0.3285556762884309	0.3010411615253603
GOTERM_BP_DIRECT	GO:2001238~positive regulation of extrinsic apoptotic signaling pathway	2	4.545454545454546	0.05624334318495529	183, 186	42	27	19157	33.78659611992945	1.0	0.3285556762884309	0.3010411615253603
GOTERM_BP_DIRECT	GO:0048873~homeostasis of number of cells within a tissue	2	4.545454545454546	0.05624334318495529	596, 4846	42	27	19157	33.78659611992945	1.0	0.3285556762884309	0.3010411615253603
GOTERM_BP_DIRECT	GO:0035987~endodermal cell differentiation	2	4.545454545454546	0.058266031262972966	4313, 4318	42	28	19157	32.57993197278912	1.0	0.3285556762884309	0.3010411615253603
GOTERM_BP_DIRECT	GO:0042755~eating behavior	2	4.545454545454546	0.058266031262972966	6774, 1636	42	28	19157	32.57993197278912	1.0	0.3285556762884309	0.3010411615253603
GOTERM_BP_DIRECT	GO:1900017~positive regulation of cytokine production involved in inflammatory response	2	4.545454545454546	0.058266031262972966	6774, 406991	42	28	19157	32.57993197278912	1.0	0.3285556762884309	0.3010411615253603
GOTERM_BP_DIRECT	GO:0042104~positive regulation of activated T cell proliferation	2	4.545454545454546	0.058266031262972966	3146, 406991	42	28	19157	32.57993197278912	1.0	0.3285556762884309	0.3010411615253603
GOTERM_BP_DIRECT	GO:1902042~negative regulation of extrinsic apoptotic signaling pathway via death domain receptors	2	4.545454545454546	0.058266031262972966	3383, 4846	42	28	19157	32.57993197278912	1.0	0.3285556762884309	0.3010411615253603
GOTERM_BP_DIRECT	GO:0071398~cellular response to fatty acid	2	4.545454545454546	0.058266031262972966	1906, 3667	42	28	19157	32.57993197278912	1.0	0.3285556762884309	0.3010411615253603
GOTERM_BP_DIRECT	GO:2001243~negative regulation of intrinsic apoptotic signaling pathway	2	4.545454545454546	0.058266031262972966	596, 4318	42	28	19157	32.57993197278912	1.0	0.3285556762884309	0.3010411615253603
GOTERM_BP_DIRECT	GO:0050900~leukocyte migration	2	4.545454545454546	0.058266031262972966	3383, 4318	42	28	19157	32.57993197278912	1.0	0.3285556762884309	0.3010411615253603
GOTERM_BP_DIRECT	GO:0009314~response to radiation	2	4.545454545454546	0.06028448976463225	596, 285	42	29	19157	31.456486042692937	1.0	0.3368188464831288	0.30861234209784216
GOTERM_BP_DIRECT	GO:0097192~extrinsic apoptotic signaling pathway in absence of ligand	2	4.545454545454546	0.06028448976463225	596, 3553	42	29	19157	31.456486042692937	1.0	0.3368188464831288	0.30861234209784216
GOTERM_BP_DIRECT	GO:0098609~cell-cell adhesion	3	6.8181818181818175	0.0623594782332543	596, 7412, 3383	42	190	19157	7.20187969924812	1.0	0.34682120770823627	0.3177770671612411
GOTERM_BP_DIRECT	GO:0051881~regulation of mitochondrial membrane potential	2	4.545454545454546	0.06430875252743595	7351, 596	42	31	19157	29.427035330261134	1.0	0.35442561347699997	0.3247446507720295
GOTERM_BP_DIRECT	GO:0042327~positive regulation of phosphorylation	2	4.545454545454546	0.06430875252743595	8862, 283	42	31	19157	29.427035330261134	1.0	0.35442561347699997	0.3247446507720295
GOTERM_BP_DIRECT	GO:0003180~aortic valve morphogenesis	2	4.545454545454546	0.06631457398255558	4878, 4846	42	32	19157	28.507440476190474	1.0	0.36383401401239956	0.3333651556960902
GOTERM_BP_DIRECT	GO:0006508~proteolysis	4	9.090909090909092	0.06755300999519767	4312, 4313, 4318, 1636	42	440	19157	4.146536796536797	1.0	0.3689666644580752	0.33806797827193097
GOTERM_BP_DIRECT	GO:0072593~reactive oxygen species metabolic process	2	4.545454545454546	0.06831620025604222	596, 1490	42	33	19157	27.643578643578643	1.0	0.3714693388922296	0.34036106913278175
GOTERM_BP_DIRECT	GO:0035556~intracellular signal transduction	4	9.090909090909092	0.06901665906035677	5599, 1906, 1490, 186	42	444	19157	4.1091806091806085	1.0	0.37361018104673127	0.3423226289393696
GOTERM_BP_DIRECT	GO:0051482~positive regulation of cytosolic calcium ion concentration involved in phospholipase C-activating G-protein coupled signaling pathway	2	4.545454545454546	0.0703136399020638	1906, 185	42	34	19157	26.830532212885153	1.0	0.37727759207362865	0.34568291687534447
GOTERM_BP_DIRECT	GO:0006284~base-excision repair	2	4.545454545454546	0.0703136399020638	3146, 51548	42	34	19157	26.830532212885153	1.0	0.37727759207362865	0.34568291687534447
GOTERM_BP_DIRECT	GO:2000379~positive regulation of reactive oxygen species metabolic process	2	4.545454545454546	0.07230690145766462	183, 185	42	35	19157	26.06394557823129	1.0	0.38458430556958734	0.35237773810809486
GOTERM_BP_DIRECT	GO:0002027~regulation of heart rate	2	4.545454545454546	0.07230690145766462	801, 183	42	35	19157	26.06394557823129	1.0	0.38458430556958734	0.35237773810809486
GOTERM_BP_DIRECT	GO:2001240~negative regulation of extrinsic apoptotic signaling pathway in absence of ligand	2	4.545454545454546	0.07429599345111751	596, 3553	42	36	19157	25.33994708994709	1.0	0.3934457392324397	0.3604970812671615
GOTERM_BP_DIRECT	GO:0071549~cellular response to dexamethasone stimulus	2	4.545454545454546	0.07628092437739699	3383, 186	42	37	19157	24.655083655083654	1.0	0.4019634550325275	0.3683014908179809
GOTERM_BP_DIRECT	GO:0042177~negative regulation of protein catabolic process	2	4.545454545454546	0.07826170272893027	3630, 4843	42	38	19157	24.0062656641604	1.0	0.4019634550325275	0.3683014908179809
GOTERM_BP_DIRECT	GO:0045597~positive regulation of cell differentiation	2	4.545454545454546	0.07826170272893027	3630, 1490	42	38	19157	24.0062656641604	1.0	0.4019634550325275	0.3683014908179809
GOTERM_BP_DIRECT	GO:0046627~negative regulation of insulin receptor signaling pathway	2	4.545454545454546	0.07826170272893027	3553, 3667	42	38	19157	24.0062656641604	1.0	0.4019634550325275	0.3683014908179809
GOTERM_BP_DIRECT	GO:0014065~phosphatidylinositol 3-kinase signaling	2	4.545454545454546	0.07826170272893027	1906, 3667	42	38	19157	24.0062656641604	1.0	0.4019634550325275	0.3683014908179809
GOTERM_BP_DIRECT	GO:0045907~positive regulation of vasoconstriction	2	4.545454545454546	0.07826170272893027	3383, 1636	42	38	19157	24.0062656641604	1.0	0.4019634550325275	0.3683014908179809
GOTERM_BP_DIRECT	GO:0070371~ERK1 and ERK2 cascade	2	4.545454545454546	0.07826170272893027	1906, 183	42	38	19157	24.0062656641604	1.0	0.4019634550325275	0.3683014908179809
GOTERM_BP_DIRECT	GO:0007507~heart development	3	6.8181818181818175	0.0785445831672755	7137, 1906, 4313	42	217	19157	6.305793285055958	1.0	0.4019634550325275	0.3683014908179809
GOTERM_BP_DIRECT	GO:0001937~negative regulation of endothelial cell proliferation	2	4.545454545454546	0.08023833697727827	348, 406991	42	39	19157	23.39072039072039	1.0	0.40308251698887626	0.369326838226261
GOTERM_BP_DIRECT	GO:0061098~positive regulation of protein tyrosine kinase activity	2	4.545454545454546	0.08023833697727827	183, 1636	42	39	19157	23.39072039072039	1.0	0.40308251698887626	0.369326838226261
GOTERM_BP_DIRECT	GO:0007259~JAK-STAT cascade	2	4.545454545454546	0.08023833697727827	6774, 6347	42	39	19157	23.39072039072039	1.0	0.40308251698887626	0.369326838226261
GOTERM_BP_DIRECT	GO:0046326~positive regulation of glucose import	2	4.545454545454546	0.08023833697727827	3630, 3667	42	39	19157	23.39072039072039	1.0	0.40308251698887626	0.369326838226261
GOTERM_BP_DIRECT	GO:0042981~regulation of apoptotic process	3	6.8181818181818175	0.08041794058152457	348, 23411, 183	42	220	19157	6.219805194805195	1.0	0.40308251698887626	0.369326838226261
GOTERM_BP_DIRECT	GO:0097009~energy homeostasis	2	4.545454545454546	0.08221083557497126	6774, 23411	42	40	19157	22.80595238095238	1.0	0.40870529685842855	0.37447874490476707
GOTERM_BP_DIRECT	GO:0070555~response to interleukin-1	2	4.545454545454546	0.08221083557497126	6401, 3553	42	40	19157	22.80595238095238	1.0	0.40870529685842855	0.37447874490476707
GOTERM_BP_DIRECT	GO:0043491~protein kinase B signaling	2	4.545454545454546	0.08417920695760117	3553, 6347	42	41	19157	22.249709639953544	1.0	0.4134285244933799	0.37880643130920527
GOTERM_BP_DIRECT	GO:0071276~cellular response to cadmium ion	2	4.545454545454546	0.08417920695760117	5599, 4318	42	41	19157	22.249709639953544	1.0	0.4134285244933799	0.37880643130920527
GOTERM_BP_DIRECT	GO:0032733~positive regulation of interleukin-10 production	2	4.545454545454546	0.08417920695760117	6774, 3146	42	41	19157	22.249709639953544	1.0	0.4134285244933799	0.37880643130920527
GOTERM_BP_DIRECT	GO:0006953~acute-phase response	2	4.545454545454546	0.08614345955106924	6774, 3630	42	42	19157	21.719954648526073	1.0	0.4196909349328093	0.3845444034359731
GOTERM_BP_DIRECT	GO:0010942~positive regulation of cell death	2	4.545454545454546	0.08614345955106924	7351, 1490	42	42	19157	21.719954648526073	1.0	0.4196909349328093	0.3845444034359731
GOTERM_BP_DIRECT	GO:0009410~response to xenobiotic stimulus	3	6.8181818181818175	0.09064085513299346	596, 4313, 1636	42	236	19157	5.798123486682808	1.0	0.43949064628148105	0.40268601087859845
GOTERM_BP_DIRECT	GO:0045747~positive regulation of Notch signaling pathway	2	4.545454545454546	0.09201158850720663	6774, 4846	42	45	19157	20.271957671957672	1.0	0.43949064628148105	0.40268601087859845
GOTERM_BP_DIRECT	GO:0034198~cellular response to amino acid starvation	2	4.545454545454546	0.09201158850720663	7351, 5599	42	45	19157	20.271957671957672	1.0	0.43949064628148105	0.40268601087859845
GOTERM_BP_DIRECT	GO:0010212~response to ionizing radiation	2	4.545454545454546	0.09201158850720663	7412, 3383	42	45	19157	20.271957671957672	1.0	0.43949064628148105	0.40268601087859845
GOTERM_BP_DIRECT	GO:0031100~animal organ regeneration	2	4.545454545454546	0.09201158850720663	1636, 285	42	45	19157	20.271957671957672	1.0	0.43949064628148105	0.40268601087859845
GOTERM_BP_DIRECT	GO:0050796~regulation of insulin secretion	2	4.545454545454546	0.09395944979563813	3553, 4843	42	46	19157	19.83126293995859	1.0	0.44704144473080953	0.40960447645285997
GOTERM_BP_DIRECT	GO:0008630~intrinsic apoptotic signaling pathway in response to DNA damage	2	4.545454545454546	0.09590323413564439	596, 23411	42	47	19157	19.40932117527862	1.0	0.4527524774310654	0.41483724533092686
GOTERM_BP_DIRECT	GO:1904646~cellular response to beta-amyloid	2	4.545454545454546	0.09590323413564439	7412, 3383	42	47	19157	19.40932117527862	1.0	0.4527524774310654	0.41483724533092686
GOTERM_BP_DIRECT	GO:0051591~response to cAMP	2	4.545454545454546	0.0978429498590546	189, 7056	42	48	19157	19.004960317460316	1.0	0.4566004326755882	0.41836295801802653
GOTERM_BP_DIRECT	GO:0009408~response to heat	2	4.545454545454546	0.0978429498590546	4842, 4846	42	48	19157	19.004960317460316	1.0	0.4566004326755882	0.41836295801802653
GOTERM_BP_DIRECT	GO:0010718~positive regulation of epithelial to mesenchymal transition	2	4.545454545454546	0.0978429498590546	3553, 406991	42	48	19157	19.004960317460316	1.0	0.4566004326755882	0.41836295801802653
GOTERM_BP_DIRECT	GO:0008543~fibroblast growth factor receptor signaling pathway	2	4.545454545454546	0.09977860525725664	1490, 8074	42	49	19157	18.617103984450925	1.0	0.4638562641348801	0.425011158271368

## Sheet: GOEA_D.neuropathy_ACE2
Category	Term	Count	%	PValue	Genes	List Total	Pop Hits	Pop Total	Fold Enrichment	Bonferroni	Benjamini	FDR
GOTERM_BP_DIRECT	GO:0030335~positive regulation of cell migration	6	66.66666666666666	2.2213065185697815E-8	7422, 3553, 3630, 1906, 4313, 4318	9	256	19157	49.888020833333336	1.1994983382002111E-5	1.199505520027682E-5	1.1106532592848907E-5
GOTERM_BP_DIRECT	GO:0014823~response to activity	4	44.44444444444444	1.2413115445878674E-6	2641, 1906, 4313, 847	9	55	19157	154.8040404040404	6.700840434346045E-4	3.351541170387242E-4	3.1032788614696684E-4
GOTERM_BP_DIRECT	GO:0045840~positive regulation of mitotic nuclear division	3	33.33333333333333	6.599406932754766E-5	3553, 3630, 1906	9	30	19157	212.85555555555555	0.03501041784645098	0.011878932478958578	0.010999011554591275
GOTERM_BP_DIRECT	GO:0007566~embryo implantation	3	33.33333333333333	1.3029565356178767E-4	3553, 4313, 4318	9	42	19157	152.03968253968253	0.06794573067292076	0.016746757369119212	0.015506256823258532
GOTERM_BP_DIRECT	GO:0051781~positive regulation of cell division	3	33.33333333333333	1.7048704218820124E-4	7422, 3553, 847	9	48	19157	133.03472222222223	0.0879594721364153	0.016746757369119212	0.015506256823258532
GOTERM_BP_DIRECT	GO:1904707~positive regulation of vascular smooth muscle cell proliferation	3	33.33333333333333	1.9258399659093423E-4	1906, 4313, 4318	9	51	19157	125.20915032679737	0.09877954517900034	0.016746757369119212	0.015506256823258532
GOTERM_BP_DIRECT	GO:0010629~negative regulation of gene expression	4	44.44444444444444	2.1708759552561944E-4	7422, 348, 3630, 1906	9	308	19157	27.64357864357864	0.1106283063202681	0.016746757369119212	0.015506256823258532
GOTERM_BP_DIRECT	GO:0043406~positive regulation of MAP kinase activity	3	33.33333333333333	4.744218080847228E-4	7422, 3553, 1906	9	80	19157	79.82083333333334	0.22605043276561532	0.029903092439862326	0.02768804855542808
GOTERM_BP_DIRECT	GO:0014068~positive regulation of phosphatidylinositol 3-kinase signaling	3	33.33333333333333	4.983848739977054E-4	7422, 3630, 847	9	82	19157	77.8739837398374	0.23600567577650122	0.029903092439862326	0.02768804855542808
GOTERM_BP_DIRECT	GO:0043066~negative regulation of apoptotic process	4	44.44444444444444	9.779198501631528E-4	7422, 2641, 847, 4318	9	515	19157	16.532470334412082	0.410414243264306	0.05280767190881025	0.04889599250815764
GOTERM_BP_DIRECT	GO:0008284~positive regulation of cell proliferation	4	44.44444444444444	0.0010863149226303383	7422, 3553, 3630, 1906	9	534	19157	15.944236371202662	0.44396770994951207	0.053328187110943885	0.049377951028651744
GOTERM_BP_DIRECT	GO:1902952~positive regulation of dendritic spine maintenance	2	22.22222222222222	0.0016694922725431279	348, 3630	9	4	19157	1064.2777777777778	0.5943559430787453	0.07512715226444075	0.06956217802263033
GOTERM_BP_DIRECT	GO:0051092~positive regulation of NF-kappaB transcription factor activity	3	33.33333333333333	0.001878009088811344	3553, 3630, 847	9	160	19157	39.91041666666667	0.6376259704541503	0.07800960830447122	0.07223111880043631
GOTERM_BP_DIRECT	GO:0001666~response to hypoxia	3	33.33333333333333	0.0023685809084465726	7422, 4313, 847	9	180	19157	35.47592592592592	0.7221158097933715	0.0844871672918859	0.07822885860359806
GOTERM_BP_DIRECT	GO:0010193~response to ozone	2	22.22222222222222	0.002503323475315138	1906, 847	9	6	19157	709.5185185185185	0.7416627805526242	0.0844871672918859	0.07822885860359806
GOTERM_BP_DIRECT	GO:0032269~negative regulation of cellular protein metabolic process	2	22.22222222222222	0.002503323475315138	348, 1906	9	6	19157	709.5185185185185	0.7416627805526242	0.0844871672918859	0.07822885860359806
GOTERM_BP_DIRECT	GO:0001934~positive regulation of protein phosphorylation	3	33.33333333333333	0.0030290526308189825	7422, 3553, 4318	9	204	19157	31.302287581699343	0.8056647906528747	0.09621696592013239	0.08908978325938183
GOTERM_BP_DIRECT	GO:0070374~positive regulation of ERK1 and ERK2 cascade	3	33.33333333333333	0.003702292810644203	7422, 2641, 348	9	226	19157	28.255162241887906	0.8650631192855218	0.10797355855403748	0.09997551717966432
GOTERM_BP_DIRECT	GO:0007267~cell-cell signaling	3	33.33333333333333	0.0037990696528272445	3553, 3630, 1906	9	229	19157	27.885007278020375	0.8719589548977078	0.10797355855403748	0.09997551717966432
GOTERM_BP_DIRECT	GO:0071492~cellular response to UV-A	2	22.22222222222222	0.004585235990898606	4313, 4318	9	11	19157	387.010101010101	0.9164008086976119	0.11790606833739274	0.10917228549758587
GOTERM_BP_DIRECT	GO:0032308~positive regulation of prostaglandin secretion	2	22.22222222222222	0.004585235990898606	3553, 1906	9	11	19157	387.010101010101	0.9164008086976119	0.11790606833739274	0.10917228549758587
GOTERM_BP_DIRECT	GO:0007186~G-protein coupled receptor signaling pathway	4	44.44444444444444	0.005526014052150908	2641, 348, 3630, 1906	9	943	19157	9.028867679981147	0.9498292470944998	0.13053238282116408	0.12086331742700378
GOTERM_BP_DIRECT	GO:0030195~negative regulation of blood coagulation	2	22.22222222222222	0.005832557642599398	348, 1906	9	14	19157	304.07936507936506	0.9575234047872678	0.13053238282116408	0.12086331742700378
GOTERM_BP_DIRECT	GO:1904645~response to beta-amyloid	2	22.22222222222222	0.00624802750284773	4313, 4318	9	15	19157	283.80740740740737	0.9661060647200275	0.13053238282116408	0.12086331742700378
GOTERM_BP_DIRECT	GO:0000302~response to reactive oxygen species	2	22.22222222222222	0.006663345431226621	348, 847	9	16	19157	266.06944444444446	0.9729548638810894	0.13053238282116408	0.12086331742700378
GOTERM_BP_DIRECT	GO:0071310~cellular response to organic substance	2	22.22222222222222	0.007078511474442433	3553, 1906	9	17	19157	250.41830065359477	0.978420010711639	0.13053238282116408	0.12086331742700378
GOTERM_BP_DIRECT	GO:0055089~fatty acid homeostasis	2	22.22222222222222	0.007078511474442433	348, 3630	9	17	19157	250.41830065359477	0.978420010711639	0.13053238282116408	0.12086331742700378
GOTERM_BP_DIRECT	GO:0050995~negative regulation of lipid catabolic process	2	22.22222222222222	0.007078511474442433	3553, 3630	9	17	19157	250.41830065359477	0.978420010711639	0.13053238282116408	0.12086331742700378
GOTERM_BP_DIRECT	GO:0051044~positive regulation of membrane protein ectodomain proteolysis	2	22.22222222222222	0.007493525680474234	3553, 348	9	18	19157	236.50617283950618	0.9827809909317321	0.13053238282116408	0.12086331742700378
GOTERM_BP_DIRECT	GO:0010737~protein kinase A signaling	2	22.22222222222222	0.007493525680474234	2641, 1906	9	18	19157	236.50617283950618	0.9827809909317321	0.13053238282116408	0.12086331742700378
GOTERM_BP_DIRECT	GO:0046889~positive regulation of lipid biosynthetic process	2	22.22222222222222	0.007493525680474234	348, 3630	9	18	19157	236.50617283950618	0.9827809909317321	0.13053238282116408	0.12086331742700378
GOTERM_BP_DIRECT	GO:0055093~response to hyperoxia	2	22.22222222222222	0.00790838809715841	4313, 847	9	19	19157	224.05847953216374	0.9862608469670463	0.13345404913954817	0.12356856401810017
GOTERM_BP_DIRECT	GO:0030225~macrophage differentiation	2	22.22222222222222	0.009152065086888402	7422, 4318	9	22	19157	193.5050505050505	0.993021137667645	0.14970637505641682	0.1386170139411267
GOTERM_BP_DIRECT	GO:0050709~negative regulation of protein secretion	2	22.22222222222222	0.009566320821019398	348, 3630	9	23	19157	185.0917874396135	0.9944317857525453	0.14970637505641682	0.1386170139411267
GOTERM_BP_DIRECT	GO:0048844~artery morphogenesis	2	22.22222222222222	0.009980425003761121	7422, 348	9	24	19157	177.37962962962962	0.9955573498313554	0.14970637505641682	0.1386170139411267
GOTERM_BP_DIRECT	GO:0031954~positive regulation of protein autophosphorylation	2	22.22222222222222	0.009980425003761121	7422, 3630	9	24	19157	177.37962962962962	0.9955573498313554	0.14970637505641682	0.1386170139411267
GOTERM_BP_DIRECT	GO:0051000~positive regulation of nitric-oxide synthase activity	2	22.22222222222222	0.010808178904480777	348, 3630	9	26	19157	163.73504273504273	0.9971720020274251	0.15774098941674647	0.14605647168217267
GOTERM_BP_DIRECT	GO:0035987~endodermal cell differentiation	2	22.22222222222222	0.011635327168416455	4313, 4318	9	28	19157	152.03968253968253	0.9981999044477137	0.16534412291960227	0.15309641011074282
GOTERM_BP_DIRECT	GO:1900745~positive regulation of p38MAPK cascade	2	22.22222222222222	0.013287808305480481	7422, 3553	9	32	19157	133.03472222222223	0.9992707659559812	0.17938541212398648	0.16609760381850602
GOTERM_BP_DIRECT	GO:0001569~branching involved in blood vessel morphogenesis	2	22.22222222222222	0.013287808305480481	7422, 1906	9	32	19157	133.03472222222223	0.9992707659559812	0.17938541212398648	0.16609760381850602
GOTERM_BP_DIRECT	GO:0006641~triglyceride metabolic process	2	22.22222222222222	0.014937871451914695	348, 847	9	36	19157	118.25308641975309	0.9997046369176439	0.1967426971715594	0.1821691640477402
GOTERM_BP_DIRECT	GO:0034614~cellular response to reactive oxygen species	2	22.22222222222222	0.015350009782649377	4313, 4318	9	37	19157	115.05705705705705	0.9997643780756742	0.19735726863406342	0.18273821169820686
GOTERM_BP_DIRECT	GO:0030574~collagen catabolic process	2	22.22222222222222	0.015761997226416625	4313, 4318	9	38	19157	112.02923976608187	0.9998120380026002	0.19794136051779015	0.18327903751647237
GOTERM_BP_DIRECT	GO:0035094~response to nicotine	2	22.22222222222222	0.01658551964033395	1906, 4313	9	40	19157	106.42777777777778	0.9998803911393649	0.1990262356840074	0.1842835515592661
GOTERM_BP_DIRECT	GO:0042311~vasodilation	2	22.22222222222222	0.01658551964033395	348, 3630	9	40	19157	106.42777777777778	0.9998803911393649	0.1990262356840074	0.1842835515592661
GOTERM_BP_DIRECT	GO:0010628~positive regulation of gene expression	3	33.33333333333333	0.017740915801438946	7422, 3553, 3630	9	509	19157	12.545514079895218	0.9999366029358197	0.20576668146528837	0.1905247050604522
GOTERM_BP_DIRECT	GO:0001541~ovarian follicle development	2	22.22222222222222	0.018230755901461695	7422, 4313	9	44	19157	96.75252525252525	0.9999515729151995	0.20576668146528837	0.1905247050604522
GOTERM_BP_DIRECT	GO:0043407~negative regulation of MAP kinase activity	2	22.22222222222222	0.018641688458063292	3553, 348	9	45	19157	94.60246913580247	0.9999613715994091	0.20576668146528837	0.1905247050604522
GOTERM_BP_DIRECT	GO:0022617~extracellular matrix disassembly	2	22.22222222222222	0.019052470506045218	4313, 4318	9	46	19157	92.54589371980676	0.9999691879929564	0.20576668146528837	0.1905247050604522
GOTERM_BP_DIRECT	GO:0050796~regulation of insulin secretion	2	22.22222222222222	0.019052470506045218	2641, 3553	9	46	19157	92.54589371980676	0.9999691879929564	0.20576668146528837	0.1905247050604522
GOTERM_BP_DIRECT	GO:0045429~positive regulation of nitric oxide biosynthetic process	2	22.22222222222222	0.019873583263119846	3553, 1906	9	48	19157	88.68981481481481	0.999980396613812	0.2104261757271513	0.1948390515992142
GOTERM_BP_DIRECT	GO:0048013~ephrin receptor signaling pathway	2	22.22222222222222	0.021104124762083298	4313, 4318	9	51	19157	83.47276688453158	0.9999900526086082	0.21915821868317273	0.20292427655849324
GOTERM_BP_DIRECT	GO:0042542~response to hydrogen peroxide	2	22.22222222222222	0.02192373455441063	4313, 847	9	53	19157	80.32285115303982	0.9999936719645037	0.22337389923361772	0.20682768447557198
GOTERM_BP_DIRECT	GO:0071466~cellular response to xenobiotic stimulus	2	22.22222222222222	0.024787642166725115	3553, 1906	9	60	19157	70.95185185185184	0.9999987011295408	0.24787642166725116	0.22951520524745478
GOTERM_BP_DIRECT	GO:0010595~positive regulation of endothelial cell migration	2	22.22222222222222	0.027644209501862027	7422, 1906	9	67	19157	63.53897180762852	0.9999997335531422	0.2665691630536695	0.2468232991237681
GOTERM_BP_DIRECT	GO:0035690~cellular response to drug	2	22.22222222222222	0.027644209501862027	3553, 1906	9	67	19157	63.53897180762852	0.9999997335531422	0.2665691630536695	0.2468232991237681
GOTERM_BP_DIRECT	GO:0048661~positive regulation of smooth muscle cell proliferation	2	22.22222222222222	0.028459025642737695	1906, 4313	9	69	19157	61.69726247987117	0.999999830564027	0.2687543654363274	0.24884663466326615
GOTERM_BP_DIRECT	GO:1901224~positive regulation of NIK/NF-kappaB signaling	2	22.22222222222222	0.02886620962093887	3553, 1906	9	70	19157	60.81587301587302	0.9999998648875392	0.2687543654363274	0.24884663466326615
GOTERM_BP_DIRECT	GO:0008203~cholesterol metabolic process	2	22.22222222222222	0.03374078294161355	348, 847	9	82	19157	51.9159891598916	0.999999991075769	0.30881394556731045	0.2859388384882504
GOTERM_BP_DIRECT	GO:0071347~cellular response to interleukin-1	2	22.22222222222222	0.036574385723556306	1906, 4313	9	89	19157	47.83270911360799	0.9999999981726496	0.32916947151200676	0.3047865476963026
GOTERM_BP_DIRECT	GO:0033138~positive regulation of peptidyl-serine phosphorylation	2	22.22222222222222	0.037382649842125484	7422, 2641	9	91	19157	46.78144078144077	0.9999999988385783	0.33092837565160266	0.3064151626403728
GOTERM_BP_DIRECT	GO:0006874~cellular calcium ion homeostasis	2	22.22222222222222	0.04382743201738363	348, 1906	9	107	19157	39.786085150571125	0.9999999999691261	0.38172279499011547	0.3534470323982551
GOTERM_BP_DIRECT	GO:0042593~glucose homeostasis	2	22.22222222222222	0.046635130965337154	2641, 3630	9	114	19157	37.343079922027286	0.9999999999936914	0.3997296939886042	0.37012008702648536
GOTERM_BP_DIRECT	GO:0051091~positive regulation of sequence-specific DNA binding transcription factor activity	2	22.22222222222222	0.048636210964535825	3553, 1906	9	119	19157	35.77404295051354	0.9999999999979715	0.41036803001327105	0.37997039816043615
GOTERM_BP_DIRECT	GO:0051897~positive regulation of protein kinase B signaling	2	22.22222222222222	0.05222889498437312	7422, 3630	9	128	19157	33.25868055555556	0.9999999999997371	0.43390158910094595	0.401760730649024
GOTERM_BP_DIRECT	GO:0071456~cellular response to hypoxia	2	22.22222222222222	0.053423815339163856	7422, 1906	9	131	19157	32.49703138252757	0.999999999999867	0.4371039436840679	0.4047258737815444
GOTERM_BP_DIRECT	GO:0032496~response to lipopolysaccharide	2	22.22222222222222	0.06333033181080201	3553, 1906	9	156	19157	27.289173789173788	0.9999999999999996	0.5037483474012194	0.4664336550011291
GOTERM_BP_DIRECT	GO:0030198~extracellular matrix organization	2	22.22222222222222	0.06411891946019574	4313, 4318	9	158	19157	26.943741209563992	0.9999999999999997	0.5037483474012194	0.4664336550011291
GOTERM_BP_DIRECT	GO:0043410~positive regulation of MAPK cascade	2	22.22222222222222	0.06451299539461063	7422, 3630	9	159	19157	26.774283717679943	0.9999999999999998	0.5037483474012194	0.4664336550011291
GOTERM_BP_DIRECT	GO:0045766~positive regulation of angiogenesis	2	22.22222222222222	0.06530071170015807	7422, 3553	9	161	19157	26.441683919944786	0.9999999999999999	0.5037483474012194	0.4664336550011291
GOTERM_BP_DIRECT	GO:0007568~aging	2	22.22222222222222	0.07665755656400537	4313, 847	9	190	19157	22.405847953216373	1.0	0.5830293034445478	0.5398419476338406
GOTERM_BP_DIRECT	GO:0045944~positive regulation of transcription from RNA polymerase II promoter	3	33.33333333333333	0.08347264041837373	7422, 3553, 1906	9	1185	19157	5.388748241912798	1.0	0.6187493152354966	0.5729160326254598
GOTERM_BP_DIRECT	GO:0001701~in utero embryonic development	2	22.22222222222222	0.08364574076331713	7422, 1906	9	208	19157	20.46688034188034	1.0	0.6187493152354966	0.5729160326254598
GOTERM_BP_DIRECT	GO:0007507~heart development	2	22.22222222222222	0.08712244569928902	1906, 4313	9	217	19157	19.618023553507424	1.0	0.6357583875353523	0.5886651736438447
GOTERM_BP_DIRECT	GO:0009410~response to xenobiotic stimulus	2	22.22222222222222	0.09442427483622934	4313, 847	9	236	19157	18.03860640301318	1.0	0.6798547788208512	0.6294951655748623
GOTERM_BP_DIRECT	GO:0001525~angiogenesis	2	22.22222222222222	0.09862824845219505	7422, 4313	9	247	19157	17.235267656320286	1.0	0.7007796600550701	0.6488700556065463

## Sheet: GOEA_D.nephropathy_ACE2
Category	Term	Count	%	PValue	Genes	List Total	Pop Hits	Pop Total	Fold Enrichment	Bonferroni	Benjamini	FDR
GOTERM_BP_DIRECT	GO:0001666~response to hypoxia	12	23.52941176470588	1.0069953037125037E-12	7351, 1535, 7422, 7412, 4313, 4842, 4843, 847, 6868, 283, 1636, 285	51	180	19157	25.041830065359477	1.3130918574688621E-9	1.3131218760411047E-9	1.1983244114178794E-9
GOTERM_BP_DIRECT	GO:0032496~response to lipopolysaccharide	11	21.568627450980394	7.446363568061413E-12	7056, 6401, 3553, 5972, 7412, 1906, 4842, 4843, 6868, 4846, 1636	51	156	19157	26.48655103066868	9.710075410396257E-9	4.855029046376041E-9	4.430586322996541E-9
GOTERM_BP_DIRECT	GO:0010629~negative regulation of gene expression	13	25.49019607843137	1.6947321875841284E-11	4282, 4790, 7422, 8862, 23411, 183, 1490, 406991, 348, 3630, 1906, 4843, 1636	51	308	19157	15.854405398523044	2.2099321261848104E-8	7.366435908699012E-9	6.722437677417043E-9
GOTERM_BP_DIRECT	GO:1905564~positive regulation of vascular endothelial cell proliferation	6	11.76470588235294	5.036978511496131E-9	8862, 6774, 3146, 51548, 6868, 406991	51	25	19157	90.15058823529411	6.568198411049941E-6	1.6204768689457865E-6	1.4788094126115688E-6
GOTERM_BP_DIRECT	GO:0070374~positive regulation of ERK1 and ERK2 cascade	10	19.607843137254903	6.213484926939365E-9	4282, 7422, 2641, 3146, 348, 6347, 3383, 1490, 406991, 8074	51	226	19157	16.620683671698767	8.102351574112987E-6	1.6204768689457865E-6	1.4788094126115688E-6
GOTERM_BP_DIRECT	GO:0071222~cellular response to lipopolysaccharide	9	17.647058823529413	2.915204873620266E-8	4790, 7431, 3553, 3146, 613, 6347, 4843, 3383, 406991	51	189	19157	17.887021475256773	3.801354962340575E-5	6.335711925334712E-6	5.781822999346861E-6
GOTERM_BP_DIRECT	GO:0007263~nitric oxide mediated signal transduction	5	9.803921568627452	1.2228186232503644E-7	348, 4842, 4843, 183, 4846	51	18	19157	104.3409586056645	1.5944284583002677E-4	2.2779364067406786E-5	2.0787916595256193E-5
GOTERM_BP_DIRECT	GO:0001525~angiogenesis	9	17.647058823529413	2.2942546591959712E-7	7422, 8862, 4313, 6347, 23411, 1490, 283, 4846, 285	51	247	19157	13.686830197666112	2.9912609479476604E-4	3.739635094489433E-5	3.412703805554007E-5
GOTERM_BP_DIRECT	GO:0030335~positive regulation of cell migration	9	17.647058823529413	3.0135906335282886E-7	7422, 3553, 6774, 3630, 1906, 4313, 6868, 406991, 4318	51	256	19157	13.205652573529413	3.928950743556925E-4	3.9446453969664935E-5	3.599791428213288E-5
GOTERM_BP_DIRECT	GO:0014823~response to activity	6	11.76470588235294	3.1097796303974196E-7	1535, 2641, 1906, 4313, 847, 285	51	55	19157	40.97754010695187	4.0543311663954196E-4	3.9446453969664935E-5	3.599791428213288E-5
GOTERM_BP_DIRECT	GO:0032269~negative regulation of cellular protein metabolic process	4	7.8431372549019605	3.3275382949870725E-7	4282, 4790, 348, 1906	51	6	19157	250.41830065359477	4.338169400566194E-4	3.9446453969664935E-5	3.599791428213288E-5
GOTERM_BP_DIRECT	GO:0007568~aging	8	15.686274509803921	5.886962367610878E-7	7351, 7412, 6774, 4313, 847, 183, 1490, 1636	51	190	19157	15.815892672858617	7.6736554304635E-4	6.397165772803821E-5	5.837904347880787E-5
GOTERM_BP_DIRECT	GO:0043066~negative regulation of apoptotic process	11	21.568627450980394	7.064601298510717E-7	4282, 7351, 4790, 213, 7422, 2641, 23411, 847, 406991, 4170, 4318	51	515	19157	8.023110603464687	9.208001378483432E-4	7.086338533275366E-5	6.466827342482886E-5
GOTERM_BP_DIRECT	GO:0006954~inflammatory response	10	19.607843137254903	8.621835515890183E-7	4282, 1535, 4790, 6401, 3553, 6774, 3146, 6347, 4843, 185	51	403	19157	9.32078042134968	0.001123656061115419	8.030623937657713E-5	7.328560188506655E-5
GOTERM_BP_DIRECT	GO:0001934~positive regulation of protein phosphorylation	8	15.686274509803921	9.493073994917022E-7	7422, 3553, 23411, 1490, 6868, 406991, 4318, 8074	51	204	19157	14.730488273740868	0.0012371315575052666	8.252645659581198E-5	7.531172035967504E-5
GOTERM_BP_DIRECT	GO:0071356~cellular response to tumor necrosis factor	7	13.725490196078432	1.73946795926949E-6	1535, 4790, 7412, 1906, 6347, 23411, 3383	51	141	19157	18.648171325267697	0.0022656976152815034	1.4176663868046343E-4	1.293729294706683E-4
GOTERM_BP_DIRECT	GO:0014068~positive regulation of phosphatidylinositol 3-kinase signaling	6	11.76470588235294	2.313502679728086E-6	7422, 3630, 23411, 847, 183, 406991	51	82	19157	27.484935437589673	0.003012264982480084	1.7745926437443669E-4	1.6194518758096601E-4
GOTERM_BP_DIRECT	GO:0042311~vasodilation	5	9.803921568627452	3.5009085267839582E-6	348, 3630, 4842, 183, 4846	51	40	19157	46.95343137254902	0.004554788056903125	2.536213732736823E-4	2.3144895260405058E-4
GOTERM_BP_DIRECT	GO:0045766~positive regulation of angiogenesis	7	13.725490196078432	3.7567358814879066E-6	7422, 3553, 6774, 23411, 406991, 4846, 285	51	161	19157	16.33162830349531	0.004886813275501112	2.57830715234749E-4	2.352902999458215E-4
GOTERM_BP_DIRECT	GO:0010628~positive regulation of gene expression	10	19.607843137254903	5.843176967023835E-6	7431, 4000, 7422, 3553, 6774, 3630, 1490, 406991, 4846, 8074	51	509	19157	7.379714164644247	0.007590570033138899	3.7055802773754083E-4	3.38162617337173E-4
GOTERM_BP_DIRECT	GO:0030195~negative regulation of blood coagulation	4	7.8431372549019605	5.967575600067759E-6	7056, 348, 7448, 1906	51	14	19157	107.32212885154063	0.007751542434242253	3.7055802773754083E-4	3.38162617337173E-4
GOTERM_BP_DIRECT	GO:0050729~positive regulation of inflammatory response	6	11.76470588235294	7.123577430137666E-6	3553, 183, 185, 406991, 1636, 3956	51	103	19157	21.881210736721872	0.00924616692296909	4.222338622227053E-4	3.8532077917562835E-4
GOTERM_BP_DIRECT	GO:0008284~positive regulation of cell proliferation	10	19.607843137254903	8.595875351854866E-6	4282, 7422, 3553, 3630, 1906, 23411, 1490, 6868, 406991, 8074	51	534	19157	7.034221928471763	0.011146482081408782	4.702217308487708E-4	4.291133893481881E-4
GOTERM_BP_DIRECT	GO:0043536~positive regulation of blood vessel endothelial cell migration	5	9.803921568627452	8.654387684333204E-6	7422, 3146, 23411, 6868, 4846	51	50	19157	37.562745098039215	0.011221929457927882	4.702217308487708E-4	4.291133893481881E-4
GOTERM_BP_DIRECT	GO:1904707~positive regulation of vascular smooth muscle cell proliferation	5	9.803921568627452	9.372919228326178E-6	1906, 4313, 183, 406991, 4318	51	51	19157	36.82622068435217	0.012147954487122137	4.888914669494934E-4	4.4615095526832606E-4
GOTERM_BP_DIRECT	GO:0071407~cellular response to organic cyclic compound	5	9.803921568627452	1.2693991580410177E-5	1535, 3553, 6774, 6347, 3956	51	55	19157	34.14795008912656	0.016416820835778112	6.366525008021104E-4	5.809942300264658E-4
GOTERM_BP_DIRECT	GO:0019229~regulation of vasoconstriction	4	7.8431372549019605	1.8484459643615563E-5	1906, 183, 185, 1636	51	20	19157	75.12549019607843	0.023815777823264384	8.927309398249887E-4	8.146854435519452E-4
GOTERM_BP_DIRECT	GO:0043065~positive regulation of apoptotic process	8	15.686274509803921	2.1903863320097624E-5	3146, 4313, 23411, 406991, 4170, 4318, 1636, 3956	51	329	19157	9.133798200131116	0.02815888575109582	0.0010200942060502607	9.30914191104149E-4
GOTERM_BP_DIRECT	GO:0002018~renin-angiotensin regulation of aldosterone production	3	5.88235294117647	3.9923891637505986E-5	5972, 183, 185	51	4	19157	281.72058823529414	0.05072979413179879	0.0017948618854734862	0.0016379491132771844
GOTERM_BP_DIRECT	GO:0008217~regulation of blood pressure	5	9.803921568627452	4.129283478850045E-5	5972, 1906, 183, 4846, 1636	51	74	19157	25.38023317435082	0.05242289527576316	0.0017948618854734862	0.0016379491132771844
GOTERM_BP_DIRECT	GO:0045776~negative regulation of blood pressure	4	7.8431372549019605	4.6820606463713696E-5	8862, 4842, 4843, 4846	51	27	19157	55.648511256354396	0.05922897462245558	0.0019694861557639567	0.0017973071513490099
GOTERM_BP_DIRECT	GO:0051092~positive regulation of NF-kappaB transcription factor activity	6	11.76470588235294	5.9712655771590025E-5	3553, 6774, 3630, 847, 183, 3383	51	160	19157	14.086029411764706	0.07491312595261512	0.0024332907226922934	0.0022205643865060042
GOTERM_BP_DIRECT	GO:0071333~cellular response to glucose stimulus	5	9.803921568627452	6.181333585247578E-5	7351, 1535, 3383, 1636, 3956	51	82	19157	22.90411286465806	0.07744389018876263	0.002442563331867528	0.0022290263534680663
GOTERM_BP_DIRECT	GO:0042327~positive regulation of phosphorylation	4	7.8431372549019605	7.142456561942814E-5	4282, 7422, 8862, 283	51	31	19157	48.46805819101834	0.08893493238155192	0.002739342163756891	0.0024998597966799847
GOTERM_BP_DIRECT	GO:0071347~cellular response to interleukin-1	5	9.803921568627452	8.513893766162289E-5	4790, 1906, 4313, 6347, 3383	51	89	19157	21.10266578541529	0.10508443066113982	0.0031720335631644646	0.002894723880495178
GOTERM_BP_DIRECT	GO:0003081~regulation of systemic arterial blood pressure by renin-angiotensin	3	5.88235294117647	9.947666855831248E-5	183, 185, 1636	51	6	19157	187.81372549019608	0.12166220603017674	0.003560726615148002	0.003249436098179542
GOTERM_BP_DIRECT	GO:0050731~positive regulation of peptidyl-tyrosine phosphorylation	5	9.803921568627452	1.0103288708625466E-4	4282, 7422, 7448, 183, 3383	51	93	19157	20.195024246257642	0.12344299582092044	0.003560726615148002	0.003249436098179542
GOTERM_BP_DIRECT	GO:0042493~response to drug	7	13.725490196078432	1.0978932950702732E-4	1535, 6774, 999, 847, 3383, 6868, 3956	51	293	19157	8.974034665060564	0.13339599247394085	0.0037675075178200956	0.0034381395292990133
GOTERM_BP_DIRECT	GO:0071346~cellular response to interferon-gamma	5	9.803921568627452	1.287711914222638E-4	7431, 1906, 6347, 4843, 3383	51	99	19157	18.97108338284809	0.15458567471962137	0.004305580349093128	0.003929172251089588
GOTERM_BP_DIRECT	GO:0006527~arginine catabolic process	3	5.88235294117647	1.3903483686074578E-4	4842, 4843, 4846	51	7	19157	160.98319327731093	0.16582663960366972	0.0043197753351451275	0.003942126264434588
GOTERM_BP_DIRECT	GO:0033864~positive regulation of NAD(P)H oxidase activity	3	5.88235294117647	1.3903483686074578E-4	1535, 183, 185	51	7	19157	160.98319327731093	0.16582663960366972	0.0043197753351451275	0.003942126264434588
GOTERM_BP_DIRECT	GO:0032755~positive regulation of interleukin-6 production	5	9.803921568627452	1.3913386815651486E-4	1535, 3553, 6774, 3146, 4843	51	101	19157	18.595418365365948	0.16593437011771206	0.0043197753351451275	0.003942126264434588
GOTERM_BP_DIRECT	GO:0007566~embryo implantation	4	7.8431372549019605	1.7876556191076678E-4	3553, 4313, 406991, 4318	51	42	19157	35.77404295051353	0.20795029576258717	0.005362927590893973	0.004894082694144039
GOTERM_BP_DIRECT	GO:0010544~negative regulation of platelet activation	3	5.88235294117647	1.850703539802368E-4	7056, 348, 4846	51	8	19157	140.86029411764707	0.214436572033462	0.005362927590893973	0.004894082694144039
GOTERM_BP_DIRECT	GO:0044321~response to leptin	3	5.88235294117647	1.850703539802368E-4	6774, 1906, 23411	51	8	19157	140.86029411764707	0.214436572033462	0.005362927590893973	0.004894082694144039
GOTERM_BP_DIRECT	GO:0001541~ovarian follicle development	4	7.8431372549019605	2.0547850066871E-4	7422, 4313, 3383, 283	51	44	19157	34.14795008912656	0.2350704164243138	0.005824868801565171	0.005315639473820976
GOTERM_BP_DIRECT	GO:0009725~response to hormone	4	7.8431372549019605	2.1975174647922182E-4	4842, 4843, 283, 4846	51	45	19157	33.389106753812634	0.2491788221663891	0.006096942072529899	0.005563927198090935
GOTERM_BP_DIRECT	GO:0010873~positive regulation of cholesterol esterification	3	5.88235294117647	2.3755049318957688E-4	348, 183, 185	51	9	19157	125.20915032679738	0.266408277471356	0.006321751900392005	0.005769083406032581
GOTERM_BP_DIRECT	GO:0001542~ovulation from ovarian follicle	3	5.88235294117647	2.3755049318957688E-4	4313, 23411, 4846	51	9	19157	125.20915032679738	0.266408277471356	0.006321751900392005	0.005769083406032581
GOTERM_BP_DIRECT	GO:0045429~positive regulation of nitric oxide biosynthetic process	4	7.8431372549019605	2.6638158123619155E-4	3553, 1906, 183, 3383	51	48	19157	31.302287581699346	0.2934828874131621	0.006947231638639875	0.006339881633421359
GOTERM_BP_DIRECT	GO:0001822~kidney development	5	9.803921568627452	2.8751287486440945E-4	7422, 5972, 183, 185, 1636	51	122	19157	15.394567663130825	0.3126905804912744	0.00735130958476843	0.00670863374683622
GOTERM_BP_DIRECT	GO:0031284~positive regulation of guanylate cyclase activity	3	5.88235294117647	3.617143346367583E-4	4842, 4843, 4846	51	11	19157	102.44385026737967	0.37609727914796265	0.009023996125901775	0.008235088489128154
GOTERM_BP_DIRECT	GO:0009410~response to xenobiotic stimulus	6	11.76470588235294	3.6677284867545556E-4	1535, 999, 4313, 847, 6868, 1636	51	236	19157	9.549850448654038	0.38020067623279297	0.009023996125901775	0.008235088489128154
GOTERM_BP_DIRECT	GO:0071456~cellular response to hypoxia	5	9.803921568627452	3.769792198924329E-4	4000, 7422, 1906, 23411, 3383	51	131	19157	14.336925609938632	0.38839803003227447	0.009103350050735788	0.008307505030962874
GOTERM_BP_DIRECT	GO:0071466~cellular response to xenobiotic stimulus	4	7.8431372549019605	5.155596522857603E-4	3553, 5972, 1906, 4843	51	60	19157	25.041830065359477	0.4895502856202557	0.01222345066510239	0.011154836113091905
GOTERM_BP_DIRECT	GO:0007155~cell adhesion	8	15.686274509803921	5.415083399158693E-4	6401, 7412, 7448, 6347, 3383, 1490, 6868, 4868	51	552	19157	5.443876101165103	0.5065422965585252	0.012609408486612385	0.011507052223212223
GOTERM_BP_DIRECT	GO:0051926~negative regulation of calcium ion transport	3	5.88235294117647	5.954835200540571E-4	4842, 3383, 4846	51	14	19157	80.49159663865547	0.5400979751224605	0.013388112243973972	0.01221767911835048
GOTERM_BP_DIRECT	GO:1904385~cellular response to angiotensin	3	5.88235294117647	5.954835200540571E-4	1535, 4790, 183	51	14	19157	80.49159663865547	0.5400979751224605	0.013388112243973972	0.01221767911835048
GOTERM_BP_DIRECT	GO:0032757~positive regulation of interleukin-8 production	4	7.8431372549019605	6.231255027782613E-4	3553, 6774, 3146, 4843	51	64	19157	23.47671568627451	0.5563897524597317	0.013772129756319538	0.012568124547561541
GOTERM_BP_DIRECT	GO:0001819~positive regulation of cytokine production	4	7.8431372549019605	6.818813517243097E-4	4282, 3630, 183, 406991	51	66	19157	22.765300059417704	0.5891292438533078	0.014663605454983993	0.013381664487293674
GOTERM_BP_DIRECT	GO:0032270~positive regulation of cellular protein metabolic process	3	5.88235294117647	6.859508686763984E-4	3630, 183, 185	51	15	19157	75.12549019607843	0.5913053005392066	0.014663605454983993	0.013381664487293674
GOTERM_BP_DIRECT	GO:0035690~cellular response to drug	4	7.8431372549019605	7.125377237815725E-4	3553, 5972, 1906, 4843	51	67	19157	22.42551946151595	0.6052412168016496	0.01474839987001858	0.013459045893651926
GOTERM_BP_DIRECT	GO:0010595~positive regulation of endothelial cell migration	4	7.8431372549019605	7.125377237815725E-4	7422, 1906, 183, 406991	51	67	19157	22.42551946151595	0.6052412168016496	0.01474839987001858	0.013459045893651926
GOTERM_BP_DIRECT	GO:0006809~nitric oxide biosynthetic process	3	5.88235294117647	7.826371133221401E-4	4842, 4843, 4846	51	16	19157	70.43014705882354	0.6397504768835424	0.01570090455033955	0.014328279459282256
GOTERM_BP_DIRECT	GO:0034374~low-density lipoprotein particle remodeling	3	5.88235294117647	7.826371133221401E-4	348, 183, 185	51	16	19157	70.43014705882354	0.6397504768835424	0.01570090455033955	0.014328279459282256
GOTERM_BP_DIRECT	GO:0042127~regulation of cell proliferation	5	9.803921568627452	8.191968366984797E-4	6774, 23411, 4843, 183, 185	51	161	19157	11.665448788210936	0.6565351359356084	0.01618534356143663	0.014770367207139257
GOTERM_BP_DIRECT	GO:0055089~fatty acid homeostasis	3	5.88235294117647	8.855104828606978E-4	348, 3630, 23411	51	17	19157	66.28719723183391	0.6850108936124317	0.017234412979855968	0.015727723501555674
GOTERM_BP_DIRECT	GO:0001938~positive regulation of endothelial cell proliferation	4	7.8431372549019605	9.519065378858837E-4	1535, 7422, 23411, 283	51	74	19157	20.304186539480657	0.7111585319327651	0.018254207726517535	0.016658364413002964
GOTERM_BP_DIRECT	GO:0010744~positive regulation of macrophage derived foam cell differentiation	3	5.88235294117647	0.0011096921008587827	4790, 183, 185	51	19	19157	59.309597523219814	0.7649229573682544	0.020671978564569326	0.018864765714599305
GOTERM_BP_DIRECT	GO:0042310~vasoconstriction	3	5.88235294117647	0.0011096921008587827	1906, 183, 1636	51	19	19157	59.309597523219814	0.7649229573682544	0.020671978564569326	0.018864765714599305
GOTERM_BP_DIRECT	GO:0043406~positive regulation of MAP kinase activity	4	7.8431372549019605	0.0011932970841251895	4282, 7422, 3553, 1906	51	80	19157	18.781372549019608	0.7892301623110521	0.02191632954505982	0.020000331409985573
GOTERM_BP_DIRECT	GO:0071260~cellular response to mechanical stimulus	4	7.8431372549019605	0.0013738182909012603	1535, 4790, 3553, 183	51	84	19157	17.887021475256766	0.8334884744036445	0.02488137571298949	0.022706163419062498
GOTERM_BP_DIRECT	GO:1903589~positive regulation of blood vessel endothelial cell proliferation involved in sprouting angiogenesis	3	5.88235294117647	0.0014915804380644525	7422, 185, 406991	51	22	19157	51.22192513368984	0.8572232293523284	0.02559238014784271	0.02335500949074603
GOTERM_BP_DIRECT	GO:0030225~macrophage differentiation	3	5.88235294117647	0.0014915804380644525	7422, 23411, 4318	51	22	19157	51.22192513368984	0.8572232293523284	0.02559238014784271	0.02335500949074603
GOTERM_BP_DIRECT	GO:0010613~positive regulation of cardiac muscle hypertrophy	3	5.88235294117647	0.0014915804380644525	1906, 183, 406991	51	22	19157	51.22192513368984	0.8572232293523284	0.02559238014784271	0.02335500949074603
GOTERM_BP_DIRECT	GO:0071354~cellular response to interleukin-6	3	5.88235294117647	0.0014915804380644525	4790, 3383, 8074	51	22	19157	51.22192513368984	0.8572232293523284	0.02559238014784271	0.02335500949074603
GOTERM_BP_DIRECT	GO:0098609~cell-cell adhesion	5	9.803921568627452	0.0015119951227500295	7412, 999, 3383, 4868, 3956	51	190	19157	9.884932920536635	0.8609794757837533	0.025605735585273227	0.023367197351591366
GOTERM_BP_DIRECT	GO:0045893~positive regulation of transcription, DNA-templated	8	15.686274509803921	0.0015506419758424834	4790, 3553, 6774, 348, 999, 4842, 183, 8074	51	661	19157	4.546171872682507	0.8678220934413589	0.025923553032033312	0.02365723014426353
GOTERM_BP_DIRECT	GO:0097746~regulation of blood vessel diameter	3	5.88235294117647	0.0016309159317399362	185, 4846, 1636	51	23	19157	48.994884910485936	0.8809784261069121	0.02692043512644148	0.024566961503424356
GOTERM_BP_DIRECT	GO:0030324~lung development	4	7.8431372549019605	0.0016753559446649733	7422, 3146, 1490, 4846	51	90	19157	16.694553376906317	0.8876904345747465	0.027308301898039067	0.024920919676891477
GOTERM_BP_DIRECT	GO:0033138~positive regulation of peptidyl-serine phosphorylation	4	7.8431372549019605	0.0017293053931106389	4282, 7422, 2641, 4842	51	91	19157	16.511096746390862	0.8953324652036767	0.02783968188415152	0.025405844664218028
GOTERM_BP_DIRECT	GO:0046628~positive regulation of insulin receptor signaling pathway	3	5.88235294117647	0.0017762194285576391	3630, 23411, 183	51	24	19157	46.95343137254902	0.9015542461530317	0.02790590523902604	0.025466278554019166
GOTERM_BP_DIRECT	GO:0070542~response to fatty acid	3	5.88235294117647	0.0017762194285576391	7351, 847, 1490	51	24	19157	46.95343137254902	0.9015542461530317	0.02790590523902604	0.025466278554019166
GOTERM_BP_DIRECT	GO:0007565~female pregnancy	4	7.8431372549019605	0.0020153522091977518	7351, 7056, 183, 1636	51	96	19157	15.651143790849673	0.9279698888113913	0.03128594381897462	0.028550822963634814
GOTERM_BP_DIRECT	GO:0035987~endodermal cell differentiation	3	5.88235294117647	0.002416498371744107	7448, 4313, 4318	51	28	19157	40.24579831932773	0.9573585013119604	0.03707192796181548	0.033830977204417495
GOTERM_BP_DIRECT	GO:0042981~regulation of apoptotic process	5	9.803921568627452	0.002577925871674076	348, 23411, 183, 4170, 3956	51	220	19157	8.53698752228164	0.9654710023170524	0.03883793996981276	0.03544259859208373
GOTERM_BP_DIRECT	GO:0007569~cell aging	3	5.88235294117647	0.002591181577740575	4282, 23411, 3383	51	29	19157	38.85801217038539	0.9660642425022028	0.03883793996981276	0.03544259859208373
GOTERM_BP_DIRECT	GO:0032760~positive regulation of tumor necrosis factor production	4	7.8431372549019605	0.0026719172754482625	4282, 1535, 6774, 3146	51	106	19157	14.174620791712911	0.9694638226520368	0.0392851184678864	0.035850683264405526
GOTERM_BP_DIRECT	GO:0043200~response to amino acid	3	5.88235294117647	0.0027716494624582424	1906, 3383, 1490	51	30	19157	37.562745098039215	0.9731971985116382	0.0392851184678864	0.035850683264405526
GOTERM_BP_DIRECT	GO:0045840~positive regulation of mitotic nuclear division	3	5.88235294117647	0.0027716494624582424	3553, 3630, 1906	51	30	19157	37.562745098039215	0.9731971985116382	0.0392851184678864	0.035850683264405526
GOTERM_BP_DIRECT	GO:0007159~leukocyte cell-cell adhesion	3	5.88235294117647	0.0027716494624582424	6401, 7412, 3383	51	30	19157	37.562745098039215	0.9731971985116382	0.0392851184678864	0.035850683264405526
GOTERM_BP_DIRECT	GO:0007202~activation of phospholipase C activity	3	5.88235294117647	0.0027716494624582424	6401, 183, 283	51	30	19157	37.562745098039215	0.9731971985116382	0.0392851184678864	0.035850683264405526
GOTERM_BP_DIRECT	GO:0032148~activation of protein kinase B activity	3	5.88235294117647	0.0029578718691860716	3630, 283, 406991	51	31	19157	36.35104364326376	0.9789904995847449	0.04147381631632943	0.03784803789603683
GOTERM_BP_DIRECT	GO:0032355~response to estradiol	4	7.8431372549019605	0.0032015813289799112	6774, 847, 183, 1490	51	113	19157	13.296546937359015	0.9847253308206523	0.04441342609563621	0.04053065724985207
GOTERM_BP_DIRECT	GO:0042593~glucose homeostasis	4	7.8431372549019605	0.0032821159779094122	2641, 6774, 3630, 51548	51	114	19157	13.179910560715513	0.9862527733192803	0.045051360370461827	0.04111282119697054
GOTERM_BP_DIRECT	GO:0001974~blood vessel remodeling	3	5.88235294117647	0.003974254102119382	183, 4846, 1636	51	36	19157	31.302287581699346	0.9944433110310151	0.05342708607385232	0.04875631321156768
GOTERM_BP_DIRECT	GO:0048662~negative regulation of smooth muscle cell proliferation	3	5.88235294117647	0.003974254102119382	348, 283, 4846	51	36	19157	31.302287581699346	0.9944433110310151	0.05342708607385232	0.04875631321156768
GOTERM_BP_DIRECT	GO:0031663~lipopolysaccharide-mediated signaling pathway	3	5.88235294117647	0.004194376625034821	3553, 6347, 4846	51	37	19157	30.456279809220984	0.9958347117463852	0.05581088896985109	0.05093171616113711
GOTERM_BP_DIRECT	GO:0030574~collagen catabolic process	3	5.88235294117647	0.0044200457036958985	1514, 4313, 4318	51	38	19157	29.654798761609907	0.9969005024266239	0.057637395976194515	0.05259854387398119
GOTERM_BP_DIRECT	GO:0033627~cell adhesion mediated by integrin	3	5.88235294117647	0.0044200457036958985	7448, 3383, 6868	51	38	19157	29.654798761609907	0.9969005024266239	0.057637395976194515	0.05259854387398119
GOTERM_BP_DIRECT	GO:0045471~response to ethanol	4	7.8431372549019605	0.004641702496199216	7412, 6774, 847, 3383	51	129	19157	11.647362821097431	0.9976815844493861	0.05992851539647306	0.0546893660443274
GOTERM_BP_DIRECT	GO:0043537~negative regulation of blood vessel endothelial cell migration	3	5.88235294117647	0.004887906570389133	3146, 348, 285	51	40	19157	28.17205882352941	0.9983208347065574	0.060703144455118374	0.05539627446441017
GOTERM_BP_DIRECT	GO:0035094~response to nicotine	3	5.88235294117647	0.004887906570389133	7412, 1906, 4313	51	40	19157	28.17205882352941	0.9983208347065574	0.060703144455118374	0.05539627446441017
GOTERM_BP_DIRECT	GO:0045454~cell redox homeostasis	3	5.88235294117647	0.004887906570389133	4842, 4843, 4846	51	40	19157	28.17205882352941	0.9983208347065574	0.060703144455118374	0.05539627446441017
GOTERM_BP_DIRECT	GO:0070555~response to interleukin-1	3	5.88235294117647	0.004887906570389133	1535, 6401, 3553	51	40	19157	28.17205882352941	0.9983208347065574	0.060703144455118374	0.05539627446441017
GOTERM_BP_DIRECT	GO:1990619~histone H3-K9 deacetylation	2	3.9215686274509802	0.0052133477438642125	23411, 51548	51	2	19157	375.62745098039215	0.9989038902886066	0.062368857412834246	0.056916365277049664
GOTERM_BP_DIRECT	GO:0002019~regulation of renal output by angiotensin	2	3.9215686274509802	0.0052133477438642125	183, 1636	51	2	19157	375.62745098039215	0.9989038902886066	0.062368857412834246	0.056916365277049664
GOTERM_BP_DIRECT	GO:0061647~histone H3-K9 modification	2	3.9215686274509802	0.0052133477438642125	23411, 51548	51	2	19157	375.62745098039215	0.9989038902886066	0.062368857412834246	0.056916365277049664
GOTERM_BP_DIRECT	GO:1903597~negative regulation of gap junction assembly	2	3.9215686274509802	0.0052133477438642125	3553, 1636	51	2	19157	375.62745098039215	0.9989038902886066	0.062368857412834246	0.056916365277049664
GOTERM_BP_DIRECT	GO:0006508~proteolysis	6	11.76470588235294	0.005663137973167741	1514, 5972, 4313, 6868, 4318, 1636	51	440	19157	5.122192513368984	0.999392234582718	0.06713392651827942	0.061264856255178295
GOTERM_BP_DIRECT	GO:0050918~positive chemotaxis	3	5.88235294117647	0.005888906568657923	4282, 7422, 3146	51	44	19157	25.61096256684492	0.9995480026224638	0.06918138887864804	0.06313332267299936
GOTERM_BP_DIRECT	GO:0043407~negative regulation of MAP kinase activity	3	5.88235294117647	0.0061525881882477105	3553, 348, 183	51	45	19157	25.041830065359477	0.9996801817628138	0.07163370533459834	0.06537124950013193
GOTERM_BP_DIRECT	GO:0050796~regulation of insulin secretion	3	5.88235294117647	0.006421585281773313	2641, 3553, 4843	51	46	19157	24.497442455242968	0.9997753010906568	0.07410395758789734	0.06762554411778975
GOTERM_BP_DIRECT	GO:0008285~negative regulation of cell proliferation	6	11.76470588235294	0.006628189076813056	4000, 3553, 6774, 51548, 406991, 4846	51	457	19157	4.931651435191144	0.999828671879421	0.07581718031723005	0.069188991240417
GOTERM_BP_DIRECT	GO:0051591~response to cAMP	3	5.88235294117647	0.006975412401096638	189, 7056, 5972	51	48	19157	23.47671568627451	0.9998913968375629	0.07774305787205141	0.07094650219918802
GOTERM_BP_DIRECT	GO:0050766~positive regulation of phagocytosis	3	5.88235294117647	0.006975412401096638	1535, 3553, 613	51	48	19157	23.47671568627451	0.9998913968375629	0.07774305787205141	0.07094650219918802
GOTERM_BP_DIRECT	GO:0051781~positive regulation of cell division	3	5.88235294117647	0.006975412401096638	7422, 3553, 847	51	48	19157	23.47671568627451	0.9998913968375629	0.07774305787205141	0.07094650219918802
GOTERM_BP_DIRECT	GO:0008360~regulation of cell shape	4	7.8431372549019605	0.00744070173897258	7422, 6347, 3383, 406991	51	153	19157	9.820325515827246	0.9999410577547908	0.08222605989508683	0.07503758533370654
GOTERM_BP_DIRECT	GO:0007204~positive regulation of cytosolic calcium ion concentration	4	7.8431372549019605	0.007710218582540084	3146, 1906, 183, 185	51	155	19157	9.693611638203668	0.9999586354023612	0.08448844564396865	0.07710218582540085
GOTERM_BP_DIRECT	GO:0002034~regulation of blood vessel diameter by renin-angiotensin	2	3.9215686274509802	0.007810023943909803	183, 185	51	3	19157	250.41830065359477	0.9999637201915557	0.08486892685715319	0.07744940411043888
GOTERM_BP_DIRECT	GO:0048146~positive regulation of fibroblast proliferation	3	5.88235294117647	0.008145609905547472	4282, 183, 51548	51	52	19157	21.670814479638008	0.9999766607137407	0.08706455177732708	0.07945308022624173
GOTERM_BP_DIRECT	GO:0007157~heterophilic cell-cell adhesion via plasma membrane cell adhesion molecules	3	5.88235294117647	0.008145609905547472	6401, 7412, 3383	51	52	19157	21.670814479638008	0.9999766607137407	0.08706455177732708	0.07945308022624173
GOTERM_BP_DIRECT	GO:0042542~response to hydrogen peroxide	3	5.88235294117647	0.00845102610091211	4313, 23411, 847	51	53	19157	21.261931187569367	0.9999843801466005	0.08959461817552351	0.08176195983809277
GOTERM_BP_DIRECT	GO:0043280~positive regulation of cysteine-type endopeptidase activity involved in apoptotic process	3	5.88235294117647	0.008761533550281024	3146, 23411, 1490	51	54	19157	20.8681917211329	0.9999896174543479	0.09140031799653164	0.08340979939867535
GOTERM_BP_DIRECT	GO:0019233~sensory perception of pain	3	5.88235294117647	0.008761533550281024	1906, 6347, 1636	51	54	19157	20.8681917211329	0.9999896174543479	0.09140031799653164	0.08340979939867535
GOTERM_BP_DIRECT	GO:0031667~response to nutrient levels	3	5.88235294117647	0.009077104699414406	1535, 51548, 1636	51	55	19157	20.488770053475935	0.9999931454138613	0.09394082958759035	0.08572821105002494
GOTERM_BP_DIRECT	GO:0071363~cellular response to growth factor stimulus	3	5.88235294117647	0.010053926367477706	4842, 847, 285	51	58	19157	19.429006085192697	0.9999981057170351	0.10323086600937738	0.09420608171101157
GOTERM_BP_DIRECT	GO:1902952~positive regulation of dendritic spine maintenance	2	3.9215686274509802	0.010400057295007138	348, 3630	51	4	19157	187.81372549019608	0.9999987993993738	0.1051292613386768	0.0959385130314612
GOTERM_BP_DIRECT	GO:0035813~regulation of renal sodium excretion	2	3.9215686274509802	0.010400057295007138	183, 185	51	4	19157	187.81372549019608	0.9999987993993738	0.1051292613386768	0.0959385130314612
GOTERM_BP_DIRECT	GO:1901215~negative regulation of neuron death	3	5.88235294117647	0.01214061641521083	6774, 348, 23411	51	64	19157	17.607536764705884	0.9999998790937076	0.12177972158026862	0.11113333487769912
GOTERM_BP_DIRECT	GO:0007165~signal transduction	9	17.647058823529413	0.012487193667905055	4790, 8862, 3553, 6774, 3146, 613, 6347, 1490, 285	51	1211	19157	2.7916160683926754	0.999999923488231	0.12430000414464268	0.11343328599089324
GOTERM_BP_DIRECT	GO:1900086~positive regulation of peptidyl-tyrosine autophosphorylation	2	3.9215686274509802	0.01298346444459918	7422, 1636	51	5	19157	150.25098039215686	0.9999999602758367	0.1263465495205771	0.1153009155900972
GOTERM_BP_DIRECT	GO:0022614~membrane to membrane docking	2	3.9215686274509802	0.01298346444459918	7412, 3383	51	5	19157	150.25098039215686	0.9999999602758367	0.1263465495205771	0.1153009155900972
GOTERM_BP_DIRECT	GO:0018119~peptidyl-cysteine S-nitrosylation	2	3.9215686274509802	0.01298346444459918	4842, 4843	51	5	19157	150.25098039215686	0.9999999602758367	0.1263465495205771	0.1153009155900972
GOTERM_BP_DIRECT	GO:0048661~positive regulation of smooth muscle cell proliferation	3	5.88235294117647	0.014011604811989571	1535, 1906, 4313	51	69	19157	16.33162830349531	0.999999989794561	0.13534172351729187	0.12350970167605622
GOTERM_BP_DIRECT	GO:1901224~positive regulation of NIK/NF-kappaB signaling	3	5.88235294117647	0.014399894992458428	3553, 3146, 1906	51	70	19157	16.098319327731094	0.9999999938938653	0.13806958139827785	0.12599908118401124
GOTERM_BP_DIRECT	GO:0010977~negative regulation of neuron projection development	3	5.88235294117647	0.014792821942767988	7431, 348, 3956	51	71	19157	15.871582435791218	0.9999999963696553	0.14080175046255078	0.12849239497732778
GOTERM_BP_DIRECT	GO:0010193~response to ozone	2	3.9215686274509802	0.015560261999273833	1906, 847	51	6	19157	125.20915032679738	0.9999999986858844	0.14493272605037913	0.1322622269938276
GOTERM_BP_DIRECT	GO:0003100~regulation of systemic arterial blood pressure by endothelin	2	3.9215686274509802	0.015560261999273833	1906, 4846	51	6	19157	125.20915032679738	0.9999999986858844	0.14493272605037913	0.1322622269938276
GOTERM_BP_DIRECT	GO:0045906~negative regulation of vasoconstriction	2	3.9215686274509802	0.015560261999273833	8862, 4313	51	6	19157	125.20915032679738	0.9999999986858844	0.14493272605037913	0.1322622269938276
GOTERM_BP_DIRECT	GO:0032092~positive regulation of protein binding	3	5.88235294117647	0.015999165611523203	2641, 7448, 1636	51	74	19157	15.228139904610492	0.9999999992653363	0.14796391459167557	0.1350284189908696
GOTERM_BP_DIRECT	GO:0032868~response to insulin	3	5.88235294117647	0.01724631624827818	23411, 847, 3383	51	77	19157	14.63483575248281	0.9999999998594395	0.1583746224489771	0.1445289882778242
GOTERM_BP_DIRECT	GO:0034137~positive regulation of toll-like receptor 2 signaling pathway	2	3.9215686274509802	0.01813046652628106	1535, 3146	51	7	19157	107.32212885154063	0.9999999999565354	0.1641814468768785	0.149828160876906
GOTERM_BP_DIRECT	GO:1904685~positive regulation of metalloendopeptidase activity	2	3.9215686274509802	0.01813046652628106	6774, 406991	51	7	19157	107.32212885154063	0.9999999999565354	0.1641814468768785	0.149828160876906
GOTERM_BP_DIRECT	GO:0033210~leptin-mediated signaling pathway	2	3.9215686274509802	0.02069409455055676	6774, 23411	51	8	19157	93.90686274509804	0.9999999999985627	0.18482944721867134	0.16867104462440097
GOTERM_BP_DIRECT	GO:0051346~negative regulation of hydrolase activity	2	3.9215686274509802	0.02069409455055676	4842, 4846	51	8	19157	93.90686274509804	0.9999999999985627	0.18482944721867134	0.16867104462440097
GOTERM_BP_DIRECT	GO:0019722~calcium-mediated signaling	3	5.88235294117647	0.021225807129522725	6401, 1906, 185	51	86	19157	13.103283173734608	0.999999999999292	0.18828879249590225	0.17182796247708873
GOTERM_BP_DIRECT	GO:0030307~positive regulation of cell growth	3	5.88235294117647	0.021689475839019177	1535, 3630, 6868	51	87	19157	12.952670723461798	0.9999999999996184	0.19110186820325004	0.17439510978670825
GOTERM_BP_DIRECT	GO:0007267~cell-cell signaling	4	7.8431372549019605	0.02188289367460031	3553, 3630, 1906, 183	51	229	19157	6.561178183063618	0.9999999999997051	0.19151203591730742	0.17476941928036488
GOTERM_BP_DIRECT	GO:0014824~artery smooth muscle contraction	2	3.9215686274509802	0.023251162558037736	1906, 183	51	9	19157	83.4727668845316	0.9999999999999525	0.19560978048826586	0.17850892544558006
GOTERM_BP_DIRECT	GO:0035767~endothelial cell chemotaxis	2	3.9215686274509802	0.023251162558037736	7422, 3146	51	9	19157	83.4727668845316	0.9999999999999525	0.19560978048826586	0.17850892544558006
GOTERM_BP_DIRECT	GO:0042756~drinking behavior	2	3.9215686274509802	0.023251162558037736	8862, 5972	51	9	19157	83.4727668845316	0.9999999999999525	0.19560978048826586	0.17850892544558006
GOTERM_BP_DIRECT	GO:0046888~negative regulation of hormone secretion	2	3.9215686274509802	0.023251162558037736	1906, 8074	51	9	19157	83.4727668845316	0.9999999999999525	0.19560978048826586	0.17850892544558006
GOTERM_BP_DIRECT	GO:0003014~renal system process	2	3.9215686274509802	0.023251162558037736	613, 183	51	9	19157	83.4727668845316	0.9999999999999525	0.19560978048826586	0.17850892544558006
GOTERM_BP_DIRECT	GO:1902514~regulation of calcium ion transmembrane transport via high voltage-gated calcium channel	2	3.9215686274509802	0.023251162558037736	4842, 406991	51	9	19157	83.4727668845316	0.9999999999999525	0.19560978048826586	0.17850892544558006
GOTERM_BP_DIRECT	GO:0032088~negative regulation of NF-kappaB transcription factor activity	3	5.88235294117647	0.02407049960521602	23411, 847, 406991	51	92	19157	12.248721227621484	0.9999999999999841	0.20120468900770314	0.18361470852696835
GOTERM_BP_DIRECT	GO:0007179~transforming growth factor beta receptor signaling pathway	3	5.88235294117647	0.02455907231902171	6774, 23411, 406991	51	93	19157	12.117014547754584	0.9999999999999917	0.20398108473888094	0.18614838254545116
GOTERM_BP_DIRECT	GO:0043267~negative regulation of potassium ion transport	2	3.9215686274509802	0.02580168699388747	4842, 4846	51	10	19157	75.12549019607843	0.9999999999999984	0.20712209879963378	0.18901479875119953
GOTERM_BP_DIRECT	GO:0051272~positive regulation of cellular component movement	2	3.9215686274509802	0.02580168699388747	7422, 6868	51	10	19157	75.12549019607843	0.9999999999999984	0.20712209879963378	0.18901479875119953
GOTERM_BP_DIRECT	GO:0044320~cellular response to leptin stimulus	2	3.9215686274509802	0.02580168699388747	6774, 8074	51	10	19157	75.12549019607843	0.9999999999999984	0.20712209879963378	0.18901479875119953
GOTERM_BP_DIRECT	GO:0002003~angiotensin maturation	2	3.9215686274509802	0.02580168699388747	5972, 1636	51	10	19157	75.12549019607843	0.9999999999999984	0.20712209879963378	0.18901479875119953
GOTERM_BP_DIRECT	GO:0034392~negative regulation of smooth muscle cell apoptotic process	2	3.9215686274509802	0.02580168699388747	1906, 406991	51	10	19157	75.12549019607843	0.9999999999999984	0.20712209879963378	0.18901479875119953
GOTERM_BP_DIRECT	GO:0006606~protein import into nucleus	3	5.88235294117647	0.026049098315291366	4000, 6774, 183	51	96	19157	11.738357843137255	0.9999999999999989	0.20712209879963378	0.18901479875119953
GOTERM_BP_DIRECT	GO:0046330~positive regulation of JNK cascade	3	5.88235294117647	0.026049098315291366	3553, 3146, 1490	51	96	19157	11.738357843137255	0.9999999999999989	0.20712209879963378	0.18901479875119953
GOTERM_BP_DIRECT	GO:0046718~viral entry into host cell	3	5.88235294117647	0.027575092456289352	1514, 3383, 185	51	99	19157	11.382650029708854	0.9999999999999999	0.21792679129091708	0.19887490923020806
GOTERM_BP_DIRECT	GO:0002446~neutrophil mediated immunity	2	3.9215686274509802	0.02834568425896786	6868, 1636	51	11	19157	68.29590017825312	1.0	0.21871462883842657	0.19959387140930032
GOTERM_BP_DIRECT	GO:0071492~cellular response to UV-A	2	3.9215686274509802	0.02834568425896786	4313, 4318	51	11	19157	68.29590017825312	1.0	0.21871462883842657	0.19959387140930032
GOTERM_BP_DIRECT	GO:0032308~positive regulation of prostaglandin secretion	2	3.9215686274509802	0.02834568425896786	3553, 1906	51	11	19157	68.29590017825312	1.0	0.21871462883842657	0.19959387140930032
GOTERM_BP_DIRECT	GO:0038166~angiotensin-activated signaling pathway	2	3.9215686274509802	0.02834568425896786	183, 185	51	11	19157	68.29590017825312	1.0	0.21871462883842657	0.19959387140930032
GOTERM_BP_DIRECT	GO:0019725~cellular homeostasis	2	3.9215686274509802	0.03088317072054322	6347, 4170	51	12	19157	62.60457516339869	1.0	0.23571574619065389	0.21510869475987587
GOTERM_BP_DIRECT	GO:0016477~cell migration	4	7.8431372549019605	0.03123212731922427	7448, 4313, 1490, 283	51	263	19157	5.712965033922314	1.0	0.23571574619065389	0.21510869475987587
GOTERM_BP_DIRECT	GO:0030334~regulation of cell migration	3	5.88235294117647	0.03127210436425086	4000, 406991, 8074	51	106	19157	10.630965593784683	1.0	0.23571574619065389	0.21510869475987587
GOTERM_BP_DIRECT	GO:0007160~cell-matrix adhesion	3	5.88235294117647	0.03127210436425086	7412, 7448, 1490	51	106	19157	10.630965593784683	1.0	0.23571574619065389	0.21510869475987587
GOTERM_BP_DIRECT	GO:0045944~positive regulation of transcription from RNA polymerase II promoter	8	15.686274509803921	0.03318070009752922	4790, 7422, 3553, 6774, 3146, 1906, 4842, 23411	51	1185	19157	2.535881525606023	1.0	0.24756856910472896	0.22592530462778182
GOTERM_BP_DIRECT	GO:2000343~positive regulation of chemokine (C-X-C motif) ligand 2 production	2	3.9215686274509802	0.03341416270125176	4282, 3146	51	13	19157	57.788838612368025	1.0	0.24756856910472896	0.22592530462778182
GOTERM_BP_DIRECT	GO:0050435~beta-amyloid metabolic process	2	3.9215686274509802	0.03341416270125176	5972, 1636	51	13	19157	57.788838612368025	1.0	0.24756856910472896	0.22592530462778182
GOTERM_BP_DIRECT	GO:0000165~MAPK cascade	3	5.88235294117647	0.03515370332611579	3553, 6347, 8074	51	113	19157	9.97241020301926	1.0	0.25791812280255216	0.23537006605447627
GOTERM_BP_DIRECT	GO:0007186~G-protein coupled receptor signaling pathway	7	13.725490196078432	0.035206614922434265	2641, 348, 3630, 1906, 6347, 183, 185	51	943	19157	2.78832678352359	1.0	0.25791812280255216	0.23537006605447627
GOTERM_BP_DIRECT	GO:0045820~negative regulation of glycolytic process	2	3.9215686274509802	0.0359386764832148	6774, 51548	51	14	19157	53.66106442577031	1.0	0.25803123949114387	0.23547329370740888
GOTERM_BP_DIRECT	GO:1904996~positive regulation of leukocyte adhesion to vascular endothelial cell	2	3.9215686274509802	0.0359386764832148	3383, 406991	51	14	19157	53.66106442577031	1.0	0.25803123949114387	0.23547329370740888
GOTERM_BP_DIRECT	GO:1902176~negative regulation of oxidative stress-induced intrinsic apoptotic signaling pathway	2	3.9215686274509802	0.0359386764832148	3630, 23411	51	14	19157	53.66106442577031	1.0	0.25803123949114387	0.23547329370740888
GOTERM_BP_DIRECT	GO:0006955~immune response	5	9.803921568627452	0.036013562567015475	1514, 8862, 3553, 7448, 6347	51	479	19157	3.9209546031356175	1.0	0.25803123949114387	0.23547329370740888
GOTERM_BP_DIRECT	GO:0000122~negative regulation of transcription from RNA polymerase II promoter	7	13.725490196078432	0.036626080083878944	4790, 7422, 6774, 3146, 1906, 23411, 51548	51	952	19157	2.761966551326413	1.0	0.2609858384119024	0.2381695918022729
GOTERM_BP_DIRECT	GO:0006476~protein deacetylation	2	3.9215686274509802	0.03845672831254865	23411, 51548	51	15	19157	50.083660130718954	1.0	0.26816884342012537	0.24472463471621866
GOTERM_BP_DIRECT	GO:0035815~positive regulation of renal sodium excretion	2	3.9215686274509802	0.03845672831254865	1906, 183	51	15	19157	50.083660130718954	1.0	0.26816884342012537	0.24472463471621866
GOTERM_BP_DIRECT	GO:0043518~negative regulation of DNA damage response, signal transduction by p53 class mediator	2	3.9215686274509802	0.03845672831254865	4282, 23411	51	15	19157	50.083660130718954	1.0	0.26816884342012537	0.24472463471621866
GOTERM_BP_DIRECT	GO:1904645~response to beta-amyloid	2	3.9215686274509802	0.03845672831254865	4313, 4318	51	15	19157	50.083660130718954	1.0	0.26816884342012537	0.24472463471621866
GOTERM_BP_DIRECT	GO:0000302~response to reactive oxygen species	2	3.9215686274509802	0.04096833439267445	348, 847	51	16	19157	46.95343137254902	1.0	0.27848537469711143	0.2541392606515051
GOTERM_BP_DIRECT	GO:1902166~negative regulation of intrinsic apoptotic signaling pathway in response to DNA damage by p53 class mediator	2	3.9215686274509802	0.04096833439267445	4282, 23411	51	16	19157	46.95343137254902	1.0	0.27848537469711143	0.2541392606515051
GOTERM_BP_DIRECT	GO:0071548~response to dexamethasone	2	3.9215686274509802	0.04096833439267445	1906, 1636	51	16	19157	46.95343137254902	1.0	0.27848537469711143	0.2541392606515051
GOTERM_BP_DIRECT	GO:0071639~positive regulation of monocyte chemotactic protein-1 production	2	3.9215686274509802	0.04096833439267445	3553, 3146	51	16	19157	46.95343137254902	1.0	0.27848537469711143	0.2541392606515051
GOTERM_BP_DIRECT	GO:0031175~neuron projection development	3	5.88235294117647	0.041003981550494936	3146, 348, 999	51	123	19157	9.161645145863222	1.0	0.27848537469711143	0.2541392606515051
GOTERM_BP_DIRECT	GO:0016525~negative regulation of angiogenesis	3	5.88235294117647	0.042826262082537196	183, 406991, 285	51	126	19157	8.943510737628385	1.0	0.2858278337785067	0.26083981763529374
GOTERM_BP_DIRECT	GO:0050995~negative regulation of lipid catabolic process	2	3.9215686274509802	0.04347351088707773	3553, 3630	51	17	19157	44.1914648212226	1.0	0.2858278337785067	0.26083981763529374
GOTERM_BP_DIRECT	GO:0071310~cellular response to organic substance	2	3.9215686274509802	0.04347351088707773	3553, 1906	51	17	19157	44.1914648212226	1.0	0.2858278337785067	0.26083981763529374
GOTERM_BP_DIRECT	GO:1903427~negative regulation of reactive oxygen species biosynthetic process	2	3.9215686274509802	0.04347351088707773	3630, 406991	51	17	19157	44.1914648212226	1.0	0.2858278337785067	0.26083981763529374
GOTERM_BP_DIRECT	GO:0046325~negative regulation of glucose import	2	3.9215686274509802	0.04347351088707773	51548, 1636	51	17	19157	44.1914648212226	1.0	0.2858278337785067	0.26083981763529374
GOTERM_BP_DIRECT	GO:0090280~positive regulation of calcium ion import	2	3.9215686274509802	0.04347351088707773	2641, 6347	51	17	19157	44.1914648212226	1.0	0.2858278337785067	0.26083981763529374
GOTERM_BP_DIRECT	GO:0007166~cell surface receptor signaling pathway	4	7.8431372549019605	0.04379643715671201	4282, 1906, 6347, 183	51	301	19157	4.99172692332747	1.0	0.2858278337785067	0.26083981763529374
GOTERM_BP_DIRECT	GO:0051897~positive regulation of protein kinase B signaling	3	5.88235294117647	0.044057817936717675	7422, 3630, 406991	51	128	19157	8.803768382352942	1.0	0.2858278337785067	0.26083981763529374
GOTERM_BP_DIRECT	GO:0050728~negative regulation of inflammatory response	3	5.88235294117647	0.044057817936717675	4790, 348, 613	51	128	19157	8.803768382352942	1.0	0.2858278337785067	0.26083981763529374
GOTERM_BP_DIRECT	GO:0010737~protein kinase A signaling	2	3.9215686274509802	0.045972273920718155	2641, 1906	51	18	19157	41.7363834422658	1.0	0.28960311687254336	0.2642850529741768
GOTERM_BP_DIRECT	GO:0045722~positive regulation of gluconeogenesis	2	3.9215686274509802	0.045972273920718155	2641, 23411	51	18	19157	41.7363834422658	1.0	0.28960311687254336	0.2642850529741768
GOTERM_BP_DIRECT	GO:0051044~positive regulation of membrane protein ectodomain proteolysis	2	3.9215686274509802	0.045972273920718155	3553, 348	51	18	19157	41.7363834422658	1.0	0.28960311687254336	0.2642850529741768
GOTERM_BP_DIRECT	GO:0030949~positive regulation of vascular endothelial growth factor receptor signaling pathway	2	3.9215686274509802	0.045972273920718155	3553, 7448	51	18	19157	41.7363834422658	1.0	0.28960311687254336	0.2642850529741768
GOTERM_BP_DIRECT	GO:0046889~positive regulation of lipid biosynthetic process	2	3.9215686274509802	0.045972273920718155	348, 3630	51	18	19157	41.7363834422658	1.0	0.28960311687254336	0.2642850529741768
GOTERM_BP_DIRECT	GO:0035994~response to muscle stretch	2	3.9215686274509802	0.045972273920718155	4790, 1906	51	18	19157	41.7363834422658	1.0	0.28960311687254336	0.2642850529741768
GOTERM_BP_DIRECT	GO:0055093~response to hyperoxia	2	3.9215686274509802	0.04846463957633467	4313, 847	51	19	19157	39.539731682146545	1.0	0.2967037089555888	0.2707648877738886
GOTERM_BP_DIRECT	GO:0032695~negative regulation of interleukin-12 production	2	3.9215686274509802	0.04846463957633467	4790, 406991	51	19	19157	39.539731682146545	1.0	0.2967037089555888	0.2707648877738886
GOTERM_BP_DIRECT	GO:0090190~positive regulation of branching involved in ureteric bud morphogenesis	2	3.9215686274509802	0.04846463957633467	7422, 183	51	19	19157	39.539731682146545	1.0	0.2967037089555888	0.2707648877738886
GOTERM_BP_DIRECT	GO:0010812~negative regulation of cell-substrate adhesion	2	3.9215686274509802	0.04846463957633467	3956, 285	51	19	19157	39.539731682146545	1.0	0.2967037089555888	0.2707648877738886
GOTERM_BP_DIRECT	GO:0002028~regulation of sodium ion transport	2	3.9215686274509802	0.04846463957633467	4842, 4846	51	19	19157	39.539731682146545	1.0	0.2967037089555888	0.2707648877738886
GOTERM_BP_DIRECT	GO:0001516~prostaglandin biosynthetic process	2	3.9215686274509802	0.04846463957633467	4282, 1906	51	19	19157	39.539731682146545	1.0	0.2967037089555888	0.2707648877738886
GOTERM_BP_DIRECT	GO:0070932~histone H3 deacetylation	2	3.9215686274509802	0.05095062390253655	23411, 51548	51	20	19157	37.562745098039215	1.0	0.30902145846003565	0.2820057788093884
GOTERM_BP_DIRECT	GO:0050901~leukocyte tethering or rolling	2	3.9215686274509802	0.05095062390253655	6401, 7412	51	20	19157	37.562745098039215	1.0	0.30902145846003565	0.2820057788093884
GOTERM_BP_DIRECT	GO:0006801~superoxide metabolic process	2	3.9215686274509802	0.05343024290465745	1535, 4843	51	21	19157	35.77404295051353	1.0	0.3196010859985014	0.2916605002593687
GOTERM_BP_DIRECT	GO:0035066~positive regulation of histone acetylation	2	3.9215686274509802	0.05343024290465745	3553, 4842	51	21	19157	35.77404295051353	1.0	0.3196010859985014	0.2916605002593687
GOTERM_BP_DIRECT	GO:0032930~positive regulation of superoxide anion generation	2	3.9215686274509802	0.05343024290465745	1535, 183	51	21	19157	35.77404295051353	1.0	0.3196010859985014	0.2916605002593687
GOTERM_BP_DIRECT	GO:0045742~positive regulation of epidermal growth factor receptor signaling pathway	2	3.9215686274509802	0.05837044875256947	183, 4318	51	23	19157	32.66325660699062	1.0	0.34441205960792126	0.31430241635998946
GOTERM_BP_DIRECT	GO:0042554~superoxide anion generation	2	3.9215686274509802	0.05837044875256947	1535, 1906	51	23	19157	32.66325660699062	1.0	0.34441205960792126	0.31430241635998946
GOTERM_BP_DIRECT	GO:0050709~negative regulation of protein secretion	2	3.9215686274509802	0.05837044875256947	348, 3630	51	23	19157	32.66325660699062	1.0	0.34441205960792126	0.31430241635998946
GOTERM_BP_DIRECT	GO:0019221~cytokine-mediated signaling pathway	3	5.88235294117647	0.059817420756191	3553, 6774, 6347	51	152	19157	7.413699690402477	1.0	0.35135998498231114	0.3206429310804833
GOTERM_BP_DIRECT	GO:0048844~artery morphogenesis	2	3.9215686274509802	0.06083106742005692	7422, 348	51	24	19157	31.302287581699346	1.0	0.35254983073668544	0.3217287565771899
GOTERM_BP_DIRECT	GO:0010460~positive regulation of heart rate	2	3.9215686274509802	0.06083106742005692	8862, 1906	51	24	19157	31.302287581699346	1.0	0.35254983073668544	0.3217287565771899
GOTERM_BP_DIRECT	GO:0031954~positive regulation of protein autophosphorylation	2	3.9215686274509802	0.06083106742005692	7422, 3630	51	24	19157	31.302287581699346	1.0	0.35254983073668544	0.3217287565771899
GOTERM_BP_DIRECT	GO:0030336~negative regulation of cell migration	3	5.88235294117647	0.06260907335801608	4282, 999, 406991	51	156	19157	7.223604826546003	1.0	0.36124881264979186	0.3296672446727395
GOTERM_BP_DIRECT	GO:0010596~negative regulation of endothelial cell migration	2	3.9215686274509802	0.0632853843947867	348, 406991	51	25	19157	30.05019607843137	1.0	0.3619479879421134	0.33030529574472006
GOTERM_BP_DIRECT	GO:0007520~myoblast fusion	2	3.9215686274509802	0.0632853843947867	4842, 4868	51	25	19157	30.05019607843137	1.0	0.3619479879421134	0.33030529574472006
GOTERM_BP_DIRECT	GO:0043410~positive regulation of MAPK cascade	3	5.88235294117647	0.0647316956072275	7422, 3146, 3630	51	159	19157	7.087310395856456	1.0	0.3663092896869106	0.3342853180425028
GOTERM_BP_DIRECT	GO:0051000~positive regulation of nitric-oxide synthase activity	2	3.9215686274509802	0.0657334154806266	348, 3630	51	26	19157	28.894419306184012	1.0	0.3663092896869106	0.3342853180425028
GOTERM_BP_DIRECT	GO:1904754~positive regulation of vascular associated smooth muscle cell migration	2	3.9215686274509802	0.0657334154806266	183, 406991	51	26	19157	28.894419306184012	1.0	0.3663092896869106	0.3342853180425028
GOTERM_BP_DIRECT	GO:0090303~positive regulation of wound healing	2	3.9215686274509802	0.0657334154806266	3146, 7448	51	26	19157	28.894419306184012	1.0	0.3663092896869106	0.3342853180425028
GOTERM_BP_DIRECT	GO:0002092~positive regulation of receptor internalization	2	3.9215686274509802	0.0657334154806266	7422, 6401	51	26	19157	28.894419306184012	1.0	0.3663092896869106	0.3342853180425028
GOTERM_BP_DIRECT	GO:0051924~regulation of calcium ion transport	2	3.9215686274509802	0.0657334154806266	7439, 183	51	26	19157	28.894419306184012	1.0	0.3663092896869106	0.3342853180425028
GOTERM_BP_DIRECT	GO:0010875~positive regulation of cholesterol efflux	2	3.9215686274509802	0.06817517645700284	348, 23411	51	27	19157	27.824255628177198	1.0	0.37829970255290085	0.34522748929290803
GOTERM_BP_DIRECT	GO:1902042~negative regulation of extrinsic apoptotic signaling pathway via death domain receptors	2	3.9215686274509802	0.07061068305388911	3383, 4846	51	28	19157	26.830532212885156	1.0	0.38048070538128675	0.34721782162862824
GOTERM_BP_DIRECT	GO:0042755~eating behavior	2	3.9215686274509802	0.07061068305388911	6774, 1636	51	28	19157	26.830532212885156	1.0	0.38048070538128675	0.34721782162862824
GOTERM_BP_DIRECT	GO:0032967~positive regulation of collagen biosynthetic process	2	3.9215686274509802	0.07061068305388911	7431, 1490	51	28	19157	26.830532212885156	1.0	0.38048070538128675	0.34721782162862824
GOTERM_BP_DIRECT	GO:0050900~leukocyte migration	2	3.9215686274509802	0.07061068305388911	3383, 4318	51	28	19157	26.830532212885156	1.0	0.38048070538128675	0.34721782162862824
GOTERM_BP_DIRECT	GO:0042104~positive regulation of activated T cell proliferation	2	3.9215686274509802	0.07061068305388911	3146, 406991	51	28	19157	26.830532212885156	1.0	0.38048070538128675	0.34721782162862824
GOTERM_BP_DIRECT	GO:1900017~positive regulation of cytokine production involved in inflammatory response	2	3.9215686274509802	0.07061068305388911	6774, 406991	51	28	19157	26.830532212885156	1.0	0.38048070538128675	0.34721782162862824
GOTERM_BP_DIRECT	GO:2001243~negative regulation of intrinsic apoptotic signaling pathway	2	3.9215686274509802	0.07061068305388911	4170, 4318	51	28	19157	26.830532212885156	1.0	0.38048070538128675	0.34721782162862824
GOTERM_BP_DIRECT	GO:0097192~extrinsic apoptotic signaling pathway in absence of ligand	2	3.9215686274509802	0.07303995096014565	3553, 4170	51	29	19157	25.905341446923597	1.0	0.3903446559509423	0.35621943296136604
GOTERM_BP_DIRECT	GO:1903672~positive regulation of sprouting angiogenesis	2	3.9215686274509802	0.07303995096014565	7422, 3146	51	29	19157	25.905341446923597	1.0	0.3903446559509423	0.35621943296136604
GOTERM_BP_DIRECT	GO:0071480~cellular response to gamma radiation	2	3.9215686274509802	0.07787983330818662	1535, 406991	51	31	19157	24.23402909550917	1.0	0.41451143932194023	0.378273476068335
GOTERM_BP_DIRECT	GO:0001569~branching involved in blood vessel morphogenesis	2	3.9215686274509802	0.08029047893932915	7422, 1906	51	32	19157	23.47671568627451	1.0	0.42388171877281466	0.3868245746469704
GOTERM_BP_DIRECT	GO:1900745~positive regulation of p38MAPK cascade	2	3.9215686274509802	0.08029047893932915	7422, 3553	51	32	19157	23.47671568627451	1.0	0.42388171877281466	0.3868245746469704
GOTERM_BP_DIRECT	GO:0043388~positive regulation of DNA binding	2	3.9215686274509802	0.08269494827489039	3146, 4318	51	33	19157	22.765300059417704	1.0	0.4348153731873269	0.39680237277064345
GOTERM_BP_DIRECT	GO:0043547~positive regulation of GTPase activity	3	5.88235294117647	0.08486695633581703	613, 6347, 3383	51	186	19157	6.058507273877292	1.0	0.4385834264333012	0.4002410103187335
GOTERM_BP_DIRECT	GO:0006284~base-excision repair	2	3.9215686274509802	0.0850932568156635	3146, 51548	51	34	19157	22.0957324106113	1.0	0.4385834264333012	0.4002410103187335
GOTERM_BP_DIRECT	GO:0035924~cellular response to vascular endothelial growth factor stimulus	2	3.9215686274509802	0.0850932568156635	7422, 7412	51	34	19157	22.0957324106113	1.0	0.4385834264333012	0.4002410103187335
GOTERM_BP_DIRECT	GO:0030511~positive regulation of transforming growth factor beta receptor signaling pathway	2	3.9215686274509802	0.0850932568156635	6868, 406991	51	34	19157	22.0957324106113	1.0	0.4385834264333012	0.4002410103187335
GOTERM_BP_DIRECT	GO:0051482~positive regulation of cytosolic calcium ion concentration involved in phospholipase C-activating G-protein coupled signaling pathway	2	3.9215686274509802	0.0850932568156635	1906, 185	51	34	19157	22.0957324106113	1.0	0.4385834264333012	0.4002410103187335
GOTERM_BP_DIRECT	GO:2000379~positive regulation of reactive oxygen species metabolic process	2	3.9215686274509802	0.08748542003152969	183, 185	51	35	19157	21.464425770308125	1.0	0.4491377469335225	0.4098726371555918
GOTERM_BP_DIRECT	GO:2001240~negative regulation of extrinsic apoptotic signaling pathway in absence of ligand	2	3.9215686274509802	0.08987145334247887	3553, 4170	51	36	19157	20.8681917211329	1.0	0.4577827154632517	0.4177618338966791
GOTERM_BP_DIRECT	GO:0006641~triglyceride metabolic process	2	3.9215686274509802	0.08987145334247887	348, 847	51	36	19157	20.8681917211329	1.0	0.4577827154632517	0.4177618338966791
GOTERM_BP_DIRECT	GO:0034614~cellular response to reactive oxygen species	2	3.9215686274509802	0.09225137214277271	4313, 4318	51	37	19157	20.304186539480657	1.0	0.46807700106683114	0.4271561589490254
GOTERM_BP_DIRECT	GO:0045907~positive regulation of vasoconstriction	2	3.9215686274509802	0.09462519177634764	3383, 1636	51	38	19157	19.769865841073273	1.0	0.470958969757089	0.4297861763887545
GOTERM_BP_DIRECT	GO:0042177~negative regulation of protein catabolic process	2	3.9215686274509802	0.09462519177634764	3630, 4843	51	38	19157	19.769865841073273	1.0	0.470958969757089	0.4297861763887545
GOTERM_BP_DIRECT	GO:0070371~ERK1 and ERK2 cascade	2	3.9215686274509802	0.09462519177634764	1906, 183	51	38	19157	19.769865841073273	1.0	0.470958969757089	0.4297861763887545
GOTERM_BP_DIRECT	GO:0045597~positive regulation of cell differentiation	2	3.9215686274509802	0.09462519177634764	3630, 1490	51	38	19157	19.769865841073273	1.0	0.470958969757089	0.4297861763887545
GOTERM_BP_DIRECT	GO:0048469~cell maturation	2	3.9215686274509802	0.09462519177634764	7422, 5972	51	38	19157	19.769865841073273	1.0	0.470958969757089	0.4297861763887545
GOTERM_BP_DIRECT	GO:0007259~JAK-STAT cascade	2	3.9215686274509802	0.0969929275595013	6774, 6347	51	39	19157	19.262946204122674	1.0	0.47727840580222525	0.43555314639927
GOTERM_BP_DIRECT	GO:0061098~positive regulation of protein tyrosine kinase activity	2	3.9215686274509802	0.0969929275595013	183, 1636	51	39	19157	19.262946204122674	1.0	0.47727840580222525	0.43555314639927
GOTERM_BP_DIRECT	GO:0001937~negative regulation of endothelial cell proliferation	2	3.9215686274509802	0.0969929275595013	348, 406991	51	39	19157	19.262946204122674	1.0	0.47727840580222525	0.43555314639927
GOTERM_BP_DIRECT	GO:0097009~energy homeostasis	2	3.9215686274509802	0.09935459476028241	6774, 23411	51	40	19157	18.781372549019608	1.0	0.48523742160078004	0.4428163586694235
GOTERM_BP_DIRECT	GO:0001975~response to amphetamine	2	3.9215686274509802	0.09935459476028241	1906, 3383	51	40	19157	18.781372549019608	1.0	0.48523742160078004	0.4428163586694235

## Sheet: GOEA_D.retinopathy_ACE2
Category	Term	Count	%	PValue	Genes	List Total	Pop Hits	Pop Total	Fold Enrichment	Bonferroni	Benjamini	FDR
GOTERM_BP_DIRECT	GO:0010629~negative regulation of gene expression	12	30.0	1.7438782263618207E-11	187, 7422, 8862, 348, 3630, 1906, 23411, 4843, 183, 1490, 406991, 1636	40	308	19157	18.659415584415584	2.089171591279637E-8	2.0891661151814612E-8	1.9322170748088974E-8
GOTERM_BP_DIRECT	GO:0032496~response to lipopolysaccharide	9	22.05	8.01804789276478E-10	7056, 6401, 3553, 5972, 7412, 1906, 4843, 4846, 1636	40	156	19157	27.630288461538463	9.605617430352709E-7	4.115039416175365E-7	3.805896221304094E-7
GOTERM_BP_DIRECT	GO:0045766~positive regulation of angiogenesis	9	22.05	1.0304773162375706E-9	187, 7422, 3553, 6774, 23411, 958, 406991, 4846, 285	40	161	19157	26.7722049689441	1.2345111279898902E-6	4.115039416175365E-7	3.805896221304094E-7
GOTERM_BP_DIRECT	GO:0001666~response to hypoxia	9	22.05	2.493955920533293E-9	7351, 7422, 7412, 4313, 4843, 847, 1636, 472, 285	40	180	19157	23.94625	2.9877547452761277E-6	7.469397981997212E-7	6.908257899877221E-7
GOTERM_BP_DIRECT	GO:0001525~angiogenesis	9	22.05	2.971082253157944E-8	187, 7422, 8862, 4313, 6347, 23411, 1490, 4846, 285	40	247	19157	17.45070850202429	3.559293253607709E-5	7.118713078566434E-6	6.583918272998004E-6
GOTERM_BP_DIRECT	GO:0030335~positive regulation of cell migration	9	22.05	3.9206425261460946E-8	7422, 3553, 6774, 3630, 1906, 4313, 406991, 4318, 472	40	256	19157	16.837207031250003	4.696819529104168E-5	7.828216243871702E-6	7.240119864949788E-6
GOTERM_BP_DIRECT	GO:0007568~aging	8	20.0	9.939241872827974E-8	7351, 7412, 6774, 4313, 847, 183, 1490, 1636	40	190	19157	20.16526315789474	1.1906503476377672E-4	1.7010302519497017E-5	1.5732399992990564E-5
GOTERM_BP_DIRECT	GO:1905564~positive regulation of vascular endothelial cell proliferation	5	12.05	1.7985755591335083E-7	8862, 6774, 3146, 51548, 406991	40	25	19157	95.785	2.1544615955881863E-4	2.6933668998024287E-5	2.491027149399909E-5
GOTERM_BP_DIRECT	GO:0014068~positive regulation of phosphatidylinositol 3-kinase signaling	6	15.0	6.522691032379229E-7	7422, 3630, 23411, 847, 183, 406991	40	82	19157	35.04329268292683	7.811134125460528E-4	8.682426507544797E-5	8.030157404306874E-5
GOTERM_BP_DIRECT	GO:0051092~positive regulation of NF-kappaB transcription factor activity	7	17.05	8.026173513157816E-7	3553, 6774, 3630, 847, 183, 3383, 958	40	160	19157	20.95296875	9.610738452162648E-4	9.615355868763064E-5	8.89300025257886E-5
GOTERM_BP_DIRECT	GO:0050729~positive regulation of inflammatory response	6	15.0	2.028644777497561E-6	3553, 183, 406991, 185, 1636, 3956	40	103	19157	27.898543689320388	0.0024273680745430237	2.1162097025807807E-4	1.9572290070613566E-4
GOTERM_BP_DIRECT	GO:0071222~cellular response to lipopolysaccharide	7	17.05	2.119742606925657E-6	3553, 3146, 6347, 4843, 3383, 958, 406991	40	189	19157	17.737962962962964	0.0025362326480738995	2.1162097025807807E-4	1.9572290070613566E-4
GOTERM_BP_DIRECT	GO:0043536~positive regulation of blood vessel endothelial cell migration	5	12.05	3.156875232874032E-6	7422, 3146, 23411, 958, 4846	40	50	19157	47.8925	0.0037747999610938665	2.73187272028991E-4	2.52664021208783E-4
GOTERM_BP_DIRECT	GO:0001934~positive regulation of protein phosphorylation	7	17.05	3.2977837248887432E-6	7422, 3553, 23411, 958, 1490, 406991, 4318	40	204	19157	16.433700980392157	0.003942957465754349	2.73187272028991E-4	2.52664021208783E-4
GOTERM_BP_DIRECT	GO:1904707~positive regulation of vascular smooth muscle cell proliferation	5	12.05	3.420541803368001E-6	1906, 4313, 183, 406991, 4318	40	51	19157	46.95343137254902	0.004089431497199536	2.73187272028991E-4	2.52664021208783E-4
GOTERM_BP_DIRECT	GO:0043065~positive regulation of apoptotic process	8	20.0	3.9653225074309335E-6	3146, 4313, 23411, 406991, 4318, 1636, 3956, 472	40	329	19157	11.645592705167173	0.004739200165967183	2.9690352274389114E-4	2.7459858363959214E-4
GOTERM_BP_DIRECT	GO:0014823~response to activity	5	12.05	4.641024408828417E-6	4142, 1906, 4313, 847, 285	40	55	19157	43.538636363636364	0.00554453217149764	3.270557201044966E-4	3.024855908812874E-4
GOTERM_BP_DIRECT	GO:0070374~positive regulation of ERK1 and ERK2 cascade	7	17.05	5.944184087080292E-6	7422, 3146, 348, 6347, 3383, 1490, 406991	40	226	19157	14.83396017699115	0.007095858365630203	3.929550047913115E-4	3.6343417805406774E-4
GOTERM_BP_DIRECT	GO:0007263~nitric oxide mediated signal transduction	4	10.0	6.2321745334181286E-6	348, 4843, 183, 4846	40	18	19157	106.42777777777779	0.007438365757343468	3.929550047913115E-4	3.6343417805406774E-4
GOTERM_BP_DIRECT	GO:0019229~regulation of vasoconstriction	4	10.0	8.682205297627007E-6	1906, 183, 185, 1636	40	20	19157	95.78500000000001	0.010347420359528292	5.200640973278577E-4	4.8099417348853614E-4
GOTERM_BP_DIRECT	GO:0071356~cellular response to tumor necrosis factor	6	15.0	9.469719429858508E-6	7412, 1906, 6347, 23411, 3383, 958	40	141	19157	20.379787234042553	0.011280668268007332	5.402249465224045E-4	4.996404346801536E-4
GOTERM_BP_DIRECT	GO:1903589~positive regulation of blood vessel endothelial cell proliferation involved in sprouting angiogenesis	4	10.0	1.1695581010525123E-5	187, 7422, 406991, 185	40	22	19157	87.07727272727273	0.013913685338680759	6.36877547754959E-4	5.89031989075538E-4
GOTERM_BP_DIRECT	GO:0006954~inflammatory response	8	20.0	1.4886865379658984E-5	6401, 3553, 6774, 3146, 6347, 4843, 958, 185	40	403	19157	9.507196029776674	0.017676502292031993	7.601697401777298E-4	7.030618298137935E-4
GOTERM_BP_DIRECT	GO:0008217~regulation of blood pressure	5	12.05	1.5228776097049679E-5	5972, 1906, 183, 4846, 1636	40	74	19157	32.3597972972973	0.018078794537108367	7.601697401777298E-4	7.030618298137935E-4
GOTERM_BP_DIRECT	GO:0002018~renin-angiotensin regulation of aldosterone production	3	07.05	2.4168403158597946E-5	5972, 183, 185	40	4	19157	359.19375	0.028538943456120403	0.0011581498793600137	0.001071143627989061
GOTERM_BP_DIRECT	GO:0071347~cellular response to interleukin-1	5	12.05	3.161499821046565E-5	1906, 4313, 6347, 3383, 958	40	89	19157	26.905898876404496	0.037167065419384415	0.0014567218406206864	0.0013472853083536897
GOTERM_BP_DIRECT	GO:0003081~regulation of systemic arterial blood pressure by renin-angiotensin	3	07.05	6.026554238710264E-5	183, 185, 1636	40	6	19157	239.4625	0.0696554665792567	0.002674004436286999	0.0024731192949966566
GOTERM_BP_DIRECT	GO:0010628~positive regulation of gene expression	8	20.0	6.598521418417963E-5	7422, 3553, 6774, 3630, 1490, 406991, 4846, 472	40	509	19157	7.5273084479371315	0.07600895115306938	0.002823224521165971	0.0026111291898596794
GOTERM_BP_DIRECT	GO:0042311~vasodilation	4	10.0	7.31554777073777E-5	348, 3630, 183, 4846	40	40	19157	47.892500000000005	0.08391256713064532	0.0030220780101185684	0.002795043768957741
GOTERM_BP_DIRECT	GO:0007566~embryo implantation	4	10.0	8.476352115793799E-5	3553, 4313, 406991, 4318	40	42	19157	45.61190476190476	0.0965648991173852	0.00338488994490699	0.0031305993814331762
GOTERM_BP_DIRECT	GO:0008284~positive regulation of cell proliferation	8	20.0	8.912471442574055E-5	4142, 7422, 3553, 3630, 1906, 23411, 1490, 406991	40	534	19157	7.174906367041198	0.10127318403891672	0.0034442389639366836	0.003185489793023243
GOTERM_BP_DIRECT	GO:0001541~ovarian follicle development	4	10.0	9.751324331947011E-5	7422, 4313, 3383, 472	40	44	19157	43.538636363636364	0.11026050527495546	0.003650652046772662	0.0033763960499366523
GOTERM_BP_DIRECT	GO:0001822~kidney development	5	12.05	1.0838005971471672E-4	7422, 5972, 183, 185, 1636	40	122	19157	19.628073770491802	0.12176963763188664	0.003840661158789947	0.0035521306877623216
GOTERM_BP_DIRECT	GO:0044321~response to leptin	3	07.05	1.1220629428852099E-4	6774, 1906, 23411	40	8	19157	179.596875	0.12578652509114652	0.003840661158789947	0.0035521306877623216
GOTERM_BP_DIRECT	GO:0010544~negative regulation of platelet activation	3	07.05	1.1220629428852099E-4	7056, 348, 4846	40	8	19157	179.596875	0.12578652509114652	0.003840661158789947	0.0035521306877623216
GOTERM_BP_DIRECT	GO:0045429~positive regulation of nitric oxide biosynthetic process	4	10.0	1.2663249415962585E-4	3553, 1906, 183, 3383	40	48	19157	39.91041666666667	0.14076715990991473	0.004214048000089772	0.0038974667646907066
GOTERM_BP_DIRECT	GO:0010873~positive regulation of cholesterol esterification	3	07.05	1.4407959557849226E-4	348, 183, 185	40	9	19157	159.64166666666668	0.1585425165088321	0.004542298829027204	0.004201057681604459
GOTERM_BP_DIRECT	GO:0001542~ovulation from ovarian follicle	3	07.05	1.4407959557849226E-4	4313, 23411, 4846	40	9	19157	159.64166666666668	0.1585425165088321	0.004542298829027204	0.004201057681604459
GOTERM_BP_DIRECT	GO:0071407~cellular response to organic cyclic compound	4	10.0	1.9019679015380462E-4	3553, 6774, 6347, 3956	40	55	19157	34.830909090909095	0.20377815010334255	0.005842455246263024	0.00540353957667732
GOTERM_BP_DIRECT	GO:0071492~cellular response to UV-A	3	07.05	2.195555696275899E-4	4312, 4313, 4318	40	11	19157	130.61590909090907	0.23130149788593457	0.0064153066442403095	0.0059333553938382836
GOTERM_BP_DIRECT	GO:0038166~angiotensin-activated signaling pathway	3	07.05	2.195555696275899E-4	4142, 183, 185	40	11	19157	130.61590909090907	0.23130149788593457	0.0064153066442403095	0.0059333553938382836
GOTERM_BP_DIRECT	GO:0071466~cellular response to xenobiotic stimulus	4	10.0	2.463473310916237E-4	3553, 5972, 1906, 4843	40	60	19157	31.928333333333335	0.2555878705898309	0.007026764348756314	0.006498877210702834
GOTERM_BP_DIRECT	GO:0032757~positive regulation of interleukin-8 production	4	10.0	2.982538222802244E-4	3553, 6774, 3146, 4843	40	64	19157	29.932812500000004	0.30048033612279834	0.00830949021143509	0.007685238025267177
GOTERM_BP_DIRECT	GO:0042127~regulation of cell proliferation	5	12.05	3.143135887516169E-4	6774, 23411, 4843, 183, 185	40	161	19157	14.873447204968942	0.3138142180511556	0.008557901802828114	0.00791498764401799
GOTERM_BP_DIRECT	GO:0010595~positive regulation of endothelial cell migration	4	10.0	3.414869833675229E-4	7422, 1906, 183, 406991	40	67	19157	28.592537313432835	0.335799537280705	0.008893508827702009	0.008225382121113376
GOTERM_BP_DIRECT	GO:0035690~cellular response to drug	4	10.0	3.414869833675229E-4	3553, 5972, 1906, 4843	40	67	19157	28.592537313432835	0.335799537280705	0.008893508827702009	0.008225382121113376
GOTERM_BP_DIRECT	GO:0030195~negative regulation of blood coagulation	3	07.05	3.6186481708539337E-4	7056, 348, 1906	40	14	19157	102.62678571428572	0.3518236707055442	0.009223703209963857	0.008530770581502464
GOTERM_BP_DIRECT	GO:0032270~positive regulation of cellular protein metabolic process	3	07.05	4.1699943889929954E-4	3630, 183, 185	40	15	19157	95.785	0.393268858481004	0.010407610995861684	0.009625737047925497
GOTERM_BP_DIRECT	GO:0034374~low-density lipoprotein particle remodeling	3	07.05	4.759580648464014E-4	348, 183, 185	40	16	19157	89.7984375	0.4346631325145993	0.011636689013999772	0.010762480323465565
GOTERM_BP_DIRECT	GO:0055089~fatty acid homeostasis	3	07.05	5.387256995416175E-4	348, 3630, 23411	40	17	19157	84.51617647058823	0.47563501219175286	0.012907867761017157	0.011938161501842244
GOTERM_BP_DIRECT	GO:0043066~negative regulation of apoptotic process	7	17.05	5.627255427175702E-4	7351, 213, 7422, 23411, 847, 406991, 4318	40	515	19157	6.509660194174757	0.4905048526619423	0.013218533336777433	0.012225488261393488
GOTERM_BP_DIRECT	GO:0043406~positive regulation of MAP kinase activity	4	10.0	5.75068669690074E-4	7422, 3553, 1906, 958	40	80	19157	23.946250000000003	0.49798758772395435	0.013248697428629013	0.012253386269550037
GOTERM_BP_DIRECT	GO:0071333~cellular response to glucose stimulus	4	10.0	6.1812566534803E-4	7351, 3383, 1636, 3956	40	82	19157	23.362195121951224	0.5232406901565021	0.013971972586546037	0.012922325230294665
GOTERM_BP_DIRECT	GO:0042310~vasoconstriction	3	07.05	6.756282262704681E-4	1906, 183, 1636	40	19	19157	75.61973684210525	0.5549978502452183	0.014988937316148535	0.01386289027236442
GOTERM_BP_DIRECT	GO:0030324~lung development	4	10.0	8.108192435951133E-4	7422, 3146, 1490, 4846	40	90	19157	21.285555555555558	0.6215818455590456	0.017661117342308106	0.016334322216425192
GOTERM_BP_DIRECT	GO:0010613~positive regulation of cardiac muscle hypertrophy	3	07.05	9.091771369548479E-4	1906, 183, 406991	40	22	19157	65.30795454545454	0.6636791438392725	0.019108670352138733	0.017673127504315288
GOTERM_BP_DIRECT	GO:0030225~macrophage differentiation	3	07.05	9.091771369548479E-4	7422, 23411, 4318	40	22	19157	65.30795454545454	0.6636791438392725	0.019108670352138733	0.017673127504315288
GOTERM_BP_DIRECT	GO:0007565~female pregnancy	4	10.0	9.778533017627317E-4	7351, 7056, 183, 1636	40	96	19157	19.955208333333335	0.690265992830968	0.020193128496686523	0.018676115504447966
GOTERM_BP_DIRECT	GO:0097746~regulation of blood vessel diameter	3	07.05	9.944862949119405E-4	185, 4846, 1636	40	23	19157	62.46847826086957	0.696382740970573	0.020193128496686523	0.018676115504447966
GOTERM_BP_DIRECT	GO:0042981~regulation of apoptotic process	5	12.05	0.0010157833662075748	348, 23411, 183, 3956, 472	40	220	19157	10.884659090909091	0.7040388103405724	0.02028180787861124	0.01875813282929988
GOTERM_BP_DIRECT	GO:0071346~cellular response to interferon-gamma	4	10.0	0.001068945503870116	1906, 6347, 4843, 3383	40	99	19157	19.350505050505053	0.7223188166376295	0.020603711317338264	0.019055853205017362
GOTERM_BP_DIRECT	GO:0070542~response to fatty acid	3	07.05	0.0010835006786246333	7351, 847, 1490	40	24	19157	59.865625	0.7271239269181942	0.020603711317338264	0.019055853205017362
GOTERM_BP_DIRECT	GO:0046628~positive regulation of insulin receptor signaling pathway	3	07.05	0.0010835006786246333	3630, 23411, 183	40	24	19157	59.865625	0.7271239269181942	0.020603711317338264	0.019055853205017362
GOTERM_BP_DIRECT	GO:0032755~positive regulation of interleukin-6 production	4	10.0	0.001132557689721474	3553, 6774, 3146, 4843	40	101	19157	18.967326732673268	0.7427155565743667	0.02120006425447384	0.019607405003303015
GOTERM_BP_DIRECT	GO:0045776~negative regulation of blood pressure	3	07.05	0.0013726288099481132	8862, 4843, 4846	40	27	19157	53.21388888888889	0.8070914294287234	0.02529860483565907	0.023398041868038608
GOTERM_BP_DIRECT	GO:0032355~response to estradiol	4	10.0	0.0015646361903783323	6774, 847, 183, 1490	40	113	19157	16.953097345132743	0.8467833109454166	0.028400517516261246	0.026266922711199885
GOTERM_BP_DIRECT	GO:0042593~glucose homeostasis	4	10.0	0.001604672162969557	6774, 3630, 51548, 3172	40	114	19157	16.80438596491228	0.8539697244431669	0.028692496287127306	0.026536966515974165
GOTERM_BP_DIRECT	GO:0043200~response to amino acid	3	07.05	0.001694578772512455	1906, 3383, 1490	40	30	19157	47.8925	0.8689042624738893	0.02900150527814173	0.02682276114205429
GOTERM_BP_DIRECT	GO:0007159~leukocyte cell-cell adhesion	3	07.05	0.001694578772512455	6401, 7412, 3383	40	30	19157	47.8925	0.8689042624738893	0.02900150527814173	0.02682276114205429
GOTERM_BP_DIRECT	GO:0045840~positive regulation of mitotic nuclear division	3	07.05	0.001694578772512455	3553, 3630, 1906	40	30	19157	47.8925	0.8689042624738893	0.02900150527814173	0.02682276114205429
GOTERM_BP_DIRECT	GO:0008285~negative regulation of cell proliferation	6	15.0	0.0022299120644968537	3553, 6774, 51548, 3172, 406991, 4846	40	457	19157	6.287855579868709	0.9310530300124888	0.03762584018686241	0.03479919109102132
GOTERM_BP_DIRECT	GO:0045471~response to ethanol	4	10.0	0.002283803677005112	7412, 6774, 847, 3383	40	129	19157	14.850387596899226	0.9353731816602031	0.037838278913993315	0.03499567031444457
GOTERM_BP_DIRECT	GO:0045944~positive regulation of transcription from RNA polymerase II promoter	9	22.05	0.0023056714196339834	7422, 3553, 6774, 3146, 1906, 23411, 958, 3172, 472	40	1185	19157	3.637405063291139	0.9370480549235793	0.037838278913993315	0.03499567031444457
GOTERM_BP_DIRECT	GO:0071456~cellular response to hypoxia	4	10.0	0.002385849499122737	7422, 1906, 23411, 3383	40	131	19157	14.623664122137406	0.942826387525139	0.03862496891823025	0.03572326006794584
GOTERM_BP_DIRECT	GO:0001974~blood vessel remodeling	3	07.05	0.0024353868189258858	183, 4846, 1636	40	36	19157	39.91041666666667	0.9461284043358564	0.03890124545430948	0.03597878127159842
GOTERM_BP_DIRECT	GO:0031663~lipopolysaccharide-mediated signaling pathway	3	07.05	0.0025712503102270326	3553, 6347, 4846	40	37	19157	38.831756756756754	0.9542390814431996	0.040531024626999805	0.037486122943836214
GOTERM_BP_DIRECT	GO:0007186~G-protein coupled receptor signaling pathway	8	20.0	0.002645803839185938	187, 4142, 348, 3630, 1906, 6347, 183, 185	40	943	19157	4.062990455991517	0.958158791539572	0.041164584407074725	0.03807208641322103
GOTERM_BP_DIRECT	GO:0030574~collagen catabolic process	3	07.05	0.002710617568289581	4312, 4313, 4318	40	38	19157	37.80986842105263	0.9612927724234107	0.0416323057283451	0.038504670072626354
GOTERM_BP_DIRECT	GO:0042493~response to drug	5	12.05	0.0028935239345358583	4142, 6774, 847, 3383, 3956	40	293	19157	8.17278156996587	0.9689285685489432	0.043879008526252636	0.04058258885399659
GOTERM_BP_DIRECT	GO:0035094~response to nicotine	3	07.05	0.0029998070901126436	7412, 1906, 4313	40	40	19157	35.919375	0.9726535895825626	0.044367517209320334	0.04103439822030629
GOTERM_BP_DIRECT	GO:0043537~negative regulation of blood vessel endothelial cell migration	3	07.05	0.0029998070901126436	3146, 348, 285	40	40	19157	35.919375	0.9726535895825626	0.044367517209320334	0.04103439822030629
GOTERM_BP_DIRECT	GO:0043491~protein kinase B signaling	3	07.05	0.0031496013066689625	3553, 6347, 958	40	41	19157	35.04329268292683	0.9771585165066701	0.04601490689499289	0.04255802741206354
GOTERM_BP_DIRECT	GO:0008360~regulation of cell shape	4	10.0	0.0036980829232213302	7422, 6347, 3383, 406991	40	153	19157	12.52091503267974	0.9881865363277899	0.05296696914892315	0.04898781453840304
GOTERM_BP_DIRECT	GO:0010212~response to ionizing radiation	3	07.05	0.0037831158654152864	7412, 3383, 472	40	45	19157	31.92833333333333	0.9893347806197716	0.05296696914892315	0.04898781453840304
GOTERM_BP_DIRECT	GO:0043407~negative regulation of MAP kinase activity	3	07.05	0.0037831158654152864	3553, 348, 183	40	45	19157	31.92833333333333	0.9893347806197716	0.05296696914892315	0.04898781453840304
GOTERM_BP_DIRECT	GO:0007204~positive regulation of cytosolic calcium ion concentration	4	10.0	0.003835249111275389	3146, 1906, 183, 185	40	155	19157	12.359354838709677	0.9899829015417922	0.05296696914892315	0.04898781453840304
GOTERM_BP_DIRECT	GO:0050796~regulation of insulin secretion	3	07.05	0.003950009609855986	3553, 4843, 3172	40	46	19157	31.234239130434784	0.9912742961160286	0.05296696914892315	0.04898781453840304
GOTERM_BP_DIRECT	GO:0022617~extracellular matrix disassembly	3	07.05	0.003950009609855986	4312, 4313, 4318	40	46	19157	31.234239130434784	0.9912742961160286	0.05296696914892315	0.04898781453840304
GOTERM_BP_DIRECT	GO:1903597~negative regulation of gap junction assembly	2	5.0	0.004067580268531661	3553, 1636	40	2	19157	478.92500000000007	0.9924249755434996	0.05296696914892315	0.04898781453840304
GOTERM_BP_DIRECT	GO:0002019~regulation of renal output by angiotensin	2	5.0	0.004067580268531661	183, 1636	40	2	19157	478.92500000000007	0.9924249755434996	0.05296696914892315	0.04898781453840304
GOTERM_BP_DIRECT	GO:1990619~histone H3-K9 deacetylation	2	5.0	0.004067580268531661	23411, 51548	40	2	19157	478.92500000000007	0.9924249755434996	0.05296696914892315	0.04898781453840304
GOTERM_BP_DIRECT	GO:0061647~histone H3-K9 modification	2	5.0	0.004067580268531661	23411, 51548	40	2	19157	478.92500000000007	0.9924249755434996	0.05296696914892315	0.04898781453840304
GOTERM_BP_DIRECT	GO:0051781~positive regulation of cell division	3	07.05	0.00429391873450394	7422, 3553, 847	40	48	19157	29.9328125	0.994230619480335	0.05531306068748086	0.051157655460541566
GOTERM_BP_DIRECT	GO:0007157~heterophilic cell-cell adhesion via plasma membrane cell adhesion molecules	3	07.05	0.005021840605180653	6401, 7412, 3383	40	52	19157	27.63028846153846	0.9975976837932148	0.06400175579794065	0.059193610537661305
GOTERM_BP_DIRECT	GO:0042542~response to hydrogen peroxide	3	07.05	0.005212096675984598	4313, 23411, 847	40	53	19157	27.108962264150943	0.9980895586438882	0.06572728229294261	0.060789506494641425
GOTERM_BP_DIRECT	GO:0043280~positive regulation of cysteine-type endopeptidase activity involved in apoptotic process	3	07.05	0.005405635949329525	3146, 23411, 1490	40	54	19157	26.606944444444444	0.9984867846496547	0.0667623903845028	0.061746851874815614
GOTERM_BP_DIRECT	GO:0019233~sensory perception of pain	3	07.05	0.005405635949329525	1906, 6347, 1636	40	54	19157	26.606944444444444	0.9984867846496547	0.0667623903845028	0.061746851874815614
GOTERM_BP_DIRECT	GO:0060183~apelin receptor signaling pathway	2	5.0	0.006095320512310902	187, 8862	40	3	19157	319.28333333333336	0.9993408368145096	0.07375953508836829	0.0682183346226311
GOTERM_BP_DIRECT	GO:0002034~regulation of blood vessel diameter by renin-angiotensin	2	5.0	0.006095320512310902	183, 185	40	3	19157	319.28333333333336	0.9993408368145096	0.07375953508836829	0.0682183346226311
GOTERM_BP_DIRECT	GO:1901215~negative regulation of neuron death	3	07.05	0.00751866464515192	6774, 348, 23411	40	64	19157	22.449609375	0.9998815941701285	0.09007360244892	0.08330680426828328
GOTERM_BP_DIRECT	GO:0001819~positive regulation of cytokine production	3	07.05	0.007979339348622126	3630, 183, 406991	40	66	19157	21.76931818181818	0.999932107900442	0.09443308138242139	0.08733877643716435
GOTERM_BP_DIRECT	GO:0035813~regulation of renal sodium excretion	2	5.0	0.00811903788179416	183, 185	40	4	19157	239.46250000000003	0.9999426482821606	0.09443308138242139	0.08733877643716435
GOTERM_BP_DIRECT	GO:1902952~positive regulation of dendritic spine maintenance	2	5.0	0.00811903788179416	348, 3630	40	4	19157	239.46250000000003	0.9999426482821606	0.09443308138242139	0.08733877643716435
GOTERM_BP_DIRECT	GO:1901224~positive regulation of NIK/NF-kappaB signaling	3	07.05	0.008937921325689158	3553, 3146, 1906	40	70	19157	20.525357142857143	0.9999786779493915	0.10295797834784241	0.09522323873907294
GOTERM_BP_DIRECT	GO:0007507~heart development	4	10.0	0.009705358703504929	187, 1906, 4313, 472	40	217	19157	8.828110599078341	0.9999915708082519	0.11073352120760861	0.10241464231889011
GOTERM_BP_DIRECT	GO:0042159~lipoprotein catabolic process	2	5.0	0.010138740149195715	348, 472	40	5	19157	191.57000000000002	0.999995010643989	0.1108303394729613	0.10250418709185401
GOTERM_BP_DIRECT	GO:0022614~membrane to membrane docking	2	5.0	0.010138740149195715	7412, 3383	40	5	19157	191.57000000000002	0.999995010643989	0.1108303394729613	0.10250418709185401
GOTERM_BP_DIRECT	GO:0034698~response to gonadotropin	2	5.0	0.010138740149195715	4142, 3383	40	5	19157	191.57000000000002	0.999995010643989	0.1108303394729613	0.10250418709185401
GOTERM_BP_DIRECT	GO:1900086~positive regulation of peptidyl-tyrosine autophosphorylation	2	5.0	0.010138740149195715	7422, 1636	40	5	19157	191.57000000000002	0.999995010643989	0.1108303394729613	0.10250418709185401
GOTERM_BP_DIRECT	GO:0009749~response to glucose	3	07.05	0.010204897986854122	1490, 3172, 285	40	75	19157	19.157	0.9999953945734982	0.1108303394729613	0.10250418709185401
GOTERM_BP_DIRECT	GO:0007165~signal transduction	8	20.0	0.010268921270032306	8862, 3553, 6774, 3146, 6347, 1490, 472, 285	40	1211	19157	3.1638315441783655	0.9999957379848066	0.1108303394729613	0.10250418709185401
GOTERM_BP_DIRECT	GO:0032868~response to insulin	3	07.05	0.010732750027546275	23411, 847, 3383	40	77	19157	18.659415584415584	0.999997569302269	0.11480209404464677	0.10617756277251136
GOTERM_BP_DIRECT	GO:0007267~cell-cell signaling	4	10.0	0.01122527761646408	3553, 3630, 1906, 183	40	229	19157	8.365502183406115	0.9999986614589857	0.119007810482513	0.11006732388532921
GOTERM_BP_DIRECT	GO:0006508~proteolysis	5	12.05	0.011971300506465528	5972, 4312, 4313, 4318, 1636	40	440	19157	5.4423295454545455	0.9999994580831366	0.1225391263930289	0.1133333489511486
GOTERM_BP_DIRECT	GO:0010193~response to ozone	2	5.0	0.012154435070092126	1906, 847	40	6	19157	159.64166666666668	0.9999995660026	0.1225391263930289	0.1133333489511486
GOTERM_BP_DIRECT	GO:0045906~negative regulation of vasoconstriction	2	5.0	0.012154435070092126	8862, 4313	40	6	19157	159.64166666666668	0.9999995660026	0.1225391263930289	0.1133333489511486
GOTERM_BP_DIRECT	GO:0032269~negative regulation of cellular protein metabolic process	2	5.0	0.012154435070092126	348, 1906	40	6	19157	159.64166666666668	0.9999995660026	0.1225391263930289	0.1133333489511486
GOTERM_BP_DIRECT	GO:0003100~regulation of systemic arterial blood pressure by endothelin	2	5.0	0.012154435070092126	1906, 4846	40	6	19157	159.64166666666668	0.9999995660026	0.1225391263930289	0.1133333489511486
GOTERM_BP_DIRECT	GO:0009410~response to xenobiotic stimulus	4	10.0	0.012172083506486176	4142, 4313, 847, 1636	40	236	19157	8.117372881355932	0.9999995751928147	0.1225391263930289	0.1133333489511486
GOTERM_BP_DIRECT	GO:0071260~cellular response to mechanical stimulus	3	07.05	0.012673158401969361	3553, 183, 958	40	84	19157	17.104464285714283	0.9999997686812344	0.1265203647129941	0.1170154959115171
GOTERM_BP_DIRECT	GO:0019722~calcium-mediated signaling	3	07.05	0.013253700660809923	6401, 1906, 185	40	86	19157	16.706686046511628	0.9999998856604297	0.13122259001363873	0.12136446555518508
GOTERM_BP_DIRECT	GO:0050727~regulation of inflammatory response	3	07.05	0.014145927892609104	4142, 6401, 185	40	89	19157	16.143539325842696	0.9999999613155605	0.13576819363554704	0.1255685797564158
GOTERM_BP_DIRECT	GO:1904685~positive regulation of metalloendopeptidase activity	2	5.0	0.014166130387682288	6774, 406991	40	7	19157	136.8357142857143	0.9999999622537052	0.13576819363554704	0.1255685797564158
GOTERM_BP_DIRECT	GO:0006527~arginine catabolic process	2	5.0	0.014166130387682288	4843, 4846	40	7	19157	136.8357142857143	0.9999999622537052	0.13576819363554704	0.1255685797564158
GOTERM_BP_DIRECT	GO:0033864~positive regulation of NAD(P)H oxidase activity	2	5.0	0.014166130387682288	183, 185	40	7	19157	136.8357142857143	0.9999999622537052	0.13576819363554704	0.1255685797564158
GOTERM_BP_DIRECT	GO:0032088~negative regulation of NF-kappaB transcription factor activity	3	07.05	0.015063559456941883	23411, 847, 406991	40	92	19157	15.617119565217392	0.9999999873225927	0.14322336690012996	0.13246368157374291
GOTERM_BP_DIRECT	GO:0007179~transforming growth factor beta receptor signaling pathway	3	07.05	0.015375025592945322	6774, 23411, 406991	40	93	19157	15.449193548387095	0.9999999913208952	0.14390063015897261	0.13309006528893294
GOTERM_BP_DIRECT	GO:0050731~positive regulation of peptidyl-tyrosine phosphorylation	3	07.05	0.015375025592945322	7422, 183, 3383	40	93	19157	15.449193548387095	0.9999999913208952	0.14390063015897261	0.13309006528893294
GOTERM_BP_DIRECT	GO:0033129~positive regulation of histone phosphorylation	2	5.0	0.01617383382952357	3553, 472	40	8	19157	119.73125000000002	0.9999999967174898	0.14791032769289494	0.1367985334588711
GOTERM_BP_DIRECT	GO:0033151~V(D)J recombination	2	5.0	0.01617383382952357	3146, 472	40	8	19157	119.73125000000002	0.9999999967174898	0.14791032769289494	0.1367985334588711
GOTERM_BP_DIRECT	GO:0033210~leptin-mediated signaling pathway	2	5.0	0.01617383382952357	6774, 23411	40	8	19157	119.73125000000002	0.9999999967174898	0.14791032769289494	0.1367985334588711
GOTERM_BP_DIRECT	GO:0046330~positive regulation of JNK cascade	3	07.05	0.01632602270117276	3553, 3146, 1490	40	96	19157	14.96640625	0.9999999972728025	0.14817102421215886	0.13703964509772287
GOTERM_BP_DIRECT	GO:0014824~artery smooth muscle contraction	2	5.0	0.018177553109547218	1906, 183	40	9	19157	106.42777777777779	0.9999999997145813	0.16121592064994714	0.1491045409683985
GOTERM_BP_DIRECT	GO:0035767~endothelial cell chemotaxis	2	5.0	0.018177553109547218	7422, 3146	40	9	19157	106.42777777777779	0.9999999997145813	0.16121592064994714	0.1491045409683985
GOTERM_BP_DIRECT	GO:0042756~drinking behavior	2	5.0	0.018177553109547218	8862, 5972	40	9	19157	106.42777777777779	0.9999999997145813	0.16121592064994714	0.1491045409683985
GOTERM_BP_DIRECT	GO:0042632~cholesterol homeostasis	3	07.05	0.018301640407673465	348, 23411, 3172	40	102	19157	14.086029411764704	0.999999999754686	0.16121592064994714	0.1491045409683985
GOTERM_BP_DIRECT	GO:0006874~cellular calcium ion homeostasis	3	07.05	0.020021465391910825	348, 1906, 958	40	107	19157	13.427803738317756	0.9999999999699778	0.17266000369755222	0.15968888488888805
GOTERM_BP_DIRECT	GO:0090037~positive regulation of protein kinase C signaling	2	5.0	0.02017729592458874	7422, 958	40	10	19157	95.78500000000001	0.9999999999751856	0.17266000369755222	0.15968888488888805
GOTERM_BP_DIRECT	GO:0002003~angiotensin maturation	2	5.0	0.02017729592458874	5972, 1636	40	10	19157	95.78500000000001	0.9999999999751856	0.17266000369755222	0.15968888488888805
GOTERM_BP_DIRECT	GO:0034392~negative regulation of smooth muscle cell apoptotic process	2	5.0	0.02017729592458874	1906, 406991	40	10	19157	95.78500000000001	0.9999999999751856	0.17266000369755222	0.15968888488888805
GOTERM_BP_DIRECT	GO:0008584~male gonad development	3	07.05	0.021084772312394397	4142, 5972, 1636	40	110	19157	13.06159090909091	0.9999999999918227	0.17914579595920913	0.16568743065342548
GOTERM_BP_DIRECT	GO:0031284~positive regulation of guanylate cyclase activity	2	5.0	0.022173069960013926	4843, 4846	40	11	19157	87.07727272727273	0.999999999997843	0.1857576070775992	0.17180252808178623
GOTERM_BP_DIRECT	GO:0032308~positive regulation of prostaglandin secretion	2	5.0	0.022173069960013926	3553, 1906	40	11	19157	87.07727272727273	0.999999999997843	0.1857576070775992	0.17180252808178623
GOTERM_BP_DIRECT	GO:0007155~cell adhesion	5	12.05	0.025293827119897205	6401, 7412, 6347, 3383, 1490	40	552	19157	4.338088768115942	0.9999999999999531	0.21043058951136703	0.19462194756143128
GOTERM_BP_DIRECT	GO:0050435~beta-amyloid metabolic process	2	5.0	0.026152742355682757	5972, 1636	40	13	19157	73.68076923076923	0.9999999999999837	0.21607576098005477	0.1998430243454931
GOTERM_BP_DIRECT	GO:0016525~negative regulation of angiogenesis	3	07.05	0.027139805813420372	183, 406991, 285	40	126	19157	11.40297619047619	0.9999999999999951	0.22176127567929627	0.20510141356649436
GOTERM_BP_DIRECT	GO:0030308~negative regulation of cell growth	3	07.05	0.027539090350740612	23411, 183, 3172	40	127	19157	11.313188976377953	0.999999999999997	0.22176127567929627	0.20510141356649436
GOTERM_BP_DIRECT	GO:0051897~positive regulation of protein kinase B signaling	3	07.05	0.02794076132270674	7422, 3630, 406991	40	128	19157	11.2248046875	0.9999999999999982	0.22176127567929627	0.20510141356649436
GOTERM_BP_DIRECT	GO:1902176~negative regulation of oxidative stress-induced intrinsic apoptotic signaling pathway	2	5.0	0.02813665601273208	3630, 23411	40	14	19157	68.41785714285714	0.9999999999999986	0.22176127567929627	0.20510141356649436
GOTERM_BP_DIRECT	GO:0045820~negative regulation of glycolytic process	2	5.0	0.02813665601273208	6774, 51548	40	14	19157	68.41785714285714	0.9999999999999986	0.22176127567929627	0.20510141356649436
GOTERM_BP_DIRECT	GO:0051926~negative regulation of calcium ion transport	2	5.0	0.02813665601273208	3383, 4846	40	14	19157	68.41785714285714	0.9999999999999986	0.22176127567929627	0.20510141356649436
GOTERM_BP_DIRECT	GO:1904996~positive regulation of leukocyte adhesion to vascular endothelial cell	2	5.0	0.02813665601273208	3383, 406991	40	14	19157	68.41785714285714	0.9999999999999986	0.22176127567929627	0.20510141356649436
GOTERM_BP_DIRECT	GO:1904645~response to beta-amyloid	2	5.0	0.030116631482439482	4313, 4318	40	15	19157	63.85666666666667	0.9999999999999999	0.231280285358734	0.21390530565732657
GOTERM_BP_DIRECT	GO:1900034~regulation of cellular response to heat	2	5.0	0.030116631482439482	23411, 472	40	15	19157	63.85666666666667	0.9999999999999999	0.231280285358734	0.21390530565732657
GOTERM_BP_DIRECT	GO:0035815~positive regulation of renal sodium excretion	2	5.0	0.030116631482439482	1906, 183	40	15	19157	63.85666666666667	0.9999999999999999	0.231280285358734	0.21390530565732657
GOTERM_BP_DIRECT	GO:0006476~protein deacetylation	2	5.0	0.030116631482439482	23411, 51548	40	15	19157	63.85666666666667	0.9999999999999999	0.231280285358734	0.21390530565732657
GOTERM_BP_DIRECT	GO:0071639~positive regulation of monocyte chemotactic protein-1 production	2	5.0	0.03209267637733792	3553, 3146	40	16	19157	59.86562500000001	1.0	0.24029391437531766	0.22224178391306507
GOTERM_BP_DIRECT	GO:0071548~response to dexamethasone	2	5.0	0.03209267637733792	1906, 1636	40	16	19157	59.86562500000001	1.0	0.24029391437531766	0.22224178391306507
GOTERM_BP_DIRECT	GO:0000302~response to reactive oxygen species	2	5.0	0.03209267637733792	348, 847	40	16	19157	59.86562500000001	1.0	0.24029391437531766	0.22224178391306507
GOTERM_BP_DIRECT	GO:0006809~nitric oxide biosynthetic process	2	5.0	0.03209267637733792	4843, 4846	40	16	19157	59.86562500000001	1.0	0.24029391437531766	0.22224178391306507
GOTERM_BP_DIRECT	GO:0071310~cellular response to organic substance	2	5.0	0.03406479829377468	3553, 1906	40	17	19157	56.34411764705882	1.0	0.24733108094510342	0.22875028187577176
GOTERM_BP_DIRECT	GO:0044267~cellular protein metabolic process	2	5.0	0.03406479829377468	4312, 4313	40	17	19157	56.34411764705882	1.0	0.24733108094510342	0.22875028187577176
GOTERM_BP_DIRECT	GO:1903427~negative regulation of reactive oxygen species biosynthetic process	2	5.0	0.03406479829377468	3630, 406991	40	17	19157	56.34411764705882	1.0	0.24733108094510342	0.22875028187577176
GOTERM_BP_DIRECT	GO:0050995~negative regulation of lipid catabolic process	2	5.0	0.03406479829377468	3553, 3630	40	17	19157	56.34411764705882	1.0	0.24733108094510342	0.22875028187577176
GOTERM_BP_DIRECT	GO:0046325~negative regulation of glucose import	2	5.0	0.03406479829377468	51548, 1636	40	17	19157	56.34411764705882	1.0	0.24733108094510342	0.22875028187577176
GOTERM_BP_DIRECT	GO:0051044~positive regulation of membrane protein ectodomain proteolysis	2	5.0	0.03603300481757212	3553, 348	40	18	19157	53.213888888888896	1.0	0.25694964149673455	0.23764624605874946
GOTERM_BP_DIRECT	GO:0031065~positive regulation of histone deacetylation	2	5.0	0.03603300481757212	187, 23411	40	18	19157	53.213888888888896	1.0	0.25694964149673455	0.23764624605874946
GOTERM_BP_DIRECT	GO:0046889~positive regulation of lipid biosynthetic process	2	5.0	0.03603300481757212	348, 3630	40	18	19157	53.213888888888896	1.0	0.25694964149673455	0.23764624605874946
GOTERM_BP_DIRECT	GO:0090190~positive regulation of branching involved in ureteric bud morphogenesis	2	5.0	0.03799730351646744	7422, 183	40	19	19157	50.41315789473685	1.0	0.26465563728330227	0.24477332730375537
GOTERM_BP_DIRECT	GO:0010744~positive regulation of macrophage derived foam cell differentiation	2	5.0	0.03799730351646744	183, 185	40	19	19157	50.41315789473685	1.0	0.26465563728330227	0.24477332730375537
GOTERM_BP_DIRECT	GO:0055093~response to hyperoxia	2	5.0	0.03799730351646744	4313, 847	40	19	19157	50.41315789473685	1.0	0.26465563728330227	0.24477332730375537
GOTERM_BP_DIRECT	GO:0010812~negative regulation of cell-substrate adhesion	2	5.0	0.03799730351646744	3956, 285	40	19	19157	50.41315789473685	1.0	0.26465563728330227	0.24477332730375537
GOTERM_BP_DIRECT	GO:0019221~cytokine-mediated signaling pathway	3	07.05	0.038269111677325024	3553, 6774, 6347	40	152	19157	9.452467105263157	1.0	0.2650080681470253	0.24509928172529552
GOTERM_BP_DIRECT	GO:0070932~histone H3 deacetylation	2	5.0	0.03995770194702625	23411, 51548	40	20	19157	47.892500000000005	1.0	0.2735390110430711	0.25298933575602905
GOTERM_BP_DIRECT	GO:0050901~leukocyte tethering or rolling	2	5.0	0.03995770194702625	6401, 7412	40	20	19157	47.892500000000005	1.0	0.2735390110430711	0.25298933575602905
GOTERM_BP_DIRECT	GO:0030198~extracellular matrix organization	3	07.05	0.04104800472010997	4312, 4313, 4318	40	158	19157	9.093512658227848	1.0	0.2794063048562031	0.25841584789705596
GOTERM_BP_DIRECT	GO:0043410~positive regulation of MAPK cascade	3	07.05	0.041518440037785244	7422, 3146, 3630	40	159	19157	9.03632075471698	1.0	0.2810118144930323	0.2599007432873788
GOTERM_BP_DIRECT	GO:0000122~negative regulation of transcription from RNA polymerase II promoter	6	15.0	0.042634126028005356	7422, 6774, 3146, 1906, 23411, 51548	40	952	19157	3.01843487394958	1.0	0.28694203922219336	0.2653854586462356
GOTERM_BP_DIRECT	GO:0045893~positive regulation of transcription, DNA-templated	5	12.05	0.04453676518458972	3553, 6774, 348, 183, 3172	40	661	19157	3.6227307110438725	1.0	0.29807287536948873	0.2756800884051699
GOTERM_BP_DIRECT	GO:0050709~negative regulation of protein secretion	2	5.0	0.0458155709636103	348, 3630	40	23	19157	41.64565217391305	1.0	0.3032433923447798	0.2804621692137028
GOTERM_BP_DIRECT	GO:0045742~positive regulation of epidermal growth factor receptor signaling pathway	2	5.0	0.0458155709636103	183, 4318	40	23	19157	41.64565217391305	1.0	0.3032433923447798	0.2804621692137028
GOTERM_BP_DIRECT	GO:0048844~artery morphogenesis	2	5.0	0.047760443584566666	7422, 348	40	24	19157	39.91041666666667	1.0	0.31096201855603733	0.28760093202010795
GOTERM_BP_DIRECT	GO:0031954~positive regulation of protein autophosphorylation	2	5.0	0.047760443584566666	7422, 3630	40	24	19157	39.91041666666667	1.0	0.31096201855603733	0.28760093202010795
GOTERM_BP_DIRECT	GO:0010460~positive regulation of heart rate	2	5.0	0.047760443584566666	8862, 1906	40	24	19157	39.91041666666667	1.0	0.31096201855603733	0.28760093202010795
GOTERM_BP_DIRECT	GO:0010596~negative regulation of endothelial cell migration	2	5.0	0.04970145349867256	348, 406991	40	25	19157	38.314	1.0	0.3167145813372858	0.2929213323219638
GOTERM_BP_DIRECT	GO:0060976~coronary vasculature development	2	5.0	0.04970145349867256	187, 8862	40	25	19157	38.314	1.0	0.3167145813372858	0.2929213323219638
GOTERM_BP_DIRECT	GO:2000353~positive regulation of endothelial cell apoptotic process	2	5.0	0.04970145349867256	6347, 958	40	25	19157	38.314	1.0	0.3167145813372858	0.2929213323219638
GOTERM_BP_DIRECT	GO:0007369~gastrulation	2	5.0	0.04970145349867256	187, 8862	40	25	19157	38.314	1.0	0.3167145813372858	0.2929213323219638
GOTERM_BP_DIRECT	GO:0002092~positive regulation of receptor internalization	2	5.0	0.051638608178098865	7422, 6401	40	26	19157	36.840384615384615	1.0	0.32220339894459604	0.2979978013611122
GOTERM_BP_DIRECT	GO:0051924~regulation of calcium ion transport	2	5.0	0.051638608178098865	7439, 183	40	26	19157	36.840384615384615	1.0	0.32220339894459604	0.2979978013611122
GOTERM_BP_DIRECT	GO:1904754~positive regulation of vascular associated smooth muscle cell migration	2	5.0	0.051638608178098865	183, 406991	40	26	19157	36.840384615384615	1.0	0.32220339894459604	0.2979978013611122
GOTERM_BP_DIRECT	GO:0051000~positive regulation of nitric-oxide synthase activity	2	5.0	0.051638608178098865	348, 3630	40	26	19157	36.840384615384615	1.0	0.32220339894459604	0.2979978013611122
GOTERM_BP_DIRECT	GO:0010875~positive regulation of cholesterol efflux	2	5.0	0.05357191507516466	348, 23411	40	27	19157	35.47592592592593	1.0	0.3324532760153136	0.3074776542779361
GOTERM_BP_DIRECT	GO:0043547~positive regulation of GTPase activity	3	07.05	0.054965514338471896	6347, 3383, 958	40	186	19157	7.7245967741935475	1.0	0.3324532760153136	0.3074776542779361
GOTERM_BP_DIRECT	GO:0042104~positive regulation of activated T cell proliferation	2	5.0	0.05550138163861663	3146, 406991	40	28	19157	34.20892857142857	1.0	0.3324532760153136	0.3074776542779361
GOTERM_BP_DIRECT	GO:1902042~negative regulation of extrinsic apoptotic signaling pathway via death domain receptors	2	5.0	0.05550138163861663	3383, 4846	40	28	19157	34.20892857142857	1.0	0.3324532760153136	0.3074776542779361
GOTERM_BP_DIRECT	GO:0042755~eating behavior	2	5.0	0.05550138163861663	6774, 1636	40	28	19157	34.20892857142857	1.0	0.3324532760153136	0.3074776542779361
GOTERM_BP_DIRECT	GO:0050900~leukocyte migration	2	5.0	0.05550138163861663	3383, 4318	40	28	19157	34.20892857142857	1.0	0.3324532760153136	0.3074776542779361
GOTERM_BP_DIRECT	GO:0035987~endodermal cell differentiation	2	5.0	0.05550138163861663	4313, 4318	40	28	19157	34.20892857142857	1.0	0.3324532760153136	0.3074776542779361
GOTERM_BP_DIRECT	GO:1900017~positive regulation of cytokine production involved in inflammatory response	2	5.0	0.05550138163861663	6774, 406991	40	28	19157	34.20892857142857	1.0	0.3324532760153136	0.3074776542779361
GOTERM_BP_DIRECT	GO:0098609~cell-cell adhesion	3	07.05	0.05707367956241855	7412, 3383, 3956	40	190	19157	7.561973684210526	1.0	0.33828908529728235	0.31287504716977366
GOTERM_BP_DIRECT	GO:0007569~cell aging	2	5.0	0.05742701528949106	23411, 3383	40	29	19157	33.029310344827586	1.0	0.33828908529728235	0.31287504716977366
GOTERM_BP_DIRECT	GO:1903672~positive regulation of sprouting angiogenesis	2	5.0	0.05742701528949106	7422, 3146	40	29	19157	33.029310344827586	1.0	0.33828908529728235	0.31287504716977366
GOTERM_BP_DIRECT	GO:0043123~positive regulation of I-kappaB kinase/NF-kappaB signaling	3	07.05	0.0576051530890197	3553, 958, 3956	40	191	19157	7.522382198952879	1.0	0.33828908529728235	0.31287504716977366
GOTERM_BP_DIRECT	GO:0007202~activation of phospholipase C activity	2	5.0	0.05934882344393316	6401, 183	40	30	19157	31.928333333333335	1.0	0.3468287340772289	0.32077315305306314
GOTERM_BP_DIRECT	GO:0032148~activation of protein kinase B activity	2	5.0	0.06126681350442702	3630, 406991	40	31	19157	30.898387096774197	1.0	0.3528732816264595	0.3263636027062747
GOTERM_BP_DIRECT	GO:0042327~positive regulation of phosphorylation	2	5.0	0.06126681350442702	7422, 8862	40	31	19157	30.898387096774197	1.0	0.3528732816264595	0.3263636027062747
GOTERM_BP_DIRECT	GO:0071480~cellular response to gamma radiation	2	5.0	0.06126681350442702	406991, 472	40	31	19157	30.898387096774197	1.0	0.3528732816264595	0.3263636027062747
GOTERM_BP_DIRECT	GO:0001569~branching involved in blood vessel morphogenesis	2	5.0	0.06318099285802742	7422, 1906	40	32	19157	29.932812500000004	1.0	0.3604325211615088	0.33335495279378274
GOTERM_BP_DIRECT	GO:1900745~positive regulation of p38MAPK cascade	2	5.0	0.06318099285802742	7422, 3553	40	32	19157	29.932812500000004	1.0	0.3604325211615088	0.33335495279378274
GOTERM_BP_DIRECT	GO:0043388~positive regulation of DNA binding	2	5.0	0.0650913688706306	3146, 4318	40	33	19157	29.025757575757577	1.0	0.36957090003324866	0.3418068090457759
GOTERM_BP_DIRECT	GO:0001701~in utero embryonic development	3	07.05	0.06690150945097785	7422, 1906, 4846	40	208	19157	6.907572115384615	1.0	0.3733188036649685	0.345273150635046
GOTERM_BP_DIRECT	GO:0006284~base-excision repair	2	5.0	0.06699794890481488	3146, 51548	40	34	19157	28.17205882352941	1.0	0.3733188036649685	0.345273150635046
GOTERM_BP_DIRECT	GO:0035924~cellular response to vascular endothelial growth factor stimulus	2	5.0	0.06699794890481488	7422, 7412	40	34	19157	28.17205882352941	1.0	0.3733188036649685	0.345273150635046
GOTERM_BP_DIRECT	GO:0051482~positive regulation of cytosolic calcium ion concentration involved in phospholipase C-activating G-protein coupled signaling pathway	2	5.0	0.06699794890481488	1906, 185	40	34	19157	28.17205882352941	1.0	0.3733188036649685	0.345273150635046
GOTERM_BP_DIRECT	GO:2000379~positive regulation of reactive oxygen species metabolic process	2	5.0	0.06890074030980659	183, 185	40	35	19157	27.36714285714286	1.0	0.37863801326214813	0.3501927535012188
GOTERM_BP_DIRECT	GO:0006303~double-strand break repair via nonhomologous end joining	2	5.0	0.06890074030980659	3146, 472	40	35	19157	27.36714285714286	1.0	0.37863801326214813	0.3501927535012188
GOTERM_BP_DIRECT	GO:0030522~intracellular receptor signaling pathway	2	5.0	0.06890074030980659	6774, 3172	40	35	19157	27.36714285714286	1.0	0.37863801326214813	0.3501927535012188
GOTERM_BP_DIRECT	GO:0048662~negative regulation of smooth muscle cell proliferation	2	5.0	0.07079975041153484	348, 4846	40	36	19157	26.606944444444448	1.0	0.38206351798657096	0.3533609164683811
GOTERM_BP_DIRECT	GO:0070328~triglyceride homeostasis	2	5.0	0.07079975041153484	348, 3172	40	36	19157	26.606944444444448	1.0	0.38206351798657096	0.3533609164683811
GOTERM_BP_DIRECT	GO:0060412~ventricular septum morphogenesis	2	5.0	0.07079975041153484	187, 4846	40	36	19157	26.606944444444448	1.0	0.38206351798657096	0.3533609164683811
GOTERM_BP_DIRECT	GO:0006641~triglyceride metabolic process	2	5.0	0.07079975041153484	348, 847	40	36	19157	26.606944444444448	1.0	0.38206351798657096	0.3533609164683811
GOTERM_BP_DIRECT	GO:0034614~cellular response to reactive oxygen species	2	5.0	0.07269498652159513	4313, 4318	40	37	19157	25.88783783783784	1.0	0.39053181099942136	0.3611930272014682
GOTERM_BP_DIRECT	GO:0048469~cell maturation	2	5.0	0.07458645595610128	7422, 5972	40	38	19157	25.206578947368424	1.0	0.39190602734828656	0.3624640052603518
GOTERM_BP_DIRECT	GO:0045907~positive regulation of vasoconstriction	2	5.0	0.07458645595610128	3383, 1636	40	38	19157	25.206578947368424	1.0	0.39190602734828656	0.3624640052603518
GOTERM_BP_DIRECT	GO:0042177~negative regulation of protein catabolic process	2	5.0	0.07458645595610128	3630, 4843	40	38	19157	25.206578947368424	1.0	0.39190602734828656	0.3624640052603518
GOTERM_BP_DIRECT	GO:0070371~ERK1 and ERK2 cascade	2	5.0	0.07458645595610128	1906, 183	40	38	19157	25.206578947368424	1.0	0.39190602734828656	0.3624640052603518
GOTERM_BP_DIRECT	GO:0045597~positive regulation of cell differentiation	2	5.0	0.07458645595610128	3630, 1490	40	38	19157	25.206578947368424	1.0	0.39190602734828656	0.3624640052603518
GOTERM_BP_DIRECT	GO:0007259~JAK-STAT cascade	2	5.0	0.07647416599298314	6774, 6347	40	39	19157	24.56025641025641	1.0	0.3966062807774623	0.36681115116980656
GOTERM_BP_DIRECT	GO:0061098~positive regulation of protein tyrosine kinase activity	2	5.0	0.07647416599298314	183, 1636	40	39	19157	24.56025641025641	1.0	0.3966062807774623	0.36681115116980656
GOTERM_BP_DIRECT	GO:0001937~negative regulation of endothelial cell proliferation	2	5.0	0.07647416599298314	348, 406991	40	39	19157	24.56025641025641	1.0	0.3966062807774623	0.36681115116980656
GOTERM_BP_DIRECT	GO:0097009~energy homeostasis	2	5.0	0.07835812391067296	6774, 23411	40	40	19157	23.946250000000003	1.0	0.3994597125318562	0.3694502182681942
GOTERM_BP_DIRECT	GO:0070555~response to interleukin-1	2	5.0	0.07835812391067296	6401, 3553	40	40	19157	23.946250000000003	1.0	0.3994597125318562	0.3694502182681942
GOTERM_BP_DIRECT	GO:0045454~cell redox homeostasis	2	5.0	0.07835812391067296	4843, 4846	40	40	19157	23.946250000000003	1.0	0.3994597125318562	0.3694502182681942
GOTERM_BP_DIRECT	GO:0001975~response to amphetamine	2	5.0	0.07835812391067296	1906, 3383	40	40	19157	23.946250000000003	1.0	0.3994597125318562	0.3694502182681942
GOTERM_BP_DIRECT	GO:0032733~positive regulation of interleukin-10 production	2	5.0	0.0802383369764194	6774, 3146	40	41	19157	23.362195121951224	1.0	0.4073115580413154	0.3767121922452233
GOTERM_BP_DIRECT	GO:0010942~positive regulation of cell death	2	5.0	0.08211481243968875	7351, 1490	40	42	19157	22.80595238095238	1.0	0.41333422396112235	0.382282404130988
GOTERM_BP_DIRECT	GO:0006953~acute-phase response	2	5.0	0.08211481243968875	6774, 3630	40	42	19157	22.80595238095238	1.0	0.41333422396112235	0.382282404130988
GOTERM_BP_DIRECT	GO:0032735~positive regulation of interleukin-12 production	2	5.0	0.0839875575222999	3146, 958	40	43	19157	22.275581395348837	1.0	0.42099202473521036	0.3893649110238841
GOTERM_BP_DIRECT	GO:0050918~positive chemotaxis	2	5.0	0.08585657945765264	7422, 3146	40	44	19157	21.769318181818182	1.0	0.42678913771895377	0.3947265146849756
GOTERM_BP_DIRECT	GO:0001568~blood vessel development	2	5.0	0.08585657945765264	187, 406991	40	44	19157	21.769318181818182	1.0	0.42678913771895377	0.3947265146849756
GOTERM_BP_DIRECT	GO:0045747~positive regulation of Notch signaling pathway	2	5.0	0.08772188544708473	6774, 4846	40	45	19157	21.285555555555558	1.0	0.4307000769082275	0.39834364375151593
GOTERM_BP_DIRECT	GO:0009725~response to hormone	2	5.0	0.08772188544708473	4843, 4846	40	45	19157	21.285555555555558	1.0	0.4307000769082275	0.39834364375151593
GOTERM_BP_DIRECT	GO:0031100~animal organ regeneration	2	5.0	0.08772188544708473	1636, 285	40	45	19157	21.285555555555558	1.0	0.4307000769082275	0.39834364375151593
GOTERM_BP_DIRECT	GO:1902895~positive regulation of pri-miRNA transcription from RNA polymerase II promoter	2	5.0	0.08958348268777526	8862, 6774	40	46	19157	20.822826086956525	1.0	0.43804494799981536	0.4051367298696122
GOTERM_BP_DIRECT	GO:0008630~intrinsic apoptotic signaling pathway in response to DNA damage	2	5.0	0.09144137835604832	23411, 472	40	47	19157	20.379787234042556	1.0	0.4417208518973625	0.4085364807197643
GOTERM_BP_DIRECT	GO:0007595~lactation	2	5.0	0.09144137835604832	7422, 8862	40	47	19157	20.379787234042556	1.0	0.4417208518973625	0.4085364807197643
GOTERM_BP_DIRECT	GO:1904646~cellular response to beta-amyloid	2	5.0	0.09144137835604832	7412, 3383	40	47	19157	20.379787234042556	1.0	0.4417208518973625	0.4085364807197643
GOTERM_BP_DIRECT	GO:0051591~response to cAMP	2	5.0	0.09329557962986788	7056, 5972	40	48	19157	19.955208333333335	1.0	0.4470724175863269	0.4134860089195745
GOTERM_BP_DIRECT	GO:0010718~positive regulation of epithelial to mesenchymal transition	2	5.0	0.09329557962986788	3553, 406991	40	48	19157	19.955208333333335	1.0	0.4470724175863269	0.4134860089195745
GOTERM_BP_DIRECT	GO:0048013~ephrin receptor signaling pathway	2	5.0	0.09883608848625551	4313, 4318	40	51	19157	18.781372549019608	1.0	0.46986362701005596	0.43456502397925045
GOTERM_BP_DIRECT	GO:0031648~protein destabilization	2	5.0	0.09883608848625551	23411, 51548	40	51	19157	18.781372549019608	1.0	0.46986362701005596	0.43456502397925045

## Sheet: GOEA_Insulin resistance_ACE2
Category	Term	Count	%	PValue	Genes	List Total	Pop Hits	Pop Total	Fold Enrichment	Bonferroni	Benjamini	FDR
GOTERM_BP_DIRECT	GO:0032496~response to lipopolysaccharide	12	16.0	1.2307035132107266E-11	7056, 6401, 3553, 5972, 7412, 1991, 1906, 4842, 4843, 6868, 4846, 1636	72	156	19157	20.46688034188034	1.9383594507260682E-8	1.9383580333068944E-8	1.8177490890122432E-8
GOTERM_BP_DIRECT	GO:0001666~response to hypoxia	12	16.0	5.820783632527875E-11	7351, 1535, 7422, 7412, 6722, 4842, 4843, 847, 6868, 283, 1636, 472	72	180	19157	17.73796296296296	9.167741144011643E-8	4.5838671106157013E-8	4.2986487126218356E-8
GOTERM_BP_DIRECT	GO:0010629~negative regulation of gene expression	13	17.333333333333336	1.3223739628940931E-9	4282, 4790, 7422, 8862, 23411, 183, 1490, 406991, 348, 3630, 1906, 4843, 1636	72	308	19157	11.230203823953822	2.0827368637510446E-6	6.942463305193989E-7	6.510487810648585E-7
GOTERM_BP_DIRECT	GO:0007263~nitric oxide mediated signal transduction	6	8.0	5.0006304079668305E-9	348, 4842, 4843, 183, 4846, 186	72	18	19157	88.68981481481481	7.875961812064958E-6	1.9689982231369395E-6	1.8464827781417523E-6
GOTERM_BP_DIRECT	GO:0043536~positive regulation of blood vessel endothelial cell migration	7	9.333333333333334	2.9187514197052236E-8	7422, 3146, 406935, 23411, 958, 6868, 4846	72	50	19157	37.24972222222222	4.596927889000124E-5	8.446567082585605E-6	7.921002908558056E-6
GOTERM_BP_DIRECT	GO:0071222~cellular response to lipopolysaccharide	10	13.333333333333334	3.2177398409849927E-8	4790, 7431, 3553, 3146, 5599, 6347, 4843, 3383, 958, 406991	72	189	19157	14.077748383303941	5.0678119135727506E-5	8.446567082585605E-6	7.921002908558056E-6
GOTERM_BP_DIRECT	GO:0038166~angiotensin-activated signaling pathway	5	6.666666666666667	5.6044972176821325E-8	4142, 406935, 183, 185, 186	72	11	19157	120.94065656565657	8.826693796259999E-5	1.2230689149964149E-5	1.1469668491744156E-5
GOTERM_BP_DIRECT	GO:0001934~positive regulation of protein phosphorylation	10	13.333333333333334	6.212413536489726E-8	7422, 1201, 3553, 23411, 958, 1490, 6868, 406991, 4318, 8074	72	204	19157	13.04261982570806	9.78407295645356E-5	1.2230689149964149E-5	1.1469668491744156E-5
GOTERM_BP_DIRECT	GO:0070374~positive regulation of ERK1 and ERK2 cascade	10	13.333333333333334	1.4902247468073462E-7	4282, 7422, 2641, 3146, 348, 6347, 3383, 1490, 406991, 8074	72	226	19157	11.772984267453294	2.3468287279637678E-4	2.607893306912856E-5	2.445624390038278E-5
GOTERM_BP_DIRECT	GO:0002018~renin-angiotensin regulation of aldosterone production	4	5.333333333333334	1.9462251456162042E-7	5972, 183, 185, 186	72	4	19157	266.06944444444446	3.0648351457251977E-4	3.0653046043455215E-5	2.8745745400751333E-5
GOTERM_BP_DIRECT	GO:0006954~inflammatory response	12	16.0	2.571627471732807E-7	4282, 1535, 4790, 6401, 3553, 6774, 3146, 6347, 4843, 958, 185, 186	72	403	19157	7.922663358147228	4.049493647964031E-4	3.6821029708901557E-5	3.452994341590324E-5
GOTERM_BP_DIRECT	GO:0010628~positive regulation of gene expression	13	17.333333333333336	3.3512811002282705E-7	7431, 4000, 7422, 6774, 1490, 406991, 8074, 472, 6928, 3553, 3630, 5599, 4846	72	509	19157	6.795486793276576	5.276875856663477E-4	4.271388426297525E-5	4.0056131464390125E-5
GOTERM_BP_DIRECT	GO:0042311~vasodilation	6	8.0	3.605152034213063E-7	348, 3630, 4842, 183, 4846, 186	72	40	19157	39.91041666666667	5.676503733446081E-4	4.271388426297525E-5	4.0056131464390125E-5
GOTERM_BP_DIRECT	GO:0043066~negative regulation of apoptotic process	13	17.333333333333336	3.796789712264467E-7	4282, 7351, 4790, 7422, 23411, 406991, 4170, 213, 1201, 2641, 5599, 847, 4318	72	515	19157	6.716316073354909	5.978157301899101E-4	4.271388426297525E-5	4.0056131464390125E-5
GOTERM_BP_DIRECT	GO:0008284~positive regulation of cell proliferation	13	17.333333333333336	5.576601829131898E-7	4282, 4142, 7422, 23411, 1490, 406991, 8074, 186, 3553, 3630, 1906, 3667, 6868	72	534	19157	6.477346025801081	8.779294272545091E-4	5.8554319205884925E-5	5.491093934418542E-5
GOTERM_BP_DIRECT	GO:0071356~cellular response to tumor necrosis factor	8	10.666666666666668	9.045282175908527E-7	1535, 4790, 7412, 1906, 6347, 23411, 3383, 958	72	141	19157	15.096138691883372	0.0014236182796750763	8.903949641909955E-5	8.349926108635559E-5
GOTERM_BP_DIRECT	GO:0032269~negative regulation of cellular protein metabolic process	4	5.333333333333334	9.679384525183806E-7	4282, 4790, 348, 1906	72	6	19157	177.37962962962962	0.0015233423348773867	8.967665074802643E-5	8.409677025703811E-5
GOTERM_BP_DIRECT	GO:1905564~positive regulation of vascular endothelial cell proliferation	5	6.666666666666667	2.065813582032208E-6	8862, 6774, 3146, 6868, 406991	72	25	19157	53.21388888888889	0.0032483723376589557	1.8075868842781822E-4	1.6951148114786508E-4
GOTERM_BP_DIRECT	GO:0045766~positive regulation of angiogenesis	8	10.666666666666668	2.200470518822295E-6	7422, 3553, 6774, 406935, 23411, 958, 406991, 4846	72	161	19157	13.220841959972393	0.0034597461185162937	1.8240742458658496E-4	1.7105762927897524E-4
GOTERM_BP_DIRECT	GO:0030335~positive regulation of cell migration	9	12.0	4.689242058624704E-6	7422, 3553, 6774, 3630, 1906, 6868, 406991, 4318, 472	72	256	19157	9.35400390625	0.007358367229684526	3.6927781211669545E-4	3.463005260294344E-4
GOTERM_BP_DIRECT	GO:0008217~regulation of blood pressure	6	8.0	8.005252427893723E-6	5972, 1906, 183, 4846, 1636, 186	72	74	19157	21.573198198198195	0.01252917114233254	6.003939320920292E-4	5.630360874285251E-4
GOTERM_BP_DIRECT	GO:0043406~positive regulation of MAP kinase activity	6	8.0	1.1742890528886095E-5	4282, 7422, 3553, 1991, 1906, 958	72	80	19157	19.955208333333335	0.018325175268474436	8.406842083179819E-4	7.883749686893074E-4
GOTERM_BP_DIRECT	GO:0014068~positive regulation of phosphatidylinositol 3-kinase signaling	6	8.0	1.3251930145442074E-5	7422, 3630, 23411, 847, 183, 406991	72	82	19157	19.46849593495935	0.020655617138537252	9.074691295248376E-4	8.510043836877367E-4
GOTERM_BP_DIRECT	GO:0071260~cellular response to mechanical stimulus	6	8.0	1.490817927428958E-5	1535, 4790, 3553, 5599, 183, 958	72	84	19157	19.004960317460316	0.023207034104870794	9.783492648752538E-4	9.174741995052379E-4
GOTERM_BP_DIRECT	GO:0009725~response to hormone	5	6.666666666666667	2.300839247210586E-5	6722, 4842, 4843, 283, 4846	72	45	19157	29.563271604938272	0.03558987602910768	0.0014495287257426691	0.0013593358272520142
GOTERM_BP_DIRECT	GO:0051092~positive regulation of NF-kappaB transcription factor activity	7	9.333333333333334	2.826896312368206E-5	3553, 6774, 3630, 847, 183, 3383, 958	72	160	19157	11.640538194444446	0.04354759057167157	0.0016760834146645105	0.0015717937799742743
GOTERM_BP_DIRECT	GO:0043065~positive regulation of apoptotic process	9	12.0	2.8869761170883045E-5	8874, 3146, 5599, 23411, 406991, 4170, 4318, 1636, 472	72	329	19157	7.2784954407294835	0.04445223805012388	0.0016760834146645105	0.0015717937799742743
GOTERM_BP_DIRECT	GO:0045429~positive regulation of nitric oxide biosynthetic process	5	6.666666666666667	2.979703848292463E-5	3553, 1906, 183, 3383, 186	72	48	19157	27.715567129629633	0.04584680132871288	0.0016760834146645105	0.0015717937799742743
GOTERM_BP_DIRECT	GO:0014823~response to activity	5	6.666666666666667	5.121651792580796E-5	1535, 4142, 2641, 1906, 847	72	55	19157	24.188131313131315	0.07750016462240672	0.0027815867494188806	0.00260851024056615
GOTERM_BP_DIRECT	GO:0019229~regulation of vasoconstriction	4	5.333333333333334	5.315364059514166E-5	1906, 183, 185, 1636	72	20	19157	53.21388888888889	0.08031053958562395	0.002790566131244937	0.002616930905300808
GOTERM_BP_DIRECT	GO:0007568~aging	7	9.333333333333334	7.376352259568446E-5	7351, 7412, 6774, 847, 183, 1490, 1636	72	190	19157	9.802558479532163	0.10968667988080694	0.0037476628415549365	0.0035144749314137405
GOTERM_BP_DIRECT	GO:0001822~kidney development	6	8.0	8.977613924419403E-5	6928, 7422, 5972, 183, 185, 1636	72	122	19157	13.085382513661202	0.13186128462196378	0.004325342265748283	0.004056209858101723
GOTERM_BP_DIRECT	GO:0032757~positive regulation of interleukin-8 production	5	6.666666666666667	9.304831549455544E-5	3553, 6774, 1991, 3146, 4843	72	64	19157	20.786675347222225	0.13632428931846063	0.004325342265748283	0.004056209858101723
GOTERM_BP_DIRECT	GO:0046628~positive regulation of insulin receptor signaling pathway	4	5.333333333333334	9.337246795901056E-5	3630, 23411, 3667, 183	72	24	19157	44.344907407407405	0.1367651589727218	0.004325342265748283	0.004056209858101723
GOTERM_BP_DIRECT	GO:0001819~positive regulation of cytokine production	5	6.666666666666667	1.0495940431308526E-4	4282, 3630, 183, 406991, 186	72	66	19157	20.156776094276093	0.15237735630724303	0.004723173194088837	0.004429286862012198
GOTERM_BP_DIRECT	GO:0051000~positive regulation of nitric-oxide synthase activity	4	5.333333333333334	1.1930886854957554E-4	348, 3630, 801, 186	72	26	19157	40.93376068376068	0.1713212206490421	0.00521976299904393	0.0048949777457700855
GOTERM_BP_DIRECT	GO:0045776~negative regulation of blood pressure	4	5.333333333333334	1.3386622498802372E-4	8862, 4842, 4843, 4846	72	27	19157	39.41769547325103	0.1901072259112384	0.005698359577192901	0.005343794981278676
GOTERM_BP_DIRECT	GO:0045893~positive regulation of transcription, DNA-templated	11	14.666666666666666	1.544809489049252E-4	6928, 3170, 4790, 3553, 6774, 348, 4842, 183, 3172, 8074, 186	72	661	19157	4.427781980164734	0.2159843441598409	0.006402828803296241	0.006004430566646698
GOTERM_BP_DIRECT	GO:0007202~activation of phospholipase C activity	4	5.333333333333334	1.8433569947444849E-4	2776, 6401, 183, 283	72	30	19157	35.47592592592592	0.2520023845662357	0.007444326324929651	0.006981123798045138
GOTERM_BP_DIRECT	GO:0003081~regulation of systemic arterial blood pressure by renin-angiotensin	3	4.0	2.0120565358077024E-4	183, 185, 1636	72	6	19157	133.03472222222223	0.2716188350613695	0.00763292150347	0.007157984165476311
GOTERM_BP_DIRECT	GO:0032148~activation of protein kinase B activity	4	5.333333333333334	2.0354457342586666E-4	406935, 3630, 283, 406991	72	31	19157	34.331541218637994	0.2742976496791747	0.00763292150347	0.007157984165476311
GOTERM_BP_DIRECT	GO:0042327~positive regulation of phosphorylation	4	5.333333333333334	2.0354457342586666E-4	4282, 7422, 8862, 283	72	31	19157	34.331541218637994	0.2742976496791747	0.00763292150347	0.007157984165476311
GOTERM_BP_DIRECT	GO:0071333~cellular response to glucose stimulus	5	6.666666666666667	2.4360716909160794E-4	7351, 1535, 6722, 3383, 1636	72	82	19157	16.223746612466126	0.3186833021301171	0.008922820728355407	0.008367622994146626
GOTERM_BP_DIRECT	GO:0006527~arginine catabolic process	3	4.0	2.810121614471392E-4	4842, 4843, 4846	72	7	19157	114.0297619047619	0.35767209684367496	0.009835425650649873	0.009223443610164991
GOTERM_BP_DIRECT	GO:0033864~positive regulation of NAD(P)H oxidase activity	3	4.0	2.810121614471392E-4	1535, 183, 185	72	7	19157	114.0297619047619	0.35767209684367496	0.009835425650649873	0.009223443610164991
GOTERM_BP_DIRECT	GO:0001525~angiogenesis	7	9.333333333333334	3.074227534890505E-4	7422, 8862, 6347, 23411, 1490, 283, 4846	72	247	19157	7.540429599640126	0.38385027051709486	0.010468919894704113	0.009817520434589189
GOTERM_BP_DIRECT	GO:0048662~negative regulation of smooth muscle cell proliferation	4	5.333333333333334	3.190527967909825E-4	348, 406935, 283, 4846	72	36	19157	29.563271604938272	0.3950372150465665	0.010468919894704113	0.009817520434589189
GOTERM_BP_DIRECT	GO:0001974~blood vessel remodeling	4	5.333333333333334	3.190527967909825E-4	183, 4846, 1636, 186	72	36	19157	29.563271604938272	0.3950372150465665	0.010468919894704113	0.009817520434589189
GOTERM_BP_DIRECT	GO:0071347~cellular response to interleukin-1	5	6.666666666666667	3.335018656686744E-4	4790, 1906, 6347, 3383, 958	72	89	19157	14.947721598002499	0.40865344526832414	0.010719702825064535	0.010052699093727184
GOTERM_BP_DIRECT	GO:0045944~positive regulation of transcription from RNA polymerase II promoter	14	18.666666666666668	3.6680725601007146E-4	3170, 4790, 7422, 6774, 23411, 3172, 472, 6928, 3553, 3146, 6722, 1906, 4842, 958	72	1185	19157	3.1434364744491328	0.43888388167392534	0.011321350633856498	0.010616911038860982
GOTERM_BP_DIRECT	GO:0044321~response to leptin	3	4.0	3.737842748955796E-4	6774, 1906, 23411	72	8	19157	99.77604166666667	0.44501838155277684	0.011321350633856498	0.010616911038860982
GOTERM_BP_DIRECT	GO:0010544~negative regulation of platelet activation	3	4.0	3.737842748955796E-4	7056, 348, 4846	72	8	19157	99.77604166666667	0.44501838155277684	0.011321350633856498	0.010616911038860982
GOTERM_BP_DIRECT	GO:0010873~positive regulation of cholesterol esterification	3	4.0	4.7942750429014484E-4	348, 183, 185	72	9	19157	88.68981481481481	0.530120680647032	0.014247138099188266	0.013360649506349886
GOTERM_BP_DIRECT	GO:0071346~cellular response to interferon-gamma	5	6.666666666666667	5.000644180708854E-4	7431, 1906, 6347, 4843, 3383	72	99	19157	13.437850729517397	0.5451549419889734	0.014585212193734157	0.013677687879457364
GOTERM_BP_DIRECT	GO:0032755~positive regulation of interleukin-6 production	5	6.666666666666667	5.393719131112705E-4	1535, 3553, 6774, 3146, 4843	72	101	19157	13.171754675467549	0.5724739029283141	0.015445650239095473	0.014484587557551755
GOTERM_BP_DIRECT	GO:0001541~ovarian follicle development	4	5.333333333333334	5.793849741432745E-4	7422, 3383, 283, 472	72	44	19157	24.18813131313131	0.5985995774380164	0.016049242026133836	0.01505062252228551
GOTERM_BP_DIRECT	GO:0050729~positive regulation of inflammatory response	5	6.666666666666667	5.808297114219865E-4	3553, 183, 185, 406991, 1636	72	103	19157	12.91599244875944	0.5995124391038811	0.016049242026133836	0.01505062252228551
GOTERM_BP_DIRECT	GO:0050796~regulation of insulin secretion	4	5.333333333333334	6.605677954008053E-4	2641, 3553, 4843, 3172	72	46	19157	23.13647342995169	0.6468060906630045	0.017937832375108074	0.016821700582879125
GOTERM_BP_DIRECT	GO:0031284~positive regulation of guanylate cyclase activity	3	4.0	7.289518759819751E-4	4842, 4843, 4846	72	11	19157	72.56439393939394	0.6828935834911144	0.019459308553756115	0.018248507132633516
GOTERM_BP_DIRECT	GO:0042493~response to drug	7	9.333333333333334	7.569738073769083E-4	6928, 1535, 4142, 6774, 847, 3383, 6868	72	293	19157	6.356607887751233	0.6965945409535492	0.019870562443643842	0.018634171891594893
GOTERM_BP_DIRECT	GO:0042593~glucose homeostasis	5	6.666666666666667	8.502284370235814E-4	2641, 6774, 3630, 3667, 3172	72	114	19157	11.669712475633528	0.7380703665219187	0.021952619480526896	0.020586678712849665
GOTERM_BP_DIRECT	GO:1904707~positive regulation of vascular smooth muscle cell proliferation	4	5.333333333333334	8.942880865053251E-4	1906, 183, 406991, 4318	72	51	19157	20.868191721132895	0.7556451766719754	0.022717802197514306	0.021304250060780083
GOTERM_BP_DIRECT	GO:0071407~cellular response to organic cyclic compound	4	5.333333333333334	0.0011147408893567967	1535, 3553, 6774, 6347	72	55	19157	19.35050505050505	0.8273857966739132	0.027868522233919918	0.02613448085047601
GOTERM_BP_DIRECT	GO:0051926~negative regulation of calcium ion transport	3	4.0	0.001197438485051072	4842, 3383, 4846	72	14	19157	57.01488095238095	0.8484887925304878	0.0285752365750824	0.026797221854855047
GOTERM_BP_DIRECT	GO:1904385~cellular response to angiotensin	3	4.0	0.001197438485051072	1535, 4790, 183	72	14	19157	57.01488095238095	0.8484887925304878	0.0285752365750824	0.026797221854855047
GOTERM_BP_DIRECT	GO:0030195~negative regulation of blood coagulation	3	4.0	0.001197438485051072	7056, 348, 1906	72	14	19157	57.01488095238095	0.8484887925304878	0.0285752365750824	0.026797221854855047
GOTERM_BP_DIRECT	GO:0032270~positive regulation of cellular protein metabolic process	3	4.0	0.0013783522541941304	3630, 183, 185	72	15	19157	53.21388888888889	0.8860963441856962	0.03192507059346699	0.029938621756540152
GOTERM_BP_DIRECT	GO:0035815~positive regulation of renal sodium excretion	3	4.0	0.0013783522541941304	1906, 183, 186	72	15	19157	53.21388888888889	0.8860963441856962	0.03192507059346699	0.029938621756540152
GOTERM_BP_DIRECT	GO:0071456~cellular response to hypoxia	5	6.666666666666667	0.0014240603081734982	4000, 7422, 1906, 23411, 3383	72	131	19157	10.155322307039865	0.8940187950108275	0.03228565959150194	0.03027677410580849
GOTERM_BP_DIRECT	GO:0071466~cellular response to xenobiotic stimulus	4	5.333333333333334	0.001434918204066753	3553, 5972, 1906, 4843	72	60	19157	17.73796296296296	0.8958183406429873	0.03228565959150194	0.03027677410580849
GOTERM_BP_DIRECT	GO:0008285~negative regulation of cell proliferation	8	10.666666666666668	0.0014986211994802775	4000, 3553, 6774, 6722, 3172, 406991, 4846, 928	72	457	19157	4.657670799902747	0.9057777360107241	0.03324406181945686	0.031175542417357323
GOTERM_BP_DIRECT	GO:0006809~nitric oxide biosynthetic process	3	4.0	0.001571489725967826	4842, 4843, 4846	72	16	19157	49.888020833333336	0.9160087920185405	0.03390542901916885	0.03179575788019834
GOTERM_BP_DIRECT	GO:0034374~low-density lipoprotein particle remodeling	3	4.0	0.001571489725967826	348, 183, 185	72	16	19157	49.888020833333336	0.9160087920185405	0.03390542901916885	0.03179575788019834
GOTERM_BP_DIRECT	GO:0055089~fatty acid homeostasis	3	4.0	0.0017767603868562212	348, 3630, 23411	72	17	19157	46.95343137254902	0.9392438276206523	0.03781618390943984	0.03546317691063025
GOTERM_BP_DIRECT	GO:0009410~response to xenobiotic stimulus	6	8.0	0.001828667700065685	6928, 1535, 4142, 847, 6868, 1636	72	236	19157	6.764477401129943	0.9440215376195059	0.03840202170137939	0.036012562573293556
GOTERM_BP_DIRECT	GO:0010595~positive regulation of endothelial cell migration	4	5.333333333333334	0.0019719277309976986	7422, 1906, 183, 406991	72	67	19157	15.88474295190713	0.9553478312604049	0.040334885406771104	0.03782515920368313
GOTERM_BP_DIRECT	GO:0035690~cellular response to drug	4	5.333333333333334	0.0019719277309976986	3553, 5972, 1906, 4843	72	67	19157	15.88474295190713	0.9553478312604049	0.040334885406771104	0.03782515920368313
GOTERM_BP_DIRECT	GO:0090190~positive regulation of branching involved in ureteric bud morphogenesis	3	4.0	0.002223341652262202	7422, 183, 186	72	19	19157	42.0109649122807	0.9699731017247991	0.0437720387789121	0.0410484452548909
GOTERM_BP_DIRECT	GO:0010744~positive regulation of macrophage derived foam cell differentiation	3	4.0	0.002223341652262202	4790, 183, 185	72	19	19157	42.0109649122807	0.9699731017247991	0.0437720387789121	0.0410484452548909
GOTERM_BP_DIRECT	GO:0042310~vasoconstriction	3	4.0	0.002223341652262202	1906, 183, 1636	72	19	19157	42.0109649122807	0.9699731017247991	0.0437720387789121	0.0410484452548909
GOTERM_BP_DIRECT	GO:0007186~G-protein coupled receptor signaling pathway	11	14.666666666666666	0.0024025917229423834	2776, 4142, 2641, 348, 3630, 801, 1906, 6347, 183, 185, 186	72	943	19157	3.1036732649935197	0.977373535448196	0.04671706127943523	0.04381022191093704
GOTERM_BP_DIRECT	GO:0001938~positive regulation of endothelial cell proliferation	4	5.333333333333334	0.002619492920736054	1535, 7422, 23411, 283	72	74	19157	14.382132132132131	0.9839350344041878	0.050313431099503474	0.0471828176088677
GOTERM_BP_DIRECT	GO:0032868~response to insulin	4	5.333333333333334	0.0029326307202424953	23411, 847, 3667, 3383	72	77	19157	13.82178932178932	0.9902030033956001	0.053977682818249315	0.05061907144289158
GOTERM_BP_DIRECT	GO:0010613~positive regulation of cardiac muscle hypertrophy	3	4.0	0.0029819774871527637	1906, 183, 406991	72	22	19157	36.28219696969697	0.9909376888165885	0.053977682818249315	0.05061907144289158
GOTERM_BP_DIRECT	GO:1903589~positive regulation of blood vessel endothelial cell proliferation involved in sprouting angiogenesis	3	4.0	0.0029819774871527637	7422, 185, 406991	72	22	19157	36.28219696969697	0.9909376888165885	0.053977682818249315	0.05061907144289158
GOTERM_BP_DIRECT	GO:0030225~macrophage differentiation	3	4.0	0.0029819774871527637	7422, 23411, 4318	72	22	19157	36.28219696969697	0.9909376888165885	0.053977682818249315	0.05061907144289158
GOTERM_BP_DIRECT	GO:0071354~cellular response to interleukin-6	3	4.0	0.0029819774871527637	4790, 3383, 8074	72	22	19157	36.28219696969697	0.9909376888165885	0.053977682818249315	0.05061907144289158
GOTERM_BP_DIRECT	GO:0042127~regulation of cell proliferation	5	6.666666666666667	0.00301589592889266	6774, 23411, 4843, 183, 185	72	161	19157	8.263026224982747	0.9914104877817091	0.053977682818249315	0.05061907144289158
GOTERM_BP_DIRECT	GO:0097746~regulation of blood vessel diameter	3	4.0	0.0032581735878852674	185, 4846, 1636	72	23	19157	34.70471014492753	0.9941423188617607	0.05765868989796962	0.054071038082095964
GOTERM_BP_DIRECT	GO:0070542~response to fatty acid	3	4.0	0.0035458827806072114	7351, 847, 1490	72	24	19157	33.25868055555556	0.9962824495540321	0.06137104812589404	0.057552405131393966
GOTERM_BP_DIRECT	GO:0031954~positive regulation of protein autophosphorylation	3	4.0	0.0035458827806072114	7422, 3630, 801	72	24	19157	33.25868055555556	0.9962824495540321	0.06137104812589404	0.057552405131393966
GOTERM_BP_DIRECT	GO:0019722~calcium-mediated signaling	4	5.333333333333334	0.004006660927627206	6401, 801, 1906, 185	72	86	19157	12.375322997416019	0.9982057475922533	0.0685922930544875	0.06432432815331939
GOTERM_BP_DIRECT	GO:1904754~positive regulation of vascular associated smooth muscle cell migration	3	4.0	0.004155494173909085	406935, 183, 406991	72	26	19157	30.70032051282051	0.9985820452581575	0.07037530455813773	0.06599639671896472
GOTERM_BP_DIRECT	GO:0007155~cell adhesion	8	10.666666666666668	0.004295631258255923	6401, 7412, 6347, 3383, 1490, 6868, 4868, 928	72	552	19157	3.856078904991948	0.9988639435671245	0.07197467267822424	0.06749624860046807
GOTERM_BP_DIRECT	GO:0030324~lung development	4	5.333333333333334	0.004551192208263817	7422, 3146, 1490, 4846	72	90	19157	11.825308641975308	0.9992417437381071	0.07545397608437379	0.07075906201690166
GOTERM_BP_DIRECT	GO:0033138~positive regulation of peptidyl-serine phosphorylation	4	5.333333333333334	0.0046939703536609464	4282, 7422, 2641, 4842	72	91	19157	11.695360195360193	0.9993950768093677	0.0770104511147499	0.07221868971205435
GOTERM_BP_DIRECT	GO:0050731~positive regulation of peptidyl-tyrosine phosphorylation	4	5.333333333333334	0.004987604507739261	4282, 7422, 183, 3383	72	93	19157	11.44384707287933	0.9996199214016851	0.08098429999679728	0.07594527688588544
GOTERM_BP_DIRECT	GO:0007569~cell aging	3	4.0	0.005154107533751643	4282, 23411, 3383	72	29	19157	27.52442528735632	0.9997079867341908	0.08283387107815142	0.07767976354439976
GOTERM_BP_DIRECT	GO:0007565~female pregnancy	4	5.333333333333334	0.0054484621303561185	7351, 7056, 183, 1636	72	96	19157	11.086226851851851	0.9998167740812977	0.08506684997108567	0.07977380152844034
GOTERM_BP_DIRECT	GO:0045840~positive regulation of mitotic nuclear division	3	4.0	0.0055090912362226905	3553, 3630, 1906	72	30	19157	26.606944444444444	0.9998335486585841	0.08506684997108567	0.07977380152844034
GOTERM_BP_DIRECT	GO:0007159~leukocyte cell-cell adhesion	3	4.0	0.0055090912362226905	6401, 7412, 3383	72	30	19157	26.606944444444444	0.9998335486585841	0.08506684997108567	0.07977380152844034
GOTERM_BP_DIRECT	GO:0043200~response to amino acid	3	4.0	0.0055090912362226905	1906, 3383, 1490	72	30	19157	26.606944444444444	0.9998335486585841	0.08506684997108567	0.07977380152844034
GOTERM_BP_DIRECT	GO:0071480~cellular response to gamma radiation	3	4.0	0.005874991006190057	1535, 406991, 472	72	31	19157	25.748655913978492	0.9999067660596906	0.08983602752183825	0.08424623025381275
GOTERM_BP_DIRECT	GO:0001569~branching involved in blood vessel morphogenesis	3	4.0	0.006251723393752531	7422, 6722, 1906	72	32	19157	24.944010416666668	0.9999486770180714	0.0946775417803869	0.08878649473627392
GOTERM_BP_DIRECT	GO:0043388~positive regulation of DNA binding	3	4.0	0.006639205402724943	3146, 801, 4318	72	33	19157	24.18813131313131	0.9999722316915177	0.09958808104087415	0.0933914893316642
GOTERM_BP_DIRECT	GO:0032760~positive regulation of tumor necrosis factor production	4	5.333333333333334	0.007165761787709551	4282, 1535, 6774, 3146	72	106	19157	10.040356394129978	0.9999879531301423	0.10565395921288978	0.09907993508408774
GOTERM_BP_DIRECT	GO:0006874~cellular calcium ion homeostasis	4	5.333333333333334	0.007353126288466028	1991, 348, 1906, 958	72	107	19157	9.946521287642781	0.9999910509457783	0.10565395921288978	0.09907993508408774
GOTERM_BP_DIRECT	GO:1903597~negative regulation of gap junction assembly	2	2.666666666666667	0.007398890810583345	3553, 1636	72	2	19157	266.06944444444446	0.9999916777460638	0.10565395921288978	0.09907993508408774
GOTERM_BP_DIRECT	GO:0002019~regulation of renal output by angiotensin	2	2.666666666666667	0.007398890810583345	183, 1636	72	2	19157	266.06944444444446	0.9999916777460638	0.10565395921288978	0.09907993508408774
GOTERM_BP_DIRECT	GO:0007199~G-protein coupled receptor signaling pathway coupled to cGMP nucleotide second messenger	2	2.666666666666667	0.007398890810583345	183, 186	72	2	19157	266.06944444444446	0.9999916777460638	0.10565395921288978	0.09907993508408774
GOTERM_BP_DIRECT	GO:0008306~associative learning	3	4.0	0.00744608855405128	1201, 6722, 183	72	35	19157	22.80595238095238	0.9999922782517906	0.10565395921288978	0.09907993508408774
GOTERM_BP_DIRECT	GO:0031663~lipopolysaccharide-mediated signaling pathway	3	4.0	0.008294985476481814	3553, 6347, 4846	72	37	19157	21.573198198198195	0.9999979934404898	0.11664823326302551	0.10939012097110391
GOTERM_BP_DIRECT	GO:0032355~response to estradiol	4	5.333333333333334	0.0085383022430474	6774, 847, 183, 1490	72	113	19157	9.418387413962634	0.999998636650114	0.1190073100247757	0.11160241073434521
GOTERM_BP_DIRECT	GO:0045597~positive regulation of cell differentiation	3	4.0	0.008734986368230134	6722, 3630, 1490	72	38	19157	21.00548245614035	0.9999990025282204	0.12068073271896895	0.11317170934978867
GOTERM_BP_DIRECT	GO:0042981~regulation of apoptotic process	5	6.666666666666667	0.009025964320817386	348, 23411, 183, 4170, 472	72	220	19157	6.047032828282829	0.9999993718196686	0.12361646787206419	0.11592477653780242
GOTERM_BP_DIRECT	GO:0070555~response to interleukin-1	3	4.0	0.009645691407280615	1535, 6401, 3553	72	40	19157	19.955208333333335	0.9999997654757985	0.12659969972055807	0.11872238507127891
GOTERM_BP_DIRECT	GO:0043537~negative regulation of blood vessel endothelial cell migration	3	4.0	0.009645691407280615	3146, 348, 186	72	40	19157	19.955208333333335	0.9999997654757985	0.12659969972055807	0.11872238507127891
GOTERM_BP_DIRECT	GO:0090398~cellular senescence	3	4.0	0.009645691407280615	6722, 5599, 472	72	40	19157	19.955208333333335	0.9999997654757985	0.12659969972055807	0.11872238507127891
GOTERM_BP_DIRECT	GO:0001975~response to amphetamine	3	4.0	0.009645691407280615	801, 1906, 3383	72	40	19157	19.955208333333335	0.9999997654757985	0.12659969972055807	0.11872238507127891
GOTERM_BP_DIRECT	GO:0045454~cell redox homeostasis	3	4.0	0.009645691407280615	4842, 4843, 4846	72	40	19157	19.955208333333335	0.9999997654757985	0.12659969972055807	0.11872238507127891
GOTERM_BP_DIRECT	GO:0043491~protein kinase B signaling	3	4.0	0.010116236227786415	3553, 6347, 958	72	41	19157	19.46849593495935	0.9999998890527637	0.13167828147738517	0.12348496618545898
GOTERM_BP_DIRECT	GO:0007566~embryo implantation	3	4.0	0.01059680375666675	3553, 406991, 4318	72	42	19157	19.004960317460316	0.9999999483629185	0.13680299931762402	0.1282908126934163
GOTERM_BP_DIRECT	GO:0002034~regulation of blood vessel diameter by renin-angiotensin	2	2.666666666666667	0.011078070072105723	183, 185	72	3	19157	177.37962962962962	0.999999976002711	0.14185333628915864	0.133026906475611
GOTERM_BP_DIRECT	GO:0050918~positive chemotaxis	3	4.0	0.011587693054676515	4282, 7422, 3146	72	44	19157	18.141098484848484	0.999999989344417	0.14600493248892407	0.1369201811340577
GOTERM_BP_DIRECT	GO:0009411~response to UV	3	4.0	0.011587693054676515	1991, 5599, 847	72	44	19157	18.141098484848484	0.999999989344417	0.14600493248892407	0.1369201811340577
GOTERM_BP_DIRECT	GO:0030308~negative regulation of cell growth	4	5.333333333333334	0.01171921967394827	23411, 183, 3172, 186	72	127	19157	8.380139982502186	0.9999999913592704	0.14649024592435336	0.13737529728906026
GOTERM_BP_DIRECT	GO:0051897~positive regulation of protein kinase B signaling	4	5.333333333333334	0.011969102276249801	7422, 406935, 3630, 406991	72	128	19157	8.31467013888889	0.9999999941979889	0.1465702142858895	0.13745028984143418
GOTERM_BP_DIRECT	GO:0010212~response to ionizing radiation	3	4.0	0.012097858956930564	7412, 3383, 472	72	45	19157	17.73796296296296	0.9999999952746444	0.1465702142858895	0.13745028984143418
GOTERM_BP_DIRECT	GO:0031100~animal organ regeneration	3	4.0	0.012097858956930564	471, 570, 1636	72	45	19157	17.73796296296296	0.9999999952746444	0.1465702142858895	0.13745028984143418
GOTERM_BP_DIRECT	GO:0043407~negative regulation of MAP kinase activity	3	4.0	0.012097858956930564	3553, 348, 183	72	45	19157	17.73796296296296	0.9999999952746444	0.1465702142858895	0.13745028984143418
GOTERM_BP_DIRECT	GO:0045471~response to ethanol	4	5.333333333333334	0.012222044140279463	7412, 6774, 847, 3383	72	129	19157	8.25021533161068	0.9999999961234581	0.14694442382397063	0.13780121523047914
GOTERM_BP_DIRECT	GO:1902895~positive regulation of pri-miRNA transcription from RNA polymerase II promoter	3	4.0	0.01261773582795473	8862, 6774, 6722	72	46	19157	17.352355072463766	0.9999999979375565	0.14942055585735867	0.1401232768262341
GOTERM_BP_DIRECT	GO:0022617~extracellular matrix disassembly	3	4.0	0.01261773582795473	1991, 4312, 4318	72	46	19157	17.352355072463766	0.9999999979375565	0.14942055585735867	0.1401232768262341
GOTERM_BP_DIRECT	GO:0008630~intrinsic apoptotic signaling pathway in response to DNA damage	3	4.0	0.013147246798637791	23411, 4170, 472	72	47	19157	16.983156028368793	0.9999999991139414	0.15452920677503373	0.14491405613125385
GOTERM_BP_DIRECT	GO:0007165~signal transduction	11	14.666666666666666	0.013447185585106042	4790, 27240, 8862, 3553, 6774, 8874, 3146, 6347, 3667, 1490, 472	72	1211	19157	2.4168157629140294	0.9999999994510469	0.15688383182623716	0.1471221711792713
GOTERM_BP_DIRECT	GO:0051781~positive regulation of cell division	3	4.0	0.01368631542251986	7422, 3553, 847	72	48	19157	16.62934027777778	0.9999999996252708	0.15734267730269183	0.14755246627052432
GOTERM_BP_DIRECT	GO:0050766~positive regulation of phagocytosis	3	4.0	0.01368631542251986	1535, 6441, 3553	72	48	19157	16.62934027777778	0.9999999996252708	0.15734267730269183	0.14755246627052432
GOTERM_BP_DIRECT	GO:0035813~regulation of renal sodium excretion	2	2.666666666666667	0.014743803445519895	183, 185	72	4	19157	133.03472222222223	0.9999999999308248	0.1652389685063565	0.1549574326881832
GOTERM_BP_DIRECT	GO:1902952~positive regulation of dendritic spine maintenance	2	2.666666666666667	0.014743803445519895	348, 3630	72	4	19157	133.03472222222223	0.9999999999308248	0.1652389685063565	0.1549574326881832
GOTERM_BP_DIRECT	GO:0051387~negative regulation of neurotrophin TRK receptor signaling pathway	2	2.666666666666667	0.014743803445519895	183, 186	72	4	19157	133.03472222222223	0.9999999999308248	0.1652389685063565	0.1549574326881832
GOTERM_BP_DIRECT	GO:0007254~JNK cascade	3	4.0	0.01479282194247382	4790, 5599, 4868	72	50	19157	15.964166666666666	0.9999999999360385	0.1652389685063565	0.1549574326881832
GOTERM_BP_DIRECT	GO:0034097~response to cytokine	3	4.0	0.015360109039224978	6401, 6722, 4170	72	51	19157	15.651143790849671	0.9999999999741805	0.1703674065970376	0.15976676796433306
GOTERM_BP_DIRECT	GO:0007157~heterophilic cell-cell adhesion via plasma membrane cell adhesion molecules	3	4.0	0.015936652184478147	6401, 7412, 3383	72	52	19157	15.350160256410255	0.9999999999897361	0.17552606426960196	0.16460444249282674
GOTERM_BP_DIRECT	GO:0030838~positive regulation of actin filament polymerization	3	4.0	0.016522377014257527	5216, 3383, 4868	72	53	19157	15.060534591194967	0.9999999999959815	0.1807134985934417	0.16946910312540533
GOTERM_BP_DIRECT	GO:0043280~positive regulation of cysteine-type endopeptidase activity involved in apoptotic process	3	4.0	0.0171172095737592	3146, 23411, 1490	72	54	19157	14.781635802469136	0.9999999999984504	0.184654829305964	0.1731651954824818
GOTERM_BP_DIRECT	GO:0019233~sensory perception of pain	3	4.0	0.0171172095737592	1906, 6347, 1636	72	54	19157	14.781635802469136	0.9999999999984504	0.184654829305964	0.1731651954824818
GOTERM_BP_DIRECT	GO:0043434~response to peptide hormone	3	4.0	0.018333904102971397	6774, 3667, 1490	72	56	19157	14.253720238095237	0.9999999999997797	0.19061789148773667	0.17875722268405528
GOTERM_BP_DIRECT	GO:0042159~lipoprotein catabolic process	2	2.666666666666667	0.01839613936897522	348, 472	72	5	19157	106.42777777777778	0.9999999999998006	0.19061789148773667	0.17875722268405528
GOTERM_BP_DIRECT	GO:0018119~peptidyl-cysteine S-nitrosylation	2	2.666666666666667	0.01839613936897522	4842, 4843	72	5	19157	106.42777777777778	0.9999999999998006	0.19061789148773667	0.17875722268405528
GOTERM_BP_DIRECT	GO:0022614~membrane to membrane docking	2	2.666666666666667	0.01839613936897522	7412, 3383	72	5	19157	106.42777777777778	0.9999999999998006	0.19061789148773667	0.17875722268405528
GOTERM_BP_DIRECT	GO:1900086~positive regulation of peptidyl-tyrosine autophosphorylation	2	2.666666666666667	0.01839613936897522	7422, 1636	72	5	19157	106.42777777777778	0.9999999999998006	0.19061789148773667	0.17875722268405528
GOTERM_BP_DIRECT	GO:0034698~response to gonadotropin	2	2.666666666666667	0.01839613936897522	4142, 3383	72	5	19157	106.42777777777778	0.9999999999998006	0.19061789148773667	0.17875722268405528
GOTERM_BP_DIRECT	GO:0008360~regulation of cell shape	4	5.333333333333334	0.01922298635987584	7422, 6347, 3383, 406991	72	153	19157	6.9560639070442996	0.9999999999999472	0.19788368311636895	0.18557092061135042
GOTERM_BP_DIRECT	GO:0007204~positive regulation of cytosolic calcium ion concentration	4	5.333333333333334	0.019887864785052854	3146, 1906, 183, 185	72	155	19157	6.866308243727598	0.9999999999999818	0.2033986171198587	0.19074270316573422
GOTERM_BP_DIRECT	GO:0010193~response to ozone	2	2.666666666666667	0.022035126112338554	1906, 847	72	6	19157	88.68981481481481	0.9999999999999994	0.22247002324957194	0.20862744402515412
GOTERM_BP_DIRECT	GO:0003100~regulation of systemic arterial blood pressure by endothelin	2	2.666666666666667	0.022035126112338554	1906, 4846	72	6	19157	88.68981481481481	0.9999999999999994	0.22247002324957194	0.20862744402515412
GOTERM_BP_DIRECT	GO:0060395~SMAD protein signal transduction	3	4.0	0.022868548575044903	7431, 9197, 3172	72	63	19157	12.669973544973544	0.9999999999999999	0.22796179750440332	0.21377750788190708
GOTERM_BP_DIRECT	GO:0030168~platelet activation	3	4.0	0.022868548575044903	6722, 958, 928	72	63	19157	12.669973544973544	0.9999999999999999	0.22796179750440332	0.21377750788190708
GOTERM_BP_DIRECT	GO:1901215~negative regulation of neuron death	3	4.0	0.023550479828283344	6774, 348, 23411	72	64	19157	12.472005208333334	1.0	0.2322720419533667	0.21781955934293498
GOTERM_BP_DIRECT	GO:0006508~proteolysis	6	8.0	0.02359588997621503	5972, 1991, 4312, 6868, 4318, 1636	72	440	19157	3.6282196969696967	1.0	0.2322720419533667	0.21781955934293498
GOTERM_BP_DIRECT	GO:0007166~cell surface receptor signaling pathway	5	6.666666666666667	0.025519647490936416	4282, 1906, 6347, 183, 186	72	301	19157	4.419758213362865	1.0	0.24794956158252834	0.2325215888618377
GOTERM_BP_DIRECT	GO:1904685~positive regulation of metalloendopeptidase activity	2	2.666666666666667	0.02566081177012833	6774, 406991	72	7	19157	76.01984126984127	1.0	0.24794956158252834	0.2325215888618377
GOTERM_BP_DIRECT	GO:0034137~positive regulation of toll-like receptor 2 signaling pathway	2	2.666666666666667	0.02566081177012833	1535, 3146	72	7	19157	76.01984126984127	1.0	0.24794956158252834	0.2325215888618377
GOTERM_BP_DIRECT	GO:0048661~positive regulation of smooth muscle cell proliferation	3	4.0	0.027083569733885343	1535, 1991, 1906	72	69	19157	11.568236714975844	1.0	0.26010135567603304	0.24391727132285762
GOTERM_BP_DIRECT	GO:1901224~positive regulation of NIK/NF-kappaB signaling	3	4.0	0.027814395561527667	3553, 3146, 1906	72	70	19157	11.40297619047619	1.0	0.26550104854185497	0.24898098329925067
GOTERM_BP_DIRECT	GO:0033151~V(D)J recombination	2	2.666666666666667	0.029273244268919585	3146, 472	72	8	19157	66.51736111111111	1.0	0.2728127794292801	0.25583776204256936
GOTERM_BP_DIRECT	GO:0033210~leptin-mediated signaling pathway	2	2.666666666666667	0.029273244268919585	6774, 23411	72	8	19157	66.51736111111111	1.0	0.2728127794292801	0.25583776204256936
GOTERM_BP_DIRECT	GO:0051346~negative regulation of hydrolase activity	2	2.666666666666667	0.029273244268919585	4842, 4846	72	8	19157	66.51736111111111	1.0	0.2728127794292801	0.25583776204256936
GOTERM_BP_DIRECT	GO:0033129~positive regulation of histone phosphorylation	2	2.666666666666667	0.029273244268919585	3553, 472	72	8	19157	66.51736111111111	1.0	0.2728127794292801	0.25583776204256936
GOTERM_BP_DIRECT	GO:0006898~receptor-mediated endocytosis	3	4.0	0.030054074460033244	6441, 1201, 348	72	73	19157	10.934360730593607	1.0	0.2772371875475238	0.25998687365567785
GOTERM_BP_DIRECT	GO:0030036~actin cytoskeleton organization	4	5.333333333333334	0.030100037505159726	1201, 406935, 6722, 5216	72	182	19157	5.8476800976800964	1.0	0.2772371875475238	0.25998687365567785
GOTERM_BP_DIRECT	GO:0032092~positive regulation of protein binding	3	4.0	0.030816146168874608	2641, 8874, 1636	72	74	19157	10.786599099099098	1.0	0.2821827338138227	0.26462469704318486
GOTERM_BP_DIRECT	GO:0009749~response to glucose	3	4.0	0.03158586398556318	6928, 1490, 3172	72	75	19157	10.642777777777779	1.0	0.28447330989624514	0.2667727483915899
GOTERM_BP_DIRECT	GO:0043547~positive regulation of GTPase activity	4	5.333333333333334	0.03180827531100569	8874, 6347, 3383, 958	72	186	19157	5.721923536439665	1.0	0.28447330989624514	0.2667727483915899
GOTERM_BP_DIRECT	GO:0035767~endothelial cell chemotaxis	2	2.666666666666667	0.03287247136578833	7422, 3146	72	9	19157	59.126543209876544	1.0	0.28447330989624514	0.2667727483915899
GOTERM_BP_DIRECT	GO:0042756~drinking behavior	2	2.666666666666667	0.03287247136578833	8862, 5972	72	9	19157	59.126543209876544	1.0	0.28447330989624514	0.2667727483915899
GOTERM_BP_DIRECT	GO:0014824~artery smooth muscle contraction	2	2.666666666666667	0.03287247136578833	1906, 183	72	9	19157	59.126543209876544	1.0	0.28447330989624514	0.2667727483915899
GOTERM_BP_DIRECT	GO:0002438~acute inflammatory response to antigenic stimulus	2	2.666666666666667	0.03287247136578833	1991, 3383	72	9	19157	59.126543209876544	1.0	0.28447330989624514	0.2667727483915899
GOTERM_BP_DIRECT	GO:0090009~primitive streak formation	2	2.666666666666667	0.03287247136578833	3170, 6722	72	9	19157	59.126543209876544	1.0	0.28447330989624514	0.2667727483915899
GOTERM_BP_DIRECT	GO:0001542~ovulation from ovarian follicle	2	2.666666666666667	0.03287247136578833	23411, 4846	72	9	19157	59.126543209876544	1.0	0.28447330989624514	0.2667727483915899
GOTERM_BP_DIRECT	GO:1902514~regulation of calcium ion transmembrane transport via high voltage-gated calcium channel	2	2.666666666666667	0.03287247136578833	4842, 406991	72	9	19157	59.126543209876544	1.0	0.28447330989624514	0.2667727483915899
GOTERM_BP_DIRECT	GO:0046888~negative regulation of hormone secretion	2	2.666666666666667	0.03287247136578833	1906, 8074	72	9	19157	59.126543209876544	1.0	0.28447330989624514	0.2667727483915899
GOTERM_BP_DIRECT	GO:0002003~angiotensin maturation	2	2.666666666666667	0.03645854064472617	5972, 1636	72	10	19157	53.21388888888889	1.0	0.30543724210342404	0.28643225815032214
GOTERM_BP_DIRECT	GO:0044320~cellular response to leptin stimulus	2	2.666666666666667	0.03645854064472617	6774, 8074	72	10	19157	53.21388888888889	1.0	0.30543724210342404	0.28643225815032214
GOTERM_BP_DIRECT	GO:0090037~positive regulation of protein kinase C signaling	2	2.666666666666667	0.03645854064472617	7422, 958	72	10	19157	53.21388888888889	1.0	0.30543724210342404	0.28643225815032214
GOTERM_BP_DIRECT	GO:0043267~negative regulation of potassium ion transport	2	2.666666666666667	0.03645854064472617	4842, 4846	72	10	19157	53.21388888888889	1.0	0.30543724210342404	0.28643225815032214
GOTERM_BP_DIRECT	GO:0051272~positive regulation of cellular component movement	2	2.666666666666667	0.03645854064472617	7422, 6868	72	10	19157	53.21388888888889	1.0	0.30543724210342404	0.28643225815032214
GOTERM_BP_DIRECT	GO:0034392~negative regulation of smooth muscle cell apoptotic process	2	2.666666666666667	0.03645854064472617	1906, 406991	72	10	19157	53.21388888888889	1.0	0.30543724210342404	0.28643225815032214
GOTERM_BP_DIRECT	GO:1903238~positive regulation of leukocyte tethering or rolling	2	2.666666666666667	0.04003149952093463	6401, 1991	72	11	19157	48.37626262626262	1.0	0.32838339450766685	0.3079506499605231
GOTERM_BP_DIRECT	GO:0032308~positive regulation of prostaglandin secretion	2	2.666666666666667	0.04003149952093463	3553, 1906	72	11	19157	48.37626262626262	1.0	0.32838339450766685	0.3079506499605231
GOTERM_BP_DIRECT	GO:0002446~neutrophil mediated immunity	2	2.666666666666667	0.04003149952093463	6868, 1636	72	11	19157	48.37626262626262	1.0	0.32838339450766685	0.3079506499605231
GOTERM_BP_DIRECT	GO:0071492~cellular response to UV-A	2	2.666666666666667	0.04003149952093463	4312, 4318	72	11	19157	48.37626262626262	1.0	0.32838339450766685	0.3079506499605231
GOTERM_BP_DIRECT	GO:0030307~positive regulation of cell growth	3	4.0	0.041395431305293356	1535, 3630, 6868	72	87	19157	9.174808429118773	1.0	0.33434771438890787	0.3135438566047092
GOTERM_BP_DIRECT	GO:0001889~liver development	3	4.0	0.041395431305293356	6928, 3172, 570	72	87	19157	9.174808429118773	1.0	0.33434771438890787	0.3135438566047092
GOTERM_BP_DIRECT	GO:0007596~blood coagulation	3	4.0	0.041395431305293356	7056, 2776, 3172	72	87	19157	9.174808429118773	1.0	0.33434771438890787	0.3135438566047092
GOTERM_BP_DIRECT	GO:0001701~in utero embryonic development	4	5.333333333333334	0.04209247003857262	7422, 6722, 1906, 4846	72	208	19157	5.116720085470085	1.0	0.3382430628099586	0.3171968277906722
GOTERM_BP_DIRECT	GO:0050727~regulation of inflammatory response	3	4.0	0.043128789490601664	4142, 6401, 185	72	89	19157	8.968632958801498	1.0	0.3448113880593788	0.32335645724679524
GOTERM_BP_DIRECT	GO:0019725~cellular homeostasis	2	2.666666666666667	0.04359139524441218	6347, 4170	72	12	19157	44.344907407407405	1.0	0.34674973489873323	0.32517419583836765
GOTERM_BP_DIRECT	GO:0032088~negative regulation of NF-kappaB transcription factor activity	3	4.0	0.04577894882142115	23411, 847, 406991	72	92	19157	8.676177536231883	1.0	0.36232082609918753	0.3397764191419047
GOTERM_BP_DIRECT	GO:0007179~transforming growth factor beta receptor signaling pathway	3	4.0	0.0466754618833755	6774, 23411, 406991	72	93	19157	8.582885304659497	1.0	0.3639352105993509	0.34129035305094685
GOTERM_BP_DIRECT	GO:0048246~macrophage chemotaxis	2	2.666666666666667	0.04713827489667783	6441, 6347	72	13	19157	40.93376068376068	1.0	0.3639352105993509	0.34129035305094685
GOTERM_BP_DIRECT	GO:0050435~beta-amyloid metabolic process	2	2.666666666666667	0.04713827489667783	5972, 1636	72	13	19157	40.93376068376068	1.0	0.3639352105993509	0.34129035305094685
GOTERM_BP_DIRECT	GO:0061049~cell growth involved in cardiac muscle cell development	2	2.666666666666667	0.04713827489667783	183, 186	72	13	19157	40.93376068376068	1.0	0.3639352105993509	0.34129035305094685
GOTERM_BP_DIRECT	GO:2000343~positive regulation of chemokine (C-X-C motif) ligand 2 production	2	2.666666666666667	0.04713827489667783	4282, 3146	72	13	19157	40.93376068376068	1.0	0.3639352105993509	0.34129035305094685
GOTERM_BP_DIRECT	GO:0006606~protein import into nucleus	3	4.0	0.04940355420428011	4000, 6774, 183	72	96	19157	8.31467013888889	1.0	0.3746886947807841	0.3513747315499798
GOTERM_BP_DIRECT	GO:0046330~positive regulation of JNK cascade	3	4.0	0.04940355420428011	3553, 3146, 1490	72	96	19157	8.31467013888889	1.0	0.3746886947807841	0.3513747315499798
GOTERM_BP_DIRECT	GO:0098761~cellular response to interleukin-7	2	2.666666666666667	0.05067218538940128	3146, 471	72	14	19157	38.00992063492063	1.0	0.3746886947807841	0.3513747315499798
GOTERM_BP_DIRECT	GO:0070365~hepatocyte differentiation	2	2.666666666666667	0.05067218538940128	6928, 3172	72	14	19157	38.00992063492063	1.0	0.3746886947807841	0.3513747315499798
GOTERM_BP_DIRECT	GO:0001878~response to yeast	2	2.666666666666667	0.05067218538940128	1991, 283	72	14	19157	38.00992063492063	1.0	0.3746886947807841	0.3513747315499798
GOTERM_BP_DIRECT	GO:0009743~response to carbohydrate	2	2.666666666666667	0.05067218538940128	6928, 3553	72	14	19157	38.00992063492063	1.0	0.3746886947807841	0.3513747315499798
GOTERM_BP_DIRECT	GO:0042987~amyloid precursor protein catabolic process	2	2.666666666666667	0.05067218538940128	1201, 6868	72	14	19157	38.00992063492063	1.0	0.3746886947807841	0.3513747315499798
GOTERM_BP_DIRECT	GO:1902176~negative regulation of oxidative stress-induced intrinsic apoptotic signaling pathway	2	2.666666666666667	0.05067218538940128	3630, 23411	72	14	19157	38.00992063492063	1.0	0.3746886947807841	0.3513747315499798
GOTERM_BP_DIRECT	GO:1904996~positive regulation of leukocyte adhesion to vascular endothelial cell	2	2.666666666666667	0.05067218538940128	3383, 406991	72	14	19157	38.00992063492063	1.0	0.3746886947807841	0.3513747315499798
GOTERM_BP_DIRECT	GO:0007267~cell-cell signaling	4	5.333333333333334	0.053281495796235874	3553, 3630, 1906, 183	72	229	19157	4.647501213003396	1.0	0.39214184990220324	0.3677419125749551
GOTERM_BP_DIRECT	GO:1900034~regulation of cellular response to heat	2	2.666666666666667	0.05419317346863943	23411, 472	72	15	19157	35.47592592592592	1.0	0.39333754936915716	0.3688632129639652
GOTERM_BP_DIRECT	GO:0043518~negative regulation of DNA damage response, signal transduction by p53 class mediator	2	2.666666666666667	0.05419317346863943	4282, 23411	72	15	19157	35.47592592592592	1.0	0.39333754936915716	0.3688632129639652
GOTERM_BP_DIRECT	GO:0002523~leukocyte migration involved in inflammatory response	2	2.666666666666667	0.05419317346863943	6401, 1991	72	15	19157	35.47592592592592	1.0	0.39333754936915716	0.3688632129639652
GOTERM_BP_DIRECT	GO:0042632~cholesterol homeostasis	3	4.0	0.05502801127739026	348, 23411, 3172	72	102	19157	7.825571895424836	1.0	0.39756476037564065	0.37282739750782296
GOTERM_BP_DIRECT	GO:1902166~negative regulation of intrinsic apoptotic signaling pathway in response to DNA damage by p53 class mediator	2	2.666666666666667	0.057701285720797586	4282, 23411	72	16	19157	33.25868055555556	1.0	0.40212179208077964	0.37710088057353114
GOTERM_BP_DIRECT	GO:0045725~positive regulation of glycogen biosynthetic process	2	2.666666666666667	0.057701285720797586	3630, 3667	72	16	19157	33.25868055555556	1.0	0.40212179208077964	0.37710088057353114
GOTERM_BP_DIRECT	GO:0071548~response to dexamethasone	2	2.666666666666667	0.057701285720797586	1906, 1636	72	16	19157	33.25868055555556	1.0	0.40212179208077964	0.37710088057353114
GOTERM_BP_DIRECT	GO:0043129~surfactant homeostasis	2	2.666666666666667	0.057701285720797586	6441, 7422	72	16	19157	33.25868055555556	1.0	0.40212179208077964	0.37710088057353114
GOTERM_BP_DIRECT	GO:0051403~stress-activated MAPK cascade	2	2.666666666666667	0.057701285720797586	5599, 183	72	16	19157	33.25868055555556	1.0	0.40212179208077964	0.37710088057353114
GOTERM_BP_DIRECT	GO:0032516~positive regulation of phosphoprotein phosphatase activity	2	2.666666666666667	0.057701285720797586	801, 186	72	16	19157	33.25868055555556	1.0	0.40212179208077964	0.37710088057353114
GOTERM_BP_DIRECT	GO:0000302~response to reactive oxygen species	2	2.666666666666667	0.057701285720797586	348, 847	72	16	19157	33.25868055555556	1.0	0.40212179208077964	0.37710088057353114
GOTERM_BP_DIRECT	GO:0071639~positive regulation of monocyte chemotactic protein-1 production	2	2.666666666666667	0.057701285720797586	3553, 3146	72	16	19157	33.25868055555556	1.0	0.40212179208077964	0.37710088057353114
GOTERM_BP_DIRECT	GO:0007160~cell-matrix adhesion	3	4.0	0.05889737198138094	7412, 6722, 1490	72	106	19157	7.530267295597484	1.0	0.40685684592401306	0.3815413088442967
GOTERM_BP_DIRECT	GO:0030334~regulation of cell migration	3	4.0	0.05889737198138094	4000, 406991, 8074	72	106	19157	7.530267295597484	1.0	0.40685684592401306	0.3815413088442967
GOTERM_BP_DIRECT	GO:1903427~negative regulation of reactive oxygen species biosynthetic process	2	2.666666666666667	0.06119656855265123	3630, 406991	72	17	19157	31.302287581699346	1.0	0.4101472147677689	0.3846269436266633
GOTERM_BP_DIRECT	GO:0060218~hematopoietic stem cell differentiation	2	2.666666666666667	0.06119656855265123	6722, 1636	72	17	19157	31.302287581699346	1.0	0.4101472147677689	0.3846269436266633
GOTERM_BP_DIRECT	GO:0071310~cellular response to organic substance	2	2.666666666666667	0.06119656855265123	3553, 1906	72	17	19157	31.302287581699346	1.0	0.4101472147677689	0.3846269436266633
GOTERM_BP_DIRECT	GO:0090280~positive regulation of calcium ion import	2	2.666666666666667	0.06119656855265123	2641, 6347	72	17	19157	31.302287581699346	1.0	0.4101472147677689	0.3846269436266633
GOTERM_BP_DIRECT	GO:0050995~negative regulation of lipid catabolic process	2	2.666666666666667	0.06119656855265123	3553, 3630	72	17	19157	31.302287581699346	1.0	0.4101472147677689	0.3846269436266633
GOTERM_BP_DIRECT	GO:0045987~positive regulation of smooth muscle contraction	2	2.666666666666667	0.06119656855265123	6722, 1906	72	17	19157	31.302287581699346	1.0	0.4101472147677689	0.3846269436266633
GOTERM_BP_DIRECT	GO:0046325~negative regulation of glucose import	2	2.666666666666667	0.06119656855265123	406935, 1636	72	17	19157	31.302287581699346	1.0	0.4101472147677689	0.3846269436266633
GOTERM_BP_DIRECT	GO:0000122~negative regulation of transcription from RNA polymerase II promoter	8	10.666666666666668	0.06218972445621225	6928, 4790, 7422, 6774, 1991, 3146, 1906, 23411	72	952	19157	2.235877684407096	1.0	0.41503735601073855	0.3892128094145148
GOTERM_BP_DIRECT	GO:0008584~male gonad development	3	4.0	0.06285837163894574	4142, 5972, 1636	72	110	19157	7.256439393939393	1.0	0.4177296849423609	0.39173761565705845
GOTERM_BP_DIRECT	GO:0045722~positive regulation of gluconeogenesis	2	2.666666666666667	0.06467906822046599	2641, 23411	72	18	19157	29.563271604938272	1.0	0.420948481186917	0.3947561312463978
GOTERM_BP_DIRECT	GO:0046889~positive regulation of lipid biosynthetic process	2	2.666666666666667	0.06467906822046599	348, 3630	72	18	19157	29.563271604938272	1.0	0.420948481186917	0.3947561312463978
GOTERM_BP_DIRECT	GO:0051044~positive regulation of membrane protein ectodomain proteolysis	2	2.666666666666667	0.06467906822046599	3553, 348	72	18	19157	29.563271604938272	1.0	0.420948481186917	0.3947561312463978
GOTERM_BP_DIRECT	GO:0010737~protein kinase A signaling	2	2.666666666666667	0.06467906822046599	2641, 1906	72	18	19157	29.563271604938272	1.0	0.420948481186917	0.3947561312463978
GOTERM_BP_DIRECT	GO:0035994~response to muscle stretch	2	2.666666666666667	0.06467906822046599	4790, 1906	72	18	19157	29.563271604938272	1.0	0.420948481186917	0.3947561312463978
GOTERM_BP_DIRECT	GO:0000165~MAPK cascade	3	4.0	0.06588717712053313	3553, 6347, 8074	72	113	19157	7.063790560471976	1.0	0.42704651837382585	0.40047473500834335
GOTERM_BP_DIRECT	GO:0002028~regulation of sodium ion transport	2	2.666666666666667	0.06814883080607131	4842, 4846	72	19	19157	28.007309941520468	1.0	0.43280003435307385	0.4058702544377715
GOTERM_BP_DIRECT	GO:0032695~negative regulation of interleukin-12 production	2	2.666666666666667	0.06814883080607131	4790, 406991	72	19	19157	28.007309941520468	1.0	0.43280003435307385	0.4058702544377715
GOTERM_BP_DIRECT	GO:0001516~prostaglandin biosynthetic process	2	2.666666666666667	0.06814883080607131	4282, 1906	72	19	19157	28.007309941520468	1.0	0.43280003435307385	0.4058702544377715
GOTERM_BP_DIRECT	GO:0001508~action potential	2	2.666666666666667	0.06814883080607131	2776, 1201	72	19	19157	28.007309941520468	1.0	0.43280003435307385	0.4058702544377715
GOTERM_BP_DIRECT	GO:0060314~regulation of ryanodine-sensitive calcium-release channel activity	2	2.666666666666667	0.06814883080607131	801, 4842	72	19	19157	28.007309941520468	1.0	0.43280003435307385	0.4058702544377715
GOTERM_BP_DIRECT	GO:0031018~endocrine pancreas development	2	2.666666666666667	0.07160590223875404	6928, 3170	72	20	19157	26.606944444444444	1.0	0.4505493779082293	0.4225151943939394
GOTERM_BP_DIRECT	GO:0050901~leukocyte tethering or rolling	2	2.666666666666667	0.07160590223875404	6401, 7412	72	20	19157	26.606944444444444	1.0	0.4505493779082293	0.4225151943939394
GOTERM_BP_DIRECT	GO:0051091~positive regulation of sequence-specific DNA binding transcription factor activity	3	4.0	0.07208790046531668	3553, 6722, 1906	72	119	19157	6.707633053221288	1.0	0.4505493779082293	0.4225151943939394
GOTERM_BP_DIRECT	GO:0006979~response to oxidative stress	3	4.0	0.07208790046531668	348, 5599, 23411	72	119	19157	6.707633053221288	1.0	0.4505493779082293	0.4225151943939394
GOTERM_BP_DIRECT	GO:0007420~brain development	4	5.333333333333334	0.07343528791536838	928, 1636, 472, 186	72	262	19157	4.062128922815946	1.0	0.45715643662729327	0.42871114723715054
GOTERM_BP_DIRECT	GO:0002042~cell migration involved in sprouting angiogenesis	2	2.666666666666667	0.07505032826915276	7422, 6722	72	21	19157	25.339947089947085	1.0	0.45815607373610695	0.4296485847036381
GOTERM_BP_DIRECT	GO:0006801~superoxide metabolic process	2	2.666666666666667	0.07505032826915276	1535, 4843	72	21	19157	25.339947089947085	1.0	0.45815607373610695	0.4296485847036381
GOTERM_BP_DIRECT	GO:1903076~regulation of protein localization to plasma membrane	2	2.666666666666667	0.07505032826915276	1201, 3630	72	21	19157	25.339947089947085	1.0	0.45815607373610695	0.4296485847036381
GOTERM_BP_DIRECT	GO:0035066~positive regulation of histone acetylation	2	2.666666666666667	0.07505032826915276	3553, 4842	72	21	19157	25.339947089947085	1.0	0.45815607373610695	0.4296485847036381
GOTERM_BP_DIRECT	GO:0032930~positive regulation of superoxide anion generation	2	2.666666666666667	0.07505032826915276	1535, 183	72	21	19157	25.339947089947085	1.0	0.45815607373610695	0.4296485847036381
GOTERM_BP_DIRECT	GO:0031175~neuron projection development	3	4.0	0.07632326399894997	3146, 348, 6722	72	123	19157	6.489498644986449	1.0	0.4641279567503714	0.4352488838859039
GOTERM_BP_DIRECT	GO:0055117~regulation of cardiac muscle contraction	2	2.666666666666667	0.07848215449689515	801, 4842	72	22	19157	24.18813131313131	1.0	0.473599208170919	0.4441308129958396
GOTERM_BP_DIRECT	GO:0071542~dopaminergic neuron differentiation	2	2.666666666666667	0.07848215449689515	3170, 7422	72	22	19157	24.18813131313131	1.0	0.473599208170919	0.4441308129958396
GOTERM_BP_DIRECT	GO:0016525~negative regulation of angiogenesis	3	4.0	0.07955081147081938	406935, 183, 406991	72	126	19157	6.334986772486772	1.0	0.4782157559791623	0.4484601089404589
GOTERM_BP_DIRECT	GO:0050728~negative regulation of inflammatory response	3	4.0	0.08172606955260588	4790, 1991, 348	72	128	19157	6.236002604166667	1.0	0.4849426560393776	0.4547684463302607
GOTERM_BP_DIRECT	GO:0042554~superoxide anion generation	2	2.666666666666667	0.0819014263533171	1535, 1906	72	23	19157	23.13647342995169	1.0	0.4849426560393776	0.4547684463302607
GOTERM_BP_DIRECT	GO:0045742~positive regulation of epidermal growth factor receptor signaling pathway	2	2.666666666666667	0.0819014263533171	183, 4318	72	23	19157	23.13647342995169	1.0	0.4849426560393776	0.4547684463302607
GOTERM_BP_DIRECT	GO:0050709~negative regulation of protein secretion	2	2.666666666666667	0.0819014263533171	348, 3630	72	23	19157	23.13647342995169	1.0	0.4849426560393776	0.4547684463302607
GOTERM_BP_DIRECT	GO:0035556~intracellular signal transduction	5	6.666666666666667	0.08256565961503848	8874, 5599, 1906, 1490, 186	72	444	19157	2.9962775275275275	1.0	0.4870446213246652	0.4567396226644638
GOTERM_BP_DIRECT	GO:0048844~artery morphogenesis	2	2.666666666666667	0.08530818911734472	7422, 348	72	24	19157	22.172453703703702	1.0	0.49763110318451087	0.4666673900974747
GOTERM_BP_DIRECT	GO:0045861~negative regulation of proteolysis	2	2.666666666666667	0.08530818911734472	1201, 3630	72	24	19157	22.172453703703702	1.0	0.49763110318451087	0.4666673900974747
GOTERM_BP_DIRECT	GO:0010460~positive regulation of heart rate	2	2.666666666666667	0.08530818911734472	8862, 1906	72	24	19157	22.172453703703702	1.0	0.49763110318451087	0.4666673900974747
GOTERM_BP_DIRECT	GO:2000353~positive regulation of endothelial cell apoptotic process	2	2.666666666666667	0.08870248790055818	6347, 958	72	25	19157	21.285555555555554	1.0	0.5098774395743765	0.4781517322230818
GOTERM_BP_DIRECT	GO:0010596~negative regulation of endothelial cell migration	2	2.666666666666667	0.08870248790055818	348, 406991	72	25	19157	21.285555555555554	1.0	0.5098774395743765	0.4781517322230818
GOTERM_BP_DIRECT	GO:0007520~myoblast fusion	2	2.666666666666667	0.08870248790055818	4842, 4868	72	25	19157	21.285555555555554	1.0	0.5098774395743765	0.4781517322230818
GOTERM_BP_DIRECT	GO:0006883~cellular sodium ion homeostasis	2	2.666666666666667	0.08870248790055818	183, 186	72	25	19157	21.285555555555554	1.0	0.5098774395743765	0.4781517322230818
GOTERM_BP_DIRECT	GO:0051924~regulation of calcium ion transport	2	2.666666666666667	0.09208436765153472	7439, 183	72	26	19157	20.46688034188034	1.0	0.5254814458375622	0.49278482254100275
GOTERM_BP_DIRECT	GO:0002092~positive regulation of receptor internalization	2	2.666666666666667	0.09208436765153472	7422, 6401	72	26	19157	20.46688034188034	1.0	0.5254814458375622	0.49278482254100275
GOTERM_BP_DIRECT	GO:0030878~thyroid gland development	2	2.666666666666667	0.09545387315593598	6722, 1906	72	27	19157	19.708847736625515	1.0	0.5369280365021399	0.5035191808975623
GOTERM_BP_DIRECT	GO:0031016~pancreas development	2	2.666666666666667	0.09545387315593598	6928, 3172	72	27	19157	19.708847736625515	1.0	0.5369280365021399	0.5035191808975623
GOTERM_BP_DIRECT	GO:0010875~positive regulation of cholesterol efflux	2	2.666666666666667	0.09545387315593598	348, 23411	72	27	19157	19.708847736625515	1.0	0.5369280365021399	0.5035191808975623
GOTERM_BP_DIRECT	GO:2001238~positive regulation of extrinsic apoptotic signaling pathway	2	2.666666666666667	0.09545387315593598	183, 186	72	27	19157	19.708847736625515	1.0	0.5369280365021399	0.5035191808975623
GOTERM_BP_DIRECT	GO:0042755~eating behavior	2	2.666666666666667	0.09881104906130143	6774, 1636	72	28	19157	19.004960317460316	1.0	0.5403729245539922	0.5067497203595216
GOTERM_BP_DIRECT	GO:1902042~negative regulation of extrinsic apoptotic signaling pathway via death domain receptors	2	2.666666666666667	0.09881104906130143	3383, 4846	72	28	19157	19.004960317460316	1.0	0.5403729245539922	0.5067497203595216
GOTERM_BP_DIRECT	GO:2001243~negative regulation of intrinsic apoptotic signaling pathway	2	2.666666666666667	0.09881104906130143	4170, 4318	72	28	19157	19.004960317460316	1.0	0.5403729245539922	0.5067497203595216
GOTERM_BP_DIRECT	GO:0050900~leukocyte migration	2	2.666666666666667	0.09881104906130143	3383, 4318	72	28	19157	19.004960317460316	1.0	0.5403729245539922	0.5067497203595216
GOTERM_BP_DIRECT	GO:0042104~positive regulation of activated T cell proliferation	2	2.666666666666667	0.09881104906130143	3146, 406991	72	28	19157	19.004960317460316	1.0	0.5403729245539922	0.5067497203595216
GOTERM_BP_DIRECT	GO:0032967~positive regulation of collagen biosynthetic process	2	2.666666666666667	0.09881104906130143	7431, 1490	72	28	19157	19.004960317460316	1.0	0.5403729245539922	0.5067497203595216
GOTERM_BP_DIRECT	GO:1900017~positive regulation of cytokine production involved in inflammatory response	2	2.666666666666667	0.09881104906130143	6774, 406991	72	28	19157	19.004960317460316	1.0	0.5403729245539922	0.5067497203595216
GOTERM_BP_DIRECT	GO:0071398~cellular response to fatty acid	2	2.666666666666667	0.09881104906130143	1906, 3667	72	28	19157	19.004960317460316	1.0	0.5403729245539922	0.5067497203595216
GOTERM_BP_DIRECT	GO:0030154~cell differentiation	6	8.0	0.0997160763139792	3170, 7422, 1490, 3172, 4170, 8074	72	664	19157	2.404241967871486	1.0	0.5434353639948694	0.5096216080129664
